# Supplementary material for: Emergence, development and diversification of the TGF-β signalling pathway within the animal kingdom
Source: BMC Evol Biol. 2009 Feb 3;9:28. doi: 10.1186/1471-2148-9-28 (PMC2657120; doi:10.1186/1471-2148-9-28)
Supplement: Additional file 5 — Sequences. All sequences and alignments are provided in the supplementary archive. [file 1471-2148-9-28-S5.zip]

Archive with 127 entries (108 files):
- sequences/
- sequences/figureS4/
- sequences/figureS4/Ta_Nv_Aq_Dm_Smads_muscled.fasta.nex.parts
- sequences/figureS4/Ta_Nv_Aq_Dm_Smads_muscled.fasta.nex.run1.t
- sequences/figureS4/Ta_Nv_Aq_Dm_Smads_muscled.fasta.nex.run2.p
- sequences/figureS4/MB_session_log
- sequences/figureS4/Ta_Nv_Aq_Dm_Smads_muscled.fasta.nex.con
- sequences/figureS4/Ta_Nv_Aq_Dm_Smads_muscled.fasta.nex
- sequences/figureS4/Ta_Nv_Aq_Dm_Smads_muscled.fasta.nex.trprobs
- sequences/figureS4/Ta_Nv_Aq_Dm_Smads_muscled.fasta.nex.stat
- sequences/figureS4/Ta_Nv_Aq_Dm_Smads_muscled.fasta.nex.run1.p
- sequences/figureS4/TreePuzzle_topology_confirms/
- sequences/figureS4/TreePuzzle_topology_confirms/Ta_Nv_Aq_Dm_Smads_muscled.fasta.phylip
- sequences/figureS4/TreePuzzle_topology_confirms/Ta_Nv_Aq_Dm_Smads_muscled.fasta.phylip.puzzle
- sequences/figureS4/TreePuzzle_topology_confirms/Ta_Nv_Aq_Dm_Smads_muscled.fasta.phylip.tree
- sequences/figureS4/TreePuzzle_topology_confirms/Ta_Nv_Aq_Dm_Smads_muscled.fasta.phylip.dist
- sequences/figureS4/Ta_Nv_Aq_Dm_Smads_muscled.fasta
- sequences/figureS4/Ta_Nv_Aq_Dm_Smads_muscled.fasta.nex.mcmc
- sequences/figureS4/Ta_Nv_Aq_Dm_Smads_muscled.fasta.nex.run2.t
- sequences/figureS4/Ta_Nv_Aq_Dm_Smads.fasta
- sequences/figureS1/
- sequences/figureS1/Smads_nt.fasta
- sequences/figureS1/Smads_aa_MH2.fasta
- sequences/figureS1/Smads_aa_MH2.muscled
- sequences/figureS1/Smads_nt_MH2.muscled
- sequences/all_sequences/
- sequences/all_sequences/all_bilaterian_receptors/
- sequences/all_sequences/all_bilaterian_receptors/receptors_aa.muscled
- sequences/all_sequences/all_bilaterian_receptors/receptors_nt.muscled
- sequences/all_sequences/all_bilaterian_receptors/receptors_nt.fasta
- sequences/all_sequences/all_bilaterian_receptors/receptors_aa.fasta
- sequences/all_sequences/Lophotrochozoa/
- sequences/all_sequences/Lophotrochozoa/Lophotrochozoan_Smads_aa.fasta
- sequences/all_sequences/fly_Nematostella/
- sequences/all_sequences/fly_Nematostella/Nemve1_Smads_aa.fasta
- sequences/all_sequences/fly_Nematostella/Nemve1_receptors_aa.fasta
- sequences/all_sequences/fly_Nematostella/fly_Smads_aa.fasta
- sequences/all_sequences/all_bilaterian_Smads/
- sequences/all_sequences/all_bilaterian_Smads/Smads_nt.fasta
- sequences/all_sequences/all_bilaterian_Smads/Smads_aa_MH2.fasta
- sequences/all_sequences/all_bilaterian_Smads/Smads_aa_MH2.muscled
- sequences/all_sequences/all_bilaterian_Smads/Smads_nt_MH2.muscled
- sequences/all_sequences/worm/
- sequences/all_sequences/worm/briggsae_ligands.fasta
- sequences/all_sequences/worm/dafsma_dm_nvI_aa.fasta
- sequences/all_sequences/worm/briggsae_ski.fasta
- sequences/all_sequences/worm/briggsae_receptors.fasta
- sequences/all_sequences/worm/dafsma_aa.fasta
- sequences/all_sequences/worm/dafsma_nt.fasta
- sequences/all_sequences/worm/briggsae_dafsma.fasta
- sequences/all_sequences/Trichoplax_Amphimedon/
- sequences/all_sequences/Trichoplax_Amphimedon/Amphimedon_predicted_Smads.fasta
- sequences/all_sequences/Trichoplax_Amphimedon/Trichoplax_Smads_aa.fasta
- sequences/hmm_models/
- sequences/hmm_models/TGF_beta_ls.hmm
- sequences/hmm_models/MH2_ls.hmm
- sequences/hmm_models/TGFb_propeptide_ls.hmm
- sequences/hmm_models/BAMBI_ls.hmm
- sequences/hmm_models/ecTbetaR2_ls.hmm
- sequences/hmm_models/TGF_beta_GS_ls.hmm
- sequences/hmm_models/Activin_recp_ls.hmm
- sequences/hmm_models/Pkinase_ls.hmm
- sequences/hmm_models/home_made/
- sequences/hmm_models/home_made/coSmad_ls.hmm
- sequences/hmm_models/home_made/rSmad_ls.hmm
- sequences/hmm_models/home_made/iSmad_ls.hmm
- sequences/hmm_models/home_made/xSmad_ls.hmm
- sequences/hmm_models/home_made/Smad_ls.hmm
- sequences/hmm_models/home_made/README
- sequences/hmm_models/MH1_ls.hmm
- sequences/Amphimedon_predicted_Smads.fasta
- sequences/figure2/
- sequences/figure2/dafsma_dm_nvI_aa_rmgap40.nex.stat
- sequences/figure2/dafsma_dm_nvI_aa_rmgap40.nex.run2.p
- sequences/figure2/dafsma_dm_nvI_aa_rmgap40.nex.run2.t
- sequences/figure2/dafsma_dm_nvI_aa_rmgap40.nex.con
- sequences/figure2/MB_session_log
- sequences/figure2/dafsma_dm_nvI_aa_rmgap40.nex.trprobs
- sequences/figure2/dafsma_dm_nvI_aa_rmgap40.nex
- sequences/figure2/TreePuzzle_topology_confirms/
- sequences/figure2/TreePuzzle_topology_confirms/dafsma_dm_nvI_aa_rmgap40.nex.phylip
- sequences/figure2/TreePuzzle_topology_confirms/dafsma_dm_nvI_aa_rmgap40.nex.phylip.puzzle
- sequences/figure2/TreePuzzle_topology_confirms/dafsma_dm_nvI_aa_rmgap40.nex.phylip.tree
- sequences/figure2/TreePuzzle_topology_confirms/dafsma_dm_nvI_aa_rmgap40.nex.phylip.dist
- sequences/figure2/dafsma_dm_nvI_aa_rmgap40.nex.parts
- sequences/figure2/dafsma_dm_nvI_aa_rmgap40.nex.run1.p
- sequences/figure2/dafsma_dm_nvI_aa_rmgap40.nex.run1.t
- sequences/figure2/dafsma_dm_nvI_aa_rmgap40.nex.mcmc
- sequences/figureS2/
- sequences/figureS2/receptors_aa.muscled
- sequences/figureS2/receptors_nt.muscled
- sequences/figureS2/receptors_nt.fasta
- sequences/figureS2/receptors_aa.fasta
- sequences/figureS3/
- sequences/figureS3/lopho_smads_aa_muscled.fasta.nex.stat
- sequences/figureS3/lopho_smads_aa_muscled.fasta.nex.parts
- sequences/figureS3/lopho_smads_aa_muscled.fasta.nex.trprobs
- sequences/figureS3/lopho_smads_aa_muscled.fasta
- sequences/figureS3/lopho_smads_aa_muscled.fasta.nex.run2.t
- sequences/figureS3/lopho_smads_aa_muscled.fasta.nex
- sequences/figureS3/TreePuzzle_topology_confirms/
- sequences/figureS3/TreePuzzle_topology_confirms/lopho_smads_aa_muscled.fasta.phylip
- sequences/figureS3/TreePuzzle_topology_confirms/lopho_smads_aa_muscled.fasta.phylip.dist
- sequences/figureS3/TreePuzzle_topology_confirms/lopho_smads_aa_muscled.fasta.phylip.puzzle
- sequences/figureS3/TreePuzzle_topology_confirms/lopho_smads_aa_muscled.fasta.phylip.tree
- sequences/figureS3/lopho_smads_aa_muscled.fasta.nex.run2.p
- sequences/figureS3/lopho_smads_aa_muscled.fasta.nex.mcmc
- sequences/figureS3/lopho_smads_aa_muscled.fasta.nex.run1.p
- sequences/figureS3/lopho_smads_aa_muscled.fasta.nex.con
- sequences/figureS3/lopho_smads_aa_muscled.fasta.nex.run1.t
- BLASTP_starting_point_comparison/
- BLASTP_starting_point_comparison/comparison_script_numbers
- BLASTP_starting_point_comparison/Smads_human_aa.fasta
- BLASTP_starting_point_comparison/comparison_script
- BLASTP_starting_point_comparison/comparison_script_out
- BLASTP_starting_point_comparison/BLOSUM62
- BLASTP_starting_point_comparison/Smads_Nemve1_aa.fasta
- BLASTP_starting_point_comparison/Smads_Triad1_aa.fasta
- BLASTP_starting_point_comparison/Smads_Lotgi1_aa.fasta
- BLASTP_starting_point_comparison/Triad1_receptors_aa.fasta
- BLASTP_starting_point_comparison/Smads_dm_aa.fasta
- BLASTP_starting_point_comparison/Dm_receptors_aa.fasta
- BLASTP_starting_point_comparison/comparison_script_numbers_out
- BLASTP_starting_point_comparison/Lotgi1_receptors_aa.fasta
- BLASTP_starting_point_comparison/Nemve1_receptors_aa.fasta
- BLASTP_starting_point_comparison/ancestral_smad.fasta
- BLASTP_starting_point_comparison/human_receptors_aa.fasta
