# Supplementary material for: Emergence, development and diversification of the TGF-β signalling pathway within the animal kingdom
Source: BMC Evol Biol. 2009 Feb 3;9:28. doi: 10.1186/1471-2148-9-28 (PMC2657120; doi:10.1186/1471-2148-9-28)
Supplement: Additional file 5 — Sequences. All sequences and alignments are provided in the supplementary archive. [file 1471-2148-9-28-S5.zip › sequences/figureS4/Ta_Nv_Aq_Dm_Smads_muscled.fasta.nex.parts]

[ID: 6363638041]
[   ID     = Partition ID number]
[   PART   = Description of partition in .* format]
[   NUM    = Number of trees sampled with the partition]
[   PROB   = Posterior probability of the partition]
[   STDDEV(s) = Standard deviation of partition probabilities across partitions]
[   BRLEN  = Mean branch length]
[   VAR    = Variance of branch length]
[   PSRF   = Potential scale reduction factor for branch lengths]
[   NRUNS  = Number of runs with this partition]

ID	PART	NUM	PROB	STDDEV(s)	BRLEN	VAR	RNRUNS
1	...*..........1502	1.000000	0.000000	0.259408	0.001235	1.003	2
2	.*............1502	1.000000	0.000000	0.307684	0.001746	1.000	2
3	..*...........1502	1.000000	0.000000	0.156229	0.000670	1.000	2
4	...........*..1502	1.000000	0.000000	0.180055	0.000900	0.999	2
5	....********..1502	1.000000	0.000000	0.295524	0.003683	0.999	2
6	............*.1502	1.000000	0.000000	0.385874	0.005211	1.016	2
7	.*************1502	1.000000	0.000000	1.279671	0.015037	0.999	2
8	.............*1502	1.000000	0.000000	0.685005	0.005943	1.003	2
9	.***..........1502	1.000000	0.000000	0.492077	0.004977	1.001	2
10	.***********..1502	1.000000	0.000000	0.489051	0.008151	1.001	2
11	....*.........1502	1.000000	0.000000	0.448154	0.001825	1.000	2
12	.........*....1502	1.000000	0.000000	0.218410	0.000760	1.000	2
13	.......*......1502	1.000000	0.000000	0.345984	0.001350	1.000	2
14	........*.....1502	1.000000	0.000000	0.180137	0.000775	0.999	2
15	.....*........1502	1.000000	0.000000	0.275539	0.001432	1.001	2
16	..........*...1502	1.000000	0.000000	0.172651	0.000576	1.004	2
17	......*.......1502	1.000000	0.000000	0.337589	0.001412	1.005	2
18	.......**.....1501	0.999334	inf	0.081193	0.000623	0.999	2
19	....*....***..1501	0.999334	inf	0.115267	0.001759	1.001	2
20	..**..........1500	0.998668	inf	0.158966	0.001667	1.001	2
21	............**1482	0.986684	inf	0.228524	0.006465	1.000	2
22	..........**..1038	0.691079	inf	0.052747	0.000360	1.000	2
23	.........***..1024	0.681758	inf	0.062418	0.000473	0.999	2
24	.....****.....823	0.547936	inf	0.064108	0.000758	1.001	2
25	.....**.......761	0.506658	inf	0.069577	0.000700	1.006	2
26	....*..*****..559	0.372170	inf	0.064154	0.000673	1.002	2
27	....*.******..509	0.338881	inf	0.059783	0.000685	1.002	2
28	....*.....**..437	0.290945	inf	0.048506	0.000402	1.001	2
29	....*......*..410	0.272969	inf	0.065583	0.000454	0.999	2
30	......***.....281	0.187084	inf	0.054653	0.000412	0.999	2
