# Supplementary material for: Emergence, development and diversification of the TGF-β signalling pathway within the animal kingdom
Source: BMC Evol Biol. 2009 Feb 3;9:28. doi: 10.1186/1471-2148-9-28 (PMC2657120; doi:10.1186/1471-2148-9-28)
Supplement: Additional file 5 — Sequences. All sequences and alignments are provided in the supplementary archive. [file 1471-2148-9-28-S5.zip › sequences/figureS4/Ta_Nv_Aq_Dm_Smads_muscled.fasta.nex.run1.t]

#NEXUS
[ID: 6363638041]
begin trees;
   translate
       1 Dad,
       2 TaSmad4,
       3 248037_Nemve1,
       4 Medea,
       5 AqSmad2,
       6 AqSmad1,
       7 TaSmad1,
       8 dSMAD2,
       9 168041_Nemve1,
      10 TaSmad2,
      11 228395_Nemve1,
      12 Mad,
      13 TaSmad6,
      14 110153_Nemve1;
   tree rep.1 = ((((((9:0.100000,4:0.100000):0.100000,(2:0.100000,11:0.100000):0.100000):0.100000,6:0.100000):0.100000,(12:0.100000,14:0.100000):0.100000):0.100000,(10:0.100000,(5:0.100000,13:0.100000):0.100000):0.100000):0.100000,(7:0.100000,(8:0.100000,3:0.100000):0.100000):0.100000,1:0.100000);
   tree rep.100 = (((12:0.109450,((9:0.130757,(7:0.157114,(13:0.157965,6:0.166394):0.087343):0.035328):0.123497,((14:0.151874,8:0.197132):0.183071,10:0.048515):0.169773):0.025703):0.123574,11:0.117162):0.189101,(((5:0.301707,4:0.100015):0.001597,3:0.107476):0.215325,2:0.263977):0.105291,1:0.975812);
   tree rep.200 = (((10:0.073171,((9:0.183782,(((6:0.195573,(14:0.189799,13:0.157965):0.120062):0.288852,8:0.275575):0.022293,7:0.208525):0.022530):0.097913,(11:0.149844,12:0.109450):0.050568):0.146015):0.240637,5:0.533065):0.098817,(2:0.487224,(4:0.085192,3:0.137482):0.439869):0.013440,1:1.176462);
   tree rep.300 = (((10:0.092671,(11:0.149844,(((7:0.334576,(9:0.152084,8:0.275575):0.100785):0.029141,((14:0.189799,13:0.411861):0.476093,6:0.199160):0.136520):0.215784,12:0.163932):0.089145):0.153886):0.147123,5:0.450001):0.683496,(2:0.313396,(4:0.214999,3:0.137482):0.256775):0.063810,1:2.019021);
   tree rep.400 = (((((12:0.160510,11:0.192383):0.052071,10:0.212079):0.097665,((7:0.334576,((14:0.242836,13:0.609982):0.522258,6:0.110326):0.146849):0.059190,(9:0.152084,8:0.275575):0.100785):0.164910):0.224560,5:0.283332):0.713041,(2:0.275273,(4:0.292864,3:0.137482):0.161124):0.058874,1:1.712443);
   tree rep.500 = (13:0.404909,(14:0.411540,(((4:0.390172,3:0.241262):0.140248,2:0.249624):0.357474,(6:0.114877,(((5:0.388610,(12:0.162365,11:0.150246):0.031054):0.053948,10:0.166920):0.162781,(7:0.349991,(8:0.329128,9:0.149597):0.020725):0.104049):0.200726):0.441231):0.528585):0.204244,1:0.931262);
   tree rep.600 = ((13:0.321539,14:0.417481):0.069189,(((4:0.263660,3:0.241262):0.085144,2:0.285928):0.466583,(6:0.207331,((((11:0.144752,(5:0.495292,12:0.162365):0.030946):0.046263,10:0.221739):0.232082,(8:0.375462,9:0.178803):0.014426):0.109906,7:0.280366):0.141333):0.359317):0.528314,1:1.172762);
   tree rep.700 = ((13:0.321539,14:0.417481):0.070017,(((4:0.242310,3:0.241262):0.139678,2:0.283587):0.470138,(6:0.154355,((((11:0.106955,(5:0.495292,12:0.135125):0.047411):0.059771,10:0.234198):0.208928,(8:0.375462,9:0.178803):0.014426):0.106678,7:0.329806):0.120124):0.359317):0.539596,1:1.172762);
   tree rep.800 = ((13:0.335895,14:0.511551):0.193677,(((4:0.252074,3:0.183063):0.253536,2:0.275123):0.429749,(6:0.274968,((((11:0.139404,(5:0.537677,12:0.135583):0.046356):0.075517,10:0.246347):0.208928,(8:0.384812,9:0.178803):0.020149):0.103971,7:0.263141):0.008038):0.359317):0.412968,1:1.172762);
   tree rep.900 = ((13:0.335895,14:0.511551):0.209516,(((4:0.252074,3:0.183063):0.253536,2:0.275123):0.622189,(6:0.298380,((((11:0.176177,(5:0.537677,12:0.135583):0.046356):0.062550,10:0.195367):0.219161,(8:0.337298,9:0.178803):0.014996):0.084055,7:0.301267):0.013792):0.359317):0.503857,1:1.172762);
   tree rep.1000 = ((13:0.335895,14:0.511551):0.209516,(((4:0.263878,3:0.183063):0.130418,2:0.338969):0.515173,(6:0.298380,((((11:0.152706,(5:0.537677,12:0.130722):0.057713):0.062550,10:0.195367):0.147958,(8:0.290384,9:0.226158):0.036086):0.079246,7:0.258006):0.018426):0.252121):0.503857,1:1.172762);
   tree rep.1100 = ((13:0.317640,14:0.620575):0.244321,(((4:0.341684,3:0.183063):0.144497,2:0.324122):0.480147,(6:0.273993,((((11:0.162605,(5:0.490562,12:0.130722):0.078119):0.064082,10:0.195367):0.121990,(8:0.290384,9:0.155282):0.076802):0.041760,7:0.258006):0.022126):0.284129):0.495772,1:1.138769);
   tree rep.1200 = ((13:0.317640,14:0.620575):0.244321,(((4:0.233670,3:0.183063):0.170779,2:0.313094):0.480147,(6:0.244794,((((11:0.167882,(5:0.490562,12:0.136125):0.084940):0.064082,10:0.195367):0.155653,(8:0.430461,9:0.155282):0.107286):0.044528,7:0.330374):0.026089):0.284129):0.495772,1:1.138769);
   tree rep.1300 = ((13:0.317640,14:0.620575):0.244321,(((4:0.233670,3:0.183063):0.170779,2:0.313094):0.480147,(6:0.284151,((((11:0.167882,(5:0.490562,12:0.136125):0.084940):0.064082,10:0.195367):0.143033,(8:0.430461,9:0.199126):0.073382):0.047486,7:0.328734):0.031622):0.284129):0.495772,1:1.138769);
   tree rep.1400 = ((((7:0.331801,(((11:0.185443,(12:0.177927,5:0.458492):0.047668):0.027156,10:0.241173):0.180928,(9:0.212611,8:0.342241):0.113314):0.051411):0.082584,6:0.269985):0.321265,((3:0.131036,4:0.243196):0.182182,2:0.331379):0.532044):0.452028,(14:0.608897,13:0.369106):0.260524,1:1.067406);
   tree rep.1500 = ((((7:0.331801,(((12:0.184899,(5:0.466855,11:0.146127):0.076329):0.053003,10:0.176415):0.180928,(9:0.238056,8:0.342241):0.076616):0.043255):0.062792,6:0.230248):0.227215,((3:0.158372,4:0.226994):0.112075,2:0.395230):0.485829):0.568133,(14:0.679040,13:0.423859):0.354301,1:1.256901);
   tree rep.1600 = ((14:0.622400,13:0.431729):0.167256,(((3:0.123135,4:0.205856):0.191668,2:0.304151):0.444144,((6:0.296975,((((5:0.409987,12:0.157451):0.052318,11:0.196118):0.070162,10:0.192987):0.123091,(9:0.141172,8:0.403129):0.082786):0.085500):0.056021,7:0.248842):0.250101):0.623926,1:1.606803);
   tree rep.1700 = ((14:0.622400,13:0.543015):0.105445,(((3:0.123135,4:0.205856):0.176548,2:0.304151):0.499573,((6:0.295221,((((5:0.446508,12:0.157451):0.082063,11:0.150265):0.065345,10:0.234105):0.158447,(9:0.215976,8:0.403129):0.120253):0.077397):0.062891,7:0.233766):0.266469):0.483687,1:1.329109);
   tree rep.1800 = ((14:0.733534,13:0.543015):0.161744,(((3:0.142550,4:0.266639):0.165859,2:0.212950):0.505432,((6:0.295221,((((5:0.446508,12:0.157451):0.082063,11:0.178187):0.085407,10:0.234105):0.141519,(9:0.178502,8:0.403129):0.097756):0.120605):0.032024,7:0.321807):0.259290):0.463982,1:1.287730);
   tree rep.1900 = (((7:0.233957,(6:0.314517,((((12:0.180318,5:0.466855):0.032978,11:0.157905):0.045418,10:0.221794):0.174196,(9:0.152908,8:0.342241):0.072005):0.081977):0.008980):0.229334,((3:0.199527,4:0.276959):0.103037,2:0.322456):0.462588):0.603024,(14:0.669926,13:0.423859):0.154114,1:1.279546);
   tree rep.2000 = (((6:0.314517,(7:0.233957,((((12:0.180318,5:0.508726):0.025201,11:0.157905):0.053945,10:0.186862):0.144145,(9:0.152908,8:0.342241):0.092180):0.063018):0.010842):0.215413,((3:0.199527,4:0.252053):0.126603,2:0.347372):0.462588):0.575317,(14:0.639442,13:0.423859):0.209649,1:1.075375);
   tree rep.2100 = ((13:0.383935,14:0.592608):0.187761,(((4:0.236405,3:0.182622):0.256110,2:0.236819):0.591854,(6:0.207666,((((11:0.181661,(5:0.463231,12:0.190921):0.063652):0.029851,10:0.229863):0.108034,(8:0.354265,9:0.199126):0.107650):0.085669,7:0.361179):0.063137):0.134416):0.510569,1:1.221843);
   tree rep.2200 = (((6:0.263064,(7:0.325338,((((12:0.163783,5:0.482898):0.103910,11:0.203838):0.054979,10:0.186862):0.144145,(9:0.152908,8:0.342241):0.089032):0.062035):0.088143):0.290845,((3:0.133928,4:0.252053):0.146883,2:0.332774):0.495382):0.389959,(14:0.577684,13:0.636846):0.274064,1:1.262541);
   tree rep.2300 = ((13:0.398216,14:0.627441):0.154610,(((4:0.242866,3:0.123115):0.250712,2:0.287956):0.604068,(6:0.221454,((((11:0.181661,(5:0.463231,12:0.145308):0.054550):0.026526,10:0.249899):0.149936,(8:0.354265,9:0.199126):0.107650):0.056723,7:0.361179):0.035988):0.276859):0.416559,1:1.287388);
   tree rep.2400 = ((13:0.398216,14:0.627441):0.154610,(((4:0.262104,3:0.110374):0.170306,2:0.321324):0.589099,(6:0.209703,((((11:0.192202,(5:0.446508,12:0.151043):0.037291):0.058096,10:0.249899):0.149563,(8:0.354265,9:0.199126):0.107429):0.028868,7:0.334070):0.069676):0.276859):0.416559,1:1.287388);
   tree rep.2500 = ((13:0.398216,14:0.689241):0.278947,(((4:0.262104,3:0.165653):0.114189,2:0.328094):0.464175,(6:0.213746,((((11:0.192202,(5:0.446508,12:0.151043):0.037291):0.058096,10:0.249899):0.149563,(8:0.354265,9:0.199126):0.108294):0.031828,7:0.342352):0.069844):0.227950):0.400982,1:1.338053);
   tree rep.2600 = ((13:0.398216,14:0.577186):0.207826,(((4:0.262104,3:0.165653):0.114189,2:0.328094):0.464175,(6:0.252902,((((11:0.185730,(5:0.446508,12:0.154894):0.041682):0.066625,10:0.227509):0.174236,(8:0.354265,9:0.199126):0.108294):0.025219,7:0.360759):0.037502):0.243631):0.488080,1:1.338053);
   tree rep.2700 = ((13:0.398216,14:0.577186):0.207826,(((4:0.279659,3:0.165653):0.153506,2:0.328094):0.539545,(6:0.252902,(((11:0.158943,(5:0.446508,12:0.195537):0.048233):0.050121,10:0.229388):0.174236,(7:0.360759,(8:0.354265,9:0.169927):0.087919):0.034775):0.037502):0.233450):0.488080,1:1.338053);
   tree rep.2800 = ((13:0.398216,14:0.577186):0.207826,(((4:0.260938,3:0.169911):0.142284,2:0.254407):0.539545,(6:0.307134,((((11:0.158943,(5:0.446508,12:0.195537):0.048233):0.050121,10:0.213945):0.155523,(8:0.354265,9:0.159782):0.091384):0.052424,7:0.340383):0.040276):0.247741):0.488080,1:1.338053);
   tree rep.2900 = (((6:0.188025,(7:0.342455,((((5:0.387342,12:0.159462):0.080608,11:0.226756):0.014806,10:0.199824):0.129841,(9:0.176912,8:0.297535):0.114857):0.071747):0.041483):0.351241,((3:0.183356,4:0.254128):0.192028,2:0.277213):0.323674):0.387809,(14:0.509032,13:0.402715):0.262261,1:1.396243);
   tree rep.3000 = (((6:0.196549,(7:0.307262,((((12:0.131396,5:0.393766):0.077350,11:0.197794):0.061482,10:0.151169):0.144454,(9:0.176912,8:0.297535):0.114857):0.071747):0.049019):0.351241,((3:0.183356,4:0.254128):0.190015,2:0.277213):0.356047):0.347978,(14:0.604129,13:0.402715):0.228703,1:1.507645);
   tree rep.3100 = (((6:0.280861,(7:0.342352,((((12:0.161194,5:0.393766):0.037827,11:0.154042):0.053899,10:0.201871):0.142874,(9:0.182056,8:0.297535):0.106488):0.041536):0.074732):0.268822,((3:0.183356,4:0.242400):0.183728,2:0.280591):0.385032):0.554448,(14:0.604129,13:0.402715):0.228703,1:1.055821);
   tree rep.3200 = (((7:0.324077,(((((11:0.168985,12:0.196239):0.056670,10:0.175158):0.025934,5:0.449181):0.181696,(9:0.208227,8:0.312901):0.048640):0.070214,6:0.281044):0.025955):0.252172,(2:0.251438,(4:0.228116,3:0.101141):0.198944):0.509762):0.401316,(14:0.783386,13:0.294616):0.238224,1:1.314046);
   tree rep.3300 = ((13:0.349909,14:0.637263):0.368726,(((4:0.260938,3:0.192358):0.115511,2:0.307460):0.490992,(((((11:0.193200,(5:0.471258,12:0.140482):0.040734):0.036595,10:0.237291):0.142181,(8:0.336604,9:0.157112):0.120823):0.042195,6:0.341629):0.026787,7:0.389331):0.247995):0.434927,1:1.338053);
   tree rep.3400 = (((6:0.228541,(7:0.342352,((((12:0.168027,5:0.393766):0.062738,11:0.172291):0.025538,10:0.225984):0.135352,(9:0.228323,8:0.314699):0.062207):0.076902):0.071525):0.222986,((3:0.183799,4:0.229234):0.207655,2:0.336514):0.615046):0.369333,(14:0.610891,13:0.409795):0.315811,1:1.177437);
   tree rep.3500 = (((6:0.228541,(7:0.342352,((((12:0.168027,5:0.393766):0.062738,11:0.172291):0.025538,10:0.225984):0.141754,(9:0.222485,8:0.361114):0.073805):0.066351):0.071525):0.222986,((3:0.169187,4:0.229234):0.190782,2:0.298294):0.615046):0.322399,(14:0.736807,13:0.409795):0.288331,1:1.145029);
   tree rep.3600 = ((13:0.349909,14:0.637263):0.332543,(((4:0.267862,3:0.167005):0.180476,2:0.260098):0.414630,((((5:0.483916,((11:0.177422,12:0.150472):0.069521,10:0.190998):0.042107):0.117655,(8:0.325142,9:0.176161):0.096361):0.044217,6:0.246568):0.066813,7:0.365742):0.252257):0.345054,1:1.320314);
   tree rep.3700 = ((((7:0.375634,6:0.243939):0.051426,((9:0.200490,8:0.323959):0.052294,(((11:0.133382,12:0.219868):0.057347,10:0.223181):0.039841,5:0.470851):0.142462):0.020785):0.318221,(2:0.291039,(4:0.233084,3:0.159769):0.243069):0.442660):0.499821,(14:0.723737,13:0.174536):0.291708,1:1.183904);
   tree rep.3800 = ((13:0.349909,14:0.630833):0.188068,(((4:0.305294,3:0.150505):0.142945,2:0.285369):0.551628,((((5:0.440664,((11:0.177422,12:0.199630):0.033147,10:0.282727):0.066059):0.145123,(8:0.325142,9:0.168546):0.108373):0.090616,6:0.233411):0.056003,7:0.330547):0.301380):0.567486,1:1.341934);
   tree rep.3900 = (((7:0.359119,(6:0.292964,((9:0.143941,8:0.372765):0.116831,(((11:0.176092,12:0.156550):0.039294,10:0.218827):0.054078,5:0.430739):0.139793):0.041194):0.034094):0.267002,(2:0.291039,(4:0.231157,3:0.159769):0.132491):0.547570):0.499821,(14:0.723737,13:0.174536):0.291708,1:1.183904);
   tree rep.4000 = ((13:0.370847,14:0.630833):0.204490,(((4:0.305294,3:0.150505):0.142945,2:0.285369):0.570213,(((5:0.435635,((11:0.181306,12:0.214206):0.055993,10:0.190924):0.090220):0.106975,(8:0.385253,9:0.168546):0.089711):0.103035,(6:0.255830,7:0.330547):0.014577):0.326092):0.418407,1:1.204296);
   tree rep.4100 = ((13:0.370847,14:0.594630):0.270354,(((4:0.305294,3:0.216420):0.150473,2:0.316887):0.524462,((6:0.255830,((5:0.435635,((11:0.181306,12:0.215014):0.057883,10:0.189966):0.090220):0.106975,(8:0.385253,9:0.168546):0.089711):0.109089):0.038667,7:0.307329):0.272431):0.603705,1:1.255583);
   tree rep.4200 = (((6:0.258539,(7:0.292939,((9:0.202922,8:0.289984):0.035864,(10:0.194133,(11:0.223089,(12:0.209675,5:0.461858):0.046806):0.020163):0.202137):0.090529):0.078190):0.320595,((3:0.195878,4:0.213362):0.193401,2:0.331478):0.593592):0.516009,(14:0.702798,13:0.409795):0.185971,1:1.360414);
   tree rep.4300 = (((6:0.258539,(7:0.292939,((9:0.208511,8:0.389791):0.049524,(10:0.209392,(11:0.205213,(12:0.209675,5:0.461858):0.046806):0.093666):0.140243):0.090529):0.078190):0.320595,((3:0.116602,4:0.213362):0.252556,2:0.339685):0.520521):0.516009,(14:0.702798,13:0.409795):0.185971,1:1.360414);
   tree rep.4400 = ((((3:0.172725,4:0.229791):0.121688,2:0.276089):0.499853,((((11:0.158051,(10:0.195475,(12:0.148792,5:0.503380):0.039479):0.066246):0.228445,(9:0.176233,8:0.373716):0.073481):0.022204,7:0.365663):0.029818,6:0.340061):0.268426):0.783698,(13:0.451884,14:0.645487):0.015609,1:1.489787);
   tree rep.4500 = (((6:0.258539,(7:0.292939,((9:0.208511,8:0.389791):0.049746,(10:0.204759,(11:0.183301,(12:0.168514,5:0.555629):0.050100):0.081529):0.148873):0.074779):0.100136):0.320595,((3:0.116602,4:0.213362):0.270371,2:0.339685):0.552124):0.508256,(14:0.668601,13:0.440968):0.175847,1:1.466745);
   tree rep.4600 = (((6:0.258539,(7:0.309813,((9:0.208511,8:0.389791):0.076571,(10:0.204759,(11:0.154735,(12:0.168514,5:0.555629):0.050100):0.074094):0.128721):0.088876):0.100136):0.280692,((3:0.123727,4:0.241632):0.119288,2:0.291368):0.652545):0.508256,(14:0.668601,13:0.440968):0.175847,1:1.466745);
   tree rep.4700 = ((13:0.603108,14:0.619857):0.130559,(((4:0.194101,3:0.207277):0.250166,2:0.258843):0.390376,((6:0.318560,((5:0.434673,((11:0.160419,12:0.224632):0.098225,10:0.215594):0.078020):0.095577,(8:0.383965,9:0.175964):0.118427):0.087973):0.054590,7:0.353863):0.192398):0.524244,1:1.229577);
   tree rep.4800 = (((7:0.282340,(((9:0.164253,8:0.279648):0.078763,((11:0.212172,(12:0.176676,5:0.457897):0.070441):0.048172,10:0.212486):0.231573):0.106775,6:0.362505):0.031639):0.217222,(2:0.270204,(4:0.228952,3:0.188870):0.189220):0.468304):0.664756,(14:0.610844,13:0.362695):0.195369,1:1.338319);
   tree rep.4900 = (((7:0.282340,(((9:0.164253,8:0.279648):0.073932,((11:0.155804,(12:0.176676,5:0.457897):0.042702):0.046617,10:0.141278):0.231573):0.105304,6:0.335193):0.031639):0.217222,(2:0.268790,(4:0.230870,3:0.188870):0.194485):0.617564):0.601273,(14:0.610844,13:0.498234):0.182222,1:1.385537);
   tree rep.5000 = ((13:0.556379,14:0.619857):0.138723,(((4:0.201576,3:0.175421):0.270408,2:0.265007):0.537346,(6:0.359626,(7:0.347931,((5:0.451307,((11:0.190317,12:0.143936):0.067121,10:0.182325):0.035436):0.156564,(8:0.293023,9:0.175964):0.089323):0.045631):0.049565):0.168414):0.643693,1:1.189817);
   tree rep.5100 = (14:0.772496,(13:0.369086,(((3:0.117463,4:0.323157):0.176598,2:0.270185):0.528720,(((((11:0.184343,(12:0.145929,5:0.503380):0.076252):0.040048,10:0.210113):0.124181,(9:0.196691,8:0.375686):0.075836):0.034363,7:0.341318):0.117721,6:0.268163):0.249830):0.556369):0.066050,1:1.449412);
   tree rep.5200 = (14:0.600525,(13:0.382148,(((3:0.132294,4:0.323157):0.152030,2:0.298304):0.528720,(((((11:0.184343,(12:0.145929,5:0.503380):0.076252):0.040048,10:0.220115):0.105282,(9:0.196691,8:0.375686):0.075836):0.060809,7:0.341318):0.117721,6:0.268163):0.249830):0.556369):0.143659,1:1.556407);
   tree rep.5300 = (((7:0.292309,(((9:0.164253,8:0.375600):0.069615,((11:0.143368,(12:0.178175,5:0.440920):0.092742):0.011577,10:0.219490):0.151465):0.069749,6:0.410575):0.049478):0.324727,(2:0.266932,(4:0.260518,3:0.173095):0.173330):0.570303):0.571093,(14:0.612665,13:0.359661):0.197674,1:1.152305);
   tree rep.5400 = ((13:0.338382,14:0.584663):0.194421,(((4:0.190101,3:0.229881):0.142891,2:0.245197):0.608138,(6:0.266178,(((5:0.433421,(10:0.267278,(11:0.165931,12:0.184741):0.056999):0.038685):0.142555,(8:0.293023,9:0.175964):0.082071):0.055797,7:0.302040):0.063993):0.261622):0.411445,1:1.210671);
   tree rep.5500 = ((14:0.660186,13:0.382148):0.184247,(((3:0.123874,4:0.307917):0.165439,2:0.306002):0.518635,(((((11:0.205566,(12:0.119945,5:0.498833):0.076761):0.043235,10:0.222694):0.172142,(9:0.176536,8:0.375686):0.145075):0.078320,7:0.331387):0.052905,6:0.274763):0.227774):0.601679,1:1.656849);
   tree rep.5600 = (((6:0.203721,(7:0.418555,((9:0.180859,8:0.276422):0.068777,(10:0.196496,(11:0.147394,(12:0.124159,5:0.481990):0.050652):0.041589):0.124120):0.035371):0.053621):0.463169,((3:0.143567,4:0.291669):0.188810,2:0.353172):0.399752):0.654889,(14:0.695267,13:0.385271):0.201933,1:1.252919);
   tree rep.5700 = ((13:0.349075,14:0.587161):0.303755,(((4:0.235239,3:0.165823):0.136370,2:0.305367):0.621255,(6:0.279881,(7:0.344090,((5:0.433421,(10:0.204844,(11:0.159383,12:0.178957):0.074957):0.050125):0.106941,(8:0.400220,9:0.179131):0.079653):0.092702):0.021246):0.218951):0.473673,1:1.400008);
   tree rep.5800 = ((13:0.510866,14:0.587161):0.286563,(((4:0.283855,3:0.165823):0.120262,2:0.341683):0.582010,(7:0.344090,(6:0.279881,((5:0.428178,(10:0.220244,(11:0.159383,12:0.225429):0.055953):0.055997):0.106941,(8:0.400220,9:0.179131):0.079653):0.107326):0.047447):0.185979):0.473673,1:1.235335);
   tree rep.5900 = (((6:0.232933,(7:0.306201,((10:0.205125,(11:0.187543,(12:0.174524,5:0.481990):0.051749):0.059281):0.115711,(9:0.177907,8:0.312083):0.095744):0.044839):0.049135):0.096407,((3:0.144507,4:0.291669):0.138324,2:0.225196):0.677064):0.538749,(14:0.643056,13:0.385271):0.282132,1:1.331727);
   tree rep.6000 = ((13:0.510866,14:0.743547):0.109438,(((4:0.271601,3:0.153733):0.215780,2:0.283155):0.426509,(6:0.235986,(7:0.344090,((((12:0.164831,5:0.495223):0.031515,11:0.205680):0.019512,10:0.177103):0.181185,(8:0.299214,9:0.179131):0.056591):0.053708):0.051509):0.319806):0.532690,1:1.203384);
   tree rep.6100 = ((14:0.653928,13:0.389019):0.293801,(((3:0.109463,4:0.291513):0.171130,2:0.275561):0.539311,((((8:0.324804,9:0.147039):0.070358,((11:0.171911,(12:0.185012,5:0.449637):0.048662):0.013287,10:0.206758):0.140235):0.038023,7:0.304574):0.094344,6:0.212327):0.325252):0.565209,1:1.124007);
   tree rep.6200 = (((6:0.251914,(((9:0.236110,8:0.312360):0.135262,(11:0.174855,(10:0.279560,(12:0.149397,5:0.497750):0.066807):0.028092):0.135195):0.083713,7:0.297150):0.024393):0.391951,(2:0.359720,(4:0.285444,3:0.158075):0.119572):0.449605):0.443590,(14:0.599091,13:0.291011):0.239387,1:1.226686);
   tree rep.6300 = ((14:0.653928,13:0.420555):0.203288,(((3:0.189441,4:0.246336):0.153509,2:0.326338):0.452108,((((8:0.324804,9:0.172960):0.065817,(((11:0.171911,12:0.171798):0.060732,5:0.449637):0.033095,10:0.239095):0.144457):0.049150,7:0.331026):0.068975,6:0.254128):0.318917):0.305790,1:1.130899);
   tree rep.6400 = ((13:0.434199,14:0.706428):0.144559,(((4:0.256046,3:0.153733):0.132415,2:0.325467):0.513427,(6:0.243927,(7:0.344090,((11:0.179680,((12:0.134814,5:0.520902):0.108970,10:0.274196):0.037150):0.201740,(8:0.299214,9:0.179131):0.048424):0.124019):0.049937):0.444620):0.542250,1:1.421335);
   tree rep.6500 = ((13:0.410213,14:0.706428):0.201776,(((4:0.256046,3:0.153733):0.125446,2:0.317356):0.502037,(6:0.243927,(7:0.434162,((11:0.179680,((12:0.134814,5:0.575717):0.101572,10:0.237436):0.037150):0.201740,(8:0.299214,9:0.179131):0.049132):0.080038):0.049937):0.306817):0.509208,1:1.385251);
   tree rep.6600 = ((14:0.653928,13:0.417834):0.192235,(((3:0.117356,4:0.267569):0.153849,2:0.327108):0.501858,(((8:0.389107,9:0.181956):0.045709,(7:0.355767,((11:0.191328,(12:0.196508,5:0.468825):0.041794):0.018318,10:0.247798):0.245807):0.001527):0.139576,6:0.254797):0.284915):0.551109,1:1.360000);
   tree rep.6700 = (((6:0.239008,(((9:0.147898,8:0.312360):0.102231,((11:0.163550,(12:0.142939,5:0.490854):0.080419):0.054095,10:0.302086):0.145511):0.056972,7:0.312249):0.069775):0.299722,(2:0.313472,(4:0.285444,3:0.169476):0.127248):0.454684):0.694293,(14:0.775662,13:0.263528):0.133084,1:1.294282);
   tree rep.6800 = ((((5:0.428770,(10:0.214644,(11:0.193163,12:0.184884):0.079532):0.098828):0.109843,((6:0.285042,7:0.299179):0.041876,(9:0.154690,8:0.312390):0.117013):0.046257):0.387418,((3:0.123464,4:0.296956):0.101724,2:0.339045):0.391754):0.378739,(14:0.501300,13:0.408558):0.211268,1:1.201139);
   tree rep.6900 = (((6:0.249254,(((9:0.147898,8:0.312360):0.092404,((11:0.183216,(12:0.142939,5:0.490854):0.080419):0.060455,10:0.220744):0.145511):0.059461,7:0.343216):0.056924):0.288692,(2:0.371615,(4:0.259890,3:0.151865):0.163271):0.567012):0.360177,(14:0.775662,13:0.351183):0.287580,1:1.667383);
   tree rep.7000 = (((6:0.249254,(((9:0.147898,8:0.312360):0.095018,((11:0.183216,(12:0.159872,5:0.490854):0.066085):0.062049,10:0.220744):0.145511):0.101678,7:0.312388):0.056924):0.288692,(2:0.366750,(4:0.259890,3:0.162527):0.181978):0.567012):0.521547,(14:0.775662,13:0.369689):0.160344,1:1.667383);
   tree rep.7100 = ((13:0.420802,14:0.774288):0.281881,(((4:0.269817,3:0.153174):0.110580,2:0.339781):0.584904,(6:0.248537,(((12:0.240567,(5:0.486291,11:0.232604):0.019180):0.052667,10:0.207469):0.127828,(7:0.428015,(8:0.352123,9:0.207563):0.041801):0.027921):0.073125):0.228152):0.519231,1:1.419411);
   tree rep.7200 = (((6:0.233019,(((9:0.147898,8:0.285016):0.106179,((11:0.142971,(12:0.159872,5:0.459835):0.056515):0.058835,10:0.220744):0.145511):0.073298,7:0.350735):0.095577):0.187579,(2:0.320346,(4:0.241536,3:0.162527):0.205671):0.674453):0.480162,(14:0.735239,13:0.383876):0.139677,1:1.288553);
   tree rep.7300 = ((((5:0.456340,(10:0.226075,(11:0.182593,12:0.210754):0.064528):0.073501):0.100344,((6:0.274358,7:0.299179):0.104943,(9:0.229906,8:0.312390):0.068033):0.099503):0.165718,((3:0.135087,4:0.196465):0.195750,2:0.290288):0.638884):0.576073,(14:0.780651,13:0.322963):0.260418,1:1.184067);
   tree rep.7400 = ((13:0.476614,14:0.772494):0.181073,(((4:0.274770,3:0.176468):0.171439,2:0.283392):0.456566,(6:0.243148,(7:0.380344,((8:0.352123,9:0.162302):0.043386,(((12:0.158238,5:0.446898):0.033476,11:0.156756):0.058794,10:0.181096):0.138981):0.129221):0.064282):0.370646):0.524362,1:1.412567);
   tree rep.7500 = ((14:0.731684,13:0.446921):0.236488,(((3:0.141531,4:0.255448):0.178944,2:0.290423):0.625866,((((8:0.377737,9:0.130076):0.095152,((5:0.406523,11:0.125743):0.027137,(10:0.238383,12:0.214569):0.013758):0.177003):0.067427,7:0.364162):0.071253,6:0.285425):0.239321):0.397169,1:1.254208);
   tree rep.7600 = ((13:0.476614,14:0.772494):0.181073,(((4:0.197139,3:0.180025):0.152023,2:0.294420):0.503277,(6:0.292490,(7:0.383139,((8:0.385976,9:0.162302):0.100248,(((12:0.158238,5:0.481893):0.032823,11:0.178839):0.058794,10:0.184609):0.156097):0.064418):0.088367):0.349010):0.524362,1:1.412567);
   tree rep.7700 = ((14:0.726848,13:0.444994):0.174343,(((3:0.129258,4:0.255448):0.200053,2:0.298431):0.485047,((((8:0.385962,9:0.130076):0.076692,(((5:0.406523,11:0.115291):0.057054,12:0.177904):0.046918,10:0.193084):0.180573):0.067427,7:0.335046):0.073733,6:0.249693):0.345825):0.530707,1:1.299848);
   tree rep.7800 = (((6:0.293637,(((9:0.229906,8:0.382314):0.042012,(5:0.493542,(10:0.219279,(11:0.195380,12:0.209295):0.045366):0.067444):0.142460):0.064142,7:0.358253):0.014232):0.192999,((3:0.124561,4:0.247298):0.140818,2:0.414121):0.447336):0.496084,(14:0.669307,13:0.253045):0.310149,1:1.227016);
   tree rep.7900 = ((13:0.476614,14:0.669017):0.229171,(((4:0.207093,3:0.144128):0.127154,2:0.338667):0.626970,(6:0.249653,(7:0.326763,((8:0.417288,9:0.161416):0.018014,(((12:0.180780,5:0.481893):0.042456,11:0.148725):0.068967,10:0.192580):0.192065):0.092915):0.092301):0.264380):0.369403,1:1.599366);
   tree rep.8000 = ((13:0.503950,14:0.676565):0.150048,(((4:0.241957,3:0.150390):0.141235,2:0.356141):0.612783,(6:0.225524,(7:0.326763,((8:0.334467,9:0.161416):0.081905,(((12:0.180780,5:0.470136):0.054831,11:0.186583):0.048533,10:0.245150):0.166477):0.088557):0.099890):0.227688):0.507124,1:1.469284);
   tree rep.8100 = ((14:0.709850,13:0.383103):0.267444,(((3:0.165628,4:0.228652):0.125625,2:0.263230):0.545285,(((8:0.370183,9:0.120134):0.046646,7:0.343386):0.066344,(6:0.285568,(5:0.515589,(10:0.167586,(11:0.144071,12:0.184900):0.062573):0.057668):0.122608):0.007738):0.238872):0.499108,1:1.153359);
   tree rep.8200 = ((14:0.709850,13:0.316914):0.400350,(((3:0.165628,4:0.262529):0.160495,2:0.389597):0.587108,((((8:0.370183,9:0.124420):0.068726,7:0.376443):0.064006,6:0.312947):0.055347,(5:0.466308,(10:0.167586,(11:0.144071,12:0.164392):0.064424):0.040498):0.094895):0.172833):0.530033,1:1.153359);
   tree rep.8300 = (((6:0.225183,(((9:0.190732,8:0.315775):0.099782,(((11:0.216026,12:0.178981):0.054502,10:0.196804):0.020345,5:0.528064):0.163297):0.056736,7:0.428580):0.043154):0.370388,(2:0.325865,(4:0.257144,3:0.173784):0.151895):0.448775):0.548410,(14:0.665353,13:0.385201):0.165096,1:1.162123);
   tree rep.8400 = (((6:0.225183,(((9:0.190732,8:0.315775):0.099782,(((11:0.216026,12:0.125976):0.051453,10:0.255062):0.061020,5:0.419749):0.145787):0.056736,7:0.393677):0.021352):0.427438,(2:0.301390,(4:0.243610,3:0.171590):0.183647):0.395784):0.548410,(14:0.665353,13:0.385201):0.165096,1:1.162123);
   tree rep.8500 = ((14:0.695820,13:0.322411):0.262746,(((3:0.151214,4:0.302243):0.135155,2:0.281650):0.372690,(((9:0.191225,8:0.313783):0.075034,(7:0.354985,6:0.264957):0.072614):0.076844,(5:0.396759,(10:0.243852,(11:0.144071,12:0.237503):0.061538):0.072306):0.095363):0.286075):0.505814,1:1.343117);
   tree rep.8600 = (((6:0.247864,(((10:0.208342,(12:0.170268,11:0.134416):0.077398):0.073930,5:0.423893):0.074001,(7:0.436599,(9:0.170004,8:0.384342):0.042600):0.072298):0.093019):0.250905,((3:0.161497,4:0.231176):0.107742,2:0.336589):0.598384):0.425354,(14:0.799844,13:0.417939):0.102051,1:1.200596);
   tree rep.8700 = ((14:0.695820,13:0.322411):0.262746,(((3:0.103834,4:0.302243):0.136764,2:0.314426):0.547836,(((9:0.198303,8:0.313783):0.097425,(7:0.356161,6:0.264957):0.079936):0.042251,(5:0.441762,(10:0.240134,(11:0.162665,12:0.237503):0.082097):0.048005):0.083138):0.311708):0.505814,1:1.343117);
   tree rep.8800 = ((14:0.695820,13:0.322411):0.262746,(((3:0.103834,4:0.302243):0.136764,2:0.314426):0.547836,(((9:0.198303,8:0.325777):0.107139,(7:0.356161,6:0.264957):0.084155):0.042251,(5:0.441762,(10:0.171926,(11:0.156493,12:0.158324):0.086675):0.054355):0.087733):0.311708):0.505814,1:1.343117);
   tree rep.8900 = ((13:0.461446,14:0.698899):0.291979,(((4:0.263668,3:0.199584):0.172107,2:0.268011):0.527160,(6:0.300630,(7:0.304330,((8:0.334467,9:0.217201):0.090409,(((12:0.153215,5:0.467457):0.098700,11:0.161151):0.030270,10:0.217801):0.133936):0.061570):0.053187):0.242895):0.424503,1:1.385021);
   tree rep.9000 = ((14:0.693396,13:0.322411):0.227483,(((3:0.135988,4:0.307772):0.112773,2:0.330999):0.552207,(((9:0.198303,8:0.295818):0.106422,(7:0.356161,6:0.213025):0.080006):0.100130,(5:0.441762,(10:0.213643,(11:0.159869,12:0.207860):0.082304):0.047944):0.056785):0.311708):0.445278,1:1.375137);
   tree rep.9100 = ((((6:0.258801,((9:0.162759,8:0.335872):0.056520,7:0.323238):0.041260):0.085166,(((11:0.169321,12:0.189185):0.070025,10:0.225522):0.037509,5:0.430228):0.047362):0.240720,(2:0.198211,(4:0.291610,3:0.187722):0.249978):0.571469):0.372842,(14:0.608912,13:0.297883):0.184836,1:1.230611);
   tree rep.9200 = (((6:0.286584,(((10:0.182367,(12:0.197376,11:0.156997):0.034211):0.055140,5:0.430131):0.113057,(7:0.395594,(9:0.217590,8:0.277463):0.066902):0.048582):0.065410):0.339156,((3:0.109902,4:0.323832):0.102303,2:0.295114):0.475270):0.379435,(14:0.554695,13:0.417427):0.362506,1:1.148677);
   tree rep.9300 = ((((6:0.258801,((9:0.162759,8:0.374869):0.114480,7:0.391014):0.026163):0.086590,(((11:0.169321,12:0.232870):0.046939,10:0.240941):0.083565,5:0.443960):0.063462):0.219532,(2:0.228767,(4:0.277272,3:0.187722):0.116177):0.506940):0.660097,(14:0.556503,13:0.360695):0.229171,1:1.227589);
   tree rep.9400 = (((6:0.288821,((7:0.295984,(9:0.202832,8:0.402244):0.058490):0.050281,((10:0.209536,(12:0.187159,11:0.162450):0.037008):0.070409,5:0.430131):0.061910):0.035159):0.243891,((3:0.084419,4:0.299121):0.093329,2:0.359896):0.445888):0.441096,(14:0.703710,13:0.417427):0.091342,1:1.200852);
   tree rep.9500 = ((((6:0.314677,(7:0.317825,(9:0.202832,8:0.402244):0.058490):0.061124):0.061229,((10:0.209536,(12:0.187159,11:0.162327):0.059125):0.082445,5:0.430131):0.064122):0.260819,((3:0.084419,4:0.310429):0.144909,2:0.337754):0.494238):0.476808,(14:0.641877,13:0.417427):0.068690,1:1.396292);
   tree rep.9600 = ((((6:0.285584,((9:0.162759,8:0.367591):0.099977,7:0.343740):0.043332):0.057227,(((11:0.155822,12:0.199077):0.049333,10:0.205184):0.049874,5:0.421033):0.126021):0.272751,(2:0.241033,(4:0.233521,3:0.136729):0.184941):0.547925):0.463472,(14:0.563399,13:0.386951):0.318646,1:1.091407);
   tree rep.9700 = (((((6:0.314677,7:0.376554):0.054876,(9:0.200690,8:0.346775):0.067671):0.058251,((10:0.189300,(12:0.187159,11:0.157455):0.071297):0.082445,5:0.430131):0.066122):0.358472,((3:0.137720,4:0.310429):0.127373,2:0.355864):0.490175):0.407807,(14:0.641877,13:0.417427):0.068690,1:1.396292);
   tree rep.9800 = ((13:0.462355,14:0.564251):0.164620,(((4:0.230496,3:0.199308):0.121545,2:0.366849):0.520325,(6:0.251893,(((((5:0.469036,11:0.206518):0.029576,12:0.178998):0.060486,10:0.184045):0.132446,(8:0.367641,9:0.125386):0.065541):0.053591,7:0.336836):0.060060):0.427446):0.483013,1:1.521899);
   tree rep.9900 = (((6:0.279563,(((((11:0.195118,12:0.199077):0.050669,10:0.230926):0.049874,5:0.421033):0.128724,(9:0.139292,8:0.356726):0.075444):0.043967,7:0.310143):0.037706):0.312889,(2:0.306466,(4:0.249800,3:0.126201):0.244977):0.540755):0.497541,(14:0.563399,13:0.386951):0.318646,1:1.091407);
   tree rep.10000 = (((6:0.279563,(((((11:0.216616,12:0.176070):0.045254,10:0.255698):0.052797,5:0.426590):0.161870,(9:0.145371,8:0.356726):0.083190):0.097707,7:0.310143):0.034943):0.312889,(2:0.274166,(4:0.288572,3:0.126201):0.189729):0.540755):0.497541,(14:0.647076,13:0.420674):0.288312,1:1.199781);
   tree rep.10100 = (((6:0.279563,((((11:0.173132,12:0.227005):0.066050,10:0.181843):0.096196,5:0.400862):0.112360,((9:0.145371,8:0.356726):0.083190,7:0.310143):0.093901):0.025865):0.312889,(2:0.323564,(4:0.286984,3:0.166440):0.150176):0.540755):0.497541,(14:0.643454,13:0.420674):0.206549,1:0.987782);
   tree rep.10200 = (((6:0.289058,((((11:0.144555,12:0.192952):0.067708,10:0.181428):0.060791,5:0.376850):0.112360,((9:0.173415,8:0.376740):0.042090,7:0.412146):0.098440):0.033895):0.312889,(2:0.323564,(4:0.286984,3:0.166440):0.150176):0.416521):0.493392,(14:0.804924,13:0.420674):0.230002,1:0.987782);
   tree rep.10300 = (((6:0.289646,((((11:0.144555,12:0.192952):0.090699,10:0.278683):0.073150,5:0.472383):0.112360,((9:0.252879,8:0.339592):0.025509,7:0.377035):0.073579):0.051735):0.360243,(2:0.323564,(4:0.269105,3:0.166440):0.127518):0.464869):0.480171,(14:0.544325,13:0.420674):0.342416,1:1.023982);
   tree rep.10400 = (((((7:0.343672,6:0.244291):0.072975,(9:0.191118,8:0.346775):0.034257):0.057754,((10:0.217501,(12:0.258426,11:0.152023):0.056348):0.079001,5:0.471301):0.108828):0.266000,((3:0.138875,4:0.336125):0.160221,2:0.267787):0.588508):0.650511,(14:0.650357,13:0.347344):0.116775,1:1.033366);
   tree rep.10500 = ((13:0.578696,14:0.692495):0.161696,(((4:0.236102,3:0.138126):0.214808,2:0.306202):0.516959,(6:0.247051,(((9:0.251613,8:0.317679):0.093555,(10:0.181918,((12:0.132262,5:0.475922):0.085833,11:0.161596):0.025260):0.183037):0.063824,7:0.365233):0.086527):0.476838):0.547437,1:1.323608);
   tree rep.10600 = (((((7:0.343672,6:0.244291):0.072975,(9:0.191118,8:0.346775):0.078803):0.075581,((10:0.262339,(12:0.168656,11:0.176940):0.045975):0.050310,5:0.465413):0.059097):0.245806,((3:0.149915,4:0.336125):0.094092,2:0.423006):0.557485):0.601027,(14:0.650357,13:0.347344):0.116775,1:1.033366);
   tree rep.10700 = ((13:0.487137,14:0.692495):0.159399,(((4:0.236102,3:0.154206):0.208298,2:0.338201):0.701099,(6:0.224291,(((9:0.174300,8:0.317679):0.082330,(10:0.245616,((12:0.132262,5:0.475922):0.087431,11:0.134795):0.036633):0.172004):0.069689,7:0.379600):0.086527):0.201142):0.547437,1:1.385827);
   tree rep.10800 = ((((((11:0.150080,10:0.249929):0.026547,12:0.198381):0.090015,5:0.468772):0.074449,(6:0.325131,((9:0.121072,8:0.359122):0.116667,7:0.264157):0.062280):0.083033):0.260412,(2:0.285849,(4:0.297203,3:0.164640):0.110084):0.447633):0.507749,(14:0.667185,13:0.463176):0.254904,1:1.390769);
   tree rep.10900 = ((13:0.487137,14:0.692495):0.159399,(((4:0.236102,3:0.141073):0.132071,2:0.377050):0.491756,(6:0.204031,(((9:0.180429,8:0.317679):0.089514,(10:0.231281,((12:0.145134,5:0.493164):0.070181,11:0.134795):0.053904):0.190156):0.069689,7:0.379600):0.092549):0.357762):0.610442,1:1.385827);
   tree rep.11000 = ((14:0.657110,13:0.500187):0.260119,(((3:0.148840,4:0.303278):0.142731,2:0.290139):0.534639,((7:0.343895,((9:0.184955,8:0.364427):0.147564,((10:0.183774,(11:0.163512,12:0.155485):0.055991):0.067353,5:0.428312):0.134362):0.043139):0.045602,6:0.279874):0.174052):0.506192,1:1.027031);
   tree rep.11100 = ((13:0.487137,14:0.692495):0.159399,(((4:0.257727,3:0.141073):0.085528,2:0.365883):0.690302,(6:0.225821,(((9:0.209178,8:0.317679):0.090357,(10:0.240787,((12:0.150086,5:0.493164):0.055085,11:0.140158):0.057744):0.126891):0.035083,7:0.428253):0.081042):0.284113):0.447366,1:1.487585);
   tree rep.11200 = ((14:0.559149,13:0.344298):0.247244,(((3:0.149153,4:0.330103):0.117497,2:0.253849):0.399649,((((10:0.183774,(11:0.166520,12:0.155485):0.052013):0.038884,5:0.428312):0.125287,6:0.295173):0.012913,(7:0.409868,(9:0.184955,8:0.335423):0.098745):0.121021):0.379944):0.436074,1:1.476830);
   tree rep.11300 = ((((((10:0.224318,(12:0.163734,11:0.164105):0.067688):0.034836,5:0.480348):0.106210,((9:0.229741,8:0.260715):0.114176,7:0.300316):0.060045):0.063630,6:0.261211):0.265550,(2:0.292571,(4:0.239748,3:0.161002):0.206843):0.443541):0.382089,(14:0.795618,13:0.370729):0.334565,1:1.168026);
   tree rep.11400 = ((13:0.487137,14:0.566271):0.209761,(((4:0.249232,3:0.198353):0.157311,2:0.328441):0.538055,(6:0.346012,(((9:0.209178,8:0.343819):0.045789,(10:0.169618,((12:0.182131,5:0.461929):0.100889,11:0.156355):0.087929):0.153015):0.105198,7:0.328439):0.046874):0.300985):0.580673,1:1.342607);
   tree rep.11500 = (((((7:0.317700,6:0.204627):0.045667,(9:0.174017,8:0.384951):0.115222):0.059496,((10:0.225289,(12:0.161968,11:0.194832):0.051506):0.057120,5:0.450925):0.135854):0.335000,((3:0.152773,4:0.191095):0.173947,2:0.283262):0.426636):0.561641,(14:0.536153,13:0.299876):0.354770,1:1.173452);
   tree rep.11600 = ((13:0.468031,14:0.613403):0.094301,(((4:0.198036,3:0.155091):0.136788,2:0.369269):0.592011,((6:0.326256,((9:0.150822,8:0.322982):0.071295,(10:0.212671,((12:0.202244,5:0.460863):0.053144,11:0.158116):0.061666):0.161521):0.057559):0.038817,7:0.328439):0.241475):0.547761,1:1.459829);
   tree rep.11700 = ((13:0.521997,14:0.617189):0.109930,(((4:0.219243,3:0.148607):0.183188,2:0.286786):0.592011,((6:0.326256,((9:0.150822,8:0.322982):0.071295,(10:0.212671,((12:0.202244,5:0.460863):0.053144,11:0.160793):0.079732):0.174037):0.057559):0.038817,7:0.328439):0.241475):0.552140,1:1.371976);
   tree rep.11800 = (((7:0.342620,(((9:0.174017,8:0.424811):0.111514,((12:0.200644,11:0.153919):0.030402,(5:0.450925,10:0.188926):0.031295):0.118503):0.076157,6:0.284846):0.010449):0.324419,((3:0.166623,4:0.277062):0.173012,2:0.322806):0.405955):0.425604,(14:0.682271,13:0.299876):0.272429,1:1.165635);
   tree rep.11900 = (((7:0.375277,(((9:0.174017,8:0.413856):0.095507,((5:0.505631,(12:0.171818,11:0.153919):0.045044):0.021505,10:0.205683):0.153732):0.079049,6:0.327770):0.041389):0.197977,((3:0.166623,4:0.277062):0.173012,2:0.322806):0.500558):0.492393,(14:0.747477,13:0.299876):0.272353,1:1.165635);
   tree rep.12000 = (((((((10:0.172022,(11:0.163505,12:0.280344):0.032517):0.049365,5:0.544726):0.120265,(9:0.196305,8:0.377426):0.052517):0.074647,7:0.276773):0.059154,6:0.264532):0.316042,(2:0.295492,(4:0.253078,3:0.216037):0.145051):0.520102):0.531353,(14:0.607276,13:0.363288):0.270662,1:1.169682);
   tree rep.12100 = ((14:0.645453,13:0.637529):0.219682,(((3:0.140869,4:0.217655):0.151272,2:0.315735):0.559851,(7:0.330380,(((9:0.170343,8:0.322760):0.075180,(5:0.502708,(10:0.183816,(11:0.192628,12:0.124044):0.055796):0.086003):0.153710):0.067616,6:0.315441):0.005185):0.206909):0.663198,1:1.198415);
   tree rep.12200 = ((14:0.645453,13:0.487219):0.327162,(((3:0.140869,4:0.217655):0.139602,2:0.315735):0.492538,(((9:0.170343,8:0.322760):0.075180,(5:0.502708,(10:0.183816,(11:0.120588,12:0.177861):0.069505):0.073989):0.150242):0.017560,(7:0.286411,6:0.282691):0.059139):0.282886):0.545123,1:1.157865);
   tree rep.12300 = ((((5:0.422239,(10:0.205683,(12:0.171818,11:0.156602):0.039464):0.051934):0.106053,((7:0.299201,6:0.247741):0.079963,(9:0.174017,8:0.406574):0.124568):0.031284):0.186382,((3:0.156364,4:0.224238):0.103089,2:0.386268):0.485812):0.323245,(14:0.747477,13:0.385271):0.300285,1:1.193480);
   tree rep.12400 = ((((5:0.443935,(10:0.185664,(12:0.171818,11:0.156602):0.045319):0.062986):0.120540,((7:0.294887,6:0.247741):0.059177,(9:0.174017,8:0.406574):0.103352):0.082355):0.193302,((3:0.124980,4:0.224238):0.200130,2:0.302840):0.465571):0.508102,(14:0.747477,13:0.385271):0.300285,1:1.193480);
   tree rep.12500 = (((((((10:0.231070,(11:0.140793,12:0.154176):0.057923):0.021509,5:0.406655):0.166491,(9:0.211321,8:0.347707):0.082767):0.074559,7:0.365024):0.097199,6:0.240971):0.277688,(2:0.406979,(4:0.228406,3:0.167785):0.165160):0.437231):0.418907,(14:0.713408,13:0.365836):0.232078,1:1.439028);
   tree rep.12600 = ((14:0.649347,13:0.416609):0.159835,(((3:0.146309,4:0.217417):0.197063,2:0.311565):0.392140,(((9:0.170343,8:0.288706):0.063959,(7:0.308676,6:0.282691):0.059143):0.053370,(5:0.460938,(10:0.197392,(11:0.133874,12:0.211136):0.079455):0.080705):0.113412):0.426660):0.601880,1:1.332164);
   tree rep.12700 = ((14:0.649347,13:0.350849):0.211219,(((3:0.131490,4:0.257296):0.164936,2:0.442099):0.376167,(((9:0.170343,8:0.288706):0.095424,(7:0.322891,6:0.282691):0.052602):0.053060,(5:0.477526,(10:0.250318,(11:0.189693,12:0.189262):0.055343):0.027806):0.086868):0.327691):0.618305,1:1.263303);
   tree rep.12800 = (((((10:0.255650,(11:0.139053,12:0.254625):0.031850):0.022320,5:0.426627):0.156684,((9:0.195226,8:0.347707):0.062000,(7:0.339209,6:0.274908):0.070016):0.077705):0.311514,(2:0.352047,(4:0.201741,3:0.185712):0.114430):0.409073):0.509012,(14:0.600620,13:0.365836):0.245099,1:1.301279);
   tree rep.12900 = (((((((10:0.255650,(11:0.218211,12:0.171893):0.044448):0.016973,5:0.426627):0.156684,(9:0.195226,8:0.347707):0.062000):0.070016,7:0.339209):0.049774,6:0.274908):0.310755,(2:0.265368,(4:0.201741,3:0.203680):0.246242):0.409073):0.445255,(14:0.580292,13:0.365836):0.280651,1:1.301279);
   tree rep.13000 = ((14:0.851720,13:0.325386):0.252355,(((3:0.165000,4:0.297111):0.203494,2:0.278173):0.438517,(((9:0.132351,8:0.433439):0.106389,(7:0.290335,6:0.282691):0.044243):0.062570,(5:0.430804,(10:0.248343,(11:0.209919,12:0.189262):0.045970):0.017765):0.090902):0.226303):0.565255,1:1.242412);
   tree rep.13100 = ((14:0.851720,13:0.325386):0.252355,(((3:0.165000,4:0.306814):0.135137,2:0.278173):0.453958,(((9:0.132351,8:0.433439):0.106389,(7:0.290335,6:0.282691):0.078424):0.059515,(5:0.435863,(10:0.206774,(11:0.209919,12:0.156169):0.034216):0.032602):0.106156):0.226469):0.565255,1:1.242412);
   tree rep.13200 = ((((5:0.431146,(10:0.210583,(12:0.188459,11:0.183275):0.029773):0.091624):0.093435,((7:0.282283,6:0.232877):0.109277,(9:0.209999,8:0.274086):0.074477):0.040621):0.303435,((3:0.196286,4:0.295054):0.111717,2:0.311939):0.510251):0.320984,(14:0.731517,13:0.236806):0.389570,1:1.295329);
   tree rep.13300 = (((((5:0.431146,(10:0.210583,(12:0.188459,11:0.168654):0.050477):0.085384):0.108414,(9:0.209999,8:0.274086):0.094924):0.020496,(7:0.282283,6:0.312040):0.081888):0.303435,((3:0.142898,4:0.244945):0.193756,2:0.314631):0.519721):0.475764,(14:0.731517,13:0.236806):0.247977,1:1.295329);
   tree rep.13400 = ((((5:0.431146,(10:0.206449,(12:0.188459,11:0.168654):0.050477):0.064876):0.125117,((9:0.209999,8:0.274086):0.094924,(7:0.261940,6:0.312040):0.061583):0.026651):0.303435,((3:0.142898,4:0.225239):0.106555,2:0.303957):0.519721):0.315284,(14:0.731517,13:0.305146):0.354836,1:1.295329);
   tree rep.13500 = ((13:0.469057,14:0.672737):0.084667,(((4:0.281591,3:0.105191):0.169662,2:0.261198):0.442208,(6:0.304283,((5:0.471848,(10:0.213927,(12:0.184248,11:0.189658):0.069832):0.041840):0.157884,((9:0.169426,8:0.350294):0.091042,7:0.329719):0.019655):0.061087):0.314192):0.453441,1:1.279520);
   tree rep.13600 = ((((5:0.431146,(10:0.262760,(12:0.188329,11:0.219949):0.032508):0.064791):0.080438,(((9:0.160547,8:0.322467):0.106563,7:0.298476):0.049588,6:0.278518):0.034888):0.250342,((3:0.142898,4:0.268164):0.096698,2:0.303957):0.595269):0.447599,(14:0.731517,13:0.417418):0.190685,1:1.425507);
   tree rep.13700 = (((6:0.254652,(((10:0.237002,(11:0.154626,(12:0.131919,5:0.459133):0.074093):0.032684):0.206351,(9:0.159357,8:0.317600):0.034170):0.045168,7:0.344401):0.064402):0.233012,(2:0.222982,(4:0.251761,3:0.187519):0.265754):0.442261):0.468363,(14:0.653617,13:0.294164):0.146070,1:1.328903);
   tree rep.13800 = ((((5:0.406630,(10:0.202767,(12:0.188329,11:0.201057):0.061564):0.038805):0.132066,((9:0.147028,8:0.322467):0.098707,(7:0.298476,6:0.278518):0.096154):0.039890):0.302208,((3:0.142898,4:0.343611):0.116123,2:0.326516):0.431222):0.468233,(14:0.707443,13:0.399050):0.282914,1:1.219797);
   tree rep.13900 = ((((5:0.406630,(10:0.200913,(12:0.188329,11:0.198244):0.059720):0.038805):0.135428,((9:0.147028,8:0.322467):0.098707,(7:0.298476,6:0.278518):0.096154):0.039890):0.378505,((3:0.176056,4:0.240304):0.139865,2:0.326516):0.345759):0.417432,(14:0.614118,13:0.399050):0.386357,1:1.232259);
   tree rep.14000 = ((((5:0.388893,(10:0.186339,(12:0.155079,11:0.198244):0.066236):0.048989):0.140896,((9:0.147028,8:0.322467):0.109622,(7:0.298476,6:0.278518):0.096154):0.047866):0.392327,((3:0.189248,4:0.240304):0.117853,2:0.319105):0.460918):0.417432,(14:0.614118,13:0.399050):0.386357,1:1.232259);
   tree rep.14100 = ((14:0.687925,13:0.328799):0.118770,(((3:0.164888,4:0.248656):0.131851,2:0.275855):0.557491,(((5:0.431348,(10:0.230799,(11:0.138519,12:0.171486):0.048601):0.048837):0.137121,((9:0.176712,8:0.403285):0.055219,7:0.325195):0.033824):0.094905,6:0.279216):0.237694):0.551120,1:1.229617);
   tree rep.14200 = (((6:0.288669,(7:0.342200,((10:0.224156,(11:0.158597,(12:0.136340,5:0.381060):0.074336):0.070111):0.127913,(9:0.231317,8:0.317600):0.038497):0.052984):0.053386):0.294214,(2:0.400110,(4:0.217693,3:0.174264):0.112473):0.390242):0.388128,(14:0.628625,13:0.427736):0.340627,1:1.191504);
   tree rep.14300 = (((6:0.173861,(7:0.342200,((10:0.224156,(11:0.128227,(12:0.137252,5:0.469380):0.078170):0.072772):0.156992,(9:0.169934,8:0.265486):0.071939):0.036859):0.053386):0.364133,(2:0.305534,(4:0.217693,3:0.135825):0.154138):0.390242):0.438993,(14:0.628625,13:0.358076):0.248838,1:1.155630);
   tree rep.14400 = ((13:0.385362,14:0.651125):0.150034,(((4:0.288188,3:0.182071):0.126843,2:0.250761):0.493033,(6:0.261251,((((11:0.164205,(5:0.392522,12:0.206801):0.020672):0.050753,10:0.256759):0.179036,(9:0.225650,8:0.350294):0.055730):0.063819,7:0.324858):0.073430):0.270845):0.717501,1:1.249229);
   tree rep.14500 = ((13:0.385362,14:0.651125):0.150034,(((4:0.288188,3:0.194405):0.119842,2:0.245594):0.493033,(6:0.245113,((((11:0.170097,(5:0.396614,12:0.166725):0.074763):0.026142,10:0.217864):0.181850,(9:0.225650,8:0.350294):0.055730):0.063819,7:0.324858):0.073430):0.280667):0.646626,1:1.249229);
   tree rep.14600 = (((6:0.320917,(7:0.309108,((10:0.182448,(11:0.138340,(12:0.193049,5:0.493377):0.052170):0.067989):0.143279,(9:0.134323,8:0.265486):0.105909):0.032322):0.041138):0.393851,(2:0.361332,(4:0.293864,3:0.173304):0.206474):0.350040):0.532062,(14:0.635458,13:0.397203):0.239119,1:1.064321);
   tree rep.14700 = ((13:0.378441,14:0.640419):0.207287,(((4:0.258316,3:0.194405):0.177455,2:0.366333):0.493033,(6:0.245113,((((5:0.459711,12:0.159021):0.083682,(10:0.217864,11:0.185253):0.003458):0.179092,(9:0.228022,8:0.350294):0.048066):0.082030,7:0.324858):0.073430):0.280667):0.509182,1:1.119279);
   tree rep.14800 = ((13:0.378441,14:0.720098):0.210221,(((4:0.258316,3:0.132316):0.147569,2:0.302068):0.500696,(6:0.245113,(((10:0.243652,(11:0.185253,(5:0.459711,12:0.125061):0.070709):0.002373):0.133778,(9:0.228022,8:0.350294):0.032736):0.125556,7:0.324858):0.050650):0.258462):0.471780,1:1.039395);
   tree rep.14900 = ((13:0.271897,14:0.720098):0.280369,(((4:0.258316,3:0.169648):0.111554,2:0.302068):0.479174,(6:0.245113,(((10:0.208672,(11:0.173984,(5:0.504636,12:0.125061):0.071869):0.010241):0.205801,(9:0.208826,8:0.350294):0.062429):0.042216,7:0.324858):0.050650):0.258462):0.471780,1:1.095920);
   tree rep.15000 = (((6:0.302329,(7:0.383662,((10:0.226021,(11:0.148817,(12:0.179604,5:0.432151):0.064331):0.068242):0.167234,(9:0.158649,8:0.267152):0.065870):0.047096):0.040778):0.262237,(2:0.368550,(4:0.275071,3:0.129432):0.093954):0.464556):0.633187,(14:0.805439,13:0.387522):0.244622,1:1.236246);
   tree rep.15100 = ((13:0.433976,14:0.720098):0.262582,(((4:0.258316,3:0.136338):0.164521,2:0.323402):0.459246,(6:0.262787,(((10:0.251959,(11:0.163900,(5:0.423492,12:0.147094):0.091002):0.041813):0.135684,(9:0.209653,8:0.350294):0.060833):0.031728,7:0.417905):0.108693):0.203928):0.471780,1:1.031852);
   tree rep.15200 = ((13:0.433976,14:0.720098):0.262582,(((4:0.272901,3:0.207567):0.183218,2:0.374132):0.577139,(6:0.262787,(((10:0.244681,(11:0.178127,(5:0.423492,12:0.156304):0.024577):0.076443):0.139354,(9:0.193201,8:0.350294):0.064163):0.038927,7:0.417905):0.108693):0.214482):0.471780,1:1.031852);
   tree rep.15300 = ((13:0.433976,14:0.765665):0.276532,(((4:0.325486,3:0.191839):0.146666,2:0.301733):0.510443,(6:0.271468,(((10:0.248692,(11:0.187062,(5:0.465976,12:0.154092):0.037591):0.076443):0.126431,(9:0.193201,8:0.350294):0.080422):0.046731,7:0.417905):0.105766):0.214482):0.471780,1:1.097526);
   tree rep.15400 = (((((5:0.460736,(10:0.239412,(12:0.194861,11:0.139661):0.021483):0.057887):0.121638,(7:0.364604,(9:0.174937,8:0.358881):0.091106):0.077210):0.049049,6:0.281409):0.188641,((3:0.178917,4:0.262919):0.160272,2:0.337140):0.583423):0.434216,(14:0.793568,13:0.390437):0.288176,1:1.218928);
   tree rep.15500 = (((((5:0.431450,(10:0.239412,(12:0.192102,11:0.139661):0.063537):0.014710):0.166834,(7:0.364604,(9:0.174937,8:0.358881):0.091106):0.019375):0.049049,6:0.231684):0.221453,((3:0.178917,4:0.219661):0.148719,2:0.241457):0.527780):0.556345,(14:0.660766,13:0.390437):0.374567,1:1.202843);
   tree rep.15600 = (((((5:0.431450,(10:0.239412,(12:0.192102,11:0.139661):0.063537):0.015609):0.146222,(7:0.374949,(9:0.172197,8:0.369298):0.050155):0.049912):0.068440,6:0.231684):0.235891,((3:0.178917,4:0.219661):0.148719,2:0.241457):0.485394):0.675253,(14:0.660766,13:0.529873):0.149795,1:1.406335);
   tree rep.15700 = (((6:0.260082,(((10:0.203592,11:0.194831):0.037265,(12:0.200871,5:0.464853):0.042170):0.151722,(7:0.352683,(9:0.160036,8:0.407711):0.056948):0.036329):0.116898):0.209432,(2:0.289648,(4:0.262508,3:0.150096):0.157052):0.548032):0.492302,(14:0.749825,13:0.289842):0.266764,1:1.292448);
   tree rep.15800 = (((6:0.260082,((10:0.203592,(11:0.194831,(12:0.220600,5:0.464853):0.049332):0.048292):0.154769,(7:0.368514,(9:0.160036,8:0.301512):0.047605):0.048860):0.116898):0.320058,(2:0.307843,(4:0.262508,3:0.150096):0.157052):0.410918):0.560042,(14:0.755466,13:0.289842):0.227844,1:1.473579);
   tree rep.15900 = ((14:0.522879,13:0.351410):0.374256,(((3:0.128562,4:0.258262):0.132794,2:0.325009):0.676661,(7:0.327424,(6:0.230688,((9:0.171624,8:0.326330):0.132473,(((12:0.197543,11:0.205455):0.033330,10:0.228549):0.057613,5:0.490398):0.132016):0.062522):0.032326):0.166019):0.389861,1:1.219518);
   tree rep.16000 = ((((5:0.478653,(10:0.209318,(12:0.192102,11:0.134583):0.070110):0.037086):0.156326,((7:0.356473,(9:0.182375,8:0.305324):0.075642):0.029709,6:0.315898):0.074057):0.152777,((3:0.123077,4:0.255886):0.180133,2:0.231023):0.523440):0.429574,(14:0.636094,13:0.408725):0.206648,1:1.406335);
   tree rep.16100 = (((((5:0.478653,(10:0.209318,(12:0.192102,11:0.196529):0.054235):0.028162):0.131822,(9:0.170454,8:0.305324):0.094677):0.024407,(6:0.255881,7:0.360191):0.066166):0.305518,((3:0.123077,4:0.322267):0.174695,2:0.273280):0.595993):0.429574,(14:0.636094,13:0.408725):0.206648,1:1.406335);
   tree rep.16200 = ((13:0.483020,14:0.679138):0.100613,(((4:0.218720,3:0.137582):0.192195,2:0.308063):0.410018,(6:0.246599,(((10:0.213861,((5:0.473423,12:0.167753):0.061438,11:0.151683):0.039111):0.155924,(9:0.211977,8:0.358158):0.063436):0.006231,7:0.405995):0.113503):0.317783):0.475451,1:1.545552);
   tree rep.16300 = ((13:0.483020,14:0.679138):0.100613,(((4:0.218720,3:0.137582):0.192195,2:0.308063):0.410018,(6:0.260950,(((10:0.227209,((5:0.473423,12:0.161392):0.051018,11:0.151683):0.037189):0.140195,(9:0.211977,8:0.358158):0.070699):0.049978,7:0.322804):0.105043):0.317783):0.475451,1:1.545552);
   tree rep.16400 = ((13:0.358229,14:0.679138):0.101354,(((4:0.218720,3:0.186007):0.163884,2:0.238638):0.472397,(6:0.260950,((10:0.227209,((5:0.473423,12:0.161392):0.051018,11:0.151683):0.037189):0.140004,(7:0.407116,(9:0.201280,8:0.358158):0.078319):0.027924):0.076552):0.246131):0.475451,1:1.424577);
   tree rep.16500 = ((13:0.358229,14:0.679138):0.140299,(((4:0.234469,3:0.181579):0.184602,2:0.285603):0.481444,(6:0.275577,((10:0.244763,((5:0.431951,12:0.161392):0.046051,11:0.183370):0.024295):0.160865,(7:0.374507,(9:0.191420,8:0.334701):0.066805):0.020212):0.064104):0.246131):0.447552,1:1.424577);
   tree rep.16600 = (((6:0.229180,(((((11:0.171427,12:0.205479):0.023367,10:0.206920):0.039798,5:0.436017):0.244072,(9:0.188987,8:0.348655):0.037123):0.110753,7:0.320923):0.036687):0.241466,(2:0.330401,(4:0.237156,3:0.196116):0.150322):0.441403):0.429974,(14:0.649503,13:0.337095):0.156960,1:1.421827);
   tree rep.16700 = (((6:0.234587,(((5:0.425212,((11:0.138640,12:0.205479):0.043482,10:0.206920):0.082144):0.136782,(9:0.180349,8:0.348655):0.034391):0.110753,7:0.320923):0.036687):0.254703,(2:0.270308,(4:0.237156,3:0.159111):0.193092):0.444276):0.429974,(14:0.649503,13:0.337095):0.156960,1:1.421827);
   tree rep.16800 = ((13:0.395655,14:0.679138):0.193796,(((4:0.232874,3:0.155581):0.194968,2:0.232952):0.588442,(6:0.253439,(7:0.270668,((10:0.237420,((5:0.441440,12:0.149877):0.071686,11:0.184828):0.067629):0.179635,(9:0.129376,8:0.334701):0.089685):0.045570):0.023284):0.246131):0.383481,1:1.254630);
   tree rep.16900 = ((((5:0.399214,((11:0.146687,12:0.178819):0.041678,10:0.252644):0.078787):0.087993,((6:0.274963,7:0.385356):0.032200,(9:0.169718,8:0.348655):0.081136):0.081983):0.273164,(2:0.270010,(4:0.225538,3:0.159111):0.177241):0.400469):0.401992,(14:0.651590,13:0.337605):0.243320,1:1.375591);
   tree rep.17000 = ((13:0.395655,14:0.679138):0.258102,(((4:0.285217,3:0.155581):0.221955,2:0.255584):0.532840,((6:0.232370,((10:0.162493,((5:0.484306,12:0.172149):0.079828,11:0.197646):0.043424):0.148185,(9:0.176141,8:0.381547):0.111504):0.073006):0.088500,7:0.270824):0.226690):0.432990,1:1.238873);
   tree rep.17100 = ((((5:0.399214,((11:0.146687,12:0.178819):0.038270,10:0.252644):0.092632):0.060510,((6:0.292509,7:0.383371):0.074187,(9:0.169718,8:0.348655):0.125004):0.058325):0.276381,(2:0.343966,(4:0.266484,3:0.159111):0.162841):0.435309):0.569484,(14:0.650997,13:0.337605):0.184669,1:1.375591);
   tree rep.17200 = ((((5:0.399214,((11:0.160927,12:0.178819):0.025231,10:0.252644):0.061225):0.060510,((6:0.292509,7:0.383371):0.074187,(9:0.169718,8:0.348655):0.125004):0.058325):0.276381,(2:0.296375,(4:0.267997,3:0.163789):0.198965):0.440231):0.567050,(14:0.804166,13:0.450749):0.155713,1:1.213556);
   tree rep.17300 = ((13:0.363316,14:0.685938):0.267821,(((4:0.285217,3:0.158491):0.151226,2:0.310498):0.414874,(6:0.304147,(7:0.325707,((10:0.199903,((5:0.484306,12:0.133111):0.061991,11:0.174447):0.075038):0.219426,(9:0.176141,8:0.304805):0.096230):0.057308):0.070845):0.373540):0.442756,1:1.238873);
   tree rep.17400 = ((13:0.363316,14:0.717276):0.250573,(((4:0.185093,3:0.158491):0.147014,2:0.326004):0.414874,(6:0.358009,(7:0.323544,((10:0.199903,((5:0.484306,12:0.133111):0.058532,11:0.174447):0.092312):0.185719,(9:0.176141,8:0.304805):0.096230):0.057308):0.062408):0.373540):0.492468,1:1.238873);
   tree rep.17500 = ((13:0.363316,14:0.717276):0.259375,(((4:0.239787,3:0.158491):0.137132,2:0.360493):0.408306,(6:0.278634,(7:0.314065,((10:0.211894,((5:0.484306,12:0.133111):0.129622,11:0.201312):0.030642):0.172167,(9:0.176141,8:0.353342):0.097627):0.050977):0.075054):0.299672):0.508425,1:1.238873);
   tree rep.17600 = ((13:0.363316,14:0.717276):0.259375,(((4:0.268125,3:0.158491):0.167882,2:0.360493):0.390406,(6:0.325189,(7:0.351311,((10:0.237400,((5:0.411926,12:0.139603):0.052980,11:0.178937):0.020724):0.187812,(9:0.176141,8:0.353342):0.097627):0.060959):0.038552):0.199314):0.603170,1:1.230267);
   tree rep.17700 = ((((5:0.449669,((11:0.206121,12:0.174276):0.077203,10:0.246206):0.058189):0.086171,((6:0.292509,7:0.366296):0.105227,(9:0.168281,8:0.348655):0.078766):0.046792):0.332347,(2:0.268277,(4:0.291640,3:0.182438):0.163861):0.476559):0.591455,(14:0.598775,13:0.458057):0.146700,1:1.328371);
   tree rep.17800 = ((((5:0.451628,((11:0.206121,12:0.174276):0.077203,10:0.246206):0.088821):0.050560,((6:0.292509,7:0.366296):0.098872,(9:0.168281,8:0.388294):0.060676):0.067847):0.269952,(2:0.268277,(4:0.291640,3:0.182438):0.163861):0.456713):0.591455,(14:0.545761,13:0.467316):0.137261,1:1.085853);
   tree rep.17900 = ((((5:0.418596,((11:0.184438,12:0.175078):0.056265,10:0.216949):0.091001):0.089205,(6:0.292509,((9:0.168281,8:0.336458):0.062547,7:0.312548):0.046927):0.068993):0.283788,(2:0.268277,(4:0.291640,3:0.182438):0.163861):0.456713):0.583403,(14:0.545761,13:0.467316):0.137261,1:1.085853);
   tree rep.18000 = ((13:0.385707,14:0.582378):0.357708,(((3:0.146698,4:0.281169):0.127719,2:0.267854):0.469998,((7:0.336894,6:0.261892):0.084430,((9:0.146511,8:0.378875):0.115403,(((12:0.213773,11:0.121992):0.072003,10:0.212025):0.066702,5:0.373206):0.129617):0.085352):0.467382):0.494879,1:1.081270);
   tree rep.18100 = ((13:0.456168,14:0.734029):0.074648,(((4:0.250694,3:0.158491):0.156817,2:0.296628):0.518239,(6:0.276068,(7:0.294543,((10:0.265842,((5:0.411926,12:0.215467):0.038104,11:0.193880):0.028204):0.131671,(9:0.195161,8:0.371594):0.060399):0.028862):0.051569):0.246485):0.500564,1:1.016323);
   tree rep.18200 = (((((5:0.488040,((11:0.170883,12:0.188223):0.054800,10:0.170367):0.059595):0.091469,6:0.265749):0.005059,((9:0.117735,8:0.336458):0.090517,7:0.339676):0.083622):0.252328,(2:0.342274,(4:0.291640,3:0.213341):0.145089):0.456713):0.583403,(14:0.655015,13:0.343433):0.081628,1:1.257054);
   tree rep.18300 = (((((5:0.370928,((11:0.170883,12:0.206639):0.053827,10:0.212798):0.090961):0.116032,6:0.265749):0.006327,((9:0.146851,8:0.345455):0.081179,7:0.345535):0.083622):0.240281,(2:0.300170,(4:0.291640,3:0.213341):0.147805):0.563347):0.446183,(14:0.694226,13:0.343433):0.247542,1:1.288348);
   tree rep.18400 = ((((((12:0.182284,5:0.464798):0.078547,11:0.185739):0.034283,10:0.192464):0.144437,((9:0.193365,8:0.401949):0.078138,(6:0.273744,7:0.322570):0.103383):0.080606):0.380205,((3:0.140783,4:0.297068):0.127618,2:0.282656):0.433285):0.536549,(14:0.705457,13:0.420852):0.254979,1:1.299488);
   tree rep.18500 = ((((((12:0.182284,5:0.513627):0.062253,11:0.216049):0.032818,10:0.192464):0.146740,((9:0.193365,8:0.401949):0.060573,(6:0.296694,7:0.382815):0.070259):0.060653):0.380205,((3:0.119465,4:0.315655):0.159724,2:0.268082):0.445880):0.448645,(14:0.705457,13:0.420852):0.235180,1:1.299488);
   tree rep.18600 = ((13:0.365321,14:0.763439):0.328532,(((4:0.281765,3:0.144768):0.126298,2:0.323948):0.504615,(6:0.229121,(7:0.344691,((9:0.160265,8:0.354428):0.066535,(10:0.228135,((5:0.395143,12:0.125250):0.100182,11:0.147030):0.073334):0.155500):0.044390):0.072562):0.165398):0.540360,1:1.162211);
   tree rep.18700 = ((13:0.365321,14:0.763439):0.328532,(((4:0.281765,3:0.144768):0.126298,2:0.323948):0.504615,(6:0.229121,(7:0.344691,((9:0.160265,8:0.354428):0.066535,(10:0.188078,((5:0.540412,12:0.172391):0.020812,11:0.201071):0.042438):0.155500):0.044390):0.072562):0.207878):0.532081,1:1.218532);
   tree rep.18800 = (((6:0.342297,(((9:0.131827,8:0.334166):0.039496,7:0.321150):0.070638,(5:0.485164,((11:0.155233,12:0.182437):0.038041,10:0.193847):0.088599):0.092775):0.009433):0.407720,(2:0.315625,(4:0.281266,3:0.155611):0.120301):0.358717):0.466749,(14:0.685110,13:0.317186):0.289155,1:1.288348);
   tree rep.18900 = ((13:0.192995,14:0.704174):0.347427,(((3:0.207207,4:0.269221):0.129095,2:0.328415):0.376237,((6:0.336307,((9:0.147040,8:0.322975):0.127945,(10:0.203311,((5:0.409121,12:0.207176):0.054984,11:0.158284):0.025913):0.153779):0.046072):0.122010,7:0.287880):0.214752):0.474799,1:1.450463);
   tree rep.19000 = (((((9:0.155985,8:0.334166):0.069299,(7:0.334327,6:0.314176):0.043808):0.091568,(5:0.446275,((11:0.155233,12:0.182437):0.076799,10:0.168119):0.051129):0.087887):0.407720,(2:0.317936,(4:0.281266,3:0.171134):0.106799):0.358717):0.503702,(14:0.859712,13:0.317186):0.292067,1:1.153631);
   tree rep.19100 = (((((9:0.150523,8:0.401949):0.093196,(6:0.223879,7:0.276947):0.076865):0.055236,(5:0.428645,(11:0.243706,(12:0.286495,10:0.167087):0.019854):0.071095):0.059317):0.327319,((3:0.132372,4:0.231013):0.173176,2:0.345776):0.362553):0.319592,(14:0.684538,13:0.402895):0.227555,1:1.289796);
   tree rep.19200 = ((13:0.362766,14:0.708567):0.196293,(((4:0.400905,3:0.123945):0.237694,2:0.297971):0.512257,(6:0.228451,(7:0.366641,((9:0.173787,8:0.391135):0.069503,(5:0.533892,(10:0.205923,(11:0.191879,12:0.195497):0.063870):0.066362):0.117318):0.045519):0.090666):0.305405):0.720549,1:1.401333);
   tree rep.19300 = (((((9:0.154935,8:0.334166):0.087033,(7:0.334327,6:0.242087):0.069040):0.078676,(5:0.396331,((11:0.225368,12:0.139216):0.053790,10:0.215742):0.047902):0.115209):0.283447,(2:0.407091,(4:0.218264,3:0.155627):0.105954):0.485204):0.490169,(14:0.667331,13:0.254592):0.246492,1:1.284051);
   tree rep.19400 = (((((9:0.159244,8:0.334166):0.103081,(7:0.355215,6:0.279624):0.062414):0.086808,(5:0.396331,((11:0.225368,12:0.156771):0.070515,10:0.178110):0.036048):0.111911):0.279713,(2:0.339235,(4:0.272070,3:0.155627):0.082430):0.700932):0.529214,(14:0.667331,13:0.392152):0.193703,1:1.284051);
   tree rep.19500 = ((13:0.350058,14:0.708567):0.295751,(((4:0.286746,3:0.173696):0.237302,2:0.249131):0.500134,(6:0.259574,(7:0.322863,((9:0.163367,8:0.391135):0.109159,((11:0.186082,(5:0.533892,12:0.229324):0.018045):0.023929,10:0.180141):0.129298):0.077418):0.052984):0.362284):0.432760,1:1.222117);
   tree rep.19600 = (((((9:0.159244,8:0.334166):0.105996,(7:0.360237,6:0.284762):0.040628):0.054675,(5:0.424308,((11:0.190755,12:0.156771):0.039296,10:0.244185):0.088923):0.117475):0.266788,(2:0.268294,(4:0.272070,3:0.228517):0.184251):0.455130):0.452906,(14:0.667331,13:0.390240):0.135126,1:1.233975);
   tree rep.19700 = (((((9:0.159244,8:0.334166):0.105996,(7:0.360237,6:0.284762):0.040628):0.050606,(5:0.423502,((11:0.203550,12:0.229487):0.041239,10:0.252927):0.088923):0.077963):0.266788,(2:0.327838,(4:0.272070,3:0.206571):0.148080):0.455130):0.452906,(14:0.768041,13:0.390240):0.149368,1:1.261706);
   tree rep.19800 = ((13:0.405034,14:0.609300):0.193526,(((3:0.152137,4:0.225635):0.218523,2:0.266318):0.505982,(6:0.234643,(7:0.361571,((10:0.166207,((12:0.136844,5:0.467776):0.052215,11:0.193499):0.056660):0.149795,(9:0.185444,8:0.300804):0.041120):0.032732):0.048428):0.226445):0.348420,1:1.654576);
   tree rep.19900 = ((((((9:0.176975,8:0.399614):0.073512,7:0.324905):0.042783,(5:0.423502,((11:0.203550,12:0.166011):0.080266,10:0.180532):0.064789):0.116120):0.016226,6:0.284762):0.306445,(2:0.331555,(4:0.272070,3:0.164312):0.217981):0.491080):0.436000,(14:0.743817,13:0.390240):0.156666,1:1.084365);
   tree rep.20000 = ((((((9:0.176975,8:0.399614):0.056002,7:0.331408):0.089978,(5:0.451238,((11:0.172682,12:0.237783):0.070910,10:0.220201):0.101308):0.072785):0.004386,6:0.284762):0.306140,(2:0.290106,(4:0.188070,3:0.143456):0.236155):0.435347):0.537334,(14:0.743817,13:0.390240):0.156666,1:1.084365);
   tree rep.20100 = ((13:0.457766,14:0.624371):0.241012,(((4:0.286746,3:0.128973):0.202457,2:0.299027):0.549023,(6:0.265691,(7:0.361685,((9:0.168947,8:0.346066):0.061264,(((12:0.186436,5:0.362341):0.061710,11:0.199501):0.009413,10:0.220246):0.155221):0.066967):0.109665):0.323661):0.426947,1:1.588629);
   tree rep.20200 = ((((((9:0.165386,8:0.399614):0.060330,7:0.391563):0.055076,6:0.284762):0.007251,(5:0.410326,((11:0.172682,12:0.237783):0.070910,10:0.185826):0.154476):0.079414):0.364397,(2:0.310002,(4:0.218334,3:0.143456):0.168617):0.417074):0.544547,(14:0.609629,13:0.390240):0.148687,1:1.207961);
   tree rep.20300 = ((13:0.321405,14:0.689588):0.077474,(((3:0.151062,4:0.282621):0.173231,2:0.377831):0.416013,((6:0.270648,(((10:0.218314,(11:0.148351,12:0.245858):0.075657):0.013124,5:0.509081):0.191161,(9:0.134766,8:0.378440):0.109680):0.087076):0.042284,7:0.291474):0.258183):0.604421,1:1.440852);
   tree rep.20400 = (((((9:0.168286,8:0.399614):0.079020,(7:0.304076,6:0.211954):0.113374):0.024535,(5:0.475784,((11:0.172682,12:0.206584):0.092326,10:0.231923):0.048221):0.149604):0.328347,(2:0.310002,(4:0.218334,3:0.143456):0.168617):0.510042):0.599160,(14:0.587593,13:0.372281):0.212368,1:1.005844);
   tree rep.20500 = (((((9:0.168286,8:0.313981):0.107491,(5:0.475784,((11:0.172682,12:0.172505):0.063838,10:0.163083):0.048221):0.139338):0.028157,(7:0.304076,6:0.264793):0.055660):0.263359,(2:0.334567,(4:0.265681,3:0.143456):0.163980):0.419456):0.424687,(14:0.587593,13:0.464481):0.269037,1:1.440950);
   tree rep.20600 = (((((9:0.168286,8:0.313981):0.107491,(7:0.304076,6:0.264793):0.055660):0.025168,(5:0.406379,((11:0.172682,12:0.172505):0.065382,10:0.163083):0.062930):0.115652):0.180395,(2:0.364469,(4:0.254425,3:0.143456):0.175070):0.528129):0.446398,(14:0.587593,13:0.464481):0.269037,1:1.300583);
   tree rep.20700 = (((((9:0.153975,8:0.313981):0.097268,(7:0.328224,6:0.264793):0.079093):0.022353,(5:0.406379,((11:0.233535,12:0.172505):0.058772,10:0.234378):0.068617):0.114228):0.379904,(2:0.320978,(4:0.254425,3:0.143456):0.175070):0.334816):0.462102,(14:0.587593,13:0.464481):0.269037,1:1.300583);
   tree rep.20800 = (((((7:0.361700,6:0.251721):0.112565,(9:0.154868,8:0.341454):0.057384):0.100603,(5:0.381855,(10:0.189043,(11:0.207489,12:0.163404):0.057398):0.061757):0.063322):0.269923,((3:0.176361,4:0.263234):0.091745,2:0.355115):0.468370):0.429392,(14:0.743010,13:0.505579):0.164117,1:1.147578);
   tree rep.20900 = ((13:0.359988,14:0.724403):0.246540,(((4:0.285432,3:0.141118):0.233556,2:0.199264):0.465814,(6:0.286799,(7:0.308315,((9:0.176721,8:0.305822):0.058751,(((12:0.114158,5:0.540086):0.080514,11:0.166659):0.075625,10:0.210257):0.188632):0.076856):0.093595):0.373437):0.388879,1:1.600380);
   tree rep.21000 = (((((7:0.361700,6:0.251721):0.087594,(9:0.145636,8:0.341454):0.069305):0.101646,(5:0.455354,(10:0.209236,(11:0.213675,12:0.163404):0.062409):0.050533):0.101670):0.245075,((3:0.176361,4:0.263234):0.099632,2:0.355115):0.377003):0.597933,(14:0.743010,13:0.346481):0.123807,1:1.130720);
   tree rep.21100 = (((((9:0.155571,8:0.367167):0.104695,(7:0.328224,6:0.235673):0.078689):0.071432,(5:0.462477,((11:0.212204,12:0.180257):0.092264,10:0.179661):0.091392):0.066623):0.312836,(2:0.349273,(4:0.269708,3:0.178360):0.124910):0.460852):0.454929,(14:0.587593,13:0.438291):0.285337,1:1.336601);
   tree rep.21200 = (((((7:0.361700,6:0.284901):0.050711,(9:0.175195,8:0.341454):0.064501):0.116280,(5:0.430167,(10:0.252501,(11:0.166585,12:0.218554):0.034447):0.082264):0.077525):0.295208,((3:0.101947,4:0.265845):0.076013,2:0.351653):0.477783):0.576756,(14:0.743010,13:0.334201):0.144156,1:1.169952);
   tree rep.21300 = (((((7:0.361700,6:0.317132):0.066281,(9:0.183744,8:0.341454):0.056427):0.075085,(5:0.430167,(10:0.200774,(11:0.166585,12:0.195237):0.030131):0.082264):0.077525):0.295208,((3:0.101947,4:0.272351):0.196031,2:0.242101):0.477783):0.572620,(14:0.704447,13:0.334201):0.195307,1:1.205009);
   tree rep.21400 = (((((7:0.361700,6:0.317132):0.042648,(9:0.172851,8:0.341454):0.108787):0.075085,(5:0.430167,(10:0.200774,(11:0.166585,12:0.195237):0.030131):0.082264):0.077525):0.295208,((3:0.101947,4:0.262483):0.201744,2:0.239952):0.561126):0.527490,(14:0.619532,13:0.334201):0.268417,1:1.205009);
   tree rep.21500 = (((((7:0.350509,6:0.250892):0.038090,(9:0.172851,8:0.341454):0.092098):0.085289,(5:0.379016,(10:0.239566,(11:0.141595,12:0.195237):0.027054):0.059375):0.077525):0.295208,((3:0.101947,4:0.262483):0.201744,2:0.239952):0.561126):0.466638,(14:0.619532,13:0.372560):0.207642,1:1.205009);
   tree rep.21600 = (((((7:0.350509,6:0.250892):0.038090,(9:0.172851,8:0.341454):0.092098):0.062262,(5:0.401761,(10:0.239775,(11:0.171463,12:0.195237):0.028898):0.068601):0.088288):0.270276,((3:0.109898,4:0.262483):0.222326,2:0.253815):0.561126):0.466638,(14:0.619532,13:0.372560):0.207642,1:1.205009);
   tree rep.21700 = (((((7:0.350509,6:0.222268):0.041679,(9:0.172851,8:0.341454):0.092098):0.087262,(5:0.401761,(10:0.239775,(11:0.173588,12:0.195237):0.035799):0.080588):0.088288):0.368698,((3:0.131675,4:0.236754):0.166763,2:0.382704):0.449313):0.571931,(14:0.742614,13:0.372560):0.183947,1:1.359315);
   tree rep.21800 = (((((7:0.350509,6:0.222268):0.100117,(9:0.172851,8:0.359801):0.040848):0.087262,(5:0.401761,(10:0.239775,(11:0.173588,12:0.195237):0.035799):0.080588):0.088288):0.368698,((3:0.131675,4:0.236754):0.166763,2:0.382704):0.449313):0.571931,(14:0.742614,13:0.372560):0.183947,1:1.359315);
   tree rep.21900 = (((((7:0.297112,6:0.222268):0.092836,(9:0.162792,8:0.359801):0.115699):0.098464,(5:0.401761,(10:0.210446,(11:0.173588,12:0.160871):0.043260):0.080588):0.073513):0.347533,((3:0.181519,4:0.225523):0.133856,2:0.351827):0.474790):0.394321,(14:0.611141,13:0.372560):0.232100,1:1.270009);
   tree rep.22000 = ((13:0.315347,14:0.830604):0.333759,(((4:0.287194,3:0.102505):0.202422,2:0.296708):0.584916,(6:0.208040,(7:0.294266,((9:0.213657,8:0.364508):0.032406,((11:0.193379,(5:0.420662,12:0.135472):0.091624):0.032186,10:0.196927):0.185049):0.100266):0.083796):0.225683):0.469641,1:1.542490);
   tree rep.22100 = ((13:0.323817,14:0.714606):0.309524,(((3:0.136857,4:0.217613):0.270168,2:0.265871):0.420435,(7:0.309449,(((9:0.206192,8:0.396895):0.032214,(5:0.470343,((11:0.175041,12:0.194584):0.058630,10:0.215335):0.050885):0.130488):0.069938,6:0.293808):0.066324):0.328635):0.438543,1:1.118847);
   tree rep.22200 = ((13:0.315347,14:0.795982):0.436390,(((4:0.305197,3:0.106928):0.173192,2:0.337818):0.540023,(6:0.225218,(7:0.426398,((9:0.222327,8:0.364508):0.070737,((11:0.185851,(5:0.449019,12:0.127658):0.110093):0.039040,10:0.213905):0.128499):0.020649):0.125779):0.289262):0.406975,1:1.361652);
   tree rep.22300 = (((((9:0.226239,8:0.342181):0.057284,(7:0.401186,6:0.220218):0.091054):0.093991,(5:0.428317,((10:0.209969,12:0.156420):0.031964,11:0.229659):0.078301):0.056594):0.270449,(2:0.301245,(4:0.282475,3:0.119545):0.236053):0.430965):0.515161,(14:0.631775,13:0.460921):0.120030,1:1.183435);
   tree rep.22400 = ((13:0.340563,14:0.660259):0.308087,(((4:0.305197,3:0.131111):0.259474,2:0.274082):0.540023,(6:0.225218,(7:0.426398,((9:0.204792,8:0.364508):0.019252,((11:0.192097,(5:0.508576,12:0.116761):0.066206):0.059825,10:0.223922):0.135748):0.055968):0.125779):0.289262):0.621476,1:1.249145);
   tree rep.22500 = ((13:0.392814,14:0.772477):0.129493,(((3:0.149735,4:0.243258):0.190667,2:0.294549):0.493831,((5:0.470343,((11:0.175041,12:0.197412):0.060934,10:0.241097):0.041934):0.063937,(6:0.285890,((9:0.172360,8:0.341715):0.056667,7:0.322109):0.118120):0.078528):0.188449):0.600106,1:1.467005);
   tree rep.22600 = (((((9:0.226239,8:0.350463):0.092772,(((11:0.164406,10:0.287555):0.029887,12:0.219278):0.047014,5:0.416671):0.152452):0.023512,(7:0.401186,6:0.233111):0.053940):0.291115,(2:0.303975,(4:0.183496,3:0.185111):0.127244):0.710255):0.450547,(14:0.784685,13:0.407005):0.143648,1:1.096691);
   tree rep.22700 = ((13:0.262333,14:0.772477):0.233612,(((3:0.162081,4:0.243258):0.207580,2:0.294549):0.426550,((5:0.350904,((11:0.189448,12:0.190836):0.073662,10:0.192679):0.019739):0.071020,((9:0.177878,8:0.287269):0.057236,(6:0.285890,7:0.322109):0.142353):0.077636):0.384333):0.600106,1:1.356386);
   tree rep.22800 = ((13:0.365347,14:0.604076):0.267946,(((4:0.273748,3:0.156053):0.122676,2:0.352258):0.563782,(6:0.223153,((7:0.354132,(9:0.187849,8:0.340528):0.040167):0.080163,((11:0.128830,(5:0.525731,12:0.134645):0.080093):0.055024,10:0.228166):0.131342):0.113461):0.306909):0.424108,1:1.400633);
   tree rep.22900 = (((6:0.237455,((7:0.407440,(9:0.181735,8:0.376892):0.020434):0.063272,(5:0.448585,(10:0.190720,(11:0.158808,12:0.163669):0.040859):0.046175):0.126150):0.069764):0.321665,((3:0.139109,4:0.309504):0.135236,2:0.322941):0.451896):0.400523,(14:0.729191,13:0.358504):0.229907,1:1.331135);
   tree rep.23000 = (((6:0.244213,((7:0.407440,(9:0.181735,8:0.376892):0.020434):0.063272,(5:0.448585,(10:0.239355,(11:0.158808,12:0.163669):0.040859):0.056163):0.098280):0.068331):0.246680,((3:0.137126,4:0.309504):0.146983,2:0.334434):0.585568):0.400523,(14:0.729191,13:0.358504):0.229907,1:1.331135);
   tree rep.23100 = ((13:0.366018,14:0.625971):0.100780,(((4:0.272074,3:0.147960):0.151401,2:0.331473):0.536459,(6:0.259108,(7:0.377398,((9:0.188266,8:0.340528):0.067915,((11:0.172426,(5:0.525731,12:0.137543):0.147858):0.054770,10:0.219749):0.139623):0.087387):0.023360):0.276014):0.586667,1:1.504620);
   tree rep.23200 = (((6:0.243641,(7:0.407440,((9:0.200137,8:0.376892):0.075407,(5:0.417458,(10:0.253007,(11:0.149742,12:0.224584):0.063968):0.024481):0.138111):0.024633):0.026911):0.264632,((3:0.135234,4:0.309504):0.132868,2:0.315592):0.473584):0.595887,(14:0.729191,13:0.358504):0.234110,1:1.188955);
   tree rep.23300 = (((6:0.241319,(7:0.350148,((9:0.200137,8:0.376892):0.075407,(5:0.417458,(10:0.205866,(11:0.163266,12:0.224584):0.065119):0.022622):0.164831):0.027199):0.016345):0.125201,((3:0.135234,4:0.309504):0.132868,2:0.315592):0.577831):0.595887,(14:0.729191,13:0.358504):0.234110,1:1.188955);
   tree rep.23400 = ((13:0.358506,14:0.611835):0.173579,(((3:0.141216,4:0.257621):0.133858,2:0.292892):0.489275,(((11:0.147562,(12:0.142634,5:0.454213):0.025125):0.083415,10:0.206511):0.111341,((9:0.165129,8:0.311543):0.079815,(6:0.269887,7:0.322109):0.145825):0.056652):0.323471):0.455483,1:1.446849);
   tree rep.23500 = ((((((9:0.200137,8:0.376892):0.075407,7:0.368593):0.054175,6:0.269488):0.049174,(5:0.417458,(10:0.229938,(11:0.162977,12:0.203844):0.059299):0.036700):0.050655):0.193593,((3:0.135234,4:0.309504):0.100742,2:0.315592):0.604774):0.574352,(14:0.611505,13:0.358504):0.174165,1:1.370384);
   tree rep.23600 = ((((((9:0.162215,8:0.361378):0.023500,7:0.471479):0.100941,6:0.273093):0.041730,(5:0.457237,(10:0.179995,(11:0.162977,12:0.149983):0.049277):0.050786):0.074704):0.274190,((3:0.135234,4:0.309504):0.091893,2:0.315592):0.542503):0.513361,(14:0.611505,13:0.334157):0.164615,1:1.319707);
   tree rep.23700 = ((((((9:0.162215,8:0.361378):0.090447,7:0.390179):0.032605,6:0.285501):0.055880,(5:0.500459,(10:0.200705,(11:0.162977,12:0.209358):0.024822):0.070718):0.050639):0.248600,((3:0.133932,4:0.309504):0.098754,2:0.319034):0.572716):0.524019,(14:0.611505,13:0.334157):0.168823,1:1.319707);
   tree rep.23800 = ((((((9:0.167800,8:0.444389):0.073154,7:0.409226):0.079035,6:0.285501):0.055880,(5:0.481210,(10:0.200705,(11:0.168828,12:0.209358):0.030138):0.042322):0.092261):0.216373,((3:0.133932,4:0.272454):0.132079,2:0.357149):0.572716):0.524019,(14:0.611505,13:0.334157):0.168823,1:1.319707);
   tree rep.23900 = ((13:0.300404,14:0.672408):0.062820,(((4:0.263810,3:0.149584):0.286006,2:0.227935):0.500925,(6:0.228194,(7:0.380296,((9:0.096888,8:0.336214):0.100427,(((5:0.519535,12:0.147950):0.091905,11:0.172540):0.029679,10:0.233716):0.181213):0.062302):0.051285):0.336512):0.547869,1:1.512496);
   tree rep.24000 = (((6:0.242944,(7:0.343774,((9:0.139124,8:0.437477):0.073162,(5:0.419925,(10:0.200705,(11:0.168828,12:0.209358):0.040384):0.047578):0.122995):0.044858):0.049486):0.216373,((3:0.133932,4:0.232770):0.193673,2:0.279756):0.593633):0.393660,(14:0.611505,13:0.334157):0.324485,1:1.319707);
   tree rep.24100 = (((6:0.340214,((7:0.343774,(9:0.139124,8:0.337863):0.086710):0.059040,(5:0.411844,(10:0.200705,(11:0.168828,12:0.209358):0.040384):0.047578):0.172225):0.036067):0.216373,((3:0.160235,4:0.232770):0.199416,2:0.279756):0.442346):0.393660,(14:0.611505,13:0.334157):0.324485,1:1.319707);
   tree rep.24200 = (((6:0.340214,((7:0.343774,(9:0.139124,8:0.337863):0.037616):0.103241,(5:0.411844,(10:0.237574,(11:0.168828,12:0.180632):0.053613):0.047578):0.172225):0.037817):0.142671,((3:0.142551,4:0.232770):0.209614,2:0.274073):0.520601):0.393660,(14:0.611505,13:0.334157):0.324485,1:1.319707);
   tree rep.24300 = ((13:0.319200,14:0.627088):0.187105,(((3:0.199147,4:0.322853):0.092732,2:0.346832):0.566997,(((9:0.168753,8:0.331722):0.089843,(6:0.247474,7:0.325165):0.150420):0.047396,(5:0.446733,((10:0.213213,11:0.182755):0.023278,12:0.290674):0.073516):0.072247):0.206553):0.426662,1:1.298788);
   tree rep.24400 = (((6:0.264433,((7:0.381366,(9:0.222068,8:0.317279):0.033769):0.094078,(5:0.466690,(10:0.178416,(11:0.168828,12:0.177233):0.066151):0.061931):0.110496):0.055708):0.142671,((3:0.205884,4:0.229723):0.143734,2:0.322361):0.563030):0.507361,(14:0.631524,13:0.318935):0.245359,1:1.400244);
   tree rep.24500 = ((13:0.319200,14:0.627088):0.187105,(((3:0.132196,4:0.322853):0.062592,2:0.346832):0.593153,(((9:0.180076,8:0.331722):0.088082,(6:0.240677,7:0.469851):0.038659):0.083782,(5:0.446733,(11:0.198756,(12:0.209328,10:0.217185):0.011668):0.072304):0.079986):0.206553):0.426662,1:1.298788);
   tree rep.24600 = ((13:0.319200,14:0.627088):0.187105,(((3:0.132196,4:0.322853):0.062592,2:0.346832):0.593153,(((7:0.418585,(9:0.194567,8:0.325706):0.059226):0.055047,6:0.240677):0.107335,(5:0.446733,((11:0.170854,12:0.157364):0.028430,10:0.241089):0.083201):0.053858):0.206553):0.426662,1:1.298788);
   tree rep.24700 = ((((6:0.264433,(7:0.268214,(9:0.193267,8:0.403291):0.085201):0.059292):0.063323,(5:0.442151,(10:0.164162,(11:0.165706,12:0.202082):0.054571):0.098102):0.080074):0.462085,((3:0.126405,4:0.331750):0.093673,2:0.309845):0.400538):0.449360,(14:0.683108,13:0.333980):0.312783,1:1.209660);
   tree rep.24800 = ((((6:0.264433,(7:0.297817,(9:0.193267,8:0.403291):0.080118):0.053372):0.052017,(5:0.442151,(10:0.177825,(11:0.165706,12:0.235597):0.042417):0.098102):0.080074):0.320707,((3:0.130616,4:0.331750):0.146316,2:0.374104):0.596185):0.440702,(14:0.622875,13:0.333980):0.215102,1:1.209660);
   tree rep.24900 = ((13:0.390450,14:0.630004):0.269613,(((3:0.177037,4:0.224822):0.168841,2:0.292557):0.568746,(((9:0.194567,8:0.325706):0.044798,(6:0.255654,7:0.388297):0.093732):0.160966,(5:0.362929,((11:0.170854,12:0.148937):0.026217,10:0.235080):0.081636):0.042301):0.326563):0.585182,1:1.092162);
   tree rep.25000 = (((((6:0.299518,7:0.359931):0.020276,(9:0.189855,8:0.323260):0.046475):0.033458,(5:0.443683,(10:0.187045,(11:0.191274,12:0.266728):0.026329):0.107255):0.094017):0.315768,((3:0.110356,4:0.331750):0.221536,2:0.271418):0.507401):0.468781,(14:0.622875,13:0.330583):0.219544,1:1.147192);
   tree rep.25100 = ((13:0.372580,14:0.630004):0.383919,(((3:0.145946,4:0.301518):0.199279,2:0.251999):0.537841,(((9:0.167517,8:0.325706):0.052438,(6:0.251115,7:0.322184):0.094605):0.056854,(5:0.463540,(12:0.160805,(10:0.289577,11:0.139686):0.029269):0.071151):0.124856):0.316678):0.542667,1:1.078708);
   tree rep.25200 = ((13:0.372580,14:0.600662):0.175486,(((3:0.145946,4:0.301518):0.199279,2:0.251999):0.530864,(((9:0.167517,8:0.314838):0.066418,(6:0.251115,7:0.322184):0.042052):0.040932,(5:0.412243,(12:0.185918,(10:0.289577,11:0.139686):0.029269):0.054869):0.151881):0.381565):0.399968,1:1.441734);
   tree rep.25300 = ((13:0.466491,14:0.529919):0.216351,(((4:0.267695,3:0.143623):0.149989,2:0.361002):0.444719,(((9:0.220278,8:0.244988):0.077619,(7:0.358011,6:0.229924):0.059294):0.103787,(5:0.455839,((11:0.165660,12:0.214000):0.079175,10:0.195754):0.043735):0.102188):0.373064):0.512798,1:1.355627);
   tree rep.25400 = (((((6:0.299518,7:0.339222):0.029800,(9:0.211076,8:0.340309):0.086260):0.093029,(5:0.517646,((10:0.234505,11:0.191274):0.066555,12:0.164959):0.041873):0.090696):0.344578,((3:0.106105,4:0.331750):0.131648,2:0.278261):0.427399):0.528484,(14:0.769686,13:0.381146):0.179028,1:1.630528);
   tree rep.25500 = ((13:0.466491,14:0.651351):0.210437,(((4:0.267695,3:0.143623):0.209833,2:0.361002):0.470973,(((9:0.220278,8:0.372055):0.054569,(7:0.345855,6:0.229924):0.065972):0.103787,(5:0.438392,((11:0.155074,12:0.224455):0.065266,10:0.222298):0.041395):0.048990):0.277570):0.367591,1:1.355627);
   tree rep.25600 = (((7:0.344991,(((8:0.304091,9:0.156508):0.097776,(5:0.453458,(10:0.197610,(12:0.199311,11:0.205746):0.038883):0.089122):0.089825):0.063627,6:0.266712):0.040852):0.358669,(2:0.326485,(4:0.234048,3:0.129430):0.173093):0.373018):0.444383,(14:0.677755,13:0.406343):0.153919,1:1.276514);
   tree rep.25700 = ((13:0.299160,14:0.685035):0.342779,(((4:0.372466,3:0.143623):0.140740,2:0.290529):0.554110,(((9:0.195107,8:0.372055):0.082442,(7:0.345855,6:0.248444):0.046674):0.110758,(5:0.479580,((11:0.155074,12:0.224455):0.071688,10:0.231951):0.069444):0.050498):0.289808):0.371409,1:1.355627);
   tree rep.25800 = (((7:0.249944,(((8:0.298241,9:0.156508):0.114594,(5:0.456341,(10:0.221748,(12:0.172409,11:0.161753):0.051085):0.030635):0.112446):0.099930,6:0.266712):0.036265):0.241363,(2:0.345308,(4:0.311752,3:0.129430):0.114532):0.490961):0.362377,(14:0.677755,13:0.406343):0.289539,1:1.276514);
   tree rep.25900 = (((7:0.246965,(((8:0.295448,9:0.207440):0.052374,(5:0.456341,(10:0.221748,(12:0.172409,11:0.161753):0.051085):0.052187):0.153780):0.105932,6:0.227657):0.041087):0.241363,(2:0.345308,(4:0.311752,3:0.129430):0.114532):0.490961):0.344257,(14:0.677755,13:0.430113):0.230972,1:1.276514);
   tree rep.26000 = ((13:0.382851,14:0.851950):0.248921,(((4:0.329907,3:0.187403):0.110119,2:0.319500):0.509065,(((9:0.162478,8:0.405894):0.066519,(7:0.349899,6:0.248444):0.048744):0.054174,(5:0.435048,((11:0.128443,12:0.194309):0.051875,10:0.179327):0.042061):0.052826):0.348568):0.465835,1:1.219402);
   tree rep.26100 = ((13:0.340764,14:0.739572):0.134287,(((3:0.191159,4:0.305549):0.143645,2:0.261393):0.429843,((5:0.442759,(10:0.194852,(11:0.195789,12:0.166907):0.074831):0.052106):0.071647,((9:0.139944,8:0.465868):0.066680,(6:0.190923,7:0.335316):0.075381):0.082616):0.419757):0.412396,1:1.220619);
   tree rep.26200 = ((((5:0.350276,(10:0.213965,(12:0.191313,11:0.197058):0.033591):0.064042):0.160695,(((8:0.295448,9:0.177315):0.076888,7:0.365144):0.066589,6:0.244078):0.055137):0.304818,(2:0.346899,(4:0.263724,3:0.127385):0.096648):0.460978):0.385937,(14:0.677755,13:0.430113):0.230972,1:1.276514);
   tree rep.26300 = (((((5:0.364810,(10:0.237680,(12:0.191108,11:0.146759):0.023940):0.064042):0.145085,((8:0.295448,9:0.198000):0.099895,7:0.371895):0.043832):0.062160,6:0.255458):0.344297,(2:0.350927,(4:0.263724,3:0.136925):0.093629):0.468884):0.385937,(14:0.677755,13:0.430113):0.230972,1:1.276514);
   tree rep.26400 = ((((((8:0.334041,9:0.173584):0.101476,(5:0.491818,(10:0.256662,(12:0.191108,11:0.186769):0.054642):0.073946):0.090173):0.059178,7:0.325625):0.058205,6:0.246479):0.296025,(2:0.350927,(4:0.263724,3:0.136925):0.093629):0.512455):0.329317,(14:0.677755,13:0.491279):0.320879,1:1.311662);
   tree rep.26500 = ((((5:0.491818,(10:0.218752,(12:0.191108,11:0.216587):0.028671):0.073946):0.090173,((7:0.325625,6:0.246479):0.059178,(8:0.334041,9:0.173584):0.101476):0.036688):0.358273,(2:0.350927,(4:0.263724,3:0.136925):0.137199):0.295724):0.329317,(14:0.677755,13:0.491279):0.320879,1:1.311662);
   tree rep.26600 = ((13:0.318574,14:0.626894):0.336621,(((4:0.294289,3:0.157406):0.098140,2:0.344050):0.699634,(((9:0.203789,8:0.405894):0.067503,(7:0.321976,6:0.254239):0.091241):0.075429,(5:0.355705,(10:0.245707,(12:0.286824,11:0.192332):0.081441):0.073746):0.073151):0.184261):0.563788,1:1.110886);
   tree rep.26700 = ((13:0.309495,14:0.803306):0.188503,(((3:0.106352,4:0.279740):0.203851,2:0.262788):0.589817,((5:0.472121,(10:0.188495,(11:0.184614,12:0.203017):0.051457):0.084416):0.042758,((9:0.171620,8:0.294200):0.089449,(6:0.300179,7:0.304001):0.085306):0.077113):0.218167):0.472935,1:1.182828);
   tree rep.26800 = ((13:0.309495,14:0.803306):0.222086,(((3:0.115663,4:0.279740):0.150071,2:0.380316):0.697302,((5:0.485703,(10:0.217779,(11:0.184614,12:0.195610):0.032305):0.079030):0.046720,((9:0.171620,8:0.294200):0.096537,(6:0.300179,7:0.328201):0.053697):0.048642):0.218167):0.550659,1:1.182828);
   tree rep.26900 = ((13:0.296700,14:0.732684):0.366791,(((4:0.277467,3:0.111448):0.150265,2:0.310359):0.624783,(((9:0.203789,8:0.369566):0.105682,(7:0.322750,6:0.283083):0.086560):0.101630,(5:0.404608,(10:0.202712,(12:0.203577,11:0.157901):0.056068):0.057038):0.082843):0.232304):0.448343,1:1.186683);
   tree rep.27000 = ((((((12:0.157310,10:0.226096):0.036453,11:0.149303):0.125496,5:0.434412):0.042393,((6:0.331724,7:0.279486):0.054808,(9:0.157436,8:0.312644):0.093565):0.129448):0.327353,((3:0.129466,4:0.228757):0.222528,2:0.271530):0.461479):0.562850,(14:0.635599,13:0.489540):0.236642,1:1.240860);
   tree rep.27100 = ((((5:0.441456,(10:0.281642,(12:0.142999,11:0.173330):0.039683):0.048068):0.106856,((7:0.349799,6:0.268849):0.064603,(8:0.333839,9:0.213389):0.084908):0.033633):0.300155,(2:0.265572,(4:0.274544,3:0.144087):0.194918):0.556484):0.580572,(14:0.673124,13:0.429944):0.081195,1:1.192543);
   tree rep.27200 = ((((5:0.428501,(10:0.198505,(12:0.222440,11:0.169773):0.045331):0.028107):0.098467,((7:0.349799,6:0.268849):0.064603,(8:0.333839,9:0.213389):0.078743):0.038200):0.287657,(2:0.265572,(4:0.274544,3:0.144087):0.194918):0.556484):0.607759,(14:0.612634,13:0.429944):0.124802,1:1.363648);
   tree rep.27300 = ((((6:0.360353,(7:0.349774,(9:0.128668,8:0.298275):0.093451):0.043258):0.055952,((10:0.238890,(11:0.164453,12:0.238313):0.027647):0.096617,5:0.440576):0.057156):0.284991,((3:0.187813,4:0.201839):0.140274,2:0.361872):0.498244):0.446092,(14:0.744203,13:0.472666):0.228211,1:1.330489);
   tree rep.27400 = ((((6:0.360353,(7:0.376366,(9:0.158971,8:0.443584):0.063375):0.054796):0.063686,((10:0.238890,(11:0.164453,12:0.202844):0.021210):0.064088,5:0.440576):0.080518):0.354094,((3:0.187813,4:0.222332):0.134208,2:0.277960):0.381316):0.593584,(14:0.663980,13:0.435418):0.139826,1:1.272237);
   tree rep.27500 = ((13:0.423012,14:0.705224):0.435651,(((3:0.122835,4:0.215138):0.134357,2:0.340478):0.444316,((5:0.477037,(10:0.210913,(11:0.147174,12:0.191632):0.059389):0.031761):0.113599,((9:0.199771,8:0.331779):0.095320,(6:0.273318,7:0.328201):0.074070):0.066948):0.320317):0.469495,1:1.157354);
   tree rep.27600 = ((13:0.311506,14:0.649168):0.162240,(((4:0.271389,3:0.129196):0.129226,2:0.302770):0.509731,(((9:0.174838,8:0.342681):0.105908,(7:0.354829,6:0.276626):0.048600):0.053847,(5:0.500655,((11:0.191734,10:0.242386):0.037543,12:0.168710):0.093034):0.095870):0.289257):0.349743,1:1.212931);
   tree rep.27700 = ((13:0.311506,14:0.649168):0.162240,(((4:0.271389,3:0.129196):0.129226,2:0.302770):0.509731,(((9:0.174838,8:0.342681):0.105908,(7:0.354829,6:0.276626):0.048600):0.084596,(5:0.432262,((12:0.173385,11:0.199435):0.016776,10:0.244928):0.069420):0.073665):0.289257):0.349743,1:1.212931);
   tree rep.27800 = ((13:0.467060,14:0.705224):0.193597,(((3:0.184797,4:0.218214):0.165428,2:0.255616):0.496500,((5:0.443840,(10:0.200296,(11:0.142390,12:0.208828):0.129191):0.034707):0.108929,((9:0.170687,8:0.332496):0.073206,(6:0.217049,7:0.282026):0.100663):0.059695):0.257347):0.460727,1:1.184227);
   tree rep.27900 = ((13:0.311506,14:0.707928):0.213261,(((4:0.306560,3:0.150923):0.151564,2:0.298197):0.393632,(((7:0.354829,6:0.268937):0.052194,(9:0.188878,8:0.324170):0.115640):0.028047,(5:0.432262,(12:0.226801,(10:0.182336,11:0.199435):0.021473):0.069420):0.115714):0.250018):0.447868,1:1.411719);
   tree rep.28000 = ((13:0.313637,14:0.722157):0.227831,(((4:0.306560,3:0.114694):0.141417,2:0.276544):0.478999,(((7:0.350130,6:0.268937):0.056323,(9:0.191565,8:0.366449):0.060799):0.028640,(5:0.432262,((11:0.199435,12:0.201184):0.027182,10:0.215111):0.061507):0.127260):0.373915):0.442680,1:1.126147);
   tree rep.28100 = ((13:0.417701,14:0.625103):0.344227,(((3:0.184797,4:0.203329):0.136047,2:0.380791):0.499193,((5:0.399620,(10:0.261664,(11:0.142642,12:0.208828):0.105694):0.041457):0.137231,((9:0.170687,8:0.316582):0.092961,(6:0.258303,7:0.282026):0.071932):0.058736):0.300088):0.358312,1:1.313323);
   tree rep.28200 = ((13:0.267757,14:0.663828):0.314101,(((4:0.264751,3:0.154403):0.155753,2:0.233953):0.526691,(((7:0.347323,6:0.309802):0.027795,(9:0.196430,8:0.366449):0.083303):0.043044,(5:0.405406,((11:0.146304,12:0.201184):0.060426,10:0.222049):0.032190):0.131836):0.248067):0.533274,1:1.243980);
   tree rep.28300 = ((13:0.397904,14:0.625103):0.298630,(((3:0.184797,4:0.198881):0.257281,2:0.297049):0.354422,((5:0.408154,((11:0.160127,10:0.272918):0.019609,12:0.204559):0.111403):0.100521,((9:0.189368,8:0.334563):0.101074,(6:0.258303,7:0.282026):0.080569):0.068623):0.314887):0.395281,1:1.151140);
   tree rep.28400 = ((13:0.267757,14:0.663828):0.314101,(((4:0.264751,3:0.154403):0.155753,2:0.248018):0.454381,(((7:0.326967,6:0.286676):0.074002,(9:0.140352,8:0.366449):0.112650):0.052945,(5:0.405406,((11:0.146304,12:0.201184):0.065000,10:0.222049):0.062675):0.036542):0.373209):0.533274,1:1.243980);
   tree rep.28500 = ((13:0.267757,14:0.663828):0.314101,(((4:0.264751,3:0.154403):0.155753,2:0.248018):0.454381,(((7:0.326967,6:0.286676):0.067770,(9:0.140352,8:0.351502):0.087251):0.076249,(5:0.411131,((11:0.189442,12:0.206875):0.056817,10:0.244870):0.049548):0.042572):0.373209):0.533274,1:1.243980);
   tree rep.28600 = ((13:0.267757,14:0.685512):0.209783,(((4:0.239863,3:0.153748):0.138337,2:0.305522):0.351570,(((7:0.288261,6:0.286676):0.056945,(9:0.140352,8:0.351502):0.097761):0.076249,(5:0.411131,((11:0.189442,12:0.202525):0.059502,10:0.210992):0.049548):0.042572):0.373209):0.533274,1:1.399194);
   tree rep.28700 = (((((8:0.342669,9:0.223811):0.102999,(((5:0.435391,12:0.176476):0.046634,11:0.142786):0.037783,10:0.139749):0.182388):0.052194,(7:0.293184,6:0.283998):0.103078):0.327236,(2:0.292332,(4:0.248199,3:0.156502):0.218584):0.498785):0.415044,(14:0.816086,13:0.340403):0.303475,1:1.395479);
   tree rep.28800 = ((13:0.267757,14:0.685512):0.206198,(((4:0.227676,3:0.147008):0.205020,2:0.251644):0.368734,((7:0.403572,6:0.304008):0.010619,((5:0.411131,((11:0.138466,12:0.223336):0.073022,10:0.230328):0.049548):0.104930,(9:0.170009,8:0.351502):0.082840):0.037126):0.390583):0.490208,1:1.399194);
   tree rep.28900 = (((6:0.327713,(7:0.392530,((9:0.171238,8:0.389522):0.099500,((10:0.193684,(11:0.177652,12:0.219416):0.072126):0.088885,5:0.428477):0.160097):0.018934):0.027124):0.412132,(3:0.125574,(4:0.250763,2:0.400956):0.016523):0.498244):0.488609,(14:0.673615,13:0.374859):0.253663,1:1.136490);
   tree rep.29000 = ((((((8:0.326501,9:0.230689):0.106130,((11:0.157551,10:0.230343):0.037509,(5:0.543891,12:0.223013):0.051435):0.155583):0.042504,7:0.293278):0.081046,6:0.277519):0.357772,(2:0.331501,(4:0.268612,3:0.166915):0.126468):0.498785):0.649486,(14:0.816086,13:0.350504):0.261006,1:1.395479);
   tree rep.29100 = ((13:0.447227,14:0.685512):0.207558,(((4:0.227676,3:0.139902):0.136930,2:0.287830):0.400568,((5:0.446156,((11:0.171833,12:0.223336):0.037081,10:0.202976):0.053942):0.135520,((7:0.403572,6:0.308231):0.067627,(9:0.138071,8:0.351502):0.136600):0.017035):0.420610):0.490208,1:1.212071);
   tree rep.29200 = ((13:0.447227,14:0.695498):0.226138,(((4:0.273991,3:0.189425):0.163539,2:0.335374):0.400568,((5:0.446156,((11:0.136063,12:0.223336):0.030002,10:0.205060):0.068865):0.135520,((7:0.403572,6:0.279672):0.042535,(9:0.138071,8:0.351502):0.124615):0.081749):0.318493):0.490208,1:1.214170);
   tree rep.29300 = ((13:0.370189,14:0.695498):0.184963,(((4:0.273991,3:0.189425):0.163539,2:0.335374):0.400568,((5:0.452335,((11:0.136063,12:0.179641):0.029007,10:0.216843):0.071112):0.109389,((7:0.403572,6:0.279672):0.051145,(9:0.135637,8:0.351502):0.113059):0.081749):0.318493):0.490208,1:1.142000);
   tree rep.29400 = ((13:0.370189,14:0.695498):0.184963,(((4:0.243194,3:0.167821):0.134303,2:0.384110):0.400568,((5:0.469647,((11:0.134609,12:0.236339):0.071351,10:0.216843):0.023863):0.070308,((7:0.396227,6:0.279672):0.043750,(9:0.160223,8:0.351502):0.092453):0.115362):0.318493):0.490208,1:1.142000);
   tree rep.29500 = (((((7:0.282709,6:0.199085):0.106618,(9:0.218337,8:0.314096):0.064204):0.104128,((10:0.250568,(11:0.183273,12:0.238125):0.031613):0.050257,5:0.434166):0.033412):0.277712,((4:0.249468,3:0.184932):0.092015,2:0.336480):0.539563):0.420196,(14:0.728960,13:0.389062):0.175903,1:1.203104);
   tree rep.29600 = ((13:0.370189,14:0.695498):0.184963,(((4:0.240843,3:0.170835):0.157642,2:0.388409):0.400568,((5:0.453612,((11:0.165704,12:0.173861):0.070568,10:0.227011):0.023679):0.091977,((7:0.314486,6:0.354875):0.085945,(9:0.160223,8:0.351502):0.075438):0.078484):0.318493):0.490208,1:1.142000);
   tree rep.29700 = ((13:0.260229,14:0.598294):0.345341,(((3:0.129863,4:0.292085):0.175007,2:0.246060):0.586262,(((10:0.229944,(11:0.208157,12:0.162272):0.054595):0.059646,5:0.424672):0.080116,((7:0.325191,(9:0.169019,8:0.331311):0.076977):0.068313,6:0.285305):0.059276):0.225528):0.524417,1:1.243592);
   tree rep.29800 = ((13:0.271811,14:0.598294):0.230394,(((3:0.129863,4:0.292085):0.175007,2:0.246060):0.586262,(((10:0.229944,(11:0.208157,12:0.162272):0.054595):0.059646,5:0.424672):0.080116,((7:0.325191,(9:0.169019,8:0.351892):0.118587):0.035729,6:0.285305):0.059276):0.225528):0.524417,1:1.143211);
   tree rep.29900 = ((13:0.271811,14:0.610160):0.259129,(((3:0.129863,4:0.292085):0.175007,2:0.226008):0.420478,(((10:0.222015,(11:0.175081,12:0.162272):0.085273):0.070494,5:0.424672):0.081112,((7:0.325191,(9:0.169019,8:0.351892):0.118587):0.035729,6:0.285305):0.059276):0.292803):0.667498,1:1.208935);
   tree rep.30000 = ((13:0.352505,14:0.752871):0.268855,(((4:0.210578,3:0.209511):0.143545,2:0.281257):0.420526,((5:0.468622,((11:0.165704,12:0.181981):0.022927,10:0.219436):0.071118):0.087311,((6:0.270787,7:0.335772):0.078836,(9:0.199707,8:0.299247):0.072021):0.050937):0.381381):0.478202,1:1.223174);
   tree rep.30100 = (((((7:0.284723,6:0.221522):0.106989,(9:0.203325,8:0.314096):0.083986):0.055150,(((12:0.172621,10:0.260591):0.029005,11:0.183273):0.067871,5:0.440008):0.072552):0.249496,((4:0.294585,3:0.214144):0.153375,2:0.271741):0.393834):0.579797,(14:0.521714,13:0.462234):0.193654,1:1.166669);
   tree rep.30200 = ((13:0.310182,14:0.752871):0.301082,(((4:0.284783,3:0.209511):0.199528,2:0.264297):0.492700,((5:0.430444,((11:0.165704,12:0.181981):0.022625,10:0.178620):0.051690):0.097671,((6:0.270787,7:0.335772):0.049972,(9:0.215652,8:0.287475):0.109217):0.050881):0.364387):0.290174,1:1.276329);
   tree rep.30300 = ((13:0.422515,14:0.567805):0.206362,(((3:0.126906,4:0.283124):0.075071,2:0.331526):0.436808,(((10:0.218342,(11:0.161042,12:0.184546):0.033301):0.037062,5:0.350448):0.103171,((7:0.363539,6:0.285305):0.079825,(9:0.130819,8:0.370952):0.081091):0.096713):0.368742):0.470556,1:1.152708);
   tree rep.30400 = ((13:0.310182,14:0.752871):0.127297,(((4:0.261267,3:0.233957):0.107371,2:0.330738):0.514493,((5:0.417934,((11:0.165704,12:0.181981):0.022625,10:0.208236):0.081364):0.093448,(6:0.318170,((9:0.153541,8:0.287475):0.090782,7:0.335354):0.045280):0.023237):0.330846):0.497042,1:1.276329);
   tree rep.30500 = ((13:0.354279,14:0.752871):0.092428,(((4:0.266127,3:0.233957):0.169203,2:0.242238):0.514493,((5:0.417934,((11:0.165704,12:0.181981):0.022625,10:0.223353):0.066012):0.124937,(6:0.304832,((9:0.153541,8:0.312733):0.068717,7:0.344322):0.061436):0.020977):0.330846):0.563550,1:1.276329);
   tree rep.30600 = ((13:0.379849,14:0.752871):0.091266,(((4:0.233771,3:0.180962):0.128618,2:0.349693):0.491739,((5:0.429737,((11:0.165704,12:0.209390):0.035628,10:0.218963):0.066012):0.116007,((9:0.192803,8:0.312733):0.093125,(6:0.304832,7:0.344322):0.042200):0.041732):0.335129):0.550590,1:1.056491);
   tree rep.30700 = ((13:0.430376,14:0.752871):0.085548,(((4:0.251626,3:0.180962):0.159267,2:0.308217):0.438174,((5:0.429737,((11:0.161234,12:0.209390):0.038060,10:0.213530):0.066012):0.116007,((9:0.192803,8:0.312733):0.091857,(6:0.232434,7:0.344322):0.044196):0.067800):0.394504):0.550590,1:1.209292);
   tree rep.30800 = ((13:0.398339,14:0.791898):0.214693,(((3:0.118984,4:0.259807):0.183679,2:0.359129):0.443974,((((12:0.221785,10:0.228416):0.042683,11:0.161495):0.091827,5:0.423429):0.111657,(6:0.270903,((9:0.162871,8:0.335998):0.096188,7:0.375667):0.043029):0.060589):0.287359):0.542716,1:1.347869);
   tree rep.30900 = ((13:0.398339,14:0.599582):0.194493,(((3:0.118984,4:0.281950):0.141410,2:0.342832):0.443974,(((9:0.158736,8:0.309305):0.103620,((10:0.243368,(11:0.161495,12:0.219403):0.032342):0.101539,5:0.460022):0.111657):0.039610,(6:0.270903,7:0.375667):0.060589):0.287359):0.542716,1:1.226679);
   tree rep.31000 = ((((6:0.334195,(7:0.343352,(9:0.185548,8:0.390700):0.083001):0.034771):0.100316,(((12:0.216663,11:0.161826):0.078282,10:0.217679):0.039424,5:0.451178):0.088777):0.256561,((4:0.272087,3:0.153988):0.132597,2:0.333598):0.492460):0.379570,(14:0.564766,13:0.539536):0.257357,1:1.246511);
   tree rep.31100 = (((((7:0.343352,6:0.281219):0.071932,(9:0.185548,8:0.390700):0.125581):0.066500,(((12:0.216663,11:0.161826):0.078282,10:0.231941):0.071597,5:0.451178):0.065004):0.248946,((4:0.272087,3:0.153988):0.132597,2:0.333598):0.492460):0.553717,(14:0.564766,13:0.371014):0.176568,1:1.105082);
   tree rep.31200 = ((13:0.430376,14:0.680081):0.205366,(((4:0.255344,3:0.143100):0.180110,2:0.319907):0.320200,(((((5:0.427936,(11:0.194810,12:0.200550):0.042155):0.042711,10:0.173588):0.145438,(9:0.215885,8:0.315867):0.064100):0.052327,7:0.357902):0.048257,6:0.306322):0.368126):0.497210,1:1.152411);
   tree rep.31300 = ((13:0.430376,14:0.680081):0.205366,(((4:0.255344,3:0.143100):0.192876,2:0.319907):0.449213,(((((5:0.427936,(11:0.194810,12:0.200550):0.042155):0.042711,10:0.203143):0.158663,(9:0.215885,8:0.315867):0.064100):0.036774,7:0.357902):0.048257,6:0.306322):0.287901):0.497210,1:1.152411);
   tree rep.31400 = (((((7:0.343352,6:0.274671):0.075593,(9:0.128325,8:0.372474):0.101336):0.071636,(((12:0.174306,11:0.167861):0.037963,10:0.254759):0.063553,5:0.451178):0.041399):0.276877,((4:0.258139,3:0.153988):0.150948,2:0.328939):0.514750):0.366265,(14:0.638576,13:0.371014):0.381471,1:1.241292);
   tree rep.31500 = ((13:0.430376,14:0.693252):0.197741,(((4:0.250800,3:0.143100):0.170301,2:0.316881):0.382593,((((5:0.432767,(10:0.208726,(11:0.192887,12:0.158404):0.053939):0.043921):0.145742,(9:0.120772,8:0.315867):0.082761):0.061676,7:0.330415):0.039519,6:0.235270):0.354973):0.497210,1:1.456044);
   tree rep.31600 = ((13:0.430376,14:0.693252):0.057777,(((4:0.250800,3:0.143100):0.170301,2:0.316881):0.499836,((((5:0.432767,(10:0.208726,(11:0.192887,12:0.158404):0.054608):0.010100):0.219743,(9:0.120772,8:0.315867):0.113285):0.061676,7:0.400376):0.035094,6:0.244309):0.355151):0.632391,1:1.236072);
   tree rep.31700 = ((13:0.539835,14:0.804251):0.153246,(((3:0.126981,4:0.243389):0.156069,2:0.338126):0.541900,((7:0.312700,((10:0.258605,((12:0.156827,5:0.499256):0.057176,11:0.204647):0.056801):0.157469,(9:0.200591,8:0.383574):0.022443):0.046605):0.058640,6:0.290950):0.280361):0.540890,1:1.203721);
   tree rep.31800 = ((13:0.470850,14:0.703997):0.057891,(((4:0.250800,3:0.143100):0.170301,2:0.316881):0.499836,(((5:0.418488,(10:0.199920,(11:0.218922,12:0.153695):0.048251):0.049110):0.121732,(7:0.409141,(9:0.152103,8:0.317527):0.094971):0.060326):0.084109,6:0.244309):0.344602):0.415236,1:1.236072);
   tree rep.31900 = ((13:0.470850,14:0.672476):0.072662,(((4:0.250800,3:0.143100):0.193288,2:0.316881):0.483298,(((5:0.432628,(10:0.259947,(11:0.208417,12:0.153695):0.039994):0.036203):0.119645,(7:0.409141,(9:0.152103,8:0.317527):0.094971):0.060326):0.067903,6:0.244309):0.338611):0.419231,1:1.163364);
   tree rep.32000 = ((13:0.430670,14:0.672476):0.087768,(((4:0.250800,3:0.171043):0.157967,2:0.316881):0.491205,(((5:0.432628,(10:0.218466,(11:0.208417,12:0.190416):0.027524):0.036203):0.128932,(7:0.409141,(9:0.188944,8:0.317527):0.086292):0.042479):0.003810,6:0.332636):0.338611):0.395389,1:1.394329);
   tree rep.32100 = ((13:0.433732,14:0.828276):0.142247,(((3:0.187156,4:0.235466):0.167171,2:0.310007):0.553761,((7:0.361113,((10:0.184841,((12:0.164530,5:0.412507):0.049155,11:0.178841):0.066242):0.186678,(9:0.152471,8:0.383574):0.096079):0.046541):0.032233,6:0.252474):0.351661):0.420466,1:1.203245);
   tree rep.32200 = ((13:0.433732,14:0.828276):0.142247,(((3:0.201958,4:0.235466):0.161708,2:0.330862):0.589197,((7:0.361113,((10:0.184841,((12:0.164530,5:0.456025):0.041361,11:0.178841):0.071368):0.186678,(9:0.152471,8:0.383574):0.085031):0.056578):0.062687,6:0.334968):0.293576):0.514076,1:1.213541);
   tree rep.32300 = ((13:0.382064,14:0.700515):0.301711,(((3:0.201958,4:0.239204):0.154277,2:0.323365):0.535434,((7:0.319284,((10:0.197798,((12:0.164530,5:0.456025):0.041361,11:0.178841):0.071368):0.195688,(9:0.143010,8:0.383574):0.090404):0.056578):0.054296,6:0.306988):0.249827):0.514076,1:1.202900);
   tree rep.32400 = ((13:0.418656,14:0.672476):0.105039,(((4:0.214155,3:0.141005):0.187544,2:0.300669):0.481239,((5:0.432628,(10:0.186549,(11:0.200172,12:0.213816):0.056260):0.059007):0.089471,((9:0.186046,8:0.304268):0.096943,(6:0.307401,7:0.264265):0.071672):0.047751):0.245042):0.500953,1:1.407267);
   tree rep.32500 = ((13:0.418656,14:0.672476):0.275326,(((4:0.214155,3:0.141005):0.187544,2:0.300669):0.474311,((5:0.432628,(10:0.186549,(11:0.200172,12:0.213816):0.056260):0.059007):0.089471,((9:0.177518,8:0.304268):0.122973,(6:0.307401,7:0.305444):0.087606):0.076846):0.245042):0.321942,1:1.407267);
   tree rep.32600 = ((13:0.467599,14:0.634373):0.238144,(((3:0.141605,4:0.239204):0.205950,2:0.267554):0.378735,((7:0.399123,((10:0.204583,((12:0.133441,5:0.469333):0.078290,11:0.139348):0.059135):0.145799,(9:0.143010,8:0.383574):0.114199):0.104746):0.025050,6:0.262556):0.302890):0.491417,1:1.432190);
   tree rep.32700 = (((6:0.306907,(((10:0.237088,((5:0.554400,12:0.125264):0.093596,11:0.200276):0.105518):0.191750,(8:0.411262,9:0.159932):0.033426):0.120500,7:0.295990):0.077447):0.399479,(2:0.310490,(4:0.312085,3:0.139233):0.181996):0.435014):0.807372,(14:0.692363,13:0.363845):0.125244,1:1.293324);
   tree rep.32800 = (((((7:0.309470,6:0.245049):0.075417,(9:0.163764,8:0.349374):0.067937):0.047901,(((12:0.188945,11:0.134241):0.045153,10:0.209830):0.032720,5:0.467550):0.099712):0.272498,((3:0.173659,4:0.260031):0.246075,2:0.242664):0.579106):0.548926,(14:0.681098,13:0.382120):0.159888,1:1.300898);
   tree rep.32900 = (((((7:0.309470,6:0.245049):0.075417,(9:0.163764,8:0.304758):0.096193):0.059568,(((12:0.188945,11:0.134241):0.071497,10:0.209830):0.038475,5:0.505926):0.129357):0.267927,((3:0.173659,4:0.260031):0.242215,2:0.242664):0.511667):0.598670,(14:0.681098,13:0.382120):0.159888,1:1.300898);
   tree rep.33000 = (((((7:0.357603,6:0.245049):0.056572,(9:0.163764,8:0.304758):0.096193):0.064327,(((12:0.188945,11:0.134058):0.066311,10:0.222549):0.052237,5:0.355318):0.127620):0.267927,((3:0.193785,4:0.193194):0.111694,2:0.352371):0.621176):0.379766,(14:0.639524,13:0.382120):0.258696,1:1.300898);
   tree rep.33100 = (((((7:0.357603,6:0.245049):0.056572,(9:0.163764,8:0.304758):0.096193):0.064327,(((12:0.188945,11:0.134058):0.066311,10:0.222549):0.052237,5:0.369603):0.112290):0.305330,((3:0.225356,4:0.214998):0.186632,2:0.283321):0.420561):0.473980,(14:0.639524,13:0.382120):0.258696,1:1.237691);
   tree rep.33200 = (((((7:0.357603,6:0.245049):0.056572,(9:0.163764,8:0.304758):0.096193):0.064327,(((12:0.188945,11:0.134058):0.066311,10:0.188761):0.043141,5:0.381221):0.073180):0.259846,((3:0.225356,4:0.214998):0.186632,2:0.283321):0.435007):0.410222,(14:0.782895,13:0.382120):0.264451,1:1.475764);
   tree rep.33300 = (((((7:0.328385,6:0.201404):0.067096,(9:0.186709,8:0.304758):0.106218):0.096013,(((12:0.188945,11:0.134058):0.066311,10:0.220846):0.037547,5:0.489841):0.084590):0.248313,((3:0.225356,4:0.214998):0.186632,2:0.283321):0.505417):0.544376,(14:0.782895,13:0.379911):0.271386,1:1.440000);
   tree rep.33400 = (((((7:0.328385,6:0.201404):0.067971,(9:0.186709,8:0.304758):0.106218):0.125753,(((12:0.177780,11:0.172798):0.014100,10:0.220846):0.059284,5:0.489841):0.041312):0.248313,((3:0.225356,4:0.231584):0.204602,2:0.283321):0.540834):0.576715,(14:0.782895,13:0.455113):0.110838,1:1.575038);
   tree rep.33500 = (((6:0.288439,(((10:0.245899,((5:0.468119,12:0.205508):0.062326,11:0.226750):0.058686):0.132676,(8:0.383249,9:0.187816):0.057905):0.089655,7:0.365214):0.048420):0.362206,(2:0.293927,(4:0.238081,3:0.125876):0.133505):0.553590):0.588169,(14:0.568174,13:0.415174):0.146864,1:1.451842);
   tree rep.33600 = (((6:0.288439,(((10:0.194409,((5:0.350094,12:0.166923):0.092460,11:0.131514):0.058548):0.132676,(8:0.383249,9:0.187816):0.090307):0.082387,7:0.365214):0.067805):0.309164,(2:0.257110,(4:0.330240,3:0.146942):0.139531):0.484476):0.448471,(14:0.568174,13:0.415174):0.146864,1:1.252065);
   tree rep.33700 = ((13:0.334720,(((3:0.164600,4:0.304307):0.126465,2:0.380128):0.680983,((7:0.316344,6:0.237163):0.038459,(((10:0.241421,(12:0.179559,5:0.431370):0.064668):0.047205,11:0.159388):0.128120,(9:0.200753,8:0.329940):0.119172):0.051525):0.196148):0.578591):0.027267,14:0.697776,1:1.486734);
   tree rep.33800 = (((6:0.273801,(((10:0.183549,((5:0.520142,12:0.155697):0.086886,11:0.169790):0.003619):0.229631,(8:0.383249,9:0.186320):0.068608):0.085693,7:0.323425):0.059716):0.309164,(2:0.338780,(4:0.252360,3:0.146942):0.142421):0.484476):0.480902,(14:0.663670,13:0.415174):0.114336,1:1.180617);
   tree rep.33900 = (((((10:0.253229,((5:0.399097,12:0.113593):0.112999,11:0.172465):0.004302):0.203167,(8:0.353593,9:0.186320):0.108922):0.033169,(6:0.273801,7:0.323425):0.070558):0.309164,(2:0.355256,(4:0.262558,3:0.146942):0.145392):0.484476):0.480902,(14:0.663670,13:0.541066):0.155378,1:1.323301);
   tree rep.34000 = ((13:0.489775,(((3:0.152409,4:0.235775):0.133728,2:0.416243):0.397846,((7:0.335659,((10:0.225125,(11:0.160546,(12:0.179559,5:0.410557):0.055438):0.030329):0.129115,(9:0.213982,8:0.329940):0.030469):0.069465):0.082371,6:0.324679):0.353271):0.713166):0.021403,14:0.666883,1:1.573348);
   tree rep.34100 = (((((((5:0.505380,12:0.148217):0.070408,11:0.156020):0.106125,10:0.208316):0.121534,(8:0.353593,9:0.177733):0.083382):0.035947,(6:0.273801,7:0.323425):0.070558):0.208494,(2:0.286854,(4:0.268684,3:0.146942):0.216245):0.531409):0.440455,(14:0.771086,13:0.541066):0.187484,1:1.427511);
   tree rep.34200 = ((13:0.286065,14:0.840738):0.349809,(((4:0.255119,3:0.157378):0.107336,2:0.380582):0.492913,((5:0.403269,(10:0.171358,(11:0.160179,12:0.156902):0.063880):0.107662):0.085121,(6:0.333442,((9:0.160100,8:0.335361):0.062532,7:0.252187):0.067668):0.036610):0.290085):0.386168,1:1.200527);
   tree rep.34300 = (((6:0.277534,((((5:0.505380,12:0.136759):0.037306,11:0.158541):0.012522,10:0.238168):0.203670,(7:0.349746,(8:0.338822,9:0.144675):0.079524):0.006613):0.099497):0.282917,(2:0.247950,(4:0.249831,3:0.146942):0.266301):0.531409):0.321505,(14:0.771086,13:0.382200):0.250652,1:1.271804);
   tree rep.34400 = ((13:0.390969,14:0.840738):0.275641,(((4:0.255119,3:0.183207):0.119083,2:0.292114):0.502807,(6:0.338910,((5:0.408147,(10:0.223831,(11:0.215034,12:0.169131):0.043748):0.107662):0.130787,((9:0.174182,8:0.335361):0.079345,7:0.295859):0.075354):0.055147):0.174597):0.373592,1:1.371699);
   tree rep.34500 = ((((((11:0.200590,12:0.234928):0.046851,10:0.238492):0.058780,5:0.461238):0.128721,((9:0.201520,8:0.288757):0.056023,(6:0.276615,7:0.315840):0.056785):0.051777):0.339681,((3:0.152036,4:0.265435):0.295504,2:0.247625):0.472699):0.525832,(14:0.797490,13:0.347745):0.304374,1:1.212205);
   tree rep.34600 = ((((3:0.194848,4:0.194055):0.200246,2:0.338147):0.572361,((7:0.349670,((9:0.223731,8:0.332370):0.034010,(10:0.301347,(11:0.155380,(12:0.147290,5:0.423565):0.073246):0.046187):0.157477):0.043785):0.049388,6:0.234560):0.273247):0.502067,(13:0.536246,14:0.707632):0.051469,1:1.245283);
   tree rep.34700 = ((((((11:0.200590,12:0.234928):0.046851,10:0.257602):0.049437,5:0.461238):0.067606,((9:0.201520,8:0.326172):0.123993,(6:0.276615,7:0.315840):0.073027):0.049543):0.336904,((3:0.133867,4:0.265435):0.174128,2:0.322382):0.445471):0.353385,(14:0.531389,13:0.347745):0.416112,1:1.142850);
   tree rep.34800 = (((6:0.270299,(7:0.428897,((8:0.338822,9:0.143117):0.039709,((11:0.146985,(5:0.469472,12:0.159887):0.041126):0.044183,10:0.245787):0.152220):0.080663):0.090582):0.316126,(2:0.280450,(4:0.195659,3:0.224558):0.184667):0.459907):0.505927,(14:0.823176,13:0.312176):0.233259,1:1.064556);
   tree rep.34900 = ((13:0.362263,14:0.614007):0.161693,(((4:0.238653,3:0.099560):0.176768,2:0.335634):0.506969,(6:0.216119,((5:0.417501,(10:0.201544,(11:0.197970,12:0.160113):0.065213):0.059029):0.086119,((9:0.224973,8:0.334231):0.082372,7:0.345081):0.032571):0.065466):0.224151):0.558083,1:1.272688);
   tree rep.35000 = ((((((11:0.200590,12:0.234928):0.013129,10:0.257602):0.090177,5:0.446225):0.060848,((9:0.196695,8:0.399148):0.107607,(6:0.276615,7:0.315840):0.072198):0.080181):0.235175,((3:0.178968,4:0.277876):0.111649,2:0.360943):0.495074):0.325302,(14:0.531389,13:0.357151):0.410179,1:1.323771);
   tree rep.35100 = ((((3:0.128521,4:0.284196):0.165216,2:0.354021):0.508853,((7:0.286754,((9:0.206437,8:0.356033):0.086141,(10:0.240830,(11:0.158771,(12:0.175172,5:0.504825):0.071272):0.033516):0.124854):0.092209):0.046114,6:0.237317):0.248373):0.457826,(13:0.403699,14:0.798757):0.151793,1:1.402396);
   tree rep.35200 = ((((3:0.128521,4:0.284196):0.165216,2:0.354021):0.508853,((7:0.286754,((9:0.206437,8:0.356033):0.086141,(10:0.240830,(11:0.158771,(12:0.175172,5:0.504825):0.071272):0.033516):0.124854):0.095106):0.034066,6:0.258269):0.248373):0.457826,(13:0.403699,14:0.798757):0.151793,1:1.402396);
   tree rep.35300 = ((13:0.366174,14:0.791419):0.256196,(((4:0.222437,3:0.099560):0.139596,2:0.364275):0.597236,(6:0.276453,((((12:0.128714,5:0.474179):0.080661,11:0.127078):0.040999,10:0.244796):0.121816,(7:0.383224,(9:0.163803,8:0.350825):0.094229):0.041103):0.051406):0.213478):0.407925,1:1.139291);
   tree rep.35400 = ((((3:0.131758,4:0.284196):0.138940,2:0.372048):0.409515,(7:0.262708,(((9:0.158985,8:0.356033):0.074744,(((11:0.198203,12:0.187169):0.057991,10:0.183391):0.040517,5:0.515147):0.204991):0.080883,6:0.382465):0.046720):0.304157):0.458205,(13:0.403699,14:0.642993):0.283285,1:1.402396);
   tree rep.35500 = (((6:0.249565,((7:0.370224,(8:0.282644,9:0.219807):0.046585):0.069020,(11:0.197282,(10:0.239644,(5:0.413220,12:0.147666):0.061186):0.015851):0.144664):0.093004):0.154159,(2:0.244683,(4:0.299040,3:0.171241):0.158812):0.646104):0.648457,(14:0.729807,13:0.355748):0.057730,1:1.472341);
   tree rep.35600 = (((((9:0.114246,8:0.381524):0.096132,((11:0.165374,(12:0.125848,5:0.473464):0.083447):0.047591,10:0.202998):0.156833):0.012179,(6:0.318335,7:0.315840):0.036197):0.314996,((3:0.155572,4:0.225187):0.178202,2:0.335727):0.478731):0.352499,(14:0.578485,13:0.517622):0.139010,1:1.176927);
   tree rep.35700 = ((((9:0.146332,8:0.381524):0.065685,(((11:0.163563,(12:0.125848,5:0.473464):0.083447):0.064482,10:0.217373):0.125374,(6:0.258131,7:0.315840):0.073647):0.019287):0.314996,((3:0.172246,4:0.225187):0.166789,2:0.335727):0.486279):0.464426,(14:0.728408,13:0.517622):0.191201,1:1.176927);
   tree rep.35800 = (((((11:0.170535,(12:0.125848,5:0.488526):0.070594):0.046241,10:0.195513):0.125374,((9:0.140962,8:0.297085):0.054780,(6:0.258131,7:0.315840):0.073647):0.047051):0.314996,((3:0.172246,4:0.225187):0.166789,2:0.335727):0.486279):0.464426,(14:0.728408,13:0.517622):0.191201,1:1.176927);
   tree rep.35900 = (((((11:0.170535,(12:0.125848,5:0.488526):0.070594):0.046241,10:0.194283):0.098452,((9:0.140962,8:0.315618):0.053872,(6:0.258131,7:0.315840):0.073647):0.103731):0.291977,((3:0.148765,4:0.218956):0.148311,2:0.294044):0.486279):0.368983,(14:0.728408,13:0.517622):0.191201,1:1.152423);
   tree rep.36000 = (((((((11:0.148507,5:0.488526):0.048260,12:0.201690):0.112885,10:0.196063):0.191089,(9:0.205885,8:0.315618):0.087758):0.045696,(6:0.245486,7:0.315840):0.068164):0.291977,((3:0.148765,4:0.355531):0.080085,2:0.366648):0.506986):0.389941,(14:0.560050,13:0.364999):0.265734,1:1.221154);
   tree rep.36100 = ((((3:0.115104,4:0.241551):0.214762,2:0.259400):0.408647,((10:0.272477,((11:0.185694,12:0.187640):0.024377,5:0.464158):0.055514):0.093294,((9:0.152093,8:0.289315):0.058788,(7:0.339364,6:0.344310):0.093909):0.063938):0.307549):0.437484,(13:0.403699,14:0.658177):0.287198,1:1.059578);
   tree rep.36200 = ((((3:0.115104,4:0.241551):0.214762,2:0.259400):0.408647,((((11:0.167635,12:0.187640):0.018638,10:0.200388):0.067076,5:0.464158):0.102330,((9:0.152093,8:0.380551):0.052869,(7:0.339364,6:0.344310):0.085188):0.063938):0.374031):0.437484,(13:0.403699,14:0.658177):0.287198,1:1.059578);
   tree rep.36300 = (((6:0.209216,(7:0.335016,((8:0.371820,9:0.192906):0.056992,(((5:0.502727,12:0.146608):0.056343,11:0.165067):0.057378,10:0.247882):0.145792):0.096394):0.143108):0.397098,(2:0.375471,(4:0.205603,3:0.152522):0.114561):0.438386):0.465394,(14:0.668421,13:0.378349):0.279507,1:1.194011);
   tree rep.36400 = ((((3:0.115104,4:0.253822):0.207952,2:0.244615):0.424011,((((11:0.167635,12:0.193827):0.026022,10:0.236394):0.060744,5:0.392000):0.065659,((9:0.175923,8:0.380551):0.073137,(7:0.325956,6:0.344310):0.104594):0.075454):0.238898):0.491802,(13:0.335963,14:0.617185):0.267422,1:1.180369);
   tree rep.36500 = ((13:0.283696,14:0.648935):0.278828,(((4:0.276202,3:0.139175):0.208057,2:0.276199):0.447351,((6:0.338464,(7:0.332560,(9:0.203487,8:0.302153):0.098903):0.053042):0.158208,(5:0.433431,((12:0.153587,11:0.206466):0.074075,10:0.207870):0.055870):0.046036):0.237038):0.514916,1:1.492519);
   tree rep.36600 = (((((11:0.199327,(12:0.175251,5:0.463947):0.089336):0.033099,10:0.202078):0.155243,((6:0.276955,7:0.348892):0.063951,(9:0.187403,8:0.290667):0.091351):0.025044):0.329912,((3:0.148765,4:0.220983):0.111108,2:0.291633):0.523035):0.505571,(14:0.734710,13:0.379156):0.253923,1:1.221154);
   tree rep.36700 = ((13:0.304884,14:0.648935):0.240869,(((4:0.249985,3:0.139175):0.184030,2:0.300383):0.447351,((6:0.316491,(7:0.332560,(9:0.171090,8:0.350751):0.087792):0.044560):0.036838,(5:0.433431,((12:0.170578,11:0.168021):0.073368,10:0.192381):0.081341):0.081714):0.250480):0.514916,1:1.259918);
   tree rep.36800 = ((13:0.304884,14:0.648935):0.289644,(((4:0.249985,3:0.139175):0.184030,2:0.300383):0.447351,(6:0.315739,((5:0.433431,((12:0.170578,11:0.168021):0.073368,10:0.192381):0.081341):0.081714,(7:0.323629,(9:0.144353,8:0.350751):0.066561):0.064394):0.033546):0.261950):0.500750,1:1.259918);
   tree rep.36900 = ((13:0.304884,14:0.648935):0.321781,(((4:0.249985,3:0.139175):0.184030,2:0.300383):0.466800,((6:0.315739,(7:0.365090,(9:0.144353,8:0.315340):0.058390):0.083066):0.027399,(5:0.449166,((12:0.184472,11:0.171530):0.066201,10:0.211877):0.079667):0.077973):0.283803):0.533262,1:1.259918);
   tree rep.37000 = ((13:0.465907,14:0.648935):0.306456,(((4:0.249985,3:0.139175):0.184030,2:0.300383):0.466800,((6:0.301698,(7:0.365090,(9:0.144353,8:0.315340):0.058390):0.083066):0.020790,(5:0.449166,((12:0.184472,11:0.171530):0.066201,10:0.211877):0.079667):0.079236):0.283803):0.416615,1:1.259918);
   tree rep.37100 = ((13:0.452317,14:0.648935):0.306526,(((4:0.287254,3:0.169234):0.178937,2:0.313882):0.595723,((6:0.301698,(7:0.324815,(9:0.172257,8:0.354072):0.081290):0.065439):0.020790,(5:0.449166,((12:0.163869,11:0.171530):0.065032,10:0.188268):0.048898):0.071713):0.266943):0.390172,1:1.259918);
   tree rep.37200 = ((13:0.467965,14:0.648935):0.339649,(((4:0.267453,3:0.167209):0.131623,2:0.313882):0.482576,((6:0.301698,(7:0.324815,(9:0.172257,8:0.354072):0.081290):0.065439):0.046329,(5:0.394173,((12:0.186329,11:0.180279):0.063055,10:0.202655):0.061620):0.046378):0.266943):0.482132,1:1.259918);
   tree rep.37300 = ((((6:0.393357,((8:0.381275,9:0.232219):0.047804,((11:0.190041,(5:0.490348,12:0.168133):0.079923):0.039723,10:0.229089):0.145701):0.072456):0.051969,7:0.297135):0.253302,(2:0.327200,(4:0.196390,3:0.187792):0.201336):0.691211):0.487645,(14:0.666518,13:0.337703):0.200847,1:1.232356);
   tree rep.37400 = ((13:0.293935,14:0.648935):0.301886,(((4:0.267453,3:0.167209):0.131623,2:0.313882):0.570326,(((6:0.301698,7:0.337788):0.042255,(9:0.211852,8:0.279478):0.096363):0.050418,(5:0.449944,((12:0.169472,11:0.180279):0.043569,10:0.232573):0.088866):0.050306):0.231157):0.494797,1:1.121054);
   tree rep.37500 = ((13:0.412037,14:0.641458):0.153959,(((4:0.267453,3:0.167209):0.131623,2:0.313882):0.570326,(((6:0.301698,7:0.337788):0.056976,(9:0.224363,8:0.279478):0.089529):0.050418,(5:0.449944,((12:0.169472,11:0.170484):0.058862,10:0.225896):0.024290):0.089045):0.231157):0.494797,1:1.304565);
   tree rep.37600 = ((13:0.412037,14:0.652247):0.187662,(((4:0.267453,3:0.123135):0.206465,2:0.313882):0.537118,(((6:0.301698,7:0.337788):0.069274,(9:0.211942,8:0.287703):0.095017):0.023216,(5:0.449944,((12:0.169472,11:0.170484):0.058862,10:0.209665):0.058688):0.095512):0.231157):0.494797,1:1.259563);
   tree rep.37700 = ((13:0.315435,14:0.640323):0.275388,(((4:0.267453,3:0.123135):0.190791,2:0.313882):0.436593,((6:0.361070,((9:0.211942,8:0.299845):0.108240,7:0.337788):0.040892):0.023216,(5:0.450362,((12:0.169472,11:0.153443):0.063204,10:0.229162):0.058688):0.066032):0.303179):0.421029,1:1.052149);
   tree rep.37800 = ((13:0.315435,14:0.640323):0.276304,(((4:0.239893,3:0.129248):0.182175,2:0.253728):0.492113,(((6:0.322677,7:0.336055):0.044826,(9:0.209650,8:0.299845):0.114920):0.056533,(5:0.450362,((12:0.169472,11:0.153443):0.063204,10:0.229162):0.058688):0.072797):0.293441):0.417455,1:1.019196);
   tree rep.37900 = ((13:0.315435,14:0.640323):0.276304,(((4:0.239893,3:0.155012):0.170902,2:0.268234):0.386715,(((6:0.322677,7:0.327962):0.070157,(9:0.209650,8:0.322189):0.083421):0.059469,(5:0.441519,((12:0.169472,11:0.153443):0.057694,10:0.229162):0.061805):0.086861):0.353112):0.433188,1:1.019196);
   tree rep.38000 = (((((6:0.215129,7:0.411417):0.099944,(9:0.215553,8:0.344818):0.068511):0.019945,((10:0.274614,(11:0.156672,12:0.253134):0.027746):0.069431,5:0.410367):0.130927):0.350683,((3:0.137554,4:0.263452):0.148853,2:0.236022):0.505091):0.307075,(14:0.505664,13:0.448370):0.398340,1:1.299662);
   tree rep.38100 = ((((((11:0.172725,(10:0.214828,(5:0.453233,12:0.139787):0.069515):0.047520):0.156128,(8:0.381863,9:0.199806):0.097409):0.040287,7:0.369509):0.067990,6:0.317302):0.306868,(2:0.297990,(4:0.237734,3:0.188585):0.135306):0.513869):0.539457,(14:0.578197,13:0.451083):0.159405,1:1.324988);
   tree rep.38200 = ((13:0.262359,14:0.640323):0.241642,(((4:0.219864,3:0.182662):0.164311,2:0.279610):0.485968,((6:0.322677,(7:0.337776,(9:0.156553,8:0.322189):0.076461):0.058880):0.059877,(5:0.441519,((12:0.156727,11:0.180444):0.061352,10:0.209156):0.084038):0.082902):0.298123):0.549558,1:1.428478);
   tree rep.38300 = ((13:0.311329,14:0.640323):0.210651,(((4:0.289524,3:0.142632):0.166354,2:0.293329):0.467058,((6:0.322677,(7:0.337776,(9:0.156553,8:0.322189):0.076461):0.058880):0.059877,(5:0.441519,((12:0.156727,11:0.206167):0.039407,10:0.240347):0.102022):0.078474):0.298123):0.534327,1:1.428478);
   tree rep.38400 = ((((6:0.281158,(7:0.312597,(9:0.145252,8:0.344818):0.104578):0.094002):0.061408,((10:0.167561,(11:0.126095,12:0.257144):0.066223):0.048641,5:0.391426):0.078871):0.262888,((3:0.143866,4:0.231389):0.149485,2:0.304377):0.538596):0.399178,(14:0.749999,13:0.408575):0.210398,1:1.241445);
   tree rep.38500 = (((((((11:0.197910,(5:0.533902,12:0.171379):0.065365):0.071080,10:0.175967):0.138019,(8:0.434592,9:0.164829):0.116206):0.040401,7:0.329206):0.050375,6:0.294237):0.279263,(2:0.304570,(4:0.209062,3:0.179434):0.201692):0.500042):0.374088,(14:0.673248,13:0.471580):0.215988,1:1.325868);
   tree rep.38600 = (((((6:0.223682,7:0.312597):0.071921,(9:0.149793,8:0.344818):0.119319):0.068556,((10:0.289267,(11:0.186554,12:0.189979):0.102364):0.062659,5:0.522695):0.059238):0.279201,((3:0.143866,4:0.246264):0.140588,2:0.324279):0.538596):0.340844,(14:0.749999,13:0.408575):0.210398,1:1.401585);
   tree rep.38700 = ((((3:0.178207,4:0.298028):0.091678,2:0.314769):0.528078,(((10:0.214726,(11:0.157052,12:0.182269):0.086981):0.052365,5:0.412531):0.083368,((9:0.186014,8:0.318680):0.099902,(6:0.309383,7:0.335066):0.049894):0.059918):0.261812):0.706275,(13:0.561102,14:0.740093):0.013102,1:1.296423);
   tree rep.38800 = ((((3:0.178207,4:0.298028):0.091678,2:0.314769):0.528078,(((10:0.192678,(11:0.171677,12:0.182269):0.084288):0.049821,5:0.412531):0.066376,((9:0.186014,8:0.318680):0.099902,(6:0.309383,7:0.335066):0.053287):0.036553):0.305086):0.579587,(13:0.436847,14:0.733610):0.066994,1:1.191777);
   tree rep.38900 = ((((3:0.178207,4:0.298028):0.091678,2:0.314769):0.528078,(((10:0.274405,(11:0.186435,12:0.182269):0.026105):0.052021,5:0.412531):0.046988,(6:0.309383,((9:0.181221,8:0.319801):0.046344,7:0.412448):0.069379):0.036553):0.305086):0.579587,(13:0.361176,14:0.733610):0.067466,1:1.198712);
   tree rep.39000 = (((((6:0.319533,7:0.336390):0.061617,(9:0.210013,8:0.344818):0.065884):0.058658,((10:0.184494,(11:0.162749,12:0.188611):0.086495):0.050199,5:0.509677):0.112112):0.275071,((3:0.136535,4:0.311954):0.147334,2:0.307464):0.528106):0.405891,(14:0.732609,13:0.377490):0.139158,1:1.150427);
   tree rep.39100 = ((((3:0.178207,4:0.191300):0.230720,2:0.232904):0.484485,(((12:0.184649,5:0.403770):0.044342,(11:0.199414,10:0.253823):0.014305):0.124937,(6:0.340248,((9:0.181221,8:0.319801):0.046344,7:0.355229):0.053754):0.033861):0.322941):0.579587,(13:0.327586,14:0.808602):0.153008,1:1.233923);
   tree rep.39200 = ((13:0.320132,(((4:0.314761,3:0.144260):0.170882,2:0.260834):0.467133,(6:0.241760,(7:0.424993,((9:0.171546,8:0.338064):0.053165,((11:0.180855,(12:0.120825,5:0.532727):0.069986):0.032641,10:0.209897):0.147856):0.052189):0.079964):0.390261):0.515256):0.099864,14:0.769584,1:1.499636);
   tree rep.39300 = ((13:0.440612,(((4:0.310489,3:0.144260):0.202797,2:0.275681):0.637379,(6:0.250511,(7:0.424993,((9:0.171546,8:0.338064):0.058256,((11:0.180855,(12:0.126152,5:0.532727):0.089195):0.028999,10:0.214504):0.189577):0.088713):0.046764):0.251049):0.515256):0.133659,14:0.613271,1:1.499636);
   tree rep.39400 = (((7:0.286397,(6:0.287736,((((12:0.158824,5:0.387239):0.074464,11:0.204304):0.037368,10:0.199765):0.128443,(8:0.365572,9:0.180092):0.083748):0.049110):0.023834):0.293566,(2:0.438874,(4:0.248789,3:0.153202):0.130961):0.366095):0.501507,(14:0.717962,13:0.493320):0.138816,1:1.373091);
   tree rep.39500 = (((7:0.350145,(6:0.287736,((((12:0.158824,5:0.387239):0.074464,11:0.179355):0.064241,10:0.184866):0.108657,(8:0.365572,9:0.180092):0.069885):0.065441):0.026448):0.311141,(2:0.438874,(4:0.248789,3:0.152265):0.179380):0.465560):0.243570,(14:0.768004,13:0.493320):0.281092,1:1.309402);
   tree rep.39600 = ((((((((12:0.158824,5:0.387239):0.074464,11:0.159364):0.068395,10:0.184866):0.143911,(8:0.338044,9:0.180092):0.088902):0.055126,7:0.350145):0.051750,6:0.279927):0.223262,(2:0.301376,(4:0.202418,3:0.152265):0.172367):0.487976):0.243570,(14:0.768004,13:0.493320):0.281092,1:1.309402);
   tree rep.39700 = ((13:0.414158,14:0.638911):0.164622,(((4:0.215585,3:0.170600):0.184677,2:0.265251):0.731337,(6:0.296018,(7:0.400411,((9:0.219663,8:0.363920):0.033734,((11:0.140492,(12:0.137145,5:0.565542):0.059213):0.062735,10:0.230913):0.217293):0.035378):0.046916):0.358861):0.594754,1:1.181222);
   tree rep.39800 = ((((3:0.192136,4:0.225355):0.128326,2:0.316835):0.478726,((((((12:0.135089,5:0.389767):0.038515,11:0.186397):0.082489,10:0.199867):0.173104,(9:0.214307,8:0.336517):0.083523):0.047778,7:0.365559):0.060573,6:0.201591):0.263564):0.488324,(13:0.485256,14:0.500769):0.342417,1:1.343790);
   tree rep.39900 = ((((3:0.231422,4:0.255576):0.187200,2:0.333024):0.502521,((((((12:0.132792,5:0.389767):0.071211,11:0.197425):0.057375,10:0.224930):0.146730,(9:0.214307,8:0.336517):0.083523):0.047778,7:0.365559):0.060573,6:0.239955):0.218381):0.488324,(13:0.485256,14:0.500769):0.342417,1:1.343790);
   tree rep.40000 = (((((6:0.234742,7:0.282709):0.034514,(9:0.154355,8:0.344818):0.098135):0.054529,((10:0.228730,(11:0.154288,12:0.155334):0.016456):0.071783,5:0.442146):0.067630):0.321600,((3:0.155856,4:0.255082):0.180660,2:0.247647):0.458230):0.496555,(14:0.732609,13:0.520638):0.119257,1:1.188062);
   tree rep.40100 = (((((6:0.286157,7:0.282709):0.039210,(9:0.154355,8:0.344818):0.098921):0.054529,((10:0.228730,(11:0.153499,12:0.155334):0.021638):0.040140,5:0.442146):0.079339):0.323643,((3:0.155856,4:0.255082):0.180660,2:0.247647):0.458230):0.496555,(14:0.732609,13:0.520638):0.119257,1:1.188062);
   tree rep.40200 = (((((10:0.241350,(11:0.149831,12:0.155334):0.047876):0.055718,((6:0.342113,7:0.353763):0.067607,(9:0.154355,8:0.344818):0.052998):0.118867):0.083288,5:0.442146):0.329983,((3:0.197954,4:0.255082):0.195852,2:0.255008):0.554825):0.477609,(14:0.644724,13:0.419514):0.107062,1:1.199162);
   tree rep.40300 = ((((6:0.342113,(7:0.353763,(9:0.154355,8:0.379920):0.071757):0.089587):0.118867,((10:0.206788,(11:0.187939,12:0.202001):0.037379):0.066995,5:0.442146):0.104713):0.329983,((3:0.149877,4:0.255082):0.122436,2:0.258050):0.464843):0.544859,(14:0.557570,13:0.419514):0.138307,1:1.132405);
   tree rep.40400 = ((((3:0.152543,4:0.279543):0.185902,2:0.331724):0.668368,((((((12:0.135659,5:0.423688):0.098679,11:0.166108):0.092251,10:0.178727):0.174837,(9:0.214307,8:0.399230):0.030380):0.063792,7:0.279179):0.104131,6:0.246227):0.194904):0.494377,(14:0.778344,13:0.444949):0.248308,1:1.532012);
   tree rep.40500 = ((((3:0.161851,4:0.279543):0.113596,2:0.318053):0.534833,((((((12:0.135659,5:0.423688):0.098679,11:0.166108):0.092251,10:0.178727):0.174837,(9:0.214307,8:0.399230):0.030380):0.063792,7:0.279179):0.104131,6:0.246227):0.383601):0.405289,(14:0.778344,13:0.358179):0.143294,1:1.378054);
   tree rep.40600 = (((((8:0.335587,9:0.175827):0.054334,(6:0.279571,7:0.339690):0.028656):0.123889,(((12:0.140033,5:0.478917):0.061053,11:0.161032):0.055571,10:0.212048):0.053324):0.425275,(2:0.310136,(4:0.219164,3:0.170735):0.221795):0.456494):0.568342,(14:0.719193,13:0.489949):0.098421,1:1.531237);
   tree rep.40700 = ((((3:0.237955,4:0.313858):0.120830,2:0.316224):0.534833,((((((12:0.144676,5:0.471926):0.063791,11:0.205815):0.051057,10:0.186396):0.101512,(9:0.214307,8:0.268873):0.057629):0.058279,7:0.359543):0.104131,6:0.246227):0.396602):0.368080,(14:0.778344,13:0.397299):0.254223,1:1.222687);
   tree rep.40800 = (((((8:0.335587,9:0.171484):0.049898,(6:0.279571,7:0.339690):0.043702):0.139776,(((12:0.168033,5:0.444348):0.065849,11:0.159005):0.069838,10:0.195533):0.095969):0.307776,(2:0.310136,(4:0.237400,3:0.170735):0.165118):0.527582):0.517049,(14:0.785984,13:0.456785):0.071984,1:1.447537);
   tree rep.40900 = (((((8:0.335587,9:0.171484):0.111681,(6:0.279571,7:0.339690):0.043702):0.065783,(((12:0.168033,5:0.444348):0.065849,11:0.159005):0.069838,10:0.195533):0.089791):0.298609,(2:0.290864,(4:0.237400,3:0.178495):0.181284):0.494136):0.517049,(14:0.785984,13:0.342300):0.092334,1:1.541239);
   tree rep.41000 = ((13:0.364999,14:0.684120):0.428297,(((4:0.293817,3:0.152157):0.207871,2:0.215858):0.518045,((5:0.470803,((12:0.221363,11:0.153375):0.039831,10:0.225863):0.095056):0.098131,((7:0.323708,6:0.246133):0.069656,(9:0.175503,8:0.341667):0.077598):0.082901):0.280872):0.396276,1:1.085123);
   tree rep.41100 = ((((3:0.158706,4:0.243204):0.134724,2:0.300068):0.527674,(((((11:0.179910,(12:0.229484,5:0.505725):0.045038):0.034828,10:0.240536):0.215740,(9:0.228307,8:0.385342):0.073092):0.034639,7:0.349927):0.111417,6:0.231477):0.338346):0.408516,(14:0.910166,13:0.357612):0.391972,1:1.474241);
   tree rep.41200 = (((((8:0.335587,9:0.141888):0.069396,(6:0.279571,7:0.325198):0.067594):0.085844,(((12:0.149906,5:0.412494):0.081107,11:0.159239):0.031852,10:0.211693):0.093540):0.301453,(2:0.290864,(4:0.237400,3:0.178495):0.158467):0.416114):0.587118,(14:0.628336,13:0.302167):0.098149,1:1.191729);
   tree rep.41300 = (((((8:0.335587,9:0.184876):0.054960,(6:0.279571,7:0.325198):0.087293):0.080485,(((12:0.149906,5:0.465342):0.020360,11:0.193045):0.084070,10:0.228815):0.100652):0.318510,(2:0.290864,(4:0.237400,3:0.178495):0.158467):0.416114):0.587118,(14:0.474397,13:0.302167):0.127724,1:1.100916);
   tree rep.41400 = (((((6:0.315714,7:0.372048):0.062318,(9:0.123131,8:0.316686):0.096478):0.093181,((10:0.218520,(11:0.196861,12:0.207565):0.093235):0.034413,5:0.490526):0.066695):0.257836,((3:0.149965,4:0.274061):0.182722,2:0.295599):0.492949):0.632715,(14:0.758037,13:0.377796):0.077238,1:1.131996);
   tree rep.41500 = (((((6:0.315714,7:0.372048):0.062318,(9:0.123131,8:0.316686):0.096478):0.044631,((10:0.207683,(11:0.151740,12:0.207565):0.053609):0.059491,5:0.457600):0.085106):0.217887,((3:0.147243,4:0.222956):0.199783,2:0.295599):0.474418):0.591087,(14:0.758037,13:0.377796):0.077238,1:1.131996);
   tree rep.41600 = (((((6:0.315714,7:0.372048):0.050284,(9:0.166685,8:0.316686):0.093305):0.087071,((10:0.228887,(11:0.151740,12:0.207565):0.053609):0.072053,5:0.427179):0.130021):0.235291,((3:0.147243,4:0.222956):0.199783,2:0.295599):0.477400):0.345242,(14:0.758037,13:0.377796):0.376035,1:1.131996);
   tree rep.41700 = ((13:0.544066,14:0.605971):0.261528,(((4:0.255368,3:0.193597):0.149806,2:0.374462):0.455157,((5:0.436009,((12:0.198643,11:0.179485):0.067480,10:0.240153):0.063617):0.082843,((6:0.335027,7:0.270511):0.084841,(9:0.175896,8:0.331465):0.081679):0.034810):0.302938):0.537696,1:1.335432);
   tree rep.41800 = (((((6:0.244248,7:0.372048):0.056222,(9:0.166685,8:0.286654):0.075830):0.050153,((10:0.243675,(11:0.174335,12:0.207565):0.035872):0.057987,5:0.435775):0.103686):0.253000,((3:0.147243,4:0.222956):0.199783,2:0.295599):0.477400):0.365203,(14:0.758037,13:0.426295):0.228469,1:1.151298);
   tree rep.41900 = (((((8:0.369604,9:0.148795):0.060202,(6:0.287710,7:0.335982):0.064121):0.075722,(5:0.435580,((11:0.166667,12:0.149009):0.034332,10:0.226166):0.060460):0.076247):0.335557,(2:0.296328,(4:0.284740,3:0.130873):0.189341):0.430260):0.289588,(14:0.757691,13:0.270754):0.215194,1:1.322526);
   tree rep.42000 = (((((6:0.244248,7:0.372048):0.054869,(9:0.134522,8:0.286654):0.102159):0.049469,((10:0.209654,(11:0.231236,12:0.201869):0.048829):0.057312,5:0.390184):0.079473):0.253000,((3:0.163988,4:0.302425):0.133912,2:0.327792):0.477400):0.357685,(14:0.715912,13:0.426295):0.250284,1:1.151298);
   tree rep.42100 = (((((6:0.228821,7:0.390996):0.105199,(9:0.170862,8:0.360083):0.041764):0.080416,((10:0.223190,(11:0.199726,12:0.201869):0.038320):0.083328,5:0.390184):0.073251):0.310929,((3:0.163988,4:0.293008):0.200746,2:0.286509):0.489160):0.479059,(14:0.715912,13:0.426295):0.115426,1:1.151298);
   tree rep.42200 = (((((6:0.228821,7:0.390996):0.098519,(9:0.180441,8:0.360083):0.018686):0.120649,((10:0.223190,(11:0.199726,12:0.201869):0.038320):0.083328,5:0.415092):0.068738):0.347893,((3:0.178147,4:0.293008):0.151270,2:0.341662):0.439409):0.551698,(14:0.715912,13:0.426295):0.115426,1:1.151298);
   tree rep.42300 = ((((3:0.140182,4:0.258743):0.150604,2:0.328051):0.434101,((((9:0.219484,8:0.329246):0.019598,(((12:0.171708,5:0.422026):0.039259,11:0.182461):0.016421,10:0.232280):0.158437):0.059467,7:0.395898):0.059806,6:0.294912):0.299350):0.608076,(14:0.720880,13:0.282783):0.276129,1:1.073545);
   tree rep.42400 = ((((9:0.158592,8:0.360083):0.121826,((6:0.228821,7:0.374313):0.041862,((10:0.210862,(11:0.174115,12:0.236322):0.051388):0.098776,5:0.443634):0.124755):0.009813):0.249251,((3:0.118761,4:0.273131):0.142986,2:0.330964):0.474467):0.551698,(14:0.734692,13:0.426295):0.112633,1:1.251635);
   tree rep.42500 = ((((3:0.140182,4:0.258743):0.150604,2:0.322077):0.413883,((((9:0.219484,8:0.329246):0.019598,((11:0.158217,(5:0.446836,12:0.131308):0.059216):0.033462,10:0.228427):0.192631):0.057980,7:0.303666):0.055990,6:0.255539):0.306212):0.608076,(14:0.575842,13:0.519181):0.212733,1:1.072755);
   tree rep.42600 = ((((3:0.140182,4:0.262903):0.172239,2:0.302509):0.413883,((((9:0.218447,8:0.329246):0.031193,((11:0.158217,(5:0.446836,12:0.131308):0.059216):0.033462,10:0.228427):0.188693):0.096915,7:0.361823):0.041045,6:0.238100):0.367571):0.431131,(14:0.594777,13:0.529995):0.223466,1:1.391790);
   tree rep.42700 = (((((6:0.322928,7:0.317917):0.061342,((10:0.185151,(11:0.174115,12:0.165237):0.073488):0.068930,5:0.504361):0.111702):0.006756,(9:0.181478,8:0.360083):0.095004):0.294022,((3:0.155878,4:0.289790):0.190710,2:0.299842):0.620042):0.708925,(14:0.663587,13:0.426295):0.093066,1:1.416445);
   tree rep.42800 = ((((6:0.322928,7:0.317917):0.043257,((9:0.181478,8:0.360083):0.102644,((10:0.248399,(11:0.177616,12:0.165237):0.067790):0.068930,5:0.504361):0.111702):0.018618):0.263353,((3:0.155878,4:0.289790):0.190710,2:0.314846):0.624948):0.520740,(14:0.663587,13:0.300043):0.195688,1:1.074723);
   tree rep.42900 = ((((3:0.134965,4:0.272987):0.178297,2:0.269304):0.461193,((((9:0.141069,8:0.329246):0.067939,((11:0.177065,(5:0.445123,12:0.131412):0.075679):0.019335,10:0.240958):0.125193):0.078842,7:0.349901):0.055037,6:0.224122):0.165921):0.526072,(14:0.594777,13:0.459035):0.212154,1:1.245045);
   tree rep.43000 = ((((3:0.134965,4:0.213078):0.199891,2:0.246440):0.461193,((((9:0.141069,8:0.329246):0.085133,(11:0.190653,(10:0.240958,(5:0.426829,12:0.180649):0.072914):0.026805):0.125193):0.077002,7:0.318654):0.069321,6:0.320185):0.303688):0.391675,(14:0.620371,13:0.459035):0.278393,1:1.099518);
   tree rep.43100 = ((((3:0.134965,4:0.249675):0.186514,2:0.298428):0.565994,((((9:0.141069,8:0.404200):0.100265,(11:0.190653,((5:0.484273,12:0.180649):0.048168,10:0.240958):0.005522):0.157270):0.071747,7:0.292083):0.085646,6:0.248060):0.400174):0.425492,(14:0.655154,13:0.459035):0.282145,1:1.099518);
   tree rep.43200 = ((13:0.331913,14:0.750153):0.248073,(((4:0.279977,3:0.141957):0.200997,2:0.216611):0.450487,((7:0.339760,((9:0.190352,8:0.347480):0.042846,(((12:0.178095,5:0.477941):0.044271,11:0.162422):0.031911,10:0.201524):0.119572):0.141077):0.061114,6:0.253405):0.324499):0.462443,1:1.712481);
   tree rep.43300 = ((((3:0.134242,4:0.249675):0.201294,2:0.299062):0.471685,((((9:0.141069,8:0.366159):0.053045,(((5:0.517167,12:0.145997):0.055563,11:0.155449):0.025323,10:0.240958):0.228556):0.049763,7:0.371003):0.040602,6:0.254771):0.371662):0.409558,(14:0.654359,13:0.491587):0.214487,1:1.305281);
   tree rep.43400 = ((((3:0.134242,4:0.293629):0.153437,2:0.333585):0.577138,((((9:0.152664,8:0.366159):0.071910,(((5:0.520795,12:0.145997):0.056015,11:0.168620):0.039991,10:0.239505):0.163979):0.067441,7:0.337351):0.057942,6:0.254771):0.344295):0.409558,(14:0.654359,13:0.491587):0.214487,1:1.305281);
   tree rep.43500 = ((((3:0.134242,4:0.293629):0.153437,2:0.333585):0.577138,((((9:0.152664,8:0.329224):0.110592,(((5:0.520795,12:0.128585):0.074096,11:0.168413):0.068197,10:0.209586):0.156274):0.096589,7:0.337351):0.057942,6:0.254771):0.344295):0.409558,(14:0.654359,13:0.491587):0.214487,1:1.305281);
   tree rep.43600 = ((((3:0.135821,4:0.293629):0.158038,2:0.333585):0.448201,((((9:0.185149,8:0.363438):0.081971,(((5:0.520795,12:0.137473):0.084356,11:0.118323):0.046655,10:0.209586):0.154796):0.074376,7:0.298437):0.057942,6:0.230244):0.394043):0.520395,(14:0.654359,13:0.491587):0.214487,1:1.305281);
   tree rep.43700 = ((13:0.347455,14:0.687674):0.206343,(((4:0.336865,3:0.130929):0.153127,2:0.279821):0.614666,(7:0.350947,(((9:0.172925,8:0.416404):0.129820,(5:0.459081,((11:0.144629,12:0.173519):0.049165,10:0.266454):0.037365):0.158918):0.053608,6:0.329774):0.023389):0.269628):0.347231,1:1.250187);
   tree rep.43800 = ((13:0.347455,14:0.687674):0.206343,(((4:0.336865,3:0.130929):0.153127,2:0.279821):0.614666,(7:0.350947,(((9:0.162432,8:0.353277):0.072911,(5:0.448554,((11:0.144629,12:0.173519):0.049165,10:0.229405):0.045911):0.139588):0.044071,6:0.287697):0.036799):0.093076):0.439604,1:1.250187);
   tree rep.43900 = ((((3:0.135821,4:0.258171):0.126177,2:0.374996):0.426087,((((9:0.234713,8:0.363438):0.093780,(((5:0.510072,12:0.145673):0.088377,11:0.159729):0.030767,10:0.239528):0.195274):0.063596,7:0.340871):0.093381,6:0.236157):0.385126):0.529014,(14:0.654359,13:0.352905):0.218437,1:1.315963);
   tree rep.44000 = (((((10:0.222438,(11:0.114169,12:0.203963):0.083478):0.064925,5:0.421216):0.049139,((6:0.230677,7:0.345528):0.064120,(8:0.352993,9:0.164765):0.109487):0.055378):0.382215,(2:0.371789,(4:0.240341,3:0.154975):0.112391):0.474346):0.435464,(14:0.659756,13:0.241003):0.381917,1:1.068943);
   tree rep.44100 = (((((10:0.222438,(11:0.114169,12:0.203963):0.083478):0.064925,5:0.421216):0.049139,((6:0.230677,7:0.345528):0.057560,(8:0.356197,9:0.164765):0.088414):0.079120):0.261435,(2:0.371789,(4:0.240341,3:0.145484):0.122127):0.420332):0.502566,(14:0.659756,13:0.241003):0.356846,1:1.068943);
   tree rep.44200 = (((6:0.304017,((((5:0.586641,12:0.174271):0.019792,11:0.178782):0.021624,10:0.258573):0.177595,(7:0.354938,(9:0.212454,8:0.360449):0.035215):0.047329):0.121074):0.318335,((3:0.173881,4:0.313791):0.083161,2:0.319089):0.472617):0.523126,(14:0.662081,13:0.356891):0.170595,1:1.404216);
   tree rep.44300 = (((((10:0.159090,(11:0.144244,12:0.203963):0.064636):0.047700,5:0.421216):0.078378,((6:0.230677,7:0.345528):0.077686,(8:0.356197,9:0.173668):0.084169):0.057027):0.222594,(2:0.300080,(4:0.350760,3:0.145484):0.157376):0.504723):0.431651,(14:0.659756,13:0.241003):0.356846,1:1.068943);
   tree rep.44400 = ((((3:0.169352,4:0.234059):0.106009,2:0.281181):0.467268,((((9:0.186620,8:0.419871):0.030154,(((5:0.510072,12:0.159093):0.086887,11:0.165512):0.021715,10:0.272757):0.157071):0.061861,7:0.349733):0.077840,6:0.231030):0.536630):0.306899,(14:0.567636,13:0.292269):0.505680,1:1.465566);
   tree rep.44500 = (((((10:0.166928,(11:0.144244,12:0.173707):0.082885):0.045966,5:0.421216):0.078378,((6:0.271509,7:0.345528):0.119607,(8:0.303573,9:0.173668):0.064304):0.090529):0.258122,(2:0.334994,(4:0.321967,3:0.145484):0.084910):0.542392):0.347856,(14:0.659756,13:0.241003):0.338426,1:1.219661);
   tree rep.44600 = (((((10:0.238607,(11:0.187535,12:0.173707):0.058866):0.070936,5:0.404578):0.075580,((6:0.271509,7:0.345528):0.119607,(8:0.303573,9:0.244256):0.080415):0.050103):0.282147,(2:0.334994,(4:0.321967,3:0.145484):0.084910):0.542392):0.308969,(14:0.659756,13:0.241003):0.338426,1:1.219661);
   tree rep.44700 = (((((10:0.173104,(11:0.161031,12:0.191829):0.063889):0.043819,5:0.422455):0.082801,((6:0.271509,7:0.345528):0.077586,(8:0.315182,9:0.244256):0.078605):0.050103):0.297695,(2:0.334994,(4:0.321967,3:0.145484):0.103261):0.448832):0.514699,(14:0.771679,13:0.241003):0.239416,1:1.219661);
   tree rep.44800 = ((((6:0.271509,7:0.345528):0.077586,(((10:0.185991,(11:0.181057,12:0.191829):0.060608):0.060034,5:0.457785):0.142417,(8:0.315182,9:0.244256):0.061092):0.041964):0.297695,(2:0.262037,(4:0.265278,3:0.142197):0.110314):0.559454):0.378346,(14:0.723751,13:0.314634):0.429133,1:1.169518);
   tree rep.44900 = ((((3:0.140613,4:0.313706):0.111087,2:0.294567):0.537373,((((9:0.188291,8:0.338044):0.050539,(((5:0.532525,12:0.148240):0.072608,11:0.154827):0.053953,10:0.226727):0.127555):0.098330,7:0.302048):0.004847,6:0.335219):0.398252):0.410616,(14:0.622227,13:0.510826):0.192434,1:1.465566);
   tree rep.45000 = ((((6:0.322776,7:0.309639):0.059680,(((10:0.192166,(11:0.189274,12:0.191829):0.034027):0.058856,5:0.470419):0.126373,(8:0.428422,9:0.174971):0.088714):0.059701):0.254841,(2:0.245486,(4:0.234730,3:0.142197):0.186217):0.540928):0.571889,(14:0.627200,13:0.352674):0.194274,1:1.277208);
   tree rep.45100 = ((((3:0.105566,4:0.311602):0.119972,2:0.332339):0.511637,((((9:0.188291,8:0.359655):0.051492,(((5:0.470364,12:0.148240):0.056007,11:0.133455):0.059659,10:0.250991):0.137270):0.059845,7:0.416948):0.006750,6:0.293981):0.433721):0.415684,(14:0.622227,13:0.404136):0.253726,1:1.465566);
   tree rep.45200 = (((((10:0.192166,(11:0.189274,12:0.191829):0.026970):0.052309,5:0.447617):0.138926,((6:0.293718,7:0.362991):0.076180,(8:0.408811,9:0.143105):0.119427):0.012756):0.254841,(2:0.307500,(4:0.234730,3:0.151178):0.127995):0.562240):0.484302,(14:0.627200,13:0.352674):0.194274,1:1.325650);
   tree rep.45300 = (((((10:0.192166,(11:0.189274,12:0.218471):0.032350):0.079657,5:0.447617):0.138926,((6:0.293718,7:0.362991):0.067635,(8:0.320214,9:0.195573):0.121982):0.012756):0.194689,(2:0.307500,(4:0.266414,3:0.151178):0.127074):0.663780):0.484302,(14:0.627200,13:0.352674):0.194274,1:1.325650);
   tree rep.45400 = (((((10:0.203432,(11:0.189274,12:0.194370):0.058035):0.085118,5:0.430583):0.138926,((6:0.293718,7:0.362991):0.067635,(8:0.320214,9:0.195573):0.121982):0.012756):0.221077,(2:0.315268,(4:0.266414,3:0.139338):0.101754):0.533497):0.475522,(14:0.627200,13:0.319993):0.312405,1:1.204590);
   tree rep.45500 = (((((10:0.177206,(11:0.162790,12:0.194370):0.082266):0.090817,5:0.408067):0.105110,((6:0.293718,7:0.362991):0.068993,(8:0.361411,9:0.195573):0.109375):0.014823):0.228913,(2:0.315268,(4:0.266414,3:0.139338):0.101754):0.492798):0.475522,(14:0.627200,13:0.319993):0.312405,1:1.204590);
   tree rep.45600 = (((((10:0.177206,(11:0.162790,12:0.194370):0.082266):0.073013,5:0.408067):0.119934,((6:0.293718,7:0.362991):0.068993,(8:0.346919,9:0.188703):0.036584):0.078676):0.274056,(2:0.350873,(4:0.238994,3:0.121152):0.132469):0.444472):0.475522,(14:0.627200,13:0.319993):0.312405,1:1.204590);
   tree rep.45700 = ((((3:0.182759,4:0.251436):0.217976,2:0.334070):0.443123,((((9:0.162726,8:0.359655):0.056799,(((5:0.431826,12:0.118860):0.079632,11:0.166481):0.065538,10:0.274214):0.136625):0.066315,7:0.347141):0.113011,6:0.294136):0.236657):0.573387,(14:0.757203,13:0.317299):0.231457,1:1.249288);
   tree rep.45800 = ((13:0.340109,14:0.672375):0.421963,(((3:0.175329,4:0.272713):0.204681,2:0.346037):0.339382,(((9:0.164821,8:0.382586):0.143094,(6:0.234263,7:0.291031):0.065317):0.033485,(5:0.428634,((11:0.148898,12:0.210358):0.059652,10:0.254161):0.028809):0.099941):0.385023):0.352051,1:1.136352);
   tree rep.45900 = ((13:0.340109,14:0.801755):0.283199,(((3:0.175329,4:0.315248):0.129520,2:0.329274):0.623224,(((9:0.164821,8:0.382586):0.143094,(6:0.234263,7:0.291031):0.065317):0.047846,(5:0.475336,((11:0.148898,12:0.214900):0.059452,10:0.254161):0.059587):0.074595):0.233142):0.420562,1:1.397741);
   tree rep.46000 = (((((9:0.174107,8:0.341418):0.067663,(6:0.212972,7:0.372163):0.077609):0.069330,(10:0.208748,((12:0.187788,5:0.493381):0.079299,11:0.143922):0.042424):0.097216):0.291468,((3:0.133379,4:0.279398):0.109743,2:0.339038):0.489673):0.637066,(14:0.581520,13:0.374349):0.290988,1:1.225053);
   tree rep.46100 = (((((9:0.174107,8:0.341418):0.067663,(6:0.212972,7:0.372163):0.077609):0.069330,((11:0.217887,10:0.208748):0.018304,(12:0.187788,5:0.493381):0.061509):0.114330):0.365844,((3:0.139003,4:0.279398):0.123776,2:0.329157):0.489673):0.574102,(14:0.581520,13:0.374349):0.290988,1:1.316817);
   tree rep.46200 = (((((9:0.174107,8:0.341418):0.068494,(6:0.261627,7:0.372163):0.039899):0.114508,(10:0.220765,((12:0.187788,5:0.448810):0.068581,11:0.230917):0.021026):0.104306):0.375107,((3:0.139003,4:0.279398):0.123776,2:0.329157):0.489673):0.470447,(14:0.581520,13:0.348902):0.211783,1:1.286732);
   tree rep.46300 = (((((9:0.162222,8:0.341418):0.060944,(6:0.261627,7:0.372163):0.055217):0.114508,(10:0.243325,((12:0.187788,5:0.448810):0.068581,11:0.189409):0.024238):0.090907):0.386596,((3:0.139003,4:0.276988):0.126336,2:0.332044):0.498784):0.523250,(14:0.581520,13:0.329136):0.262890,1:1.330290);
   tree rep.46400 = (((((9:0.162222,8:0.357546):0.091016,(6:0.273170,7:0.372163):0.104205):0.000428,(10:0.190633,((12:0.119146,5:0.448810):0.089479,11:0.154865):0.070163):0.123341):0.386596,((3:0.139003,4:0.276988):0.126336,2:0.332044):0.498784):0.523250,(14:0.715467,13:0.329136):0.343660,1:1.262787);
   tree rep.46500 = (((((9:0.138649,8:0.357546):0.087391,(6:0.273170,7:0.358837):0.109529):0.035042,(10:0.254055,((12:0.166345,5:0.448810):0.066262,11:0.155957):0.044741):0.132594):0.322763,((3:0.130782,4:0.276988):0.182926,2:0.332044):0.378011):0.534764,(14:0.715467,13:0.312666):0.288768,1:1.262787);
   tree rep.46600 = (((((9:0.138649,8:0.357546):0.087391,(6:0.273170,7:0.358837):0.109529):0.035042,(10:0.254055,((12:0.166345,5:0.457724):0.088700,11:0.165450):0.044741):0.132594):0.322763,((3:0.130782,4:0.281365):0.143905,2:0.332044):0.433445):0.376309,(14:0.715467,13:0.448911):0.247809,1:1.280861);
   tree rep.46700 = ((13:0.339478,14:0.665747):0.238475,(((3:0.153232,4:0.282530):0.135695,2:0.318444):0.460356,(((9:0.191394,8:0.344750):0.074414,(6:0.248050,7:0.322867):0.106268):0.033373,(5:0.463523,((11:0.120845,12:0.227928):0.107091,10:0.180978):0.091347):0.058453):0.205584):0.577549,1:1.245057);
   tree rep.46800 = ((((3:0.162098,4:0.234324):0.200706,2:0.283213):0.654535,(6:0.274999,(((9:0.200632,8:0.396760):0.065180,(((5:0.466979,12:0.160920):0.100422,11:0.225216):0.059723,10:0.227345):0.180788):0.063032,7:0.359046):0.045630):0.265782):0.510718,(14:0.596182,13:0.433666):0.266718,1:1.325764);
   tree rep.46900 = (((((9:0.208854,8:0.411720):0.088426,(6:0.273170,7:0.334735):0.095989):0.059493,(10:0.220519,(5:0.499028,(11:0.188577,12:0.154822):0.037595):0.031569):0.144125):0.339262,((3:0.130782,4:0.246408):0.144607,2:0.309543):0.475616):0.371710,(14:0.657371,13:0.448911):0.206885,1:1.280861);
   tree rep.47000 = ((((3:0.161886,4:0.241553):0.181794,2:0.394882):0.461345,(6:0.274999,(((9:0.159123,8:0.320101):0.068855,(((5:0.416545,12:0.137996):0.069262,11:0.222071):0.034411,10:0.226891):0.172426):0.100636,7:0.359046):0.045630):0.265782):0.456397,(14:0.596182,13:0.301663):0.275948,1:1.325764);
   tree rep.47100 = ((((6:0.273170,7:0.268238):0.022013,((9:0.208854,8:0.414479):0.035526,(10:0.220519,(5:0.499028,(11:0.185395,12:0.154822):0.020114):0.064771):0.154817):0.092716):0.331494,((3:0.162741,4:0.246408):0.163293,2:0.369355):0.499728):0.542313,(14:0.733905,13:0.241684):0.235672,1:1.332389);
   tree rep.47200 = (((((5:0.464456,(10:0.219566,(11:0.201449,12:0.164297):0.075191):0.037151):0.156850,(7:0.346788,(8:0.322017,9:0.143003):0.093191):0.076276):0.041100,6:0.301650):0.212635,(2:0.291152,(4:0.232503,3:0.176282):0.190071):0.613167):0.396920,(14:0.695462,13:0.338759):0.283511,1:1.282345);
   tree rep.47300 = ((13:0.339478,14:0.612277):0.212828,(((3:0.195002,4:0.232437):0.169002,2:0.273740):0.379112,(((9:0.229385,8:0.344750):0.054844,(6:0.229175,7:0.293729):0.072395):0.083808,(5:0.418392,((11:0.167431,12:0.238318):0.052049,10:0.201173):0.051867):0.106582):0.260754):0.528803,1:1.184013);
   tree rep.47400 = ((((3:0.161507,4:0.241553):0.170685,2:0.306436):0.606311,((6:0.346285,((((5:0.424642,12:0.169883):0.063851,11:0.179833):0.060231,10:0.190394):0.173689,(9:0.198565,8:0.335510):0.086028):0.082860):0.035255,7:0.248191):0.206412):0.455815,(14:0.596182,13:0.278929):0.271956,1:1.471007);
   tree rep.47500 = ((((5:0.464456,(10:0.208586,(11:0.169517,12:0.223187):0.054795):0.098035):0.105447,(6:0.319647,(7:0.385443,(8:0.322017,9:0.143003):0.093191):0.048130):0.019129):0.310814,(2:0.342595,(4:0.231578,3:0.189135):0.105890):0.450481):0.416438,(14:0.688775,13:0.338759):0.200185,1:1.350615);
   tree rep.47600 = (((((5:0.464456,(10:0.208586,(11:0.169517,12:0.223187):0.054795):0.098035):0.125199,(7:0.385443,(8:0.322017,9:0.143003):0.093191):0.030980):0.049749,6:0.250161):0.309020,(2:0.331430,(4:0.226266,3:0.189135):0.106768):0.450481):0.494012,(14:0.688775,13:0.390939):0.314998,1:1.215278);
   tree rep.47700 = (((((5:0.464456,(10:0.190432,(11:0.169517,12:0.194336):0.064977):0.095047):0.143823,(7:0.385443,(8:0.322017,9:0.143003):0.093191):0.028834):0.038688,6:0.333313):0.196940,(2:0.331430,(4:0.226266,3:0.189135):0.106768):0.584950):0.431631,(14:0.688775,13:0.390939):0.314998,1:1.215278);
   tree rep.47800 = ((((3:0.158373,4:0.268764):0.195714,2:0.303171):0.508479,(6:0.239226,(7:0.315825,((((5:0.424642,12:0.115304):0.067802,11:0.167077):0.059354,10:0.190394):0.139570,(9:0.198565,8:0.335510):0.101506):0.076344):0.038965):0.235052):0.512219,(14:0.893305,13:0.342290):0.244400,1:1.105082);
   tree rep.47900 = (((((5:0.464456,(10:0.206215,(11:0.164738,12:0.194336):0.052015):0.086397):0.124419,(7:0.282178,(8:0.333432,9:0.191107):0.122027):0.032338):0.026972,6:0.285135):0.267407,(2:0.363039,(4:0.265511,3:0.187543):0.070444):0.527137):0.431631,(14:0.688775,13:0.390939):0.314998,1:1.215278);
   tree rep.48000 = ((((((((12:0.173675,11:0.176658):0.077274,5:0.500229):0.050228,10:0.269461):0.162285,(8:0.336329,9:0.173431):0.071350):0.055152,7:0.390621):0.091026,6:0.218985):0.283348,((3:0.164465,4:0.192649):0.179277,2:0.272785):0.466057):0.427567,(14:0.839779,13:0.427605):0.189625,1:1.204441);
   tree rep.48100 = ((((((5:0.455659,(10:0.252825,(12:0.173675,11:0.195556):0.066118):0.052434):0.141685,(8:0.345243,9:0.173431):0.053714):0.042647,7:0.379391):0.115630,6:0.244672):0.316368,((3:0.164465,4:0.263370):0.151030,2:0.290870):0.424788):0.415473,(14:0.737182,13:0.427605):0.263104,1:1.204441);
   tree rep.48200 = (((((5:0.420869,(10:0.261600,(11:0.178465,12:0.181408):0.054869):0.058900):0.156653,(7:0.398692,(8:0.384046,9:0.225465):0.044132):0.047508):0.092079,6:0.267235):0.268874,(2:0.308998,(4:0.241606,3:0.138954):0.174375):0.530128):0.533755,(14:0.724511,13:0.403766):0.112105,1:1.338319);
   tree rep.48300 = ((((((10:0.261960,((5:0.455659,12:0.130942):0.037394,11:0.195556):0.019611):0.125747,(8:0.345243,9:0.190345):0.063381):0.058810,7:0.292219):0.084451,6:0.197623):0.341286,((3:0.164465,4:0.189655):0.185851,2:0.295447):0.479235):0.387222,(14:0.737182,13:0.401005):0.330145,1:1.234380);
   tree rep.48400 = (((((((10:0.197412,(5:0.498940,12:0.130942):0.056008):0.035703,11:0.195556):0.184559,(8:0.345243,9:0.190345):0.060897):0.034546,7:0.328384):0.120963,6:0.222731):0.341286,((3:0.164465,4:0.182791):0.169881,2:0.309425):0.479235):0.387222,(14:0.748081,13:0.401005):0.344812,1:1.263949);
   tree rep.48500 = ((((3:0.187533,4:0.328552):0.152038,2:0.246675):0.557692,(6:0.297152,(7:0.360608,(((11:0.141143,(5:0.577076,12:0.191679):0.078218):0.049229,10:0.188374):0.163318,(9:0.157187,8:0.313643):0.097548):0.069053):0.106158):0.340019):0.442301,(14:0.890483,13:0.280001):0.236630,1:1.416427);
   tree rep.48600 = ((((((10:0.220251,((5:0.490978,12:0.095722):0.059075,11:0.146248):0.027909):0.168777,(8:0.345243,9:0.140635):0.079923):0.037059,7:0.290214):0.030253,6:0.246425):0.239511,((3:0.187598,4:0.267392):0.156482,2:0.272170):0.560149):0.500704,(14:0.748081,13:0.272411):0.245405,1:1.327555);
   tree rep.48700 = (((((5:0.440012,(10:0.245916,(11:0.170015,12:0.180908):0.030008):0.060124):0.122042,((8:0.440361,9:0.186993):0.092208,7:0.333373):0.050703):0.043832,6:0.260121):0.197523,(2:0.336911,(4:0.205662,3:0.142839):0.119755):0.608469):0.444709,(14:0.724511,13:0.271306):0.237805,1:1.295828);
   tree rep.48800 = ((((((8:0.321224,9:0.186993):0.071950,(5:0.440012,(10:0.184916,(11:0.169069,12:0.187265):0.041016):0.060124):0.105681):0.085421,7:0.333373):0.047409,6:0.296498):0.297807,(2:0.336911,(4:0.240103,3:0.142839):0.173829):0.460819):0.434239,(14:0.724511,13:0.271306):0.237805,1:1.295828);
   tree rep.48900 = ((((((8:0.376671,9:0.185482):0.055918,(5:0.440012,(10:0.184916,(11:0.169069,12:0.187265):0.041016):0.059679):0.162201):0.085421,7:0.333373):0.047409,6:0.296498):0.297807,(2:0.336911,(4:0.240103,3:0.142839):0.173829):0.460819):0.434239,(14:0.724511,13:0.271306):0.237805,1:1.295828);
   tree rep.49000 = ((13:0.272840,14:0.628288):0.216393,(((3:0.172705,4:0.260618):0.144727,2:0.287764):0.427663,(7:0.373703,(((5:0.419048,((11:0.179575,12:0.218821):0.048346,10:0.274879):0.069083):0.134042,6:0.330887):0.024737,(9:0.253795,8:0.384076):0.059968):0.065834):0.263024):0.527802,1:1.280786);
   tree rep.49100 = ((((((8:0.344907,9:0.187326):0.079052,7:0.297391):0.061096,6:0.296498):0.053994,(5:0.427060,((11:0.196334,12:0.187265):0.057002,10:0.199803):0.050716):0.130451):0.310038,(2:0.261447,(4:0.242677,3:0.142839):0.111591):0.580604):0.497425,(14:0.679257,13:0.320804):0.130185,1:1.317705);
   tree rep.49200 = ((((3:0.200923,4:0.282121):0.171501,2:0.322127):0.390408,(6:0.217762,(7:0.331855,((10:0.191563,((12:0.150250,11:0.196729):0.084128,5:0.525373):0.029744):0.113459,(9:0.194162,8:0.373558):0.068703):0.065625):0.042381):0.331739):0.473950,(14:0.731536,13:0.391963):0.141852,1:1.315033);
   tree rep.49300 = ((((7:0.327692,6:0.267682):0.031926,((8:0.344907,9:0.190238):0.091361,(((11:0.183784,12:0.187265):0.050416,5:0.453949):0.061720,10:0.193126):0.154879):0.042797):0.335401,(2:0.393903,(4:0.216527,3:0.142185):0.150743):0.608287):0.328922,(14:0.679257,13:0.320804):0.219635,1:1.237405);
   tree rep.49400 = ((((3:0.124738,4:0.243300):0.163181,2:0.316137):0.385620,(6:0.271082,(7:0.330480,((10:0.195474,((12:0.177994,11:0.155676):0.038566,5:0.451864):0.051552):0.105488,(9:0.185256,8:0.373558):0.077823):0.069179):0.034506):0.331739):0.504630,(14:0.731536,13:0.280325):0.284394,1:1.317824);
   tree rep.49500 = ((((10:0.275710,(11:0.212526,(5:0.435208,12:0.176562):0.056053):0.023823):0.064071,((8:0.366660,9:0.201705):0.062438,(6:0.271130,7:0.305920):0.064208):0.086773):0.254460,((3:0.167068,4:0.244158):0.173356,2:0.303217):0.454148):0.564643,(14:0.771129,13:0.409555):0.073252,1:1.325312);
   tree rep.49600 = ((13:0.403586,14:0.546745):0.276002,(((3:0.165424,4:0.242833):0.107912,2:0.321565):0.467866,((7:0.309776,((9:0.184092,8:0.283941):0.120431,(((11:0.159644,12:0.184371):0.028365,5:0.495772):0.052978,10:0.234430):0.164033):0.064062):0.034155,6:0.307471):0.265504):0.591855,1:1.287509);
   tree rep.49700 = ((((3:0.150693,4:0.263890):0.163386,2:0.339045):0.599863,(6:0.230957,(7:0.387494,((((12:0.177994,11:0.215477):0.050325,10:0.195474):0.056531,5:0.451864):0.142052,(9:0.185256,8:0.331134):0.061534):0.071130):0.025710):0.303669):0.377174,(14:0.872896,13:0.300305):0.208202,1:1.159956);
   tree rep.49800 = (((((8:0.366660,9:0.176239):0.084142,(10:0.251370,(11:0.189581,(5:0.435208,12:0.184994):0.081691):0.031986):0.167293):0.042626,(6:0.239276,7:0.378070):0.032857):0.198579,((3:0.167068,4:0.244158):0.170972,2:0.317988):0.492000):0.583243,(14:0.702529,13:0.367490):0.338647,1:1.024697);
   tree rep.49900 = (((((8:0.366660,9:0.176239):0.104270,(10:0.251370,((12:0.201105,11:0.192001):0.058844,5:0.435208):0.033904):0.181291):0.022778,(6:0.223739,7:0.302373):0.075162):0.281072,((3:0.167068,4:0.244158):0.170972,2:0.317988):0.406597):0.583243,(14:0.702529,13:0.416303):0.308640,1:1.013472);
   tree rep.50000 = ((13:0.446037,14:0.694155):0.185360,(((3:0.165424,4:0.209827):0.150840,2:0.342127):0.423765,((7:0.364146,((9:0.186027,8:0.380258):0.061776,(10:0.247706,(11:0.162411,(12:0.132903,5:0.564120):0.045268):0.048756):0.148598):0.037120):0.056112,6:0.281431):0.260835):0.393208,1:1.202076);
   tree rep.50100 = ((13:0.446037,14:0.694155):0.185360,(((3:0.165424,4:0.209827):0.150840,2:0.342127):0.423765,((7:0.364146,((9:0.156864,8:0.380258):0.083871,(10:0.164578,(11:0.158425,(12:0.112994,5:0.465576):0.083935):0.065535):0.144879):0.033371):0.056112,6:0.281431):0.260835):0.393208,1:1.202076);
   tree rep.50200 = (((((8:0.395943,9:0.199351):0.045061,(6:0.250648,7:0.302373):0.054502):0.048166,(((12:0.201105,11:0.162024):0.046888,10:0.227898):0.071292,5:0.481503):0.152003):0.311480,((3:0.124043,4:0.244158):0.173991,2:0.299042):0.398702):0.487230,(14:0.702529,13:0.416303):0.336085,1:1.230909);
   tree rep.50300 = ((13:0.446037,14:0.694155):0.185360,(((3:0.165424,4:0.209827):0.150840,2:0.342127):0.423765,(((7:0.302084,(9:0.126987,8:0.389865):0.069372):0.064651,(((12:0.204138,5:0.434428):0.023157,11:0.164646):0.048586,10:0.188612):0.110261):0.069167,6:0.233166):0.283569):0.577953,1:1.202076);
   tree rep.50400 = ((((7:0.311458,6:0.261727):0.045466,((8:0.344907,9:0.182042):0.091252,((11:0.219439,10:0.203411):0.035221,(12:0.177382,5:0.439445):0.068734):0.203027):0.039912):0.221790,((4:0.230147,3:0.120747):0.151404,2:0.274052):0.511832):0.482599,(14:0.854931,13:0.382096):0.107915,1:1.212532);
   tree rep.50500 = ((((7:0.365373,6:0.261727):0.031022,((8:0.344907,9:0.187247):0.076749,((11:0.219439,10:0.203411):0.035017,(12:0.126435,5:0.439445):0.071449):0.186642):0.048578):0.289529,((4:0.230147,3:0.183114):0.212137,2:0.282494):0.511832):0.548006,(14:0.731026,13:0.449045):0.136304,1:1.333526);
   tree rep.50600 = ((((3:0.158161,4:0.218834):0.113950,2:0.286092):0.498853,(6:0.270542,(7:0.345221,((10:0.225547,((5:0.458212,12:0.153457):0.103046,11:0.187180):0.065067):0.141481,(9:0.185256,8:0.345777):0.085977):0.071350):0.095406):0.402862):0.559212,(14:0.701799,13:0.379627):0.150358,1:1.306715);
   tree rep.50700 = (((7:0.365373,(6:0.275370,((8:0.386107,9:0.187247):0.067910,((11:0.227853,(12:0.203000,5:0.482792):0.059576):0.029462,10:0.220513):0.134745):0.057099):0.047909):0.220446,((4:0.240294,3:0.117920):0.073505,2:0.402255):0.476189):0.548006,(14:0.731026,13:0.449045):0.136304,1:1.333526);
   tree rep.50800 = ((((7:0.365373,((8:0.386107,9:0.187247):0.067910,(((12:0.110600,5:0.482792):0.053409,11:0.189075):0.050302,10:0.249165):0.133418):0.087620):0.067437,6:0.275370):0.249139,((4:0.240294,3:0.126325):0.071938,2:0.381385):0.475646):0.548006,(14:0.731026,13:0.449045):0.136304,1:1.333526);
   tree rep.50900 = ((((6:0.304964,((8:0.328973,9:0.172477):0.065290,7:0.386122):0.063251):0.046495,(5:0.486754,((12:0.172790,11:0.181163):0.066341,10:0.171417):0.087012):0.078119):0.376576,((3:0.157227,4:0.307641):0.166277,2:0.360526):0.425540):0.578182,(14:0.658066,13:0.443113):0.320885,1:1.056893);
   tree rep.51000 = (((((7:0.338337,6:0.304964):0.077531,(8:0.381004,9:0.157513):0.095727):0.056132,(5:0.418390,((12:0.172790,11:0.181163):0.066341,10:0.186352):0.053821):0.075128):0.259632,((3:0.134106,4:0.307641):0.194398,2:0.273632):0.463691):0.646502,(14:0.658066,13:0.417137):0.226130,1:1.124333);
   tree rep.51100 = (((((7:0.338337,6:0.304964):0.077531,(8:0.381004,9:0.157513):0.095727):0.056132,(5:0.408624,((12:0.172790,11:0.169154):0.077613,10:0.277259):0.025460):0.089208):0.220111,((3:0.134106,4:0.236158):0.237087,2:0.257937):0.463691):0.646502,(14:0.695914,13:0.417137):0.196835,1:1.346152);
   tree rep.51200 = (((((8:0.386107,9:0.187247):0.086117,(6:0.240030,7:0.402521):0.032387):0.117876,(((12:0.158040,5:0.482792):0.036679,11:0.220748):0.052005,10:0.211248):0.093465):0.248523,((4:0.301193,3:0.134772):0.176001,2:0.305764):0.596186):0.618149,(14:0.789203,13:0.420264):0.099007,1:1.210574);
   tree rep.51300 = (((((8:0.386107,9:0.187247):0.086117,(6:0.240030,7:0.402521):0.032387):0.117876,(((12:0.143380,5:0.482792):0.059419,11:0.170104):0.035522,10:0.192984):0.093465):0.248523,((4:0.200746,3:0.145647):0.135572,2:0.316129):0.596186):0.536706,(14:0.807941,13:0.351744):0.268185,1:1.392933);
   tree rep.51400 = (((((7:0.338337,6:0.289030):0.046345,(8:0.381004,9:0.157513):0.101338):0.052109,(5:0.430914,((12:0.207095,11:0.176726):0.028613,10:0.252174):0.079660):0.084644):0.294853,((3:0.108892,4:0.262121):0.163105,2:0.300266):0.536600):0.492537,(14:0.695914,13:0.312493):0.162607,1:1.164666);
   tree rep.51500 = ((((6:0.289030,((8:0.381004,9:0.135891):0.097309,7:0.338337):0.023014):0.043973,(5:0.428216,((12:0.207095,11:0.176726):0.029297,10:0.216311):0.076144):0.099892):0.286660,((3:0.165635,4:0.277495):0.193223,2:0.275102):0.554280):0.492537,(14:0.695914,13:0.312493):0.162607,1:1.164666);
   tree rep.51600 = (((((8:0.386107,9:0.178778):0.109623,(6:0.331654,7:0.402521):0.088072):0.077054,((12:0.151079,5:0.482792):0.065149,(11:0.170104,10:0.200285):0.041347):0.092320):0.348583,((4:0.343819,3:0.163224):0.107440,2:0.307118):0.459130):0.422532,(14:0.807295,13:0.347274):0.268195,1:1.156192);
   tree rep.51700 = ((((6:0.296997,((8:0.381004,9:0.135891):0.097309,7:0.347200):0.041503):0.053877,(5:0.387785,((12:0.207095,11:0.200994):0.021616,10:0.201747):0.076144):0.111269):0.268596,((3:0.131404,4:0.253010):0.168743,2:0.346879):0.362700):0.458581,(14:0.767301,13:0.206191):0.287070,1:1.135091);
   tree rep.51800 = ((13:0.252294,14:0.756715):0.340641,(((3:0.137677,4:0.274972):0.189934,2:0.307135):0.351070,(6:0.213431,(((10:0.207821,(11:0.151532,(12:0.157374,5:0.425070):0.043785):0.070173):0.154158,(9:0.202387,8:0.253731):0.136469):0.041763,7:0.366627):0.050745):0.323262):0.439930,1:1.133681);
   tree rep.51900 = ((((6:0.296997,((8:0.300328,9:0.148991):0.052377,7:0.353865):0.061623):0.053877,(5:0.432808,((12:0.147602,11:0.179750):0.016532,10:0.215762):0.065970):0.070466):0.311406,((3:0.131404,4:0.253010):0.147866,2:0.353194):0.519877):0.458581,(14:0.795887,13:0.183826):0.325054,1:1.369246);
   tree rep.52000 = (((((8:0.386107,9:0.181845):0.079145,(6:0.254633,7:0.270408):0.110364):0.078000,(5:0.417084,(11:0.165675,(12:0.145337,10:0.255573):0.051117):0.106514):0.063566):0.233320,((4:0.229613,3:0.207078):0.073212,2:0.298111):0.414944):0.417540,(14:0.801978,13:0.328147):0.309603,1:1.264231);
   tree rep.52100 = ((((3:0.153111,4:0.276960):0.185109,2:0.306196):0.402795,(6:0.378877,(((9:0.172486,8:0.331403):0.070753,((11:0.174642,(12:0.150634,5:0.404402):0.093288):0.066571,10:0.205745):0.200463):0.103673,7:0.372230):0.007525):0.320372):0.441820,(14:0.699284,13:0.398784):0.257600,1:1.449352);
   tree rep.52200 = ((((3:0.134257,4:0.276960):0.123536,2:0.330441):0.479802,(6:0.272823,(((11:0.174642,(12:0.104846,5:0.404402):0.104551):0.044528,10:0.205745):0.133919,((9:0.177165,8:0.331403):0.048614,7:0.296398):0.082514):0.035344):0.288780):0.339163,(14:0.699284,13:0.335256):0.275180,1:1.401778);
   tree rep.52300 = (((((7:0.295972,6:0.324757):0.055662,(8:0.357963,9:0.123394):0.119961):0.079765,(5:0.433922,((12:0.173820,11:0.156960):0.064874,10:0.236092):0.062111):0.069084):0.333383,((3:0.137490,4:0.279840):0.186106,2:0.313341):0.453273):0.401503,(14:0.795887,13:0.181016):0.393340,1:1.279002);
   tree rep.52400 = ((((3:0.144295,4:0.330484):0.154029,2:0.306745):0.499835,(6:0.272823,(((11:0.160213,(12:0.216295,5:0.404402):0.063682):0.060161,10:0.205745):0.133279,((9:0.177165,8:0.331403):0.074279,7:0.299757):0.020563):0.033217):0.222110):0.452976,(14:0.687084,13:0.335256):0.323775,1:1.269510);
   tree rep.52500 = (((((7:0.320972,(8:0.363773,9:0.151645):0.099849):0.056737,6:0.324757):0.061925,(5:0.436399,((12:0.164871,11:0.178315):0.050608,10:0.223933):0.032682):0.117301):0.332963,((3:0.145953,4:0.279840):0.127295,2:0.288882):0.408220):0.439539,(14:0.656768,13:0.259180):0.244516,1:0.952948);
   tree rep.52600 = (((((7:0.393939,(8:0.325034,9:0.174106):0.051900):0.071880,6:0.324757):0.050369,(5:0.436399,((12:0.164871,11:0.178315):0.047790,10:0.223933):0.099242):0.042389):0.349177,((3:0.132839,4:0.279840):0.154366,2:0.281996):0.464527):0.439539,(14:0.656768,13:0.307293):0.156410,1:1.179459);
   tree rep.52700 = (((((7:0.387826,(8:0.325034,9:0.174106):0.051900):0.061843,6:0.324153):0.040772,(5:0.435575,((12:0.164871,11:0.178315):0.078087,10:0.191661):0.093135):0.049045):0.349177,((3:0.195783,4:0.279840):0.144834,2:0.281827):0.464527):0.439539,(14:0.656768,13:0.307293):0.156410,1:1.179459);
   tree rep.52800 = (((((7:0.409538,6:0.355475):0.070508,(8:0.305330,9:0.174106):0.067162):0.052973,(5:0.383040,((12:0.153205,11:0.142600):0.053355,10:0.189854):0.096242):0.049045):0.362485,((3:0.195783,4:0.279840):0.144834,2:0.281827):0.498308):0.498310,(14:0.580517,13:0.364510):0.232692,1:1.179459);
   tree rep.52900 = (((((7:0.409538,6:0.237917):0.054198,(8:0.305330,9:0.174106):0.085140):0.063990,(5:0.383040,((12:0.153205,11:0.142600):0.053355,10:0.203536):0.107443):0.049110):0.362485,((3:0.154949,4:0.204898):0.165066,2:0.289214):0.487182):0.440160,(14:0.580517,13:0.364510):0.232692,1:1.226247);
   tree rep.53000 = ((((3:0.089019,4:0.316460):0.076978,2:0.316152):0.482128,((5:0.346823,(10:0.235152,(11:0.156368,12:0.208758):0.030486):0.088712):0.127430,((9:0.134348,8:0.263590):0.128609,(6:0.273594,7:0.351360):0.059769):0.049669):0.304457):0.473323,(14:0.687084,13:0.375822):0.155234,1:1.279975);
   tree rep.53100 = ((((3:0.139587,4:0.248039):0.109397,2:0.342474):0.347325,((5:0.434173,(10:0.214306,(11:0.158780,12:0.191191):0.069290):0.067245):0.145717,((9:0.171888,8:0.262053):0.076327,(6:0.279346,7:0.351360):0.052950):0.046240):0.252303):0.473323,(14:0.687084,13:0.375822):0.155234,1:1.279975);
   tree rep.53200 = ((((3:0.132242,4:0.248039):0.166804,2:0.359345):0.367255,((5:0.434173,(10:0.193624,(11:0.158780,12:0.165741):0.069922):0.067245):0.145717,((9:0.171888,8:0.262053):0.076327,(6:0.279346,7:0.351360):0.052950):0.046240):0.351782):0.459566,(14:0.670431,13:0.375822):0.136780,1:1.279975);
   tree rep.53300 = (((((7:0.327663,6:0.283311):0.062684,(8:0.345054,9:0.175233):0.108478):0.107590,(5:0.473547,((12:0.186788,11:0.131592):0.041854,10:0.188758):0.021419):0.138306):0.347023,((3:0.126754,4:0.292268):0.090264,2:0.338960):0.373774):0.422328,(14:0.800797,13:0.438882):0.155128,1:1.330363);
   tree rep.53400 = ((13:0.428489,14:0.740191):0.169537,(((3:0.187369,4:0.293148):0.120654,2:0.345350):0.517688,(((((10:0.245073,11:0.183058):0.017650,(12:0.169956,5:0.495473):0.051886):0.165013,(9:0.173065,8:0.294102):0.071402):0.113679,7:0.314190):0.086535,6:0.256745):0.237423):0.435294,1:1.234419);
   tree rep.53500 = ((((3:0.160073,4:0.242211):0.198356,2:0.265814):0.517034,((5:0.409801,(10:0.218667,(11:0.158780,12:0.199111):0.071765):0.044744):0.067917,((9:0.195144,8:0.364455):0.059377,(6:0.273436,7:0.351360):0.075366):0.065574):0.232756):0.416454,(14:0.676963,13:0.375822):0.160159,1:1.381511);
   tree rep.53600 = ((((3:0.160073,4:0.300721):0.145059,2:0.287735):0.517034,((5:0.409801,(10:0.197170,(11:0.158780,12:0.199111):0.049376):0.044558):0.062005,((9:0.195144,8:0.364455):0.091724,(6:0.252380,7:0.391037):0.089370):0.089765):0.232756):0.455514,(14:0.676963,13:0.393189):0.147744,1:1.381511);
   tree rep.53700 = (((((7:0.276943,6:0.243042):0.062442,(8:0.297939,9:0.175233):0.101461):0.062830,(5:0.455457,(10:0.239510,(11:0.151494,12:0.208898):0.031726):0.049373):0.125016):0.251251,((3:0.174087,4:0.157069):0.110188,2:0.350805):0.539691):0.504937,(14:0.612538,13:0.508405):0.279857,1:1.302979);
   tree rep.53800 = (((((7:0.318781,6:0.293256):0.036712,(8:0.344011,9:0.175233):0.111480):0.032473,(5:0.455457,(10:0.207744,(11:0.151494,12:0.190930):0.029997):0.047816):0.092389):0.297371,((3:0.174087,4:0.157069):0.110188,2:0.374723):0.494966):0.459491,(14:0.573868,13:0.508405):0.286866,1:1.152635);
   tree rep.53900 = ((((3:0.160073,4:0.193295):0.224480,2:0.297672):0.492506,((5:0.398769,(10:0.216614,(11:0.205809,12:0.170760):0.068135):0.078921):0.068542,((9:0.195144,8:0.364455):0.091724,(6:0.252380,7:0.391037):0.092806):0.089087):0.237701):0.565761,(14:0.676963,13:0.265014):0.210283,1:1.424854);
   tree rep.54000 = ((((3:0.160073,4:0.193295):0.224480,2:0.297672):0.492506,((5:0.455660,(10:0.207562,(11:0.185804,12:0.177333):0.058930):0.056612):0.068542,((9:0.195144,8:0.364455):0.091724,(6:0.252380,7:0.387623):0.092976):0.088490):0.279463):0.528297,(14:0.728440,13:0.265014):0.295477,1:1.115149);
   tree rep.54100 = (((((7:0.318781,6:0.271176):0.047254,(8:0.268737,9:0.195345):0.088183):0.098057,(5:0.497661,(10:0.231464,(11:0.151494,12:0.173783):0.063632):0.072823):0.054608):0.274614,((3:0.172865,4:0.211482):0.199647,2:0.315800):0.369965):0.542391,(14:0.558410,13:0.395439):0.265641,1:1.180277);
   tree rep.54200 = ((((3:0.138175,4:0.193295):0.192863,2:0.374018):0.483109,((5:0.455660,(10:0.207667,(11:0.186305,12:0.171968):0.053110):0.062345):0.115056,((9:0.163138,8:0.304866):0.097291,(6:0.252380,7:0.387623):0.092976):0.082692):0.282360):0.576169,(14:0.897513,13:0.380284):0.297143,1:1.219125);
   tree rep.54300 = (14:0.643922,((((6:0.271712,(7:0.344984,(8:0.350479,9:0.169962):0.074574):0.061429):0.066789,(5:0.396419,(10:0.211128,(11:0.173412,12:0.214746):0.031172):0.052925):0.049934):0.340371,((4:0.225143,3:0.152771):0.216212,2:0.320342):0.349044):0.620343,13:0.459982):0.068298,1:1.360037);
   tree rep.54400 = (((((7:0.293113,6:0.282961):0.072907,(8:0.268737,9:0.195345):0.083519):0.076019,(5:0.420273,(10:0.181892,(11:0.195200,12:0.164106):0.018774):0.053572):0.064930):0.313506,((3:0.124246,4:0.211482):0.158207,2:0.312206):0.466182):0.542391,(14:0.662187,13:0.395439):0.255095,1:1.393404);
   tree rep.54500 = ((((3:0.190255,4:0.209485):0.211834,2:0.228251):0.591334,((5:0.408012,(10:0.216105,(11:0.156311,12:0.261280):0.050934):0.083607):0.103584,((9:0.192295,8:0.330781):0.077079,(6:0.252380,7:0.338565):0.070117):0.070029):0.309043):0.581708,(14:0.753601,13:0.422934):0.251354,1:1.075170);
   tree rep.54600 = ((14:0.616339,13:0.488180):0.151068,((((6:0.256588,7:0.322972):0.066655,(8:0.325843,9:0.169962):0.084909):0.087889,(5:0.368597,(10:0.242510,(11:0.173412,12:0.178708):0.048010):0.040417):0.083348):0.281471,((4:0.225143,3:0.152771):0.201441,2:0.320342):0.509304):0.635286,1:1.339690);
   tree rep.54700 = ((((3:0.190255,4:0.252910):0.246606,2:0.228251):0.559074,((5:0.383117,(10:0.211498,(11:0.185340,12:0.219273):0.061465):0.067267):0.067646,((9:0.196690,8:0.330781):0.071303,(6:0.298088,7:0.319277):0.085151):0.095088):0.217624):0.586528,(14:0.698158,13:0.373543):0.245017,1:1.013765);
   tree rep.54800 = ((14:0.735384,13:0.314573):0.218207,((((6:0.256588,7:0.326063):0.107542,(8:0.412787,9:0.179415):0.067043):0.095598,(5:0.368597,(10:0.234960,(11:0.167559,12:0.186708):0.070065):0.040417):0.086733):0.339427,((4:0.245532,3:0.152771):0.198192,2:0.289937):0.509304):0.483503,1:1.452060);
   tree rep.54900 = ((14:0.735384,13:0.314573):0.218207,((((6:0.256588,7:0.326063):0.107542,(8:0.412787,9:0.179415):0.067043):0.079207,(5:0.404162,(10:0.221664,(11:0.153808,12:0.177971):0.074535):0.041878):0.057259):0.339427,((4:0.245532,3:0.152771):0.181301,2:0.289937):0.514884):0.393309,1:1.452060);
   tree rep.55000 = ((14:0.735384,13:0.314573):0.218207,((7:0.326063,(((8:0.298146,9:0.151124):0.096738,(5:0.423817,(10:0.221664,(11:0.153808,12:0.177971):0.074535):0.041878):0.117878):0.107542,6:0.256588):0.085256):0.204004,((4:0.245532,3:0.152771):0.187501,2:0.289937):0.558816):0.579067,1:1.164902);
   tree rep.55100 = (((((7:0.331695,6:0.260862):0.045159,(8:0.317852,9:0.197579):0.059140):0.111394,((10:0.219424,(11:0.232466,12:0.202013):0.038545):0.027697,5:0.443265):0.088947):0.260342,((3:0.104651,4:0.283605):0.143855,2:0.279652):0.450764):0.508847,(14:0.782171,13:0.382368):0.228245,1:1.348873);
   tree rep.55200 = ((14:0.735384,13:0.429244):0.130209,(((7:0.348053,((8:0.298146,9:0.151124):0.081932,(5:0.423817,(10:0.274778,(11:0.187157,12:0.177971):0.043238):0.040843):0.152015):0.105643):0.028467,6:0.241866):0.270882,((4:0.236752,3:0.152771):0.173893,2:0.334262):0.432097):0.747183,1:1.164902);
   tree rep.55300 = (((((7:0.318324,6:0.260862):0.066609,(8:0.386886,9:0.160555):0.082335):0.097179,((10:0.211641,(11:0.182154,12:0.202013):0.060072):0.063763,5:0.445239):0.036313):0.290941,((3:0.151184,4:0.283605):0.142457,2:0.345719):0.450764):0.508847,(14:0.782171,13:0.382368):0.228245,1:1.348873);
   tree rep.55400 = (((((7:0.318324,6:0.260862):0.067479,(8:0.386886,9:0.160555):0.082335):0.069916,((10:0.211641,(11:0.182154,12:0.202013):0.060072):0.063763,5:0.445239):0.065318):0.290941,((3:0.151184,4:0.283605):0.149234,2:0.345719):0.535963):0.411143,(14:0.782171,13:0.393140):0.176179,1:1.348873);
   tree rep.55500 = (((((7:0.318324,6:0.260862):0.067479,(8:0.386886,9:0.160555):0.082335):0.069916,((10:0.220242,(11:0.182154,12:0.192717):0.020197):0.091480,5:0.483200):0.044856):0.303121,((3:0.151184,4:0.288315):0.176531,2:0.345719):0.520043):0.320994,(14:0.723118,13:0.320081):0.295443,1:1.324241);
   tree rep.55600 = ((14:0.712944,13:0.442704):0.364315,((((8:0.280815,9:0.202584):0.094247,(7:0.345299,6:0.289145):0.091785):0.021175,(5:0.483854,((11:0.187391,12:0.157620):0.023870,10:0.210223):0.091416):0.085376):0.295624,((4:0.257424,3:0.152771):0.136871,2:0.337512):0.446596):0.314068,1:1.479582);
   tree rep.55700 = ((14:0.806996,13:0.467700):0.366562,((((8:0.280815,9:0.202584):0.076782,(5:0.389904,((11:0.197050,12:0.152528):0.038492,10:0.273179):0.044427):0.123284):0.026341,(7:0.345299,6:0.272438):0.077247):0.236476,((4:0.243594,3:0.152771):0.121334,2:0.337512):0.519001):0.327774,1:1.479582);
   tree rep.55800 = ((((3:0.154813,4:0.294981):0.065408,2:0.418441):0.527428,((5:0.493855,(10:0.202010,(11:0.149614,12:0.232435):0.062770):0.043253):0.121577,((6:0.254517,7:0.352975):0.081973,(9:0.190343,8:0.311145):0.072896):0.083694):0.204047):0.409004,(14:0.777367,13:0.406830):0.188167,1:1.356985);
   tree rep.55900 = (((((7:0.318324,6:0.260862):0.058659,(8:0.358194,9:0.160555):0.080257):0.077034,((10:0.234462,(11:0.122543,12:0.192717):0.075975):0.049070,5:0.357559):0.076577):0.230069,((3:0.200163,4:0.270466):0.183657,2:0.252637):0.568023):0.333000,(14:0.723118,13:0.320081):0.349580,1:1.276810);
   tree rep.56000 = (((((7:0.318324,6:0.260862):0.058659,(8:0.358194,9:0.160555):0.080257):0.077034,((10:0.234462,(11:0.123968,12:0.192717):0.058120):0.046143,5:0.357559):0.076577):0.225888,((3:0.200163,4:0.276584):0.176878,2:0.313310):0.466413):0.333000,(14:0.723118,13:0.320081):0.349580,1:1.276810);
   tree rep.56100 = ((((3:0.162106,4:0.237884):0.204586,2:0.291459):0.534637,((5:0.438579,(10:0.194169,(11:0.164608,12:0.239374):0.040777):0.052198):0.095794,((6:0.303731,7:0.370858):0.020571,(9:0.190343,8:0.351063):0.085487):0.084128):0.279628):0.568137,(14:0.777367,13:0.431809):0.129331,1:1.356985);
   tree rep.56200 = ((((3:0.162106,4:0.237884):0.204586,2:0.291459):0.534637,((5:0.438579,(10:0.194169,(11:0.164608,12:0.177009):0.063274):0.062689):0.120183,((6:0.303731,7:0.274166):0.104846,(9:0.190343,8:0.351063):0.095596):0.057630):0.273810):0.568137,(14:0.788315,13:0.431809):0.138212,1:1.420254);
   tree rep.56300 = ((((3:0.162106,4:0.237884):0.204586,2:0.291459):0.534637,((5:0.438579,(10:0.194169,(11:0.164608,12:0.177009):0.058886):0.063877):0.117130,((6:0.303731,7:0.274166):0.118943,(9:0.155489,8:0.351063):0.136834):0.056774):0.294034):0.568137,(14:0.650444,13:0.286636):0.164509,1:1.293074);
   tree rep.56400 = (((((7:0.324780,6:0.235156):0.112561,(8:0.288072,9:0.174787):0.105216):0.064947,((10:0.239929,(11:0.139676,12:0.174875):0.056881):0.033159,5:0.482139):0.093846):0.339179,((3:0.126967,4:0.287738):0.171894,2:0.294386):0.491616):0.475803,(14:0.700814,13:0.398001):0.214542,1:1.158878);
   tree rep.56500 = (((((7:0.324780,6:0.229605):0.079483,(8:0.288072,9:0.174787):0.105216):0.093835,((10:0.205463,(11:0.127922,12:0.174875):0.051214):0.053781,5:0.437345):0.108916):0.228108,((3:0.126967,4:0.287738):0.171894,2:0.294386):0.491616):0.510301,(14:0.688476,13:0.398001):0.211034,1:1.158878);
   tree rep.56600 = ((((3:0.148388,4:0.210296):0.173973,2:0.252696):0.596685,(((5:0.438579,(10:0.231368,(11:0.175712,12:0.145116):0.025845):0.072004):0.136446,(7:0.274166,(9:0.167596,8:0.313853):0.102569):0.055891):0.036059,6:0.308039):0.235975):0.568137,(14:0.650444,13:0.286636):0.164509,1:1.293074);
   tree rep.56700 = (((((7:0.352556,6:0.229605):0.136063,(8:0.300868,9:0.199286):0.094382):0.046314,((10:0.216216,(11:0.127922,12:0.174875):0.051214):0.056345,5:0.448813):0.083242):0.238720,((3:0.126967,4:0.263551):0.194777,2:0.293853):0.514248):0.429918,(14:0.688476,13:0.490865):0.146511,1:1.190464);
   tree rep.56800 = ((14:0.783965,13:0.311925):0.146567,(((3:0.135441,4:0.267959):0.200023,2:0.273582):0.576601,((6:0.275834,7:0.393932):0.021962,(((10:0.208091,(11:0.127362,12:0.220873):0.111640):0.069208,5:0.428130):0.103456,(9:0.160611,8:0.359411):0.110719):0.064549):0.266307):0.550863,1:1.467123);
   tree rep.56900 = ((14:0.595883,13:0.350760):0.062774,(((3:0.135441,4:0.267959):0.200023,2:0.300839):0.530844,(6:0.277195,(((10:0.219692,(11:0.192867,12:0.220873):0.070834):0.069208,5:0.428130):0.089913,(7:0.294106,(9:0.160611,8:0.317024):0.062377):0.041717):0.013616):0.263218):0.575211,1:1.320719);
   tree rep.57000 = (((((7:0.352556,6:0.206974):0.094735,(8:0.300868,9:0.151994):0.159204):0.047507,((10:0.241893,(11:0.149681,12:0.201944):0.046735):0.029338,5:0.441026):0.149225):0.252683,((3:0.126967,4:0.252669):0.167565,2:0.293853):0.455292):0.530222,(14:0.558108,13:0.490865):0.266631,1:1.189380);
   tree rep.57100 = ((14:0.669014,13:0.350760):0.187299,(((3:0.135441,4:0.292355):0.164304,2:0.261830):0.537012,(6:0.276500,(((10:0.233131,(11:0.194293,12:0.220873):0.056801):0.049762,5:0.428130):0.121650,(7:0.417801,(9:0.160611,8:0.285957):0.061520):0.063908):0.036096):0.247321):0.463593,1:1.320719);
   tree rep.57200 = ((14:0.669014,13:0.350760):0.187299,(((3:0.167600,4:0.292355):0.192536,2:0.261830):0.530873,(6:0.272366,(((10:0.240686,(11:0.194293,12:0.220873):0.056801):0.062352,5:0.354285):0.146561,(7:0.374101,(9:0.156941,8:0.372984):0.079402):0.053040):0.036096):0.258213):0.469574,1:1.320719);
   tree rep.57300 = ((((6:0.304214,(7:0.297111,(8:0.326189,9:0.151994):0.057032):0.045929):0.066366,((10:0.241893,(11:0.158783,12:0.201944):0.082813):0.064636,5:0.389614):0.048959):0.249310,((3:0.126967,4:0.273840):0.142521,2:0.304652):0.532479):0.522549,(14:0.756238,13:0.311525):0.318743,1:1.206836);
   tree rep.57400 = ((((3:0.143561,4:0.274421):0.177272,2:0.279307):0.563564,((((9:0.206762,8:0.297324):0.048591,7:0.375778):0.082332,(5:0.442129,(10:0.177048,(11:0.166695,12:0.198845):0.053765):0.054385):0.123845):0.059508,6:0.193867):0.257574):0.516985,(14:0.726984,13:0.312746):0.126600,1:1.301069);
   tree rep.57500 = ((14:0.694158,13:0.457577):0.406309,(((3:0.167600,4:0.253215):0.140657,2:0.260252):0.519834,((6:0.282108,(7:0.285137,(9:0.167999,8:0.372984):0.055031):0.045748):0.043995,((10:0.191831,(11:0.168997,12:0.215874):0.042482):0.039813,5:0.402051):0.115563):0.241299):0.431381,1:1.041968);
   tree rep.57600 = (((((6:0.342620,7:0.297111):0.057335,(8:0.391093,9:0.174282):0.066802):0.054743,((10:0.184668,(11:0.158783,12:0.224581):0.062026):0.071432,5:0.464392):0.092269):0.310498,((3:0.176121,4:0.253710):0.138236,2:0.291315):0.530549):0.473611,(14:0.756238,13:0.311525):0.336417,1:1.206836);
   tree rep.57700 = (((((6:0.246862,7:0.297111):0.080797,(8:0.391093,9:0.189482):0.042493):0.063712,((10:0.212882,(11:0.158783,12:0.224581):0.062026):0.088027,5:0.453354):0.092685):0.220269,((3:0.176121,4:0.253710):0.138236,2:0.291315):0.530549):0.566771,(14:0.756238,13:0.376932):0.229718,1:1.170649);
   tree rep.57800 = (((((6:0.286833,7:0.297111):0.100198,(8:0.391093,9:0.189482):0.078370):0.059445,((10:0.188329,(11:0.158783,12:0.224581):0.122898):0.086917,5:0.470270):0.049352):0.343116,((3:0.176121,4:0.234990):0.158968,2:0.312090):0.396282):0.566771,(14:0.756238,13:0.376932):0.229718,1:1.170649);
   tree rep.57900 = ((((3:0.143561,4:0.238524):0.171387,2:0.282144):0.414490,((7:0.346942,((9:0.146229,8:0.297324):0.097877,(5:0.470841,(10:0.237411,(11:0.191184,12:0.164938):0.017773):0.052414):0.101053):0.059018):0.027461,6:0.256125):0.360883):0.463911,(14:0.657160,13:0.311705):0.277177,1:1.371946);
   tree rep.58000 = (((((6:0.286833,7:0.302207):0.101674,(8:0.391093,9:0.189482):0.081117):0.080157,((10:0.230341,(11:0.188428,12:0.224581):0.077735):0.086917,5:0.469012):0.072924):0.410916,((3:0.176121,4:0.234990):0.154991,2:0.312090):0.316469):0.566771,(14:0.756238,13:0.376932):0.229718,1:1.170649);
   tree rep.58100 = ((((6:0.286833,(7:0.304838,(8:0.310590,9:0.189482):0.127851):0.017968):0.032027,((10:0.195339,(11:0.188428,12:0.224581):0.077735):0.086384,5:0.469012):0.056046):0.410916,((3:0.176121,4:0.234990):0.138934,2:0.312090):0.356483):0.595572,(14:0.756238,13:0.376932):0.229718,1:1.170649);
   tree rep.58200 = ((14:0.847601,13:0.330976):0.193129,(((3:0.224378,4:0.253494):0.159965,2:0.330826):0.444397,(6:0.192686,((((11:0.139252,(12:0.134825,5:0.501660):0.055805):0.050611,10:0.226274):0.125664,(9:0.143216,8:0.393153):0.102264):0.100516,7:0.325422):0.047503):0.304493):0.541834,1:1.130666);
   tree rep.58300 = ((14:0.553482,13:0.330976):0.197280,(((3:0.224046,4:0.195819):0.158581,2:0.359751):0.444397,(6:0.262197,((((11:0.168910,(12:0.134825,5:0.350277):0.105826):0.038482,10:0.226274):0.125664,(9:0.143216,8:0.393153):0.102264):0.085516,7:0.309169):0.072055):0.332376):0.484003,1:1.199202);
   tree rep.58400 = ((((3:0.117779,4:0.231163):0.142505,2:0.324526):0.399562,((((9:0.208567,8:0.302643):0.076263,(5:0.502732,(10:0.227621,(11:0.194965,12:0.206132):0.075782):0.026687):0.208405):0.050062,7:0.239790):0.048264,6:0.237211):0.372915):0.427641,(14:0.657160,13:0.367181):0.194723,1:1.385884);
   tree rep.58500 = (((((6:0.286833,7:0.348232):0.088832,(8:0.310590,9:0.189482):0.127851):0.072580,((10:0.190220,(11:0.196881,12:0.222540):0.075044):0.100578,5:0.496269):0.057640):0.231977,((3:0.141275,4:0.234990):0.212182,2:0.287221):0.536108):0.478402,(14:0.722818,13:0.389859):0.252719,1:1.210570);
   tree rep.58600 = (((((6:0.286833,7:0.348232):0.087846,(8:0.310590,9:0.148586):0.119440):0.096615,((10:0.190220,(11:0.196881,12:0.222540):0.075044):0.100578,5:0.496269):0.061821):0.284854,((3:0.141275,4:0.234990):0.212182,2:0.285538):0.478731):0.478402,(14:0.699897,13:0.389859):0.216596,1:1.233067);
   tree rep.58700 = (((((6:0.286833,7:0.348232):0.087846,(8:0.310590,9:0.148586):0.119440):0.096615,((10:0.163617,(11:0.219004,12:0.239533):0.089166):0.074785,5:0.382693):0.061821):0.284854,((3:0.135639,4:0.234990):0.228978,2:0.285538):0.361488):0.478402,(14:0.699897,13:0.377456):0.211762,1:1.191777);
   tree rep.58800 = ((((3:0.160644,4:0.231163):0.213651,2:0.284007):0.424399,(((5:0.440406,(10:0.169923,(11:0.196658,12:0.165027):0.066234):0.031960):0.117650,((9:0.153041,8:0.419988):0.063836,7:0.355079):0.071727):0.041317,6:0.271162):0.346563):0.452925,(14:0.593724,13:0.367181):0.223644,1:1.285712);
   tree rep.58900 = (((((6:0.286833,7:0.264624):0.086133,(8:0.375191,9:0.151920):0.074283):0.120375,((10:0.190835,(11:0.148401,12:0.184583):0.047196):0.027631,5:0.450202):0.044352):0.284854,((3:0.135639,4:0.217434):0.170188,2:0.319973):0.361488):0.478402,(14:0.699897,13:0.377456):0.211762,1:1.191777);
   tree rep.59000 = (((((6:0.286833,7:0.306959):0.120397,(8:0.286447,9:0.164483):0.104248):0.091086,((10:0.179056,(11:0.148401,12:0.173839):0.056754):0.018720,5:0.474500):0.040954):0.268946,((3:0.166434,4:0.269770):0.172180,2:0.300140):0.338578):0.454721,(14:0.699897,13:0.411205):0.296028,1:1.191777);
   tree rep.59100 = ((((3:0.158546,4:0.282400):0.184264,2:0.261121):0.572287,((((((12:0.165027,5:0.486436):0.096646,11:0.170427):0.086077,10:0.154822):0.162332,(9:0.134015,8:0.419988):0.087506):0.090912,7:0.337599):0.055438,6:0.264931):0.247657):0.584414,(14:0.662143,13:0.367181):0.199664,1:1.401717);
   tree rep.59200 = (((((6:0.314631,7:0.306959):0.112186,(8:0.286447,9:0.164483):0.104248):0.094962,((10:0.213226,(11:0.161050,12:0.153650):0.068413):0.058576,5:0.416338):0.057406):0.268946,((3:0.167657,4:0.269770):0.160381,2:0.304935):0.338578):0.454721,(14:0.699897,13:0.411205):0.296028,1:1.191777);
   tree rep.59300 = (((((6:0.314631,7:0.400544):0.103806,(8:0.371983,9:0.164483):0.057016):0.099083,((10:0.231767,(11:0.176952,12:0.153650):0.086980):0.083828,5:0.454700):0.083829):0.334429,((3:0.166762,4:0.269770):0.155011,2:0.307820):0.338578):0.329939,(14:0.699897,13:0.411205):0.296028,1:1.191777);
   tree rep.59400 = ((((3:0.158546,4:0.221341):0.215395,2:0.298866):0.592481,((((((12:0.147033,5:0.481965):0.070743,11:0.204332):0.005418,10:0.193212):0.199748,(9:0.195546,8:0.304921):0.076776):0.041127,7:0.320632):0.079577,6:0.269904):0.197560):0.588818,(14:0.662143,13:0.466063):0.140812,1:1.435253);
   tree rep.59500 = ((((6:0.363985,(7:0.392137,(8:0.355931,9:0.158310):0.100838):0.028711):0.065802,((10:0.227964,(11:0.208267,12:0.205318):0.045661):0.046801,5:0.454700):0.096438):0.222789,((3:0.178406,4:0.271679):0.149859,2:0.269336):0.563059):0.608439,(14:0.635405,13:0.337348):0.159050,1:1.309289);
   tree rep.59600 = ((((3:0.127612,4:0.240692):0.166320,2:0.326947):0.478566,((((11:0.227556,((12:0.146231,5:0.481965):0.084240,10:0.233702):0.005598):0.150438,(9:0.195546,8:0.304921):0.067625):0.043503,7:0.261148):0.068384,6:0.190221):0.352055):0.432779,(14:0.685204,13:0.398064):0.152303,1:1.216168);
   tree rep.59700 = ((((6:0.303173,(7:0.378517,(8:0.359899,9:0.216214):0.124321):0.021350):0.037196,((10:0.197197,(11:0.208267,12:0.165873):0.079374):0.071243,5:0.388690):0.127604):0.148566,((3:0.178406,4:0.271679):0.149859,2:0.269336):0.748788):0.562628,(14:0.545343,13:0.337348):0.180661,1:1.406871);
   tree rep.59800 = ((((3:0.198244,4:0.203281):0.187315,2:0.351538):0.492813,((((((12:0.187984,5:0.481965):0.074179,11:0.157693):0.039781,10:0.240912):0.123089,(9:0.161812,8:0.304921):0.077147):0.066929,7:0.352258):0.080072,6:0.192966):0.268650):0.600943,(14:0.685204,13:0.341812):0.149072,1:1.216168);
   tree rep.59900 = ((((3:0.106182,4:0.203281):0.188110,2:0.431245):0.492813,((((((12:0.188965,5:0.481965):0.047309,11:0.157693):0.031763,10:0.240440):0.123089,(9:0.161812,8:0.294132):0.101271):0.069265,7:0.352258):0.080072,6:0.192966):0.268650):0.600943,(14:0.685204,13:0.341812):0.149072,1:1.216168);
   tree rep.60000 = ((14:0.584149,13:0.472423):0.212117,(((3:0.117717,4:0.352350):0.108688,2:0.294880):0.529199,((((11:0.187728,12:0.156725):0.030197,10:0.255171):0.069764,5:0.444656):0.092944,((6:0.265812,7:0.332019):0.046951,(9:0.162535,8:0.331782):0.068601):0.062408):0.317493):0.571819,1:1.196579);
   tree rep.60100 = ((14:0.570421,13:0.472423):0.174991,(((3:0.146255,4:0.352350):0.105743,2:0.323704):0.529199,((((11:0.187728,12:0.174005):0.026692,10:0.255171):0.053819,5:0.409794):0.071011,(6:0.265812,(7:0.332019,(9:0.185326,8:0.331782):0.079595):0.055738):0.072178):0.317493):0.571819,1:1.344858);
   tree rep.60200 = (((((6:0.272446,7:0.331671):0.090682,(8:0.347287,9:0.200720):0.053068):0.048668,((10:0.227312,(11:0.177693,12:0.194318):0.039931):0.064067,5:0.424079):0.089155):0.246123,((3:0.148261,4:0.201899):0.205843,2:0.276024):0.496959):0.577077,(14:0.593816,13:0.322093):0.246983,1:1.289467);
   tree rep.60300 = ((((3:0.177954,4:0.291204):0.157839,2:0.272825):0.417218,(((5:0.438738,((11:0.190841,12:0.201775):0.018416,10:0.220301):0.033599):0.151150,(7:0.369815,(9:0.189852,8:0.284430):0.087183):0.059283):0.071409,6:0.304211):0.286956):0.600943,(14:0.685204,13:0.341812):0.149072,1:1.216168);
   tree rep.60400 = (((6:0.317717,(7:0.347270,((10:0.222411,((12:0.163338,5:0.424079):0.041288,11:0.178274):0.034047):0.138325,(8:0.347287,9:0.166746):0.078745):0.041218):0.039507):0.205489,((3:0.197483,4:0.213926):0.104066,2:0.338066):0.548747):0.442800,(14:0.733007,13:0.322093):0.295549,1:1.289467);
   tree rep.60500 = ((14:0.570421,13:0.370048):0.176827,(((3:0.184226,4:0.220235):0.136984,2:0.345357):0.597750,((5:0.475772,((11:0.154365,12:0.212982):0.032450,10:0.205385):0.043364):0.084826,(6:0.279160,(7:0.315419,(9:0.185326,8:0.319571):0.055164):0.028275):0.058205):0.248286):0.581785,1:1.374963);
   tree rep.60600 = ((14:0.689633,13:0.392420):0.386343,((((((12:0.122156,5:0.509512):0.094897,(11:0.213276,10:0.215018):0.012376):0.142582,(8:0.350334,9:0.157967):0.088862):0.066546,7:0.444700):0.052389,6:0.303056):0.423378,((4:0.281807,3:0.140866):0.126119,2:0.307764):0.443978):0.575416,1:1.315302);
   tree rep.60700 = ((((3:0.149147,4:0.216869):0.090922,2:0.360627):0.480482,(((5:0.561208,(10:0.217174,(11:0.160299,12:0.171752):0.057123):0.028890):0.157543,(7:0.337935,(9:0.119466,8:0.322763):0.073223):0.047958):0.056264,6:0.252295):0.286956):0.486802,(14:0.773357,13:0.341812):0.192601,1:1.413612);
   tree rep.60800 = ((14:0.689633,13:0.392420):0.291236,(((((((12:0.180032,5:0.509512):0.060048,11:0.204822):0.042463,10:0.256044):0.144203,(8:0.350334,9:0.234457):0.047479):0.101413,7:0.409992):0.018366,6:0.329138):0.209230,((4:0.286626,3:0.143220):0.212112,2:0.339781):0.583562):0.540633,1:1.315302);
   tree rep.60900 = (((6:0.215080,(((10:0.214822,(11:0.181197,(12:0.197990,5:0.424079):0.046980):0.074914):0.168856,(8:0.347287,9:0.166746):0.083190):0.075500,7:0.377996):0.111998):0.349310,((3:0.179832,4:0.180886):0.192136,2:0.307077):0.428081):0.347923,(14:0.572596,13:0.421324):0.227206,1:1.414286);
   tree rep.61000 = ((((3:0.174139,4:0.296996):0.098632,2:0.290695):0.535736,(((5:0.499238,(10:0.214944,(11:0.172535,12:0.174648):0.024134):0.050811):0.127111,(7:0.355022,(9:0.191737,8:0.322763):0.058798):0.055380):0.031155,6:0.317277):0.259969):0.453402,(14:0.711706,13:0.293407):0.198433,1:1.383492);
   tree rep.61100 = ((((3:0.174139,4:0.296996):0.098632,2:0.290695):0.518061,(((5:0.438446,(10:0.216335,(11:0.180340,12:0.174648):0.065305):0.036605):0.127111,(7:0.355022,(9:0.191737,8:0.322763):0.058798):0.055380):0.044142,6:0.317277):0.191435):0.561538,(14:0.711706,13:0.293407):0.198433,1:1.383492);
   tree rep.61200 = ((((3:0.125927,4:0.278969):0.213386,2:0.278145):0.553220,((((9:0.191737,8:0.322763):0.058798,(5:0.438446,(10:0.216335,(11:0.180340,12:0.174648):0.065305):0.036605):0.127111):0.073543,7:0.355022):0.055385,6:0.236611):0.180161):0.547997,(14:0.711706,13:0.293407):0.200466,1:1.383492);
   tree rep.61300 = ((14:0.596630,13:0.469358):0.218945,((6:0.269177,(((((12:0.160548,5:0.422342):0.062415,11:0.196594):0.099388,10:0.252351):0.149920,(8:0.299943,9:0.203243):0.086060):0.047183,7:0.265716):0.048082):0.304410,((4:0.325316,3:0.164296):0.130673,2:0.300663):0.528003):0.547270,1:1.313237);
   tree rep.61400 = ((((3:0.146630,4:0.238683):0.185278,2:0.333431):0.492886,(((5:0.377499,(10:0.178272,(11:0.153622,12:0.187911):0.068298):0.038668):0.179978,(7:0.327221,(9:0.191737,8:0.325992):0.058949):0.058054):0.043484,6:0.226354):0.414968):0.503981,(14:0.711706,13:0.349620):0.207842,1:1.204750);
   tree rep.61500 = ((14:0.588675,13:0.503601):0.231693,(((((((12:0.137832,5:0.413168):0.113809,11:0.163005):0.075587,10:0.291145):0.125907,(8:0.373025,9:0.204659):0.050565):0.105702,6:0.298166):0.010876,7:0.306043):0.304410,((4:0.325316,3:0.177192):0.145053,2:0.323684):0.429841):0.490271,1:1.517159);
   tree rep.61600 = ((14:0.588675,13:0.503601):0.231693,(((((((12:0.174158,5:0.498356):0.055609,11:0.185060):0.074647,10:0.291145):0.129817,(8:0.350184,9:0.204659):0.055186):0.110542,6:0.298166):0.010876,7:0.306043):0.304410,((4:0.301517,3:0.177192):0.109481,2:0.375355):0.511525):0.489760,1:1.517159);
   tree rep.61700 = ((14:0.588675,13:0.503601):0.231693,(((((((12:0.186088,5:0.498356):0.038753,11:0.175412):0.031734,10:0.249671):0.129817,(8:0.350184,9:0.222215):0.042016):0.093884,6:0.298166):0.011399,7:0.306043):0.304410,((4:0.301517,3:0.177192):0.109481,2:0.375355):0.511525):0.489760,1:1.517159);
   tree rep.61800 = ((((3:0.160078,4:0.238683):0.155599,2:0.333431):0.447459,(((((11:0.171541,(12:0.149347,5:0.447315):0.085632):0.043674,10:0.283882):0.154371,(9:0.191737,8:0.405377):0.071895):0.052742,7:0.322590):0.080942,6:0.276508):0.300815):0.649110,(14:0.751528,13:0.377943):0.408164,1:1.255281);
   tree rep.61900 = ((((3:0.207427,4:0.189032):0.164125,2:0.257322):0.600920,(((((11:0.145253,(12:0.149347,5:0.447315):0.085632):0.036315,10:0.276036):0.122672,(9:0.191737,8:0.405377):0.071895):0.049338,7:0.322590):0.080942,6:0.263939):0.304200):0.454348,(14:0.751528,13:0.377943):0.297244,1:1.255281);
   tree rep.62000 = ((14:0.661309,13:0.412717):0.193572,(((3:0.228724,4:0.269568):0.175897,2:0.257471):0.595199,(((((11:0.189287,(5:0.378295,12:0.116634):0.097062):0.014203,10:0.288320):0.164876,(9:0.142532,8:0.350883):0.109063):0.040200,7:0.369494):0.071387,6:0.296340):0.243046):0.587603,1:1.334871);
   tree rep.62100 = ((((3:0.141622,4:0.208227):0.114848,2:0.339549):0.466928,(((((11:0.164935,(12:0.149347,5:0.490374):0.068230):0.048565,10:0.228206):0.149720,(9:0.191737,8:0.405377):0.070887):0.045457,7:0.314906):0.091665,6:0.263939):0.380629):0.449846,(14:0.751528,13:0.377943):0.277159,1:1.255281);
   tree rep.62200 = ((14:0.792271,13:0.254166):0.321883,(((3:0.208713,4:0.251699):0.136693,2:0.299706):0.387391,(((((11:0.181585,(5:0.488334,12:0.114018):0.046697):0.062906,10:0.269782):0.199697,(9:0.198487,8:0.395590):0.087533):0.068179,7:0.276710):0.102972,6:0.284561):0.370661):0.437686,1:1.370657);
   tree rep.62300 = ((((((11:0.185130,12:0.125004):0.033563,10:0.221167):0.080781,5:0.490028):0.100210,((6:0.323123,7:0.306252):0.021368,(8:0.383912,9:0.189968):0.134258):0.059618):0.325515,((3:0.179007,4:0.244556):0.168973,2:0.276634):0.457077):0.618673,(14:0.616801,13:0.447806):0.093878,1:1.437287);
   tree rep.62400 = ((((((11:0.185130,12:0.191971):0.049187,10:0.221167):0.086711,5:0.490028):0.100210,((6:0.200355,7:0.315299):0.048923,(8:0.321394,9:0.189968):0.088220):0.050642):0.180132,((3:0.168566,4:0.249083):0.103089,2:0.278240):0.583470):0.618673,(14:0.616801,13:0.447806):0.093878,1:1.437287);
   tree rep.62500 = ((14:0.681370,13:0.236241):0.219097,(((((12:0.152377,5:0.399815):0.110736,11:0.169111):0.054164,10:0.148221):0.109116,((7:0.306043,6:0.332171):0.070231,(8:0.350184,9:0.154201):0.047035):0.050742):0.392309,((4:0.328088,3:0.169637):0.212078,2:0.230371):0.479225):0.365838,1:1.440892);
   tree rep.62600 = ((((3:0.189448,4:0.257378):0.096913,2:0.348269):0.437555,(((((11:0.208363,(12:0.151661,5:0.406197):0.074403):0.070681,10:0.164379):0.205322,(9:0.191737,8:0.379641):0.089952):0.053972,7:0.352551):0.091665,6:0.263939):0.295403):0.447974,(14:0.707007,13:0.441346):0.045427,1:1.301194);
   tree rep.62700 = (((((11:0.152214,(10:0.241034,12:0.191971):0.031080):0.109556,5:0.428646):0.059066,((6:0.280079,7:0.312404):0.040549,(8:0.316653,9:0.188914):0.073774):0.081683):0.312063,((3:0.164843,4:0.201311):0.058329,2:0.350704):0.471960):0.568452,(14:0.632764,13:0.359401):0.338402,1:1.123166);
   tree rep.62800 = ((((((12:0.191971,11:0.152214):0.033398,10:0.241034):0.120469,5:0.429075):0.080170,((6:0.226447,7:0.312404):0.069290,(8:0.381551,9:0.178640):0.075376):0.057748):0.312063,((3:0.164843,4:0.218091):0.091844,2:0.350704):0.460086):0.568452,(14:0.552905,13:0.359401):0.283729,1:1.266031);
   tree rep.62900 = ((((((12:0.191971,11:0.152214):0.022513,10:0.241034):0.133649,5:0.429075):0.081366,((6:0.241461,7:0.312404):0.057616,(8:0.381551,9:0.178640):0.075376):0.063116):0.357916,((3:0.168966,4:0.236698):0.098132,2:0.326813):0.532764):0.373043,(14:0.770185,13:0.359401):0.318239,1:1.243257);
   tree rep.63000 = ((((3:0.189448,4:0.237574):0.140966,2:0.310095):0.552482,(((((11:0.200773,(12:0.128886,5:0.406197):0.083722):0.058672,10:0.202409):0.102391,(9:0.205035,8:0.319497):0.089567):0.058293,7:0.342290):0.046268,6:0.244155):0.281499):0.537116,(14:0.598490,13:0.358595):0.103679,1:1.164557);
   tree rep.63100 = ((((3:0.160817,4:0.237574):0.207874,2:0.285363):0.552482,(((((11:0.200773,(12:0.128886,5:0.406197):0.083722):0.058672,10:0.209383):0.179532,(9:0.166085,8:0.319497):0.086115):0.084201,7:0.342290):0.045364,6:0.236039):0.309485):0.605891,(14:0.603659,13:0.321223):0.099076,1:1.236378);
   tree rep.63200 = ((14:0.764936,13:0.464049):0.316882,(((3:0.153244,4:0.256737):0.184714,2:0.339085):0.517563,(((((11:0.151896,(5:0.512646,12:0.131672):0.080304):0.029448,10:0.155419):0.173955,(9:0.238219,8:0.349573):0.085353):0.083829,7:0.351911):0.048755,6:0.313562):0.381095):0.505137,1:1.262125);
   tree rep.63300 = ((((3:0.171769,4:0.226145):0.124285,2:0.363892):0.552482,(((((11:0.186060,(12:0.143558,5:0.369390):0.031104):0.046266,10:0.209383):0.189743,(9:0.160669,8:0.319497):0.090954):0.084201,7:0.345987):0.049310,6:0.292672):0.278913):0.569801,(14:0.670708,13:0.458719):0.199822,1:1.041805);
   tree rep.63400 = ((14:0.827411,13:0.264825):0.346357,(((((10:0.246885,12:0.185537):0.040980,11:0.207157):0.082496,5:0.531873):0.090465,(6:0.289707,((8:0.377469,9:0.139218):0.051828,7:0.367893):0.033861):0.082458):0.295346,((4:0.245178,3:0.183781):0.187870,2:0.308958):0.470733):0.532657,1:1.292165);
   tree rep.63500 = ((((3:0.164778,4:0.226145):0.136543,2:0.340204):0.515737,(7:0.324416,(6:0.297749,(((11:0.169131,(12:0.191494,5:0.379040):0.075302):0.063859,10:0.166037):0.206243,(9:0.150355,8:0.304821):0.088748):0.054508):0.023304):0.340282):0.550504,(14:0.650027,13:0.458719):0.158142,1:1.271320);
   tree rep.63600 = ((14:0.682987,13:0.264825):0.429902,((((10:0.170297,(12:0.150566,11:0.193013):0.038980):0.079120,5:0.354104):0.119129,(6:0.313391,((8:0.377469,9:0.217691):0.046250,7:0.435917):0.040645):0.057848):0.236258,((4:0.211765,3:0.157472):0.219092,2:0.303983):0.470733):0.357136,1:1.112615);
   tree rep.63700 = ((14:0.686425,13:0.433626):0.201302,(((3:0.143160,4:0.298131):0.121808,2:0.348632):0.429037,(((((11:0.203175,(5:0.493856,12:0.179440):0.070901):0.063719,10:0.212223):0.149685,(9:0.156473,8:0.375625):0.067952):0.122992,7:0.304544):0.043983,6:0.255045):0.408501):0.560110,1:1.365307);
   tree rep.63800 = ((14:0.634200,13:0.450742):0.162275,(((3:0.143160,4:0.224665):0.190321,2:0.243645):0.429037,(((((11:0.150472,(5:0.551064,12:0.179440):0.047003):0.067755,10:0.248802):0.148346,(9:0.189598,8:0.357376):0.051261):0.114287,7:0.421824):0.032434,6:0.255045):0.328304):0.560110,1:1.428673);
   tree rep.63900 = ((14:0.634200,13:0.450742):0.162275,(((3:0.121461,4:0.224665):0.207310,2:0.245222):0.564759,(((((11:0.150472,(5:0.551064,12:0.179440):0.047003):0.067755,10:0.248802):0.125479,(9:0.191228,8:0.357376):0.055401):0.110199,7:0.421824):0.034387,6:0.255045):0.226743):0.502668,1:1.428673);
   tree rep.64000 = ((14:0.634200,13:0.504665):0.235157,(((3:0.136417,4:0.224665):0.211759,2:0.285538):0.528323,(((((11:0.167792,(5:0.551064,12:0.179440):0.061076):0.030876,10:0.198703):0.150471,(9:0.191228,8:0.357376):0.056656):0.098310,7:0.421824):0.055337,6:0.255045):0.313159):0.458886,1:1.483937);
   tree rep.64100 = (((((10:0.209210,(11:0.166897,12:0.180230):0.039104):0.088820,5:0.449289):0.034471,((8:0.399680,9:0.173678):0.086273,(6:0.330257,7:0.236098):0.088787):0.084480):0.313569,((3:0.088656,4:0.387532):0.117660,2:0.285190):0.435346):0.338593,(14:0.600181,13:0.443228):0.386151,1:1.199450);
   tree rep.64200 = ((14:0.590219,13:0.429311):0.265301,(((3:0.136417,4:0.224665):0.161287,2:0.285538):0.545411,(((((11:0.203006,(5:0.551064,12:0.179440):0.089103):0.028426,10:0.208205):0.152941,(9:0.191228,8:0.357376):0.063989):0.071946,7:0.421824):0.115623,6:0.197731):0.313159):0.541578,1:1.401327);
   tree rep.64300 = ((14:0.590219,13:0.429311):0.265301,(((3:0.136417,4:0.224665):0.161287,2:0.282709):0.488260,(((((11:0.203006,(5:0.551064,12:0.179440):0.089103):0.028426,10:0.208205):0.152941,(9:0.191228,8:0.357376):0.066416):0.099806,7:0.326452):0.023630,6:0.256149):0.304159):0.451775,1:1.401327);
   tree rep.64400 = ((14:0.590219,13:0.392674):0.280633,(((3:0.133929,4:0.224665):0.190234,2:0.344025):0.513624,(((((11:0.162076,(5:0.519215,12:0.143266):0.040596):0.038253,10:0.167673):0.141273,(9:0.191228,8:0.357376):0.067695):0.093321,7:0.301873):0.024430,6:0.256149):0.304159):0.489967,1:1.243768);
   tree rep.64500 = ((14:0.590219,13:0.392674):0.280633,(((3:0.106930,4:0.224665):0.135094,2:0.289345):0.594177,(((((11:0.162076,(5:0.500662,12:0.143266):0.048579):0.047802,10:0.167673):0.153626,(9:0.191228,8:0.357376):0.052429):0.118435,7:0.314695):0.038899,6:0.275811):0.304159):0.489967,1:1.243768);
   tree rep.64600 = ((((3:0.164778,4:0.251377):0.132478,2:0.319423):0.471199,((((11:0.158965,12:0.213681):0.049772,10:0.226957):0.082280,5:0.416520):0.074030,(6:0.325967,(7:0.424208,(9:0.159969,8:0.329315):0.067193):0.022647):0.039594):0.209604):0.631278,(14:0.643955,13:0.283101):0.192851,1:1.154306);
   tree rep.64700 = ((((3:0.164689,4:0.251377):0.175332,2:0.338914):0.496788,((((11:0.158965,12:0.232344):0.058542,10:0.240326):0.082280,5:0.416520):0.071586,(6:0.325967,(7:0.424208,(9:0.129696,8:0.329315):0.082154):0.038939):0.038706):0.219221):0.428169,(14:0.643955,13:0.283101):0.212026,1:1.453140);
   tree rep.64800 = ((14:0.624999,13:0.392674):0.216212,(((3:0.186224,4:0.295201):0.202827,2:0.267153):0.377574,(7:0.316753,(6:0.262695,(((11:0.153231,(5:0.408989,12:0.185435):0.074187):0.039056,10:0.250474):0.187385,(9:0.148837,8:0.357376):0.057185):0.137481):0.013003):0.307505):0.529636,1:1.292780);
   tree rep.64900 = ((14:0.624999,13:0.392674):0.216212,(((3:0.240856,4:0.284052):0.085978,2:0.306020):0.527969,((7:0.347940,(((11:0.153231,(5:0.408989,12:0.141595):0.090978):0.033050,10:0.250474):0.176397,(9:0.148837,8:0.357376):0.066894):0.061847):0.071552,6:0.278080):0.260259):0.384096,1:1.292780);
   tree rep.65000 = ((((3:0.164689,4:0.224270):0.153427,2:0.337153):0.498728,((((11:0.144950,12:0.232344):0.034032,10:0.240607):0.041350,5:0.400353):0.070766,(6:0.283899,(7:0.383922,(9:0.172578,8:0.400140):0.047694):0.066885):0.071360):0.387086):0.422484,(14:0.643955,13:0.400561):0.298240,1:1.162154);
   tree rep.65100 = ((((3:0.204284,4:0.224270):0.186339,2:0.321556):0.470052,((((11:0.144950,12:0.232344):0.029716,10:0.240607):0.050387,5:0.425424):0.070766,(6:0.283899,(7:0.303467,(9:0.126890,8:0.400140):0.073392):0.082647):0.048103):0.387086):0.397756,(14:0.643955,13:0.364217):0.409702,1:1.436890);
   tree rep.65200 = (((((((10:0.251700,(12:0.202531,5:0.446927):0.056088):0.026891,11:0.206315):0.181330,(8:0.370152,9:0.199477):0.091552):0.058980,6:0.276014):0.053881,7:0.304537):0.325595,((3:0.144291,4:0.220066):0.211847,2:0.255481):0.529341):0.368306,(14:0.686050,13:0.334124):0.211595,1:1.104114);
   tree rep.65300 = ((14:0.776789,13:0.386868):0.194624,((6:0.290245,(((((12:0.161683,5:0.504632):0.065201,11:0.188470):0.071138,10:0.186557):0.175868,(8:0.306978,9:0.165183):0.076422):0.062369,7:0.295982):0.071290):0.315824,((4:0.264083,3:0.191695):0.285994,2:0.336144):0.424173):0.618853,1:1.156595);
   tree rep.65400 = ((((3:0.168811,4:0.224270):0.207669,2:0.252221):0.444755,(((((11:0.159192,12:0.230865):0.047853,10:0.245194):0.052525,5:0.540154):0.078425,(7:0.367816,(9:0.155331,8:0.400140):0.080373):0.055980):0.027919,6:0.282367):0.341902):0.509867,(14:0.695980,13:0.311970):0.181356,1:1.325895);
   tree rep.65500 = (((6:0.214289,((((11:0.132770,(12:0.158295,5:0.446997):0.074941):0.087989,10:0.228026):0.193690,(8:0.370152,9:0.176311):0.072957):0.043841,7:0.337111):0.052816):0.314329,((3:0.144291,4:0.220240):0.125719,2:0.403708):0.529341):0.283549,(14:0.743619,13:0.313523):0.405751,1:1.680302);
   tree rep.65600 = ((((3:0.160482,4:0.224270):0.128477,2:0.350383):0.540418,(((((11:0.189763,12:0.230865):0.040222,10:0.212628):0.076184,5:0.540154):0.097539,(7:0.358920,(9:0.198944,8:0.400140):0.062953):0.047807):0.041946,6:0.287569):0.246484):0.492239,(14:0.856326,13:0.401930):0.253544,1:1.227357);
   tree rep.65700 = ((14:0.860801,13:0.413363):0.148490,(((3:0.125568,4:0.258065):0.181666,2:0.269035):0.523115,((7:0.361479,((10:0.247140,(11:0.157146,(5:0.518438,12:0.165012):0.042310):0.025905):0.144237,(9:0.159363,8:0.325380):0.130241):0.043134):0.098840,6:0.238881):0.355881):0.438965,1:1.495668);
   tree rep.65800 = ((14:0.836180,13:0.340291):0.158954,(((3:0.125568,4:0.258065):0.181666,2:0.269035):0.523115,((7:0.361479,((((12:0.207684,11:0.147095):0.060589,10:0.184884):0.036955,5:0.471314):0.165695,(9:0.159363,8:0.325380):0.089112):0.035320):0.105242,6:0.238881):0.355881):0.438965,1:1.207440);
   tree rep.65900 = ((14:0.649041,13:0.340291):0.196764,(((3:0.125568,4:0.269014):0.176950,2:0.231718):0.488570,((7:0.361479,((((12:0.167198,11:0.147095):0.061932,10:0.172564):0.033816,5:0.471314):0.145242,(9:0.159363,8:0.351450):0.092985):0.035320):0.105242,6:0.238881):0.328377):0.438965,1:1.114724);
   tree rep.66000 = ((((3:0.175269,4:0.305278):0.131534,2:0.316859):0.581364,(((((11:0.181737,12:0.208103):0.022195,10:0.208606):0.052533,5:0.431422):0.111401,(7:0.366039,(9:0.198944,8:0.293531):0.089740):0.053866):0.068368,6:0.287569):0.246484):0.471775,(14:0.614367,13:0.393319):0.409726,1:1.366240);
   tree rep.66100 = ((14:0.587185,13:0.358306):0.140644,(((((8:0.315530,9:0.184792):0.045748,((12:0.159143,5:0.507173):0.089012,(11:0.134131,10:0.220759):0.039014):0.125881):0.088839,6:0.391213):0.049882,7:0.277659):0.332185,((4:0.261175,3:0.144452):0.146977,2:0.260937):0.490271):0.546769,1:1.085659);
   tree rep.66200 = ((((3:0.175269,4:0.270980):0.150685,2:0.236810):0.438885,(((((11:0.181737,12:0.208103):0.022195,10:0.208606):0.052533,5:0.431422):0.135665,(7:0.366039,(9:0.198944,8:0.293531):0.089740):0.051599):0.086641,6:0.218546):0.242715):0.573019,(14:0.733118,13:0.393319):0.268490,1:1.081679);
   tree rep.66300 = ((14:0.768547,13:0.335640):0.303507,(((3:0.112164,4:0.305522):0.109984,2:0.363393):0.372004,((7:0.409662,((10:0.247544,(5:0.410108,(12:0.189170,11:0.169363):0.047462):0.020501):0.146407,(9:0.191234,8:0.286644):0.103088):0.050581):0.036351,6:0.244433):0.377792):0.355282,1:1.161942);
   tree rep.66400 = (((6:0.272809,(((((11:0.175247,12:0.165158):0.077436,10:0.190211):0.051437,5:0.530730):0.119960,(8:0.261990,9:0.183684):0.095438):0.092167,7:0.341678):0.075770):0.285440,((3:0.124967,4:0.234738):0.216616,2:0.288584):0.505100):0.793236,(14:0.787157,13:0.238409):0.126772,1:1.189128);
   tree rep.66500 = ((14:0.539535,13:0.353428):0.181044,(((3:0.112164,4:0.305522):0.163317,2:0.284313):0.439670,(((7:0.266440,(9:0.162204,8:0.366479):0.031738):0.053623,(10:0.217212,(11:0.227138,(5:0.419834,12:0.199225):0.020044):0.051554):0.220946):0.060834,6:0.288595):0.221034):0.378173,1:1.242063);
   tree rep.66600 = ((((3:0.148174,4:0.213607):0.190301,2:0.319827):0.542722,((((11:0.162203,12:0.208103):0.024768,10:0.203216):0.054901,5:0.492444):0.098846,((9:0.172871,8:0.335088):0.080648,(7:0.326936,6:0.298896):0.059074):0.103657):0.256916):0.657058,(14:0.733118,13:0.309672):0.303538,1:1.273536);
   tree rep.66700 = ((((3:0.148174,4:0.213607):0.190301,2:0.319827):0.542722,((((11:0.153427,12:0.241897):0.038201,10:0.200199):0.056555,5:0.492444):0.098846,((9:0.172871,8:0.335088):0.080648,(7:0.331745,6:0.272761):0.078125):0.081117):0.256916):0.657058,(14:0.733118,13:0.329549):0.209552,1:1.468751);
   tree rep.66800 = ((((3:0.156444,4:0.213607):0.212689,2:0.212488):0.542722,((((11:0.153427,12:0.190499):0.018116,10:0.211153):0.056555,5:0.492444):0.076338,((9:0.172871,8:0.335088):0.076285,(7:0.331745,6:0.245702):0.088612):0.097079):0.234973):0.657058,(14:0.733118,13:0.329549):0.209552,1:1.468751);
   tree rep.66900 = ((14:0.587185,13:0.298995):0.169515,(((6:0.332033,((8:0.322105,9:0.225001):0.044799,(5:0.538270,(10:0.182632,(11:0.179291,12:0.210666):0.059119):0.042507):0.118684):0.109053):0.040879,7:0.260983):0.265808,((4:0.217413,3:0.141664):0.172683,2:0.342292):0.493676):0.593012,1:1.363134);
   tree rep.67000 = ((((7:0.312547,((10:0.260287,((5:0.501773,11:0.172832):0.045017,12:0.215135):0.029750):0.147419,(8:0.313284,9:0.183684):0.065838):0.070854):0.023333,6:0.243905):0.241568,((3:0.131228,4:0.270907):0.271849,2:0.274508):0.536372):0.454843,(14:0.575554,13:0.448963):0.272394,1:1.269391);
   tree rep.67100 = ((((3:0.156444,4:0.260128):0.209143,2:0.260062):0.516903,(((9:0.143304,8:0.369068):0.114562,(5:0.492444,((11:0.200910,12:0.190499):0.061983,10:0.211153):0.040280):0.175737):0.005871,(7:0.331745,6:0.293961):0.049514):0.384527):0.641830,(14:0.771618,13:0.424841):0.207944,1:1.307393);
   tree rep.67200 = ((14:0.587185,13:0.417858):0.304522,((((8:0.386907,9:0.231221):0.053067,(5:0.509321,(10:0.193428,(11:0.179291,12:0.183189):0.074028):0.057357):0.098601):0.056994,(6:0.353874,7:0.258477):0.022023):0.286290,((4:0.298274,3:0.146836):0.125298,2:0.267242):0.617218):0.426567,1:1.269600);
   tree rep.67300 = ((14:0.625696,13:0.417858):0.075096,((((8:0.362699,9:0.231221):0.043349,(10:0.199269,(5:0.460009,(11:0.147469,12:0.183189):0.044355):0.025388):0.148990):0.027922,(6:0.353874,7:0.258477):0.022023):0.246728,((4:0.298274,3:0.146836):0.163232,2:0.267242):0.547901):0.596866,1:1.182290);
   tree rep.67400 = ((14:0.625696,13:0.417858):0.075096,((((8:0.362699,9:0.231221):0.027433,(10:0.199269,((5:0.460009,11:0.179930):0.037158,12:0.183189):0.065300):0.154774):0.027922,(6:0.296622,7:0.345785):0.016930):0.245434,((4:0.298274,3:0.146836):0.163232,2:0.267242):0.547901):0.596866,1:1.182290);
   tree rep.67500 = ((((3:0.188520,4:0.271395):0.099683,2:0.323354):0.410264,(((9:0.212990,8:0.310933):0.077020,(7:0.331745,6:0.291076):0.034593):0.050841,(5:0.363126,((11:0.186007,12:0.161480):0.037425,10:0.254940):0.070569):0.130459):0.389534):0.509737,(14:0.663653,13:0.348691):0.169586,1:1.380046);
   tree rep.67600 = ((14:0.591698,13:0.407486):0.260552,(((3:0.170312,4:0.237386):0.135517,2:0.328727):0.509814,(7:0.238921,(((((12:0.195304,11:0.171440):0.052145,10:0.192255):0.079461,5:0.371871):0.141826,(9:0.213492,8:0.326347):0.085852):0.057790,6:0.352232):0.090855):0.255725):0.532684,1:1.287037);
   tree rep.67700 = ((((3:0.138657,4:0.234223):0.234284,2:0.243684):0.429475,(((9:0.157267,8:0.303274):0.089460,(7:0.331745,6:0.291076):0.030087):0.086829,(5:0.484128,((11:0.186007,12:0.161480):0.046997,10:0.204991):0.077170):0.054936):0.268915):0.562603,(14:0.807166,13:0.300489):0.215781,1:1.395445);
   tree rep.67800 = ((((3:0.138657,4:0.234223):0.135460,2:0.243684):0.541465,(((9:0.153066,8:0.303274):0.077516,(7:0.331745,6:0.291076):0.031829):0.032648,(5:0.501007,((11:0.186007,12:0.140428):0.057271,10:0.204991):0.073181):0.074483):0.357546):0.523393,(14:0.807166,13:0.300489):0.215781,1:1.395445);
   tree rep.67900 = ((14:0.627959,13:0.266276):0.421603,(((3:0.151990,4:0.316222):0.145370,2:0.311274):0.476401,(7:0.339175,(((((12:0.151503,11:0.168048):0.056940,10:0.196212):0.096076,5:0.466493):0.130407,(9:0.213492,8:0.326347):0.085852):0.041154,6:0.328695):0.026263):0.282909):0.534676,1:1.411123);
   tree rep.68000 = ((14:0.627959,13:0.426977):0.326714,(((3:0.151990,4:0.294846):0.109372,2:0.316404):0.476401,(((((12:0.164238,11:0.168048):0.064676,10:0.212907):0.083600,5:0.465548):0.120692,(9:0.206158,8:0.326347):0.153083):0.009454,(7:0.339175,6:0.258836):0.056789):0.349498):0.414842,1:1.229118);
   tree rep.68100 = ((((3:0.174694,4:0.242069):0.153982,2:0.299153):0.483699,((((9:0.222484,8:0.303274):0.136908,7:0.331745):0.043608,6:0.291076):0.055916,(5:0.485931,((11:0.151303,12:0.190528):0.061472,10:0.164921):0.082511):0.059403):0.259142):0.567860,(14:0.659439,13:0.417123):0.185105,1:1.298108);
   tree rep.68200 = ((14:0.627959,13:0.442161):0.215600,(((3:0.151990,4:0.294846):0.109372,2:0.316404):0.536835,((((12:0.164238,11:0.168048):0.066995,10:0.212907):0.062321,5:0.481194):0.075992,((9:0.195684,8:0.326347):0.061446,(7:0.346082,6:0.263646):0.048452):0.034344):0.277220):0.468173,1:1.229118);
   tree rep.68300 = ((14:0.595387,13:0.476130):0.231259,(((3:0.156051,4:0.294846):0.163558,2:0.274030):0.452190,(((11:0.168048,(10:0.212907,12:0.164238):0.051013):0.067928,5:0.388291):0.075992,((9:0.155121,8:0.326347):0.096650,(7:0.346082,6:0.263646):0.048452):0.033629):0.277220):0.455645,1:1.342884);
   tree rep.68400 = ((((3:0.164384,4:0.242069):0.192547,2:0.262155):0.520007,(((9:0.212355,8:0.303274):0.103343,(7:0.331745,6:0.250807):0.056317):0.083335,(5:0.396659,((11:0.151303,12:0.190528):0.059576,10:0.169970):0.060824):0.067291):0.359681):0.721748,(14:0.633558,13:0.417123):0.146030,1:1.239420);
   tree rep.68500 = ((((3:0.145369,4:0.242069):0.210179,2:0.215813):0.482120,(((9:0.212355,8:0.303274):0.103343,(7:0.331745,6:0.250807):0.051278):0.047387,(5:0.469840,((11:0.151303,12:0.190528):0.059576,10:0.175017):0.068593):0.095611):0.355985):0.505830,(14:0.633558,13:0.417123):0.146030,1:1.312450);
   tree rep.68600 = ((((3:0.237602,4:0.242069):0.143732,2:0.343344):0.363446,(((9:0.212355,8:0.303274):0.102984,(7:0.331745,6:0.242639):0.068832):0.038806,(5:0.469840,((11:0.157174,12:0.235804):0.039819,10:0.185041):0.068593):0.104866):0.348709):0.453335,(14:0.621029,13:0.417123):0.083809,1:1.303852);
   tree rep.68700 = (14:0.574600,((((7:0.370163,((((5:0.471399,12:0.150466):0.070923,11:0.168435):0.049640,10:0.203631):0.192639,(8:0.384759,9:0.182603):0.039111):0.063581):0.095123,6:0.295173):0.312944,((3:0.166087,4:0.299539):0.107637,2:0.382644):0.543855):0.647796,13:0.485462):0.097832,1:1.754567);
   tree rep.68800 = ((14:0.711126,13:0.350990):0.397265,(((3:0.142667,4:0.252389):0.173086,2:0.272390):0.448033,((((12:0.231719,11:0.171052):0.060745,10:0.181234):0.066989,5:0.507488):0.075601,(((9:0.180952,8:0.345728):0.133189,7:0.307586):0.045900,6:0.309524):0.086469):0.366963):0.299193,1:1.225179);
   tree rep.68900 = (14:0.574600,((((7:0.239370,((((5:0.471399,12:0.124598):0.075617,11:0.163177):0.054897,10:0.208766):0.192639,(8:0.386832,9:0.182603):0.054305):0.103283):0.058505,6:0.239730):0.269462,((3:0.166087,4:0.208395):0.119288,2:0.331630):0.507935):0.647796,13:0.642720):0.115054,1:1.233905);
   tree rep.69000 = ((14:0.665692,13:0.350990):0.357543,(((3:0.161855,4:0.252389):0.164378,2:0.340866):0.526340,((((12:0.231719,11:0.171052):0.060745,10:0.181234):0.066989,5:0.507488):0.072875,(((9:0.180952,8:0.345728):0.142235,7:0.306908):0.022494,6:0.309524):0.079303):0.184817):0.524926,1:1.225179);
   tree rep.69100 = ((14:0.665692,13:0.291096):0.265587,(((3:0.161855,4:0.252389):0.164378,2:0.340866):0.453653,((((12:0.176715,11:0.171052):0.054122,10:0.242712):0.037835,5:0.421441):0.102919,((9:0.229020,8:0.345728):0.155065,(7:0.306908,6:0.309524):0.028937):0.099534):0.173163):0.486368,1:1.101823);
   tree rep.69200 = ((14:0.749784,13:0.291096):0.250484,(((3:0.176221,4:0.252389):0.163578,2:0.269707):0.482236,((((12:0.176715,11:0.171052):0.054122,10:0.223123):0.054457,5:0.421441):0.069646,((9:0.238589,8:0.345728):0.136248,(7:0.322107,6:0.309524):0.031887):0.098574):0.303011):0.329122,1:1.348316);
   tree rep.69300 = ((14:0.749784,13:0.291096):0.250484,(((3:0.117961,4:0.252389):0.194921,2:0.269707):0.385381,((((12:0.176715,11:0.171052):0.054122,10:0.223123):0.042005,5:0.421441):0.088724,((9:0.252486,8:0.345728):0.123935,(7:0.366852,6:0.309524):0.058216):0.038477):0.289083):0.591971,1:1.348316);
   tree rep.69400 = ((14:0.886748,13:0.291096):0.202242,(((3:0.117961,4:0.252389):0.194921,2:0.269707):0.385381,((((12:0.176715,11:0.171052):0.054122,10:0.223123):0.081181,5:0.421441):0.056067,((9:0.252486,8:0.345728):0.075266,(7:0.366852,6:0.309524):0.058216):0.093474):0.295679):0.591971,1:1.305180);
   tree rep.69500 = ((14:0.886748,13:0.386619):0.199568,(((3:0.117961,4:0.212209):0.146715,2:0.375721):0.439673,((((12:0.176715,11:0.171052):0.054122,10:0.223123):0.081181,5:0.421441):0.056067,((9:0.198622,8:0.345728):0.059317,(7:0.366852,6:0.309524):0.058216):0.073073):0.295679):0.501704,1:1.305180);
   tree rep.69600 = ((((3:0.162796,4:0.322404):0.104236,2:0.252077):0.370659,((((9:0.186232,8:0.361752):0.078795,((10:0.239453,(12:0.164907,11:0.187620):0.061679):0.065749,5:0.446442):0.148213):0.057963,6:0.338253):0.023002,7:0.392184):0.303980):0.479047,(14:0.742914,13:0.409256):0.216758,1:1.409685);
   tree rep.69700 = ((14:0.886748,13:0.359893):0.237752,(((3:0.124018,4:0.281700):0.148064,2:0.298606):0.439540,((((12:0.141726,11:0.145902):0.060013,10:0.204347):0.077547,5:0.481456):0.065715,((9:0.198622,8:0.383256):0.075449,(7:0.301133,6:0.266586):0.102027):0.078541):0.282375):0.454375,1:1.159212);
   tree rep.69800 = ((14:0.886748,13:0.359893):0.237752,(((3:0.124018,4:0.281700):0.148064,2:0.298606):0.439540,((((12:0.140812,11:0.167290):0.071296,10:0.169136):0.077547,5:0.481456):0.065715,((9:0.198622,8:0.383256):0.075449,(7:0.301133,6:0.266586):0.081395):0.104600):0.290864):0.454375,1:1.159212);
   tree rep.69900 = ((((3:0.095881,4:0.250473):0.093271,2:0.359798):0.390771,((((10:0.239453,(12:0.164907,11:0.187620):0.058997):0.052270,5:0.446442):0.153753,(9:0.196773,8:0.361752):0.039412):0.021588,(6:0.281397,7:0.276961):0.071021):0.382469):0.516058,(14:0.711262,13:0.448446):0.225819,1:1.358503);
   tree rep.70000 = ((14:0.547944,13:0.320613):0.229352,(((3:0.128639,4:0.281700):0.178944,2:0.271023):0.439540,((((12:0.202922,11:0.167290):0.032643,10:0.222008):0.054852,5:0.417873):0.073038,((9:0.150063,8:0.383256):0.103465,(7:0.365723,6:0.308066):0.047385):0.100575):0.303126):0.336777,1:1.271150);
   tree rep.70100 = ((14:0.547944,13:0.396405):0.247493,(((3:0.156927,4:0.281700):0.161047,2:0.321509):0.489074,((((12:0.216075,11:0.182220):0.022612,10:0.191713):0.053469,5:0.417873):0.073038,((9:0.150063,8:0.337334):0.152710,(7:0.365723,6:0.294589):0.038447):0.046292):0.308538):0.336777,1:1.301645);
   tree rep.70200 = ((((3:0.117169,4:0.250473):0.093578,2:0.418390):0.556621,(((10:0.229286,(12:0.171648,11:0.221815):0.033673):0.047914,5:0.453077):0.089307,((6:0.272633,7:0.276961):0.090104,(9:0.199790,8:0.324944):0.111861):0.022422):0.179106):0.488623,(14:0.616087,13:0.285540):0.307975,1:1.124849);
   tree rep.70300 = ((14:0.612953,13:0.396405):0.251936,(((3:0.226462,4:0.232557):0.141901,2:0.257273):0.462522,((((12:0.216059,11:0.165260):0.035249,10:0.189831):0.059429,5:0.464867):0.066015,((9:0.150063,8:0.344917):0.116566,(7:0.284006,6:0.241781):0.052399):0.073395):0.313382):0.412058,1:1.181141);
   tree rep.70400 = ((14:0.735506,13:0.463217):0.222207,(((7:0.366101,(((11:0.223664,(12:0.175914,5:0.528196):0.069202):0.039596,10:0.212679):0.140524,(8:0.331911,9:0.213770):0.048818):0.151232):0.080656,6:0.182302):0.262973,((3:0.134870,4:0.257614):0.163483,2:0.269400):0.590335):0.487340,1:1.391843);
   tree rep.70500 = ((14:0.612953,13:0.414984):0.237823,(((3:0.178756,4:0.252205):0.219422,2:0.341489):0.462522,((((12:0.184592,11:0.165260):0.025944,10:0.261531):0.039460,5:0.443909):0.067779,((9:0.150063,8:0.344917):0.116566,(7:0.314741,6:0.241781):0.064747):0.090609):0.313382):0.412058,1:1.194671);
   tree rep.70600 = ((14:0.612953,13:0.360300):0.096890,(((3:0.178756,4:0.252205):0.219422,2:0.341489):0.438913,((((12:0.184592,11:0.165260):0.025944,10:0.181822):0.050933,5:0.405237):0.067779,((9:0.169674,8:0.344917):0.131761,(7:0.314741,6:0.241781):0.064747):0.051946):0.287570):0.581769,1:1.194671);
   tree rep.70700 = ((14:0.612953,13:0.360300):0.096890,(((3:0.168750,4:0.252205):0.249553,2:0.294288):0.438913,((((12:0.181318,11:0.165260):0.026502,10:0.282935):0.048688,5:0.405237):0.057370,((9:0.169674,8:0.328052):0.096082,(7:0.314741,6:0.289404):0.046456):0.054340):0.287570):0.581769,1:1.194671);
   tree rep.70800 = ((14:0.716403,13:0.352381):0.299588,(((7:0.352228,(((11:0.143054,(12:0.113090,5:0.458697):0.093185):0.068618,10:0.218604):0.185352,(8:0.341112,9:0.171050):0.097570):0.086609):0.056961,6:0.189944):0.370389,((3:0.150837,4:0.240428):0.151567,2:0.285623):0.632999):0.412385,1:1.289899);
   tree rep.70900 = ((((3:0.153847,4:0.226053):0.184486,2:0.295497):0.544524,(((10:0.240727,(12:0.207651,11:0.194871):0.087461):0.046923,5:0.400667):0.134864,((6:0.231584,7:0.294840):0.060402,(9:0.198943,8:0.300517):0.095259):0.028355):0.279608):0.557675,(14:0.616087,13:0.379707):0.324999,1:1.140018);
   tree rep.71000 = ((((3:0.153847,4:0.226053):0.184486,2:0.295497):0.544524,((((10:0.217589,(12:0.207651,11:0.243804):0.043994):0.030674,5:0.400667):0.143573,(9:0.198943,8:0.300517):0.095259):0.015910,(6:0.231584,7:0.294840):0.083619):0.279608):0.557675,(14:0.616087,13:0.379707):0.324999,1:1.140018);
   tree rep.71100 = ((((3:0.153847,4:0.226053):0.184486,2:0.274377):0.460199,(6:0.312626,((((10:0.290953,(12:0.207651,11:0.140259):0.044187):0.035865,5:0.400667):0.162587,(9:0.198943,8:0.308612):0.082300):0.036021,7:0.337960):0.017858):0.262526):0.437152,(14:0.616087,13:0.379707):0.324999,1:1.140018);
   tree rep.71200 = ((((3:0.153847,4:0.226053):0.219699,2:0.274377):0.543823,((7:0.337960,6:0.312626):0.015215,(((10:0.266380,(12:0.207651,11:0.140259):0.032403):0.056047,5:0.422846):0.162587,(9:0.198943,8:0.308612):0.082300):0.036021):0.230700):0.437152,(14:0.616087,13:0.461602):0.318315,1:1.238948);
   tree rep.71300 = ((((3:0.153847,4:0.226053):0.219699,2:0.274377):0.543823,((7:0.343233,6:0.312626):0.029987,(((10:0.205251,(12:0.179886,11:0.194677):0.020147):0.063151,5:0.422846):0.122998,(9:0.198943,8:0.308612):0.109392):0.030109):0.212723):0.437152,(14:0.616087,13:0.461602):0.318315,1:1.238948);
   tree rep.71400 = ((((3:0.153847,4:0.236455):0.111988,2:0.307597):0.543823,((7:0.343233,6:0.312626):0.029987,(((10:0.208160,(12:0.179886,11:0.194677):0.022021):0.058955,5:0.478556):0.123616,(9:0.247221,8:0.308612):0.060285):0.030029):0.190814):0.515705,(14:0.616087,13:0.432017):0.237839,1:1.270954);
   tree rep.71500 = ((14:0.697093,13:0.414298):0.222120,((((((11:0.156232,(12:0.137080,5:0.446564):0.075727):0.020055,10:0.258154):0.140041,(8:0.330132,9:0.218606):0.050096):0.106510,7:0.375155):0.087316,6:0.236458):0.332636,((4:0.324045,3:0.143658):0.156188,2:0.260084):0.549256):0.433488,1:1.416703);
   tree rep.71600 = ((14:0.597423,13:0.414298):0.289576,((((((11:0.136091,(12:0.137080,5:0.507339):0.052274):0.027400,10:0.275519):0.202476,(8:0.330132,9:0.232859):0.038599):0.069014,7:0.375155):0.087316,6:0.231963):0.362253,((4:0.324045,3:0.126754):0.116835,2:0.401048):0.502876):0.397056,1:1.416703);
   tree rep.71700 = ((((3:0.153847,4:0.197555):0.142966,2:0.335345):0.447561,(7:0.291941,(6:0.276240,((9:0.170931,8:0.332408):0.114401,((10:0.228796,(12:0.169317,11:0.194677):0.044527):0.025171,5:0.421106):0.096976):0.050511):0.038159):0.270938):0.436100,(14:0.854792,13:0.348300):0.129146,1:1.381498);
   tree rep.71800 = ((14:0.597423,13:0.328352):0.287578,(((((10:0.243233,(11:0.212965,(12:0.149888,5:0.487594):0.019363):0.045996):0.199527,(8:0.343515,9:0.232859):0.066430):0.057141,7:0.399911):0.105801,6:0.275782):0.363428,((4:0.338319,3:0.165752):0.150737,2:0.335151):0.392411):0.559795,1:1.446681);
   tree rep.71900 = ((14:0.597423,13:0.328352):0.287578,(((((10:0.243233,(11:0.185857,(12:0.200536,5:0.486040):0.064919):0.028711):0.199527,(8:0.343515,9:0.232859):0.066430):0.057141,7:0.411132):0.062470,6:0.239535):0.355112,((4:0.287693,3:0.165752):0.124290,2:0.320036):0.392411):0.559795,1:1.446681);
   tree rep.72000 = ((14:0.597423,13:0.408965):0.403662,(((((10:0.222207,(11:0.185857,(12:0.200536,5:0.486040):0.064919):0.044172):0.175866,(8:0.343515,9:0.232859):0.083946):0.057833,7:0.360538):0.068711,6:0.239535):0.312114,((4:0.287693,3:0.176872):0.125263,2:0.320036):0.557245):0.280863,1:1.446681);
   tree rep.72100 = ((14:0.697348,13:0.483276):0.076920,(((7:0.343332,((8:0.276941,9:0.193613):0.056966,((11:0.139353,(12:0.209302,5:0.471291):0.056374):0.057715,10:0.216171):0.180145):0.084411):0.091884,6:0.261387):0.307240,((3:0.189851,4:0.242897):0.200517,2:0.257561):0.481348):0.628810,1:1.370541);
   tree rep.72200 = ((14:0.745899,13:0.438628):0.279391,(((((10:0.203513,(11:0.193811,(12:0.155359,5:0.509292):0.049429):0.079870):0.171204,(8:0.343515,9:0.232859):0.083946):0.042244,7:0.316624):0.059724,6:0.239535):0.296632,((4:0.287693,3:0.176872):0.125263,2:0.320036):0.557245):0.280863,1:1.518536);
   tree rep.72300 = ((14:0.745899,13:0.438628):0.279391,(((((10:0.267700,(11:0.215452,(12:0.155359,5:0.509292):0.049429):0.056771):0.162875,(8:0.343515,9:0.232859):0.093052):0.064440,7:0.331413):0.054457,6:0.223224):0.185441,((4:0.287693,3:0.176872):0.125263,2:0.345669):0.611717):0.454744,1:1.518536);
   tree rep.72400 = ((14:0.745899,13:0.438628):0.279391,(((((10:0.267700,(11:0.215452,(12:0.155359,5:0.509292):0.049429):0.056771):0.145145,(8:0.343515,9:0.216082):0.053351):0.062117,7:0.389482):0.040702,6:0.210695):0.185441,((4:0.287693,3:0.176872):0.125263,2:0.345669):0.611717):0.454744,1:1.518536);
   tree rep.72500 = ((14:0.745899,13:0.438628):0.279391,(((((10:0.252818,(11:0.176905,(12:0.155359,5:0.509292):0.049429):0.089464):0.145145,(8:0.373453,9:0.216082):0.051399):0.067595,7:0.358141):0.048723,6:0.308037):0.185441,((4:0.287693,3:0.133353):0.160615,2:0.400166):0.611717):0.454744,1:1.518536);
   tree rep.72600 = ((14:0.766215,13:0.410828):0.158705,(((7:0.302539,(((11:0.183340,(12:0.167199,5:0.505829):0.051159):0.035558,10:0.175816):0.103599,(8:0.363853,9:0.221856):0.064639):0.042240):0.116216,6:0.194226):0.305626,((3:0.166567,4:0.266148):0.126956,2:0.260103):0.512558):0.466425,1:1.281463);
   tree rep.72700 = ((14:0.698207,13:0.410828):0.183074,((7:0.347007,(6:0.295422,(((11:0.183340,(12:0.167199,5:0.505829):0.051159):0.035035,10:0.254262):0.138278,(8:0.363853,9:0.221856):0.087255):0.039915):0.036929):0.266892,((3:0.166567,4:0.216350):0.153914,2:0.276695):0.491294):0.621575,1:1.281463);
   tree rep.72800 = ((14:0.698207,13:0.410828):0.183074,((7:0.309188,(6:0.295422,(((11:0.247446,(12:0.162309,5:0.505829):0.029705):0.063874,10:0.185702):0.138278,(8:0.363853,9:0.221856):0.087255):0.049359):0.038931):0.266892,((3:0.166567,4:0.313683):0.151073,2:0.284801):0.491294):0.621575,1:1.281463);
   tree rep.72900 = ((14:0.698207,13:0.410828):0.271934,((7:0.385749,(6:0.309590,(((11:0.195165,(12:0.162309,5:0.418994):0.046948):0.074753,10:0.251424):0.188410,(8:0.363853,9:0.221856):0.087255):0.058946):0.027216):0.261168,((3:0.166567,4:0.313683):0.151073,2:0.284801):0.491294):0.566692,1:1.281463);
   tree rep.73000 = ((14:0.759125,13:0.370341):0.270444,(((3:0.134413,4:0.202709):0.219201,2:0.337590):0.503330,(((7:0.352601,6:0.261328):0.100963,(9:0.190012,8:0.321828):0.075076):0.023884,(10:0.232186,((5:0.516922,12:0.184660):0.073133,11:0.182885):0.031527):0.155024):0.312846):0.494709,1:1.068966);
   tree rep.73100 = ((((3:0.199347,4:0.209346):0.256910,2:0.259703):0.507606,((((((12:0.134624,5:0.465206):0.039642,11:0.170948):0.109638,10:0.209433):0.197315,(9:0.188730,8:0.317386):0.069042):0.033413,7:0.344399):0.102327,6:0.278326):0.189627):0.542717,(14:0.848637,13:0.356917):0.124563,1:1.144377);
   tree rep.73200 = ((14:0.759785,13:0.355083):0.051051,(((7:0.356841,(((11:0.176750,(12:0.183004,5:0.406118):0.060332):0.061150,10:0.161962):0.193582,(8:0.335017,9:0.164791):0.066243):0.041112):0.071140,6:0.218546):0.227072,((3:0.166567,4:0.313683):0.145616,2:0.284801):0.504691):0.536255,1:1.347037);
   tree rep.73300 = ((14:0.759785,13:0.355083):0.055235,(((7:0.356841,(((11:0.176750,(12:0.183004,5:0.406118):0.060332):0.061150,10:0.161962):0.189775,(8:0.335017,9:0.145393):0.066923):0.042441):0.055090,6:0.218546):0.286636,((3:0.166567,4:0.313683):0.145616,2:0.298232):0.486119):0.607064,1:1.347037);
   tree rep.73400 = ((14:0.759785,13:0.374870):0.319861,(((7:0.317879,(((11:0.173953,(12:0.183004,5:0.406118):0.060332):0.034115,10:0.198549):0.178683,(8:0.335017,9:0.122068):0.095011):0.055163):0.055090,6:0.218546):0.286636,((3:0.166567,4:0.230506):0.176221,2:0.314477):0.486119):0.621161,1:1.136189);
   tree rep.73500 = ((14:0.759125,13:0.370341):0.270444,(((3:0.166117,4:0.268714):0.180885,2:0.263720):0.412218,((7:0.301899,((10:0.204414,(11:0.172947,(5:0.470866,12:0.148250):0.038845):0.021885):0.179358,(9:0.171430,8:0.321828):0.071100):0.028872):0.095925,6:0.238094):0.354486):0.570992,1:1.230446);
   tree rep.73600 = ((14:0.862085,13:0.370341):0.284491,(((3:0.166117,4:0.268714):0.180885,2:0.263720):0.412218,((7:0.387798,((10:0.204414,(11:0.172947,(5:0.470866,12:0.148250):0.038845):0.021885):0.179358,(9:0.171430,8:0.321828):0.071100):0.028872):0.087854,6:0.229264):0.354486):0.570992,1:1.221136);
   tree rep.73700 = ((14:0.808884,13:0.370341):0.312407,(((3:0.169980,4:0.268714):0.186818,2:0.240968):0.453310,((7:0.390485,((10:0.220745,(11:0.216459,(5:0.570636,12:0.103557):0.051470):0.042668):0.148010,(9:0.206541,8:0.346112):0.079825):0.032893):0.111750,6:0.232164):0.283860):0.425534,1:1.152915);
   tree rep.73800 = ((14:0.737878,13:0.431916):0.217458,(((7:0.346116,((((5:0.510446,11:0.184797):0.074282,12:0.165950):0.050586,10:0.222816):0.169948,(8:0.397219,9:0.135384):0.079132):0.065986):0.093287,6:0.229980):0.247686,((3:0.171455,4:0.220687):0.179944,2:0.339800):0.481680):0.432990,1:1.361131);
   tree rep.73900 = ((14:0.741863,13:0.467144):0.189806,(((3:0.169980,4:0.268714):0.176214,2:0.240968):0.521001,((7:0.365359,(((10:0.303422,(5:0.473390,12:0.102027):0.095028):0.011935,11:0.150659):0.154833,(9:0.139434,8:0.346112):0.075846):0.059775):0.034006,6:0.271695):0.327845):0.386079,1:1.326945);
   tree rep.74000 = ((((3:0.152164,4:0.265615):0.082767,2:0.349888):0.576084,((((8:0.296079,9:0.224168):0.103828,(10:0.228132,((5:0.470977,12:0.155648):0.033195,11:0.181509):0.041461):0.133246):0.063682,7:0.357351):0.043084,6:0.291338):0.302686):0.471433,(14:0.735243,13:0.447993):0.196352,1:1.598727);
   tree rep.74100 = ((((3:0.182174,4:0.288769):0.150907,2:0.329805):0.447987,((((8:0.296079,9:0.224168):0.103828,(10:0.273659,((5:0.454858,12:0.155648):0.047042,11:0.199208):0.048424):0.144328):0.080752,7:0.357351):0.044279,6:0.224562):0.316534):0.508305,(14:0.668039,13:0.357388):0.224993,1:1.491936);
   tree rep.74200 = ((((3:0.173015,4:0.272472):0.091305,2:0.338310):0.579568,((((8:0.296079,9:0.224168):0.103828,(10:0.214566,((5:0.586676,12:0.125290):0.043080,11:0.188701):0.053665):0.133286):0.074785,7:0.304843):0.046337,6:0.271085):0.316534):0.508305,(14:0.668039,13:0.357388):0.224993,1:1.491936);
   tree rep.74300 = ((((3:0.173015,4:0.209798):0.166673,2:0.381294):0.480221,(((8:0.296079,9:0.224168):0.083499,(10:0.214566,((5:0.476260,12:0.125290):0.040310,11:0.139575):0.053665):0.176527):0.091863,(7:0.321055,6:0.271085):0.059035):0.325397):0.478974,(14:0.668039,13:0.357388):0.224993,1:1.491936);
   tree rep.74400 = ((14:0.607630,13:0.247745):0.252261,(((3:0.156224,4:0.320647):0.174200,2:0.335939):0.522009,((7:0.351510,((10:0.192870,(11:0.200297,(5:0.473390,12:0.129295):0.073014):0.050224):0.159158,(9:0.223045,8:0.281527):0.062265):0.090357):0.050814,6:0.288172):0.418205):0.477983,1:1.140782);
   tree rep.74500 = ((14:0.607630,13:0.233102):0.187217,(((3:0.212972,4:0.238517):0.135991,2:0.292085):0.659256,((7:0.342517,((10:0.180026,(11:0.239162,(5:0.473390,12:0.145873):0.071070):0.038914):0.135443,(9:0.204118,8:0.281527):0.102853):0.083994):0.105721,6:0.206469):0.311490):0.543779,1:1.390373);
   tree rep.74600 = (((6:0.261683,((7:0.363850,(8:0.381682,9:0.136393):0.140401):0.091740,(((11:0.204377,12:0.214088):0.041460,10:0.270384):0.121988,5:0.441556):0.100280):0.028095):0.289530,((4:0.282912,3:0.152472):0.144607,2:0.267251):0.435392):0.468719,(14:0.658913,13:0.451961):0.228950,1:1.373531);
   tree rep.74700 = (((6:0.274641,((7:0.343116,(8:0.351455,9:0.136393):0.122792):0.066431,(((11:0.155929,12:0.214088):0.062997,10:0.206196):0.121988,5:0.441556):0.152990):0.035752):0.269065,((4:0.242154,3:0.168128):0.242557,2:0.246953):0.562474):0.514177,(14:0.658913,13:0.340215):0.194243,1:1.072299);
   tree rep.74800 = (((6:0.283013,((7:0.318627,(8:0.351455,9:0.187637):0.123056):0.031308,(((11:0.155929,12:0.214088):0.062997,10:0.206196):0.113735,5:0.441556):0.140775):0.039921):0.269065,((4:0.242154,3:0.168128):0.242557,2:0.246953):0.562474):0.514177,(14:0.658913,13:0.340215):0.194243,1:1.072299);
   tree rep.74900 = (((((7:0.388535,(8:0.351455,9:0.187637):0.040687):0.100037,6:0.267949):0.037234,(((11:0.166155,12:0.194636):0.060590,10:0.199309):0.096588,5:0.418680):0.127967):0.165874,((4:0.242154,3:0.172757):0.168183,2:0.293120):0.577447):0.413988,(14:0.658913,13:0.340215):0.263386,1:1.072299);
   tree rep.75000 = (((((7:0.388535,(8:0.351455,9:0.187637):0.040687):0.100037,6:0.267949):0.037234,(((11:0.166155,12:0.213643):0.055093,10:0.172160):0.063119,5:0.418680):0.134245):0.453535,((4:0.257638,3:0.172757):0.213994,2:0.243597):0.302127):0.413988,(14:0.658913,13:0.405218):0.322910,1:1.221082);
   tree rep.75100 = (((((7:0.357531,(8:0.351455,9:0.187637):0.040687):0.032290,6:0.390603):0.071807,(((11:0.166155,12:0.213643):0.055093,10:0.172160):0.063119,5:0.418680):0.134245):0.339637,((4:0.257638,3:0.172757):0.213994,2:0.243597):0.306209):0.413988,(14:0.658913,13:0.405218):0.322910,1:1.221082);
   tree rep.75200 = ((14:0.672610,13:0.336726):0.163778,(((3:0.158391,4:0.246669):0.183607,2:0.293646):0.417339,((((9:0.166322,8:0.365543):0.051247,7:0.368697):0.066515,(5:0.476788,(10:0.231872,(12:0.188234,11:0.176187):0.053214):0.079516):0.143725):0.029274,6:0.277101):0.261710):0.644960,1:1.253022);
   tree rep.75300 = ((14:0.672610,13:0.336726):0.163778,(((3:0.158391,4:0.216451):0.199759,2:0.293646):0.403695,((((9:0.166322,8:0.365543):0.051247,7:0.368697):0.077173,(5:0.486316,(10:0.231872,(12:0.188234,11:0.176187):0.053214):0.079516):0.119486):0.029274,6:0.277101):0.261710):0.644960,1:1.253022);
   tree rep.75400 = ((14:0.708786,13:0.354464):0.071011,(((3:0.158391,4:0.269805):0.131810,2:0.264478):0.403695,((((9:0.166322,8:0.365543):0.083433,7:0.368697):0.038910,(5:0.486316,(10:0.255322,(12:0.178763,11:0.176187):0.054768):0.099051):0.081156):0.029274,6:0.277101):0.261710):0.629590,1:1.253022);
   tree rep.75500 = ((((((10:0.199805,((11:0.160330,12:0.202753):0.036109,5:0.461265):0.031308):0.144347,(8:0.278916,9:0.163409):0.122399):0.038497,7:0.365816):0.042296,6:0.303791):0.249378,((4:0.207066,3:0.197092):0.136798,2:0.332074):0.584179):0.475851,(14:0.643653,13:0.543126):0.162598,1:1.408476);
   tree rep.75600 = ((((3:0.179850,4:0.220422):0.159599,2:0.354573):0.413918,(((8:0.260209,9:0.155921):0.052367,(7:0.255224,6:0.243188):0.092196):0.080179,(((11:0.167290,12:0.166710):0.044712,5:0.376772):0.019954,10:0.167713):0.078881):0.357801):0.547936,(14:0.720782,13:0.338836):0.285534,1:1.188875);
   tree rep.75700 = ((14:0.678728,13:0.280196):0.285478,((((8:0.432755,9:0.205010):0.104079,(7:0.361524,6:0.331948):0.074806):0.046700,((11:0.178073,(12:0.145949,5:0.517931):0.065821):0.037276,10:0.212310):0.127510):0.330785,((3:0.183281,4:0.239334):0.133060,2:0.389166):0.499823):0.343204,1:1.269499);
   tree rep.75800 = ((14:0.643001,13:0.280196):0.331740,((((8:0.432755,9:0.170199):0.080554,(7:0.361524,6:0.331948):0.116212):0.023467,((11:0.174577,(12:0.177378,5:0.492294):0.067500):0.058271,10:0.206367):0.102649):0.330785,((3:0.183281,4:0.304632):0.186081,2:0.312691):0.395960):0.447802,1:1.211030);
   tree rep.75900 = ((((3:0.167933,4:0.267255):0.137090,2:0.314307):0.425437,((7:0.348565,6:0.279530):0.090977,((8:0.391114,9:0.175217):0.081773,(((12:0.174085,5:0.376772):0.033257,11:0.181646):0.018443,10:0.227362):0.165506):0.002184):0.312097):0.419779,(14:0.720782,13:0.428584):0.293847,1:1.582195);
   tree rep.76000 = ((14:0.618030,13:0.381182):0.227886,(((3:0.125005,4:0.281514):0.172296,2:0.302278):0.453414,((5:0.452078,(10:0.229736,(12:0.215732,11:0.149504):0.038185):0.052659):0.090241,(((9:0.233974,8:0.244458):0.089379,7:0.392712):0.076713,6:0.363824):0.052588):0.367828):0.523742,1:1.533156);
   tree rep.76100 = (((((((11:0.174348,12:0.178514):0.065988,10:0.190198):0.026578,5:0.512992):0.171920,((8:0.336627,9:0.168660):0.090527,7:0.370034):0.023665):0.037708,6:0.310703):0.401097,((4:0.268531,3:0.185914):0.216798,2:0.312779):0.523689):0.495919,(14:0.644041,13:0.262055):0.256501,1:1.466643);
   tree rep.76200 = ((14:0.786014,13:0.365032):0.253939,((((8:0.368999,9:0.178523):0.077662,(7:0.354414,6:0.333774):0.050853):0.106445,(11:0.145135,(10:0.229741,(12:0.149888,5:0.416247):0.086117):0.022832):0.052259):0.425306,((3:0.183281,4:0.208245):0.153582,2:0.298799):0.520279):0.391616,1:1.254513);
   tree rep.76300 = ((((3:0.169871,4:0.215014):0.258949,2:0.269766):0.413761,((((8:0.280291,9:0.151663):0.071821,7:0.348565):0.089382,6:0.329505):0.055828,(((11:0.199344,12:0.170333):0.038954,10:0.224471):0.062437,5:0.437970):0.046742):0.266385):0.398090,(14:0.743699,13:0.365675):0.186651,1:1.317632);
   tree rep.76400 = ((((3:0.169871,4:0.215014):0.258949,2:0.269766):0.559301,(6:0.362037,(((8:0.356093,9:0.165151):0.090131,7:0.348565):0.063619,(((11:0.199344,12:0.222425):0.034901,10:0.224471):0.039407,5:0.437970):0.120854):0.025328):0.266385):0.318351,(14:0.743699,13:0.400383):0.266927,1:1.317632);
   tree rep.76500 = ((((((8:0.345506,9:0.207434):0.133016,(((11:0.150333,12:0.204427):0.050014,10:0.211560):0.040240,5:0.479246):0.068641):0.068000,7:0.391047):0.011818,6:0.307730):0.429190,((4:0.200791,3:0.161636):0.113529,2:0.336050):0.500389):0.446024,(14:0.813575,13:0.330672):0.173441,1:1.303533);
   tree rep.76600 = ((((3:0.128480,4:0.249487):0.172611,2:0.295984):0.437260,((7:0.386079,6:0.246944):0.016908,(((10:0.231880,(11:0.125127,12:0.171864):0.048461):0.023948,5:0.476572):0.140325,(8:0.356093,9:0.177236):0.107077):0.051218):0.344984):0.646632,(14:0.710299,13:0.383367):0.039918,1:1.418088);
   tree rep.76700 = ((((3:0.128480,4:0.249487):0.172611,2:0.295984):0.437260,((7:0.327428,6:0.246944):0.068446,(((10:0.198178,(11:0.125127,12:0.171864):0.066156):0.048271,5:0.475881):0.150643,(8:0.384270,9:0.162890):0.041819):0.068787):0.344984):0.662982,(14:0.677888,13:0.383367):0.097156,1:1.318228);
   tree rep.76800 = ((((3:0.128480,4:0.249487):0.172611,2:0.285011):0.482359,((7:0.327428,6:0.246944):0.070488,(((10:0.248387,(11:0.125127,12:0.213744):0.042479):0.046167,5:0.475881):0.150643,(8:0.384270,9:0.162890):0.088028):0.028567):0.231868):0.630997,(14:0.677888,13:0.363010):0.144577,1:1.309890);
   tree rep.76900 = ((((6:0.291514,((8:0.351061,9:0.156032):0.111281,7:0.324222):0.057887):0.151203,(((11:0.157751,12:0.200182):0.041971,10:0.260282):0.063495,5:0.409226):0.028422):0.270425,((4:0.288183,3:0.169223):0.113169,2:0.374542):0.495474):0.416417,(14:0.791692,13:0.316390):0.278254,1:1.230679);
   tree rep.77000 = ((14:0.661075,13:0.442823):0.216417,(((3:0.159417,4:0.267172):0.207596,2:0.262266):0.448952,((5:0.419150,(10:0.248352,(12:0.133772,11:0.154777):0.043885):0.044423):0.055605,((9:0.194178,8:0.316211):0.118105,(7:0.322391,6:0.333553):0.046106):0.118071):0.288166):0.643493,1:1.232147);
   tree rep.77100 = ((((3:0.219611,4:0.202246):0.234769,2:0.333286):0.469155,(((7:0.347585,6:0.246944):0.114558,(8:0.342919,9:0.162890):0.097705):0.032785,((10:0.247237,(11:0.180553,12:0.220828):0.033805):0.081253,5:0.456198):0.110980):0.456174):0.526992,(14:0.677888,13:0.469724):0.127970,1:1.399679);
   tree rep.77200 = ((14:0.661075,13:0.442823):0.217901,(((3:0.159417,4:0.230517):0.162300,2:0.264890):0.575415,(((9:0.229479,8:0.316211):0.055587,(5:0.444532,(10:0.230802,(12:0.141240,11:0.165654):0.082454):0.045186):0.158717):0.038249,(7:0.322391,6:0.272503):0.028084):0.259534):0.426995,1:1.232147);
   tree rep.77300 = ((14:0.661075,13:0.442823):0.108893,(((3:0.159417,4:0.230517):0.162300,2:0.264890):0.575415,((((9:0.270291,8:0.285266):0.034533,((5:0.444532,(12:0.164482,11:0.165654):0.059533):0.058895,10:0.210207):0.157857):0.049704,7:0.322391):0.035570,6:0.258258):0.259149):0.582541,1:1.232147);
   tree rep.77400 = ((((3:0.152833,4:0.202246):0.222174,2:0.278185):0.427817,(((7:0.320526,6:0.241465):0.090564,(8:0.342919,9:0.218519):0.073540):0.042604,((10:0.256163,(11:0.180553,12:0.174840):0.064663):0.063546,5:0.431698):0.130430):0.456174):0.526992,(14:0.677888,13:0.460656):0.177104,1:1.321053);
   tree rep.77500 = (((((7:0.331354,(8:0.329373,9:0.150532):0.064003):0.082496,6:0.321260):0.053512,((11:0.166231,(12:0.159740,10:0.286228):0.031408):0.119134,5:0.408244):0.102688):0.273180,((4:0.221140,3:0.149757):0.193672,2:0.267012):0.488159):0.439815,(14:0.589980,13:0.345941):0.244550,1:1.243954);
   tree rep.77600 = ((((3:0.152833,4:0.202246):0.222174,2:0.308649):0.430608,(((7:0.331560,6:0.284875):0.052447,(8:0.342919,9:0.218519):0.079586):0.124379,((10:0.256163,(11:0.201775,12:0.163363):0.068320):0.064684,5:0.421077):0.103632):0.380217):0.364609,(14:0.621778,13:0.497593):0.374678,1:1.242178);
   tree rep.77700 = ((14:0.678970,13:0.408308):0.204269,(((3:0.134754,4:0.272534):0.120168,2:0.262187):0.477827,(((((12:0.163874,11:0.164323):0.039717,5:0.454355):0.043909,10:0.228254):0.146174,((9:0.171638,8:0.400080):0.056709,7:0.255928):0.045324):0.051196,6:0.251973):0.295947):0.621573,1:1.225664);
   tree rep.77800 = (((((7:0.353732,(8:0.363451,9:0.238017):0.082651):0.054407,6:0.295406):0.063964,(((11:0.191649,12:0.201197):0.062027,10:0.209460):0.066347,5:0.444803):0.068374):0.219809,((4:0.202208,3:0.161380):0.246439,2:0.231503):0.465910):0.488896,(14:0.589980,13:0.401956):0.280010,1:1.376275);
   tree rep.77900 = (((((7:0.353407,(8:0.363451,9:0.238017):0.082651):0.041710,6:0.285981):0.063964,(((11:0.189725,12:0.222004):0.027778,10:0.199829):0.078950,5:0.444803):0.068374):0.206201,((4:0.202208,3:0.161380):0.246439,2:0.302000):0.473914):0.488896,(14:0.661164,13:0.336093):0.410389,1:1.258567);
   tree rep.78000 = ((14:0.678970,13:0.350401):0.263052,(((3:0.132504,4:0.269767):0.167334,2:0.292451):0.477827,((((12:0.220465,11:0.148381):0.043549,(5:0.454355,10:0.228254):0.015557):0.139967,((9:0.172870,8:0.323598):0.085059,7:0.380716):0.035657):0.101307,6:0.238869):0.239702):0.619793,1:1.292527);
   tree rep.78100 = ((14:0.678970,13:0.382365):0.231965,(((3:0.132504,4:0.269767):0.167334,2:0.292451):0.477827,(((5:0.454355,((12:0.220465,11:0.213598):0.029948,10:0.197792):0.032194):0.139967,((9:0.172870,8:0.323598):0.086164,7:0.301125):0.031424):0.107741,6:0.226465):0.239702):0.619793,1:1.038352);
   tree rep.78200 = ((14:0.678970,13:0.407122):0.153530,(((3:0.132504,4:0.269767):0.167334,2:0.292451):0.486296,(((5:0.470210,((12:0.220465,11:0.228055):0.028098,10:0.224257):0.061405):0.139967,((9:0.172870,8:0.323598):0.086164,7:0.337960):0.043868):0.105899,6:0.203707):0.252473):0.548214,1:1.205526);
   tree rep.78300 = (((((8:0.363451,9:0.195183):0.029792,(7:0.373482,6:0.264828):0.054256):0.050950,(((11:0.184632,12:0.222004):0.049704,10:0.199829):0.065979,5:0.444803):0.080843):0.301725,((4:0.304858,3:0.210506):0.157609,2:0.320419):0.425695):0.584245,(14:0.704678,13:0.372583):0.164182,1:1.288191);
   tree rep.78400 = ((((3:0.185137,4:0.311303):0.165204,2:0.322385):0.502136,(((7:0.386198,6:0.246129):0.073146,(8:0.402278,9:0.259000):0.049751):0.130584,(5:0.454659,(10:0.217153,(11:0.201159,12:0.200852):0.030295):0.052825):0.049697):0.352967):0.405021,(14:0.581054,13:0.431993):0.413833,1:1.251515);
   tree rep.78500 = (((((8:0.340636,9:0.195183):0.086182,(7:0.303435,6:0.197319):0.129220):0.086713,(((11:0.184632,12:0.217686):0.049228,10:0.213632):0.060326,5:0.448650):0.060053):0.443827,((4:0.304858,3:0.148892):0.131886,2:0.196798):0.320573):0.430059,(14:0.704678,13:0.407203):0.299659,1:1.059378);
   tree rep.78600 = ((13:0.433126,14:0.585523):0.214265,(((((8:0.416839,9:0.175206):0.122610,7:0.385921):0.039000,6:0.289652):0.056270,(5:0.503228,(10:0.234931,(12:0.193214,11:0.150767):0.052716):0.112363):0.080609):0.195112,((4:0.243897,3:0.186420):0.235802,2:0.262473):0.458632):0.498026,1:1.270126);
   tree rep.78700 = (((((8:0.340636,9:0.168341):0.075506,(7:0.303435,6:0.197319):0.113799):0.090431,(((11:0.184632,12:0.191090):0.042295,10:0.231990):0.059477,5:0.448650):0.057747):0.242909,((4:0.275739,3:0.181276):0.108434,2:0.295741):0.457068):0.511359,(14:0.704678,13:0.281735):0.307020,1:1.091839);
   tree rep.78800 = (((((7:0.371291,(8:0.365310,9:0.135696):0.089241):0.028477,6:0.321411):0.069307,(((11:0.184632,12:0.191090):0.042295,10:0.231990):0.059477,5:0.481940):0.046188):0.242909,((4:0.275739,3:0.189150):0.169661,2:0.252070):0.457068):0.511359,(14:0.704678,13:0.383804):0.247813,1:1.141413);
   tree rep.78900 = ((13:0.389700,14:0.585523):0.209888,((((8:0.416839,9:0.156439):0.062874,(7:0.385921,6:0.289652):0.032904):0.005338,(5:0.508724,(10:0.197616,(12:0.193214,11:0.150767):0.052962):0.060659):0.091603):0.268183,((4:0.243897,3:0.141115):0.202462,2:0.347260):0.557414):0.437564,1:1.270126);
   tree rep.79000 = (((((7:0.328344,(8:0.344969,9:0.199144):0.058776):0.036846,6:0.259486):0.029494,(((11:0.184632,12:0.191090):0.042295,10:0.231990):0.059477,5:0.481940):0.090729):0.380261,((4:0.275739,3:0.114817):0.138356,2:0.300108):0.443951):0.580518,(14:0.603844,13:0.375180):0.171825,1:1.088776);
   tree rep.79100 = ((((3:0.144380,4:0.266386):0.234849,2:0.285584):0.583147,(((7:0.399186,(8:0.368994,9:0.177298):0.076904):0.035403,(5:0.422183,(10:0.266296,(11:0.167425,12:0.190711):0.060863):0.069046):0.120494):0.072063,6:0.237274):0.159300):0.632380,(14:0.648760,13:0.373539):0.297156,1:1.180534);
   tree rep.79200 = (((((7:0.319480,(8:0.323685,9:0.199144):0.069160):0.050821,6:0.335923):0.038228,(((11:0.171913,12:0.197075):0.053387,10:0.191331):0.066446,5:0.398234):0.111991):0.249818,((4:0.308381,3:0.114817):0.124393,2:0.287182):0.411216):0.636565,(14:0.694819,13:0.468074):0.060556,1:1.099616);
   tree rep.79300 = ((((3:0.144380,4:0.251782):0.206554,2:0.327751):0.405061,(((7:0.291624,(8:0.368994,9:0.169371):0.057931):0.085459,(5:0.384005,(10:0.227901,(11:0.243069,12:0.181467):0.066035):0.019538):0.115011):0.090983,6:0.243973):0.317335):0.559611,(14:0.592616,13:0.314015):0.275019,1:1.475148);
   tree rep.79400 = ((13:0.389700,14:0.585523):0.126558,((7:0.314935,(((8:0.323593,9:0.255354):0.040005,(10:0.214093,(5:0.423266,(12:0.192804,11:0.202455):0.058956):0.035929):0.198485):0.079758,6:0.274638):0.021621):0.301156,((4:0.243897,3:0.142218):0.169699,2:0.338762):0.522424):0.577514,1:1.307975);
   tree rep.79500 = (((((7:0.349325,(8:0.360639,9:0.180787):0.052323):0.032433,6:0.288808):0.048298,(((11:0.141440,12:0.197075):0.057307,10:0.170796):0.062937,5:0.492340):0.068014):0.323925,((4:0.274558,3:0.151325):0.167532,2:0.275842):0.365830):0.501323,(14:0.694819,13:0.422855):0.093780,1:1.340778);
   tree rep.79600 = (((((7:0.349325,(8:0.360639,9:0.180787):0.052323):0.032433,6:0.288808):0.048298,(((11:0.141440,12:0.267947):0.043677,10:0.200832):0.081411,5:0.392838):0.068014):0.303332,((4:0.232496,3:0.151325):0.144659,2:0.275842):0.403909):0.319260,(14:0.694819,13:0.422855):0.238010,1:1.340778);
   tree rep.79700 = (((((7:0.349325,(8:0.360639,9:0.180787):0.052323):0.032319,6:0.288808):0.057638,(((11:0.161074,12:0.291299):0.051928,10:0.221849):0.066184,5:0.392838):0.118062):0.247089,((4:0.234924,3:0.157886):0.131452,2:0.275438):0.511239):0.255893,(14:0.694819,13:0.422855):0.238408,1:1.340778);
   tree rep.79800 = (((((7:0.349325,(8:0.360639,9:0.180787):0.052323):0.059061,6:0.288808):0.031446,(((11:0.161074,12:0.248590):0.066877,10:0.230570):0.066184,5:0.392838):0.078326):0.291630,((4:0.234924,3:0.157886):0.131452,2:0.275438):0.469881):0.418007,(14:0.670306,13:0.362399):0.305463,1:1.456597);
   tree rep.79900 = (((((7:0.410196,(8:0.360639,9:0.141174):0.048120):0.061633,6:0.288808):0.062649,(((11:0.161074,12:0.226852):0.063531,10:0.230570):0.060922,5:0.392838):0.070284):0.332103,((4:0.234924,3:0.157886):0.131452,2:0.269781):0.469765):0.314787,(14:0.670306,13:0.362399):0.305463,1:1.456597);
   tree rep.80000 = (((((8:0.360639,9:0.149364):0.122049,(6:0.288808,7:0.360094):0.058601):0.069224,(((11:0.162453,12:0.149851):0.045775,10:0.180249):0.076775,5:0.450844):0.101218):0.364453,((4:0.234924,3:0.157886):0.131452,2:0.269781):0.469765):0.459029,(14:0.670306,13:0.362399):0.221641,1:1.456597);
   tree rep.80100 = ((14:0.607555,13:0.375233):0.071025,(((3:0.149443,4:0.359805):0.176384,2:0.301198):0.611504,(6:0.257554,(7:0.275512,((((5:0.456879,12:0.136489):0.046314,11:0.193297):0.061686,10:0.190901):0.177474,(9:0.232202,8:0.392258):0.076762):0.059858):0.034336):0.278946):0.481398,1:1.433741);
   tree rep.80200 = ((13:0.532682,14:0.767771):0.060062,(((((12:0.210419,11:0.185315):0.051553,10:0.231898):0.077097,5:0.425441):0.092969,(((8:0.348990,9:0.185763):0.061267,7:0.333872):0.075334,6:0.290378):0.019133):0.335035,((4:0.228062,3:0.164857):0.101727,2:0.305308):0.471682):0.417154,1:1.369894);
   tree rep.80300 = ((14:0.649771,13:0.375233):0.199342,(((3:0.156006,4:0.340935):0.131164,2:0.325613):0.463560,(6:0.237489,(7:0.359513,((((5:0.456879,12:0.159893):0.051216,11:0.193297):0.044888,10:0.201629):0.150323,(9:0.148557,8:0.375148):0.080497):0.081271):0.057542):0.363218):0.278669,1:1.433741);
   tree rep.80400 = ((13:0.532682,14:0.633140):0.050197,(((((12:0.160006,11:0.185619):0.020022,10:0.195064):0.122354,5:0.374163):0.092969,((8:0.310650,9:0.228838):0.092609,(7:0.333872,6:0.283334):0.061977):0.019065):0.335035,((4:0.228062,3:0.167108):0.161902,2:0.335526):0.461973):0.482515,1:1.227949);
   tree rep.80500 = ((13:0.532682,14:0.675286):0.063818,(((((12:0.160006,11:0.185619):0.077735,10:0.195064):0.077045,5:0.406762):0.092969,((8:0.310650,9:0.228838):0.092609,(7:0.357877,6:0.283334):0.091822):0.023078):0.335035,((4:0.228062,3:0.167108):0.161902,2:0.335526):0.461973):0.466782,1:1.227949);
   tree rep.80600 = (((((8:0.309681,9:0.207386):0.149178,(6:0.232858,7:0.333002):0.071207):0.064801,((12:0.144075,(11:0.207484,10:0.185071):0.026063):0.062426,5:0.363052):0.112139):0.292953,((4:0.237767,3:0.151290):0.228105,2:0.293828):0.540163):0.496083,(14:0.598200,13:0.461105):0.315629,1:1.365388);
   tree rep.80700 = (((((8:0.309681,9:0.207386):0.114006,(6:0.232858,7:0.332942):0.056314):0.046667,((12:0.144075,(11:0.207484,10:0.185071):0.028749):0.073253,5:0.404560):0.067037):0.292953,((4:0.280992,3:0.151290):0.143530,2:0.297662):0.540163):0.496083,(14:0.598200,13:0.400714):0.343257,1:1.094821);
   tree rep.80800 = ((14:0.825124,13:0.235295):0.261647,(((3:0.162268,4:0.270081):0.174312,2:0.279181):0.564790,(6:0.210366,(7:0.358080,((((5:0.424233,12:0.139037):0.085208,11:0.201537):0.025647,10:0.210439):0.151138,(9:0.190226,8:0.375148):0.067445):0.045762):0.066541):0.324197):0.348497,1:1.457718);
   tree rep.80900 = (13:0.328336,((((((12:0.161150,11:0.171008):0.057864,10:0.222766):0.072029,5:0.520557):0.055722,((8:0.345210,9:0.149568):0.067094,(7:0.357877,6:0.278260):0.049270):0.089816):0.311953,((4:0.269466,3:0.092665):0.192448,2:0.256631):0.412356):0.617965,14:0.728795):0.087512,1:1.372933);
   tree rep.81000 = ((((3:0.154113,4:0.305298):0.150929,2:0.343652):0.467978,((5:0.410042,((11:0.210760,12:0.190762):0.031987,10:0.236060):0.088678):0.063110,((8:0.439782,9:0.172009):0.106819,(6:0.251465,7:0.383826):0.066388):0.060783):0.324797):0.440912,(14:0.620074,13:0.279813):0.363410,1:1.492163);
   tree rep.81100 = (((((8:0.370270,9:0.152382):0.137898,(6:0.232858,7:0.332942):0.039020):0.066378,(((12:0.201221,11:0.185395):0.022651,10:0.256904):0.089928,5:0.347717):0.075396):0.320565,((4:0.236920,3:0.175899):0.180862,2:0.369285):0.594841):0.518368,(14:0.725528,13:0.382228):0.244637,1:1.593211);
   tree rep.81200 = ((14:0.671632,13:0.418161):0.199675,(((3:0.162268,4:0.284404):0.178566,2:0.257936):0.468180,((6:0.293610,((((5:0.569126,12:0.134694):0.083143,11:0.179127):0.073040,10:0.208978):0.127999,(9:0.157995,8:0.375148):0.069373):0.041171):0.071267,7:0.289635):0.297567):0.524933,1:1.366732);
   tree rep.81300 = ((14:0.671632,13:0.418161):0.199675,(((3:0.162268,4:0.284404):0.178566,2:0.257936):0.468180,((6:0.303577,((((5:0.400686,12:0.134694):0.059188,11:0.186404):0.073040,10:0.208978):0.127999,(9:0.157995,8:0.375148):0.069373):0.041171):0.035137,7:0.289635):0.276231):0.524933,1:1.366732);
   tree rep.81400 = ((14:0.671632,13:0.418161):0.199675,(((3:0.150370,4:0.287936):0.093375,2:0.304373):0.586888,(6:0.303577,(((((5:0.400686,12:0.134694):0.059188,11:0.186404):0.073040,10:0.208978):0.127999,(9:0.157995,8:0.375148):0.069373):0.041171,7:0.289635):0.023856):0.237817):0.524933,1:1.366732);
   tree rep.81500 = ((14:0.671632,13:0.418161):0.199675,(((3:0.150370,4:0.287936):0.093375,2:0.304373):0.586888,(6:0.260836,((((5:0.400686,12:0.134694):0.059188,11:0.202997):0.053150,10:0.258289):0.138177,((9:0.157995,8:0.375148):0.070492,7:0.315766):0.015123):0.063058):0.237817):0.524933,1:1.366732);
   tree rep.81600 = ((14:0.684477,13:0.418161):0.150975,(((3:0.150370,4:0.310810):0.202252,2:0.290157):0.476400,(6:0.260836,(((9:0.224547,8:0.258416):0.085887,(((5:0.482744,12:0.134177):0.047409,11:0.170763):0.055325,10:0.237916):0.145051):0.026801,7:0.315766):0.063058):0.252491):0.524933,1:1.338984);
   tree rep.81700 = ((13:0.230613,14:0.665100):0.291450,((((8:0.306102,9:0.138615):0.100906,(((12:0.164312,11:0.199004):0.078503,10:0.160171):0.048274,5:0.446504):0.108965):0.089913,(7:0.315125,6:0.247978):0.079124):0.401376,((4:0.309427,3:0.148297):0.159793,2:0.274442):0.330260):0.554367,1:1.569736);
   tree rep.81800 = ((((3:0.200331,4:0.305298):0.141126,2:0.319248):0.393009,((5:0.427551,((11:0.152561,12:0.197593):0.067907,10:0.242519):0.077380):0.106514,((6:0.209833,7:0.375414):0.116651,(8:0.378875,9:0.146894):0.088223):0.029687):0.352213):0.443042,(14:0.928644,13:0.348657):0.180495,1:1.242344);
   tree rep.81900 = ((((3:0.200331,4:0.305298):0.141126,2:0.319248):0.393009,((5:0.427551,((11:0.162457,12:0.197593):0.049607,10:0.242519):0.063586):0.054940,((6:0.309974,7:0.352317):0.118170,(8:0.378875,9:0.202378):0.055344):0.078840):0.352213):0.443042,(14:0.928644,13:0.348657):0.180495,1:1.242344);
   tree rep.82000 = ((((3:0.200331,4:0.305298):0.141126,2:0.319248):0.393009,((5:0.427551,((11:0.175886,12:0.197593):0.053620,10:0.250954):0.063586):0.054940,((6:0.309974,7:0.352317):0.091073,(8:0.378875,9:0.186683):0.068986):0.078840):0.352213):0.396453,(14:0.901946,13:0.348657):0.269353,1:1.242344);
   tree rep.82100 = ((((3:0.124921,4:0.305298):0.213741,2:0.316635):0.393009,((5:0.382218,((11:0.175886,12:0.197593):0.053620,10:0.239368):0.096384):0.111152,((6:0.313367,7:0.352317):0.065644,(8:0.378875,9:0.186683):0.068986):0.067391):0.352213):0.280108,(14:0.872264,13:0.348657):0.363788,1:1.242344);
   tree rep.82200 = (((((8:0.421630,9:0.139457):0.098998,(6:0.237087,7:0.405125):0.056660):0.094688,(((12:0.169722,11:0.185575):0.015449,10:0.195902):0.125564,5:0.441705):0.070445):0.223661,((4:0.271842,3:0.144123):0.160265,2:0.290943):0.520293):0.553015,(14:0.640010,13:0.312764):0.377297,1:1.291660);
   tree rep.82300 = (((((8:0.421630,9:0.139457):0.098998,(6:0.237087,7:0.405125):0.098771):0.032559,(((12:0.169722,11:0.189215):0.030004,10:0.173227):0.086027,5:0.363990):0.106642):0.152522,((4:0.217595,3:0.144123):0.201574,2:0.290943):0.619397):0.553015,(14:0.637375,13:0.312764):0.230982,1:1.431102);
   tree rep.82400 = ((13:0.277203,14:0.734775):0.318230,((((8:0.316253,9:0.178275):0.064560,(((11:0.183004,12:0.162940):0.031471,10:0.243144):0.051639,5:0.454902):0.182148):0.090390,(7:0.377678,6:0.244441):0.061560):0.283109,((4:0.308652,3:0.176544):0.077570,2:0.320637):0.474398):0.506227,1:1.306479);
   tree rep.82500 = ((13:0.336847,14:0.734775):0.307813,((((8:0.316253,9:0.185821):0.054657,(((11:0.183004,12:0.162940):0.047049,10:0.243144):0.023785,5:0.454902):0.158837):0.078408,(7:0.377678,6:0.244441):0.061560):0.283109,((4:0.275221,3:0.176544):0.095873,2:0.316541):0.474398):0.479742,1:1.306479);
   tree rep.82600 = ((13:0.336847,14:0.734775):0.307813,((((8:0.316253,9:0.185821):0.054657,(((11:0.183004,12:0.162940):0.041869,10:0.194517):0.061911,5:0.414097):0.155671):0.034510,(7:0.377678,6:0.216552):0.050578):0.246562,((4:0.275221,3:0.131440):0.117106,2:0.345601):0.462163):0.479742,1:1.306479);
   tree rep.82700 = (((((8:0.325139,9:0.139457):0.088779,(6:0.281307,7:0.411856):0.079063):0.030503,(((12:0.216161,11:0.168129):0.028905,10:0.199806):0.055393,5:0.375080):0.132706):0.345353,((4:0.229856,3:0.181460):0.215936,2:0.301767):0.444350):0.418157,(14:0.637375,13:0.312764):0.220920,1:1.123185);
   tree rep.82800 = ((13:0.523121,14:0.734775):0.148403,(((((11:0.197517,12:0.162940):0.065741,10:0.198692):0.056769,5:0.414097):0.096121,(((8:0.401165,9:0.180174):0.068180,7:0.377678):0.071182,6:0.370252):0.058877):0.389758,((4:0.275221,3:0.147989):0.152866,2:0.277956):0.456915):0.373716,1:1.220419);
   tree rep.82900 = (((((8:0.325139,9:0.174694):0.101925,(6:0.281307,7:0.321112):0.071133):0.130105,(((12:0.178869,11:0.212428):0.038331,10:0.211103):0.029304,5:0.435826):0.139869):0.265310,((4:0.241670,3:0.189434):0.228272,2:0.305930):0.415828):0.522962,(14:0.637375,13:0.406020):0.176057,1:1.197900);
   tree rep.83000 = (((((8:0.325139,9:0.174694):0.085602,(6:0.310725,7:0.321112):0.087301):0.050093,(((12:0.198801,11:0.194340):0.028793,10:0.274174):0.029343,5:0.435826):0.149727):0.371629,((4:0.241670,3:0.137228):0.177082,2:0.240436):0.415828):0.427293,(14:0.637375,13:0.307938):0.211098,1:1.254570);
   tree rep.83100 = (((((8:0.325139,9:0.174694):0.085602,(6:0.258261,7:0.321112):0.125808):0.040881,(((12:0.200067,11:0.154438):0.045461,10:0.266319):0.080045,5:0.426906):0.128585):0.329623,((4:0.241670,3:0.196235):0.171198,2:0.279726):0.415828):0.427293,(14:0.637375,13:0.312261):0.268391,1:1.333253);
   tree rep.83200 = (((((8:0.311252,9:0.174694):0.056529,(6:0.258261,7:0.321112):0.116984):0.062667,(((12:0.190887,11:0.160688):0.079987,10:0.212857):0.029596,5:0.459693):0.128585):0.458997,((4:0.329544,3:0.196235):0.169985,2:0.256402):0.457299):0.427293,(14:0.637375,13:0.312261):0.268391,1:1.333253);
   tree rep.83300 = ((((3:0.173265,4:0.174862):0.223385,2:0.347459):0.554509,((5:0.444658,((11:0.190171,12:0.218139):0.030069,10:0.191025):0.080264):0.098348,((6:0.301270,7:0.413676):0.052933,(8:0.301615,9:0.197802):0.063906):0.029102):0.307384):0.518003,(14:0.582083,13:0.459874):0.141243,1:1.194225);
   tree rep.83400 = ((14:0.622468,13:0.429232):0.173778,(((3:0.200840,4:0.207496):0.162605,2:0.287969):0.658413,(6:0.293362,((5:0.399839,((11:0.174887,12:0.206260):0.050100,10:0.226989):0.093089):0.135915,((9:0.162198,8:0.374649):0.068549,7:0.325866):0.051766):0.034772):0.246443):0.630858,1:1.139204);
   tree rep.83500 = ((14:0.622468,13:0.429232):0.173778,(((3:0.203839,4:0.207496):0.160560,2:0.308708):0.658413,(6:0.293345,((5:0.393264,((11:0.163511,12:0.178016):0.047412,10:0.229413):0.076957):0.142797,((9:0.162198,8:0.374846):0.097817,7:0.267571):0.075478):0.027611):0.253948):0.630858,1:1.139204);
   tree rep.83600 = ((((6:0.290216,7:0.321112):0.035979,((((12:0.190887,11:0.183033):0.073811,10:0.216436):0.026469,5:0.436893):0.099759,(8:0.268200,9:0.213241):0.061649):0.075434):0.281167,((4:0.242612,3:0.197320):0.181568,2:0.295704):0.444456):0.463684,(14:0.802769,13:0.310053):0.295346,1:1.196923);
   tree rep.83700 = ((13:0.364209,14:0.676845):0.318376,((7:0.401157,(((8:0.376879,9:0.155911):0.088925,(5:0.440968,(10:0.243652,(11:0.189233,12:0.174417):0.054292):0.013722):0.118730):0.057890,6:0.286755):0.004656):0.258724,((4:0.242646,3:0.144576):0.188905,2:0.285377):0.549414):0.520291,1:1.138729);
   tree rep.83800 = ((((3:0.137055,4:0.297089):0.121651,2:0.299173):0.483046,((5:0.412787,((11:0.185385,12:0.185262):0.020740,10:0.189487):0.083402):0.060663,((6:0.264820,7:0.305211):0.100957,(8:0.342004,9:0.195735):0.078080):0.083286):0.278111):0.492199,(14:0.582083,13:0.367082):0.205416,1:1.122709);
   tree rep.83900 = ((13:0.388057,14:0.735153):0.122737,(((((8:0.376879,9:0.155911):0.095680,(5:0.489456,(10:0.175358,(11:0.139111,12:0.220931):0.059852):0.085727):0.082465):0.046575,7:0.382380):0.038603,6:0.315377):0.206520,((4:0.242646,3:0.135478):0.148993,2:0.295441):0.549414):0.634178,1:1.451657);
   tree rep.84000 = ((((6:0.287638,(7:0.260444,(8:0.271666,9:0.192407):0.149157):0.039882):0.128206,(((12:0.231270,11:0.124195):0.085715,10:0.190896):0.060230,5:0.441084):0.047425):0.258859,((4:0.222884,3:0.165398):0.095023,2:0.394336):0.478298):0.508324,(14:0.739814,13:0.284088):0.265399,1:1.132440);
   tree rep.84100 = ((((3:0.154388,4:0.287907):0.134832,2:0.340290):0.490657,((5:0.403368,((11:0.159668,12:0.225395):0.031657,10:0.214029):0.053112):0.068247,((6:0.264820,7:0.343425):0.096113,(8:0.320352,9:0.195735):0.052175):0.090596):0.188679):0.479418,(14:0.582083,13:0.306669):0.196557,1:1.251518);
   tree rep.84200 = ((((3:0.154388,4:0.224124):0.175123,2:0.332604):0.592706,((5:0.475409,((11:0.160231,12:0.225395):0.013306,10:0.214029):0.092394):0.052878,((6:0.264820,7:0.343425):0.096113,(8:0.320352,9:0.195735):0.052175):0.083764):0.197335):0.498950,(14:0.812741,13:0.306669):0.240021,1:1.251518);
   tree rep.84300 = ((((6:0.287638,(7:0.401402,(8:0.375717,9:0.210978):0.079678):0.022743):0.104136,(((12:0.162362,11:0.149444):0.084700,10:0.193635):0.079980,5:0.456043):0.066864):0.265482,((4:0.222884,3:0.165398):0.095023,2:0.394336):0.484174):0.438925,(14:0.497416,13:0.316747):0.238755,1:1.352696);
   tree rep.84400 = ((((3:0.146874,4:0.227781):0.262261,2:0.375249):0.453122,((5:0.475409,((11:0.160809,12:0.186588):0.033433,10:0.213641):0.029808):0.082484,((6:0.264820,7:0.343425):0.096113,(8:0.320352,9:0.195735):0.052175):0.083764):0.314463):0.383265,(14:0.773707,13:0.306669):0.235016,1:1.212243);
   tree rep.84500 = ((((3:0.094253,4:0.227781):0.212320,2:0.274630):0.453122,((5:0.504567,((11:0.160809,12:0.186588):0.035817,10:0.213641):0.036672):0.068113,((6:0.264820,7:0.362945):0.105641,(8:0.335071,9:0.195735):0.063896):0.077681):0.361261):0.413475,(14:0.773707,13:0.306469):0.307013,1:1.176677);
   tree rep.84600 = ((((3:0.094253,4:0.227781):0.212320,2:0.274630):0.453122,((5:0.504567,((11:0.160809,12:0.186588):0.035817,10:0.213641):0.036672):0.063157,((6:0.264820,7:0.362945):0.102984,(8:0.335071,9:0.171412):0.098080):0.075580):0.380374):0.447067,(14:0.773707,13:0.306469):0.307013,1:1.176677);
   tree rep.84700 = ((13:0.307382,14:0.829158):0.263731,(((6:0.315377,((8:0.410474,9:0.138647):0.097616,(5:0.446181,(10:0.195096,(11:0.167208,12:0.185017):0.056318):0.072456):0.099544):0.033528):0.023675,7:0.319862):0.298259,((4:0.281266,3:0.171132):0.183710,2:0.403025):0.445963):0.365847,1:1.352034);
   tree rep.84800 = (((((7:0.335055,6:0.296133):0.115338,(8:0.375717,9:0.119440):0.159486):0.021530,(((12:0.149918,11:0.172514):0.085876,10:0.222318):0.046119,5:0.440654):0.073932):0.327562,((4:0.253336,3:0.116840):0.135831,2:0.374589):0.536024):0.568879,(14:0.601675,13:0.313844):0.240680,1:1.359319);
   tree rep.84900 = ((13:0.307382,14:0.829158):0.282563,((6:0.261979,(((8:0.403493,9:0.204090):0.099453,7:0.297287):0.043589,(5:0.446181,(10:0.195096,(11:0.167208,12:0.173339):0.088320):0.063090):0.098926):0.041865):0.325683,((4:0.166372,3:0.129499):0.152794,2:0.312065):0.505780):0.404903,1:1.352034);
   tree rep.85000 = ((13:0.307382,14:0.717436):0.385706,(((((8:0.403493,9:0.204090):0.099453,7:0.376934):0.050005,(5:0.441426,(10:0.243357,(11:0.173342,12:0.173339):0.050458):0.063090):0.152857):0.078200,6:0.261979):0.276100,((4:0.244152,3:0.129499):0.158751,2:0.290861):0.461158):0.267053,1:1.352034);
   tree rep.85100 = ((14:0.665257,13:0.367874):0.301191,(((3:0.149692,4:0.260656):0.200956,2:0.283545):0.577865,(((9:0.157633,8:0.365002):0.105750,(6:0.327086,7:0.225392):0.081577):0.088583,(5:0.460712,((10:0.247297,12:0.183857):0.070290,11:0.168616):0.047297):0.059151):0.167208):0.587758,1:1.104885);
   tree rep.85200 = ((13:0.442508,14:0.717436):0.270920,((((5:0.445417,(10:0.249236,(11:0.173717,12:0.230928):0.056083):0.085229):0.115006,((8:0.403493,9:0.122420):0.084111,7:0.374512):0.048822):0.014890,6:0.300873):0.228330,((4:0.211825,3:0.129499):0.257721,2:0.255988):0.458704):0.313157,1:1.309357);
   tree rep.85300 = ((((3:0.154245,4:0.303777):0.202231,2:0.301330):0.371873,((5:0.351482,((11:0.186098,12:0.189917):0.061691,10:0.164770):0.144662):0.077712,(6:0.240415,(7:0.351601,(8:0.417376,9:0.178126):0.055361):0.081009):0.024641):0.375150):0.439077,(14:0.663902,13:0.320583):0.317338,1:1.183296);
   tree rep.85400 = ((14:0.665257,13:0.296812):0.134040,(((3:0.187289,4:0.313413):0.174619,2:0.293169):0.460326,(((9:0.152648,8:0.309207):0.157754,(7:0.317400,6:0.306365):0.005196):0.083935,(5:0.475039,((12:0.149117,11:0.218170):0.046092,10:0.206662):0.065398):0.035386):0.270475):0.534022,1:1.404054);
   tree rep.85500 = ((((3:0.154245,4:0.289704):0.163854,2:0.301330):0.379029,((5:0.519925,(12:0.189917,(10:0.217840,11:0.235305):0.033392):0.120640):0.079455,((6:0.273950,7:0.344507):0.046833,(8:0.304209,9:0.235226):0.106230):0.038815):0.352166):0.541592,(14:0.669192,13:0.311790):0.236946,1:1.160321);
   tree rep.85600 = ((((3:0.129847,4:0.304027):0.255968,2:0.246959):0.379029,((5:0.430087,(12:0.227288,(10:0.250084,11:0.152441):0.027967):0.039553):0.112103,((6:0.273950,7:0.344507):0.046833,(8:0.304209,9:0.235226):0.101056):0.046232):0.352166):0.541592,(14:0.669192,13:0.311790):0.236946,1:1.160321);
   tree rep.85700 = ((14:0.726553,13:0.266666):0.339298,(((3:0.165791,4:0.248095):0.162113,2:0.353042):0.467397,(((9:0.152648,8:0.274031):0.093749,(7:0.259680,6:0.306365):0.101930):0.101160,(((5:0.416158,12:0.149117):0.066975,11:0.223712):0.031077,10:0.199444):0.058667):0.352542):0.392277,1:1.274809);
   tree rep.85800 = ((((5:0.429533,((12:0.182426,11:0.128100):0.059674,10:0.240377):0.054300):0.165590,((7:0.338487,6:0.288598):0.078777,(8:0.337043,9:0.161324):0.051928):0.019488):0.357605,((4:0.279559,3:0.192850):0.095890,2:0.333833):0.519103):0.453946,(14:0.756076,13:0.265012):0.364867,1:1.345706);
   tree rep.85900 = ((((3:0.119593,4:0.319635):0.102735,2:0.270168):0.455714,((7:0.344714,((8:0.324667,9:0.172565):0.111168,((12:0.225347,(5:0.510098,11:0.178932):0.037578):0.025130,10:0.200763):0.112182):0.045488):0.074884,6:0.261040):0.270413):0.422758,(14:0.669192,13:0.302484):0.289853,1:1.209460);
   tree rep.86000 = ((((3:0.119593,4:0.359840):0.135690,2:0.304970):0.563476,((7:0.336711,((8:0.324667,9:0.188539):0.071594,(5:0.439261,(10:0.272705,(11:0.174877,12:0.150664):0.009618):0.046758):0.155863):0.037447):0.060583,6:0.252397):0.213248):0.312224,(14:0.669192,13:0.302484):0.295646,1:1.209460);
   tree rep.86100 = ((((5:0.439878,((12:0.216856,11:0.157923):0.033041,10:0.203775):0.080425):0.064799,((7:0.449971,(8:0.363603,9:0.186594):0.052151):0.075945,6:0.358459):0.078369):0.251115,((4:0.302163,3:0.152205):0.136702,2:0.280831):0.534610):0.521649,(14:0.668701,13:0.416809):0.234938,1:1.181047);
   tree rep.86200 = ((((3:0.176263,4:0.287929):0.176843,2:0.292433):0.501547,((7:0.359739,((8:0.324667,9:0.188539):0.071594,((5:0.490214,10:0.236081):0.029645,(11:0.209063,12:0.238329):0.034701):0.168699):0.087644):0.069671,6:0.272800):0.159896):0.660573,(14:0.669192,13:0.363999):0.122174,1:1.192320);
   tree rep.86300 = ((((5:0.439878,((12:0.145072,11:0.202961):0.053583,10:0.239049):0.050827):0.089857,((7:0.309774,6:0.268239):0.061770,(8:0.362534,9:0.146454):0.084687):0.053464):0.286513,((4:0.302163,3:0.152205):0.136702,2:0.280831):0.528044):0.522200,(14:0.668701,13:0.463420):0.202130,1:1.152835);
   tree rep.86400 = ((((5:0.439878,((12:0.145072,11:0.202961):0.053583,10:0.239049):0.050827):0.082315,((7:0.309774,6:0.268239):0.039876,(8:0.362534,9:0.138210):0.093345):0.043141):0.373387,((4:0.302163,3:0.152205):0.136702,2:0.283931):0.450161):0.522200,(14:0.668701,13:0.463420):0.202130,1:1.152835);
   tree rep.86500 = ((((5:0.439878,((12:0.175906,11:0.202961):0.041779,10:0.155849):0.074415):0.079194,((7:0.318167,6:0.268239):0.027778,(8:0.362534,9:0.138210):0.066409):0.059502):0.373387,((4:0.302163,3:0.152205):0.136702,2:0.283931):0.450161):0.488256,(14:0.613900,13:0.463420):0.245242,1:1.152835);
   tree rep.86600 = ((((3:0.130959,4:0.294816):0.154299,2:0.312924):0.491723,((((8:0.308544,9:0.174289):0.064853,7:0.399613):0.034798,(5:0.437970,(10:0.176481,(11:0.209063,12:0.230008):0.014505):0.061813):0.153495):0.052288,6:0.277007):0.318160):0.499076,(14:0.578621,13:0.363999):0.177204,1:1.348847);
   tree rep.86700 = ((14:0.686666,13:0.442245):0.248768,(((3:0.177747,4:0.262445):0.127424,2:0.317548):0.420111,((((9:0.197712,8:0.339162):0.061435,(11:0.184509,(10:0.262959,(5:0.446723,12:0.133034):0.078436):0.022565):0.209565):0.032119,7:0.361515):0.052514,6:0.252596):0.322016):0.374762,1:1.287543);
   tree rep.86800 = ((14:0.686666,13:0.306891):0.286849,(((3:0.177747,4:0.262445):0.127424,2:0.317548):0.422935,((((9:0.197712,8:0.339162):0.039722,(((5:0.446723,12:0.133034):0.051717,11:0.176245):0.057996,10:0.192118):0.154065):0.060881,7:0.351961):0.052514,6:0.252596):0.322016):0.427179,1:1.292999);
   tree rep.86900 = ((14:0.642074,13:0.306891):0.255508,(((3:0.179585,4:0.245556):0.114755,2:0.376207):0.435102,((((9:0.140542,8:0.296347):0.100514,(((5:0.446723,12:0.133034):0.051717,11:0.176245):0.057996,10:0.199402):0.149734):0.052474,7:0.351961):0.057479,6:0.252596):0.276096):0.548515,1:1.292999);
   tree rep.87000 = ((((3:0.135032,4:0.294816):0.106531,2:0.318084):0.565621,(((8:0.325839,9:0.184076):0.046161,(7:0.292714,6:0.302922):0.058011):0.046227,(5:0.486883,(10:0.195959,(11:0.163403,12:0.192373):0.046912):0.045998):0.116505):0.235004):0.513278,(14:0.622458,13:0.446498):0.090389,1:1.357029);
   tree rep.87100 = ((14:0.559859,13:0.322599):0.172437,(((3:0.126029,4:0.245556):0.163812,2:0.271353):0.501027,((((9:0.199081,8:0.296347):0.031014,(((5:0.445472,12:0.129934):0.081086,11:0.162119):0.039931,10:0.232091):0.123852):0.063913,7:0.351961):0.078439,6:0.252596):0.311049):0.619344,1:1.269026);
   tree rep.87200 = ((((3:0.158707,4:0.294816):0.184043,2:0.273136):0.574061,((((8:0.325839,9:0.184669):0.073417,7:0.350596):0.059714,6:0.310222):0.070747,(5:0.450076,(10:0.241628,(11:0.163403,12:0.192373):0.046912):0.037227):0.081720):0.214213):0.530617,(14:0.622458,13:0.326411):0.193301,1:1.194164);
   tree rep.87300 = ((14:0.559859,13:0.324549):0.164141,(((3:0.150599,4:0.262906):0.082069,2:0.403993):0.548834,((((9:0.208878,8:0.359629):0.030874,(((5:0.541074,12:0.151813):0.084966,11:0.139603):0.047045,10:0.270444):0.195451):0.062200,7:0.351961):0.066054,6:0.297279):0.309537):0.610565,1:1.286378);
   tree rep.87400 = ((((3:0.187706,4:0.270791):0.130455,2:0.338098):0.574061,((((8:0.325839,9:0.152069):0.066865,7:0.381527):0.087591,6:0.310222):0.067704,(5:0.506876,(10:0.241628,(11:0.161609,12:0.196467):0.043851):0.055027):0.065543):0.264853):0.423551,(14:0.503937,13:0.326411):0.270847,1:1.371958);
   tree rep.87500 = ((((5:0.360918,(10:0.196404,(11:0.193456,12:0.175850):0.028258):0.077854):0.050876,((7:0.306957,6:0.257828):0.138137,(8:0.342453,9:0.167119):0.046505):0.123115):0.326177,((4:0.268363,3:0.159260):0.122133,2:0.321492):0.396340):0.414053,(14:0.567571,13:0.361607):0.216235,1:1.252910);
   tree rep.87600 = (14:0.583423,(13:0.476987,(((3:0.104540,4:0.262906):0.124620,2:0.331495):0.443373,((((9:0.181254,8:0.326228):0.034622,(((5:0.500093,12:0.137697):0.071268,11:0.220483):0.019520,10:0.239627):0.186393):0.096544,7:0.353944):0.110682,6:0.225378):0.317780):0.702479):0.056897,1:1.425165);
   tree rep.87700 = ((((5:0.481868,(10:0.210720,(11:0.211852,12:0.194207):0.033801):0.057868):0.073641,((7:0.290944,6:0.257828):0.050545,(8:0.364292,9:0.149893):0.088327):0.091071):0.367085,((4:0.268363,3:0.159260):0.166459,2:0.333562):0.484421):0.307337,(14:0.567571,13:0.356262):0.430356,1:1.236649);
   tree rep.87800 = ((((5:0.465619,(10:0.268121,(11:0.211852,12:0.193500):0.029475):0.083819):0.079501,((7:0.290944,6:0.257828):0.050545,(8:0.364292,9:0.217097):0.096842):0.062867):0.231441,((4:0.268363,3:0.159260):0.159818,2:0.337657):0.494923):0.425543,(14:0.567571,13:0.361138):0.444360,1:1.392358);
   tree rep.87900 = ((((3:0.171132,4:0.284760):0.167093,2:0.238196):0.576234,(((8:0.325839,9:0.145026):0.072375,(7:0.350767,6:0.252595):0.055584):0.090277,(5:0.440071,(10:0.162016,(11:0.160405,12:0.230050):0.057624):0.049148):0.091903):0.227889):0.589027,(14:0.586790,13:0.312500):0.404172,1:1.319720);
   tree rep.88000 = ((((3:0.138316,4:0.284760):0.115897,2:0.361197):0.540353,(((8:0.346167,9:0.145026):0.074018,(7:0.350767,6:0.213244):0.059761):0.076643,(5:0.401475,(10:0.257700,(11:0.160405,12:0.230050):0.057624):0.050408):0.084850):0.178477):0.508451,(14:0.763917,13:0.312500):0.254088,1:1.319720);
   tree rep.88100 = ((((3:0.158493,4:0.284760):0.109270,2:0.380448):0.441653,(((8:0.346167,9:0.173876):0.099792,(7:0.350767,6:0.213244):0.059761):0.047040,(5:0.401475,(10:0.249500,(11:0.164747,12:0.186838):0.040149):0.070711):0.092257):0.336379):0.508451,(14:0.763917,13:0.381440):0.338286,1:1.142126);
   tree rep.88200 = ((13:0.344645,14:0.592223):0.197545,(((6:0.298729,7:0.423867):0.027881,((8:0.301028,9:0.194833):0.049540,(5:0.406826,((11:0.162025,12:0.165401):0.067171,10:0.284390):0.048053):0.121698):0.080390):0.237794,((4:0.201665,3:0.122317):0.172601,2:0.317900):0.422088):0.481271,1:1.446531);
   tree rep.88300 = ((((5:0.470576,(10:0.222891,(11:0.155222,12:0.242063):0.046576):0.042989):0.070122,((7:0.349202,6:0.298613):0.054149,(8:0.364292,9:0.142492):0.111399):0.115912):0.365862,((4:0.258133,3:0.156790):0.155392,2:0.313863):0.412184):0.420715,(14:0.611828,13:0.361196):0.245138,1:1.483164);
   tree rep.88400 = ((13:0.344645,14:0.667551):0.168208,((((6:0.227365,7:0.310138):0.070882,(8:0.301028,9:0.194833):0.064393):0.046973,(5:0.484024,((11:0.173680,12:0.197772):0.045392,10:0.202228):0.067058):0.095659):0.328926,((4:0.239068,3:0.122317):0.179792,2:0.281628):0.422088):0.437587,1:1.085410);
   tree rep.88500 = ((13:0.344645,14:0.667551):0.168208,((((6:0.227365,7:0.270149):0.068595,(8:0.301028,9:0.194833):0.064393):0.041661,(5:0.484024,((11:0.173680,12:0.184875):0.058176,10:0.190821):0.057545):0.079414):0.314770,((4:0.239068,3:0.122317):0.179792,2:0.281628):0.422088):0.437587,1:1.085410);
   tree rep.88600 = ((((3:0.131786,4:0.236554):0.195786,2:0.303855):0.497675,(((8:0.297452,9:0.201845):0.124908,(7:0.392168,6:0.262965):0.080332):0.043300,(5:0.442507,(10:0.215063,(11:0.180954,12:0.217849):0.048047):0.042758):0.072768):0.390384):0.452948,(14:0.749239,13:0.260611):0.188839,1:1.320221);
   tree rep.88700 = ((((5:0.385095,(10:0.197760,(11:0.121173,12:0.233114):0.040827):0.068837):0.035683,((7:0.337082,6:0.294537):0.067630,(8:0.363401,9:0.200526):0.060285):0.089169):0.375447,((4:0.258133,3:0.117790):0.214586,2:0.238909):0.422511):0.427773,(14:0.611828,13:0.283693):0.178055,1:1.207913);
   tree rep.88800 = ((((5:0.385095,(10:0.248559,(11:0.137681,12:0.162974):0.013387):0.102789):0.035683,((7:0.337082,6:0.294537):0.067630,(8:0.363401,9:0.200526):0.044151):0.093995):0.342767,((4:0.292773,3:0.117790):0.134192,2:0.301046):0.422511):0.430660,(14:0.611828,13:0.322066):0.142800,1:1.207913);
   tree rep.88900 = ((13:0.410029,14:0.726291):0.264409,(((3:0.113565,4:0.277731):0.102128,2:0.314916):0.608990,((((9:0.194845,8:0.336453):0.085706,(10:0.251495,((5:0.482832,12:0.146114):0.043864,11:0.203095):0.034618):0.164267):0.079489,7:0.362899):0.063479,6:0.214305):0.328260):0.419198,1:1.350716);
   tree rep.89000 = ((13:0.306470,14:0.702690):0.216965,(((5:0.397239,((11:0.186424,12:0.174049):0.081704,10:0.210474):0.020230):0.135059,((6:0.232717,7:0.309090):0.053961,(8:0.364813,9:0.184950):0.074068):0.057294):0.246515,((4:0.239068,3:0.157466):0.121812,2:0.350497):0.465456):0.467261,1:1.384084);
   tree rep.89100 = ((13:0.306470,14:0.702690):0.216965,((((8:0.364813,9:0.184950):0.074068,(5:0.397239,((11:0.163235,12:0.189493):0.032961,10:0.200090):0.074967):0.156174):0.052685,(6:0.232717,7:0.309090):0.053961):0.363560,((4:0.239068,3:0.157466):0.121812,2:0.350497):0.465456):0.446876,1:1.384084);
   tree rep.89200 = ((13:0.306470,14:0.702690):0.216965,((((8:0.364813,9:0.184950):0.074068,(5:0.430602,((11:0.138153,12:0.189493):0.039305,10:0.198174):0.073187):0.135466):0.045927,(6:0.348455,7:0.309090):0.042891):0.256646,((4:0.239068,3:0.157466):0.121812,2:0.350497):0.465456):0.446876,1:1.384084);
   tree rep.89300 = ((14:0.719525,13:0.486014):0.072784,(((3:0.149291,4:0.271939):0.188971,2:0.305808):0.566284,((((9:0.165387,8:0.379234):0.071877,(10:0.211594,((5:0.477143,12:0.102019):0.043152,11:0.181490):0.059669):0.195259):0.137047,7:0.324032):0.096337,6:0.231539):0.346891):0.636675,1:1.419957);
   tree rep.89400 = ((13:0.306470,14:0.702690):0.216965,(((((8:0.364813,9:0.174814):0.077323,(5:0.430602,(11:0.157943,(12:0.183289,10:0.222903):0.036197):0.062615):0.124098):0.071894,7:0.304857):0.061362,6:0.216445):0.308040,((4:0.292294,3:0.203728):0.175979,2:0.252243):0.476561):0.446876,1:1.384084);
   tree rep.89500 = ((14:0.645325,13:0.486014):0.075290,(((3:0.149291,4:0.271939):0.181573,2:0.305808):0.463460,((((9:0.196969,8:0.375339):0.098972,(10:0.229359,((5:0.477143,12:0.116157):0.072649,11:0.163578):0.072874):0.149972):0.097884,7:0.324032):0.067293,6:0.263945):0.251079):0.586137,1:1.513788);
   tree rep.89600 = ((14:0.645325,13:0.486014):0.075290,(((3:0.149291,4:0.271939):0.181573,2:0.305808):0.463460,((((9:0.196969,8:0.375339):0.087123,(10:0.229359,((5:0.477143,12:0.116157):0.072649,11:0.206391):0.039803):0.145986):0.107291,7:0.314191):0.080884,6:0.253615):0.303557):0.590652,1:1.513788);
   tree rep.89700 = ((14:0.645325,13:0.535298):0.070204,(((3:0.149291,4:0.271939):0.181573,2:0.305808):0.463460,((((9:0.196969,8:0.375339):0.069556,(10:0.229359,((5:0.477143,12:0.116157):0.072649,11:0.206391):0.037088):0.140895):0.101869,7:0.314191):0.070637,6:0.253615):0.303557):0.590652,1:1.336938);
   tree rep.89800 = ((((5:0.488738,((12:0.180102,11:0.209757):0.075906,10:0.181030):0.028808):0.134202,((7:0.333778,6:0.288999):0.048793,(8:0.312842,9:0.197803):0.131727):0.052308):0.187345,((4:0.246425,3:0.171841):0.163520,2:0.225785):0.625351):0.656958,(14:0.595855,13:0.473432):0.106349,1:1.117653);
   tree rep.89900 = ((((3:0.194914,4:0.246875):0.205585,2:0.287460):0.280698,((5:0.478550,((12:0.183498,11:0.172248):0.060251,10:0.199060):0.079526):0.079746,((8:0.424969,9:0.182071):0.102021,(6:0.281880,7:0.344552):0.043052):0.046039):0.335380):0.611973,(14:0.839995,13:0.319209):0.166129,1:1.091478);
   tree rep.90000 = ((14:0.668795,13:0.467289):0.268736,(((3:0.173030,4:0.271939):0.201706,2:0.257053):0.553425,((((9:0.196969,8:0.391175):0.070122,(10:0.254228,((5:0.477143,12:0.116157):0.072649,11:0.145522):0.031924):0.142005):0.077609,7:0.398742):0.081420,6:0.295955):0.367748):0.383521,1:1.524974);
   tree rep.90100 = ((14:0.668795,13:0.398046):0.379439,(((3:0.173030,4:0.257159):0.173351,2:0.260474):0.575669,((((9:0.191759,8:0.391175):0.088193,(10:0.254228,((5:0.477143,12:0.135678):0.066854,11:0.175594):0.034197):0.142005):0.043094,7:0.398742):0.108239,6:0.194940):0.235915):0.458179,1:1.332853);
   tree rep.90200 = ((((3:0.176410,4:0.225340):0.147005,2:0.269832):0.472927,((5:0.369709,((12:0.183498,11:0.172248):0.042080,10:0.192296):0.056857):0.118704,(6:0.280279,((8:0.371108,9:0.169688):0.066908,7:0.358892):0.078999):0.046289):0.333382):0.558637,(14:0.839995,13:0.292331):0.243793,1:1.293723);
   tree rep.90300 = ((((3:0.159782,4:0.225340):0.132345,2:0.349006):0.498166,((5:0.393145,((12:0.136081,11:0.172248):0.037073,10:0.260018):0.031617):0.119406,(6:0.302999,((8:0.331567,9:0.185150):0.066506,7:0.400732):0.057204):0.037730):0.256938):0.558637,(14:0.839995,13:0.306156):0.289789,1:1.111703);
   tree rep.90400 = ((14:0.712413,13:0.398046):0.231989,(((3:0.173030,4:0.193611):0.160419,2:0.353423):0.625690,((((9:0.191759,8:0.390700):0.086127,(10:0.223450,((5:0.485464,12:0.185827):0.095035,11:0.154808):0.032978):0.157134):0.060173,7:0.346589):0.072887,6:0.247316):0.176435):0.480011,1:1.730678);
   tree rep.90500 = ((((7:0.267358,(((10:0.218116,5:0.562272):0.001071,(12:0.190830,11:0.177159):0.067999):0.158818,(8:0.365400,9:0.215872):0.061453):0.043053):0.024155,6:0.268053):0.353096,((4:0.255807,3:0.130253):0.090422,2:0.366308):0.537733):0.674512,(14:0.505556,13:0.258119):0.153040,1:1.276052);
   tree rep.90600 = ((14:0.677948,13:0.448440):0.181699,(((3:0.173030,4:0.193611):0.211967,2:0.353423):0.602241,((((9:0.153231,8:0.390700):0.061824,(10:0.178688,((5:0.458648,12:0.185827):0.099321,11:0.134329):0.047125):0.179339):0.031869,7:0.408151):0.056659,6:0.275563):0.215206):0.422890,1:0.974241);
   tree rep.90700 = ((13:0.293260,14:0.779886):0.313796,(((5:0.436526,(10:0.194353,(11:0.204670,12:0.184351):0.022108):0.049414):0.063153,((7:0.328564,6:0.376881):0.074473,(8:0.341792,9:0.243246):0.040247):0.086804):0.388694,((4:0.232032,3:0.135130):0.146130,2:0.299181):0.411433):0.429708,1:1.320170);
   tree rep.90800 = (((6:0.198331,(7:0.348157,((10:0.200471,(11:0.185231,(5:0.449946,12:0.129451):0.054475):0.032281):0.131318,(8:0.365400,9:0.159114):0.119056):0.083218):0.098984):0.373015,((4:0.266412,3:0.099090):0.138608,2:0.326125):0.467445):0.581681,(14:0.670067,13:0.296853):0.141175,1:1.272425);
   tree rep.90900 = ((13:0.293260,14:0.779886):0.313796,(((5:0.403304,(10:0.217767,(11:0.188626,12:0.194267):0.048266):0.068512):0.061437,((7:0.318231,(8:0.341792,9:0.148133):0.053053):0.048263,6:0.339419):0.094200):0.240880,((4:0.232032,3:0.126868):0.146988,2:0.286950):0.411433):0.515887,1:1.229507);
   tree rep.91000 = ((13:0.293260,14:0.779886):0.313796,((((7:0.359889,(8:0.341792,9:0.196927):0.042720):0.074850,(5:0.403304,(10:0.217767,(11:0.188626,12:0.194267):0.048266):0.068512):0.087049):0.052669,6:0.273869):0.264351,((4:0.211837,3:0.126868):0.134492,2:0.286950):0.552492):0.477592,1:1.229507);
   tree rep.91100 = (((6:0.261273,(7:0.339422,((10:0.193634,(11:0.172992,(5:0.460886,12:0.183403):0.034210):0.050517):0.153288,(8:0.365400,9:0.141317):0.123029):0.077349):0.026658):0.273128,((4:0.281131,3:0.140460):0.228319,2:0.230123):0.496365):0.421477,(14:0.670067,13:0.350682):0.242249,1:1.341261);
   tree rep.91200 = ((14:0.677948,13:0.372298):0.170084,(((3:0.188911,4:0.202749):0.246138,2:0.339338):0.520069,((((9:0.208268,8:0.369843):0.067085,((10:0.214579,(12:0.180072,11:0.147085):0.085653):0.061394,5:0.456010):0.121496):0.094607,7:0.292132):0.085196,6:0.190711):0.261113):0.447887,1:1.541901);
   tree rep.91300 = ((13:0.369171,14:0.811052):0.236249,((((5:0.408004,(10:0.245515,(11:0.130880,12:0.194267):0.090088):0.084381):0.092522,(7:0.372092,(8:0.341792,9:0.197672):0.093790):0.078607):0.053135,6:0.274488):0.250204,((4:0.252415,3:0.139127):0.105168,2:0.366085):0.562890):0.556213,1:1.096603);
   tree rep.91400 = ((14:0.705024,13:0.372298):0.202513,(((3:0.118712,4:0.202749):0.165829,2:0.279383):0.517848,((((9:0.208268,8:0.369843):0.080347,(10:0.191713,((5:0.521351,12:0.178507):0.019963,11:0.185127):0.046909):0.166792):0.069193,7:0.337295):0.075255,6:0.218692):0.212289):0.517779,1:1.215421);
   tree rep.91500 = ((13:0.369171,14:0.715687):0.152658,(((5:0.408004,(10:0.222569,(11:0.197250,12:0.197229):0.067442):0.036915):0.139917,((7:0.288402,(8:0.341792,9:0.197672):0.092751):0.068753,6:0.279469):0.048622):0.213362,((4:0.257071,3:0.168328):0.141364,2:0.308588):0.538919):0.521536,1:1.212961);
   tree rep.91600 = ((13:0.369171,14:0.715687):0.154333,(((7:0.356832,((5:0.416206,(10:0.222569,(11:0.197250,12:0.197229):0.044430):0.038115):0.105876,(8:0.341792,9:0.197672):0.092751):0.056605):0.056578,6:0.279469):0.241764,((4:0.257071,3:0.168328):0.141364,2:0.308588):0.578791):0.466805,1:1.212961);
   tree rep.91700 = ((((3:0.131431,4:0.250603):0.151627,2:0.370471):0.529461,(((5:0.464868,(10:0.168914,(11:0.151391,12:0.197946):0.094773):0.068691):0.109148,(8:0.361273,9:0.132285):0.104858):0.066965,(7:0.325521,6:0.353808):0.035361):0.283659):0.579616,(14:0.771833,13:0.334234):0.119643,1:1.276817);
   tree rep.91800 = ((((3:0.178048,4:0.267895):0.112556,2:0.342513):0.548262,((5:0.501100,(10:0.205046,(11:0.168733,12:0.197946):0.108340):0.057225):0.035282,((7:0.360059,6:0.248928):0.079141,(8:0.361273,9:0.132285):0.148822):0.079287):0.252555):0.505917,(14:0.771833,13:0.344240):0.167074,1:1.478574);
   tree rep.91900 = ((((3:0.123914,4:0.267895):0.145620,2:0.278827):0.557114,((5:0.355063,(10:0.220241,(11:0.202686,12:0.197946):0.069315):0.069372):0.035282,((7:0.360059,6:0.248928):0.079141,(8:0.361273,9:0.132285):0.148822):0.096610):0.254550):0.505917,(14:0.771833,13:0.344240):0.167074,1:1.478574);
   tree rep.92000 = ((14:0.628204,13:0.486883):0.129456,(((3:0.134480,4:0.326745):0.108662,2:0.319812):0.459912,((((9:0.221129,8:0.369843):0.054504,((5:0.475267,12:0.142635):0.047698,(11:0.211724,10:0.243129):0.022918):0.204897):0.081594,7:0.343268):0.042951,6:0.278034):0.366980):0.682286,1:1.310843);
   tree rep.92100 = ((((3:0.149760,4:0.267895):0.188546,2:0.281310):0.468620,((5:0.455593,(10:0.185625,(11:0.194778,12:0.152559):0.024168):0.078637):0.122993,((7:0.302719,6:0.248928):0.091161,(8:0.361273,9:0.145412):0.102130):0.064443):0.266856):0.441383,(14:0.771833,13:0.344240):0.279168,1:1.478574);
   tree rep.92200 = ((13:0.313435,14:0.776924):0.218860,((((10:0.191036,(11:0.170292,12:0.184038):0.046781):0.081503,5:0.439740):0.120891,((6:0.276176,7:0.341023):0.039449,(8:0.389209,9:0.158550):0.109310):0.020436):0.231831,((4:0.267481,3:0.224740):0.220595,2:0.312551):0.476758):0.477136,1:1.120204);
   tree rep.92300 = ((((3:0.149760,4:0.267895):0.188546,2:0.281310):0.493496,(((10:0.252514,(11:0.194778,12:0.109301):0.054394):0.052135,5:0.420744):0.118883,((7:0.302719,6:0.248928):0.143514,(8:0.361273,9:0.198817):0.102853):0.037364):0.336937):0.481102,(14:0.771833,13:0.322711):0.196535,1:1.066481);
   tree rep.92400 = ((((3:0.149760,4:0.267895):0.188546,2:0.281310):0.493496,((((11:0.215825,10:0.255161):0.020360,12:0.185070):0.028650,5:0.420744):0.126100,((7:0.388832,6:0.248928):0.103134,(8:0.395268,9:0.198817):0.091225):0.040796):0.336937):0.481102,(14:0.771833,13:0.322711):0.196535,1:1.066481);
   tree rep.92500 = ((13:0.339043,14:0.783721):0.339382,((((10:0.278008,(11:0.170609,12:0.180049):0.069109):0.096206,5:0.416515):0.089626,(6:0.294191,((8:0.345719,9:0.158550):0.079881,7:0.382464):0.061577):0.017434):0.224620,((4:0.242064,3:0.224740):0.176809,2:0.264125):0.607016):0.430082,1:1.260235);
   tree rep.92600 = ((((3:0.149760,4:0.263409):0.131776,2:0.330212):0.432847,((7:0.304618,6:0.248928):0.077173,(((10:0.293892,(12:0.219087,11:0.215825):0.027613):0.060327,5:0.495072):0.089537,(8:0.395268,9:0.198817):0.084533):0.038487):0.408809):0.564284,(14:0.778547,13:0.421271):0.230389,1:1.299592);
   tree rep.92700 = ((((3:0.151927,4:0.265619):0.233445,2:0.274501):0.418073,((7:0.382619,(((10:0.261371,(12:0.219087,11:0.215825):0.027613):0.077900,5:0.428853):0.116603,(8:0.395268,9:0.198817):0.084533):0.046345):0.059797,6:0.248928):0.335145):0.591439,(14:0.778547,13:0.372218):0.153663,1:1.275437);
   tree rep.92800 = ((13:0.339043,14:0.647835):0.296771,((((10:0.235792,(11:0.145977,12:0.177362):0.077050):0.100177,5:0.416515):0.076819,((7:0.346210,6:0.329406):0.093892,(8:0.345719,9:0.205751):0.065879):0.046256):0.346527,((4:0.272503,3:0.141051):0.150784,2:0.331809):0.426428):0.375910,1:1.257034);
   tree rep.92900 = ((13:0.360093,14:0.647835):0.289985,((((10:0.220469,(11:0.203408,12:0.177362):0.066447):0.060268,5:0.416515):0.078018,((7:0.346210,6:0.329406):0.106058,(8:0.345719,9:0.205751):0.065879):0.070689):0.346527,((4:0.273997,3:0.124856):0.179043,2:0.270995):0.426428):0.375910,1:1.491842);
   tree rep.93000 = ((13:0.260658,14:0.707979):0.445192,((((10:0.220469,(11:0.203408,12:0.177362):0.066447):0.060268,5:0.416515):0.059481,((7:0.346210,6:0.329406):0.106058,(8:0.345719,9:0.205751):0.065879):0.070689):0.331624,((4:0.273997,3:0.124856):0.179043,2:0.270995):0.426428):0.346301,1:1.109690);
   tree rep.93100 = ((14:0.644039,13:0.583702):0.297337,(((3:0.124115,4:0.284014):0.125025,2:0.262933):0.487272,((((9:0.213288,8:0.304100):0.058233,(((5:0.379600,12:0.151014):0.075633,11:0.180306):0.018958,10:0.228742):0.136002):0.057172,7:0.322559):0.078939,6:0.244362):0.264028):0.318757,1:1.456048);
   tree rep.93200 = ((((3:0.114181,4:0.263377):0.210854,2:0.291647):0.553661,(((8:0.335757,9:0.147195):0.079346,(7:0.362497,6:0.239410):0.087126):0.037204,((10:0.168444,5:0.370144):0.017650,(12:0.185158,11:0.197651):0.038059):0.126662):0.188426):0.549471,(14:0.543964,13:0.350872):0.248647,1:1.163699);
   tree rep.93300 = ((14:0.644039,13:0.559136):0.280568,(((3:0.128028,4:0.284014):0.127458,2:0.291428):0.487272,((((9:0.213288,8:0.304100):0.058233,(((5:0.511407,12:0.177343):0.046592,11:0.180306):0.037944,10:0.240918):0.203068):0.066651,7:0.341315):0.078939,6:0.247191):0.286109):0.294908,1:1.456048);
   tree rep.93400 = ((13:0.369134,14:0.615576):0.317299,((((10:0.226957,(11:0.150323,12:0.186726):0.092117):0.075326,5:0.489480):0.055029,((7:0.328922,6:0.315063):0.050732,(8:0.386368,9:0.158988):0.064435):0.093340):0.366294,((4:0.290909,3:0.118096):0.259736,2:0.275133):0.433376):0.603318,1:1.339173);
   tree rep.93500 = ((((3:0.134600,4:0.263377):0.152700,2:0.291647):0.573861,(((8:0.376482,9:0.199533):0.121408,(7:0.362171,6:0.200446):0.093994):0.044368,(((12:0.172547,11:0.211929):0.049871,10:0.207357):0.034381,5:0.484286):0.142431):0.241995):0.382639,(14:0.543964,13:0.350872):0.252520,1:1.147138);
   tree rep.93600 = ((14:0.699595,13:0.581220):0.290889,(((3:0.178926,4:0.223460):0.126295,2:0.364201):0.499477,((((9:0.215705,8:0.358595):0.086417,(((5:0.493133,12:0.149767):0.091643,11:0.180492):0.047472,10:0.211576):0.160923):0.074461,7:0.366093):0.088057,6:0.203909):0.348371):0.374633,1:1.446906);
   tree rep.93700 = ((((3:0.134600,4:0.263377):0.152700,2:0.304916):0.446492,(((8:0.376482,9:0.199533):0.087041,(7:0.343429,6:0.188777):0.112597):0.037882,(((12:0.166935,11:0.168832):0.054764,10:0.276997):0.049269,5:0.484286):0.124357):0.224847):0.475772,(14:0.558893,13:0.437233):0.148090,1:1.209766);
   tree rep.93800 = ((13:0.369134,14:0.633691):0.210130,((((10:0.215305,(11:0.138115,12:0.153583):0.055636):0.079733,5:0.435163):0.084192,(6:0.315063,((8:0.386368,9:0.158988):0.081089,7:0.300386):0.049304):0.106827):0.257702,((4:0.292783,3:0.118096):0.198733,2:0.236871):0.354769):0.466690,1:1.188432);
   tree rep.93900 = (((((9:0.203616,8:0.436477):0.065861,(6:0.210893,7:0.390241):0.123792):0.075640,(5:0.469110,((11:0.162151,12:0.210230):0.083856,10:0.180424):0.016397):0.130468):0.262740,((4:0.283886,3:0.125953):0.160026,2:0.291563):0.501601):0.536959,(14:0.736973,13:0.404298):0.191766,1:1.268768);
   tree rep.94000 = ((((3:0.192896,4:0.213393):0.158407,2:0.311938):0.577608,((7:0.365063,((8:0.376482,9:0.180858):0.082561,(((12:0.152666,11:0.169207):0.054234,10:0.190950):0.072900,5:0.509664):0.112183):0.045451):0.028750,6:0.267768):0.205445):0.438410,(14:0.674216,13:0.339428):0.324165,1:1.276320);
   tree rep.94100 = ((((3:0.183219,4:0.213393):0.181625,2:0.311938):0.517467,((7:0.365063,((8:0.351551,9:0.184013):0.102229,(((12:0.152722,11:0.163561):0.065357,10:0.190950):0.057580,5:0.509664):0.128793):0.032301):0.044542,6:0.251223):0.278272):0.299852,(14:0.837442,13:0.339428):0.241938,1:1.276320);
   tree rep.94200 = ((((3:0.183219,4:0.213393):0.181625,2:0.311938):0.610890,((7:0.277118,((8:0.351551,9:0.184013):0.109674,(((12:0.156791,11:0.163561):0.074933,10:0.188168):0.021751,5:0.500807):0.124381):0.085635):0.044542,6:0.245233):0.174340):0.336305,(14:0.837442,13:0.395731):0.258418,1:1.265798);
   tree rep.94300 = ((((3:0.183219,4:0.235424):0.138825,2:0.311938):0.585613,((7:0.277118,((8:0.351551,9:0.174449):0.080004,(10:0.194231,(5:0.501951,(12:0.225129,11:0.163561):0.085640):0.025569):0.128208):0.066675):0.044542,6:0.245233):0.174340):0.513999,(14:0.837442,13:0.329449):0.150285,1:1.265798);
   tree rep.94400 = ((((3:0.154029,4:0.235424):0.152863,2:0.311938):0.500111,((7:0.277118,((8:0.351551,9:0.174449):0.080004,((10:0.194231,(12:0.190894,11:0.163561):0.058838):0.057396,5:0.393076):0.153748):0.041054):0.045358,6:0.236013):0.272580):0.360606,(14:0.837442,13:0.329449):0.318024,1:1.265798);
   tree rep.94500 = ((((((9:0.154016,8:0.354120):0.073505,((11:0.192819,(12:0.215090,5:0.470284):0.065529):0.044595,10:0.197452):0.197806):0.062064,7:0.344646):0.040150,6:0.234629):0.412744,((4:0.276148,3:0.127296):0.094136,2:0.371782):0.452244):0.622616,(14:0.651133,13:0.309262):0.235827,1:1.383704);
   tree rep.94600 = ((13:0.305844,14:0.750419):0.220406,(((6:0.284760,7:0.276258):0.050050,((8:0.361409,9:0.153316):0.066094,(((11:0.198498,12:0.214801):0.066254,10:0.222517):0.049229,5:0.477042):0.112544):0.045856):0.452482,((4:0.241258,3:0.200915):0.108454,2:0.339511):0.421070):0.337806,1:1.308645);
   tree rep.94700 = ((13:0.305844,14:0.750419):0.220406,(((6:0.284760,7:0.276258):0.050050,((8:0.361409,9:0.153316):0.066094,(10:0.222517,((11:0.175494,12:0.195865):0.051647,5:0.421877):0.005997):0.169452):0.045856):0.452482,((4:0.241258,3:0.200915):0.108454,2:0.339511):0.421070):0.337806,1:1.308645);
   tree rep.94800 = ((13:0.305844,14:0.750419):0.220406,(((6:0.290532,7:0.276258):0.041506,((8:0.361409,9:0.153316):0.060739,((11:0.175494,12:0.185548):0.038476,(10:0.244326,5:0.421877):0.013083):0.182729):0.045856):0.383667,((4:0.241258,3:0.200915):0.108454,2:0.339511):0.421070):0.337806,1:1.308645);
   tree rep.94900 = ((14:0.754740,13:0.462442):0.274811,(((3:0.179329,4:0.229085):0.180341,2:0.267442):0.640245,((((9:0.214401,8:0.317639):0.066309,(((5:0.484992,12:0.158450):0.083145,11:0.151607):0.066790,10:0.159759):0.168527):0.088710,7:0.349437):0.135550,6:0.210752):0.331836):0.592588,1:1.386222);
   tree rep.95000 = ((13:0.409046,14:0.697325):0.246611,(((6:0.290532,7:0.288939):0.067354,((8:0.414840,9:0.154896):0.069062,(((11:0.175494,12:0.185548):0.038272,10:0.199803):0.058996,5:0.408033):0.187807):0.034162):0.385214,((4:0.319609,3:0.159387):0.099315,2:0.356853):0.430623):0.385197,1:1.275931);
   tree rep.95100 = ((14:0.863525,13:0.462442):0.171403,(((3:0.179329,4:0.229085):0.180341,2:0.349483):0.442827,((((9:0.265904,8:0.317639):0.038112,(((5:0.485530,12:0.141167):0.091236,11:0.172801):0.044229,10:0.267568):0.220441):0.104923,7:0.349437):0.102179,6:0.210752):0.470857):0.677750,1:1.215159);
   tree rep.95200 = ((((3:0.140875,4:0.273879):0.142767,2:0.263143):0.591663,(6:0.214873,(((8:0.343375,9:0.140465):0.037370,((10:0.203777,(5:0.396272,12:0.148963):0.036432):0.016328,11:0.232413):0.176124):0.119038,7:0.307091):0.030153):0.204256):0.530107,(14:0.635436,13:0.430851):0.201136,1:1.381520);
   tree rep.95300 = ((13:0.392560,14:0.604767):0.211979,((((6:0.272175,7:0.288939):0.066662,(8:0.414840,9:0.151863):0.078824):0.040623,(((11:0.200981,10:0.223802):0.019785,12:0.184534):0.057537,5:0.444661):0.147807):0.257801,((4:0.328031,3:0.226994):0.135666,2:0.312638):0.473404):0.378201,1:1.383561);
   tree rep.95400 = ((13:0.392560,14:0.731644):0.258924,((((6:0.272175,7:0.288939):0.066662,(8:0.414840,9:0.157325):0.090913):0.044297,((11:0.200981,10:0.223802):0.019785,(12:0.184534,5:0.444661):0.039897):0.148282):0.257801,((4:0.330121,3:0.225493):0.140107,2:0.240688):0.520227):0.521090,1:1.383561);
   tree rep.95500 = ((((3:0.169012,4:0.309288):0.161870,2:0.298281):0.629848,(6:0.268490,(((8:0.334138,9:0.205539):0.056493,(10:0.247796,(11:0.147710,(12:0.129058,5:0.497667):0.091877):0.031116):0.107469):0.043954,7:0.323858):0.045148):0.333449):0.449638,(14:0.635436,13:0.392943):0.245854,1:1.362546);
   tree rep.95600 = ((((3:0.169012,4:0.238758):0.217471,2:0.298281):0.347623,(6:0.268490,(((8:0.334138,9:0.187246):0.070479,(10:0.263681,(11:0.132658,(12:0.129058,5:0.497667):0.091877):0.041430):0.107469):0.043232,7:0.323858):0.045148):0.435947):0.449638,(14:0.635436,13:0.392943):0.245854,1:1.362546);
   tree rep.95700 = ((((3:0.171123,4:0.244871):0.278174,2:0.249262):0.451468,(6:0.193313,(((8:0.304999,9:0.187246):0.080227,(10:0.194565,(11:0.179093,(12:0.129058,5:0.416480):0.087063):0.045772):0.178734):0.044373,7:0.385989):0.070637):0.374065):0.476039,(14:0.713374,13:0.392943):0.159550,1:1.285924);
   tree rep.95800 = ((((3:0.121773,4:0.247328):0.150913,2:0.254012):0.418093,(6:0.208284,(((8:0.304999,9:0.187246):0.080227,(10:0.194565,(11:0.144076,(12:0.145548,5:0.416480):0.077575):0.046102):0.135878):0.044373,7:0.349571):0.085315):0.382896):0.464354,(14:0.713374,13:0.392943):0.151820,1:1.285924);
   tree rep.95900 = ((((3:0.161453,4:0.247328):0.196726,2:0.229603):0.403660,(6:0.208284,(((8:0.304999,9:0.190576):0.098889,(10:0.215076,(11:0.192614,(12:0.151943,5:0.416480):0.067806):0.035919):0.147663):0.044373,7:0.349571):0.085315):0.267665):0.367457,(14:0.737175,13:0.392943):0.352268,1:1.285924);
   tree rep.96000 = (((7:0.291804,(((9:0.134794,8:0.446400):0.092575,((10:0.188880,(12:0.183245,11:0.168319):0.089465):0.018969,5:0.466500):0.153821):0.116429,6:0.277962):0.025950):0.214378,((4:0.258597,3:0.128624):0.188559,2:0.265619):0.583628):0.622767,(14:0.649173,13:0.439402):0.298174,1:1.064177);
   tree rep.96100 = ((((7:0.320234,((9:0.144941,8:0.404136):0.079020,((10:0.188880,(12:0.191671,11:0.157082):0.060767):0.054136,5:0.466500):0.148728):0.066249):0.049362,6:0.282491):0.261001,((4:0.258597,3:0.160387):0.173663,2:0.256816):0.583628):0.622767,(14:0.649173,13:0.439402):0.298174,1:1.064177);
   tree rep.96200 = ((((7:0.320234,((9:0.168081,8:0.372377):0.110968,((10:0.188880,(12:0.191671,11:0.210859):0.056451):0.046163,5:0.466500):0.118558):0.060471):0.049362,6:0.282491):0.226928,((4:0.258133,3:0.171074):0.147775,2:0.341420):0.583628):0.542913,(14:0.649173,13:0.472770):0.221488,1:1.501517);
   tree rep.96300 = ((((3:0.155219,4:0.258674):0.094288,2:0.357061):0.580229,(6:0.247389,(7:0.345954,(((10:0.198041,(11:0.176120,12:0.223660):0.066675):0.021029,5:0.416480):0.125364,(8:0.304999,9:0.192107):0.048696):0.081645):0.063566):0.186794):0.430206,(14:0.696560,13:0.392943):0.198712,1:1.112657);
   tree rep.96400 = (((((7:0.369229,(9:0.168081,8:0.372377):0.053472):0.066218,((10:0.214151,(12:0.176806,11:0.147416):0.048922):0.076843,5:0.470756):0.105119):0.084370,6:0.287008):0.222936,((4:0.258133,3:0.114338):0.159687,2:0.393158):0.543273):0.435429,(14:0.649173,13:0.350615):0.128260,1:1.449427);
   tree rep.96500 = ((((3:0.148364,4:0.254607):0.166127,2:0.275012):0.593836,(6:0.269414,(((8:0.304999,9:0.245216):0.060020,7:0.345954):0.072939,((10:0.172775,(11:0.145258,12:0.220059):0.083668):0.027225,5:0.428263):0.154702):0.031320):0.236094):0.430206,(14:0.696560,13:0.368042):0.306672,1:1.208410);
   tree rep.96600 = ((((3:0.148364,4:0.254607):0.166127,2:0.275012):0.593836,(6:0.270759,(((8:0.304999,9:0.245216):0.060020,((10:0.235156,(11:0.145258,12:0.138232):0.056759):0.027225,5:0.485565):0.112631):0.076389,7:0.345954):0.031320):0.232682):0.436944,(14:0.696560,13:0.368042):0.306672,1:1.208410);
   tree rep.96700 = ((13:0.319945,14:0.749069):0.234086,((((6:0.314149,7:0.356889):0.031894,(8:0.329370,9:0.166316):0.123464):0.088002,(5:0.452336,((11:0.195324,12:0.182677):0.058179,10:0.225945):0.026928):0.068104):0.231002,((4:0.248336,3:0.145389):0.193759,2:0.273835):0.396539):0.489309,1:1.189716);
   tree rep.96800 = ((13:0.467530,14:0.749069):0.226898,((((6:0.314149,7:0.356889):0.031894,(8:0.329370,9:0.166316):0.123464):0.088002,(5:0.452336,((11:0.162265,12:0.182677):0.034265,10:0.226486):0.083620):0.072953):0.393548,((4:0.248336,3:0.145389):0.193759,2:0.273835):0.396539):0.442821,1:1.405947);
   tree rep.96900 = ((13:0.486660,14:0.749069):0.199918,((((6:0.314149,7:0.356889):0.031894,(8:0.270326,9:0.166316):0.108904):0.107628,(5:0.452336,((11:0.149258,12:0.182677):0.039125,10:0.233617):0.083963):0.056536):0.421167,((4:0.248336,3:0.182584):0.173450,2:0.273835):0.361117):0.497205,1:1.405947);
   tree rep.97000 = ((14:0.685881,13:0.286281):0.278489,(((3:0.164584,4:0.254954):0.179461,2:0.311132):0.549582,(((7:0.367655,(9:0.179007,8:0.277842):0.087087):0.042711,6:0.280113):0.070817,(5:0.477171,(12:0.231909,(11:0.179157,10:0.227143):0.005261):0.072773):0.095307):0.225752):0.490603,1:1.015015);
   tree rep.97100 = (((((7:0.343953,(9:0.143934,8:0.366194):0.050808):0.107074,((10:0.228206,(12:0.188158,11:0.157311):0.060909):0.031808,5:0.410906):0.123338):0.112953,6:0.236654):0.237917,((4:0.213304,3:0.123626):0.137711,2:0.367122):0.539749):0.442347,(14:0.837608,13:0.328297):0.207794,1:1.243155);
   tree rep.97200 = (((((7:0.343953,(9:0.143934,8:0.312506):0.071018):0.070172,((10:0.193046,(12:0.173640,11:0.126714):0.069249):0.031808,5:0.410906):0.118216):0.077716,6:0.292267):0.237917,((4:0.213304,3:0.123626):0.137711,2:0.367122):0.539749):0.442347,(14:0.837608,13:0.284171):0.241451,1:1.218881);
   tree rep.97300 = (((((7:0.363497,(9:0.148765,8:0.312506):0.082715):0.070172,((10:0.213329,(12:0.173640,11:0.126714):0.069249):0.043833,5:0.582272):0.118216):0.077716,6:0.292267):0.237917,((4:0.213304,3:0.123626):0.137711,2:0.367122):0.539749):0.442347,(14:0.837608,13:0.302312):0.353248,1:1.280383);
   tree rep.97400 = (((((7:0.403167,(9:0.148499,8:0.370796):0.093843):0.048679,((10:0.259157,(12:0.216016,11:0.120578):0.026109):0.070491,5:0.431287):0.130887):0.077716,6:0.292267):0.237917,((4:0.213304,3:0.123626):0.137711,2:0.367122):0.513776):0.536209,(14:0.837608,13:0.302312):0.221102,1:1.280383);
   tree rep.97500 = ((13:0.402313,14:0.723830):0.208142,(((6:0.357337,7:0.337886):0.026705,((8:0.246842,9:0.176252):0.107429,((10:0.155442,(11:0.153272,12:0.181495):0.044991):0.049291,5:0.454905):0.196697):0.030237):0.339091,((4:0.335500,3:0.175473):0.144019,2:0.291358):0.488517):0.477296,1:1.179013);
   tree rep.97600 = ((((3:0.216846,4:0.259569):0.162723,2:0.287628):0.440192,(((7:0.303288,6:0.209256):0.072593,(8:0.355512,9:0.188770):0.066411):0.130780,(((12:0.183067,11:0.170024):0.076351,10:0.204862):0.046283,5:0.444523):0.117181):0.279665):0.524560,(14:0.592142,13:0.428399):0.228122,1:1.009969);
   tree rep.97700 = (((((7:0.336999,(9:0.158416,8:0.370796):0.075189):0.075548,((10:0.249366,(12:0.177415,11:0.120578):0.045022):0.070491,5:0.431287):0.173993):0.021989,6:0.292723):0.261097,((4:0.260578,3:0.161572):0.120852,2:0.343557):0.527652):0.536209,(14:0.837608,13:0.302312):0.221102,1:1.280383);
   tree rep.97800 = ((((3:0.220600,4:0.259569):0.147134,2:0.308333):0.438994,(((7:0.342734,6:0.294961):0.024625,(8:0.359207,9:0.188770):0.111534):0.108306,(((12:0.183067,11:0.172388):0.073372,10:0.183561):0.057987,5:0.444523):0.104226):0.260812):0.417508,(14:0.736685,13:0.407626):0.268826,1:1.343311);
   tree rep.97900 = ((14:0.559754,13:0.482214):0.241286,(((3:0.151894,4:0.237945):0.098354,2:0.384031):0.543831,(((7:0.349456,6:0.250659):0.071164,(9:0.165237,8:0.332385):0.061529):0.045271,(5:0.446748,(10:0.200502,(12:0.153220,11:0.178520):0.083153):0.110508):0.088158):0.295880):0.418799,1:1.276126);
   tree rep.98000 = ((14:0.559754,13:0.463665):0.172399,(((3:0.151894,4:0.231534):0.183857,2:0.253309):0.429813,(((7:0.349456,6:0.253158):0.102830,(9:0.165237,8:0.332385):0.061529):0.046247,(5:0.446748,(10:0.163223,(12:0.194320,11:0.212422):0.055739):0.097819):0.112816):0.295880):0.591965,1:1.199091);
   tree rep.98100 = ((13:0.323134,14:0.672149):0.224762,((6:0.368901,(((10:0.262935,(11:0.198571,12:0.177900):0.069324):0.074671,5:0.437905):0.175052,(7:0.343587,(8:0.387734,9:0.176252):0.051188):0.047650):0.050016):0.319399,((4:0.254528,3:0.175473):0.158706,2:0.232665):0.486313):0.423919,1:1.624793);
   tree rep.98200 = ((((3:0.151645,4:0.234752):0.085129,2:0.381401):0.407889,(((7:0.284125,6:0.326316):0.037192,(8:0.359207,9:0.173258):0.126908):0.078118,(((12:0.176143,11:0.172388):0.050463,10:0.207547):0.070201,5:0.476682):0.057433):0.272989):0.426145,(14:0.736685,13:0.337075):0.288877,1:1.172416);
   tree rep.98300 = ((14:0.625835,13:0.427986):0.234120,(((3:0.151894,4:0.236999):0.180108,2:0.259152):0.472936,(((7:0.349456,6:0.246685):0.043182,(9:0.187271,8:0.328073):0.102940):0.121375,(5:0.432027,((12:0.194320,11:0.161699):0.033871,10:0.272900):0.019546):0.120628):0.218640):0.551032,1:1.099899);
   tree rep.98400 = ((13:0.281816,14:0.828752):0.151578,((6:0.243989,(((10:0.199896,(11:0.196615,12:0.171454):0.051145):0.070414,5:0.484302):0.117582,(7:0.333300,(8:0.351623,9:0.223988):0.036162):0.044019):0.091061):0.326095,((4:0.230812,3:0.150872):0.093118,2:0.322985):0.473704):0.423919,1:1.118964);
   tree rep.98500 = ((14:0.625835,13:0.477510):0.312240,(((3:0.151894,4:0.236999):0.167772,2:0.259152):0.562364,(((7:0.349456,6:0.238803):0.054816,(9:0.187271,8:0.328073):0.078218):0.062995,(5:0.459931,((12:0.206396,11:0.197432):0.025494,10:0.249479):0.027870):0.120628):0.215903):0.395007,1:1.333651);
   tree rep.98600 = ((14:0.660428,13:0.477510):0.299015,(((3:0.151894,4:0.254758):0.206367,2:0.252547):0.562364,(((7:0.352048,6:0.238803):0.048819,(9:0.187271,8:0.328073):0.085202):0.080005,(5:0.483287,((12:0.206396,11:0.138029):0.044764,10:0.249479):0.091217):0.087032):0.215903):0.395007,1:1.280739);
   tree rep.98700 = ((((3:0.135668,4:0.266042):0.164629,2:0.325076):0.423589,((((11:0.213758,10:0.206575):0.073719,12:0.196597):0.057056,5:0.441635):0.124322,((7:0.317214,6:0.271746):0.036991,(8:0.369887,9:0.151364):0.087631):0.099840):0.331805):0.420360,(14:0.736685,13:0.472559):0.164120,1:1.394599);
   tree rep.98800 = ((13:0.376160,14:0.828752):0.140200,((6:0.334576,((((10:0.231997,(11:0.160996,12:0.187372):0.053608):0.056276,5:0.457434):0.125229,(8:0.401133,9:0.227192):0.052734):0.056541,7:0.339953):0.022549):0.352142,((4:0.206524,3:0.150872):0.114463,2:0.322985):0.473643):0.615493,1:1.166559);
   tree rep.98900 = ((13:0.307814,14:0.828752):0.200777,(((6:0.347036,7:0.339953):0.016446,(((10:0.231997,(11:0.160996,12:0.187372):0.053608):0.056276,5:0.457434):0.125229,(8:0.401133,9:0.227192):0.052734):0.037826):0.375123,((4:0.239289,3:0.150872):0.104338,2:0.322985):0.458165):0.606231,1:1.166559);
   tree rep.99000 = ((14:0.689930,13:0.380593):0.190104,(((3:0.122807,4:0.214608):0.175136,2:0.347665):0.525533,(((7:0.409358,6:0.306026):0.070001,(9:0.154252,8:0.386198):0.097594):0.095396,(5:0.446852,(10:0.242811,(12:0.212107,11:0.171427):0.085090):0.066628):0.050653):0.306003):0.365326,1:1.319850);
   tree rep.99100 = (((((10:0.216740,(12:0.220038,11:0.169273):0.024727):0.064814,5:0.437601):0.101699,(6:0.365289,(7:0.317809,(9:0.125564,8:0.317280):0.151041):0.064167):0.037544):0.361796,((4:0.209372,3:0.142023):0.273620,2:0.214785):0.440564):0.394037,(14:0.555546,13:0.343539):0.354313,1:1.411202);
   tree rep.99200 = ((14:0.689930,13:0.461042):0.214383,(((3:0.110026,4:0.214608):0.202035,2:0.354695):0.471319,(((7:0.364333,6:0.298092):0.080020,(9:0.154252,8:0.386316):0.056290):0.088267,(5:0.446852,(10:0.168869,(12:0.224915,11:0.172013):0.069048):0.039587):0.056009):0.306003):0.504410,1:1.298049);
   tree rep.99300 = ((14:0.689930,13:0.432237):0.258965,(((3:0.118446,4:0.214608):0.166371,2:0.326089):0.628491,(((7:0.364333,6:0.298092):0.080020,(9:0.154252,8:0.386316):0.056290):0.088267,(5:0.406337,(10:0.243118,(12:0.224915,11:0.172013):0.069048):0.033053):0.076723):0.329104):0.496409,1:1.298049);
   tree rep.99400 = (((((10:0.246141,(12:0.205583,11:0.177755):0.057127):0.021718,5:0.446131):0.121572,(6:0.365289,(7:0.384040,(9:0.177916,8:0.357698):0.056292):0.046208):0.018474):0.313741,((4:0.259957,3:0.149527):0.098465,2:0.407069):0.418451):0.437727,(14:0.555546,13:0.332461):0.319326,1:1.261103);
   tree rep.99500 = ((14:0.689930,13:0.431209):0.277300,(((3:0.118446,4:0.264927):0.114229,2:0.351025):0.572106,(((7:0.364333,6:0.298092):0.113689,(9:0.154252,8:0.386316):0.111218):0.046414,(5:0.406337,(10:0.224571,(12:0.185328,11:0.189580):0.060867):0.024397):0.077773):0.243743):0.554776,1:1.211130);
   tree rep.99600 = ((14:0.712438,13:0.431209):0.275439,(((3:0.145564,4:0.264927):0.085292,2:0.348282):0.572106,(((7:0.364333,6:0.211789):0.113408,(9:0.168240,8:0.386316):0.072630):0.047922,(5:0.407233,(10:0.224571,(12:0.189454,11:0.189580):0.031232):0.082134):0.068545):0.298991):0.508378,1:1.211130);
   tree rep.99700 = ((14:0.712438,13:0.335272):0.189681,(((3:0.145564,4:0.264927):0.110529,2:0.348282):0.421634,(((7:0.364333,6:0.211789):0.094533,(9:0.168240,8:0.386316):0.071312):0.042552,(5:0.408713,(10:0.207097,(12:0.189454,11:0.175688):0.056575):0.086757):0.093095):0.397743):0.488888,1:1.351445);
   tree rep.99800 = ((14:0.712438,13:0.335272):0.189681,(((3:0.139676,4:0.264927):0.107087,2:0.354244):0.421634,(((7:0.368621,6:0.211789):0.079001,(9:0.168240,8:0.386316):0.088796):0.042552,(5:0.408713,(10:0.207097,(12:0.189454,11:0.175688):0.056575):0.086757):0.093095):0.397743):0.488888,1:1.351445);
   tree rep.99900 = ((14:0.712438,13:0.335272):0.251578,(((3:0.139676,4:0.264927):0.107087,2:0.354244):0.421634,(((7:0.368621,6:0.231772):0.035987,(9:0.168240,8:0.386316):0.103442):0.063870,(5:0.409100,(10:0.207097,(12:0.189454,11:0.204316):0.045498):0.110193):0.091419):0.397403):0.387813,1:1.351445);
   tree rep.100000 = ((((3:0.153043,4:0.268056):0.220174,2:0.297133):0.485545,((7:0.286396,6:0.312093):0.062759,((5:0.480237,(10:0.236170,(11:0.116637,12:0.182444):0.032140):0.090686):0.123522,(8:0.307790,9:0.168935):0.095881):0.005803):0.373134):0.596875,(14:0.658931,13:0.308827):0.293826,1:1.244230);
end;
