# Supplementary material for: Emergence, development and diversification of the TGF-β signalling pathway within the animal kingdom
Source: BMC Evol Biol. 2009 Feb 3;9:28. doi: 10.1186/1471-2148-9-28 (PMC2657120; doi:10.1186/1471-2148-9-28)
Supplement: Additional file 5 — Sequences. All sequences and alignments are provided in the supplementary archive. [file 1471-2148-9-28-S5.zip › sequences/figureS4/Ta_Nv_Aq_Dm_Smads_muscled.fasta.nex.run2.p]

[ID: 6363638041]
Gen	LnL	TL	aamodel
1	-15497.736	2.526	6.000000
100	-13097.438	3.457	9.000000
200	-12580.069	4.271	9.000000
300	-12229.697	5.730	9.000000
400	-12112.463	6.782	5.000000
500	-12092.200	6.826	5.000000
600	-12079.429	6.885	5.000000
700	-12056.685	7.478	5.000000
800	-12052.502	7.312	5.000000
900	-12048.427	7.784	1.000000
1000	-12038.329	8.041	1.000000
1100	-12043.771	7.424	1.000000
1200	-12041.163	7.300	5.000000
1300	-12044.671	7.269	5.000000
1400	-12038.604	7.293	5.000000
1500	-12039.343	7.190	5.000000
1600	-12040.059	7.132	5.000000
1700	-12033.378	7.384	5.000000
1800	-12034.808	7.110	5.000000
1900	-12034.128	7.396	5.000000
2000	-12030.934	7.368	5.000000
2100	-12034.421	7.870	1.000000
2200	-12029.022	7.700	1.000000
2300	-12037.285	7.479	5.000000
2400	-12037.468	7.711	5.000000
2500	-12038.610	7.590	5.000000
2600	-12039.600	7.299	5.000000
2700	-12037.477	7.093	5.000000
2800	-12039.823	7.354	5.000000
2900	-12037.627	7.070	5.000000
3000	-12031.548	7.324	5.000000
3100	-12032.419	7.302	5.000000
3200	-12027.370	7.422	5.000000
3300	-12034.591	7.084	5.000000
3400	-12036.206	7.163	5.000000
3500	-12036.144	7.126	5.000000
3600	-12040.998	7.036	5.000000
3700	-12034.329	7.361	5.000000
3800	-12041.089	7.754	1.000000
3900	-12037.882	7.283	5.000000
4000	-12041.252	7.507	5.000000
4100	-12039.202	7.621	5.000000
4200	-12036.835	7.260	5.000000
4300	-12036.467	7.228	5.000000
4400	-12043.028	7.210	5.000000
4500	-12033.482	7.560	5.000000
4600	-12042.177	7.077	5.000000
4700	-12039.607	7.157	5.000000
4800	-12031.958	7.482	5.000000
4900	-12036.527	7.151	5.000000
5000	-12037.192	7.119	5.000000
5100	-12034.940	7.470	5.000000
5200	-12042.713	6.803	5.000000
5300	-12034.839	7.253	5.000000
5400	-12029.394	7.533	5.000000
5500	-12030.525	7.471	5.000000
5600	-12038.618	7.085	5.000000
5700	-12036.576	7.400	5.000000
5800	-12035.605	7.576	5.000000
5900	-12037.719	7.511	5.000000
6000	-12031.360	7.253	5.000000
6100	-12039.710	7.503	1.000000
6200	-12033.420	7.426	1.000000
6300	-12037.529	7.480	1.000000
6400	-12036.388	7.553	5.000000
6500	-12034.364	6.977	5.000000
6600	-12037.769	7.022	5.000000
6700	-12038.324	7.329	5.000000
6800	-12033.403	7.220	5.000000
6900	-12037.449	7.439	5.000000
7000	-12038.053	7.455	1.000000
7100	-12040.130	7.337	5.000000
7200	-12036.131	7.258	5.000000
7300	-12044.690	7.046	5.000000
7400	-12036.289	7.084	5.000000
7500	-12034.512	7.214	5.000000
7600	-12035.053	7.222	5.000000
7700	-12031.552	7.465	5.000000
7800	-12039.032	7.568	1.000000
7900	-12030.439	7.374	5.000000
8000	-12031.617	7.301	5.000000
8100	-12038.264	6.915	5.000000
8200	-12040.275	6.893	5.000000
8300	-12036.044	7.082	5.000000
8400	-12034.775	7.290	5.000000
8500	-12039.138	7.161	5.000000
8600	-12035.868	7.051	5.000000
8700	-12034.447	7.050	5.000000
8800	-12035.158	7.072	5.000000
8900	-12032.225	7.684	1.000000
9000	-12032.694	7.169	5.000000
9100	-12037.046	7.076	5.000000
9200	-12036.224	7.871	1.000000
9300	-12039.734	7.001	5.000000
9400	-12037.669	7.232	5.000000
9500	-12040.449	7.330	5.000000
9600	-12042.412	7.538	5.000000
9700	-12030.833	8.155	1.000000
9800	-12033.539	8.203	1.000000
9900	-12030.441	8.197	1.000000
10000	-12036.920	7.438	1.000000
10100	-12039.973	7.670	1.000000
10200	-12036.732	7.843	1.000000
10300	-12040.035	7.267	1.000000
10400	-12037.598	7.238	5.000000
10500	-12033.409	7.447	1.000000
10600	-12044.265	7.141	5.000000
10700	-12036.835	7.318	5.000000
10800	-12036.104	7.468	1.000000
10900	-12032.740	7.459	5.000000
11000	-12037.428	7.443	5.000000
11100	-12038.605	7.516	5.000000
11200	-12032.619	7.277	5.000000
11300	-12037.817	7.697	1.000000
11400	-12036.023	7.477	5.000000
11500	-12042.563	7.011	5.000000
11600	-12034.268	7.176	5.000000
11700	-12029.561	7.090	5.000000
11800	-12031.539	7.079	5.000000
11900	-12030.710	7.426	5.000000
12000	-12038.998	7.429	5.000000
12100	-12037.935	7.323	5.000000
12200	-12043.166	7.420	5.000000
12300	-12033.145	7.298	5.000000
12400	-12030.741	7.227	5.000000
12500	-12034.236	7.263	5.000000
12600	-12030.021	7.524	1.000000
12700	-12034.243	7.285	5.000000
12800	-12030.023	7.712	1.000000
12900	-12034.872	7.289	5.000000
13000	-12035.386	7.382	5.000000
13100	-12036.255	7.242	5.000000
13200	-12031.305	7.311	5.000000
13300	-12030.822	7.232	5.000000
13400	-12035.237	7.026	5.000000
13500	-12032.026	7.251	5.000000
13600	-12039.843	7.324	5.000000
13700	-12036.705	7.404	5.000000
13800	-12035.512	7.128	5.000000
13900	-12033.466	7.157	5.000000
14000	-12034.498	7.626	5.000000
14100	-12033.382	7.578	5.000000
14200	-12033.719	7.116	5.000000
14300	-12035.404	7.285	5.000000
14400	-12030.885	7.437	5.000000
14500	-12034.665	7.239	5.000000
14600	-12040.315	7.408	5.000000
14700	-12031.278	7.206	5.000000
14800	-12031.114	7.137	5.000000
14900	-12035.145	6.927	5.000000
15000	-12035.843	7.591	5.000000
15100	-12032.840	7.335	5.000000
15200	-12035.338	7.392	5.000000
15300	-12033.724	7.251	5.000000
15400	-12034.296	7.261	5.000000
15500	-12034.643	7.285	5.000000
15600	-12031.862	7.196	5.000000
15700	-12035.418	7.302	5.000000
15800	-12031.255	7.583	5.000000
15900	-12031.982	7.478	5.000000
16000	-12033.544	7.527	5.000000
16100	-12036.155	7.464	5.000000
16200	-12035.798	7.469	5.000000
16300	-12036.216	7.375	5.000000
16400	-12039.066	7.154	5.000000
16500	-12040.031	7.395	5.000000
16600	-12034.785	7.354	5.000000
16700	-12031.795	7.582	5.000000
16800	-12034.072	7.674	5.000000
16900	-12032.666	7.265	5.000000
17000	-12033.284	7.240	5.000000
17100	-12037.713	7.233	5.000000
17200	-12032.924	7.406	5.000000
17300	-12033.269	7.070	5.000000
17400	-12030.267	7.209	5.000000
17500	-12028.365	7.432	5.000000
17600	-12031.807	7.149	5.000000
17700	-12038.514	7.392	5.000000
17800	-12030.903	7.400	5.000000
17900	-12027.540	7.519	5.000000
18000	-12034.104	7.223	5.000000
18100	-12037.407	6.976	5.000000
18200	-12035.777	6.967	5.000000
18300	-12039.179	7.151	5.000000
18400	-12036.081	7.708	5.000000
18500	-12033.374	7.665	1.000000
18600	-12034.335	7.730	1.000000
18700	-12035.551	7.439	5.000000
18800	-12033.680	7.304	5.000000
18900	-12036.047	7.530	5.000000
19000	-12041.297	7.408	5.000000
19100	-12035.408	7.242	5.000000
19200	-12033.140	7.074	5.000000
19300	-12038.753	6.952	5.000000
19400	-12034.056	7.006	5.000000
19500	-12033.125	7.250	5.000000
19600	-12037.050	7.094	5.000000
19700	-12040.278	7.372	5.000000
19800	-12031.749	7.157	5.000000
19900	-12032.003	7.498	5.000000
20000	-12031.767	7.597	5.000000
20100	-12034.991	7.419	5.000000
20200	-12040.084	7.222	5.000000
20300	-12039.027	7.330	5.000000
20400	-12037.862	7.386	5.000000
20500	-12038.098	7.490	1.000000
20600	-12030.430	7.580	5.000000
20700	-12033.606	7.451	5.000000
20800	-12035.296	7.947	1.000000
20900	-12027.171	7.492	5.000000
21000	-12030.828	7.246	5.000000
21100	-12030.317	7.257	5.000000
21200	-12033.389	7.008	5.000000
21300	-12033.778	7.384	5.000000
21400	-12034.510	7.258	5.000000
21500	-12042.207	7.375	5.000000
21600	-12034.936	7.572	5.000000
21700	-12033.022	7.761	5.000000
21800	-12040.200	7.646	5.000000
21900	-12039.349	6.970	5.000000
22000	-12031.925	7.477	5.000000
22100	-12030.243	7.487	5.000000
22200	-12030.321	7.530	5.000000
22300	-12030.182	7.553	5.000000
22400	-12032.168	7.218	5.000000
22500	-12033.068	7.395	5.000000
22600	-12032.855	7.313	5.000000
22700	-12030.923	7.496	5.000000
22800	-12034.815	7.071	5.000000
22900	-12035.691	7.140	5.000000
23000	-12039.051	7.141	5.000000
23100	-12035.170	7.601	5.000000
23200	-12031.650	7.327	5.000000
23300	-12029.298	7.553	5.000000
23400	-12037.233	7.185	5.000000
23500	-12029.936	7.399	5.000000
23600	-12031.345	7.332	5.000000
23700	-12045.535	7.366	5.000000
23800	-12031.922	7.797	1.000000
23900	-12033.233	7.395	5.000000
24000	-12032.056	7.330	5.000000
24100	-12032.307	7.500	5.000000
24200	-12034.032	7.547	5.000000
24300	-12033.230	7.493	5.000000
24400	-12033.743	7.341	5.000000
24500	-12030.473	7.520	5.000000
24600	-12036.599	7.366	5.000000
24700	-12035.117	7.282	5.000000
24800	-12033.436	7.312	5.000000
24900	-12031.906	7.591	5.000000
25000	-12037.943	7.693	1.000000
25100	-12032.056	7.412	5.000000
25200	-12034.864	7.208	5.000000
25300	-12035.215	7.363	5.000000
25400	-12036.282	7.561	5.000000
25500	-12035.861	7.224	5.000000
25600	-12043.586	7.367	5.000000
25700	-12040.773	7.484	5.000000
25800	-12032.633	7.700	1.000000
25900	-12030.099	7.817	1.000000
26000	-12035.897	7.288	5.000000
26100	-12029.577	7.600	1.000000
26200	-12031.812	7.123	5.000000
26300	-12038.440	7.215	5.000000
26400	-12040.692	7.259	5.000000
26500	-12032.967	7.229	5.000000
26600	-12032.886	7.645	1.000000
26700	-12034.120	7.287	5.000000
26800	-12036.731	7.534	5.000000
26900	-12031.468	7.873	1.000000
27000	-12037.628	7.238	5.000000
27100	-12043.244	7.224	5.000000
27200	-12032.704	7.593	1.000000
27300	-12032.656	7.627	1.000000
27400	-12037.669	7.360	5.000000
27500	-12029.949	8.003	1.000000
27600	-12039.547	7.500	5.000000
27700	-12034.464	7.335	5.000000
27800	-12040.262	7.163	5.000000
27900	-12037.934	7.767	1.000000
28000	-12040.534	7.442	5.000000
28100	-12037.887	7.632	5.000000
28200	-12038.115	7.320	5.000000
28300	-12035.033	7.191	5.000000
28400	-12035.703	7.195	5.000000
28500	-12035.797	7.061	5.000000
28600	-12034.818	7.173	5.000000
28700	-12031.241	8.009	1.000000
28800	-12039.425	7.919	1.000000
28900	-12031.981	7.438	5.000000
29000	-12031.423	7.466	5.000000
29100	-12035.310	7.115	5.000000
29200	-12036.497	7.411	5.000000
29300	-12036.488	7.367	5.000000
29400	-12038.996	7.316	5.000000
29500	-12033.778	7.680	5.000000
29600	-12036.755	7.476	5.000000
29700	-12039.461	7.644	1.000000
29800	-12033.675	7.680	1.000000
29900	-12035.331	7.470	5.000000
30000	-12028.722	7.732	1.000000
30100	-12030.463	7.825	1.000000
30200	-12033.944	7.785	1.000000
30300	-12041.346	7.004	5.000000
30400	-12029.219	7.563	5.000000
30500	-12030.877	7.529	5.000000
30600	-12038.790	7.291	5.000000
30700	-12030.277	7.544	5.000000
30800	-12032.150	7.835	1.000000
30900	-12028.942	7.803	1.000000
31000	-12033.891	7.205	5.000000
31100	-12035.934	7.115	5.000000
31200	-12036.700	7.139	5.000000
31300	-12040.395	7.277	5.000000
31400	-12038.120	6.966	5.000000
31500	-12033.954	7.015	5.000000
31600	-12034.482	7.174	5.000000
31700	-12036.580	7.255	5.000000
31800	-12031.348	7.240	5.000000
31900	-12028.415	7.556	5.000000
32000	-12031.372	7.300	5.000000
32100	-12032.806	7.306	5.000000
32200	-12036.585	7.397	5.000000
32300	-12033.951	7.576	5.000000
32400	-12033.855	7.397	5.000000
32500	-12037.797	7.099	5.000000
32600	-12033.383	7.602	5.000000
32700	-12036.779	7.387	5.000000
32800	-12036.894	6.982	5.000000
32900	-12031.938	7.547	5.000000
33000	-12038.470	7.484	5.000000
33100	-12032.245	7.621	5.000000
33200	-12034.469	7.312	5.000000
33300	-12031.402	7.535	5.000000
33400	-12035.562	7.329	5.000000
33500	-12034.930	7.367	5.000000
33600	-12034.744	7.261	5.000000
33700	-12037.961	7.363	5.000000
33800	-12036.823	7.522	5.000000
33900	-12038.058	7.299	5.000000
34000	-12032.952	7.524	5.000000
34100	-12036.665	7.132	5.000000
34200	-12044.330	6.980	5.000000
34300	-12042.357	7.116	5.000000
34400	-12033.673	7.524	1.000000
34500	-12029.830	7.079	5.000000
34600	-12035.261	7.260	5.000000
34700	-12035.666	7.434	5.000000
34800	-12033.525	7.620	5.000000
34900	-12034.442	7.536	5.000000
35000	-12030.616	7.507	5.000000
35100	-12030.085	7.694	5.000000
35200	-12028.364	7.365	5.000000
35300	-12033.221	7.152	5.000000
35400	-12034.665	7.457	5.000000
35500	-12031.745	7.299	5.000000
35600	-12030.943	7.161	5.000000
35700	-12034.336	7.546	5.000000
35800	-12033.640	7.245	5.000000
35900	-12031.919	7.456	5.000000
36000	-12034.450	7.125	5.000000
36100	-12038.667	7.104	5.000000
36200	-12034.739	7.503	5.000000
36300	-12038.271	7.677	1.000000
36400	-12037.163	7.699	1.000000
36500	-12037.388	7.793	1.000000
36600	-12042.686	7.410	5.000000
36700	-12030.661	7.154	5.000000
36800	-12030.293	7.190	5.000000
36900	-12040.358	7.318	5.000000
37000	-12027.693	7.106	5.000000
37100	-12034.444	7.361	5.000000
37200	-12033.516	7.383	5.000000
37300	-12035.213	7.384	5.000000
37400	-12035.297	7.348	5.000000
37500	-12033.712	7.483	5.000000
37600	-12033.533	7.384	5.000000
37700	-12035.017	7.319	5.000000
37800	-12034.577	7.362	5.000000
37900	-12029.775	7.699	1.000000
38000	-12031.654	7.151	5.000000
38100	-12033.526	7.345	5.000000
38200	-12030.759	7.357	5.000000
38300	-12037.610	7.152	5.000000
38400	-12031.473	7.473	5.000000
38500	-12042.479	7.303	5.000000
38600	-12040.565	7.316	5.000000
38700	-12041.001	7.269	5.000000
38800	-12034.375	7.175	5.000000
38900	-12033.761	7.347	5.000000
39000	-12036.742	7.097	5.000000
39100	-12037.194	7.048	5.000000
39200	-12035.119	7.322	5.000000
39300	-12039.430	7.200	5.000000
39400	-12034.462	7.326	5.000000
39500	-12037.836	7.090	5.000000
39600	-12038.301	7.334	5.000000
39700	-12037.804	7.041	5.000000
39800	-12032.890	7.272	5.000000
39900	-12033.654	7.580	5.000000
40000	-12033.058	7.482	5.000000
40100	-12036.163	7.578	5.000000
40200	-12035.093	7.516	5.000000
40300	-12035.397	7.173	5.000000
40400	-12034.276	7.433	5.000000
40500	-12037.530	7.161	5.000000
40600	-12034.620	7.266	5.000000
40700	-12032.630	7.602	1.000000
40800	-12038.199	7.163	5.000000
40900	-12036.908	7.317	5.000000
41000	-12037.371	7.280	5.000000
41100	-12038.327	8.281	1.000000
41200	-12040.705	6.886	5.000000
41300	-12035.288	7.420	5.000000
41400	-12037.078	6.863	5.000000
41500	-12040.381	6.786	5.000000
41600	-12042.106	6.847	5.000000
41700	-12033.034	7.304	5.000000
41800	-12029.669	7.464	5.000000
41900	-12029.621	7.909	1.000000
42000	-12031.501	7.629	1.000000
42100	-12033.865	6.976	5.000000
42200	-12034.541	7.041	5.000000
42300	-12035.455	6.838	5.000000
42400	-12036.677	6.765	5.000000
42500	-12038.182	7.304	5.000000
42600	-12042.263	6.885	5.000000
42700	-12042.841	6.877	5.000000
42800	-12038.405	7.014	5.000000
42900	-12043.389	7.017	5.000000
43000	-12041.185	7.541	5.000000
43100	-12034.887	7.508	5.000000
43200	-12034.603	7.576	5.000000
43300	-12044.207	7.416	5.000000
43400	-12036.915	7.254	5.000000
43500	-12035.963	7.495	5.000000
43600	-12033.493	7.259	5.000000
43700	-12035.194	7.242	5.000000
43800	-12029.083	7.542	1.000000
43900	-12039.894	7.166	5.000000
44000	-12029.011	7.359	5.000000
44100	-12041.379	7.337	5.000000
44200	-12030.480	7.883	1.000000
44300	-12032.032	7.324	5.000000
44400	-12032.898	7.159	5.000000
44500	-12035.348	7.638	5.000000
44600	-12036.484	7.403	5.000000
44700	-12029.823	7.372	5.000000
44800	-12035.142	7.045	5.000000
44900	-12031.101	7.073	5.000000
45000	-12045.964	7.414	5.000000
45100	-12045.036	6.868	5.000000
45200	-12040.666	6.939	5.000000
45300	-12040.074	7.067	5.000000
45400	-12035.202	7.414	5.000000
45500	-12033.120	7.511	5.000000
45600	-12038.056	7.510	5.000000
45700	-12035.037	7.291	5.000000
45800	-12033.574	7.535	5.000000
45900	-12039.181	7.033	5.000000
46000	-12040.835	6.771	5.000000
46100	-12034.157	7.333	5.000000
46200	-12032.358	7.510	5.000000
46300	-12034.427	7.923	5.000000
46400	-12041.724	6.894	5.000000
46500	-12038.245	7.041	5.000000
46600	-12037.074	7.001	5.000000
46700	-12037.930	7.253	5.000000
46800	-12041.108	7.538	5.000000
46900	-12033.610	7.891	1.000000
47000	-12032.413	7.844	1.000000
47100	-12041.159	7.521	5.000000
47200	-12033.818	7.203	5.000000
47300	-12035.173	7.630	5.000000
47400	-12038.026	7.592	5.000000
47500	-12037.590	7.681	5.000000
47600	-12038.369	7.448	5.000000
47700	-12036.514	7.315	5.000000
47800	-12039.342	7.170	5.000000
47900	-12045.112	7.364	5.000000
48000	-12038.387	7.105	5.000000
48100	-12037.095	7.338	5.000000
48200	-12034.639	7.447	5.000000
48300	-12031.578	7.700	1.000000
48400	-12028.141	7.744	1.000000
48500	-12030.718	7.466	5.000000
48600	-12039.597	7.432	5.000000
48700	-12032.572	7.510	5.000000
48800	-12028.690	7.450	5.000000
48900	-12027.717	7.374	5.000000
49000	-12028.212	7.330	5.000000
49100	-12031.903	7.325	5.000000
49200	-12030.216	7.184	5.000000
49300	-12028.274	7.452	5.000000
49400	-12030.062	7.191	5.000000
49500	-12032.407	7.265	5.000000
49600	-12032.702	7.238	5.000000
49700	-12036.852	7.526	5.000000
49800	-12040.731	7.417	5.000000
49900	-12043.807	7.084	5.000000
50000	-12042.112	7.189	5.000000
50100	-12042.491	7.319	5.000000
50200	-12041.635	7.170	5.000000
50300	-12041.062	7.137	5.000000
50400	-12035.232	7.354	5.000000
50500	-12034.777	7.668	5.000000
50600	-12032.970	7.467	5.000000
50700	-12036.486	7.761	5.000000
50800	-12036.066	7.461	5.000000
50900	-12030.867	7.232	5.000000
51000	-12031.987	7.155	5.000000
51100	-12034.364	7.000	5.000000
51200	-12042.289	7.128	5.000000
51300	-12037.942	7.235	5.000000
51400	-12038.583	7.295	5.000000
51500	-12031.674	7.470	5.000000
51600	-12031.712	7.275	5.000000
51700	-12030.094	7.508	5.000000
51800	-12032.013	7.335	5.000000
51900	-12037.021	7.363	5.000000
52000	-12039.442	7.236	5.000000
52100	-12037.774	7.191	5.000000
52200	-12042.646	6.854	5.000000
52300	-12035.000	7.130	5.000000
52400	-12030.747	7.378	5.000000
52500	-12029.711	7.499	5.000000
52600	-12038.127	7.060	5.000000
52700	-12039.329	7.110	5.000000
52800	-12034.957	7.330	5.000000
52900	-12033.427	7.318	5.000000
53000	-12030.102	7.425	5.000000
53100	-12040.324	6.806	5.000000
53200	-12039.681	6.929	5.000000
53300	-12035.154	7.336	5.000000
53400	-12037.933	7.241	5.000000
53500	-12038.743	7.336	5.000000
53600	-12035.688	7.258	5.000000
53700	-12038.252	7.560	5.000000
53800	-12033.063	7.433	5.000000
53900	-12032.628	7.505	5.000000
54000	-12037.954	7.207	5.000000
54100	-12034.608	7.342	5.000000
54200	-12028.273	7.989	1.000000
54300	-12033.876	7.702	5.000000
54400	-12039.630	7.251	5.000000
54500	-12032.039	7.507	5.000000
54600	-12028.360	7.526	5.000000
54700	-12033.236	7.502	1.000000
54800	-12032.460	7.407	5.000000
54900	-12031.823	7.442	5.000000
55000	-12028.737	7.561	1.000000
55100	-12035.726	7.386	5.000000
55200	-12034.722	7.477	5.000000
55300	-12034.849	7.536	1.000000
55400	-12034.253	7.146	5.000000
55500	-12040.681	7.338	5.000000
55600	-12039.141	7.395	1.000000
55700	-12035.703	7.456	5.000000
55800	-12036.550	7.471	5.000000
55900	-12035.734	7.721	5.000000
56000	-12034.921	7.576	5.000000
56100	-12035.799	7.120	5.000000
56200	-12035.281	7.389	5.000000
56300	-12031.676	7.472	5.000000
56400	-12033.167	7.464	5.000000
56500	-12030.041	7.532	5.000000
56600	-12040.162	7.016	5.000000
56700	-12032.964	7.365	5.000000
56800	-12038.277	7.553	5.000000
56900	-12034.649	7.179	5.000000
57000	-12032.216	7.175	5.000000
57100	-12034.347	7.086	5.000000
57200	-12042.152	6.961	5.000000
57300	-12036.571	7.371	5.000000
57400	-12037.525	7.339	5.000000
57500	-12038.980	6.952	5.000000
57600	-12036.387	7.129	5.000000
57700	-12033.668	7.323	5.000000
57800	-12034.434	7.527	5.000000
57900	-12037.093	7.622	5.000000
58000	-12027.856	7.360	5.000000
58100	-12030.664	7.059	5.000000
58200	-12032.389	7.469	5.000000
58300	-12032.817	7.629	5.000000
58400	-12039.597	7.231	5.000000
58500	-12037.661	7.139	5.000000
58600	-12031.610	7.216	5.000000
58700	-12033.071	7.148	5.000000
58800	-12030.354	7.224	5.000000
58900	-12033.699	7.197	5.000000
59000	-12027.382	7.546	5.000000
59100	-12033.870	7.497	5.000000
59200	-12029.471	7.540	5.000000
59300	-12029.672	7.203	5.000000
59400	-12031.777	7.067	5.000000
59500	-12029.828	7.155	5.000000
59600	-12032.797	7.224	5.000000
59700	-12031.024	7.457	5.000000
59800	-12032.297	6.910	5.000000
59900	-12032.097	6.973	5.000000
60000	-12031.102	7.621	5.000000
60100	-12036.049	7.154	5.000000
60200	-12037.877	7.000	5.000000
60300	-12037.732	7.313	5.000000
60400	-12042.374	7.438	1.000000
60500	-12037.887	7.770	5.000000
60600	-12032.279	7.000	5.000000
60700	-12032.354	7.297	5.000000
60800	-12032.699	6.990	5.000000
60900	-12034.798	7.087	5.000000
61000	-12039.799	7.110	5.000000
61100	-12034.762	7.450	5.000000
61200	-12040.287	7.062	5.000000
61300	-12034.911	7.279	5.000000
61400	-12033.190	7.458	5.000000
61500	-12037.017	7.363	5.000000
61600	-12033.634	7.604	5.000000
61700	-12034.783	7.391	5.000000
61800	-12039.218	7.495	1.000000
61900	-12035.345	7.186	5.000000
62000	-12035.136	7.069	5.000000
62100	-12040.587	7.045	5.000000
62200	-12041.940	7.315	5.000000
62300	-12041.578	7.541	5.000000
62400	-12035.461	7.144	5.000000
62500	-12036.393	7.294	5.000000
62600	-12035.476	7.614	5.000000
62700	-12035.436	7.208	5.000000
62800	-12031.233	7.366	5.000000
62900	-12032.335	7.306	5.000000
63000	-12031.339	7.584	5.000000
63100	-12039.501	7.485	5.000000
63200	-12039.057	7.136	5.000000
63300	-12032.643	7.118	5.000000
63400	-12036.165	7.061	5.000000
63500	-12037.050	7.372	5.000000
63600	-12035.179	7.187	5.000000
63700	-12035.265	7.386	5.000000
63800	-12034.825	7.504	5.000000
63900	-12035.128	7.254	5.000000
64000	-12033.237	7.174	5.000000
64100	-12033.869	7.238	5.000000
64200	-12046.241	7.242	5.000000
64300	-12030.575	7.172	5.000000
64400	-12032.135	7.194	5.000000
64500	-12039.858	7.100	5.000000
64600	-12037.642	7.757	5.000000
64700	-12036.014	7.198	5.000000
64800	-12035.098	7.146	5.000000
64900	-12033.793	7.411	5.000000
65000	-12035.323	7.646	5.000000
65100	-12040.188	7.513	5.000000
65200	-12032.806	7.453	5.000000
65300	-12035.942	7.124	5.000000
65400	-12036.229	7.189	5.000000
65500	-12035.181	7.526	5.000000
65600	-12041.318	6.858	5.000000
65700	-12043.496	7.183	5.000000
65800	-12033.387	7.505	5.000000
65900	-12034.152	7.560	5.000000
66000	-12039.359	7.162	5.000000
66100	-12033.509	7.528	5.000000
66200	-12043.340	7.461	5.000000
66300	-12037.326	7.380	5.000000
66400	-12035.444	7.373	5.000000
66500	-12039.254	7.584	1.000000
66600	-12033.834	7.271	5.000000
66700	-12034.801	7.177	5.000000
66800	-12042.910	7.448	5.000000
66900	-12034.920	7.236	5.000000
67000	-12030.485	7.347	5.000000
67100	-12030.513	7.525	5.000000
67200	-12028.816	7.314	5.000000
67300	-12033.850	7.387	5.000000
67400	-12039.513	7.145	5.000000
67500	-12036.063	7.461	5.000000
67600	-12036.854	7.518	5.000000
67700	-12035.358	7.231	5.000000
67800	-12029.858	7.456	5.000000
67900	-12032.832	7.498	5.000000
68000	-12036.804	7.206	5.000000
68100	-12038.302	7.328	5.000000
68200	-12036.788	7.167	5.000000
68300	-12038.208	7.221	5.000000
68400	-12032.262	7.174	5.000000
68500	-12037.380	7.239	5.000000
68600	-12034.906	7.121	5.000000
68700	-12036.005	7.456	5.000000
68800	-12038.284	7.248	5.000000
68900	-12030.365	7.258	5.000000
69000	-12032.806	7.410	5.000000
69100	-12030.684	7.313	5.000000
69200	-12030.636	7.367	5.000000
69300	-12034.988	7.442	5.000000
69400	-12035.970	7.211	5.000000
69500	-12033.685	7.340	5.000000
69600	-12034.974	7.150	5.000000
69700	-12036.281	7.137	5.000000
69800	-12047.594	7.444	5.000000
69900	-12038.413	7.129	5.000000
70000	-12035.900	7.113	5.000000
70100	-12033.677	7.255	5.000000
70200	-12028.961	7.669	5.000000
70300	-12035.765	7.154	5.000000
70400	-12035.644	7.230	5.000000
70500	-12036.492	7.383	5.000000
70600	-12039.057	7.477	5.000000
70700	-12035.212	7.543	5.000000
70800	-12036.523	7.191	5.000000
70900	-12038.891	7.170	5.000000
71000	-12043.227	7.202	5.000000
71100	-12031.145	7.190	5.000000
71200	-12033.172	7.200	5.000000
71300	-12033.358	7.184	5.000000
71400	-12034.588	7.427	5.000000
71500	-12035.475	6.948	5.000000
71600	-12031.556	7.044	5.000000
71700	-12031.527	7.050	5.000000
71800	-12031.272	7.324	5.000000
71900	-12042.786	6.938	5.000000
72000	-12036.351	7.170	5.000000
72100	-12041.090	7.015	5.000000
72200	-12042.424	7.260	5.000000
72300	-12034.718	7.286	5.000000
72400	-12040.350	7.054	5.000000
72500	-12036.023	7.209	5.000000
72600	-12038.205	7.227	5.000000
72700	-12040.056	7.103	5.000000
72800	-12031.561	7.456	5.000000
72900	-12033.327	7.326	5.000000
73000	-12041.397	7.156	5.000000
73100	-12034.867	6.978	5.000000
73200	-12032.554	7.253	5.000000
73300	-12034.545	7.189	5.000000
73400	-12034.625	7.363	5.000000
73500	-12039.164	7.182	5.000000
73600	-12034.635	7.325	5.000000
73700	-12035.676	7.433	5.000000
73800	-12044.759	7.020	5.000000
73900	-12035.173	7.587	5.000000
74000	-12031.387	7.478	1.000000
74100	-12035.036	7.219	5.000000
74200	-12030.786	7.085	5.000000
74300	-12026.409	7.229	5.000000
74400	-12026.022	7.243	5.000000
74500	-12027.949	7.213	5.000000
74600	-12031.801	7.402	5.000000
74700	-12035.201	7.046	5.000000
74800	-12034.162	7.377	5.000000
74900	-12033.159	7.508	5.000000
75000	-12035.230	7.205	1.000000
75100	-12033.885	7.348	1.000000
75200	-12029.338	7.479	5.000000
75300	-12032.873	7.350	5.000000
75400	-12036.084	7.247	5.000000
75500	-12031.772	7.269	5.000000
75600	-12040.318	7.253	5.000000
75700	-12035.161	7.534	1.000000
75800	-12026.957	7.377	5.000000
75900	-12030.177	7.399	5.000000
76000	-12032.353	6.975	5.000000
76100	-12033.385	7.272	5.000000
76200	-12036.525	7.228	5.000000
76300	-12034.679	7.120	5.000000
76400	-12033.784	7.265	5.000000
76500	-12032.871	7.170	5.000000
76600	-12039.729	7.277	5.000000
76700	-12039.860	7.770	1.000000
76800	-12037.508	7.189	5.000000
76900	-12032.928	7.293	5.000000
77000	-12028.184	7.640	1.000000
77100	-12030.991	7.556	1.000000
77200	-12030.889	7.912	1.000000
77300	-12038.967	7.602	5.000000
77400	-12037.516	7.020	5.000000
77500	-12034.760	7.236	5.000000
77600	-12038.718	7.997	1.000000
77700	-12035.932	6.950	5.000000
77800	-12034.822	7.113	5.000000
77900	-12038.549	6.942	5.000000
78000	-12038.828	6.859	5.000000
78100	-12038.865	7.046	5.000000
78200	-12037.847	7.353	5.000000
78300	-12033.675	7.201	5.000000
78400	-12037.052	7.556	5.000000
78500	-12031.233	7.489	5.000000
78600	-12032.298	7.664	1.000000
78700	-12027.202	7.557	5.000000
78800	-12034.003	7.263	5.000000
78900	-12028.698	7.488	5.000000
79000	-12030.829	7.403	5.000000
79100	-12031.050	7.218	5.000000
79200	-12031.027	7.819	5.000000
79300	-12038.974	7.198	5.000000
79400	-12038.071	7.050	5.000000
79500	-12034.238	7.475	1.000000
79600	-12039.267	7.226	5.000000
79700	-12031.695	7.466	1.000000
79800	-12035.394	7.591	1.000000
79900	-12028.184	7.780	1.000000
80000	-12035.620	7.775	1.000000
80100	-12034.413	7.606	1.000000
80200	-12033.820	7.579	5.000000
80300	-12031.483	7.727	1.000000
80400	-12035.112	7.160	5.000000
80500	-12028.866	7.482	1.000000
80600	-12036.287	7.315	5.000000
80700	-12028.748	7.355	5.000000
80800	-12030.291	7.217	5.000000
80900	-12032.451	7.123	5.000000
81000	-12034.087	7.207	5.000000
81100	-12035.065	7.089	5.000000
81200	-12035.146	6.985	5.000000
81300	-12031.481	7.190	5.000000
81400	-12031.660	7.115	5.000000
81500	-12033.684	7.356	5.000000
81600	-12032.496	7.495	5.000000
81700	-12038.532	7.641	5.000000
81800	-12038.243	7.317	5.000000
81900	-12040.209	7.284	5.000000
82000	-12044.538	6.784	5.000000
82100	-12033.688	7.157	5.000000
82200	-12039.208	7.199	5.000000
82300	-12033.772	7.193	5.000000
82400	-12034.714	7.165	5.000000
82500	-12030.452	7.417	5.000000
82600	-12035.392	7.225	5.000000
82700	-12035.747	7.429	5.000000
82800	-12036.527	6.977	5.000000
82900	-12043.058	7.314	5.000000
83000	-12041.415	7.271	5.000000
83100	-12037.264	7.158	5.000000
83200	-12034.852	7.403	5.000000
83300	-12033.375	7.229	5.000000
83400	-12029.925	7.228	5.000000
83500	-12031.824	7.088	5.000000
83600	-12031.575	7.248	5.000000
83700	-12030.384	7.301	5.000000
83800	-12031.564	7.266	5.000000
83900	-12039.241	7.612	5.000000
84000	-12040.250	7.464	5.000000
84100	-12036.289	7.441	5.000000
84200	-12037.404	7.414	5.000000
84300	-12035.986	7.037	5.000000
84400	-12032.101	7.293	5.000000
84500	-12032.397	7.324	5.000000
84600	-12032.448	7.377	5.000000
84700	-12046.362	7.021	5.000000
84800	-12032.223	7.308	5.000000
84900	-12029.277	7.252	5.000000
85000	-12030.052	7.330	5.000000
85100	-12031.114	7.423	5.000000
85200	-12031.978	7.361	5.000000
85300	-12036.059	7.553	5.000000
85400	-12034.622	7.287	5.000000
85500	-12033.128	7.184	5.000000
85600	-12039.205	7.701	1.000000
85700	-12034.016	7.121	5.000000
85800	-12032.110	7.253	5.000000
85900	-12034.841	7.126	5.000000
86000	-12034.553	7.516	5.000000
86100	-12039.902	7.084	5.000000
86200	-12022.831	8.006	1.000000
86300	-12026.468	8.119	1.000000
86400	-12026.957	7.565	1.000000
86500	-12034.007	7.252	5.000000
86600	-12035.002	7.066	5.000000
86700	-12036.666	7.118	5.000000
86800	-12032.811	7.146	5.000000
86900	-12038.669	7.493	5.000000
87000	-12041.019	7.393	5.000000
87100	-12035.940	7.023	5.000000
87200	-12032.146	7.148	5.000000
87300	-12031.486	7.476	5.000000
87400	-12033.550	7.321	5.000000
87500	-12043.134	7.037	5.000000
87600	-12038.141	7.579	5.000000
87700	-12047.745	7.269	5.000000
87800	-12037.562	7.270	5.000000
87900	-12036.231	7.413	5.000000
88000	-12035.664	7.277	5.000000
88100	-12034.224	7.641	5.000000
88200	-12034.640	7.328	5.000000
88300	-12037.519	7.222	5.000000
88400	-12029.611	7.281	5.000000
88500	-12034.108	7.167	5.000000
88600	-12029.683	7.300	5.000000
88700	-12033.551	7.161	5.000000
88800	-12035.734	7.127	5.000000
88900	-12036.856	7.574	5.000000
89000	-12039.696	7.190	5.000000
89100	-12032.827	7.226	5.000000
89200	-12037.956	7.189	5.000000
89300	-12037.693	7.713	1.000000
89400	-12040.886	7.091	5.000000
89500	-12030.954	7.564	1.000000
89600	-12042.114	7.173	5.000000
89700	-12036.737	7.748	1.000000
89800	-12033.456	7.834	1.000000
89900	-12027.782	7.829	1.000000
90000	-12033.453	7.314	5.000000
90100	-12027.734	7.930	1.000000
90200	-12028.236	7.850	1.000000
90300	-12027.974	7.906	1.000000
90400	-12034.006	7.264	5.000000
90500	-12039.563	7.218	5.000000
90600	-12035.932	7.101	5.000000
90700	-12035.404	7.123	5.000000
90800	-12028.102	7.136	5.000000
90900	-12028.304	6.999	5.000000
91000	-12034.314	7.114	5.000000
91100	-12038.437	7.523	5.000000
91200	-12036.019	7.381	5.000000
91300	-12031.116	7.364	5.000000
91400	-12032.203	7.245	5.000000
91500	-12037.427	7.313	5.000000
91600	-12036.684	7.041	5.000000
91700	-12044.789	7.158	5.000000
91800	-12036.993	7.206	5.000000
91900	-12033.663	7.246	5.000000
92000	-12034.254	7.534	5.000000
92100	-12040.910	7.246	5.000000
92200	-12037.169	7.104	5.000000
92300	-12036.497	6.958	5.000000
92400	-12034.500	7.040	5.000000
92500	-12031.857	7.353	5.000000
92600	-12033.487	7.250	5.000000
92700	-12034.421	7.342	5.000000
92800	-12029.338	7.307	5.000000
92900	-12028.025	7.392	5.000000
93000	-12028.280	7.471	5.000000
93100	-12035.608	7.883	1.000000
93200	-12035.722	7.481	5.000000
93300	-12036.737	7.282	5.000000
93400	-12040.156	7.948	1.000000
93500	-12036.211	7.164	5.000000
93600	-12042.888	7.086	5.000000
93700	-12033.871	7.925	1.000000
93800	-12031.622	7.250	5.000000
93900	-12035.517	7.616	5.000000
94000	-12032.915	7.570	1.000000
94100	-12036.428	7.124	5.000000
94200	-12031.646	7.304	5.000000
94300	-12032.763	7.407	5.000000
94400	-12038.841	7.036	5.000000
94500	-12035.344	7.154	5.000000
94600	-12031.996	7.136	5.000000
94700	-12030.958	7.473	5.000000
94800	-12031.180	7.679	5.000000
94900	-12030.146	7.574	5.000000
95000	-12034.165	7.498	5.000000
95100	-12033.490	7.612	5.000000
95200	-12036.982	7.269	5.000000
95300	-12038.869	6.978	5.000000
95400	-12040.156	7.303	5.000000
95500	-12035.839	7.260	5.000000
95600	-12033.835	7.194	5.000000
95700	-12042.472	7.337	5.000000
95800	-12032.322	7.495	1.000000
95900	-12031.993	7.347	5.000000
96000	-12034.987	7.371	5.000000
96100	-12037.070	7.251	5.000000
96200	-12030.133	7.726	1.000000
96300	-12037.943	7.460	5.000000
96400	-12030.182	7.685	1.000000
96500	-12043.069	7.221	5.000000
96600	-12033.764	7.698	1.000000
96700	-12032.919	7.457	5.000000
96800	-12039.660	7.172	5.000000
96900	-12031.032	7.508	1.000000
97000	-12029.583	7.470	1.000000
97100	-12034.028	7.844	1.000000
97200	-12033.274	7.506	5.000000
97300	-12033.792	7.106	5.000000
97400	-12027.943	7.512	5.000000
97500	-12029.578	7.290	5.000000
97600	-12030.325	7.230	5.000000
97700	-12040.027	6.999	5.000000
97800	-12033.702	7.249	5.000000
97900	-12032.508	7.416	5.000000
98000	-12032.149	7.311	5.000000
98100	-12030.426	7.141	5.000000
98200	-12034.905	7.360	5.000000
98300	-12031.579	7.211	5.000000
98400	-12035.303	7.059	5.000000
98500	-12035.144	7.281	5.000000
98600	-12036.694	7.383	5.000000
98700	-12048.340	7.066	5.000000
98800	-12032.825	7.431	5.000000
98900	-12033.284	7.481	5.000000
99000	-12037.630	7.336	5.000000
99100	-12032.788	7.435	5.000000
99200	-12028.198	7.541	5.000000
99300	-12033.918	7.906	5.000000
99400	-12043.016	6.852	5.000000
99500	-12036.231	7.464	5.000000
99600	-12032.039	7.551	5.000000
99700	-12032.983	7.240	5.000000
99800	-12033.380	7.317	5.000000
99900	-12037.912	7.619	5.000000
100000	-12036.050	7.628	1.000000
