# Supplementary material for: Emergence, development and diversification of the TGF-β signalling pathway within the animal kingdom
Source: BMC Evol Biol. 2009 Feb 3;9:28. doi: 10.1186/1471-2148-9-28 (PMC2657120; doi:10.1186/1471-2148-9-28)
Supplement: Additional file 5 — Sequences. All sequences and alignments are provided in the supplementary archive. [file 1471-2148-9-28-S5.zip › sequences/figureS4/MB_session_log]

                               MrBayes v3.1.2

                      (Bayesian Analysis of Phylogeny)

                                     by

                  John P. Huelsenbeck and Fredrik Ronquist

                 Section of Ecology, Behavior and Evolution
                       Division of Biological Sciences
                     University of California, San Diego
                           johnh@biomail.ucsd.edu

                       School of Computational Science
                           Florida State University
                            ronquist@csit.fsu.edu

              Distributed under the GNU General Public License

               Type "help" or "help <command>" for information
                     on the commands that are available.


MrBayes > execute Ta_Nv_Aq_Dm_Smads_muscled.fasta.nex
   Executing file "Ta_Nv_Aq_Dm_Smads_muscled.fasta.nex"
   UNIX line termination
   Longest line length = 125
   Parsing file
   Expecting NEXUS formatted file
   Reading data block
      Allocated matrix
      Matrix has 14 taxa and 816 characters
      Data is Protein
      Missing data coded as -
      Setting default partition (does not divide up characters).
      Taxon  1 -> Dad
      Taxon  2 -> TaSmad4
      Taxon  3 -> 248037_Nemve1
      Taxon  4 -> Medea
      Taxon  5 -> AqSmad2
      Taxon  6 -> AqSmad1
      Taxon  7 -> TaSmad1
      Taxon  8 -> dSMAD2
      Taxon  9 -> 168041_Nemve1
      Taxon 10 -> TaSmad2
      Taxon 11 -> 228395_Nemve1
      Taxon 12 -> Mad
      Taxon 13 -> TaSmad6
      Taxon 14 -> 110153_Nemve1
      Setting output file names to 
"Ta_Nv_Aq_Dm_Smads_muscled.fasta.nex.run<i>.<p/t>"
      Successfully read matrix
   Exiting data block
   Reached end of file

MrBayes > prset aamodelpr=mixed

   Setting Aamodelpr to Mixed
   Successfully set prior model parameters

MrBayes > help lset

   ---------------------------------------------------------------------------
   Lset

   This command sets the parameters of the likelihood model. The likelihood
   function is the probability of observing the data conditional on the phylo-
   genetic model. In order to calculate the likelihood, you must assume a
   model of character change. This command lets you tailor the biological
   assumptions made in the phylogenetic model. The correct usage is

      lset <parameter>=<option> ... <parameter>=<option>

   For example, "lset nst=6 rates=gamma" would set the model to a general
   model of DNA substition (the GTR) with gamma-distributed rate variation
   across sites.

   Options:

   Applyto   -- This option allows you to apply the lset commands to specific
                partitions. This command should be the first in the list of
                commands specified in lset. Moreover, it only makes sense to
                be using this command if the data have been partitioned. A
                default partition is set on execution of a matrix. If the data
                are homogeneous (i.e., all of the same data type), then this
                partition will not subdivide the characters. Up to 30 other
                partitions can be defined, and you can switch among them using
                "set partition=<partition name>". Now, you may want to
                specify different models to different partitions of the data.
                Applyto allows you to do this. For example, say you have
                partitioned the data by codon position, and you want to apply
                a nst=2 model to the first two partitions and nst=6 to the
                last. This could be implemented in two uses of lset:

                   lset applyto=(1,2) nst=2

                   lset applyto=(3) nst=6

                The first applies the parameters after "applyto" to the
                first and second partitions. The second lset applies nst=6
                to the third partition. You can also use applyto=(all), which
                attempts to apply the parameter settings to all of the data
                partitions. Importantly, if the option is not consistent with
                the data in the partition, the program will not apply the
                lset option to that partition.
   Nucmodel  -- This specifies the general form of the nucleotide substitution
                model. The options are "4by4" [the standard model of DNA
                substitution in which there are only four states (A,C,G,T/U)],
                "doublet" (a model appropriate for modelling the stem regions
                of ribosomal genes where the state space is the 16 doublets of
                nucleotides), and "codon" (the substitution model is expanded
                around triplets of nucleotides--a codon).
   Nst       -- Sets the number of substitution types: "1" constrains all of
                the rates to be the same (e.g., a JC69 or F81 model); "2" all-
                ows transitions and transversions to have potentially different
                rates (e.g., a K80 or HKY85 model); "6" allows all rates to
                be different, subject to the constraint of time-reversibility
                (e.g., a GTR model).
   Code      -- Enforces the use of a particular genetic code. The default
                is the universal code. Other options include "vertmt" for
                vertebrate mitocondrial DNA, "mycoplasma", "yeast",
                "ciliates", and "metmt" (for metazoan mitochondrial DNA
                except vertebrates).
   Ploidy    -- Specifies the ploidy of the organism. Options are "Haploid"
                or "Diploid". This option is used when a coalescence prior
                is used on trees.
   Rates     -- Sets the model for among-site rate variation. In general, the
                rate at a site is considered to be an unknown random variable.
                The valid options are:
                * equal    -- No rate variation across sites.
                * gamma    -- Gamma-distributed rates across sites. The rate
                              at a site is drawn from a gamma distribution.
                              The gamma distribution has a single parameter
                              that describes how much rates vary.
                * adgamma  -- Autocorrelated rates across sites. The marg-
                              inal rate distribution is gamma, but adjacent
                              sites have correlated rates.
                * propinv  -- A proportion of the sites are invariable.
                * invgamma -- A proportion of the sites are invariable while
                              the rate for the remaining sites are drawn from
                              a gamma distribution.
                Note that MrBayes versions 2.0 and earlier supported options
                that allowed site specific rates (e.g., ssgamma). In versions
                3.0 and later, site specific rates are allowed, but set using
                the 'prset ratepr' command for each partition.
   Ngammacat -- Sets the number of rate categories for the gamma distribution.
                The gamma distribution is continuous. However, it is virtually
                impossible to calculate likelihoods under the continuous gamma
                distribution. Hence, an approximation to the continuous gamma
                is used; the gamma distribution is broken into ncat categories
                of equal weight (1/ncat). The mean rate for each category rep-
                resents the rate for the entire cateogry. This option allows
                you to specify how many rate categories to use when approx-
                imating the gamma. The approximation is better as ncat is inc-
                reased. In practice, "ncat=4" does a reasonable job of
                approximating the continuous gamma.
   Nbetacat  -- Sets the number of rate categories for the beta distribution.
                A symmetric beta distribution is used to model the station-
                ary frequencies when morphological data are used. This option
                specifies how well the beta distribution will be approx-
                imated.
   Omegavar  -- Allows the nonsynonymous/synonymous rate ratio (omega) to vary
                across codons. Ny98 assumes that there are three classes, with
                potentially different omega values (omega1, omega2, omega3):
                omega2 = 1; 0 < omega1 <1; and omega3 > 1. Like the Ny98 model,
                the M3 model has three omega classes. However, their values are
                less constrained, with omega1 < omega2 < omega3. The default
                (omegavar = equal) has no variation on omega across sites.
   Covarion  -- This forces the use of a covarion-like model of substitution
                for nucleotide or amino acid data. The valid options are "yes"
                and "no". The covarion model allows the rate at a site to
                change over its evolutionary history. Specifically, the site
                is either on or off. When it is off, no substitutions are poss-
                ible. When the process is on, substitutions occur according to
                a specified substitution model (specified using the other
                lset options).
   Coding    -- This specifies how characters were sampled. If all site pat-
                terns had the possibility of being sampled, then "all" should
                be specified (the default). Otherwise "variable" (only var-
                iable characters had the possibility of being sampled),
                "noabsence" (characters for which all taxa were coded as
                absent were not sampled), and "nopresence" (characters for
                which all taxa were coded as present were not sampled. "All"
                works for all data types. However, the others only work for
                morphological (all/variable) or restriction site (all/variable/
                noabsence/nopresence) data.
   Parsmodel -- This forces calculation under the so-called parsimony model
                described by Tuffley and Steel (1998). The options are "yes"
                or "no". Note that the biological assumptions of this model
                are anything but parsimonious. In fact, this model assumes many
                more parameters than the next most complicated model imple-
                mented in this program. If you really believe that the pars-
                imony model makes the biological assumptions described by
                Tuffley and Steel, then the parsimony method is miss-named.

   Model settings for partition 1:

   Parameter    Options                               Current Setting
   ------------------------------------------------------------------
   Nucmodel     4by4/Doublet/Codon                    4by4
   Nst          1/2/6                                 1
   Code         Universal/Vertmt/Mycoplasma/
                Yeast/Ciliates/Metmt                  Universal
   Ploidy       Haploid/Diploid                       Diploid
   Rates        Equal/Gamma/Propinv/Invgamma/Adgamma  Equal
   Ngammacat    <number>                              4
   Nbetacat     <number>                              5
   Omegavar     Equal/Ny98/M3                         Equal
   Covarion     No/Yes                                No
   Coding       All/Variable/Noabsencesites/
                Nopresencesites                       All
   Parsmodel    No/Yes                                No
   ------------------------------------------------------------------

MrBayes > showmodel

   Model settings:

         Datatype  = Protein
         Aamodel   = Mixture of models with fixed rate matrices
         Covarion  = No
         # States  = 20
                     State frequencies come from the mixture of models
         Rates     = Equal

   Active parameters:

      Parameters
      ------------------
      Statefreq        1
      Topology         2
      Brlens           3
      Aamodel          4
      ------------------

      1 --  Parameter  = Statefreq
            Prior      = Fixed (from mixture of models)
      2 --  Parameter  = Topology
            Prior      = All topologies equally probable a priori
      3 --  Parameter  = Brlens
            Prior      = Branch lengths are Unconstrained:Exponential(10.0)
      4 --  Parameter  = Aamodel
            Prior      = Poisson, Jones, Dayhoff, Mtrev, Mtmam, Wag, Rtrev,
                         Cprev, Vt, and Blosum models have equal prior probability


MrBayes > mcmc ngen=100000 samplefreq=100

   Setting number of generations to 100000
   Setting sample frequency to 100
   Running Markov chain
   MCMC stamp = 6363638041
   Seed = 1213029363
   Swapseed = 1213029363
   Model settings:

         Datatype  = Protein
         Aamodel   = Mixture of models with fixed rate matrices
         Covarion  = No
         # States  = 20
                     State frequencies come from the mixture of models
         Rates     = Equal

   Active parameters:
      Parameters
      ------------------
      Statefreq        1
      Topology         2
      Brlens           3
      Aamodel          4
      ------------------

      1 --  Parameter  = Statefreq
            Prior      = Fixed (from mixture of models)
      2 --  Parameter  = Topology
            Prior      = All topologies equally probable a priori
      3 --  Parameter  = Brlens
            Prior      = Branch lengths are Unconstrained:Exponential(10.0)
      4 --  Parameter  = Aamodel
            Prior      = Poisson, Jones, Dayhoff, Mtrev, Mtmam, Wag, Rtrev,
                         Cprev, Vt, and Blosum models have equal prior probability

   Number of taxa = 14
   Number of characters = 816
   Compressing data matrix for division 1
   Division 1 has 625 unique site patterns
   The MCMC sampler will use the following moves:
      With prob.  Chain will change
        71.43 %   param. 2 (topology and branch lengths) with extending TBR
        23.81 %   param. 2 (topology and branch lengths) with LOCAL
         4.76 %   param. 4 (amino acid model) randomly
   Creating parsimony (bitset) matrix for division 1
   Initializing conditional likelihoods for terminals
   Initializing conditional likelihoods for internal nodes
   Initial log likelihoods for run 1:
      Chain 1 -- -15436.532805
      Chain 2 -- -16395.743395
      Chain 3 -- -15356.144371
      Chain 4 -- -16642.583981
   Initial log likelihoods for run 2:
      Chain 1 -- -15498.038033
      Chain 2 -- -15419.505711
      Chain 3 -- -15295.163442
      Chain 4 -- -15054.111918

(...)
(...)
(...) MCMC analysis
(...)
(...)

   Average standard deviation of split frequencies: 0.014829

   Continue with analysis? (yes/no):    Enter Yes or No: yes
   Enter Yes or No:
   Analysis completed in 3185 seconds
   Analysis used 3181.10 seconds of CPU time
   Likelihood of best state for "cold" chain of run 1 was -12023.91
   Likelihood of best state for "cold" chain of run 2 was -12024.31
   Acceptance rates for the moves in the "cold" chain of run 1:
      With prob.  Chain accepted changes to
         6.27 %   param. 2 (topology and branch lengths) with extending TBR
        13.40 %   param. 2 (topology and branch lengths) with LOCAL
         0.96 %   param. 4 (amino acid model) randomly
   Acceptance rates for the moves in the "cold" chain of run 2:
      With prob.  Chain accepted changes to
         6.01 %   param. 2 (topology and branch lengths) with extending TBR
        12.91 %   param. 2 (topology and branch lengths) with LOCAL
         0.94 %   param. 4 (amino acid model) randomly

   Chain swap information for run 1:

               1      2      3      4
        ------------------------------
      1 |          0.61   0.35   0.19
      2 |  16570          0.67   0.42
      3 |  16643  16769          0.70
      4 |  16568  16805  16645

   Chain swap information for run 2:

               1      2      3      4
        ------------------------------
      1 |          0.60   0.34   0.18
      2 |  17029          0.65   0.42
      3 |  16608  16592          0.70
      4 |  16649  16734  16388

   Upper diagonal: Proportion of successful state exchanges between chains
   Lower diagonal: Number of attempted state exchanges between chains

   Chain information:

     ID -- Heat
    -----------
      1 -- 1.00  (cold chain)
      2 -- 0.83
      3 -- 0.71
      4 -- 0.62

   Heat = 1 / (1 + T * (ID - 1))
      (where T = 0.20 is the temperature and ID is the chain number)

MrBayes > sump printtofile=yes burnin = 250

   Setting sump to print output to file
   Setting sump burnin to 250
   Summarizing parameters in files Ta_Nv_Aq_Dm_Smads_muscled.fasta.nex.run1.p and 
Ta_Nv_Aq_Dm_Smads_muscled.fasta.nex.run2.p
   Writing output to file Ta_Nv_Aq_Dm_Smads_muscled.fasta.nex.stat
   UNIX line termination
   Longest line length = 33
   Found 1001 parameter lines in file "Ta_Nv_Aq_Dm_Smads_muscled.fasta.nex.run1.p"
   Of the 1001 lines, 751 of them will be summarized (starting at line 253)
   (Only the last set of lines will be read, in case multiple
   parameter blocks are present in the same file.)
   751 rows and 4 columns in each row
   Expecting the same layout in all subsequent files
   Successfully read 751 lines from last parameter block of file 1
   Successfully read 751 lines from last parameter block of file 2

   Below are rough plots of the generation (x-axis) versus the log
   probability of observing the data (y-axis). You can use these
   graphs to determine what the burn in for your analysis should be.
   When the log probability starts to plateau you may be at station-
   arity. Sample trees and parameters after the log probability
   plateaus. Of course, this is not a guarantee that you are at sta-
   tionarity. Also examine the convergence diagnostics provided by
   the 'sump' and 'sumt' commands for all the parameters in your
   model. Remember that the burn in is the number of samples to dis-
   card. There are a total of ngen / samplefreq samples taken during
   a MCMC analysis.

   Overlay plot for both runs:
   (1 = Run number 1; 2 = Run number 2; * = Both runs)

   +------------------------------------------------------------+ -12031.19
   |                           2                                |
   |                        1            1                      |
   |                   2        1          2         1          |
   |    2   21             *                    2      12  2    |
   |     1         2                  1     2  2    22         1|
   |    12        1 111      12           1                  2  |
   | 1        1         1          1         2    2      12   22|
   |2 1   *  22  2           2   12  2       12   1     1 1  1  |
   |   2        11     1 2  2 1    2  2** 2    1 1 2  1    1* 1 |
   | 221   2   22     2   *     2   1    2 1  1 12    22 2      |
   |           1                 21                1            |
   |                 2  21     1    2       1                   |
   |1      1       12                1                          |
   |        1                                                   |
   |              2                                 1           |
   +------+-----+-----+-----+-----+-----+-----+-----+-----+-----+ -12039.06
   ^                                                            ^
   25000                                                        100000


   Estimated marginal likelihoods for runs sampled in files
      "Ta_Nv_Aq_Dm_Smads_muscled.fasta.nex.run1.p" and 
"Ta_Nv_Aq_Dm_Smads_muscled.fasta.nex.run2.p":
      (Use the harmonic mean for Bayes factor comparisons of models)

   Run   Arithmetic mean   Harmonic mean
   --------------------------------------
     1      -12030.49         -12045.53
     2      -12029.14         -12042.72
   --------------------------------------
   TOTAL    -12029.60         -12044.90
   --------------------------------------


   Model parameter summaries over the runs sampled in files
      "Ta_Nv_Aq_Dm_Smads_muscled.fasta.nex.run1.p" and 
"Ta_Nv_Aq_Dm_Smads_muscled.fasta.nex.run2.p":
      (Summaries are based on a total of 1502 samples from 2 runs)
      (Each run produced 1001 samples of which 751 samples were included)

                                              95% Cred. Interval
                                            ----------------------
   Parameter       Mean        Variance       Lower         Upper         Median       
PSRF *
   
-----------------------------------------------------------------------------------------
   TL            7.330167      0.053418      6.915000      7.853000      7.311000      
1.001
   
-----------------------------------------------------------------------------------------
   * Convergence diagnostic (PSRF = Potential scale reduction factor [Gelman
     and Rubin, 1992], uncorrected) should approach 1 as runs converge. The
     values may be unreliable if you have a small number of samples. PSRF should
     only be used as a rough guide to convergence since all the assumptions
     that allow one to interpret it as a scale reduction factor are not met in
     the phylogenetic context.


   Amino acid model probabilities:

              Posterior     Standard
   Model     Probability    Deviation
   ----------------------------------
   Poisson      0.000       0.000000
   Jones        0.115       0.003766
   Dayhoff      0.000       0.000000
   Mtrev        0.000       0.000000
   Mtmam        0.000       0.000000
   Wag          0.885       0.003766
   Rtrev        0.000       0.000000
   Cprev        0.000       0.000000
   Vt           0.000       0.000000
   Blosum       0.000       0.000000
   ----------------------------------
   Model parameter summaries over the runs sampled in files
      "Ta_Nv_Aq_Dm_Smads_muscled.fasta.nex.run1.p" and 
"Ta_Nv_Aq_Dm_Smads_muscled.fasta.nex.run2.p":

MrBayes > sumt burnin = 250

   Setting sumt burnin to 250
   Summarizing trees in files "Ta_Nv_Aq_Dm_Smads_muscled.fasta.nex.run1.t" and 
"Ta_Nv_Aq_Dm_Smads_muscled.fasta.nex.run2.t"
   UNIX line termination
   Examining first file ...
   Found one tree block in file "Ta_Nv_Aq_Dm_Smads_muscled.fasta.nex.run1.t" with 
1001 trees in last block
   Expecting the same number of trees in the last tree block of all files

   Tree reading status:

   0      10      20      30      40      50      60      70      80      90     100
   v-------v-------v-------v-------v-------v-------v-------v-------v-------v-------v
   *********************************************************************************

   Read a total of 2002 trees in 2 files (sampling 1502 of them)
      (Each file contained 1001 trees of which 751 were sampled)

   File "Ta_Nv_Aq_Dm_Smads_muscled.fasta.nex.parts" already exists
   Overwrite information in this file (yes/no):    Enter Yes or No: y
   Overwriting file "Ta_Nv_Aq_Dm_Smads_muscled.fasta.nex.parts"

   File "Ta_Nv_Aq_Dm_Smads_muscled.fasta.nex.con" already exists
   Overwrite information in this file (yes/no): y
   Overwriting file "Ta_Nv_Aq_Dm_Smads_muscled.fasta.nex.con"

   File "Ta_Nv_Aq_Dm_Smads_muscled.fasta.nex.trprobs" already exists
   Overwrite information in this file (yes/no): y
   Overwriting file "Ta_Nv_Aq_Dm_Smads_muscled.fasta.nex.trprobs"

   General explanation:

   A taxon bibartition is specified by removing a branch, thereby dividing the
   species into those to the left and those to the right of the branch. Here,
   taxa to one side of the removed branch are denoted "." and those to the
   other side are denoted "*". The output includes the bipartition number
   (ID; sorted from highest to lowest probability), bipartition (e.g., ...**..),
   number of times the bipartition was observed (#obs), the posterior probabil-
   ity of the bipartition, and, if branch lengths were recorded on the trees in
   the file, the average (Mean(v)) and variance (Var(v)) of the lengths. Each
   "." or "*" in the bipartition represents a taxon that is to the left or
   right of the removed branch. A list of the taxa in the bipartition is given
   before the list of bipartitions. If you summarize several independent analy-
   ses, convergence diagnostics are presented for both the posterior probabil-
   ities of bipartitions (bipartition or split frequencies) and branch lengths
   (if recorded on the trees in the files). In the former case, the diagnostic is
   the standard deviation of the partition frequencies (Stdev(s)), in the second
   case it is the potential scale reduction factor (PSRF) of Gelman and Rubin
   (1992). Stdev(s) is expected to approach 0 and PSRF is expected to approach 1
   as runs converge onto the posterior probability distribution. Note that these
   values may be unreliable if the partition is not present in all runs (the
   last column indicates the number of runs that sampled the partition if more
   than one run is summarized). The PSRF is also sensitive to small sample
   sizes and it should only be considered a rough guide to convergence since
   some of the assumptions allowing one to interpret it as a true potential
   scale reduction factor are violated in the phylogenetic context.

   List of taxa in bipartitions:

      1 -- Dad
      2 -- TaSmad4
      3 -- 248037_Nemve1
      4 -- Medea
      5 -- AqSmad2
      6 -- AqSmad1
      7 -- TaSmad1
      8 -- dSMAD2
      9 -- 168041_Nemve1
     10 -- TaSmad2
     11 -- 228395_Nemve1
     12 -- Mad
     13 -- TaSmad6
     14 -- 110153_Nemve1

   Summary statistics for taxon bipartitions:

   ID -- Partition       #obs   Probab.  Stdev(s)   Mean(v)   Var(v)    PSRF  Nruns
   --------------------------------------------------------------------------------
    1 -- ...*..........  1502  1.000000  0.000000  0.259408  0.001235  1.003    2
    2 -- .*............  1502  1.000000  0.000000  0.307684  0.001746  1.000    2
    3 -- ..*...........  1502  1.000000  0.000000  0.156229  0.000670  1.000    2
    4 -- ...........*..  1502  1.000000  0.000000  0.180055  0.000900  0.999    2
    5 -- ....********..  1502  1.000000  0.000000  0.295524  0.003683  0.999    2
    6 -- ............*.  1502  1.000000  0.000000  0.385874  0.005211  1.016    2
    7 -- .*************  1502  1.000000  0.000000  1.279671  0.015037  0.999    2
    8 -- .............*  1502  1.000000  0.000000  0.685005  0.005943  1.003    2
    9 -- .***..........  1502  1.000000  0.000000  0.492077  0.004977  1.001    2
   10 -- .***********..  1502  1.000000  0.000000  0.489051  0.008151  1.001    2
   11 -- ....*.........  1502  1.000000  0.000000  0.448154  0.001825  1.000    2
   12 -- .........*....  1502  1.000000  0.000000  0.218410  0.000760  1.000    2
   13 -- .......*......  1502  1.000000  0.000000  0.345984  0.001350  1.000    2
   14 -- ........*.....  1502  1.000000  0.000000  0.180137  0.000775  0.999    2
   15 -- .....*........  1502  1.000000  0.000000  0.275539  0.001432  1.001    2
   16 -- ..........*...  1502  1.000000  0.000000  0.172651  0.000576  1.004    2
   17 -- ......*.......  1502  1.000000  0.000000  0.337589  0.001412  1.005    2
   18 -- .......**.....  1501  0.999334  0.000942  0.081193  0.000623  0.999    2
   19 -- ....*....***..  1501  0.999334  0.000942  0.115267  0.001759  1.001    2
   20 -- ..**..........  1500  0.998668  0.000000  0.158966  0.001667  1.001    2
   21 -- ............**  1482  0.986684  0.001883  0.228524  0.006465  1.000    2
   22 -- ..........**..  1038  0.691079  0.032013  0.052747  0.000360  1.000    2
   23 -- .........***..  1024  0.681758  0.020714  0.062418  0.000473  0.999    2
   24 -- .....****.....   823  0.547936  0.038604  0.064108  0.000758  1.001    2
   25 -- .....**.......   761  0.506658  0.036721  0.069577  0.000700  1.006    2
   26 -- ....*..*****..   559  0.372170  0.016006  0.064154  0.000673  1.002    2
   27 -- ....*.******..   509  0.338881  0.031071  0.059783  0.000685  1.002    2
   28 -- ....*.....**..   437  0.290945  0.006591  0.048506  0.000402  1.001    2
   29 -- ....*......*..   410  0.272969  0.028247  0.065583  0.000454  0.999    2
   30 -- ......***.....   281  0.187084  0.023539  0.054653  0.000412  0.999    2
   --------------------------------------------------------------------------------


   Clade credibility values:

   /------------------------------------------------------------ Dad (1)
   |
   |                                       /-------------------- TaSmad4 (2)
   |                                       |
   |         /-------------100-------------+         /---------- 248037_Nemve1 (3)
   |         |                             \---100---+
   |         |                                       \---------- Medea (4)
   |         |
   |         |                   /------------------------------ AqSmad2 (5)
   |         |                   |
   |---100---+         /---100---+         /-------------------- TaSmad2 (10)
   |         |         |         |         |
   |         |         |         \----68---+         /---------- 228395_Nemve1 (11)
   +         |         |                   \----69---+
   |         |         |                             \---------- Mad (12)
   |         \---100---+
   |                   |                             /---------- AqSmad1 (6)
   |                   |                   /----51---+
   |                   |                   |         \---------- TaSmad1 (7)
   |                   \---------55--------+
   |                                       |         /---------- dSMAD2 (8)
   |                                       \---100---+
   |                                                 \---------- 168041_Nemve1 (9)
   |
   |                                                 /---------- TaSmad6 (13)
   \------------------------99-----------------------+
                                                     \---------- 110153_Nemve1 (14)


   Phylogram:

   /------------------------------------------------------------ Dad (1)
   |
   |                                             /--------------- TaSmad4 (2)
   |                                             |
   |                      /----------------------+       /------- 248037_Nemve1 (3)
   |                      |                      \-------+
   |                      |                              \------------ Medea (4)
   |                      |
   |                      |                  /--------------------- AqSmad2 (5)
   |                      |                  |
   |----------------------+             /----+  /----------- TaSmad2 (10)
   |                      |             |    |  |
   |                      |             |    \--+  /-------- 228395_Nemve1 (11)
   +                      |             |       \--+
   |                      |             |          \-------- Mad (12)
   |                      \-------------+
   |                                    |     /------------- AqSmad1 (6)
   |                                    |  /--+
   |                                    |  |  \---------------- TaSmad1 (7)
   |                                    \--+
   |                                       |   /---------------- dSMAD2 (8)
   |                                       \---+
   |                                           \-------- 168041_Nemve1 (9)
   |
   |          /------------------ TaSmad6 (13)
   \----------+
              \-------------------------------- 110153_Nemve1 (14)

   |---------| 0.200 expected changes per site

   Calculating tree probabilities...

   Credible sets of trees (58 trees sampled):
      50 % credible set contains 2 trees
      90 % credible set contains 12 trees
      95 % credible set contains 19 trees
      99 % credible set contains 43 trees
