# Supplementary material for: Emergence, development and diversification of the TGF-β signalling pathway within the animal kingdom
Source: BMC Evol Biol. 2009 Feb 3;9:28. doi: 10.1186/1471-2148-9-28 (PMC2657120; doi:10.1186/1471-2148-9-28)
Supplement: Additional file 5 — Sequences. All sequences and alignments are provided in the supplementary archive. [file 1471-2148-9-28-S5.zip › sequences/figureS4/Ta_Nv_Aq_Dm_Smads_muscled.fasta.nex.con]

#NEXUS

[ID: 6363638041]
begin trees;
   [Note: This tree contains information on the topology, 
          branch lengths (if present), and the probability
          of the partition indicated by the branch.]
   tree con_50_majrule = (Dad:1.279671,((TaSmad4:0.307684,(248037_Nemve1:0.156229,Medea:0.259408)1.00:0.158966)1.00:0.492077,((AqSmad2:0.448154,(TaSmad2:0.218410,(228395_Nemve1:0.172651,Mad:0.180055)0.69:0.052747)0.68:0.062418)1.00:0.115267,((AqSmad1:0.275539,TaSmad1:0.337589)0.51:0.069577,(dSMAD2:0.345984,168041_Nemve1:0.180137)1.00:0.081193)0.55:0.064108)1.00:0.295524)1.00:0.489051,(TaSmad6:0.385874,110153_Nemve1:0.685005)0.99:0.228524);

   [Note: This tree contains information only on the topology
          and branch lengths (mean of the posterior probability density).]
   tree con_50_majrule = (Dad:1.279671,((TaSmad4:0.307684,(248037_Nemve1:0.156229,Medea:0.259408):0.158966):0.492077,((AqSmad2:0.448154,(TaSmad2:0.218410,(228395_Nemve1:0.172651,Mad:0.180055):0.052747):0.062418):0.115267,((AqSmad1:0.275539,TaSmad1:0.337589):0.069577,(dSMAD2:0.345984,168041_Nemve1:0.180137):0.081193):0.064108):0.295524):0.489051,(TaSmad6:0.385874,110153_Nemve1:0.685005):0.228524);
end;
