# Supplementary material for: Emergence, development and diversification of the TGF-β signalling pathway within the animal kingdom
Source: BMC Evol Biol. 2009 Feb 3;9:28. doi: 10.1186/1471-2148-9-28 (PMC2657120; doi:10.1186/1471-2148-9-28)
Supplement: Additional file 5 — Sequences. All sequences and alignments are provided in the supplementary archive. [file 1471-2148-9-28-S5.zip › sequences/figureS4/Ta_Nv_Aq_Dm_Smads_muscled.fasta.nex]

#NEXUS


BEGIN DATA;
 DIMENSIONS NTAX=14 NCHAR=816;
 FORMAT DATATYPE=PROTEIN INTERLEAVE MISSING=-;
[Name: Dad              Len:   816  Check:    0]
[Name: TaSmad4          Len:   816  Check:    0]
[Name: 248037_Nemve1    Len:   816  Check:    0]
[Name: Medea            Len:   816  Check:    0]
[Name: AqSmad2          Len:   816  Check:    0]
[Name: AqSmad1          Len:   816  Check:    0]
[Name: TaSmad1          Len:   816  Check:    0]
[Name: dSMAD2           Len:   816  Check:    0]
[Name: 168041_Nemve1    Len:   816  Check:    0]
[Name: TaSmad2          Len:   816  Check:    0]
[Name: 228395_Nemve1    Len:   816  Check:    0]
[Name: Mad              Len:   816  Check:    0]
[Name: TaSmad6          Len:   816  Check:    0]
[Name: 110153_Nemve1    Len:   816  Check:    0]

MATRIX
Dad                  ---------------MIFPR EKKVLWRYASSNNPSNGVSA APPAQPPRPPPPPHRPRPHQ CTPSFGYSCNEEDSLAMRQT -PLPPYSSIACGMDCSSSNS
TaSmad4              -------------------- --------------MSASGS GDATLGIVHTLMCHRQGGE- ---SENFAKRAVESLVKKLK DKRDELDALITAVTSNGIQQ
248037_Nemve1        -------------------- -------------MANAPTS SDACLSIVHSLMCHRQGGE- ---SEAFAKRAIESLVKKLK EKKDELDSLITAITSAGTHP
Medea                MGGGSGACPPAHMYGAVAPQ DIIVRDMVQMPPPPSNAPTS ADACLSIVHSLMCHRQGGE- ---SEGFAKRAIESLVKKLK EKRDELDSLITAITTNGAHP
AqSmad2              -------------------- -------------------M SIFSSPAVKRLLGWKQG-DE ---DNKWAEKAIDSLVKKLK KQRGSLEELERALSQANP-Q
AqSmad1              -------------------- -------------------L PSFSLPIVKRLLSYKKGGDD DEGEENWSEKAVKSLVKKLK -RTGGLDELEKAITTEGSVQ
TaSmad1              -------------------- -------------------- ---MPSVVKELLGWIKA-DK ---EDKWSEKAIKSLVKKLK -RNGGLNELLNAISTQSS-A
dSMAD2               -------------------- -------------------M LPFTPQVVKRLLALKKGNED NSVEGKWSEKAVKNLVKKIK -KNSQLEELERAISTQNC-Q
168041_Nemve1        -------------------- ----------------MTSL LPFTPPVVKRLLGWKRGGDE ---DDKWAEKAVKSLVKKLK -KTGGLEELEKAITNPGV-A
TaSmad2              -------------------- ----------------MASL FSFTSPAVKRLLGWRQG-DE ---EEKWAEKAIDSLVKKLK RKKGALEELEKALSCPGQ-P
228395_Nemve1        -------------------- ----------------MASL FSFTPPAVKRLLGWKQG-DE ---EEKWAEKAIESLVKKLK KKKGALEDLEKALSNPNQ-Q
Mad                  -------------------- MDTDDVESNTSSAMSTLGSL FSFTSPAVKKLLGWKQG-DE ---EEKWAEKAVDSLVKKLK KRKGAIEELERALSCPGQ-P
TaSmad6              -------------------- -------------------- -------------------- -------------------- --------------------
110153_Nemve1        -------------------- -------------------- -------------------- --------KTTTHSILRRL- -RDTELGLLLKALESRGGDV

Dad                  SSCGQSLSLSQGQGHNNNNS HPYRRLPNHMDVLPPPPSAC DRCCTAPGYSCASSCDDMLI DGSDLDQDRSPDQGQVQPVD RRMISATTFTTMFRKCCGGA
TaSmad4              SKC----------------- ----------VTIARTLDGR LQVAGKKGFPHVIYS--RIW RWPDLH------KNELKHIK ---------------LCKFA
248037_Nemve1        SKC----------------- ----------VTIQRTLDGR LQVAGRKGFPHVIYA--RIW RWPDLH------KNELRHVK ---------------YCQFA
Medea                SKC----------------- ----------VTIQRTLDGR LQVAGRKGFPHVIYA--RIW RWPDLH------KNELKHVK ---------------YCAFA
AqSmad2              TRC----------------- ----------VTIVRSLDGR MQVSHRKGLPHVIYC--RVW RWPDLQ-----NHHELKALD ---------------HCEFA
AqSmad1              TSC----------------- ----------VTIARSLDGR LQVSHRKGLPHVIYC--RLW RWSDLQ-----NHHELKAID ---------------SCQYA
TaSmad1              TKC----------------- ----------IRIRRSLDGR LQVCQKKGLPHVIYC--RLW RWPDLQ-----SCYELRAIE ---------------TCEYA
dSMAD2               TRC----------------- ----------VTVPRSKPAP AGEHLRKGLPHVIYC--RLW RWPDLQ-----SQNELKPLD ---------------HCEYA
168041_Nemve1        TKC----------------- ----------VTIPRSLDGR LQVSHRKGLPHVIYC--RLW RWPDLQ-----SHHELRPIE ---------------ACEFA
TaSmad2              TNC----------------- ----------VTIPRSLDGR LQVSHRKGLPHVIYC--RVW RWPDLQ-----SHHELKPLP ---------------MCEYA
228395_Nemve1        SKC----------------- ----------VTIARSLDGR LQVSHRKGLPHVIYC--RVW RWPDLQ-----SHHELKPLE ---------------CCEYA
Mad                  SKC----------------- ----------VTIPRSLDGR LQVSHRKGLPHVIYC--RVW RWPDLQ-----SHHELKPLE ---------------LCQYP
TaSmad6              -------------------- ----------------MDVK FHV--------LLSC---LF RWPDMI----GEDYELKRLA ---------------TCTTC
110153_Nemve1        SSC----------------- ----------VYFPYGEKVC KRVVHE---PHVVLY--RTF REPNVQ-----SSNELKPLA ---------------ICSRR

Dad                  TESTSGS------------- TLTIPVSTSRATAH----PP QTQAQNGKRFREDFEALMKQ LKRKQRNELLLAVKSRLDPP TKTQRDVVEPTTTTAPTYLQ
TaSmad4              FDLKLDH------------- VCVNPYHYERVISPGYNVTD ISIGASQI------------ --PLTVDPTAI--TNSMHAS RQQPNEAAIRMHNNQPSPMA
248037_Nemve1        FDLKCDS------------- VCVNPFHYERVVSP--DIAG LSLSRNSE------------ ---------------GGYGS TSSQSEPDFRQAVVPTAH--
Medea                FDLKCDS------------- VCVNPYHYERVVSPGIDLSG LSLQSGPSRLVKDEYSAGPL VGSMDIDGNDI--GTIQHHP TQMVGPGGYGYPQGPSEYAV
AqSmad2              FSRNKGD------------- VCINPYHYKRVEAP--VLPP VLVPQNPQ------------ -LAANCEPAVP----SCLDK QHDKNSPVFCVQTVHSHKLQ
AqSmad1              FHLKKDD------------- VCVNPYHYVRVETP--VLPP VLVPTNVE------------ ---HKVPSIMP-----SLAE EALPENRVYPSQTSSPLPLS
TaSmad1              FTLKKDE------------- VCVNPYHYQRVETP--ALRP VLVPKVTP------------ -------------------- --------------------
dSMAD2               FHLRKEE------------- ICINPYHYKKIELS--ILVP KSLPTPPD------------ -SIV--DYPLD------NHT HQIPNNTDYNAAIIRSASLS
168041_Nemve1        FSLKKEE------------- VCVNPFHYQRVETP--VLPP VLVPRQQS------------ ----DVPHELP-----ILPE YTRPENVPFPTQEPTNS---
TaSmad2              FHYKLKD------------- VCVNPYHYQRVETP--VLPP VMVPRDPE------------ ---MCRPPNIP--NLATSKE TSMPYNVTYDPDLFATYENQ
228395_Nemve1        FGLKQKE------------- VCINPYHYHRVESP--VLPP VLVPRQSE------------ -YPRPPPPLPP--PFRATDD PPMPYNASFPFTN-------
Mad                  FSAKQKE------------- VCINPYHYKRVESP--VLPP VLVPRHSE------------ -FAP--GHSML--QFNHVAE PSMPHNVSYSNSGFNSHSLS
TaSmad6              IENDLDEITGITPAPSDLHL VCINPHHYGRINLQ------ ESVPSPYV------------ -------------------- --------------------
110153_Nemve1        DSTGKR-------------- VCINPHHYSE---------- -------------------- -------------------- --------------------

Dad                  CILIPCKTQTVWEPHVTASR LFFWRELWNAKELKRLPTCP AARDCIYMCCNPLHWFRILH QPE----------------- --------------------
TaSmad4              MMVNS-----PDPRM----- ---------IMNGGISAPTA STSCVDNSGGTRMMGLDPES VGCLFKISTFDLLKIKTTI- --------------------
248037_Nemve1        -------------------- ---------HFPGGQTIPPP -------------------- -------------------- --------------------
Medea                PHGMP-----GMPGP----- ---------MNPGPVMAPPP PPQQAQNPQGNGVHHTQANS PTDPASALAMQQQQQQQQQQ QQQQQQQQQQSGGVPNGSVN
AqSmad2              LVYLSFLVHHFLC------- ---------VYQLMVEAPRP ANSETEGPSSSEATS----- -------------------- --------------------
AqSmad1              TLLLVLYMYMCSVVI----- ---------GLSLLEETPPP AYGDIGSP------------ -------------------- --------------------
TaSmad1              -------------------- ---------AAMQDNTNPPP SYPAS--------------- -------------------- --------------------
dSMAD2               PPQYMELGGAGPVSVSSSAS STPA-----TAAGGGGGPSS SSSSSSSAASAYQQQQQQLS FGQNMDSQSSVLSVGSSIPN --------------------
168041_Nemve1        -------------------- ---------QYHIQPGTPTD YISDDACSDM---------- -------------------- --------------------
TaSmad2              -------------------- ---------RYNGQGNQGSP PQENCSTPNT---------- -------------------- --------------------
228395_Nemve1        -------------------- ---------RQNTSEQSPSF DMADSGAGYMSED------- -------------------- --------------------
Mad                  -------------------- ---------TSNTSVGSPSS VNSNPNSPYDSL-------- -------------------- --------------------
TaSmad6              -------------------- ---------IYQLNDLPCDS TEADSSNPSISFDS------ -------------------- --------------------
110153_Nemve1        -------------------- ---------IIQIRKCKCLL KVNNSYNKFGCL-------- -------------------- --------------------

Dad                  -----------TESPTPPYQ RSKML--------------- -------------------- RLKDADFEEDSQNDAKSAAL STWSAEST------------
TaSmad4              -----------FVEPGDQF- MYDNG-----KWPTS----- GYNNS--------------- --------IPVNPPPRTQAA SSPSAASM------------
248037_Nemve1        -----------VGPPPDMYS MHGAG--------------- -------------------- -------------------- --------------------
Medea                AGGGAAAGGQYYGQPPPVSQ MQGAGGGGTSVAPSVHAQQN GYVSQPGSAGSAPVGGGGVF GTAQPTPQQPQQPPTGVQAN TGSAGAQAGAGGGAAGTWTG
AqSmad2              -----------ASSKLNFIA MYREC--------------- -------------------- ----------FRVILFLVCL LDPG----------------
AqSmad1              -----------AGATASNLS TYSGA--------------- -------------------- ----------IHPGPSQSPD --------------------
TaSmad1              -----------QDSSSSYMD HSFIG--------------- -------------------- ---------NIQRLYRIIPF TFWLMND-------------
dSMAD2               -----------TGTPPPGYM SEDGD--------------- -------------------- ---------PIDPN-DNMNM SRLTPPAD------------
168041_Nemve1        -----------SGEHSQQNM QIDQQ--------------- -------------------- ----------LSPAPDSNNL ID------------------
TaSmad2              -----------ANGTPPGHT MTAPQ--------------- -------------------- -----------TSPPGQMYQ QE------------------
228395_Nemve1        -----------GGSPRPEPN AMDVD--------------- -------------------- ---------PVNSPPSISQS AEAMSH--------------
Mad                  -----------AGTPPPAYS PSEDG--------------- -------------------- ---------NSNNP-NDGGQ LLDAQMGD------------
TaSmad6              -----------AGKSFDDHS SYSS---------------- -------------------- -------------------- --------------------
110153_Nemve1        -----------YGHVLAHAK SYCSD--------------- -------------------- ---------CFFLPLE---- --------------------

Dad                  -------------------- -------------------- --SISNIYKPALYESVTTDG KDHNINSQVWCQIAYWEMAH RVGEFFHAKTNAVNIYTDGI
TaSmad4              -------------------- -------------------- -------PRPISSQP----- -----PPDNWCTIAYYELDL QVGESFKVPSQFHTVSVDGF
248037_Nemve1        -------------------- -------------------- -------VEPGIGH------ --VSQAPENWCSIAYFELDQ QVGEIFKVTSNCPSVTVDGY
Medea                PNTLTYTQSMQPPDPRSLPG GFWNSSLSGDLGSPQQTPPQ QQQQQQQPRLLSRQP----- -----PPEYWCSIAYFELDT QVGETFKVPSAKPNVIIDGY
AqSmad2              -------------------- -------------------- -------PVAIRYQ------ -----EAPNWCSILYYELNN RVGEVFKASS--NDVVVDGF
AqSmad1              -------------------- -------------------- -------YQPVTYL------ -----EPVHWCSVSYYEMKN RVGEIFHGSS--PSLTIDGG
TaSmad1              -------------------- -------------------- -------AQLVTYT------ -----EPENWCSIAYYELNT RIGEYWNAFQ--PTLIIDGF
dSMAD2               -------------------- -------------------- -------AAPVMYH------ -----EPAFWCSISYYELNT RVGETFHASQ--PSITVDGF
168041_Nemve1        -------------------- -------------------- -------AQPIQYT------ -----EPTYWCSISYYEMNT RVGETFHASQ--PSLTVDGF
TaSmad2              -------------------- -------------------- -------LQPVTYQ------ -----EPNCWCTVAYYELNN RVGEPFHASQ--ASLIIDGF
228395_Nemve1        -------------------- -------------------- -------VTAVNYQ------ -----EPLSWCSIAYYELNN RVGELFHAKS--TSLIVDGF
Mad                  -------------------- -------------------- -------VAQVSYS------ -----EPAFWASIAYYELNC RVGEVFHCNN--NSVIVDGF
TaSmad6              -------------------- -------------------- -------ICKASFD------ -------SSWCAIAYWEFRE RVGRIFDVKS----STVNIF
110153_Nemve1        -------------------- -------------------- -------LFESTSE------ -----WPSAWCVVAYWELNE CIGPFYHGHQ----DVINIY

Dad                  VA---SEVDSMCLRDLTP-- -----AGNQIHSVVPKARHT VGLGVTLSLEN-GDVWIYNR GNTTIFVDS---PTLSENL- ----DRVCKVMPGYCLKAFE
TaSmad4              VDP--SGGNRFCLGQLS--- ------NVHRTKESERARLH IGKGVRLECHGEGDVWLSCL SEHSVFVQS---YYLDREAG RGPFDYVHKVYPKAYIKVFD
248037_Nemve1        VDP--SGGNRFCLGQLS--- ------NVHRTEASERARLH IGKGVQLDVRGEGDVWVRCL SEHSVFVQS---YYLDREAG RCPGDAVHKIYPSAYIKVFD
Medea                VDP--SGGNRFCLGALS--- ------NVHRTEQSERARLH IGKGVQLDLRGEGDVWLRCL SDNSVFVQS---YYLDREAG RTPGDAVHKIYPAACIKVFD
AqSmad2              TDP-STTGERFCLGQFS--- ------SIRRSGLIENTRRH IGKGVHLVYVN-GEVIADCL SENAIFVHS---RNNNFSNG FHP-TTVCKIPPGCSLRIFN
AqSmad1              TDP--SSSERFCLGLLS--- ------NVNRDAVIQQTRCH IGRGVHLYNVG-GEVWAECL SASSIFVQS---PNANLRCG WHP-ATVCKVPPGCQLNLFN
TaSmad1              TDP--SNSERFCLGLLS--- ------NVNRDPTVEMTRRE IGKGVRLCYVH-GEVFAECC SKHAVFVQS---PNSNRRYG WHP-AAVCKIPPGSSLRIFN
dSMAD2               TDP--SNSERFCLGLLS--- ------NVNRNEVVEQTRRH IGKGVRLYYIG-GEVFAECL SDSSIFVQS---PNCNQRYG WHP-ATVCKIPPGCNLKIFN
168041_Nemve1        TDP--SSSDRFCLGLLS--- ------NINRNPPIEMTRKH IGKGVRLYYIG-GEVFAECL SDSSIFVQS---PNCNQRYN WHP-ATVCKIPPGCNLKIFN
TaSmad2              TDP-STNADRFCLGLLS--- ------NVNRNSTIENTRRH IGKGVHLYYVG-GEVYAECL SESSIFVQS---RNCNYHHN FHP-TTVCKIPSSCSLKIFD
228395_Nemve1        TDPNTTNSERFCLGLLS--- ------NVNRNSTIENTRRH IGKGVHLYYVG-GEVYAECL SDSAIFVQS---RNCNHSHG FHP-TTVCKIPSGCTLKIFN
Mad                  TNP-SNNSDRCCLGQLS--- ------NVNRNSTIENTRRH IGKGVHLYYVT-GEVYAECL SDSAIFVQS---RNCNYHHG FHP-STVCKIPPGCSLKIFN
TaSmad6              QQL--PEGEGFWLGALNRDG VSGNISNTDSNQCDSRVFHR IGYGLQLSRED-DSVWIYNR SEHPLYVNS---PLYNKNIQ STHNTEVKKVQPGYSLKVFN
110153_Nemve1        ETL--PKPKGFCLAGLDR-- ------NQNVSDGTKRARNH VGFGLQLSREE-DGIWIYNR SEYAVFANGTTFPYVTTTPS ASQNITVTKVPPGFSLKIYD

Dad                  TNRAELLSMRDHGHHPMG-- -------------------- ---------PVDY---FSIK ISFGKGWG----RDYKRQDI MGCPCWLEVHFSHLR-----
TaSmad4              LQLCYQQMQQEASKAQAAAA AQAAAVIGTGGSVGGIAPAI NMGSALGIGVDDLRRLCILR FSFVKGWG----PDYPRKDI KQTPCWVEIHLHRALQLLDQ
248037_Nemve1        ----LRALLPQMGQTSVG-- -------------------- ---------VDDLRRLCILR LSFVKGWG----PDYPRKSI KETPCWIEIHLHRALQLLDE
Medea                LRQCHQQMHSLATNAQAAAA AQAAAVAGVANQQMG-GGGR SMTAAAGIGVDDLRRLCILR LSFVKGWG----PDYPRQSI KETPCWIEVHLHRALQLLDE
AqSmad2              NQDFASTLAESVTEGVET-- -------------------- ---------VYELTKMCTIK LSFVKGWG----AEYNRHDI TSTHCWIEIHLHGPLMWLDK
AqSmad1              SQDFANRLAQSVSLGFET-- -------------------- ---------VYQLNRMCTIR ISFVKGWG----AEYRRPTV TSTPCWIEIHLNGSLQWLDK
TaSmad1              SQEFANLLSQSVTQGYEA-- -------------------- ---------VYHLSHMCIIR MSFVKGWG----AQYKRQTV TSTPCWIEIRLNGPLHWLDK
dSMAD2               NQEFAALLSQSVSQGFEA-- -------------------- ---------VYQLTRMCTIR MSFVKGWG----AEYRRQTV TSTPCWIELHLNGPLQWLDR
168041_Nemve1        NQEFAQLLSQSVNQGFEA-- -------------------- ---------VYALTRMCTIR MSFVKGWG----AEYRRQTV TSTPCWIELHLNGPLQWLDK
TaSmad2              NQDFAALLSESVSKGFEA-- -------------------- ---------VYQLTKMCTIR ISFVKGWG----AEYHRQDV TSTPCWIEIHLHGPLQWLDR
228395_Nemve1        NQEFAQLLSQSVNYGFEA-- -------------------- ---------VYELTKMCSIR ISFVKGWG----AEYHRQDV TSTPCWIEVHLHGPLQWLDK
Mad                  NQEFAQLLSQSVNNGFEA-- -------------------- ---------VYELTKMCTIR MSFVKGWG----AEYHRQDV TSTPCWIEIHLHGPLQWLDK
TaSmad6              ---YARVDMPQQIRPYVG-- -------------------- ---------P---RYPYSIR ISFVKGWG----RNYTRQFI TSCPCWLEILLNVSH-----
110153_Nemve1        ---YNHS--PATCRTFEG-- -------------------- ---------PQSWKVPESVR ISFAKGWGNTSSASYRRPVV TSCPCWLEIHFTVSR-----

Dad                  ----------------
TaSmad4              VLQSIPS-TNRMPPD-
248037_Nemve1        ILITMPI-NEPRPHDA
Medea                VLHAMPI-DGPRAAA-
AqSmad2              VLSQMGRPDGICDSDS
AqSmad1              VLTQMGSPTSRIQSDT
TaSmad1              VLSQMDSPDRPISSQS
dSMAD2               VLTQMGSPRLPCSSMS
168041_Nemve1        VLTQMGSPSAPCSSVS
TaSmad2              VLIQMGSPRDPAGSVS
228395_Nemve1        VLSQMGSPRNPISSVS
Mad                  VLTQMGSPHNAISSVS
TaSmad6              ----------------
110153_Nemve1        ----------------


;
END;
