# Supplementary material for: Emergence, development and diversification of the TGF-β signalling pathway within the animal kingdom
Source: BMC Evol Biol. 2009 Feb 3;9:28. doi: 10.1186/1471-2148-9-28 (PMC2657120; doi:10.1186/1471-2148-9-28)
Supplement: Additional file 5 — Sequences. All sequences and alignments are provided in the supplementary archive. [file 1471-2148-9-28-S5.zip › sequences/figureS4/Ta_Nv_Aq_Dm_Smads_muscled.fasta.nex.trprobs]

#NEXUS

[ID: 6363638041]
[This file contains the trees that were found during the MCMC
search, sorted by posterior probability. "p" indicates the
posterior probability of the tree whereas "P" indicates the
cumulative posterior probability.]

begin trees;
   translate
    1 Dad,
    2 TaSmad4,
    3 248037_Nemve1,
    4 Medea,
    5 AqSmad2,
    6 AqSmad1,
    7 TaSmad1,
    8 dSMAD2,
    9 168041_Nemve1,
   10 TaSmad2,
   11 228395_Nemve1,
   12 Mad,
   13 TaSmad6,
   14 110153_Nemve1;
   tree tree_1 [p = 0.381, P = 0.381] = [&W 0.380826] (1,(13,14),((2,(3,4)),((5,(10,(11,12))),((8,9),(6,7)))));
   tree tree_2 [p = 0.186, P = 0.567] = [&W 0.186418] (1,(13,14),((2,(3,4)),(6,(7,((10,(11,(5,12))),(8,9))))));
   tree tree_3 [p = 0.106, P = 0.673] = [&W 0.105859] (1,(13,14),((2,(3,4)),((5,(10,(11,12))),(6,(7,(8,9))))));
   tree tree_4 [p = 0.061, P = 0.734] = [&W 0.060586] (1,(13,14),((2,(3,4)),(6,((7,(8,9)),(5,(10,(11,12)))))));
   tree tree_5 [p = 0.045, P = 0.779] = [&W 0.045273] (1,(13,14),((2,(3,4)),(((5,(10,(11,12))),(8,9)),(6,7))));
   tree tree_6 [p = 0.033, P = 0.812] = [&W 0.032623] (1,(13,14),((2,(3,4)),(6,(7,((5,(10,(11,12))),(8,9))))));
   tree tree_7 [p = 0.023, P = 0.835] = [&W 0.023302] (1,(13,14),((2,(3,4)),((10,(11,(5,12))),((8,9),(6,7)))));
   tree tree_8 [p = 0.019, P = 0.854] = [&W 0.019308] (1,(13,14),((2,(3,4)),(7,(6,((5,(10,(11,12))),(8,9))))));
   tree tree_9 [p = 0.017, P = 0.871] = [&W 0.016644] (1,(13,14),((2,(3,4)),(7,(6,((10,(11,(5,12))),(8,9))))));
   tree tree_10 [p = 0.015, P = 0.886] = [&W 0.015313] (1,(13,14),((2,(3,4)),(6,(7,((10,(5,(11,12))),(8,9))))));
   tree tree_11 [p = 0.011, P = 0.897] = [&W 0.011318] (1,(13,14),((2,(3,4)),((5,(12,(10,11))),((8,9),(6,7)))));
   tree tree_12 [p = 0.010, P = 0.907] = [&W 0.009987] (1,(13,14),((2,(3,4)),(((10,(11,(5,12))),(8,9)),(6,7))));
   tree tree_13 [p = 0.009, P = 0.916] = [&W 0.008655] (1,(13,14),((2,(3,4)),(6,((7,(8,9)),(10,(11,(5,12)))))));
   tree tree_14 [p = 0.008, P = 0.924] = [&W 0.007989] (1,(13,14),((2,(3,4)),(6,(7,((10,(12,(5,11))),(8,9))))));
   tree tree_15 [p = 0.007, P = 0.931] = [&W 0.007324] (1,(13,14),((2,(3,4)),(6,(7,((11,(10,(5,12))),(8,9))))));
   tree tree_16 [p = 0.007, P = 0.938] = [&W 0.006658] (1,14,(13,((2,(3,4)),(6,(7,((10,(11,(5,12))),(8,9)))))));
   tree tree_17 [p = 0.006, P = 0.944] = [&W 0.005992] (1,(13,14),((2,(3,4)),((5,(11,(10,12))),((8,9),(6,7)))));
   tree tree_18 [p = 0.005, P = 0.949] = [&W 0.004660] (1,(13,14),((2,(3,4)),(((5,(10,(11,12))),(6,7)),(8,9))));
   tree tree_19 [p = 0.005, P = 0.953] = [&W 0.004660] (1,(13,14),((2,(3,4)),(((10,(5,(11,12))),(8,9)),(6,7))));
   tree tree_20 [p = 0.004, P = 0.957] = [&W 0.003995] (1,(13,14),((2,(3,4)),((5,(11,(10,12))),(6,(7,(8,9))))));
   tree tree_21 [p = 0.003, P = 0.961] = [&W 0.003329] (1,(13,14),((2,(3,4)),((10,(5,(11,12))),((8,9),(6,7)))));
   tree tree_22 [p = 0.003, P = 0.964] = [&W 0.003329] (1,(13,14),((2,(3,4)),(((5,12),(10,11)),((8,9),(6,7)))));
   tree tree_23 [p = 0.003, P = 0.967] = [&W 0.002663] (1,(13,14),((2,(3,4)),(6,(7,(((5,12),(10,11)),(8,9))))));
   tree tree_24 [p = 0.003, P = 0.969] = [&W 0.002663] (1,(13,14),((2,(3,4)),(6,(7,(((5,10),(11,12)),(8,9))))));
   tree tree_25 [p = 0.002, P = 0.971] = [&W 0.001997] (1,14,(13,((2,(3,4)),((5,(10,(11,12))),((8,9),(6,7))))));
   tree tree_26 [p = 0.002, P = 0.973] = [&W 0.001997] (1,(13,14),((2,(3,4)),((((5,10),(11,12)),(8,9)),(6,7))));
   tree tree_27 [p = 0.002, P = 0.975] = [&W 0.001997] (1,(13,14),((2,(3,4)),(7,(6,((10,(5,(11,12))),(8,9))))));
   tree tree_28 [p = 0.001, P = 0.977] = [&W 0.001332] (1,(13,14),((2,(3,4)),((11,(10,(5,12))),((8,9),(6,7)))));
   tree tree_29 [p = 0.001, P = 0.978] = [&W 0.001332] (1,(13,14),((2,(3,4)),(7,(6,((11,(10,(5,12))),(8,9))))));
   tree tree_30 [p = 0.001, P = 0.979] = [&W 0.001332] (1,(13,14),((2,(3,4)),(6,((7,(8,9)),(10,(5,(11,12)))))));
   tree tree_31 [p = 0.001, P = 0.981] = [&W 0.001332] (1,(13,14),((2,(3,4)),(((10,(12,(5,11))),(8,9)),(6,7))));
   tree tree_32 [p = 0.001, P = 0.982] = [&W 0.001332] (1,13,(14,((2,(3,4)),((5,(10,(11,12))),((8,9),(6,7))))));
   tree tree_33 [p = 0.001, P = 0.983] = [&W 0.001332] (1,(13,14),((2,(3,4)),((((5,12),(10,11)),(8,9)),(6,7))));
   tree tree_34 [p = 0.001, P = 0.984] = [&W 0.000666] (1,(13,14),((3,(2,4)),((5,(10,(11,12))),((8,9),(6,7)))));
   tree tree_35 [p = 0.001, P = 0.985] = [&W 0.000666] (1,13,(14,((2,(3,4)),(6,((7,(8,9)),(5,(10,(11,12))))))));
   tree tree_36 [p = 0.001, P = 0.985] = [&W 0.000666] (1,(13,14),((2,(3,4)),(((5,10),(11,12)),(6,(7,(8,9))))));
   tree tree_37 [p = 0.001, P = 0.986] = [&W 0.000666] (1,(13,14),((2,(3,4)),(6,((7,(8,9)),(10,(12,(5,11)))))));
   tree tree_38 [p = 0.001, P = 0.987] = [&W 0.000666] (1,(13,14),((2,(3,4)),(((10,(11,(5,12))),(6,7)),(8,9))));
   tree tree_39 [p = 0.001, P = 0.987] = [&W 0.000666] (1,13,(14,((2,(3,4)),(6,(7,((10,(11,(5,12))),(8,9)))))));
   tree tree_40 [p = 0.001, P = 0.988] = [&W 0.000666] (1,(13,14),((2,(3,4)),(6,(7,((11,(5,(10,12))),(8,9))))));
   tree tree_41 [p = 0.001, P = 0.989] = [&W 0.000666] (1,(13,14),((2,(3,4)),(7,(6,((10,(12,(5,11))),(8,9))))));
   tree tree_42 [p = 0.001, P = 0.989] = [&W 0.000666] (1,14,(13,((2,(3,4)),(6,(7,((10,(5,(11,12))),(8,9)))))));
   tree tree_43 [p = 0.001, P = 0.990] = [&W 0.000666] (1,(13,14),((2,(3,4)),(((5,(11,(10,12))),(8,9)),(6,7))));
   tree tree_44 [p = 0.001, P = 0.991] = [&W 0.000666] (1,(13,14),((2,(3,4)),(6,((7,(8,9)),(5,(11,(10,12)))))));
   tree tree_45 [p = 0.001, P = 0.991] = [&W 0.000666] (1,(13,14),((2,(3,4)),((5,(10,(11,12))),(6,(8,(7,9))))));
   tree tree_46 [p = 0.001, P = 0.992] = [&W 0.000666] (1,(13,14),((2,(3,4)),(((5,(12,(10,11))),(8,9)),(6,7))));
   tree tree_47 [p = 0.001, P = 0.993] = [&W 0.000666] (1,14,(13,((2,(3,4)),((5,(10,(11,12))),(6,(7,(8,9)))))));
   tree tree_48 [p = 0.001, P = 0.993] = [&W 0.000666] (1,(13,14),((2,(3,4)),(7,(6,(((5,12),(10,11)),(8,9))))));
   tree tree_49 [p = 0.001, P = 0.994] = [&W 0.000666] (1,(13,14),((3,(2,4)),(6,(7,((5,(10,(11,12))),(8,9))))));
   tree tree_50 [p = 0.001, P = 0.995] = [&W 0.000666] (1,(13,14),((2,(3,4)),(5,((10,(11,12)),((8,9),(6,7))))));
   tree tree_51 [p = 0.001, P = 0.995] = [&W 0.000666] (1,(13,14),((2,(3,4)),(((5,12),(10,11)),(6,(7,(8,9))))));
   tree tree_52 [p = 0.001, P = 0.996] = [&W 0.000666] (1,(13,14),((2,(3,4)),(7,((6,(5,(10,(11,12)))),(8,9)))));
   tree tree_53 [p = 0.001, P = 0.997] = [&W 0.000666] (1,(13,14),((2,(3,4)),(6,(7,((5,(11,(10,12))),(8,9))))));
   tree tree_54 [p = 0.001, P = 0.997] = [&W 0.000666] (1,(13,14),((2,(3,4)),(((5,10),(11,12)),((8,9),(6,7)))));
   tree tree_55 [p = 0.001, P = 0.998] = [&W 0.000666] (1,(13,14),((2,(3,4)),((5,(12,(10,11))),(6,(7,(8,9))))));
   tree tree_56 [p = 0.001, P = 0.999] = [&W 0.000666] (1,(13,14),((2,(3,4)),(6,((7,(8,9)),((5,10),(11,12))))));
   tree tree_57 [p = 0.001, P = 0.999] = [&W 0.000666] (1,14,(13,((2,(3,4)),(((11,(10,(5,12))),(8,9)),(6,7)))));
   tree tree_58 [p = 0.001, P = 1.000] = [&W 0.000666] (1,(13,14),((2,(3,4)),(6,((7,(8,9)),(11,(10,(5,12)))))));
end;
