# Supplementary material for: Emergence, development and diversification of the TGF-β signalling pathway within the animal kingdom
Source: BMC Evol Biol. 2009 Feb 3;9:28. doi: 10.1186/1471-2148-9-28 (PMC2657120; doi:10.1186/1471-2148-9-28)
Supplement: Additional file 5 — Sequences. All sequences and alignments are provided in the supplementary archive. [file 1471-2148-9-28-S5.zip › sequences/figureS4/Ta_Nv_Aq_Dm_Smads_muscled.fasta.nex.run1.p]

[ID: 6363638041]
Gen	LnL	TL	aamodel
1	-15171.885	2.500	9.000000
100	-13365.769	4.245	1.000000
200	-12555.882	5.504	5.000000
300	-12192.732	7.457	5.000000
400	-12147.479	7.293	5.000000
500	-12106.710	6.686	1.000000
600	-12070.011	6.852	1.000000
700	-12065.286	6.825	5.000000
800	-12050.782	7.003	5.000000
900	-12045.883	7.280	5.000000
1000	-12042.229	6.909	5.000000
1100	-12041.567	6.937	5.000000
1200	-12034.443	7.115	5.000000
1300	-12032.598	7.159	5.000000
1400	-12033.640	7.222	5.000000
1500	-12037.522	7.498	5.000000
1600	-12038.720	7.488	5.000000
1700	-12040.193	7.362	5.000000
1800	-12037.770	7.517	5.000000
1900	-12037.603	7.210	5.000000
2000	-12042.941	6.994	5.000000
2100	-12038.149	7.181	5.000000
2200	-12035.175	7.456	5.000000
2300	-12033.506	7.277	5.000000
2400	-12033.621	7.202	5.000000
2500	-12031.074	7.272	5.000000
2600	-12031.153	7.222	5.000000
2700	-12030.323	7.310	5.000000
2800	-12028.657	7.239	5.000000
2900	-12046.032	6.971	5.000000
3000	-12041.758	7.074	5.000000
3100	-12036.912	6.861	5.000000
3200	-12038.211	7.098	5.000000
3300	-12033.884	7.420	5.000000
3400	-12034.921	7.187	5.000000
3500	-12034.027	7.184	5.000000
3600	-12036.608	7.081	5.000000
3700	-12040.420	7.117	5.000000
3800	-12033.515	7.473	5.000000
3900	-12038.107	7.079	5.000000
4000	-12035.037	7.232	5.000000
4100	-12035.732	7.513	5.000000
4200	-12034.394	7.630	1.000000
4300	-12033.412	7.673	1.000000
4400	-12043.555	7.676	5.000000
4500	-12031.521	7.840	1.000000
4600	-12030.868	7.738	1.000000
4700	-12047.481	7.401	5.000000
4800	-12045.154	7.450	1.000000
4900	-12040.715	7.521	5.000000
5000	-12040.940	7.355	5.000000
5100	-12033.549	7.573	1.000000
5200	-12033.590	7.635	1.000000
5300	-12039.427	7.332	5.000000
5400	-12041.139	6.946	5.000000
5500	-12030.442	7.909	1.000000
5600	-12040.020	7.434	1.000000
5700	-12031.141	7.402	5.000000
5800	-12033.100	7.463	5.000000
5900	-12037.225	7.249	5.000000
6000	-12034.324	7.266	5.000000
6100	-12036.472	7.145	5.000000
6200	-12041.080	7.237	5.000000
6300	-12035.759	6.939	5.000000
6400	-12033.597	7.821	1.000000
6500	-12033.512	7.678	1.000000
6600	-12039.259	7.607	5.000000
6700	-12036.769	7.431	1.000000
6800	-12040.015	6.907	5.000000
6900	-12027.370	7.830	1.000000
7000	-12027.207	7.925	1.000000
7100	-12037.119	7.848	1.000000
7200	-12035.724	7.356	1.000000
7300	-12035.040	7.449	5.000000
7400	-12031.194	7.649	1.000000
7500	-12038.519	7.392	5.000000
7600	-12030.096	7.771	1.000000
7700	-12034.339	7.387	5.000000
7800	-12040.628	7.280	5.000000
7900	-12034.541	7.718	1.000000
8000	-12026.589	7.708	1.000000
8100	-12040.294	7.075	5.000000
8200	-12036.875	7.363	5.000000
8300	-12034.187	7.372	5.000000
8400	-12038.145	7.228	5.000000
8500	-12031.173	7.260	5.000000
8600	-12039.604	7.241	5.000000
8700	-12030.092	7.495	5.000000
8800	-12030.690	7.383	5.000000
8900	-12030.278	7.560	1.000000
9000	-12031.068	7.375	5.000000
9100	-12042.944	6.868	5.000000
9200	-12039.955	7.036	5.000000
9300	-12038.340	7.266	5.000000
9400	-12045.191	6.873	5.000000
9500	-12035.062	7.247	5.000000
9600	-12033.247	7.007	5.000000
9700	-12033.178	7.316	5.000000
9800	-12039.541	7.584	5.000000
9900	-12035.961	7.157	5.000000
10000	-12032.148	7.428	5.000000
10100	-12037.066	7.089	5.000000
10200	-12037.252	7.156	5.000000
10300	-12042.417	7.298	5.000000
10400	-12040.623	7.190	5.000000
10500	-12033.753	7.864	1.000000
10600	-12037.888	7.137	5.000000
10700	-12028.892	7.730	1.000000
10800	-12037.789	7.439	5.000000
10900	-12027.462	7.723	1.000000
11000	-12038.557	7.143	5.000000
11100	-12031.528	7.750	1.000000
11200	-12043.983	7.302	5.000000
11300	-12038.305	7.191	5.000000
11400	-12033.580	7.696	1.000000
11500	-12039.985	7.068	5.000000
11600	-12032.719	7.482	5.000000
11700	-12032.458	7.484	5.000000
11800	-12041.041	7.115	5.000000
11900	-12035.795	7.380	5.000000
12000	-12040.665	7.352	5.000000
12100	-12042.441	7.542	5.000000
12200	-12036.609	7.245	5.000000
12300	-12038.475	7.009	5.000000
12400	-12033.426	7.201	5.000000
12500	-12035.544	7.451	5.000000
12600	-12033.304	7.355	5.000000
12700	-12034.883	7.335	5.000000
12800	-12037.676	7.250	5.000000
12900	-12035.120	7.239	5.000000
13000	-12036.442	7.431	5.000000
13100	-12034.927	7.368	5.000000
13200	-12037.217	7.155	5.000000
13300	-12034.222	7.226	5.000000
13400	-12035.644	7.080	5.000000
13500	-12034.724	7.188	5.000000
13600	-12031.953	7.401	5.000000
13700	-12038.966	7.010	5.000000
13800	-12030.890	7.252	5.000000
13900	-12032.955	7.166	5.000000
14000	-12034.087	7.254	5.000000
14100	-12033.807	7.108	5.000000
14200	-12039.073	7.063	5.000000
14300	-12042.589	6.778	5.000000
14400	-12035.684	7.391	5.000000
14500	-12032.340	7.277	5.000000
14600	-12044.984	7.127	5.000000
14700	-12034.715	7.265	5.000000
14800	-12040.017	6.997	5.000000
14900	-12036.246	7.004	5.000000
15000	-12034.492	7.453	5.000000
15100	-12037.526	7.163	5.000000
15200	-12040.023	7.429	5.000000
15300	-12035.875	7.498	5.000000
15400	-12031.034	7.470	5.000000
15500	-12037.472	7.260	5.000000
15600	-12035.743	7.477	5.000000
15700	-12034.541	7.394	5.000000
15800	-12033.288	7.555	5.000000
15900	-12040.633	7.174	5.000000
16000	-12038.787	7.171	5.000000
16100	-12030.860	7.450	5.000000
16200	-12033.374	7.537	1.000000
16300	-12031.040	7.490	5.000000
16400	-12034.303	7.217	5.000000
16500	-12031.033	7.244	5.000000
16600	-12041.105	7.192	5.000000
16700	-12036.206	7.059	5.000000
16800	-12037.646	7.037	5.000000
16900	-12031.626	7.075	5.000000
17000	-12036.556	7.305	5.000000
17100	-12029.286	7.383	5.000000
17200	-12029.720	7.425	5.000000
17300	-12031.643	7.376	5.000000
17400	-12036.218	7.374	5.000000
17500	-12031.965	7.400	5.000000
17600	-12035.503	7.351	5.000000
17700	-12029.100	7.543	5.000000
17800	-12036.798	7.198	5.000000
17900	-12033.960	6.986	5.000000
18000	-12045.534	7.261	5.000000
18100	-12041.663	6.972	5.000000
18200	-12041.796	7.084	5.000000
18300	-12034.137	7.273	5.000000
18400	-12031.198	7.615	5.000000
18500	-12032.829	7.611	5.000000
18600	-12035.502	7.203	5.000000
18700	-12031.688	7.390	5.000000
18800	-12036.955	7.171	5.000000
18900	-12046.925	7.298	5.000000
19000	-12033.450	7.281	5.000000
19100	-12049.096	7.051	5.000000
19200	-12037.799	8.008	1.000000
19300	-12035.737	7.092	5.000000
19400	-12035.073	7.452	5.000000
19500	-12039.981	7.496	1.000000
19600	-12033.328	7.156	5.000000
19700	-12030.451	7.352	5.000000
19800	-12038.284	7.234	5.000000
19900	-12036.463	7.148	5.000000
20000	-12040.678	7.182	5.000000
20100	-12034.565	7.704	1.000000
20200	-12041.288	7.198	5.000000
20300	-12041.369	7.509	5.000000
20400	-12039.358	7.134	5.000000
20500	-12032.592	7.255	5.000000
20600	-12033.895	7.112	5.000000
20700	-12033.065	7.241	5.000000
20800	-12035.475	7.119	5.000000
20900	-12037.436	7.702	5.000000
21000	-12037.046	7.074	5.000000
21100	-12030.596	7.425	5.000000
21200	-12034.821	7.193	5.000000
21300	-12030.649	7.182	5.000000
21400	-12031.551	7.219	5.000000
21500	-12034.416	6.984	5.000000
21600	-12030.826	7.053	5.000000
21700	-12029.842	7.489	5.000000
21800	-12031.003	7.515	5.000000
21900	-12031.953	7.088	5.000000
22000	-12032.159	7.744	1.000000
22100	-12036.740	7.215	5.000000
22200	-12034.172	7.778	1.000000
22300	-12042.417	7.175	5.000000
22400	-12034.800	7.704	1.000000
22500	-12031.362	7.548	5.000000
22600	-12048.018	7.382	5.000000
22700	-12039.789	7.382	5.000000
22800	-12033.279	7.461	1.000000
22900	-12032.388	7.262	5.000000
23000	-12032.559	7.378	5.000000
23100	-12031.142	7.641	1.000000
23200	-12034.627	7.364	5.000000
23300	-12038.969	7.254	5.000000
23400	-12036.671	7.206	5.000000
23500	-12033.697	7.303	5.000000
23600	-12039.592	7.172	5.000000
23700	-12033.327	7.239	5.000000
23800	-12033.636	7.383	5.000000
23900	-12042.262	7.493	5.000000
24000	-12034.634	7.174	5.000000
24100	-12034.637	7.108	5.000000
24200	-12039.688	7.118	5.000000
24300	-12045.076	7.257	5.000000
24400	-12035.404	7.309	5.000000
24500	-12042.962	7.192	5.000000
24600	-12040.041	7.106	5.000000
24700	-12039.669	7.257	5.000000
24800	-12037.465	7.308	5.000000
24900	-12039.346	7.258	5.000000
25000	-12044.300	7.136	5.000000
25100	-12038.626	7.310	5.000000
25200	-12040.390	7.270	5.000000
25300	-12037.332	7.372	5.000000
25400	-12038.100	7.815	1.000000
25500	-12033.182	7.371	5.000000
25600	-12035.582	7.102	5.000000
25700	-12033.147	7.529	5.000000
25800	-12036.179	7.074	5.000000
25900	-12038.430	7.039	5.000000
26000	-12035.839	7.394	5.000000
26100	-12041.814	7.155	5.000000
26200	-12036.471	7.093	5.000000
26300	-12034.221	7.160	5.000000
26400	-12032.113	7.428	5.000000
26500	-12035.688	7.262	5.000000
26600	-12044.488	7.464	5.000000
26700	-12034.198	7.167	5.000000
26800	-12034.958	7.444	5.000000
26900	-12031.638	7.376	5.000000
27000	-12038.455	7.337	5.000000
27100	-12032.191	7.276	5.000000
27200	-12029.029	7.401	5.000000
27300	-12033.581	7.490	5.000000
27400	-12034.022	7.396	5.000000
27500	-12031.539	7.369	5.000000
27600	-12038.139	7.004	5.000000
27700	-12034.852	6.915	5.000000
27800	-12037.651	7.093	5.000000
27900	-12036.280	7.223	5.000000
28000	-12032.621	7.111	5.000000
28100	-12036.424	7.311	5.000000
28200	-12033.314	7.180	5.000000
28300	-12040.372	7.067	5.000000
28400	-12033.552	7.173	5.000000
28500	-12031.795	7.211	5.000000
28600	-12033.546	7.121	5.000000
28700	-12039.755	7.575	5.000000
28800	-12037.975	7.230	5.000000
28900	-12044.539	7.398	5.000000
29000	-12035.841	7.980	1.000000
29100	-12034.017	7.350	5.000000
29200	-12033.664	7.421	5.000000
29300	-12033.217	7.175	5.000000
29400	-12035.051	7.193	5.000000
29500	-12038.817	7.108	5.000000
29600	-12032.566	7.187	5.000000
29700	-12033.317	7.161	5.000000
29800	-12035.747	6.987	5.000000
29900	-12036.879	7.120	5.000000
30000	-12030.123	7.247	5.000000
30100	-12041.754	6.997	5.000000
30200	-12036.985	7.194	5.000000
30300	-12039.034	6.938	5.000000
30400	-12035.604	7.168	5.000000
30500	-12034.579	7.265	5.000000
30600	-12032.083	7.124	5.000000
30700	-12030.442	7.282	5.000000
30800	-12032.368	7.575	5.000000
30900	-12032.939	7.227	5.000000
31000	-12032.584	7.355	5.000000
31100	-12032.249	7.146	5.000000
31200	-12035.611	7.140	5.000000
31300	-12031.348	7.229	5.000000
31400	-12029.915	7.241	5.000000
31500	-12032.466	7.316	5.000000
31600	-12039.817	7.355	5.000000
31700	-12033.921	7.635	5.000000
31800	-12036.845	7.182	5.000000
31900	-12037.898	7.121	5.000000
32000	-12034.958	7.331	5.000000
32100	-12032.175	7.400	5.000000
32200	-12032.227	7.665	5.000000
32300	-12029.631	7.465	5.000000
32400	-12031.374	7.190	5.000000
32500	-12031.729	7.278	5.000000
32600	-12034.454	7.462	5.000000
32700	-12040.223	7.974	1.000000
32800	-12029.734	7.284	5.000000
32900	-12030.715	7.353	5.000000
33000	-12036.254	7.136	5.000000
33100	-12033.017	7.062	5.000000
33200	-12034.075	7.284	5.000000
33300	-12033.134	7.595	5.000000
33400	-12037.758	7.732	5.000000
33500	-12031.777	7.698	1.000000
33600	-12039.647	7.090	5.000000
33700	-12042.171	7.523	5.000000
33800	-12036.769	7.259	5.000000
33900	-12037.625	7.477	5.000000
34000	-12037.842	7.731	1.000000
34100	-12036.683	7.661	1.000000
34200	-12038.565	7.143	5.000000
34300	-12040.409	7.311	5.000000
34400	-12037.441	7.432	5.000000
34500	-12034.219	7.578	5.000000
34600	-12039.322	7.388	1.000000
34700	-12036.165	7.155	5.000000
34800	-12039.871	7.252	5.000000
34900	-12037.739	7.039	5.000000
35000	-12037.280	7.359	5.000000
35100	-12029.422	7.524	1.000000
35200	-12030.118	7.536	5.000000
35300	-12044.344	7.177	1.000000
35400	-12037.799	7.581	5.000000
35500	-12039.523	7.488	5.000000
35600	-12043.371	6.983	5.000000
35700	-12037.554	7.294	5.000000
35800	-12033.776	7.190	5.000000
35900	-12036.803	7.003	5.000000
36000	-12044.312	7.223	5.000000
36100	-12043.528	7.018	5.000000
36200	-12036.707	7.086	5.000000
36300	-12035.331	7.397	5.000000
36400	-12036.001	6.999	5.000000
36500	-12038.746	7.467	5.000000
36600	-12033.259	7.322	5.000000
36700	-12029.015	7.082	5.000000
36800	-12031.560	7.087	5.000000
36900	-12029.269	7.243	5.000000
37000	-12029.155	7.253	5.000000
37100	-12030.937	7.349	5.000000
37200	-12029.136	7.309	5.000000
37300	-12038.319	7.601	5.000000
37400	-12033.024	7.077	5.000000
37500	-12029.944	7.217	5.000000
37600	-12029.219	7.225	5.000000
37700	-12038.703	6.913	5.000000
37800	-12036.104	6.841	5.000000
37900	-12034.059	6.854	5.000000
38000	-12044.142	7.299	5.000000
38100	-12034.062	7.461	1.000000
38200	-12030.264	7.303	5.000000
38300	-12029.221	7.381	5.000000
38400	-12036.842	7.120	5.000000
38500	-12035.915	7.518	1.000000
38600	-12036.064	7.488	5.000000
38700	-12032.834	7.538	5.000000
38800	-12032.424	7.223	5.000000
38900	-12038.677	7.212	5.000000
39000	-12033.178	7.203	5.000000
39100	-12039.563	7.299	5.000000
39200	-12035.202	7.609	1.000000
39300	-12032.918	7.765	1.000000
39400	-12038.372	7.323	5.000000
39500	-12042.421	7.394	5.000000
39600	-12037.303	7.156	5.000000
39700	-12037.732	7.729	1.000000
39800	-12037.002	7.281	5.000000
39900	-12036.100	7.457	5.000000
40000	-12037.336	7.016	5.000000
40100	-12034.941	7.060	5.000000
40200	-12039.776	7.247	5.000000
40300	-12038.775	7.131	5.000000
40400	-12032.328	7.918	1.000000
40500	-12035.769	7.462	1.000000
40600	-12036.803	7.710	1.000000
40700	-12041.430	7.475	1.000000
40800	-12032.538	7.556	5.000000
40900	-12031.290	7.500	5.000000
41000	-12033.880	7.249	5.000000
41100	-12032.387	8.111	1.000000
41200	-12036.736	6.835	5.000000
41300	-12045.674	6.782	5.000000
41400	-12035.876	7.318	5.000000
41500	-12035.115	7.048	5.000000
41600	-12033.543	7.240	5.000000
41700	-12030.568	7.598	5.000000
41800	-12032.453	7.036	5.000000
41900	-12035.075	7.013	5.000000
42000	-12036.482	7.023	5.000000
42100	-12033.826	7.220	5.000000
42200	-12036.760	7.340	5.000000
42300	-12037.536	7.173	5.000000
42400	-12036.739	7.302	5.000000
42500	-12036.582	7.072	5.000000
42600	-12031.622	7.393	5.000000
42700	-12034.200	7.787	5.000000
42800	-12036.203	7.285	5.000000
42900	-12036.542	6.981	5.000000
43000	-12040.174	7.013	5.000000
43100	-12038.214	7.408	5.000000
43200	-12034.802	7.711	1.000000
43300	-12032.214	7.448	1.000000
43400	-12025.940	7.555	1.000000
43500	-12028.861	7.577	1.000000
43600	-12029.074	7.513	1.000000
43700	-12038.882	7.390	5.000000
43800	-12038.661	7.079	5.000000
43900	-12029.157	7.572	1.000000
44000	-12039.414	7.005	5.000000
44100	-12039.972	6.872	5.000000
44200	-12038.642	7.651	1.000000
44300	-12040.055	6.883	5.000000
44400	-12043.529	7.663	1.000000
44500	-12039.855	6.977	5.000000
44600	-12038.957	7.105	5.000000
44700	-12033.531	7.160	5.000000
44800	-12036.387	7.289	5.000000
44900	-12033.728	7.631	1.000000
45000	-12032.837	7.334	5.000000
45100	-12033.982	7.609	1.000000
45200	-12032.234	7.279	5.000000
45300	-12032.567	7.368	5.000000
45400	-12032.579	7.192	5.000000
45500	-12033.813	7.112	5.000000
45600	-12034.540	7.096	5.000000
45700	-12036.128	7.468	1.000000
45800	-12039.791	7.191	5.000000
45900	-12031.650	7.665	5.000000
46000	-12034.488	7.320	5.000000
46100	-12034.942	7.482	5.000000
46200	-12035.209	7.290	5.000000
46300	-12032.605	7.408	5.000000
46400	-12035.475	7.491	5.000000
46500	-12032.431	7.367	5.000000
46600	-12032.272	7.383	5.000000
46700	-12037.086	7.193	5.000000
46800	-12028.394	7.760	1.000000
46900	-12034.582	7.361	5.000000
47000	-12034.111	7.271	5.000000
47100	-12039.152	7.473	5.000000
47200	-12031.721	7.356	5.000000
47300	-12037.045	6.931	5.000000
47400	-12035.064	7.362	5.000000
47500	-12031.315	7.280	5.000000
47600	-12031.979	7.335	5.000000
47700	-12034.089	7.344	5.000000
47800	-12033.300	7.237	5.000000
47900	-12032.987	7.288	5.000000
48000	-12037.571	7.394	5.000000
48100	-12031.485	7.351	5.000000
48200	-12031.020	7.547	5.000000
48300	-12035.876	7.205	5.000000
48400	-12035.921	7.394	5.000000
48500	-12038.168	7.869	1.000000
48600	-12037.339	7.156	5.000000
48700	-12035.103	7.242	5.000000
48800	-12030.765	7.147	5.000000
48900	-12030.882	7.241	5.000000
49000	-12042.027	7.319	5.000000
49100	-12033.946	7.163	5.000000
49200	-12036.150	7.338	5.000000
49300	-12037.770	7.215	5.000000
49400	-12033.153	7.202	5.000000
49500	-12034.491	7.343	5.000000
49600	-12035.654	7.300	5.000000
49700	-12035.025	7.322	5.000000
49800	-12036.825	7.269	5.000000
49900	-12039.185	7.237	5.000000
50000	-12034.554	7.190	5.000000
50100	-12035.772	7.026	5.000000
50200	-12032.737	7.363	5.000000
50300	-12038.067	7.110	5.000000
50400	-12040.443	7.173	5.000000
50500	-12033.115	7.505	5.000000
50600	-12033.109	7.510	5.000000
50700	-12037.114	7.473	5.000000
50800	-12033.792	7.448	5.000000
50900	-12033.603	7.462	5.000000
51000	-12029.406	7.270	5.000000
51100	-12032.085	7.483	5.000000
51200	-12036.656	7.607	5.000000
51300	-12035.392	7.630	5.000000
51400	-12030.513	7.120	5.000000
51500	-12031.950	7.123	5.000000
51600	-12038.487	7.508	5.000000
51700	-12039.546	6.946	5.000000
51800	-12041.750	6.982	5.000000
51900	-12037.283	7.246	5.000000
52000	-12045.430	7.143	5.000000
52100	-12036.050	7.624	5.000000
52200	-12037.628	7.101	5.000000
52300	-12034.303	7.309	5.000000
52400	-12037.883	7.179	5.000000
52500	-12040.921	6.720	5.000000
52600	-12034.362	6.987	5.000000
52700	-12035.737	7.012	5.000000
52800	-12039.110	7.121	5.000000
52900	-12037.452	6.930	5.000000
53000	-12042.939	7.011	5.000000
53100	-12038.807	6.931	5.000000
53200	-12035.748	7.023	5.000000
53300	-12038.025	7.309	5.000000
53400	-12034.072	7.347	5.000000
53500	-12028.420	7.183	5.000000
53600	-12028.922	7.293	5.000000
53700	-12037.192	7.273	5.000000
53800	-12037.996	7.077	5.000000
53900	-12032.838	7.433	5.000000
54000	-12031.287	7.263	5.000000
54100	-12035.991	7.020	5.000000
54200	-12033.391	7.667	5.000000
54300	-12036.783	7.226	5.000000
54400	-12034.550	7.206	5.000000
54500	-12034.366	7.436	5.000000
54600	-12028.613	7.371	5.000000
54700	-12034.042	7.204	5.000000
54800	-12029.781	7.539	5.000000
54900	-12029.726	7.397	5.000000
55000	-12034.859	7.184	5.000000
55100	-12033.323	7.349	5.000000
55200	-12036.075	7.363	5.000000
55300	-12025.922	7.489	5.000000
55400	-12025.244	7.445	5.000000
55500	-12030.663	7.350	5.000000
55600	-12033.158	7.505	5.000000
55700	-12036.586	7.560	5.000000
55800	-12034.290	7.457	5.000000
55900	-12035.014	7.130	5.000000
56000	-12035.129	7.065	5.000000
56100	-12028.512	7.606	5.000000
56200	-12027.842	7.649	5.000000
56300	-12033.534	7.299	5.000000
56400	-12030.858	7.186	5.000000
56500	-12032.507	7.023	5.000000
56600	-12038.008	7.064	5.000000
56700	-12034.787	7.096	5.000000
56800	-12035.752	7.636	5.000000
56900	-12038.573	7.062	5.000000
57000	-12037.816	7.158	5.000000
57100	-12031.142	7.237	5.000000
57200	-12031.134	7.322	5.000000
57300	-12033.175	7.183	5.000000
57400	-12034.229	7.161	5.000000
57500	-12037.988	7.044	5.000000
57600	-12029.199	7.427	5.000000
57700	-12030.017	7.314	5.000000
57800	-12034.673	7.426	5.000000
57900	-12034.502	7.159	5.000000
58000	-12033.099	7.488	5.000000
58100	-12038.446	7.326	5.000000
58200	-12037.225	7.301	5.000000
58300	-12043.524	6.998	5.000000
58400	-12041.017	7.226	5.000000
58500	-12031.724	7.462	5.000000
58600	-12031.971	7.397	5.000000
58700	-12040.618	7.120	5.000000
58800	-12033.551	7.148	5.000000
58900	-12037.758	6.901	5.000000
59000	-12042.212	7.022	5.000000
59100	-12034.022	7.634	5.000000
59200	-12036.114	7.076	5.000000
59300	-12037.887	7.284	5.000000
59400	-12032.681	7.568	5.000000
59500	-12030.536	7.456	5.000000
59600	-12040.284	7.038	5.000000
59700	-12041.291	7.478	5.000000
59800	-12036.888	7.237	1.000000
59900	-12040.451	7.206	5.000000
60000	-12032.781	7.265	5.000000
60100	-12032.332	7.410	5.000000
60200	-12029.227	7.166	5.000000
60300	-12034.477	7.218	5.000000
60400	-12031.301	7.231	5.000000
60500	-12033.715	7.257	5.000000
60600	-12035.825	7.857	1.000000
60700	-12035.699	7.357	5.000000
60800	-12030.808	7.892	1.000000
60900	-12036.066	7.307	5.000000
61000	-12031.365	7.292	5.000000
61100	-12030.852	7.302	5.000000
61200	-12029.921	7.300	5.000000
61300	-12035.521	7.462	5.000000
61400	-12035.600	7.206	5.000000
61500	-12040.131	7.706	1.000000
61600	-12034.140	7.855	1.000000
61700	-12033.341	7.744	1.000000
61800	-12030.211	7.816	1.000000
61900	-12034.966	7.508	5.000000
62000	-12038.479	7.589	5.000000
62100	-12029.287	7.447	1.000000
62200	-12039.448	7.609	1.000000
62300	-12036.607	7.521	5.000000
62400	-12035.659	7.316	5.000000
62500	-12046.345	7.209	5.000000
62600	-12041.415	7.272	1.000000
62700	-12040.881	7.089	5.000000
62800	-12034.488	7.178	5.000000
62900	-12033.422	7.347	5.000000
63000	-12036.370	6.963	5.000000
63100	-12033.852	7.167	5.000000
63200	-12031.979	7.852	1.000000
63300	-12035.963	7.177	5.000000
63400	-12036.832	7.683	5.000000
63500	-12035.495	7.307	5.000000
63600	-12044.959	7.041	5.000000
63700	-12028.113	7.696	1.000000
63800	-12032.864	7.610	1.000000
63900	-12033.877	7.564	1.000000
64000	-12027.533	7.792	1.000000
64100	-12045.044	7.163	5.000000
64200	-12030.837	7.726	1.000000
64300	-12031.379	7.469	1.000000
64400	-12034.969	7.212	1.000000
64500	-12036.098	7.224	1.000000
64600	-12035.798	7.045	5.000000
64700	-12034.806	7.296	5.000000
64800	-12038.198	7.285	5.000000
64900	-12035.367	7.203	5.000000
65000	-12033.095	7.284	5.000000
65100	-12035.710	7.559	5.000000
65200	-12039.642	7.117	5.000000
65300	-12037.445	7.574	1.000000
65400	-12033.902	7.389	5.000000
65500	-12035.071	7.755	1.000000
65600	-12031.883	7.668	5.000000
65700	-12033.128	7.728	5.000000
65800	-12034.425	7.284	5.000000
65900	-12037.765	6.904	5.000000
66000	-12031.862	7.586	5.000000
66100	-12046.565	6.983	5.000000
66200	-12036.806	7.110	5.000000
66300	-12039.779	7.118	5.000000
66400	-12042.309	7.424	5.000000
66500	-12052.086	6.806	5.000000
66600	-12029.602	7.570	5.000000
66700	-12028.581	7.703	5.000000
66800	-12032.353	7.517	5.000000
66900	-12038.716	7.311	5.000000
67000	-12037.168	7.333	5.000000
67100	-12032.545	7.822	5.000000
67200	-12038.668	7.405	5.000000
67300	-12042.923	7.076	5.000000
67400	-12041.304	7.155	5.000000
67500	-12033.513	7.268	5.000000
67600	-12035.287	7.287	5.000000
67700	-12031.703	7.336	5.000000
67800	-12036.646	7.352	5.000000
67900	-12036.107	7.572	5.000000
68000	-12032.308	7.354	5.000000
68100	-12032.916	7.321	5.000000
68200	-12028.914	7.177	5.000000
68300	-12034.551	7.118	5.000000
68400	-12032.859	7.336	5.000000
68500	-12031.742	7.177	5.000000
68600	-12038.564	7.120	5.000000
68700	-12030.056	8.111	1.000000
68800	-12035.829	7.343	5.000000
68900	-12042.556	7.373	5.000000
69000	-12034.568	7.434	5.000000
69100	-12041.661	7.038	5.000000
69200	-12033.732	7.269	5.000000
69300	-12033.865	7.413	5.000000
69400	-12033.281	7.479	5.000000
69500	-12030.460	7.463	5.000000
69600	-12035.569	7.526	5.000000
69700	-12033.091	7.255	5.000000
69800	-12034.265	7.265	5.000000
69900	-12036.833	7.385	5.000000
70000	-12035.150	6.938	5.000000
70100	-12035.160	7.091	5.000000
70200	-12041.546	6.984	5.000000
70300	-12034.983	6.948	5.000000
70400	-12031.627	7.743	1.000000
70500	-12032.109	7.152	5.000000
70600	-12036.942	6.966	5.000000
70700	-12036.433	7.004	5.000000
70800	-12033.389	7.479	1.000000
70900	-12034.306	7.226	5.000000
71000	-12036.876	7.211	5.000000
71100	-12037.876	7.036	5.000000
71200	-12034.554	7.300	5.000000
71300	-12033.643	7.244	5.000000
71400	-12035.479	7.215	5.000000
71500	-12029.458	7.588	1.000000
71600	-12032.722	7.652	1.000000
71700	-12037.020	7.153	5.000000
71800	-12035.272	7.806	1.000000
71900	-12031.404	7.687	1.000000
72000	-12030.300	7.683	1.000000
72100	-12033.012	7.575	5.000000
72200	-12030.219	7.708	1.000000
72300	-12028.652	7.930	1.000000
72400	-12029.450	7.885	1.000000
72500	-12028.004	8.018	1.000000
72600	-12036.118	7.250	5.000000
72700	-12030.862	7.494	5.000000
72800	-12033.819	7.568	5.000000
72900	-12032.993	7.690	5.000000
73000	-12035.380	7.376	5.000000
73100	-12040.744	7.300	5.000000
73200	-12034.752	7.188	5.000000
73300	-12034.076	7.280	5.000000
73400	-12033.047	7.306	5.000000
73500	-12031.420	7.313	5.000000
73600	-12031.853	7.490	5.000000
73700	-12037.701	7.427	5.000000
73800	-12035.458	7.549	1.000000
73900	-12037.369	7.400	5.000000
74000	-12028.339	7.803	1.000000
74100	-12030.072	7.621	1.000000
74200	-12031.538	7.688	1.000000
74300	-12036.633	7.531	1.000000
74400	-12039.634	7.280	5.000000
74500	-12043.885	7.423	1.000000
74600	-12037.025	7.552	5.000000
74700	-12038.683	7.198	5.000000
74800	-12037.112	7.181	5.000000
74900	-12037.701	7.006	5.000000
75000	-12038.322	7.262	5.000000
75100	-12040.875	7.211	5.000000
75200	-12029.903	7.307	5.000000
75300	-12031.070	7.275	5.000000
75400	-12036.103	7.168	5.000000
75500	-12034.531	7.491	5.000000
75600	-12046.045	6.929	5.000000
75700	-12037.191	7.474	5.000000
75800	-12039.450	7.423	5.000000
75900	-12035.919	7.616	5.000000
76000	-12036.718	7.668	5.000000
76100	-12036.325	7.692	5.000000
76200	-12038.185	7.413	5.000000
76300	-12036.203	7.113	5.000000
76400	-12033.900	7.477	5.000000
76500	-12039.793	7.478	5.000000
76600	-12035.723	7.387	5.000000
76700	-12035.198	7.305	5.000000
76800	-12032.378	7.287	5.000000
76900	-12035.104	7.349	5.000000
77000	-12033.589	7.378	5.000000
77100	-12035.237	7.794	5.000000
77200	-12033.939	7.164	5.000000
77300	-12037.928	7.196	5.000000
77400	-12031.849	7.535	5.000000
77500	-12037.649	7.063	5.000000
77600	-12035.445	7.511	5.000000
77700	-12038.787	7.176	5.000000
77800	-12033.051	7.360	5.000000
77900	-12035.067	7.408	5.000000
78000	-12033.857	7.373	5.000000
78100	-12037.664	7.069	5.000000
78200	-12033.224	7.241	5.000000
78300	-12032.565	7.414	5.000000
78400	-12037.447	7.676	5.000000
78500	-12045.223	7.021	5.000000
78600	-12036.519	7.397	5.000000
78700	-12035.223	6.963	5.000000
78800	-12031.935	7.194	5.000000
78900	-12038.290	7.259	5.000000
79000	-12035.281	7.013	5.000000
79100	-12032.998	7.470	5.000000
79200	-12037.475	6.982	5.000000
79300	-12040.507	7.415	5.000000
79400	-12036.550	7.341	5.000000
79500	-12034.115	7.115	5.000000
79600	-12037.134	7.036	5.000000
79700	-12040.303	7.136	5.000000
79800	-12031.034	7.341	5.000000
79900	-12032.895	7.285	5.000000
80000	-12030.542	7.374	5.000000
80100	-12038.625	7.438	5.000000
80200	-12033.681	7.344	5.000000
80300	-12032.818	7.315	5.000000
80400	-12040.474	7.097	5.000000
80500	-12034.482	7.240	5.000000
80600	-12040.209	7.449	5.000000
80700	-12039.444	7.050	5.000000
80800	-12032.229	7.454	5.000000
80900	-12039.792	7.269	5.000000
81000	-12036.018	7.656	1.000000
81100	-12037.939	7.853	1.000000
81200	-12033.610	7.504	5.000000
81300	-12032.268	7.272	5.000000
81400	-12032.959	7.294	5.000000
81500	-12034.824	7.347	5.000000
81600	-12033.138	7.309	5.000000
81700	-12045.334	7.418	5.000000
81800	-12035.938	7.472	5.000000
81900	-12033.640	7.549	5.000000
82000	-12030.901	7.561	5.000000
82100	-12035.643	7.502	5.000000
82200	-12037.047	7.444	5.000000
82300	-12040.138	7.344	5.000000
82400	-12036.056	7.426	5.000000
82500	-12031.879	7.380	5.000000
82600	-12034.045	7.194	5.000000
82700	-12037.737	6.963	5.000000
82800	-12033.968	7.421	5.000000
82900	-12035.714	7.238	5.000000
83000	-12035.180	7.088	5.000000
83100	-12031.862	7.246	5.000000
83200	-12035.972	7.411	5.000000
83300	-12037.534	7.289	5.000000
83400	-12033.611	7.358	5.000000
83500	-12036.829	7.319	5.000000
83600	-12035.653	7.205	5.000000
83700	-12034.750	7.295	5.000000
83800	-12033.379	6.893	5.000000
83900	-12033.953	7.575	5.000000
84000	-12046.998	7.055	5.000000
84100	-12035.360	6.932	5.000000
84200	-12032.901	7.376	5.000000
84300	-12040.733	7.147	5.000000
84400	-12035.845	7.229	5.000000
84500	-12034.452	7.213	5.000000
84600	-12034.174	7.266	5.000000
84700	-12036.818	7.463	5.000000
84800	-12039.314	7.443	5.000000
84900	-12038.314	7.352	5.000000
85000	-12034.274	7.362	5.000000
85100	-12041.346	7.255	5.000000
85200	-12039.273	7.300	5.000000
85300	-12043.205	7.158	5.000000
85400	-12042.295	7.262	5.000000
85500	-12040.564	7.306	5.000000
85600	-12039.696	7.179	5.000000
85700	-12039.791	7.183	5.000000
85800	-12034.055	7.500	5.000000
85900	-12040.735	7.057	5.000000
86000	-12042.888	7.008	5.000000
86100	-12031.277	7.443	5.000000
86200	-12038.383	7.385	5.000000
86300	-12028.584	7.204	5.000000
86400	-12031.526	7.177	5.000000
86500	-12036.044	7.073	5.000000
86600	-12035.385	7.265	5.000000
86700	-12032.738	7.302	5.000000
86800	-12028.478	7.137	5.000000
86900	-12031.569	7.140	5.000000
87000	-12031.954	7.189	5.000000
87100	-12035.864	7.050	5.000000
87200	-12029.480	7.154	5.000000
87300	-12034.769	7.511	1.000000
87400	-12034.121	7.325	5.000000
87500	-12039.407	6.872	5.000000
87600	-12036.253	7.533	1.000000
87700	-12033.357	7.234	5.000000
87800	-12032.816	7.515	5.000000
87900	-12035.718	7.361	5.000000
88000	-12032.932	7.286	5.000000
88100	-12029.760	7.342	5.000000
88200	-12042.530	7.168	5.000000
88300	-12030.186	7.471	5.000000
88400	-12035.340	6.759	5.000000
88500	-12038.421	6.660	5.000000
88600	-12032.609	7.351	5.000000
88700	-12041.600	6.832	5.000000
88800	-12042.723	6.814	5.000000
88900	-12028.202	7.580	1.000000
89000	-12033.007	7.140	5.000000
89100	-12031.368	7.241	5.000000
89200	-12032.029	7.223	5.000000
89300	-12032.493	7.840	1.000000
89400	-12034.607	7.255	5.000000
89500	-12029.029	7.636	1.000000
89600	-12027.730	7.690	1.000000
89700	-12028.596	7.516	1.000000
89800	-12039.432	7.235	5.000000
89900	-12038.739	7.257	5.000000
90000	-12028.588	7.890	1.000000
90100	-12030.003	7.615	1.000000
90200	-12030.644	7.361	5.000000
90300	-12035.668	7.259	5.000000
90400	-12029.437	7.966	1.000000
90500	-12048.839	7.223	5.000000
90600	-12044.953	7.116	5.000000
90700	-12036.509	7.396	5.000000
90800	-12036.458	7.188	5.000000
90900	-12033.692	7.103	5.000000
91000	-12032.635	7.222	5.000000
91100	-12031.260	7.259	5.000000
91200	-12036.505	7.543	5.000000
91300	-12035.155	7.402	5.000000
91400	-12033.748	7.179	5.000000
91500	-12031.862	7.186	5.000000
91600	-12029.185	7.218	5.000000
91700	-12036.419	7.435	5.000000
91800	-12034.296	7.653	5.000000
91900	-12035.026	7.473	5.000000
92000	-12032.662	7.694	1.000000
92100	-12030.864	7.469	5.000000
92200	-12035.896	7.209	5.000000
92300	-12039.895	7.155	5.000000
92400	-12038.175	7.276	5.000000
92500	-12034.357	7.532	5.000000
92600	-12034.585	7.760	5.000000
92700	-12032.949	7.614	5.000000
92800	-12031.466	7.248	5.000000
92900	-12030.042	7.480	5.000000
93000	-12036.428	7.150	5.000000
93100	-12037.702	7.296	5.000000
93200	-12046.554	6.871	5.000000
93300	-12033.076	7.546	5.000000
93400	-12034.235	7.662	5.000000
93500	-12039.772	7.037	5.000000
93600	-12027.780	7.862	1.000000
93700	-12038.781	7.028	5.000000
93800	-12039.554	6.887	5.000000
93900	-12036.422	7.524	5.000000
94000	-12031.736	7.321	5.000000
94100	-12033.969	7.280	5.000000
94200	-12038.102	7.297	5.000000
94300	-12036.294	7.290	5.000000
94400	-12032.856	7.156	5.000000
94500	-12033.902	7.584	5.000000
94600	-12036.277	7.265	5.000000
94700	-12039.028	7.167	5.000000
94800	-12039.794	7.109	5.000000
94900	-12031.862	7.955	1.000000
95000	-12034.397	7.339	5.000000
95100	-12035.723	8.054	1.000000
95200	-12041.435	7.198	5.000000
95300	-12039.339	7.299	5.000000
95400	-12036.697	7.599	5.000000
95500	-12033.585	7.518	5.000000
95600	-12035.867	7.330	5.000000
95700	-12033.830	7.294	5.000000
95800	-12033.678	7.004	5.000000
95900	-12033.527	7.152	5.000000
96000	-12040.980	7.368	5.000000
96100	-12032.885	7.382	5.000000
96200	-12028.491	7.760	5.000000
96300	-12037.192	6.975	5.000000
96400	-12033.708	7.345	5.000000
96500	-12035.742	7.246	5.000000
96600	-12034.767	7.223	5.000000
96700	-12033.665	7.091	5.000000
96800	-12028.266	7.568	5.000000
96900	-12032.930	7.553	5.000000
97000	-12039.723	7.036	5.000000
97100	-12036.586	7.241	5.000000
97200	-12037.653	7.079	5.000000
97300	-12038.228	7.510	5.000000
97400	-12036.107	7.461	5.000000
97500	-12042.334	7.283	5.000000
97600	-12039.185	6.999	5.000000
97700	-12032.063	7.453	5.000000
97800	-12031.228	7.459	5.000000
97900	-12033.459	7.227	5.000000
98000	-12035.403	7.127	5.000000
98100	-12038.216	7.718	5.000000
98200	-12034.239	7.091	5.000000
98300	-12036.755	7.073	5.000000
98400	-12039.940	7.018	5.000000
98500	-12030.962	7.325	5.000000
98600	-12030.248	7.377	5.000000
98700	-12039.088	7.483	1.000000
98800	-12034.365	7.455	5.000000
98900	-12034.471	7.456	5.000000
99000	-12033.632	7.432	5.000000
99100	-12042.422	7.314	5.000000
99200	-12033.406	7.431	5.000000
99300	-12032.512	7.611	5.000000
99400	-12036.098	7.235	5.000000
99500	-12032.261	7.472	5.000000
99600	-12030.844	7.411	5.000000
99700	-12029.624	7.323	5.000000
99800	-12029.459	7.326	5.000000
99900	-12032.167	7.339	5.000000
100000	-12037.362	7.401	5.000000
