# Supplementary material for: Emergence, development and diversification of the TGF-β signalling pathway within the animal kingdom
Source: BMC Evol Biol. 2009 Feb 3;9:28. doi: 10.1186/1471-2148-9-28 (PMC2657120; doi:10.1186/1471-2148-9-28)
Supplement: Additional file 5 — Sequences. All sequences and alignments are provided in the supplementary archive. [file 1471-2148-9-28-S5.zip › sequences/figureS4/TreePuzzle_topology_confirms/Ta_Nv_Aq_Dm_Smads_muscled.fasta.phylip]

 14 816
Dad          ---------- -----MIFPR EKKVLWRYAS SNNPSNGVSA APPAQPPRPP
TaSmad4      ---------- ---------- ---------- ----MSASGS GDATLGIVHT
248037_Nem   ---------- ---------- ---------- ---MANAPTS SDACLSIVHS
Medea        MGGGSGACPP AHMYGAVAPQ DIIVRDMVQM PPPPSNAPTS ADACLSIVHS
AqSmad2      ---------- ---------- ---------- ---------M SIFSSPAVKR
AqSmad1      ---------- ---------- ---------- ---------L PSFSLPIVKR
TaSmad1      ---------- ---------- ---------- ---------- ---MPSVVKE
dSMAD2       ---------- ---------- ---------- ---------M LPFTPQVVKR
168041_Nem   ---------- ---------- ---------- ------MTSL LPFTPPVVKR
TaSmad2      ---------- ---------- ---------- ------MASL FSFTSPAVKR
228395_Nem   ---------- ---------- ---------- ------MASL FSFTPPAVKR
Mad          ---------- ---------- MDTDDVESNT SSAMSTLGSL FSFTSPAVKK
TaSmad6      ---------- ---------- ---------- ---------- ----------
110153_Nem   ---------- ---------- ---------- ---------- ----------

             PPPHRPRPHQ CTPSFGYSCN EEDSLAMRQT -PLPPYSSIA CGMDCSSSNS
             LMCHRQGGE- ---SENFAKR AVESLVKKLK DKRDELDALI TAVTSNGIQQ
             LMCHRQGGE- ---SEAFAKR AIESLVKKLK EKKDELDSLI TAITSAGTHP
             LMCHRQGGE- ---SEGFAKR AIESLVKKLK EKRDELDSLI TAITTNGAHP
             LLGWKQG-DE ---DNKWAEK AIDSLVKKLK KQRGSLEELE RALSQANP-Q
             LLSYKKGGDD DEGEENWSEK AVKSLVKKLK -RTGGLDELE KAITTEGSVQ
             LLGWIKA-DK ---EDKWSEK AIKSLVKKLK -RNGGLNELL NAISTQSS-A
             LLALKKGNED NSVEGKWSEK AVKNLVKKIK -KNSQLEELE RAISTQNC-Q
             LLGWKRGGDE ---DDKWAEK AVKSLVKKLK -KTGGLEELE KAITNPGV-A
             LLGWRQG-DE ---EEKWAEK AIDSLVKKLK RKKGALEELE KALSCPGQ-P
             LLGWKQG-DE ---EEKWAEK AIESLVKKLK KKKGALEDLE KALSNPNQ-Q
             LLGWKQG-DE ---EEKWAEK AVDSLVKKLK KRKGAIEELE RALSCPGQ-P
             ---------- ---------- ---------- ---------- ----------
             ---------- --------KT TTHSILRRL- -RDTELGLLL KALESRGGDV

             SSCGQSLSLS QGQGHNNNNS HPYRRLPNHM DVLPPPPSAC DRCCTAPGYS
             SKC------- ---------- ---------- VTIARTLDGR LQVAGKKGFP
             SKC------- ---------- ---------- VTIQRTLDGR LQVAGRKGFP
             SKC------- ---------- ---------- VTIQRTLDGR LQVAGRKGFP
             TRC------- ---------- ---------- VTIVRSLDGR MQVSHRKGLP
             TSC------- ---------- ---------- VTIARSLDGR LQVSHRKGLP
             TKC------- ---------- ---------- IRIRRSLDGR LQVCQKKGLP
             TRC------- ---------- ---------- VTVPRSKPAP AGEHLRKGLP
             TKC------- ---------- ---------- VTIPRSLDGR LQVSHRKGLP
             TNC------- ---------- ---------- VTIPRSLDGR LQVSHRKGLP
             SKC------- ---------- ---------- VTIARSLDGR LQVSHRKGLP
             SKC------- ---------- ---------- VTIPRSLDGR LQVSHRKGLP
             ---------- ---------- ---------- ------MDVK FHV-------
             SSC------- ---------- ---------- VYFPYGEKVC KRVVHE---P

             CASSCDDMLI DGSDLDQDRS PDQGQVQPVD RRMISATTFT TMFRKCCGGA
             HVIYS--RIW RWPDLH---- --KNELKHIK ---------- -----LCKFA
             HVIYA--RIW RWPDLH---- --KNELRHVK ---------- -----YCQFA
             HVIYA--RIW RWPDLH---- --KNELKHVK ---------- -----YCAFA
             HVIYC--RVW RWPDLQ---- -NHHELKALD ---------- -----HCEFA
             HVIYC--RLW RWSDLQ---- -NHHELKAID ---------- -----SCQYA
             HVIYC--RLW RWPDLQ---- -SCYELRAIE ---------- -----TCEYA
             HVIYC--RLW RWPDLQ---- -SQNELKPLD ---------- -----HCEYA
             HVIYC--RLW RWPDLQ---- -SHHELRPIE ---------- -----ACEFA
             HVIYC--RVW RWPDLQ---- -SHHELKPLP ---------- -----MCEYA
             HVIYC--RVW RWPDLQ---- -SHHELKPLE ---------- -----CCEYA
             HVIYC--RVW RWPDLQ---- -SHHELKPLE ---------- -----LCQYP
             -LLSC---LF RWPDMI---- GEDYELKRLA ---------- -----TCTTC
             HVVLY--RTF REPNVQ---- -SSNELKPLA ---------- -----ICSRR

             TESTSGS--- ---------- TLTIPVSTSR ATAH----PP QTQAQNGKRF
             FDLKLDH--- ---------- VCVNPYHYER VISPGYNVTD ISIGASQI--
             FDLKCDS--- ---------- VCVNPFHYER VVSP--DIAG LSLSRNSE--
             FDLKCDS--- ---------- VCVNPYHYER VVSPGIDLSG LSLQSGPSRL
             FSRNKGD--- ---------- VCINPYHYKR VEAP--VLPP VLVPQNPQ--
             FHLKKDD--- ---------- VCVNPYHYVR VETP--VLPP VLVPTNVE--
             FTLKKDE--- ---------- VCVNPYHYQR VETP--ALRP VLVPKVTP--
             FHLRKEE--- ---------- ICINPYHYKK IELS--ILVP KSLPTPPD--
             FSLKKEE--- ---------- VCVNPFHYQR VETP--VLPP VLVPRQQS--
             FHYKLKD--- ---------- VCVNPYHYQR VETP--VLPP VMVPRDPE--
             FGLKQKE--- ---------- VCINPYHYHR VESP--VLPP VLVPRQSE--
             FSAKQKE--- ---------- VCINPYHYKR VESP--VLPP VLVPRHSE--
             IENDLDEITG ITPAPSDLHL VCINPHHYGR INLQ------ ESVPSPYV--
             DSTGKR---- ---------- VCINPHHYSE ---------- ----------

             REDFEALMKQ LKRKQRNELL LAVKSRLDPP TKTQRDVVEP TTTTAPTYLQ
             ---------- --PLTVDPTA I--TNSMHAS RQQPNEAAIR MHNNQPSPMA
             ---------- ---------- -----GGYGS TSSQSEPDFR QAVVPTAH--
             VKDEYSAGPL VGSMDIDGND I--GTIQHHP TQMVGPGGYG YPQGPSEYAV
             ---------- -LAANCEPAV P----SCLDK QHDKNSPVFC VQTVHSHKLQ
             ---------- ---HKVPSIM P-----SLAE EALPENRVYP SQTSSPLPLS
             ---------- ---------- ---------- ---------- ----------
             ---------- -SIV--DYPL D------NHT HQIPNNTDYN AAIIRSASLS
             ---------- ----DVPHEL P-----ILPE YTRPENVPFP TQEPTNS---
             ---------- ---MCRPPNI P--NLATSKE TSMPYNVTYD PDLFATYENQ
             ---------- -YPRPPPPLP P--PFRATDD PPMPYNASFP FTN-------
             ---------- -FAP--GHSM L--QFNHVAE PSMPHNVSYS NSGFNSHSLS
             ---------- ---------- ---------- ---------- ----------
             ---------- ---------- ---------- ---------- ----------

             CILIPCKTQT VWEPHVTASR LFFWRELWNA KELKRLPTCP AARDCIYMCC
             MMVNS----- PDPRM----- ---------I MNGGISAPTA STSCVDNSGG
             ---------- ---------- ---------H FPGGQTIPPP ----------
             PHGMP----- GMPGP----- ---------M NPGPVMAPPP PPQQAQNPQG
             LVYLSFLVHH FLC------- ---------V YQLMVEAPRP ANSETEGPSS
             TLLLVLYMYM CSVVI----- ---------G LSLLEETPPP AYGDIGSP--
             ---------- ---------- ---------A AMQDNTNPPP SYPAS-----
             PPQYMELGGA GPVSVSSSAS STPA-----T AAGGGGGPSS SSSSSSSAAS
             ---------- ---------- ---------Q YHIQPGTPTD YISDDACSDM
             ---------- ---------- ---------R YNGQGNQGSP PQENCSTPNT
             ---------- ---------- ---------R QNTSEQSPSF DMADSGAGYM
             ---------- ---------- ---------T SNTSVGSPSS VNSNPNSPYD
             ---------- ---------- ---------I YQLNDLPCDS TEADSSNPSI
             ---------- ---------- ---------I IQIRKCKCLL KVNNSYNKFG

             NPLHWFRILH QPE------- ---------- ---------- ----------
             TRMMGLDPES VGCLFKISTF DLLKIKTTI- ---------- ----------
             ---------- ---------- ---------- ---------- ----------
             NGVHHTQANS PTDPASALAM QQQQQQQQQQ QQQQQQQQQQ SGGVPNGSVN
             SEATS----- ---------- ---------- ---------- ----------
             ---------- ---------- ---------- ---------- ----------
             ---------- ---------- ---------- ---------- ----------
             AYQQQQQQLS FGQNMDSQSS VLSVGSSIPN ---------- ----------
             ---------- ---------- ---------- ---------- ----------
             ---------- ---------- ---------- ---------- ----------
             SED------- ---------- ---------- ---------- ----------
             SL-------- ---------- ---------- ---------- ----------
             SFDS------ ---------- ---------- ---------- ----------
             CL-------- ---------- ---------- ---------- ----------

             ---------- -TESPTPPYQ RSKML----- ---------- ----------
             ---------- -FVEPGDQF- MYDNG----- KWPTS----- GYNNS-----
             ---------- -VGPPPDMYS MHGAG----- ---------- ----------
             AGGGAAAGGQ YYGQPPPVSQ MQGAGGGGTS VAPSVHAQQN GYVSQPGSAG
             ---------- -ASSKLNFIA MYREC----- ---------- ----------
             ---------- -AGATASNLS TYSGA----- ---------- ----------
             ---------- -QDSSSSYMD HSFIG----- ---------- ----------
             ---------- -TGTPPPGYM SEDGD----- ---------- ----------
             ---------- -SGEHSQQNM QIDQQ----- ---------- ----------
             ---------- -ANGTPPGHT MTAPQ----- ---------- ----------
             ---------- -GGSPRPEPN AMDVD----- ---------- ----------
             ---------- -AGTPPPAYS PSEDG----- ---------- ----------
             ---------- -AGKSFDDHS SYSS------ ---------- ----------
             ---------- -YGHVLAHAK SYCSD----- ---------- ----------

             ---------- RLKDADFEED SQNDAKSAAL STWSAEST-- ----------
             ---------- --------IP VNPPPRTQAA SSPSAASM-- ----------
             ---------- ---------- ---------- ---------- ----------
             SAPVGGGGVF GTAQPTPQQP QQPPTGVQAN TGSAGAQAGA GGGAAGTWTG
             ---------- ---------- FRVILFLVCL LDPG------ ----------
             ---------- ---------- IHPGPSQSPD ---------- ----------
             ---------- ---------N IQRLYRIIPF TFWLMND--- ----------
             ---------- ---------P IDPN-DNMNM SRLTPPAD-- ----------
             ---------- ---------- LSPAPDSNNL ID-------- ----------
             ---------- ---------- -TSPPGQMYQ QE-------- ----------
             ---------- ---------P VNSPPSISQS AEAMSH---- ----------
             ---------- ---------N SNNP-NDGGQ LLDAQMGD-- ----------
             ---------- ---------- ---------- ---------- ----------
             ---------- ---------C FFLPLE---- ---------- ----------

             ---------- ---------- ---------- ---------- --SISNIYKP
             ---------- ---------- ---------- ---------- -------PRP
             ---------- ---------- ---------- ---------- -------VEP
             PNTLTYTQSM QPPDPRSLPG GFWNSSLSGD LGSPQQTPPQ QQQQQQQPRL
             ---------- ---------- ---------- ---------- -------PVA
             ---------- ---------- ---------- ---------- -------YQP
             ---------- ---------- ---------- ---------- -------AQL
             ---------- ---------- ---------- ---------- -------AAP
             ---------- ---------- ---------- ---------- -------AQP
             ---------- ---------- ---------- ---------- -------LQP
             ---------- ---------- ---------- ---------- -------VTA
             ---------- ---------- ---------- ---------- -------VAQ
             ---------- ---------- ---------- ---------- -------ICK
             ---------- ---------- ---------- ---------- -------LFE

             ALYESVTTDG KDHNINSQVW CQIAYWEMAH RVGEFFHAKT NAVNIYTDGI
             ISSQP----- -----PPDNW CTIAYYELDL QVGESFKVPS QFHTVSVDGF
             GIGH------ --VSQAPENW CSIAYFELDQ QVGEIFKVTS NCPSVTVDGY
             LSRQP----- -----PPEYW CSIAYFELDT QVGETFKVPS AKPNVIIDGY
             IRYQ------ -----EAPNW CSILYYELNN RVGEVFKASS --NDVVVDGF
             VTYL------ -----EPVHW CSVSYYEMKN RVGEIFHGSS --PSLTIDGG
             VTYT------ -----EPENW CSIAYYELNT RIGEYWNAFQ --PTLIIDGF
             VMYH------ -----EPAFW CSISYYELNT RVGETFHASQ --PSITVDGF
             IQYT------ -----EPTYW CSISYYEMNT RVGETFHASQ --PSLTVDGF
             VTYQ------ -----EPNCW CTVAYYELNN RVGEPFHASQ --ASLIIDGF
             VNYQ------ -----EPLSW CSIAYYELNN RVGELFHAKS --TSLIVDGF
             VSYS------ -----EPAFW ASIAYYELNC RVGEVFHCNN --NSVIVDGF
             ASFD------ -------SSW CAIAYWEFRE RVGRIFDVKS ----STVNIF
             STSE------ -----WPSAW CVVAYWELNE CIGPFYHGHQ ----DVINIY

             VA---SEVDS MCLRDLTP-- -----AGNQI HSVVPKARHT VGLGVTLSLE
             VDP--SGGNR FCLGQLS--- ------NVHR TKESERARLH IGKGVRLECH
             VDP--SGGNR FCLGQLS--- ------NVHR TEASERARLH IGKGVQLDVR
             VDP--SGGNR FCLGALS--- ------NVHR TEQSERARLH IGKGVQLDLR
             TDP-STTGER FCLGQFS--- ------SIRR SGLIENTRRH IGKGVHLVYV
             TDP--SSSER FCLGLLS--- ------NVNR DAVIQQTRCH IGRGVHLYNV
             TDP--SNSER FCLGLLS--- ------NVNR DPTVEMTRRE IGKGVRLCYV
             TDP--SNSER FCLGLLS--- ------NVNR NEVVEQTRRH IGKGVRLYYI
             TDP--SSSDR FCLGLLS--- ------NINR NPPIEMTRKH IGKGVRLYYI
             TDP-STNADR FCLGLLS--- ------NVNR NSTIENTRRH IGKGVHLYYV
             TDPNTTNSER FCLGLLS--- ------NVNR NSTIENTRRH IGKGVHLYYV
             TNP-SNNSDR CCLGQLS--- ------NVNR NSTIENTRRH IGKGVHLYYV
             QQL--PEGEG FWLGALNRDG VSGNISNTDS NQCDSRVFHR IGYGLQLSRE
             ETL--PKPKG FCLAGLDR-- ------NQNV SDGTKRARNH VGFGLQLSRE

             N-GDVWIYNR GNTTIFVDS- --PTLSENL- ----DRVCKV MPGYCLKAFE
             GEGDVWLSCL SEHSVFVQS- --YYLDREAG RGPFDYVHKV YPKAYIKVFD
             GEGDVWVRCL SEHSVFVQS- --YYLDREAG RCPGDAVHKI YPSAYIKVFD
             GEGDVWLRCL SDNSVFVQS- --YYLDREAG RTPGDAVHKI YPAACIKVFD
             N-GEVIADCL SENAIFVHS- --RNNNFSNG FHP-TTVCKI PPGCSLRIFN
             G-GEVWAECL SASSIFVQS- --PNANLRCG WHP-ATVCKV PPGCQLNLFN
             H-GEVFAECC SKHAVFVQS- --PNSNRRYG WHP-AAVCKI PPGSSLRIFN
             G-GEVFAECL SDSSIFVQS- --PNCNQRYG WHP-ATVCKI PPGCNLKIFN
             G-GEVFAECL SDSSIFVQS- --PNCNQRYN WHP-ATVCKI PPGCNLKIFN
             G-GEVYAECL SESSIFVQS- --RNCNYHHN FHP-TTVCKI PSSCSLKIFD
             G-GEVYAECL SDSAIFVQS- --RNCNHSHG FHP-TTVCKI PSGCTLKIFN
             T-GEVYAECL SDSAIFVQS- --RNCNYHHG FHP-STVCKI PPGCSLKIFN
             D-DSVWIYNR SEHPLYVNS- --PLYNKNIQ STHNTEVKKV QPGYSLKVFN
             E-DGIWIYNR SEYAVFANGT TFPYVTTTPS ASQNITVTKV PPGFSLKIYD

             TNRAELLSMR DHGHHPMG-- ---------- ---------- ---------P
             LQLCYQQMQQ EASKAQAAAA AQAAAVIGTG GSVGGIAPAI NMGSALGIGV
             ----LRALLP QMGQTSVG-- ---------- ---------- ---------V
             LRQCHQQMHS LATNAQAAAA AQAAAVAGVA NQQMG-GGGR SMTAAAGIGV
             NQDFASTLAE SVTEGVET-- ---------- ---------- ---------V
             SQDFANRLAQ SVSLGFET-- ---------- ---------- ---------V
             SQEFANLLSQ SVTQGYEA-- ---------- ---------- ---------V
             NQEFAALLSQ SVSQGFEA-- ---------- ---------- ---------V
             NQEFAQLLSQ SVNQGFEA-- ---------- ---------- ---------V
             NQDFAALLSE SVSKGFEA-- ---------- ---------- ---------V
             NQEFAQLLSQ SVNYGFEA-- ---------- ---------- ---------V
             NQEFAQLLSQ SVNNGFEA-- ---------- ---------- ---------V
             ---YARVDMP QQIRPYVG-- ---------- ---------- ---------P
             ---YNHS--P ATCRTFEG-- ---------- ---------- ---------P

             VDY---FSIK ISFGKGWG-- --RDYKRQDI MGCPCWLEVH FSHLR-----
             DDLRRLCILR FSFVKGWG-- --PDYPRKDI KQTPCWVEIH LHRALQLLDQ
             DDLRRLCILR LSFVKGWG-- --PDYPRKSI KETPCWIEIH LHRALQLLDE
             DDLRRLCILR LSFVKGWG-- --PDYPRQSI KETPCWIEVH LHRALQLLDE
             YELTKMCTIK LSFVKGWG-- --AEYNRHDI TSTHCWIEIH LHGPLMWLDK
             YQLNRMCTIR ISFVKGWG-- --AEYRRPTV TSTPCWIEIH LNGSLQWLDK
             YHLSHMCIIR MSFVKGWG-- --AQYKRQTV TSTPCWIEIR LNGPLHWLDK
             YQLTRMCTIR MSFVKGWG-- --AEYRRQTV TSTPCWIELH LNGPLQWLDR
             YALTRMCTIR MSFVKGWG-- --AEYRRQTV TSTPCWIELH LNGPLQWLDK
             YQLTKMCTIR ISFVKGWG-- --AEYHRQDV TSTPCWIEIH LHGPLQWLDR
             YELTKMCSIR ISFVKGWG-- --AEYHRQDV TSTPCWIEVH LHGPLQWLDK
             YELTKMCTIR MSFVKGWG-- --AEYHRQDV TSTPCWIEIH LHGPLQWLDK
             ---RYPYSIR ISFVKGWG-- --RNYTRQFI TSCPCWLEIL LNVSH-----
             QSWKVPESVR ISFAKGWGNT SSASYRRPVV TSCPCWLEIH FTVSR-----

             ---------- ------
             VLQSIPS-TN RMPPD-
             ILITMPI-NE PRPHDA
             VLHAMPI-DG PRAAA-
             VLSQMGRPDG ICDSDS
             VLTQMGSPTS RIQSDT
             VLSQMDSPDR PISSQS
             VLTQMGSPRL PCSSMS
             VLTQMGSPSA PCSSVS
             VLIQMGSPRD PAGSVS
             VLSQMGSPRN PISSVS
             VLTQMGSPHN AISSVS
             ---------- ------
             ---------- ------
