# Supplementary material for: Emergence, development and diversification of the TGF-β signalling pathway within the animal kingdom
Source: BMC Evol Biol. 2009 Feb 3;9:28. doi: 10.1186/1471-2148-9-28 (PMC2657120; doi:10.1186/1471-2148-9-28)
Supplement: Additional file 5 — Sequences. All sequences and alignments are provided in the supplementary archive. [file 1471-2148-9-28-S5.zip › sequences/figureS4/TreePuzzle_topology_confirms/Ta_Nv_Aq_Dm_Smads_muscled.fasta.phylip.puzzle]

TREE-PUZZLE 5.2

Input file name: Ta_Nv_Aq_Dm_Smads_muscled.fasta.phylip
Type of analysis: tree reconstruction
Parameter estimation: approximate (faster)
Parameter estimation uses: neighbor-joining tree (for substitution process and rate variation)

Standard errors (S.E.) are obtained by the curvature method.
The upper and lower bounds of an approximate 95% confidence interval
for parameter or branch length x are x-1.96*S.E. and x+1.96*S.E.


SEQUENCE ALIGNMENT

Input data: 14 sequences with 816 amino acid sites
Number of constant sites: 23 (= 2.8% of all sites)
Number of site patterns: 625
Number of constant site patterns: 12 (= 1.9% of all site patterns)


SUBSTITUTION PROCESS

Model of substitution: JTT (Jones et al. 1992)
Amino acid frequencies (estimated from data set):

 pi(A) =   5.8%
 pi(R) =   5.3%
 pi(N) =   4.7%
 pi(D) =   4.4%
 pi(C) =   3.3%
 pi(Q) =   5.1%
 pi(E) =   5.1%
 pi(G) =   6.7%
 pi(H) =   3.4%
 pi(I) =   4.5%
 pi(L) =   7.9%
 pi(K) =   4.5%
 pi(M) =   2.0%
 pi(F) =   3.1%
 pi(P) =   7.7%
 pi(S) =   9.3%
 pi(T) =   5.0%
 pi(W) =   1.8%
 pi(Y) =   3.5%
 pi(V) =   6.9%


AMBIGUOUS CHARACTERS IN THE SEQUENCE (SEQUENCES IN INPUT ORDER)

               gaps  wildcards        sum   % sequence
 Dad            248          0        248       30.39%   
 TaSmad4        291          0        291       35.66%   
 248037_Nem     415          0        415       50.86%  !
 Medea          119          0        119       14.58%   
 AqSmad2        368          0        368       45.10%   
 AqSmad1        377          0        377       46.20%   
 TaSmad1        428          0        428       52.45%  !
 dSMAD2         330          0        330       40.44%   
 168041_Nem     393          0        393       48.16%   
 TaSmad2        386          0        386       47.30%   
 228395_Nem     381          0        381       46.69%   
 Mad            361          0        361       44.24%   
 TaSmad6        518          0        518       63.48%  !
 110153_Nem     492          0        492       60.29%  !
 -------------------------------------------------------
 Sum           5107          0       5107       44.70%   


The table above shows the amount of gaps ('-') and other 'wildcard'
characters ('X', '?', etc.) and their percentage of the 816 columns
in the alignment.
Sequences with more than 50% ambiguous characters are marked with a '!' and 
should be checked, whether they have sufficient overlap to other sequences.
Sequences with 100% ambiguous characters do not hold any phylogenetic
information and had to be discarded from the analysis.


SEQUENCE COMPOSITION (SEQUENCES IN INPUT ORDER)

              5% chi-square test  p-value
 Dad               passed          22.50%  
 TaSmad4           passed          55.42%  
 248037_Nem        passed          68.16%  
 Medea             failed           0.00%  
 AqSmad2           passed          62.07%  
 AqSmad1           passed          82.49%  
 TaSmad1           passed          87.01%  
 dSMAD2            passed          98.19%  
 168041_Nem        passed          97.82%  
 TaSmad2           passed          98.91%  
 228395_Nem        passed          97.96%  
 Mad               passed          42.81%  
 TaSmad6           passed          13.95%  
 110153_Nem        passed          11.16%  

The chi-square tests compares the amino acid composition of each sequence
to the frequency distribution assumed in the maximum likelihood model.


IDENTICAL SEQUENCES

The sequences in each of the following groups are all identical. To speed
up computation please remove all but one of each group from the data set.

 All sequences are unique.


MAXIMUM LIKELIHOOD DISTANCES

Maximum likelihood distances are computed using the selected model of
substitution and rate heterogeneity.

  14
Dad         0.00000  2.72576  2.17571  2.61615  2.56329  2.43792  2.44239
            2.53010  2.38541  2.35574  2.33904  2.35540  1.83840  2.27167
TaSmad4     2.72576  0.00000  0.48956  0.68872  1.35389  1.19178  1.23556
            1.41970  1.17341  1.28378  1.19955  1.25327  1.77508  1.97380
248037_Nem  2.17571  0.48956  0.00000  0.34239  1.18798  1.07632  1.08305
            1.14688  1.11174  1.10205  1.09374  1.11388  1.61874  1.86282
Medea       2.61615  0.68872  0.34239  0.00000  1.40972  1.31721  1.15550
            1.41435  1.22987  1.23836  1.26819  1.34418  1.80741  1.94581
AqSmad2     2.56329  1.35389  1.18798  1.40972  0.00000  0.74269  0.75783
            0.90999  0.72205  0.65071  0.62337  0.61095  1.67402  1.93262
AqSmad1     2.43792  1.19178  1.07632  1.31721  0.74269  0.00000  0.57752
            0.70311  0.51531  0.61091  0.57376  0.62338  1.60500  1.74642
TaSmad1     2.44239  1.23556  1.08305  1.15550  0.75783  0.57752  0.00000
            0.63730  0.51432  0.65684  0.60643  0.65663  1.64608  1.78519
dSMAD2      2.53010  1.41970  1.14688  1.41435  0.90999  0.70311  0.63730
            0.00000  0.49298  0.64728  0.62630  0.62042  1.65355  1.75603
168041_Nem  2.38541  1.17341  1.11174  1.22987  0.72205  0.51531  0.51432
            0.49298  0.00000  0.51192  0.47043  0.51763  1.68804  1.77009
TaSmad2     2.35574  1.28378  1.10205  1.23836  0.65071  0.61091  0.65684
            0.64728  0.51192  0.00000  0.37377  0.41388  1.61263  1.65801
228395_Nem  2.33904  1.19955  1.09374  1.26819  0.62337  0.57376  0.60643
            0.62630  0.47043  0.37377  0.00000  0.34515  1.53413  1.70970
Mad         2.35540  1.25327  1.11388  1.34418  0.61095  0.62338  0.65663
            0.62042  0.51763  0.41388  0.34515  0.00000  1.58429  1.68765
TaSmad6     1.83840  1.77508  1.61874  1.80741  1.67402  1.60500  1.64608
            1.65355  1.68804  1.61263  1.53413  1.58429  0.00000  1.14903
110153_Nem  2.27167  1.97380  1.86282  1.94581  1.93262  1.74642  1.78519
            1.75603  1.77009  1.65801  1.70970  1.68765  1.14903  0.00000

Average distance (over all possible pairs of sequences):  1.29506
                  minimum  : 0.34239,  maximum  : 2.72576
                  variance : 0.41013,  std.dev. : 0.64041


RATE HETEROGENEITY

Model of rate heterogeneity: uniform rate


QUARTET STATISTICS (SEQUENCES IN INPUT ORDER)


 name       | resolved        | partly resolved | unresolved      | sum
 --------------------------------------------------------------------------
 Dad             244 [ 85.31%]      18 [  6.29%]      24 [  8.39%]     286
 TaSmad4         274 [ 95.80%]       6 [  2.10%]       6 [  2.10%]     286
 248037_Nem      277 [ 96.85%]       5 [  1.75%]       4 [  1.40%]     286
 Medea           270 [ 94.41%]      10 [  3.50%]       6 [  2.10%]     286
 AqSmad2         233 [ 81.47%]      17 [  5.94%]      36 [ 12.59%]     286
 AqSmad1         230 [ 80.42%]      21 [  7.34%]      35 [ 12.24%]     286
 TaSmad1         228 [ 79.72%]      26 [  9.09%]      32 [ 11.19%]     286
 dSMAD2          234 [ 81.82%]      21 [  7.34%]      31 [ 10.84%]     286
 168041_Nem      246 [ 86.01%]      16 [  5.59%]      24 [  8.39%]     286
 TaSmad2         242 [ 84.62%]      16 [  5.59%]      28 [  9.79%]     286
 228395_Nem      237 [ 82.87%]      20 [  6.99%]      29 [ 10.14%]     286
 Mad             248 [ 86.71%]      11 [  3.85%]      27 [  9.44%]     286
 TaSmad6         253 [ 88.46%]      17 [  5.94%]      16 [  5.59%]     286
 110153_Nem      252 [ 88.11%]      12 [  4.20%]      22 [  7.69%]     286
 --------------------------------------------------------------------------
  #quartets :    867 [ 86.61%]      54 [  5.39%]      80 [  7.99%]    1001

The table shows the occurrences of fully resolved, partially, and
completely unresolved quartets for each sequence and their percentage
relative to the number of times the sequence occurs in the list of 
quartets (i.e. 286 quartets out of 1001 in total).
In fully resolved quartet one single topology is supported, while for
partially resolved quartets two and for completely unresolved quartets
none of the topologies (AB||CD, AC||BD, AD||BC) are favoured.
Note: Because 4 sequences are involved in one quartet numbers add up
to a four-fold of the existing quartets.

Hint: The overall numbers in the last row give information about the
phylogenetic content of the dataset. The higher the percentage of partially
and unresolved quartets, the lower the content of phylogenetic information.
This can be visualized in more detail by likelihood mapping analysis.


TREE SEARCH

Quartet puzzling is used to choose from the possible tree topologies
and to simultaneously infer support values for internal branches.

Number of puzzling steps: 1000
Analysed quartets: 1001
Fully resolved quartets:  867 (= 86.6%)
Partly resolved quartets: 54 (= 5.4%)
Unresolved quartets:      80 (= 8.0%)

Quartet trees are based on approximate maximum likelihood values
using the selected model of substitution and rate heterogeneity.


QUARTET PUZZLING TREE

Support for the internal branches of the unrooted quartet puzzling
tree topology is shown in percent.

This quartet puzzling tree is not completely resolved!


                     :---248037_Nem
                 :-75:             
     :--------100:   :---Medea     
     :           :                 
     :           :-------TaSmad4   
     :                             
     :               :---228395_Nem
     :           :-60:             
 :100:       :-66:   :---Mad       
 :   :       :   :                 
 :   :   :-82:   :-------TaSmad2   
 :   :   :   :                     
 :   :   :   :-----------AqSmad2   
 :   :   :                         
 :   :   :           :---dSMAD2    
 :   :-99:---------81:             
 :       :           :---168041_Nem
 :       :                         
 :       :---------------AqSmad1   
 :       :                         
 :       :---------------TaSmad1   
 :                                 
 :                   :---TaSmad6   
 :-----------------94:             
 :                   :---110153_Nem
 :                                 
 :-----------------------Dad       


Quartet puzzling tree (in CLUSTAL W notation):

(Dad,(((248037_Nem,Medea)75,TaSmad4)100,((((228395_Nem,Mad)60,
TaSmad2)66,AqSmad2)82,(dSMAD2,168041_Nem)81,AqSmad1,TaSmad1)99)100,
(TaSmad6,110153_Nem)94);


BIPARTITIONS

The following bipartitions occured at least once in all intermediate
trees that have been generated in the 1000 puzzling steps.
Bipartitions included in the quartet puzzling tree:
(bipartition with sequences in input order : number of times seen)

 *......... ..**  :  1000
 *...****** ****  :  995
 ****...... ..**  :  988
 ********** **..  :  935
 ****.****. ..**  :  816
 *******..* ****  :  805
 **..****** ****  :  752
 *********. ..**  :  657
 ********** ..**  :  604

Congruent bipartitions occurred in 50% or less, not included in 
the consensus tree:
(bipartition with sequences in input order : number of times seen)

 *****....* ****  :  491
 *****..*** ****  :  474

Incongruent bipartitions not included in the consensus tree:
(bipartition with sequences in input order : number of times seen)

 ******...* ****  :  309
 ****.**... ..**  :  248
 ****.***** ..**  :  240
 *.*.****** ****  :  216
 *********. .***  :  211
 ****.***** *.**  :  201
 ****.*.... ..**  :  132
 ******.*.* ****  :  100
 *****.*..* ****  :  97
 *****..... ..**  :  95
 ****..*... ..**  :  80
 *......... ...*  :  65
 ****..***. ..**  :  65
 *****..*.* ****  :  63
 ****...**. ..**  :  38
 *..******* ****  :  31
 ****.****. ****  :  28
 *******... ..**  :  25
 *********. *.**  :  19
 ****.....* ****  :  17

(47 other less frequent bipartitions not shown)


MAXIMUM LIKELIHOOD BRANCH LENGTHS ON CONSENSUS TREE (NO CLOCK)

Branch lengths are computed using the selected model of
substitution and rate heterogeneity.


                     :--3 248037_Nem
                 :--15
                 :   :---4 Medea
         :------16
         :       :----2 TaSmad4
 :------22
 :       :               :--11 228395_Nem
 :       :            :-17
 :       :            :  :--12 Mad
 :       :         :-18
 :       :         :  :---10 TaSmad2
 :       :     :--19
 :       :     :   :-----5 AqSmad2
 :       :     :
 :             :   :----8 dSMAD2
 :             :--20
 :             :   :--9 168041_Nem
 :        ----21
 :             :----6 AqSmad1
 :             :
 :             :----7 TaSmad1
 :
 :    :-----13 TaSmad6
 :---23
 :    :--------14 110153_Nem
 :
 :---------------1 Dad
 

         branch  length     S.E.   branch  length     S.E.
Dad           1  1.51622  0.13746      15  0.16085  0.03593
TaSmad4       2  0.32689  0.03921      16  0.53991  0.06561
248037_Nem    3  0.15125  0.02653      17  0.04743  0.01861
Medea         4  0.27134  0.03442      18  0.06930  0.02142
AqSmad2       5  0.46854  0.04290      19  0.14371  0.02686
AqSmad1       6  0.33699  0.03589      20  0.10589  0.02574
TaSmad1       7  0.39273  0.04023      21  0.35848  0.05833
dSMAD2        8  0.37385  0.03879      22  0.54149  0.08827
168041_Nem    9  0.19166  0.02751      23  0.22127  0.07779
TaSmad2      10  0.23521  0.02884
228395_Nem   11  0.18025  0.02531
Mad          12  0.19510  0.02630
TaSmad6      13  0.42575  0.07357     11 iterations until convergence
110153_Nem   14  0.75562  0.08649     log L: -11960.80


Consensus tree with maximum likelihood branch lengths
(in CLUSTAL W notation):

(Dad:1.51622,(((248037_Nem:0.15125,Medea:0.27134)75:0.16085,TaSmad4:0.32689)
100:0.53991,((((228395_Nem:0.18025,Mad:0.19510)60:0.04743,TaSmad2:0.23521)
66:0.06930,AqSmad2:0.46854)82:0.14371,(dSMAD2:0.37385,168041_Nem:0.19166)
81:0.10589,AqSmad1:0.33699,TaSmad1:0.39273)99:0.35848)100:0.54149,
(TaSmad6:0.42575,110153_Nem:0.75562)94:0.22127);


TIME STAMP

Date and time: Mon Jun  9 18:46:21 2008
Runtime (excl. input) : 4 seconds (= 0.1 minutes = 0.0 hours)
Runtime (incl. input) : 28 seconds (= 0.5 minutes = 0.0 hours)
