# Supplementary material for: Emergence, development and diversification of the TGF-β signalling pathway within the animal kingdom
Source: BMC Evol Biol. 2009 Feb 3;9:28. doi: 10.1186/1471-2148-9-28 (PMC2657120; doi:10.1186/1471-2148-9-28)
Supplement: Additional file 5 — Sequences. All sequences and alignments are provided in the supplementary archive. [file 1471-2148-9-28-S5.zip › sequences/figureS4/TreePuzzle_topology_confirms/Ta_Nv_Aq_Dm_Smads_muscled.fasta.phylip.tree]

[ lh=-11960.800946 ](Dad:1.51622,(((248037_Nem:0.15125,Medea:0.27134)75:0.16085,TaSmad4:0.32689)
100:0.53991,((((228395_Nem:0.18025,Mad:0.19510)60:0.04743,TaSmad2:0.23521)
66:0.06930,AqSmad2:0.46854)82:0.14371,(dSMAD2:0.37385,168041_Nem:0.19166)
81:0.10589,AqSmad1:0.33699,TaSmad1:0.39273)99:0.35848)100:0.54149,
(TaSmad6:0.42575,110153_Nem:0.75562)94:0.22127);
