# Supplementary material for: Emergence, development and diversification of the TGF-β signalling pathway within the animal kingdom
Source: BMC Evol Biol. 2009 Feb 3;9:28. doi: 10.1186/1471-2148-9-28 (PMC2657120; doi:10.1186/1471-2148-9-28)
Supplement: Additional file 5 — Sequences. All sequences and alignments are provided in the supplementary archive. [file 1471-2148-9-28-S5.zip › sequences/figureS4/TreePuzzle_topology_confirms/Ta_Nv_Aq_Dm_Smads_muscled.fasta.phylip.dist]

  14
Dad         0.00000  2.72576  2.17571  2.61615  2.56329  2.43792  2.44239
            2.53010  2.38541  2.35574  2.33904  2.35540  1.83840  2.27167
TaSmad4     2.72576  0.00000  0.48956  0.68872  1.35389  1.19178  1.23556
            1.41970  1.17341  1.28378  1.19955  1.25327  1.77508  1.97380
248037_Nem  2.17571  0.48956  0.00000  0.34239  1.18798  1.07632  1.08305
            1.14688  1.11174  1.10205  1.09374  1.11388  1.61874  1.86282
Medea       2.61615  0.68872  0.34239  0.00000  1.40972  1.31721  1.15550
            1.41435  1.22987  1.23836  1.26819  1.34418  1.80741  1.94581
AqSmad2     2.56329  1.35389  1.18798  1.40972  0.00000  0.74269  0.75783
            0.90999  0.72205  0.65071  0.62337  0.61095  1.67402  1.93262
AqSmad1     2.43792  1.19178  1.07632  1.31721  0.74269  0.00000  0.57752
            0.70311  0.51531  0.61091  0.57376  0.62338  1.60500  1.74642
TaSmad1     2.44239  1.23556  1.08305  1.15550  0.75783  0.57752  0.00000
            0.63730  0.51432  0.65684  0.60643  0.65663  1.64608  1.78519
dSMAD2      2.53010  1.41970  1.14688  1.41435  0.90999  0.70311  0.63730
            0.00000  0.49298  0.64728  0.62630  0.62042  1.65355  1.75603
168041_Nem  2.38541  1.17341  1.11174  1.22987  0.72205  0.51531  0.51432
            0.49298  0.00000  0.51192  0.47043  0.51763  1.68804  1.77009
TaSmad2     2.35574  1.28378  1.10205  1.23836  0.65071  0.61091  0.65684
            0.64728  0.51192  0.00000  0.37377  0.41388  1.61263  1.65801
228395_Nem  2.33904  1.19955  1.09374  1.26819  0.62337  0.57376  0.60643
            0.62630  0.47043  0.37377  0.00000  0.34515  1.53413  1.70970
Mad         2.35540  1.25327  1.11388  1.34418  0.61095  0.62338  0.65663
            0.62042  0.51763  0.41388  0.34515  0.00000  1.58429  1.68765
TaSmad6     1.83840  1.77508  1.61874  1.80741  1.67402  1.60500  1.64608
            1.65355  1.68804  1.61263  1.53413  1.58429  0.00000  1.14903
110153_Nem  2.27167  1.97380  1.86282  1.94581  1.93262  1.74642  1.78519
            1.75603  1.77009  1.65801  1.70970  1.68765  1.14903  0.00000
