# Supplementary material for: Emergence, development and diversification of the TGF-β signalling pathway within the animal kingdom
Source: BMC Evol Biol. 2009 Feb 3;9:28. doi: 10.1186/1471-2148-9-28 (PMC2657120; doi:10.1186/1471-2148-9-28)
Supplement: Additional file 5 — Sequences. All sequences and alignments are provided in the supplementary archive. [file 1471-2148-9-28-S5.zip › sequences/figureS4/Ta_Nv_Aq_Dm_Smads_muscled.fasta]

>Dad
---------------MIFPREKKVLWRYASSNNPSNGVSAAPPAQPPRPPPPPHRPRPHQ
CTPSFGYSCNEEDSLAMRQT-PLPPYSSIACGMDCSSSNSSSCGQSLSLSQGQGHNNNNS
HPYRRLPNHMDVLPPPPSACDRCCTAPGYSCASSCDDMLIDGSDLDQDRSPDQGQVQPVD
RRMISATTFTTMFRKCCGGATESTSGS-------------TLTIPVSTSRATAH----PP
QTQAQNGKRFREDFEALMKQLKRKQRNELLLAVKSRLDPPTKTQRDVVEPTTTTAPTYLQ
CILIPCKTQTVWEPHVTASRLFFWRELWNAKELKRLPTCPAARDCIYMCCNPLHWFRILH
QPE------------------------------------------------TESPTPPYQ
RSKML-----------------------------------RLKDADFEEDSQNDAKSAAL
STWSAEST----------------------------------------------------
--SISNIYKPALYESVTTDGKDHNINSQVWCQIAYWEMAHRVGEFFHAKTNAVNIYTDGI
VA---SEVDSMCLRDLTP-------AGNQIHSVVPKARHTVGLGVTLSLEN-GDVWIYNR
GNTTIFVDS---PTLSENL-----DRVCKVMPGYCLKAFETNRAELLSMRDHGHHPMG--
-----------------------------PVDY---FSIKISFGKGWG----RDYKRQDI
MGCPCWLEVHFSHLR---------------------
>TaSmad4  
----------------------------------MSASGSGDATLGIVHTLMCHRQGGE-
---SENFAKRAVESLVKKLKDKRDELDALITAVTSNGIQQSKC-----------------
----------VTIARTLDGRLQVAGKKGFPHVIYS--RIWRWPDLH------KNELKHIK
---------------LCKFAFDLKLDH-------------VCVNPYHYERVISPGYNVTD
ISIGASQI--------------PLTVDPTAI--TNSMHASRQQPNEAAIRMHNNQPSPMA
MMVNS-----PDPRM--------------IMNGGISAPTASTSCVDNSGGTRMMGLDPES
VGCLFKISTFDLLKIKTTI--------------------------------FVEPGDQF-
MYDNG-----KWPTS-----GYNNS-----------------------IPVNPPPRTQAA
SSPSAASM----------------------------------------------------
-------PRPISSQP----------PPDNWCTIAYYELDLQVGESFKVPSQFHTVSVDGF
VDP--SGGNRFCLGQLS---------NVHRTKESERARLHIGKGVRLECHGEGDVWLSCL
SEHSVFVQS---YYLDREAGRGPFDYVHKVYPKAYIKVFDLQLCYQQMQQEASKAQAAAA
AQAAAVIGTGGSVGGIAPAINMGSALGIGVDDLRRLCILRFSFVKGWG----PDYPRKDI
KQTPCWVEIHLHRALQLLDQVLQSIPS-TNRMPPD-
>248037_Nemve1
---------------------------------MANAPTSSDACLSIVHSLMCHRQGGE-
---SEAFAKRAIESLVKKLKEKKDELDSLITAITSAGTHPSKC-----------------
----------VTIQRTLDGRLQVAGRKGFPHVIYA--RIWRWPDLH------KNELRHVK
---------------YCQFAFDLKCDS-------------VCVNPFHYERVVSP--DIAG
LSLSRNSE---------------------------GGYGSTSSQSEPDFRQAVVPTAH--
-----------------------------HFPGGQTIPPP--------------------
---------------------------------------------------VGPPPDMYS
MHGAG-------------------------------------------------------
------------------------------------------------------------
-------VEPGIGH--------VSQAPENWCSIAYFELDQQVGEIFKVTSNCPSVTVDGY
VDP--SGGNRFCLGQLS---------NVHRTEASERARLHIGKGVQLDVRGEGDVWVRCL
SEHSVFVQS---YYLDREAGRCPGDAVHKIYPSAYIKVFD----LRALLPQMGQTSVG--
-----------------------------VDDLRRLCILRLSFVKGWG----PDYPRKSI
KETPCWIEIHLHRALQLLDEILITMPI-NEPRPHDA
>Medea
MGGGSGACPPAHMYGAVAPQDIIVRDMVQMPPPPSNAPTSADACLSIVHSLMCHRQGGE-
---SEGFAKRAIESLVKKLKEKRDELDSLITAITTNGAHPSKC-----------------
----------VTIQRTLDGRLQVAGRKGFPHVIYA--RIWRWPDLH------KNELKHVK
---------------YCAFAFDLKCDS-------------VCVNPYHYERVVSPGIDLSG
LSLQSGPSRLVKDEYSAGPLVGSMDIDGNDI--GTIQHHPTQMVGPGGYGYPQGPSEYAV
PHGMP-----GMPGP--------------MNPGPVMAPPPPPQQAQNPQGNGVHHTQANS
PTDPASALAMQQQQQQQQQQQQQQQQQQQQSGGVPNGSVNAGGGAAAGGQYYGQPPPVSQ
MQGAGGGGTSVAPSVHAQQNGYVSQPGSAGSAPVGGGGVFGTAQPTPQQPQQPPTGVQAN
TGSAGAQAGAGGGAAGTWTGPNTLTYTQSMQPPDPRSLPGGFWNSSLSGDLGSPQQTPPQ
QQQQQQQPRLLSRQP----------PPEYWCSIAYFELDTQVGETFKVPSAKPNVIIDGY
VDP--SGGNRFCLGALS---------NVHRTEQSERARLHIGKGVQLDLRGEGDVWLRCL
SDNSVFVQS---YYLDREAGRTPGDAVHKIYPAACIKVFDLRQCHQQMHSLATNAQAAAA
AQAAAVAGVANQQMG-GGGRSMTAAAGIGVDDLRRLCILRLSFVKGWG----PDYPRQSI
KETPCWIEVHLHRALQLLDEVLHAMPI-DGPRAAA-
>AqSmad2	
---------------------------------------MSIFSSPAVKRLLGWKQG-DE
---DNKWAEKAIDSLVKKLKKQRGSLEELERALSQANP-QTRC-----------------
----------VTIVRSLDGRMQVSHRKGLPHVIYC--RVWRWPDLQ-----NHHELKALD
---------------HCEFAFSRNKGD-------------VCINPYHYKRVEAP--VLPP
VLVPQNPQ-------------LAANCEPAVP----SCLDKQHDKNSPVFCVQTVHSHKLQ
LVYLSFLVHHFLC----------------VYQLMVEAPRPANSETEGPSSSEATS-----
---------------------------------------------------ASSKLNFIA
MYREC---------------------------------------------FRVILFLVCL
LDPG--------------------------------------------------------
-------PVAIRYQ-----------EAPNWCSILYYELNNRVGEVFKASS--NDVVVDGF
TDP-STTGERFCLGQFS---------SIRRSGLIENTRRHIGKGVHLVYVN-GEVIADCL
SENAIFVHS---RNNNFSNGFHP-TTVCKIPPGCSLRIFNNQDFASTLAESVTEGVET--
-----------------------------VYELTKMCTIKLSFVKGWG----AEYNRHDI
TSTHCWIEIHLHGPLMWLDKVLSQMGRPDGICDSDS
>AqSmad1
---------------------------------------LPSFSLPIVKRLLSYKKGGDD
DEGEENWSEKAVKSLVKKLK-RTGGLDELEKAITTEGSVQTSC-----------------
----------VTIARSLDGRLQVSHRKGLPHVIYC--RLWRWSDLQ-----NHHELKAID
---------------SCQYAFHLKKDD-------------VCVNPYHYVRVETP--VLPP
VLVPTNVE---------------HKVPSIMP-----SLAEEALPENRVYPSQTSSPLPLS
TLLLVLYMYMCSVVI--------------GLSLLEETPPPAYGDIGSP------------
---------------------------------------------------AGATASNLS
TYSGA---------------------------------------------IHPGPSQSPD
------------------------------------------------------------
-------YQPVTYL-----------EPVHWCSVSYYEMKNRVGEIFHGSS--PSLTIDGG
TDP--SSSERFCLGLLS---------NVNRDAVIQQTRCHIGRGVHLYNVG-GEVWAECL
SASSIFVQS---PNANLRCGWHP-ATVCKVPPGCQLNLFNSQDFANRLAQSVSLGFET--
-----------------------------VYQLNRMCTIRISFVKGWG----AEYRRPTV
TSTPCWIEIHLNGSLQWLDKVLTQMGSPTSRIQSDT
>TaSmad1  
-------------------------------------------MPSVVKELLGWIKA-DK
---EDKWSEKAIKSLVKKLK-RNGGLNELLNAISTQSS-ATKC-----------------
----------IRIRRSLDGRLQVCQKKGLPHVIYC--RLWRWPDLQ-----SCYELRAIE
---------------TCEYAFTLKKDE-------------VCVNPYHYQRVETP--ALRP
VLVPKVTP----------------------------------------------------
-----------------------------AAMQDNTNPPPSYPAS---------------
---------------------------------------------------QDSSSSYMD
HSFIG--------------------------------------------NIQRLYRIIPF
TFWLMND-----------------------------------------------------
-------AQLVTYT-----------EPENWCSIAYYELNTRIGEYWNAFQ--PTLIIDGF
TDP--SNSERFCLGLLS---------NVNRDPTVEMTRREIGKGVRLCYVH-GEVFAECC
SKHAVFVQS---PNSNRRYGWHP-AAVCKIPPGSSLRIFNSQEFANLLSQSVTQGYEA--
-----------------------------VYHLSHMCIIRMSFVKGWG----AQYKRQTV
TSTPCWIEIRLNGPLHWLDKVLSQMDSPDRPISSQS
>dSMAD2
---------------------------------------MLPFTPQVVKRLLALKKGNED
NSVEGKWSEKAVKNLVKKIK-KNSQLEELERAISTQNC-QTRC-----------------
----------VTVPRSKPAPAGEHLRKGLPHVIYC--RLWRWPDLQ-----SQNELKPLD
---------------HCEYAFHLRKEE-------------ICINPYHYKKIELS--ILVP
KSLPTPPD-------------SIV--DYPLD------NHTHQIPNNTDYNAAIIRSASLS
PPQYMELGGAGPVSVSSSASSTPA-----TAAGGGGGPSSSSSSSSSAASAYQQQQQQLS
FGQNMDSQSSVLSVGSSIPN-------------------------------TGTPPPGYM
SEDGD--------------------------------------------PIDPN-DNMNM
SRLTPPAD----------------------------------------------------
-------AAPVMYH-----------EPAFWCSISYYELNTRVGETFHASQ--PSITVDGF
TDP--SNSERFCLGLLS---------NVNRNEVVEQTRRHIGKGVRLYYIG-GEVFAECL
SDSSIFVQS---PNCNQRYGWHP-ATVCKIPPGCNLKIFNNQEFAALLSQSVSQGFEA--
-----------------------------VYQLTRMCTIRMSFVKGWG----AEYRRQTV
TSTPCWIELHLNGPLQWLDRVLTQMGSPRLPCSSMS
>168041_Nemve1
------------------------------------MTSLLPFTPPVVKRLLGWKRGGDE
---DDKWAEKAVKSLVKKLK-KTGGLEELEKAITNPGV-ATKC-----------------
----------VTIPRSLDGRLQVSHRKGLPHVIYC--RLWRWPDLQ-----SHHELRPIE
---------------ACEFAFSLKKEE-------------VCVNPFHYQRVETP--VLPP
VLVPRQQS----------------DVPHELP-----ILPEYTRPENVPFPTQEPTNS---
-----------------------------QYHIQPGTPTDYISDDACSDM----------
---------------------------------------------------SGEHSQQNM
QIDQQ---------------------------------------------LSPAPDSNNL
ID----------------------------------------------------------
-------AQPIQYT-----------EPTYWCSISYYEMNTRVGETFHASQ--PSLTVDGF
TDP--SSSDRFCLGLLS---------NINRNPPIEMTRKHIGKGVRLYYIG-GEVFAECL
SDSSIFVQS---PNCNQRYNWHP-ATVCKIPPGCNLKIFNNQEFAQLLSQSVNQGFEA--
-----------------------------VYALTRMCTIRMSFVKGWG----AEYRRQTV
TSTPCWIELHLNGPLQWLDKVLTQMGSPSAPCSSVS
>TaSmad2  
------------------------------------MASLFSFTSPAVKRLLGWRQG-DE
---EEKWAEKAIDSLVKKLKRKKGALEELEKALSCPGQ-PTNC-----------------
----------VTIPRSLDGRLQVSHRKGLPHVIYC--RVWRWPDLQ-----SHHELKPLP
---------------MCEYAFHYKLKD-------------VCVNPYHYQRVETP--VLPP
VMVPRDPE---------------MCRPPNIP--NLATSKETSMPYNVTYDPDLFATYENQ
-----------------------------RYNGQGNQGSPPQENCSTPNT----------
---------------------------------------------------ANGTPPGHT
MTAPQ----------------------------------------------TSPPGQMYQ
QE----------------------------------------------------------
-------LQPVTYQ-----------EPNCWCTVAYYELNNRVGEPFHASQ--ASLIIDGF
TDP-STNADRFCLGLLS---------NVNRNSTIENTRRHIGKGVHLYYVG-GEVYAECL
SESSIFVQS---RNCNYHHNFHP-TTVCKIPSSCSLKIFDNQDFAALLSESVSKGFEA--
-----------------------------VYQLTKMCTIRISFVKGWG----AEYHRQDV
TSTPCWIEIHLHGPLQWLDRVLIQMGSPRDPAGSVS
>228395_Nemve1
------------------------------------MASLFSFTPPAVKRLLGWKQG-DE
---EEKWAEKAIESLVKKLKKKKGALEDLEKALSNPNQ-QSKC-----------------
----------VTIARSLDGRLQVSHRKGLPHVIYC--RVWRWPDLQ-----SHHELKPLE
---------------CCEYAFGLKQKE-------------VCINPYHYHRVESP--VLPP
VLVPRQSE-------------YPRPPPPLPP--PFRATDDPPMPYNASFPFTN-------
-----------------------------RQNTSEQSPSFDMADSGAGYMSED-------
---------------------------------------------------GGSPRPEPN
AMDVD--------------------------------------------PVNSPPSISQS
AEAMSH------------------------------------------------------
-------VTAVNYQ-----------EPLSWCSIAYYELNNRVGELFHAKS--TSLIVDGF
TDPNTTNSERFCLGLLS---------NVNRNSTIENTRRHIGKGVHLYYVG-GEVYAECL
SDSAIFVQS---RNCNHSHGFHP-TTVCKIPSGCTLKIFNNQEFAQLLSQSVNYGFEA--
-----------------------------VYELTKMCSIRISFVKGWG----AEYHRQDV
TSTPCWIEVHLHGPLQWLDKVLSQMGSPRNPISSVS
>Mad
--------------------MDTDDVESNTSSAMSTLGSLFSFTSPAVKKLLGWKQG-DE
---EEKWAEKAVDSLVKKLKKRKGAIEELERALSCPGQ-PSKC-----------------
----------VTIPRSLDGRLQVSHRKGLPHVIYC--RVWRWPDLQ-----SHHELKPLE
---------------LCQYPFSAKQKE-------------VCINPYHYKRVESP--VLPP
VLVPRHSE-------------FAP--GHSML--QFNHVAEPSMPHNVSYSNSGFNSHSLS
-----------------------------TSNTSVGSPSSVNSNPNSPYDSL--------
---------------------------------------------------AGTPPPAYS
PSEDG--------------------------------------------NSNNP-NDGGQ
LLDAQMGD----------------------------------------------------
-------VAQVSYS-----------EPAFWASIAYYELNCRVGEVFHCNN--NSVIVDGF
TNP-SNNSDRCCLGQLS---------NVNRNSTIENTRRHIGKGVHLYYVT-GEVYAECL
SDSAIFVQS---RNCNYHHGFHP-STVCKIPPGCSLKIFNNQEFAQLLSQSVNNGFEA--
-----------------------------VYELTKMCTIRMSFVKGWG----AEYHRQDV
TSTPCWIEIHLHGPLQWLDKVLTQMGSPHNAISSVS
>TaSmad6  
------------------------------------------------------------
------------------------------------------------------------
----------------MDVKFHV--------LLSC---LFRWPDMI----GEDYELKRLA
---------------TCTTCIENDLDEITGITPAPSDLHLVCINPHHYGRINLQ------
ESVPSPYV----------------------------------------------------
-----------------------------IYQLNDLPCDSTEADSSNPSISFDS------
---------------------------------------------------AGKSFDDHS
SYSS--------------------------------------------------------
------------------------------------------------------------
-------ICKASFD-------------SSWCAIAYWEFRERVGRIFDVKS----STVNIF
QQL--PEGEGFWLGALNRDGVSGNISNTDSNQCDSRVFHRIGYGLQLSRED-DSVWIYNR
SEHPLYVNS---PLYNKNIQSTHNTEVKKVQPGYSLKVFN---YARVDMPQQIRPYVG--
-----------------------------P---RYPYSIRISFVKGWG----RNYTRQFI
TSCPCWLEILLNVSH---------------------
>110153_Nemve1
------------------------------------------------------------
--------KTTTHSILRRL--RDTELGLLLKALESRGGDVSSC-----------------
----------VYFPYGEKVCKRVVHE---PHVVLY--RTFREPNVQ-----SSNELKPLA
---------------ICSRRDSTGKR--------------VCINPHHYSE----------
------------------------------------------------------------
-----------------------------IIQIRKCKCLLKVNNSYNKFGCL--------
---------------------------------------------------YGHVLAHAK
SYCSD--------------------------------------------CFFLPLE----
------------------------------------------------------------
-------LFESTSE-----------WPSAWCVVAYWELNECIGPFYHGHQ----DVINIY
ETL--PKPKGFCLAGLDR--------NQNVSDGTKRARNHVGFGLQLSREE-DGIWIYNR
SEYAVFANGTTFPYVTTTPSASQNITVTKVPPGFSLKIYD---YNHS--PATCRTFEG--
-----------------------------PQSWKVPESVRISFAKGWGNTSSASYRRPVV
TSCPCWLEIHFTVSR---------------------
