# Supplementary material for: Emergence, development and diversification of the TGF-β signalling pathway within the animal kingdom
Source: BMC Evol Biol. 2009 Feb 3;9:28. doi: 10.1186/1471-2148-9-28 (PMC2657120; doi:10.1186/1471-2148-9-28)
Supplement: Additional file 5 — Sequences. All sequences and alignments are provided in the supplementary archive. [file 1471-2148-9-28-S5.zip › sequences/figureS4/Ta_Nv_Aq_Dm_Smads_muscled.fasta.nex.mcmc]

[LEGEND:
   Gen               --  Generation
   <name>(1){2}      --  Acceptance rate of move <name> changing parameter 1 in run 2
   Swap(1-2){3}      --  Acceptance rate of swaps between chains 1 and 2 in run 3
   StdDev(s)         --  Average standard deviation of split frequencies
]

Gen	eTBR(2){1}	LOCAL(2){1}	uniform(4){1}	Swap(1-2){1}	Swap(1-3){1}	Swap(1-4){1}	Swap(2-3){1}	Swap(2-4){1}	Swap(3-4){1}	eTBR(2){2}	LOCAL(2){2}	uniform(4){2}	Swap(1-2){2}	Swap(1-3){2}	Swap(1-4){2}	Swap(2-3){2}	Swap(2-4){2}	Swap(3-4){2}	StdDev(s)
1000	0.162921	0.224066	0.063830	0.069364	0.000000	0.006667	0.317647	0.134146	0.409639	0.153734	0.203065	0.053571	0.222857	0.000000	0.005464	0.036810	0.005988	0.024845	0.171000
2000	0.120996	0.177189	0.028846	0.321023	0.166667	0.035948	0.477204	0.149560	0.363095	0.105644	0.180934	0.048077	0.434783	0.121019	0.002688	0.246246	0.003135	0.031546	0.200883
3000	0.095102	0.158667	0.020408	0.354970	0.193878	0.034694	0.528455	0.206439	0.431953	0.091426	0.167341	0.033784	0.483101	0.216842	0.001869	0.396857	0.002088	0.036072	0.248108
4000	0.087807	0.150254	0.019802	0.441088	0.248120	0.084375	0.575235	0.281907	0.492669	0.084240	0.156021	0.025510	0.512782	0.242376	0.017725	0.472059	0.108346	0.174107	0.226832
5000	0.081656	0.142975	0.027344	0.492718	0.285203	0.118987	0.608966	0.322870	0.539273	0.080763	0.153395	0.020747	0.550469	0.293059	0.056671	0.507674	0.162455	0.288757	0.235702
6000	0.080698	0.137457	0.026059	0.526741	0.312500	0.155983	0.629553	0.348815	0.575992	0.077265	0.155602	0.021201	0.560079	0.302772	0.071146	0.523810	0.187377	0.346000	0.239621
7000	0.078396	0.139301	0.022792	0.551993	0.323753	0.177477	0.626442	0.367825	0.599664	0.078254	0.142857	0.020896	0.581788	0.332159	0.087780	0.554156	0.207483	0.378261	0.200270
8000	0.077410	0.135725	0.020356	0.566566	0.326071	0.188126	0.638215	0.375613	0.609212	0.076463	0.140415	0.018373	0.576642	0.322282	0.094056	0.551800	0.224292	0.415065	0.180016
9000	0.074813	0.135814	0.018433	0.575696	0.338451	0.182944	0.641587	0.371681	0.612671	0.073603	0.137255	0.018391	0.571802	0.299320	0.093771	0.539630	0.227482	0.444898	0.142868
10000	0.075651	0.135294	0.018672	0.590164	0.350845	0.195946	0.649877	0.379841	0.623145	0.072415	0.137360	0.016495	0.568235	0.297794	0.107208	0.551909	0.260689	0.487025	0.106175
11000	0.074768	0.137590	0.017375	0.591010	0.352974	0.193226	0.652392	0.370005	0.620151	0.070450	0.136929	0.016605	0.581197	0.306145	0.116869	0.565551	0.276028	0.512035	0.076752
12000	0.074773	0.136650	0.017857	0.616273	0.362069	0.199488	0.654352	0.367640	0.623203	0.069342	0.136175	0.015228	0.578973	0.303772	0.122200	0.578133	0.284525	0.524698	0.073590
13000	0.075675	0.132815	0.018033	0.622201	0.362782	0.198963	0.655540	0.359875	0.623070	0.068995	0.133312	0.014063	0.573622	0.308015	0.125176	0.588344	0.293424	0.538785	0.057140
14000	0.074045	0.134216	0.016768	0.626030	0.364588	0.199385	0.655054	0.364648	0.633375	0.068986	0.135305	0.013255	0.560389	0.298073	0.123586	0.597503	0.314861	0.552310	0.043949
15000	0.072413	0.133427	0.015805	0.617742	0.363341	0.201471	0.662535	0.373447	0.647431	0.069040	0.137124	0.012212	0.548362	0.289589	0.121743	0.596308	0.323437	0.565661	0.040500
16000	0.072692	0.134549	0.016129	0.618306	0.366893	0.202144	0.668034	0.380375	0.653091	0.066696	0.135509	0.011613	0.552906	0.294666	0.121924	0.595184	0.325839	0.580252	0.053282
17000	0.071944	0.134131	0.015019	0.618293	0.365515	0.205386	0.668895	0.381330	0.659737	0.065968	0.133990	0.010870	0.561630	0.304972	0.134847	0.598930	0.339826	0.589762	0.064810
18000	0.071246	0.133443	0.015276	0.621171	0.361681	0.205233	0.663690	0.382045	0.659713	0.065654	0.132555	0.010286	0.561945	0.302571	0.138415	0.601626	0.345269	0.596730	0.065966
19000	0.070462	0.133407	0.014706	0.628341	0.365506	0.203734	0.666250	0.380922	0.655980	0.065275	0.131260	0.009901	0.574257	0.313567	0.150143	0.606821	0.361940	0.608555	0.068133
20000	0.070320	0.135095	0.014024	0.622820	0.358069	0.202323	0.669446	0.385960	0.662170	0.064900	0.130917	0.009395	0.568082	0.306989	0.145117	0.603584	0.358058	0.614794	0.062047
21000	0.070161	0.135522	0.014271	0.621629	0.356137	0.198836	0.670162	0.391058	0.666480	0.064740	0.132523	0.010010	0.564552	0.303581	0.143023	0.607474	0.363431	0.618433	0.052255
22000	0.069266	0.136000	0.013619	0.613341	0.349794	0.193674	0.671255	0.388394	0.663627	0.064163	0.132546	0.010587	0.565576	0.307549	0.146667	0.609297	0.369723	0.625176	0.047921
23000	0.069586	0.135618	0.013035	0.615689	0.351259	0.194850	0.672521	0.393853	0.667695	0.063714	0.132058	0.010064	0.569356	0.309244	0.144712	0.609711	0.371429	0.630633	0.051052
24000	0.069373	0.135608	0.012534	0.613222	0.352276	0.196825	0.674988	0.395926	0.670384	0.062668	0.132867	0.009632	0.568814	0.311631	0.145663	0.609204	0.372530	0.634615	0.050054
25000	0.069087	0.136256	0.012017	0.614137	0.355432	0.196097	0.677542	0.398521	0.668257	0.062290	0.131433	0.010144	0.570291	0.313597	0.145588	0.611788	0.373812	0.639360	0.043493
26000	0.068665	0.136216	0.012356	0.615331	0.353146	0.196790	0.677280	0.400596	0.671814	0.061892	0.131877	0.010630	0.573008	0.317607	0.146221	0.614881	0.370625	0.635978	0.036979
27000	0.068500	0.137506	0.012000	0.614215	0.353402	0.194686	0.676406	0.401278	0.676988	0.061730	0.133053	0.010946	0.576522	0.319783	0.149683	0.615212	0.370722	0.642258	0.030763
28000	0.068475	0.137677	0.011512	0.614655	0.354455	0.195825	0.677919	0.408059	0.682247	0.061916	0.131093	0.011346	0.581376	0.322866	0.157286	0.620996	0.378350	0.648112	0.027648
29000	0.067825	0.138117	0.011070	0.611655	0.351239	0.196619	0.677194	0.412981	0.685602	0.061728	0.130844	0.013129	0.580016	0.320709	0.156644	0.622347	0.379530	0.650095	0.026638
30000	0.067569	0.137630	0.010791	0.608687	0.346565	0.192021	0.674936	0.410693	0.686153	0.061249	0.130751	0.012748	0.584038	0.325453	0.161060	0.628669	0.385748	0.656465	0.023661
31000	0.067039	0.137607	0.010402	0.608247	0.346221	0.188815	0.673191	0.408839	0.686726	0.061103	0.129900	0.013708	0.584794	0.327919	0.164564	0.633054	0.390042	0.657070	0.025497
32000	0.066754	0.135825	0.010121	0.609122	0.344985	0.186431	0.670947	0.408586	0.686797	0.060586	0.130606	0.013210	0.584365	0.325741	0.165392	0.637476	0.391256	0.659493	0.029891
33000	0.066309	0.136230	0.009817	0.610846	0.341697	0.184507	0.667327	0.407580	0.685121	0.060294	0.130689	0.013410	0.586188	0.326674	0.166975	0.637589	0.394633	0.664083	0.026623
34000	0.066363	0.135711	0.010911	0.611101	0.344470	0.187357	0.667831	0.409948	0.686738	0.060438	0.130075	0.013547	0.588102	0.330769	0.173570	0.641596	0.400420	0.668039	0.021407
35000	0.066606	0.135542	0.011166	0.614852	0.350043	0.192499	0.669271	0.414858	0.689685	0.060674	0.131081	0.013189	0.583023	0.328963	0.170179	0.641030	0.397114	0.663720	0.021093
36000	0.066659	0.134891	0.012019	0.615772	0.349469	0.192416	0.670088	0.417285	0.691191	0.060630	0.131884	0.012813	0.583719	0.325277	0.165906	0.637715	0.389934	0.659095	0.021689
37000	0.066423	0.134158	0.011820	0.614668	0.346217	0.191479	0.668916	0.414485	0.692046	0.060065	0.131483	0.012994	0.581672	0.322435	0.164370	0.635771	0.391269	0.661097	0.022018
38000	0.065942	0.134152	0.011574	0.606070	0.338301	0.186909	0.667448	0.413723	0.693378	0.059643	0.132293	0.012623	0.581963	0.322337	0.164616	0.634767	0.391624	0.661988	0.021015
39000	0.065941	0.134519	0.011851	0.607032	0.338125	0.185509	0.665552	0.413136	0.695182	0.059681	0.132909	0.012814	0.584817	0.324610	0.165130	0.636434	0.391324	0.662991	0.019842
40000	0.066040	0.133849	0.011513	0.607689	0.337296	0.183728	0.664490	0.412377	0.696246	0.059900	0.132449	0.012493	0.587182	0.326650	0.164540	0.636899	0.392116	0.663844	0.028043
41000	0.066013	0.133002	0.011784	0.607064	0.337164	0.185878	0.665798	0.417041	0.698066	0.060167	0.131841	0.012146	0.588702	0.323830	0.162443	0.637450	0.388865	0.664996	0.030321
42000	0.066151	0.133164	0.011542	0.608024	0.338533	0.187881	0.666290	0.418789	0.699014	0.059906	0.131777	0.011858	0.591662	0.327801	0.163802	0.639562	0.390223	0.665612	0.028530
43000	0.066046	0.133089	0.012749	0.607813	0.337649	0.187716	0.664968	0.418846	0.699274	0.059769	0.131633	0.011594	0.591227	0.324983	0.163360	0.636773	0.389080	0.666761	0.032191
44000	0.065782	0.132185	0.012494	0.605589	0.337733	0.188447	0.664416	0.417971	0.698185	0.059972	0.131455	0.011820	0.590483	0.326868	0.163842	0.638128	0.391328	0.666758	0.035382
45000	0.065502	0.132651	0.012683	0.604424	0.335918	0.188321	0.664157	0.418635	0.698908	0.060004	0.131525	0.012026	0.592141	0.328696	0.165118	0.640177	0.393788	0.667429	0.031679
46000	0.064971	0.132512	0.012416	0.603880	0.336356	0.190266	0.662536	0.420707	0.700887	0.060074	0.130495	0.011797	0.593594	0.332111	0.168115	0.641296	0.396521	0.671310	0.028228
47000	0.065141	0.132910	0.012552	0.603868	0.337900	0.188794	0.663082	0.417361	0.696397	0.060053	0.130454	0.011545	0.596055	0.332267	0.168687	0.639990	0.396563	0.673642	0.028090
48000	0.064860	0.132742	0.012306	0.606205	0.338866	0.187881	0.661438	0.414740	0.695380	0.060027	0.130343	0.011226	0.597366	0.333041	0.169754	0.640783	0.398542	0.673886	0.026321
49000	0.065016	0.133078	0.012081	0.603815	0.338486	0.187964	0.662355	0.416060	0.696888	0.059572	0.130237	0.011397	0.595212	0.332843	0.170081	0.640548	0.399080	0.673295	0.026708
50000	0.064856	0.133083	0.011868	0.605513	0.342086	0.189338	0.664138	0.417688	0.698434	0.059171	0.129971	0.011194	0.593417	0.332973	0.170375	0.641131	0.399477	0.671422	0.028797
51000	0.064998	0.133255	0.011593	0.607734	0.344650	0.192452	0.666125	0.420026	0.701061	0.059095	0.129994	0.011373	0.593321	0.332666	0.169094	0.639461	0.394826	0.669552	0.033606
52000	0.064917	0.133273	0.011373	0.606243	0.343329	0.191700	0.667046	0.420135	0.700889	0.058895	0.129772	0.011160	0.592732	0.331061	0.168289	0.637447	0.393825	0.670321	0.034813
53000	0.065027	0.133097	0.011162	0.606116	0.342877	0.190508	0.666369	0.419471	0.700510	0.059063	0.129864	0.010985	0.595094	0.335634	0.169281	0.639682	0.395730	0.669602	0.036219
54000	0.064900	0.132523	0.011368	0.603776	0.341571	0.189081	0.662875	0.416538	0.699199	0.059318	0.129966	0.010807	0.598417	0.339947	0.172160	0.641971	0.396892	0.670856	0.033853
55000	0.064850	0.132512	0.011111	0.604562	0.340082	0.188797	0.661724	0.414449	0.700098	0.059565	0.130011	0.011420	0.600086	0.341352	0.173436	0.642025	0.398402	0.671657	0.027114
56000	0.064241	0.132537	0.010857	0.602090	0.337825	0.188859	0.660632	0.415028	0.699839	0.059422	0.130731	0.011249	0.601125	0.340912	0.175469	0.642248	0.400042	0.672005	0.022989
57000	0.064239	0.132344	0.010703	0.603171	0.335292	0.186855	0.657881	0.411987	0.701529	0.059722	0.130560	0.011050	0.602707	0.340216	0.174511	0.639762	0.398166	0.672276	0.023694
58000	0.064280	0.132723	0.010514	0.603176	0.338405	0.187571	0.658227	0.412638	0.700290	0.059708	0.130277	0.010885	0.602947	0.341785	0.178142	0.642231	0.400513	0.675710	0.025138
59000	0.064149	0.132416	0.010328	0.602678	0.339521	0.187411	0.659428	0.412891	0.699939	0.059716	0.130163	0.010714	0.603294	0.340536	0.178011	0.642813	0.401614	0.676204	0.025680
60000	0.064225	0.133357	0.010846	0.604160	0.341879	0.187681	0.660461	0.413293	0.699280	0.059509	0.130699	0.010530	0.602861	0.340948	0.178639	0.643967	0.403949	0.678387	0.029593
61000	0.064279	0.133403	0.010638	0.604315	0.342538	0.190653	0.661760	0.416486	0.701525	0.059451	0.130378	0.010316	0.601515	0.339452	0.178448	0.645001	0.405844	0.679542	0.030714
62000	0.064059	0.133718	0.011872	0.604504	0.341602	0.191128	0.663170	0.416514	0.703016	0.059792	0.130659	0.010145	0.603494	0.339172	0.179549	0.643645	0.406895	0.680012	0.031486
63000	0.063871	0.134113	0.011644	0.605291	0.342372	0.191136	0.662570	0.415984	0.701970	0.060413	0.130759	0.010013	0.605656	0.342506	0.182604	0.644935	0.410014	0.680841	0.030861
64000	0.063987	0.134463	0.011421	0.604469	0.343492	0.191746	0.664823	0.418097	0.702495	0.060322	0.130378	0.009823	0.605786	0.341603	0.182149	0.645531	0.410016	0.680447	0.033904
65000	0.063941	0.134065	0.011566	0.601747	0.343334	0.190564	0.664484	0.418512	0.702828	0.060367	0.130111	0.009693	0.605785	0.341486	0.182094	0.647130	0.411711	0.681891	0.035066
66000	0.063899	0.134187	0.011382	0.601869	0.343965	0.191673	0.664875	0.421134	0.704700	0.060590	0.130679	0.009518	0.605957	0.343651	0.182271	0.647421	0.411204	0.681481	0.033146
67000	0.063786	0.134284	0.011211	0.601029	0.345376	0.192060	0.666167	0.421879	0.704657	0.060601	0.130293	0.009984	0.606408	0.342533	0.183013	0.646676	0.412407	0.681735	0.033058
68000	0.063817	0.134552	0.011031	0.600870	0.345408	0.191720	0.665856	0.421416	0.704557	0.060649	0.130250	0.010154	0.608756	0.344527	0.185492	0.648545	0.412979	0.683438	0.031654
69000	0.063663	0.134899	0.010853	0.600472	0.343659	0.189970	0.663213	0.419465	0.703675	0.060579	0.129546	0.010000	0.609552	0.346368	0.187408	0.648881	0.415777	0.686250	0.029803
70000	0.063606	0.134544	0.011009	0.599033	0.341942	0.188464	0.661829	0.418833	0.704707	0.060357	0.129661	0.009854	0.607574	0.344656	0.186397	0.648010	0.415675	0.687560	0.028230
71000	0.063669	0.134261	0.010863	0.598945	0.340903	0.188007	0.661028	0.417048	0.702944	0.060478	0.129562	0.009697	0.607758	0.344655	0.185170	0.646592	0.413998	0.686568	0.024828
72000	0.063568	0.134374	0.010702	0.598962	0.340756	0.186411	0.660284	0.415392	0.700749	0.060538	0.129742	0.009549	0.606660	0.344516	0.184624	0.646737	0.415077	0.687906	0.028428
73000	0.063513	0.133709	0.010563	0.600099	0.343271	0.187778	0.661696	0.417010	0.701528	0.060544	0.129819	0.009410	0.606563	0.346459	0.184562	0.646805	0.413771	0.687469	0.030107
74000	0.063538	0.133647	0.010438	0.601385	0.343181	0.187089	0.661101	0.416118	0.701126	0.060356	0.130135	0.009843	0.606348	0.346980	0.186306	0.647367	0.414270	0.688703	0.031000
75000	0.063609	0.133687	0.010271	0.601668	0.342625	0.187179	0.662679	0.416044	0.701368	0.060099	0.129974	0.009714	0.603633	0.344362	0.184383	0.646622	0.413845	0.689479	0.032597
76000	0.063460	0.133914	0.010127	0.602470	0.344291	0.186995	0.662028	0.413618	0.699881	0.060223	0.130025	0.009589	0.602687	0.344209	0.185786	0.647303	0.415480	0.691244	0.032120
77000	0.063487	0.134288	0.009986	0.604020	0.346383	0.188725	0.663669	0.415146	0.700742	0.060200	0.129725	0.009735	0.602298	0.343843	0.186795	0.648680	0.416917	0.692417	0.030531
78000	0.063408	0.134342	0.010115	0.603912	0.346249	0.187201	0.662717	0.412172	0.698036	0.060110	0.129744	0.009585	0.602907	0.342103	0.185543	0.647615	0.415047	0.691244	0.029639
79000	0.063273	0.134569	0.010243	0.603939	0.346759	0.187367	0.662668	0.411978	0.697327	0.060032	0.130054	0.009471	0.603331	0.341055	0.184868	0.645701	0.413006	0.690695	0.028124
80000	0.063292	0.134309	0.010096	0.604137	0.345957	0.186034	0.661133	0.410709	0.697352	0.060064	0.129778	0.010630	0.604943	0.343483	0.186457	0.646306	0.414257	0.691193	0.025664
81000	0.063103	0.134646	0.010215	0.604849	0.347370	0.185689	0.661837	0.411317	0.695791	0.060037	0.130151	0.010761	0.604560	0.343262	0.186222	0.646989	0.415560	0.692580	0.023657
82000	0.063100	0.135082	0.010363	0.604930	0.349765	0.186364	0.662977	0.412507	0.695818	0.059929	0.130046	0.010603	0.602591	0.340832	0.185085	0.647067	0.415096	0.691708	0.025039
83000	0.063368	0.135050	0.010225	0.604567	0.349938	0.186952	0.664567	0.415219	0.697807	0.059949	0.130055	0.010476	0.602751	0.340833	0.185498	0.647781	0.415753	0.691500	0.024009
84000	0.063323	0.134795	0.010111	0.604576	0.351301	0.187218	0.665747	0.415345	0.698052	0.059956	0.129975	0.010340	0.601375	0.339848	0.184383	0.648087	0.413500	0.688553	0.024583
85000	0.063331	0.134501	0.009978	0.603967	0.350177	0.186584	0.666038	0.414840	0.698804	0.059976	0.129664	0.010256	0.599889	0.337777	0.183371	0.647801	0.412787	0.689138	0.024068
86000	0.063378	0.134860	0.009867	0.604764	0.350811	0.186835	0.666253	0.414629	0.698525	0.060245	0.129310	0.010394	0.598713	0.338216	0.183209	0.649279	0.413344	0.688448	0.024970
87000	0.063411	0.134932	0.009744	0.603531	0.350156	0.185344	0.665985	0.415008	0.698190	0.060081	0.129301	0.010272	0.598619	0.338442	0.183662	0.649654	0.413885	0.689368	0.024665
88000	0.063394	0.134376	0.009653	0.603971	0.348823	0.184560	0.664576	0.413237	0.697046	0.060010	0.129458	0.010139	0.599076	0.338286	0.183413	0.648999	0.414512	0.689992	0.025139
89000	0.063440	0.134469	0.009553	0.604621	0.349301	0.183805	0.665377	0.413197	0.696741	0.060129	0.129456	0.010035	0.598331	0.336965	0.183382	0.648255	0.414366	0.691061	0.022989
90000	0.063292	0.133852	0.009454	0.603462	0.347981	0.182850	0.665325	0.413667	0.697542	0.060305	0.129671	0.009928	0.597743	0.336300	0.182448	0.649507	0.416391	0.691730	0.022097
91000	0.063263	0.133875	0.009584	0.604617	0.349393	0.182323	0.664554	0.412585	0.697128	0.060216	0.129441	0.009811	0.598377	0.336689	0.182573	0.650073	0.417714	0.692292	0.023131
92000	0.063111	0.133899	0.009467	0.603788	0.348688	0.182544	0.664835	0.413675	0.698538	0.060044	0.129467	0.009704	0.598447	0.336474	0.182405	0.650788	0.418119	0.693471	0.022513
93000	0.063152	0.133842	0.009572	0.604552	0.349516	0.183247	0.666581	0.416170	0.699270	0.059958	0.129204	0.009648	0.599149	0.337151	0.182821	0.650981	0.418157	0.693837	0.022571
94000	0.063010	0.134301	0.009691	0.605503	0.350180	0.185195	0.667764	0.417791	0.700454	0.059994	0.129108	0.009543	0.600389	0.337259	0.183784	0.651394	0.417974	0.694250	0.021221
95000	0.062890	0.134246	0.010045	0.606499	0.351327	0.185634	0.668380	0.417659	0.701226	0.060124	0.129281	0.009444	0.601067	0.338014	0.183971	0.651807	0.418433	0.694921	0.021726
96000	0.062946	0.134521	0.009960	0.605735	0.350066	0.185227	0.668612	0.418436	0.702089	0.060055	0.129201	0.009342	0.601791	0.337817	0.184007	0.652542	0.418315	0.695304	0.023783
97000	0.062899	0.134245	0.009855	0.606701	0.351770	0.185063	0.669229	0.418479	0.701577	0.059971	0.129321	0.009235	0.602150	0.338167	0.183673	0.652368	0.418576	0.695441	0.021521
98000	0.062805	0.133914	0.009738	0.607251	0.353608	0.187077	0.670821	0.420707	0.702401	0.060058	0.128914	0.009560	0.602881	0.338224	0.182602	0.651685	0.416468	0.694883	0.018734
99000	0.062753	0.134010	0.009632	0.608383	0.355074	0.188731	0.671582	0.423472	0.703560	0.060023	0.129027	0.009466	0.602186	0.338462	0.182821	0.652126	0.417557	0.695566	0.016157
100000	0.062699	0.133958	0.009554	0.607785	0.354323	0.188194	0.670762	0.422553	0.703635	0.060088	0.129139	0.009381	0.603206	0.338692	0.182774	0.652242	0.417175	0.695570	0.014829
