# Supplementary material for: Emergence, development and diversification of the TGF-β signalling pathway within the animal kingdom
Source: BMC Evol Biol. 2009 Feb 3;9:28. doi: 10.1186/1471-2148-9-28 (PMC2657120; doi:10.1186/1471-2148-9-28)
Supplement: Additional file 5 — Sequences. All sequences and alignments are provided in the supplementary archive. [file 1471-2148-9-28-S5.zip › sequences/figureS4/Ta_Nv_Aq_Dm_Smads_muscled.fasta.nex.run2.t]

#NEXUS
[ID: 6363638041]
begin trees;
   translate
       1 Dad,
       2 TaSmad4,
       3 248037_Nemve1,
       4 Medea,
       5 AqSmad2,
       6 AqSmad1,
       7 TaSmad1,
       8 dSMAD2,
       9 168041_Nemve1,
      10 TaSmad2,
      11 228395_Nemve1,
      12 Mad,
      13 TaSmad6,
      14 110153_Nemve1;
   tree rep.1 = ((((((2:0.100000,6:0.100000):0.217145,14:0.100000):0.011731,(4:0.100000,11:0.100000):0.100000):0.096842,(8:0.100000,(12:0.100000,(13:0.100000,(3:0.100000,(10:0.100000,9:0.100000):0.100000):0.100000):0.100000):0.100000):0.100000):0.100000,7:0.100000):0.100000,5:0.100000,1:0.100000);
   tree rep.100 = ((13:0.232642,14:0.248952):0.018120,(((11:0.168602,((10:0.275732,(8:0.102897,9:0.171711):0.066319):0.013267,12:0.111203):0.080833):0.054265,5:0.215459):0.042968,(7:0.279807,(6:0.258178,(2:0.107325,(4:0.191882,3:0.104711):0.181499):0.009039):0.141343):0.025314):0.247423,1:0.107419);
   tree rep.200 = ((13:0.211513,14:0.219151):0.000334,((2:0.305471,(4:0.191882,3:0.212923):0.175884):0.179984,(((11:0.168602,((10:0.249169,(8:0.193773,9:0.171711):0.070663):0.102718,12:0.136806):0.070315):0.049519,5:0.215459):0.044666,(7:0.266413,6:0.295615):0.030079):0.179999):0.377596,1:0.150762);
   tree rep.300 = ((13:0.220316,14:0.335033):0.000531,((4:0.312428,(2:0.465161,3:0.073969):0.018881):0.476123,((((8:0.238535,((11:0.184218,(10:0.249169,12:0.136437):0.090179):0.067221,5:0.475854):0.106795):0.064220,9:0.120038):0.135352,6:0.273232):0.068656,7:0.266413):0.275727):0.495047,1:0.580498);
   tree rep.400 = ((13:0.220316,14:0.368151):0.333574,((4:0.258690,(2:0.451104,3:0.116591):0.002609):0.790775,((((8:0.340296,((11:0.237469,(10:0.249169,12:0.182068):0.026829):0.068692,5:0.462358):0.106795):0.048317,9:0.127097):0.105650,6:0.367810):0.068656,7:0.277790):0.389533):0.441127,1:0.740240);
   tree rep.500 = ((13:0.229273,((4:0.258690,(2:0.451104,3:0.116591):0.002609):0.521490,(((8:0.354208,9:0.127097):0.105650,(6:0.367810,((10:0.249169,(11:0.181386,12:0.133350):0.055165):0.077144,5:0.515367):0.124788):0.043279):0.068656,7:0.277790):0.389533):0.581016):0.367756,14:0.486496,1:0.740240);
   tree rep.600 = (((2:0.451104,(4:0.315279,3:0.160711):0.020541):0.593253,(((8:0.354208,9:0.127097):0.113304,(6:0.367657,((10:0.213392,(11:0.242619,12:0.148052):0.044049):0.042727,5:0.371461):0.112979):0.053837):0.066509,7:0.277790):0.311341):0.316396,(13:0.279555,14:0.939110):0.087510,1:0.874874);
   tree rep.700 = (((2:0.453790,(4:0.315279,3:0.124683):0.033027):0.428713,(6:0.302129,(((10:0.289910,(11:0.161578,12:0.148052):0.027977):0.054314,5:0.507729):0.172633,(7:0.381762,(8:0.354208,9:0.179713):0.081419):0.066250):0.075889):0.425560):0.453636,(13:0.220765,14:0.875935):0.048024,1:1.295211);
   tree rep.800 = (((2:0.453790,(4:0.315279,3:0.124683):0.036174):0.435532,(6:0.302129,(((8:0.354208,9:0.179713):0.083126,7:0.381762):0.040016,((10:0.229477,(11:0.136741,12:0.179537):0.016496):0.053829,5:0.511316):0.180514):0.046336):0.280755):0.530906,(13:0.220765,14:0.875935):0.048024,1:1.295211);
   tree rep.900 = (((2:0.453790,(4:0.315279,3:0.124683):0.036174):0.546601,(6:0.302129,(((8:0.354208,9:0.175255):0.070975,7:0.335013):0.071905,(((11:0.136741,12:0.210973):0.013470,10:0.229477):0.057540,5:0.511316):0.127317):0.034098):0.280755):0.763353,(13:0.220765,14:0.896092):0.060014,1:1.455997);
   tree rep.1000 = (((2:0.310008,(4:0.288628,3:0.124683):0.138539):0.478876,(6:0.302129,(7:0.335013,((8:0.374964,9:0.175255):0.083823,(((11:0.212109,12:0.231542):0.023990,10:0.229477):0.082972,5:0.426839):0.154845):0.064824):0.045573):0.280755):0.765942,(13:0.312759,14:0.737730):0.056154,1:1.804062);
   tree rep.1100 = ((((2:0.400398,(4:0.288628,3:0.142637):0.077473):0.418593,(6:0.320553,(((8:0.376227,9:0.175255):0.082357,7:0.382144):0.060889,(((11:0.169266,12:0.189982):0.051993,10:0.222000):0.106237,5:0.426839):0.154845):0.022068):0.324625):0.715897,13:0.323719):0.056994,14:0.737730,1:1.196349);
   tree rep.1200 = ((((2:0.270915,(4:0.288628,3:0.152045):0.076787):0.418593,(6:0.320553,(((8:0.376227,9:0.175255):0.082357,7:0.303510):0.051545,(((11:0.169470,12:0.189982):0.034969,10:0.224345):0.106237,5:0.426839):0.154845):0.024638):0.324625):0.715897,13:0.343713):0.050010,14:0.737730,1:1.280745);
   tree rep.1300 = (14:0.669403,((((7:0.374784,((8:0.366051,9:0.204690):0.097756,(((11:0.141829,12:0.180433):0.075185,10:0.258201):0.043765,5:0.437275):0.124458):0.019499):0.123703,6:0.184002):0.278885,((3:0.121427,4:0.200351):0.174109,2:0.292501):0.436318):0.725531,13:0.338642):0.131294,1:1.268890);
   tree rep.1400 = (((2:0.249585,(4:0.296351,3:0.177319):0.139961):0.483434,(6:0.303718,(((8:0.399909,9:0.187835):0.054813,7:0.410503):0.036007,(((11:0.195039,12:0.189982):0.031029,10:0.235796):0.094379,5:0.458094):0.094058):0.073422):0.269989):0.566182,(13:0.318592,14:0.737730):0.029140,1:1.260395);
   tree rep.1500 = ((((2:0.249585,(4:0.296351,3:0.177319):0.139961):0.483434,(((8:0.399909,9:0.187835):0.054813,(6:0.303718,7:0.320938):0.082617):0.129837,(((11:0.194222,12:0.189982):0.042359,10:0.223349):0.057578,5:0.464065):0.038113):0.293720):0.534941,13:0.426343):0.165076,14:0.565421,1:1.168814);
   tree rep.1600 = ((((2:0.249585,(4:0.296351,3:0.177319):0.139961):0.422211,(((8:0.359441,9:0.187835):0.064958,(6:0.303718,7:0.320938):0.058566):0.130805,(((11:0.168045,12:0.189982):0.028492,10:0.262765):0.055525,5:0.464065):0.040632):0.347131):0.536855,13:0.425912):0.170948,14:0.561290,1:1.168814);
   tree rep.1700 = (((7:0.348120,(6:0.271251,((8:0.366051,9:0.204690):0.086492,(10:0.201024,(11:0.164802,(12:0.215807,5:0.473827):0.032413):0.026904):0.135724):0.061614):0.048154):0.201201,((3:0.149862,4:0.256832):0.139052,2:0.368645):0.586440):0.593282,(14:0.630618,13:0.479934):0.176518,1:1.164290);
   tree rep.1800 = (((2:0.337474,(4:0.259749,3:0.177319):0.118084):0.502835,(((8:0.359441,9:0.187835):0.064958,(6:0.303718,7:0.320938):0.058566):0.130805,(((11:0.154717,12:0.229508):0.026885,10:0.223689):0.053550,5:0.434333):0.043039):0.310710):0.370205,(14:0.673777,13:0.464448):0.111003,1:1.192405);
   tree rep.1900 = (((7:0.348805,(6:0.298843,((8:0.366051,9:0.197276):0.094939,(((11:0.160365,12:0.208221):0.043474,10:0.196774):0.076735,5:0.398921):0.119644):0.051926):0.072965):0.288796,((3:0.215051,4:0.205328):0.209036,2:0.311134):0.479471):0.550615,(14:0.602861,13:0.330682):0.206808,1:1.360933);
   tree rep.2000 = ((((((8:0.366051,9:0.192388):0.092169,7:0.348805):0.046307,(((11:0.160365,12:0.208221):0.043474,10:0.196774):0.076735,5:0.398921):0.112995):0.029705,6:0.309992):0.282440,((3:0.215051,4:0.271256):0.170096,2:0.331398):0.479471):0.419940,(14:0.602861,13:0.330682):0.320813,1:1.360933);
   tree rep.2100 = ((13:0.470359,14:0.797203):0.171203,(((4:0.272222,3:0.143717):0.196006,2:0.334384):0.501835,((((9:0.242088,8:0.369823):0.096272,7:0.377943):0.036543,(((11:0.215005,12:0.162235):0.101078,10:0.199211):0.045776,5:0.443089):0.129180):0.093242,6:0.235610):0.354051):0.500877,1:1.381486);
   tree rep.2200 = ((13:0.470359,14:0.797203):0.171203,(((4:0.272222,3:0.143717):0.196006,2:0.334384):0.501835,((((9:0.173329,8:0.369823):0.054773,7:0.351174):0.058208,(((11:0.152179,12:0.185839):0.060562,10:0.210408):0.049192,5:0.443089):0.151725):0.080587,6:0.235610):0.354051):0.500877,1:1.381486);
   tree rep.2300 = (((2:0.293380,(4:0.268765,3:0.122480):0.119956):0.494925,(((8:0.347352,9:0.196252):0.111713,(6:0.250419,7:0.272223):0.123246):0.020965,(((10:0.274322,12:0.181353):0.058661,11:0.161153):0.046599,5:0.426750):0.123666):0.311014):0.633227,(14:0.685377,13:0.433822):0.250612,1:1.270461);
   tree rep.2400 = (((2:0.344840,(4:0.357616,3:0.122480):0.102000):0.494925,(((8:0.347352,9:0.196252):0.111713,(6:0.250419,7:0.304131):0.097567):0.018856,((11:0.161153,(12:0.222149,10:0.262396):0.009059):0.072013,5:0.528164):0.123666):0.311014):0.633227,(14:0.685377,13:0.433822):0.250612,1:1.270461);
   tree rep.2500 = (((2:0.344840,(4:0.357616,3:0.132307):0.110295):0.566072,(((8:0.347352,9:0.178036):0.071121,(((11:0.172814,12:0.222149):0.018115,10:0.288353):0.055265,5:0.400067):0.175747):0.044443,(6:0.250419,7:0.355527):0.067432):0.158613):0.633227,(14:0.685377,13:0.433822):0.250612,1:1.270461);
   tree rep.2600 = ((13:0.311370,14:0.734028):0.266398,(((4:0.280827,3:0.170822):0.186934,2:0.233482):0.459669,((((11:0.140652,12:0.188453):0.055610,10:0.193666):0.084363,(((9:0.227755,8:0.369823):0.076024,7:0.320370):0.046264,6:0.315456):0.109699):0.006648,5:0.427227):0.389633):0.438895,1:1.264612);
   tree rep.2700 = ((((((12:0.188439,11:0.135028):0.046116,10:0.248292):0.064097,5:0.423877):0.050143,((8:0.323317,9:0.184392):0.099750,(7:0.278459,6:0.292982):0.099541):0.040223):0.272869,((3:0.151170,4:0.180742):0.207786,2:0.233964):0.525142):0.441625,(14:0.611328,13:0.382051):0.404295,1:1.207129);
   tree rep.2800 = (((2:0.265043,(4:0.359381,3:0.112215):0.132502):0.529209,((((11:0.168412,12:0.176801):0.087350,10:0.197004):0.023793,5:0.489041):0.059308,(6:0.333337,((8:0.347352,9:0.163607):0.046233,7:0.323539):0.116393):0.062382):0.215641):0.401298,(14:0.807492,13:0.433822):0.236944,1:1.265440);
   tree rep.2900 = ((((((12:0.188439,11:0.140918):0.030683,10:0.211955):0.030042,5:0.415167):0.079106,((8:0.318768,9:0.184392):0.074758,(7:0.278459,6:0.255195):0.109287):0.055833):0.272869,((3:0.204658,4:0.276430):0.156001,2:0.215206):0.525142):0.441625,(14:0.611328,13:0.382051):0.404295,1:1.207129);
   tree rep.3000 = ((((((12:0.199651,11:0.140918):0.052155,10:0.204920):0.030042,5:0.415167):0.101145,((8:0.318768,9:0.184392):0.074758,(7:0.278459,6:0.255195):0.109287):0.055833):0.263500,((3:0.152715,4:0.276430):0.093210,2:0.392973):0.583068):0.404496,(14:0.714122,13:0.311884):0.297307,1:1.413751);
   tree rep.3100 = ((((((12:0.179558,11:0.140918):0.077913,10:0.184541):0.033468,5:0.427084):0.081771,((8:0.318768,9:0.184392):0.071188,(7:0.278459,6:0.287785):0.092968):0.063813):0.261530,((3:0.152715,4:0.330073):0.113515,2:0.272804):0.566513):0.404496,(14:0.714122,13:0.389147):0.377617,1:1.296422);
   tree rep.3200 = ((((((12:0.179558,11:0.168392):0.051126,10:0.188625):0.047359,5:0.427084):0.081771,((8:0.318768,9:0.184392):0.071188,(7:0.278459,6:0.287785):0.092968):0.063813):0.277068,((3:0.152715,4:0.289341):0.123045,2:0.353047):0.566513):0.394440,(14:0.714122,13:0.389191):0.358077,1:1.362739);
   tree rep.3300 = ((((((12:0.159489,11:0.168392):0.044598,10:0.295982):0.064823,5:0.497332):0.074497,((8:0.318768,9:0.184392):0.071188,(7:0.292748,6:0.287785):0.065261):0.099566):0.285456,((3:0.152715,4:0.289341):0.123045,2:0.353047):0.483078):0.394440,(14:0.576192,13:0.318996):0.270400,1:1.212698);
   tree rep.3400 = ((14:0.706021,13:0.284561):0.220172,(((4:0.258100,3:0.197719):0.112122,2:0.382990):0.371404,(((9:0.142347,8:0.355892):0.134605,(6:0.335541,7:0.280576):0.067745):0.029775,((10:0.214856,(11:0.176851,12:0.183649):0.049859):0.060400,5:0.452571):0.137855):0.314571):0.553691,1:1.139209);
   tree rep.3500 = ((14:0.706021,13:0.284561):0.220172,(((4:0.258100,3:0.197719):0.112122,2:0.382990):0.371404,(((9:0.142347,8:0.354244):0.103948,(6:0.339602,7:0.280576):0.078138):0.019207,((10:0.214856,(11:0.163002,12:0.183649):0.056955):0.058601,5:0.452571):0.137855):0.314571):0.553691,1:1.139209);
   tree rep.3600 = ((14:0.706021,13:0.284561):0.284896,(((4:0.258100,3:0.204644):0.172855,2:0.365025):0.346296,((((10:0.214856,(11:0.163002,12:0.183649):0.056955):0.058601,5:0.452571):0.137855,((9:0.126530,8:0.354244):0.039598,7:0.360547):0.064736):0.015583,6:0.339602):0.269557):0.436310,1:1.139209);
   tree rep.3700 = ((14:0.706021,13:0.453653):0.231213,(((4:0.258100,3:0.204644):0.172855,2:0.271940):0.412087,((((10:0.246951,(11:0.163002,12:0.211045):0.058299):0.058601,5:0.452571):0.147700,((9:0.126530,8:0.354244):0.039598,7:0.360547):0.064736):0.043332,6:0.339602):0.262171):0.419569,1:1.302356);
   tree rep.3800 = ((13:0.439210,14:0.770023):0.365221,(((4:0.276254,3:0.114029):0.114032,2:0.292340):0.608548,(((10:0.249558,(11:0.174289,(12:0.165101,5:0.416481):0.031458):0.026057):0.175406,(8:0.400943,(7:0.369475,9:0.133216):0.065902):0.086046):0.057193,6:0.206657):0.239242):0.507554,1:1.469509);
   tree rep.3900 = (((2:0.367054,(4:0.355437,3:0.185972):0.059427):0.441287,(((8:0.334811,9:0.207463):0.077382,((10:0.194669,(11:0.169012,12:0.152966):0.079937):0.055220,5:0.412746):0.089635):0.059963,(6:0.300429,7:0.287881):0.065548):0.373604):0.419272,(14:0.744643,13:0.417084):0.242833,1:1.188541);
   tree rep.4000 = (((2:0.367054,(4:0.355437,3:0.185972):0.057287):0.514331,(((8:0.334811,9:0.207463):0.077382,((10:0.241485,(11:0.169012,12:0.166207):0.110987):0.055220,5:0.412746):0.089635):0.062964,(6:0.300429,7:0.287881):0.065548):0.323590):0.416411,(14:0.829813,13:0.417084):0.317410,1:1.141294);
   tree rep.4100 = (((2:0.328302,(4:0.329678,3:0.178916):0.079021):0.602413,(((10:0.241485,(11:0.193412,12:0.166207):0.104069):0.058668,5:0.412746):0.071779,((8:0.334811,9:0.204135):0.084405,(6:0.321304,7:0.287881):0.075114):0.052590):0.268964):0.499731,(14:0.829813,13:0.168353):0.357056,1:1.370449);
   tree rep.4200 = ((13:0.346421,14:0.792929):0.325315,(((4:0.301555,3:0.115651):0.087534,2:0.376723):0.587263,((5:0.356908,((11:0.165612,12:0.212441):0.070726,10:0.212246):0.043516):0.109107,((9:0.164174,8:0.304540):0.082941,(6:0.352281,7:0.315947):0.051769):0.055807):0.190489):0.422824,1:1.215223);
   tree rep.4300 = ((((((12:0.206030,11:0.170238):0.081288,10:0.180750):0.095167,5:0.400625):0.160963,((8:0.362151,9:0.118651):0.091458,(6:0.279223,7:0.333127):0.077492):0.027944):0.347888,((3:0.164514,4:0.231438):0.148008,2:0.326870):0.531651):0.381200,(14:0.600760,13:0.367292):0.284409,1:1.259123);
   tree rep.4400 = ((13:0.346421,14:0.600680):0.285955,(((4:0.243658,3:0.115651):0.112799,2:0.262988):0.581307,((5:0.383452,((11:0.134887,12:0.212441):0.044922,10:0.265028):0.090861):0.060251,((9:0.164174,8:0.311028):0.061948,(6:0.373842,7:0.315947):0.096540):0.113255):0.249254):0.627811,1:1.154424);
   tree rep.4500 = ((14:0.665755,13:0.423032):0.160150,(((4:0.245924,3:0.152927):0.153156,2:0.262904):0.537447,(((10:0.205064,(11:0.178872,12:0.194442):0.049660):0.026798,5:0.549584):0.110741,(6:0.318066,(7:0.325224,(9:0.203476,8:0.408325):0.091031):0.047255):0.052432):0.210833):0.693023,1:1.294139);
   tree rep.4600 = ((13:0.281993,14:0.779840):0.176266,(((4:0.272812,3:0.152885):0.167109,2:0.268225):0.581307,((5:0.383452,((11:0.156167,12:0.239767):0.079424,10:0.174517):0.095773):0.060251,(6:0.283460,((9:0.145222,8:0.311028):0.093718,7:0.389806):0.124539):0.035760):0.249254):0.471387,1:1.102538);
   tree rep.4700 = ((14:0.702727,13:0.321136):0.224550,(((4:0.200398,3:0.107386):0.235866,2:0.282464):0.537447,(((10:0.190651,(11:0.178872,12:0.194442):0.049660):0.082555,5:0.440816):0.095598,(6:0.275685,(7:0.306191,(9:0.127901,8:0.380660):0.139282):0.060007):0.086147):0.144519):0.474940,1:1.316974);
   tree rep.4800 = ((13:0.408937,14:0.722492):0.207763,(((4:0.272812,3:0.152885):0.167109,2:0.276678):0.437390,((5:0.383452,((11:0.169543,12:0.239767):0.081666,10:0.172738):0.105177):0.066174,(6:0.305412,((9:0.162548,8:0.311028):0.074216,7:0.389033):0.072884):0.039684):0.341195):0.546795,1:1.374644);
   tree rep.4900 = ((13:0.259455,14:0.722492):0.237438,(((4:0.272812,3:0.152885):0.167109,2:0.276678):0.437390,((5:0.383452,((11:0.169543,12:0.239767):0.081666,10:0.172738):0.105177):0.066174,(6:0.301242,((9:0.162548,8:0.311028):0.074216,7:0.389033):0.072884):0.044659):0.368520):0.547063,1:1.135241);
   tree rep.5000 = ((13:0.259455,14:0.722492):0.211798,(((4:0.272812,3:0.152885):0.167109,2:0.276678):0.437390,((5:0.435433,((11:0.164000,12:0.225496):0.048476,10:0.187980):0.034697):0.066174,((7:0.304403,6:0.301242):0.101254,(9:0.224834,8:0.335415):0.049087):0.042795):0.443630):0.518022,1:1.135241);
   tree rep.5100 = (14:0.694176,(((2:0.343811,(4:0.284987,3:0.134114):0.128117):0.460345,(((10:0.188413,(12:0.161532,11:0.172743):0.072839):0.063431,5:0.509660):0.092013,((8:0.334811,9:0.220030):0.077705,(6:0.263096,7:0.338663):0.044717):0.056910):0.403570):0.641633,13:0.437441):0.121255,1:1.224451);
   tree rep.5200 = ((((6:0.269659,7:0.303229):0.064948,((10:0.189005,((12:0.127475,5:0.393864):0.068310,11:0.133639):0.039791):0.130091,(8:0.323790,9:0.176644):0.070517):0.014856):0.313495,((3:0.159824,4:0.311577):0.064486,2:0.345439):0.436689):0.429257,(14:0.571970,13:0.326017):0.191693,1:1.346353);
   tree rep.5300 = ((13:0.384423,14:0.583346):0.118947,(((4:0.300035,3:0.152885):0.190099,2:0.337112):0.441881,((5:0.405477,((11:0.154875,12:0.157479):0.063190,10:0.207716):0.052462):0.143034,((7:0.330276,6:0.324208):0.052649,(9:0.224834,8:0.314495):0.081864):0.046412):0.268546):0.466679,1:1.450342);
   tree rep.5400 = (((2:0.343811,(4:0.234477,3:0.161790):0.194513):0.466397,(((8:0.334811,9:0.197604):0.073603,((10:0.203723,(12:0.222183,11:0.185171):0.040002):0.032543,5:0.433156):0.127773):0.050293,(6:0.263096,7:0.338663):0.031604):0.385320):0.589273,(14:0.694176,13:0.437441):0.175584,1:1.315521);
   tree rep.5500 = (((2:0.343811,(4:0.234477,3:0.168328):0.189832):0.468827,(((8:0.334811,9:0.197604):0.073603,((10:0.266418,(12:0.193737,11:0.149005):0.056530):0.029795,5:0.433156):0.127773):0.050293,(6:0.263096,7:0.338663):0.031604):0.385320):0.604544,(14:0.694176,13:0.409104):0.110767,1:1.315521);
   tree rep.5600 = ((13:0.400704,14:0.752534):0.231568,(((4:0.319657,3:0.140772):0.107353,2:0.253015):0.371407,((5:0.510186,((11:0.154875,12:0.168966):0.053212,10:0.219762):0.015711):0.125807,((7:0.344067,6:0.324208):0.087247,(9:0.175906,8:0.301928):0.080354):0.047554):0.309096):0.404189,1:1.185322);
   tree rep.5700 = (((2:0.263058,(4:0.234477,3:0.161844):0.181489):0.414389,(((8:0.385858,9:0.185253):0.061333,((10:0.266418,(12:0.204263,11:0.148118):0.008640):0.067836,5:0.521295):0.155976):0.073235,(6:0.263096,7:0.338663):0.031604):0.323206):0.555158,(14:0.586603,13:0.394129):0.236244,1:1.337787);
   tree rep.5800 = ((13:0.294186,14:0.752534):0.231257,(((4:0.346139,3:0.140772):0.134939,2:0.289167):0.638752,((5:0.384400,((11:0.130738,12:0.199052):0.070854,10:0.225747):0.092590):0.074376,((7:0.344067,6:0.310860):0.080602,(9:0.204266,8:0.301928):0.091881):0.030539):0.340419):0.496967,1:1.368697);
   tree rep.5900 = ((13:0.274486,14:0.752534):0.281341,(((4:0.261968,3:0.140772):0.197161,2:0.260151):0.589777,((5:0.403334,((11:0.207335,12:0.199052):0.012666,10:0.225747):0.098376):0.051359,((7:0.344067,6:0.310860):0.080602,(9:0.211719,8:0.301928):0.034782):0.092105):0.185827):0.716211,1:1.277251);
   tree rep.6000 = (((2:0.268606,(4:0.214886,3:0.161844):0.178974):0.480135,(6:0.263096,(((10:0.216816,(12:0.204263,11:0.159078):0.023466):0.030469,5:0.451432):0.138665,((8:0.386004,9:0.185253):0.095331,7:0.338663):0.057501):0.041597):0.271487):0.452581,(14:0.599300,13:0.394129):0.215190,1:1.424095);
   tree rep.6100 = ((14:0.598893,13:0.452299):0.190289,(((4:0.239429,3:0.163394):0.231248,2:0.213020):0.728959,((((10:0.194189,((12:0.142914,5:0.473050):0.080840,11:0.138594):0.044397):0.166620,(9:0.139490,8:0.271802):0.074225):0.081151,7:0.332954):0.108741,6:0.270598):0.216463):0.440829,1:1.508578);
   tree rep.6200 = ((14:0.680457,13:0.476648):0.163622,(((4:0.232594,3:0.163394):0.162500,2:0.328861):0.492398,((((10:0.194189,((12:0.166933,5:0.473050):0.056330,11:0.200899):0.044397):0.108453,(9:0.233193,8:0.271802):0.065711):0.054523,7:0.354300):0.098789,6:0.289578):0.269020):0.449779,1:1.394385);
   tree rep.6300 = ((14:0.680457,13:0.454378):0.232943,(((4:0.350933,3:0.163394):0.208231,2:0.278208):0.440045,((((10:0.219798,((12:0.166933,5:0.473050):0.056330,11:0.183492):0.074872):0.143746,(9:0.233193,8:0.271802):0.065711):0.019828,7:0.354300):0.098789,6:0.289578):0.264045):0.503604,1:1.252270);
   tree rep.6400 = (((2:0.217952,(4:0.233145,3:0.186744):0.209557):0.514981,(6:0.315841,((((10:0.228933,(12:0.198188,11:0.245824):0.035316):0.081027,5:0.459203):0.149074,(8:0.364659,9:0.185253):0.069440):0.066552,7:0.282935):0.075753):0.261330):0.410000,(14:0.685977,13:0.422096):0.196345,1:1.456524);
   tree rep.6500 = ((13:0.339222,14:0.605175):0.244896,(((4:0.264151,3:0.145707):0.196510,2:0.280052):0.481672,((5:0.412730,((11:0.162508,12:0.199052):0.031419,10:0.201969):0.040195):0.169316,((7:0.344960,6:0.259497):0.048890,(9:0.133451,8:0.349245):0.079605):0.064535):0.297285):0.422330,1:1.202234);
   tree rep.6600 = (((7:0.262244,(6:0.285807,((((11:0.166449,12:0.197203):0.047172,10:0.196977):0.023083,5:0.475380):0.160430,(8:0.357499,9:0.147129):0.052049):0.118542):0.090700):0.352721,((3:0.142917,4:0.266784):0.136209,2:0.297590):0.407177):0.485094,(13:0.356975,14:0.691773):0.189308,1:1.114812);
   tree rep.6700 = ((14:0.680457,13:0.474392):0.268106,(((4:0.240018,3:0.106684):0.118444,2:0.384750):0.518019,(((((12:0.177068,5:0.435288):0.095660,10:0.235651):0.016067,11:0.156276):0.170772,(7:0.371133,(9:0.185291,8:0.349551):0.066584):0.063547):0.032017,6:0.256710):0.209427):0.422711,1:1.294280);
   tree rep.6800 = (((2:0.315306,(4:0.208060,3:0.185085):0.201429):0.406129,(6:0.257214,(7:0.354652,(((10:0.229871,(12:0.179762,11:0.166254):0.055199):0.069948,5:0.454807):0.129944,(8:0.366804,9:0.185253):0.049652):0.058813):0.033322):0.243420):0.586437,(14:0.685977,13:0.459503):0.239802,1:1.097745);
   tree rep.6900 = ((14:0.680457,13:0.400833):0.157086,(((4:0.240018,3:0.134443):0.143344,2:0.350812):0.592821,((((9:0.185291,8:0.349551):0.020181,(((12:0.122170,5:0.435288):0.063560,10:0.235651):0.021385,11:0.171257):0.197465):0.111232,7:0.371133):0.026017,6:0.223531):0.209427):0.701642,1:1.294280);
   tree rep.7000 = ((14:0.754990,13:0.400833):0.089971,(((4:0.240018,3:0.134443):0.143344,2:0.350812):0.592821,((((9:0.185291,8:0.330417):0.077883,(10:0.235651,(11:0.187988,(12:0.115785,5:0.511421):0.065637):0.008838):0.147837):0.148134,7:0.299138):0.039453,6:0.329059):0.234649):0.557688,1:1.273187);
   tree rep.7100 = ((14:0.692882,13:0.400833):0.048527,(((4:0.240018,3:0.134443):0.201398,2:0.350812):0.450157,((((9:0.185291,8:0.330417):0.077883,(((12:0.134268,5:0.511421):0.084985,10:0.244995):0.016206,11:0.166857):0.189953):0.146156,7:0.299138):0.061496,6:0.198573):0.351033):0.607233,1:1.211576);
   tree rep.7200 = (((2:0.279950,(4:0.217108,3:0.149640):0.226966):0.400591,((6:0.274130,((10:0.242829,(12:0.176512,11:0.166254):0.036803):0.067307,5:0.384469):0.097866):0.000765,((8:0.366804,9:0.185253):0.049643,7:0.414065):0.063814):0.341833):0.504646,(14:0.584739,13:0.459503):0.236975,1:1.329917);
   tree rep.7300 = ((14:0.739388,13:0.261281):0.112226,(((4:0.289154,3:0.134443):0.209191,2:0.256815):0.476210,((((9:0.241883,8:0.330417):0.065513,(10:0.247789,((12:0.169132,5:0.421255):0.055517,11:0.166857):0.014729):0.189953):0.022975,7:0.322021):0.137979,6:0.156925):0.314706):0.436030,1:1.273424);
   tree rep.7400 = ((((7:0.390603,(((11:0.196999,(12:0.194733,5:0.407103):0.035828):0.047585,10:0.201662):0.147322,(8:0.318078,9:0.188820):0.063058):0.035732):0.063709,6:0.223517):0.196521,((3:0.138502,4:0.251540):0.160349,2:0.238311):0.622363):0.357280,(13:0.289261,14:0.671911):0.346636,1:1.296929);
   tree rep.7500 = (((2:0.218964,(4:0.212854,3:0.142055):0.261385):0.518408,(6:0.245699,(((10:0.231491,(12:0.198053,11:0.143474):0.077654):0.041890,5:0.476230):0.109159,((8:0.353785,9:0.192782):0.064125,7:0.290410):0.045444):0.083330):0.230238):0.470301,(14:0.676620,13:0.459503):0.202327,1:1.268212);
   tree rep.7600 = (((2:0.249477,(4:0.276555,3:0.132268):0.233800):0.368018,(6:0.245699,(((8:0.353785,9:0.156042):0.042036,((10:0.231491,(12:0.198053,11:0.195462):0.054432):0.054197,5:0.476230):0.109159):0.081535,7:0.323679):0.083243):0.279592):0.470301,(14:0.676620,13:0.459503):0.202327,1:1.268212);
   tree rep.7700 = (((2:0.292207,(4:0.276555,3:0.158759):0.226932):0.502964,(6:0.245699,(7:0.360383,((8:0.353785,9:0.167373):0.058351,(((12:0.198053,11:0.182040):0.057848,10:0.273611):0.057057,5:0.476230):0.116449):0.021048):0.083243):0.279592):0.470301,(14:0.676620,13:0.459503):0.202327,1:1.268212);
   tree rep.7800 = (14:0.588604,(13:0.490501,(((4:0.218258,3:0.203921):0.148501,2:0.279285):0.588475,((7:0.397440,((11:0.216800,(10:0.216732,(12:0.153285,5:0.516064):0.054070):0.030304):0.166687,(9:0.217490,8:0.327658):0.051460):0.061100):0.064346,6:0.273673):0.265040):0.488408):0.072904,1:1.476718);
   tree rep.7900 = (((2:0.361543,(4:0.221422,3:0.158759):0.158587):0.502964,(6:0.245699,((7:0.360383,(8:0.329596,9:0.167373):0.073387):0.056890,(((12:0.198053,11:0.182040):0.057848,10:0.205419):0.033717,5:0.543322):0.146239):0.023673):0.269706):0.470301,(14:0.676620,13:0.459503):0.202327,1:1.268212);
   tree rep.8000 = (((2:0.361543,(4:0.221422,3:0.158759):0.158587):0.502964,(6:0.248471,((7:0.350018,(8:0.329596,9:0.167373):0.073387):0.043159,(((12:0.198053,11:0.182040):0.057848,10:0.205419):0.033717,5:0.543322):0.146239):0.017546):0.269706):0.463909,(14:0.676620,13:0.441104):0.181786,1:1.268212);
   tree rep.8100 = ((14:0.572908,13:0.445346):0.194386,(((4:0.200527,3:0.166060):0.169686,2:0.374732):0.529937,(7:0.296659,(6:0.273673,(((11:0.150355,(12:0.152866,5:0.420230):0.057873):0.067439,10:0.246698):0.131399,(9:0.148888,8:0.327658):0.072325):0.069434):0.033587):0.289388):0.373949,1:1.149440);
   tree rep.8200 = (((2:0.229749,(4:0.212886,3:0.171584):0.167922):0.448527,((7:0.354088,(8:0.329596,9:0.167373):0.079165):0.058580,(6:0.297302,(((12:0.169602,11:0.209488):0.031473,10:0.178182):0.058800,5:0.437403):0.090240):0.021332):0.303963):0.414298,(14:0.658600,13:0.365187):0.273868,1:1.164244);
   tree rep.8300 = (((2:0.237616,(4:0.212886,3:0.171584):0.167922):0.476746,(((7:0.309063,(8:0.351811,9:0.167373):0.063824):0.062376,6:0.297302):0.026334,(((12:0.175882,11:0.209488):0.049912,10:0.178182):0.055488,5:0.387009):0.090240):0.301512):0.414298,(14:0.658600,13:0.268996):0.273384,1:1.473750);
   tree rep.8400 = ((14:0.516541,13:0.464278):0.330514,(((4:0.230893,3:0.173721):0.116808,2:0.356418):0.448909,((7:0.364257,(((11:0.210385,(12:0.160178,5:0.454205):0.039691):0.029490,10:0.211625):0.182604,(9:0.194927,8:0.327658):0.085365):0.056386):0.092759,6:0.301795):0.340501):0.456349,1:1.143658);
   tree rep.8500 = (((2:0.274431,(4:0.226092,3:0.171584):0.181964):0.415419,(6:0.285793,((7:0.353140,(8:0.313117,9:0.168525):0.079096):0.062595,(((12:0.182292,11:0.205563):0.117207,10:0.210991):0.081696,5:0.378497):0.156763):0.050897):0.294383):0.414298,(14:0.595206,13:0.520058):0.205162,1:1.216281);
   tree rep.8600 = (((2:0.274431,(4:0.226092,3:0.180663):0.160988):0.512342,(6:0.285793,((7:0.353140,(8:0.313117,9:0.168525):0.079096):0.062595,(((12:0.182292,11:0.154332):0.101021,10:0.171228):0.081696,5:0.378497):0.156763):0.050897):0.294383):0.395712,(14:0.595206,13:0.372705):0.283617,1:1.216281);
   tree rep.8700 = (((2:0.316136,(4:0.226092,3:0.181091):0.138538):0.403903,(6:0.285793,((7:0.383828,(8:0.313117,9:0.168525):0.079096):0.058557,(((12:0.182292,11:0.195237):0.075335,10:0.193111):0.106317,5:0.377474):0.124267):0.032563):0.294383):0.453310,(14:0.595206,13:0.372705):0.276503,1:1.216281);
   tree rep.8800 = (((2:0.300058,(4:0.203178,3:0.181091):0.199529):0.403903,(6:0.285793,((7:0.383828,(8:0.313117,9:0.168525):0.079096):0.058557,(((12:0.182292,11:0.195237):0.075335,10:0.193111):0.106317,5:0.377474):0.124267):0.032563):0.294383):0.453310,(14:0.595206,13:0.372705):0.276503,1:1.216281);
   tree rep.8900 = (((((4:0.223388,3:0.188873):0.202716,2:0.332203):0.563421,((7:0.292687,((10:0.250217,((12:0.123061,5:0.441683):0.064939,11:0.190127):0.053043):0.158466,(9:0.204393,8:0.327658):0.082439):0.087035):0.054117,6:0.237440):0.264008):0.671397,13:0.324480):0.134745,14:0.670290,1:1.541543);
   tree rep.9000 = (((2:0.309173,(4:0.277252,3:0.164034):0.110232):0.353048,(6:0.290662,((7:0.385103,(8:0.363733,9:0.186678):0.107107):0.055859,(((12:0.193696,11:0.174769):0.036031,10:0.219001):0.050599,5:0.432502):0.116046):0.071006):0.358043):0.453310,(14:0.595206,13:0.372705):0.276503,1:1.216281);
   tree rep.9100 = (((2:0.309173,(4:0.277252,3:0.164034):0.135467):0.497055,((7:0.309323,6:0.268377):0.029847,((8:0.363733,9:0.164440):0.095648,(((12:0.193696,11:0.174769):0.036031,10:0.219001):0.050599,5:0.432502):0.114590):0.046478):0.414855):0.305105,(14:0.672342,13:0.506646):0.117688,1:1.177476);
   tree rep.9200 = ((((4:0.344390,3:0.112584):0.115504,2:0.379987):0.719440,((((10:0.263114,((12:0.138625,5:0.554603):0.088430,11:0.169591):0.047260):0.156694,(9:0.204393,8:0.316667):0.080292):0.055788,7:0.393178):0.070132,6:0.323988):0.250373):0.602587,(13:0.450728,14:0.598526):0.030120,1:1.404401);
   tree rep.9300 = (((2:0.296233,(4:0.277252,3:0.141186):0.140709):0.259736,(((8:0.327641,9:0.164440):0.060963,(7:0.309323,6:0.268377):0.066253):0.039444,(((12:0.193696,11:0.196604):0.083163,10:0.192128):0.066337,5:0.432502):0.073859):0.442317):0.403853,(14:0.602626,13:0.506646):0.278262,1:1.177476);
   tree rep.9400 = (((2:0.355375,(4:0.277252,3:0.186920):0.152755):0.649095,(((8:0.327641,9:0.153044):0.071414,(7:0.309323,6:0.268377):0.072976):0.041226,(((12:0.216102,11:0.198089):0.031714,10:0.205301):0.052628,5:0.432502):0.112099):0.109503):0.417419,(14:0.602626,13:0.481835):0.329439,1:1.177476);
   tree rep.9500 = (((2:0.255697,(4:0.277252,3:0.170498):0.131036):0.679898,(((8:0.327641,9:0.153044):0.072766,(7:0.309323,6:0.268377):0.072976):0.072152,(((12:0.216102,11:0.243768):0.033220,10:0.240584):0.035150,5:0.402898):0.103991):0.095016):0.405621,(14:0.602626,13:0.495492):0.253192,1:1.411318);
   tree rep.9600 = (((2:0.351566,(4:0.218352,3:0.170498):0.160564):0.634247,(((8:0.327641,9:0.140912):0.069550,(7:0.309323,6:0.268377):0.063787):0.067175,(10:0.239242,((12:0.216102,11:0.164082):0.046508,5:0.454400):0.025510):0.134568):0.114854):0.347459,(14:0.899621,13:0.360576):0.417810,1:1.334852);
   tree rep.9700 = ((((4:0.223872,3:0.159739):0.224990,2:0.252627):0.629190,((((10:0.212821,((12:0.114067,5:0.514574):0.090040,11:0.179389):0.039499):0.207288,(9:0.161417,8:0.406505):0.084732):0.050776,7:0.379707):0.087878,6:0.253670):0.327529):0.573976,(13:0.640477,14:0.642997):0.114608,1:1.583112);
   tree rep.9800 = ((((4:0.223872,3:0.159739):0.224990,2:0.252627):0.629190,((((10:0.212821,((12:0.124006,5:0.514574):0.067453,11:0.179389):0.073373):0.217663,(9:0.161417,8:0.406505):0.084732):0.041712,7:0.312516):0.103832,6:0.270219):0.327529):0.573976,(13:0.642096,14:0.642997):0.129268,1:1.626554);
   tree rep.9900 = ((((4:0.223872,3:0.159739):0.188682,2:0.252627):0.642888,((((10:0.212821,((12:0.188673,5:0.514574):0.058255,11:0.198634):0.073373):0.160944,(9:0.175432,8:0.366852):0.042073):0.090081,7:0.312516):0.103832,6:0.270219):0.285052):0.651522,(13:0.605404,14:0.695529):0.138403,1:1.584804);
   tree rep.10000 = ((13:0.350724,14:0.629233):0.233539,((((7:0.319660,(8:0.375146,9:0.155987):0.045745):0.042304,(10:0.216727,(11:0.218263,(5:0.499175,12:0.222333):0.059920):0.025025):0.138572):0.066516,6:0.299628):0.394097,((3:0.146733,4:0.234421):0.130769,2:0.368470):0.415504):0.457433,1:1.391962);
   tree rep.10100 = ((((4:0.223872,3:0.164321):0.195281,2:0.319069):0.642888,((((((12:0.089252,5:0.481244):0.138406,10:0.200052):0.026190,11:0.169480):0.125330,(9:0.215554,8:0.342334):0.042741):0.089984,7:0.386061):0.065479,6:0.264748):0.208623):0.593058,(13:0.605404,14:0.595955):0.212136,1:1.272087);
   tree rep.10200 = ((((4:0.223872,3:0.164321):0.195281,2:0.319069):0.642888,((((10:0.200052,(11:0.158640,(12:0.093177,5:0.545868):0.156615):0.021253):0.154777,(9:0.205863,8:0.342334):0.067761):0.043861,7:0.386061):0.065479,6:0.290516):0.214626):0.665082,(13:0.605404,14:0.595955):0.212136,1:1.272087);
   tree rep.10300 = ((13:0.430065,14:0.659542):0.232864,(((7:0.344019,((8:0.332540,9:0.178858):0.061015,(10:0.233312,((5:0.499175,12:0.148010):0.113620,11:0.128543):0.026293):0.154430):0.039058):0.102073,6:0.199989):0.381944,((3:0.150532,4:0.234421):0.171914,2:0.286425):0.641202):0.477910,1:1.039232);
   tree rep.10400 = ((((4:0.204893,3:0.207818):0.167637,2:0.275761):0.652465,((((((11:0.134264,12:0.183247):0.071034,10:0.186752):0.049638,5:0.482477):0.081106,(9:0.205863,8:0.342334):0.067761):0.083934,7:0.341148):0.019650,6:0.262541):0.202993):0.621493,(13:0.391020,14:0.583147):0.215221,1:1.203640);
   tree rep.10500 = ((13:0.430065,14:0.574575):0.262930,(((7:0.344019,((8:0.332540,9:0.178858):0.061015,(10:0.233312,((5:0.550900,12:0.148010):0.102142,11:0.137571):0.026293):0.144413):0.087094):0.038066,6:0.199989):0.295566,((3:0.148122,4:0.256357):0.175462,2:0.275710):0.641202):0.539278,1:1.263513);
   tree rep.10600 = ((((4:0.259630,3:0.195969):0.190020,2:0.217478):0.661069,(((5:0.404897,(10:0.255437,(12:0.176979,11:0.221203):0.056853):0.040375):0.127792,(9:0.195496,8:0.350526):0.066790):0.043289,(6:0.289649,7:0.349532):0.050035):0.114025):0.707385,(14:0.668945,13:0.318150):0.064734,1:1.114644);
   tree rep.10700 = ((((4:0.216453,3:0.153481):0.211362,2:0.275817):0.656137,((7:0.324596,((((12:0.183247,5:0.505314):0.049376,11:0.176599):0.074153,10:0.190402):0.211768,(9:0.215085,8:0.342334):0.035634):0.048322):0.026021,6:0.300843):0.234590):0.587271,(13:0.346010,14:0.606792):0.245418,1:1.101030);
   tree rep.10800 = ((13:0.430065,14:0.574575):0.155066,((((8:0.307600,9:0.178858):0.084098,(10:0.273411,((5:0.550900,12:0.141971):0.079799,11:0.132260):0.046139):0.161646):0.074737,(6:0.305564,7:0.333939):0.039224):0.317562,((3:0.122243,4:0.288675):0.116733,2:0.327584):0.609837):0.552077,1:1.263513);
   tree rep.10900 = ((13:0.430065,14:0.723969):0.208184,((((8:0.307600,9:0.180211):0.062553,(10:0.230310,((5:0.550900,12:0.141971):0.079799,11:0.187007):0.049927):0.197128):0.033744,(6:0.305564,7:0.333939):0.060684):0.317562,((3:0.122243,4:0.288675):0.116733,2:0.327584):0.532565):0.492210,1:1.177640);
   tree rep.11000 = ((((4:0.233092,3:0.234056):0.227767,2:0.267394):0.514574,(((7:0.434824,(9:0.180074,8:0.350526):0.071409):0.043206,(5:0.403436,(10:0.212960,(12:0.254151,11:0.135532):0.044826):0.049510):0.150168):0.047795,6:0.235210):0.335399):0.429009,(14:0.689627,13:0.426452):0.127563,1:1.344565);
   tree rep.11100 = ((((4:0.297879,3:0.120638):0.193013,2:0.306661):0.494162,((((5:0.562985,((12:0.154882,11:0.184068):0.097052,10:0.207314):0.029745):0.113516,(9:0.163706,8:0.295477):0.074900):0.071791,7:0.315964):0.025544,6:0.307556):0.267631):0.393883,(13:0.456454,14:0.582175):0.172443,1:1.626585);
   tree rep.11200 = ((13:0.307610,14:0.723969):0.313705,((6:0.241208,(7:0.333939,((8:0.370948,9:0.184071):0.084018,(10:0.269044,((5:0.461001,12:0.161112):0.034295,11:0.187007):0.056811):0.119888):0.064976):0.029788):0.328473,((3:0.166626,4:0.205594):0.101999,2:0.378410):0.473717):0.454184,1:1.224552);
   tree rep.11300 = (((2:0.390481,(4:0.341085,3:0.182765):0.129867):0.453781,((((((5:0.558998,12:0.167182):0.091701,11:0.155814):0.025960,10:0.155279):0.143585,(8:0.413901,9:0.191125):0.071444):0.088630,7:0.372214):0.026905,6:0.265888):0.337010):0.564789,(14:0.717364,13:0.340226):0.282886,1:1.227899);
   tree rep.11400 = ((((4:0.227227,3:0.120982):0.205049,2:0.239621):0.540604,(((7:0.404585,(9:0.180074,8:0.330912):0.040844):0.078931,6:0.276879):0.026178,(5:0.437232,(10:0.274353,(12:0.192706,11:0.168105):0.098896):0.054149):0.126803):0.337988):0.534823,(14:0.689627,13:0.348845):0.196583,1:1.344565);
   tree rep.11500 = ((13:0.297325,14:0.736912):0.265373,((6:0.243767,(((8:0.370948,9:0.140484):0.079958,7:0.336877):0.041614,((10:0.179099,(12:0.185125,11:0.135848):0.063853):0.034720,5:0.412990):0.166825):0.048862):0.158449,((3:0.165938,4:0.259735):0.071451,2:0.268392):0.522983):0.613293,1:1.209730);
   tree rep.11600 = ((((4:0.263261,3:0.149119):0.167806,2:0.270706):0.526647,((5:0.438516,((12:0.227313,11:0.140919):0.068400,10:0.232125):0.065794):0.052168,((9:0.174178,8:0.309325):0.093556,(7:0.300023,6:0.222017):0.118497):0.127244):0.327551):0.436649,(13:0.429567,14:0.632777):0.138071,1:1.263964);
   tree rep.11700 = ((((4:0.235906,3:0.149119):0.153173,2:0.301618):0.590148,((5:0.438516,((12:0.206910,11:0.140919):0.044134,10:0.232125):0.076281):0.090107,((9:0.174178,8:0.309325):0.119995,(7:0.300023,6:0.275503):0.048002):0.070570):0.230798):0.480249,(13:0.419914,14:0.632777):0.236170,1:1.133741);
   tree rep.11800 = ((((4:0.235906,3:0.149119):0.153173,2:0.301618):0.590148,((5:0.401594,((12:0.206910,11:0.175589):0.039088,10:0.196658):0.108844):0.075617,((9:0.222076,8:0.309325):0.080739,(7:0.300023,6:0.275503):0.049412):0.073742):0.230798):0.480249,(13:0.419914,14:0.632777):0.236170,1:1.133741);
   tree rep.11900 = ((((4:0.240545,3:0.141118):0.110975,2:0.350880):0.557515,((5:0.401594,((12:0.207325,11:0.175589):0.033875,10:0.196658):0.120186):0.075617,((9:0.229308,8:0.318213):0.096661,(7:0.349557,6:0.275503):0.055876):0.058986):0.244174):0.480249,(13:0.460493,14:0.632777):0.324074,1:1.288740);
   tree rep.12000 = ((13:0.423114,14:0.844315):0.186665,((((8:0.370948,9:0.152643):0.131125,(6:0.252051,7:0.359002):0.073843):0.012501,((10:0.269325,(12:0.195506,11:0.125264):0.030027):0.108756,5:0.414449):0.086700):0.305960,((3:0.112316,4:0.348810):0.163729,2:0.281131):0.380520):0.493634,1:1.306192);
   tree rep.12100 = ((((4:0.223519,3:0.115808):0.225089,2:0.259218):0.479672,(7:0.314822,(6:0.312572,(((5:0.438769,(12:0.181395,11:0.178969):0.033956):0.027408,10:0.188765):0.129667,(9:0.233685,8:0.334754):0.093126):0.063177):0.026092):0.203341):0.389391,(14:0.773524,13:0.384520):0.273372,1:1.437953);
   tree rep.12200 = ((13:0.423114,14:0.844315):0.186665,(((8:0.370948,9:0.146385):0.086289,((6:0.243787,7:0.338914):0.106983,((10:0.232792,(12:0.195506,11:0.181587):0.024346):0.060692,5:0.477499):0.222144):0.011919):0.248078,((3:0.112316,4:0.240104):0.135570,2:0.258892):0.471075):0.493634,1:1.306192);
   tree rep.12300 = ((((4:0.253934,3:0.127895):0.111150,2:0.319820):0.531682,((5:0.414878,((12:0.213890,11:0.185837):0.057653,10:0.224559):0.054882):0.085226,((9:0.198008,8:0.286715):0.117194,(7:0.323869,6:0.305519):0.041958):0.055559):0.295200):0.542081,(13:0.569800,14:0.632777):0.270689,1:1.077170);
   tree rep.12400 = ((((4:0.253934,3:0.127895):0.111150,2:0.319820):0.531682,((5:0.414878,((12:0.208516,11:0.185837):0.059467,10:0.237957):0.035278):0.109651,((9:0.198008,8:0.286715):0.117194,(7:0.323869,6:0.305519):0.041958):0.055559):0.295200):0.511392,(13:0.471658,14:0.626229):0.181237,1:1.216238);
   tree rep.12500 = ((((4:0.253934,3:0.127895):0.217288,2:0.319820):0.385869,((5:0.414878,((12:0.208516,11:0.185837):0.059467,10:0.237957):0.035278):0.123956,((9:0.198008,8:0.286715):0.062166,(7:0.353069,6:0.305519):0.051164):0.062124):0.290408):0.511392,(13:0.516221,14:0.572189):0.299907,1:1.183273);
   tree rep.12600 = (((2:0.282802,(4:0.309762,3:0.097388):0.153685):0.574283,(6:0.262977,(7:0.336440,(((11:0.170394,(5:0.471277,12:0.139989):0.038831):0.045293,10:0.233958):0.141552,(8:0.381738,9:0.208715):0.058447):0.081212):0.078797):0.319516):0.415677,(13:0.419439,14:0.756434):0.320960,1:1.224104);
   tree rep.12700 = ((((4:0.253934,3:0.122493):0.129684,2:0.301549):0.524627,((5:0.414878,((12:0.208516,11:0.127078):0.056196,10:0.210867):0.059746):0.064951,((9:0.198008,8:0.358367):0.089860,(7:0.353069,6:0.305519):0.061735):0.049451):0.290408):0.324427,(13:0.604744,14:0.670172):0.281335,1:1.223327);
   tree rep.12800 = (((2:0.342878,(4:0.242035,3:0.116378):0.162197):0.390878,(6:0.262977,(7:0.326842,(((11:0.139937,(5:0.452950,12:0.157618):0.035836):0.062756,10:0.218557):0.128894,(8:0.381738,9:0.208715):0.059254):0.073393):0.070353):0.344009):0.542691,(13:0.525354,14:0.756434):0.174302,1:1.534896);
   tree rep.12900 = ((((4:0.253934,3:0.133978):0.093457,2:0.373028):0.525800,((5:0.417621,((12:0.208516,11:0.127078):0.056196,10:0.197942):0.062668):0.064911,((9:0.183458,8:0.387607):0.054437,(7:0.353069,6:0.305519):0.082283):0.064529):0.325469):0.534029,(13:0.438109,14:0.824063):0.215797,1:1.005648);
   tree rep.13000 = ((13:0.293747,14:0.792683):0.107832,(((6:0.333965,((8:0.370948,9:0.166653):0.078510,7:0.360281):0.076637):0.042020,((10:0.273174,(12:0.166281,11:0.182179):0.052580):0.050431,5:0.411508):0.074295):0.398133,((3:0.176370,4:0.202757):0.166862,2:0.293305):0.510790):0.431035,1:1.368788);
   tree rep.13100 = ((((4:0.293999,3:0.124833):0.128750,2:0.363675):0.430858,(6:0.178484,(((((11:0.141568,5:0.460854):0.042968,12:0.183129):0.068797,10:0.237348):0.194294,(9:0.171053,8:0.390331):0.065107):0.082067,7:0.354421):0.075328):0.315120):0.493858,(14:0.725274,13:0.302866):0.174146,1:1.242765);
   tree rep.13200 = ((((4:0.220510,3:0.201392):0.142873,2:0.297453):0.488602,((5:0.455935,((12:0.226412,11:0.158494):0.064151,10:0.246643):0.065973):0.063825,((9:0.183458,8:0.387607):0.054437,(7:0.353069,6:0.305519):0.077991):0.063468):0.325469):0.400659,(13:0.306182,14:0.708173):0.369372,1:1.143602);
   tree rep.13300 = ((((4:0.220510,3:0.197441):0.137004,2:0.294683):0.488602,((5:0.433765,((12:0.226412,11:0.158494):0.064151,10:0.246643):0.065973):0.050655,((9:0.155698,8:0.387607):0.075735,(7:0.353069,6:0.305519):0.074908):0.089535):0.321176):0.487143,(13:0.306182,14:0.679521):0.267689,1:1.143602);
   tree rep.13400 = ((((4:0.282346,3:0.172393):0.144449,2:0.366035):0.346519,((5:0.433765,((12:0.177318,11:0.158494):0.062682,10:0.219509):0.079390):0.043749,((9:0.137752,8:0.387607):0.097511,(7:0.353069,6:0.305519):0.076147):0.089535):0.321176):0.487143,(13:0.306182,14:0.660287):0.184906,1:1.132310);
   tree rep.13500 = ((((4:0.282346,3:0.113315):0.101554,2:0.366035):0.405614,((5:0.433765,((12:0.177318,11:0.158494):0.062682,10:0.219509):0.073283):0.080950,((9:0.171307,8:0.387607):0.082551,(7:0.310462,6:0.305519):0.102642):0.058616):0.349995):0.528219,(13:0.267572,14:0.660287):0.184516,1:1.367281);
   tree rep.13600 = ((((4:0.197761,3:0.118119):0.175708,2:0.213799):0.581372,((5:0.503920,((12:0.177318,11:0.200619):0.065957,10:0.219509):0.054203):0.027754,((9:0.140938,8:0.387607):0.084697,(7:0.310462,6:0.305519):0.073271):0.101479):0.362479):0.453068,(13:0.355793,14:0.660287):0.185457,1:1.367281);
   tree rep.13700 = (((((7:0.262942,6:0.267742):0.104002,(8:0.331753,9:0.175009):0.107348):0.041061,(((10:0.255156,12:0.157438):0.036234,11:0.159563):0.081204,5:0.499478):0.060999):0.336290,((3:0.154546,4:0.234816):0.143208,2:0.326222):0.382457):0.363003,(13:0.498876,14:0.697587):0.315699,1:1.411832);
   tree rep.13800 = ((((4:0.206839,3:0.161610):0.288222,2:0.204341):0.407657,((5:0.503920,((12:0.177318,11:0.165828):0.052019,10:0.246972):0.055197):0.046883,((9:0.140938,8:0.387607):0.079918,(7:0.303935,6:0.278252):0.065543):0.093000):0.362479):0.429263,(13:0.313396,14:0.660287):0.259859,1:1.236803);
   tree rep.13900 = ((((4:0.265007,3:0.161610):0.232113,2:0.244212):0.370062,((5:0.363959,((12:0.177318,11:0.165828):0.052127,10:0.246972):0.067557):0.079501,((9:0.140938,8:0.387607):0.079918,(7:0.329756,6:0.278252):0.056896):0.121026):0.277888):0.430522,(13:0.444904,14:0.660287):0.235159,1:1.287128);
   tree rep.14000 = (((2:0.273504,(4:0.295937,3:0.202438):0.169130):0.652492,(((((11:0.214950,(5:0.451877,12:0.153680):0.071241):0.053884,10:0.208980):0.148877,(8:0.367120,9:0.180688):0.065233):0.073085,6:0.300451):0.089743,7:0.301819):0.230272):0.527528,(13:0.434153,14:0.846354):0.152568,1:1.159563);
   tree rep.14100 = (((2:0.300002,(4:0.251038,3:0.228836):0.112659):0.527798,(((((11:0.185120,(5:0.451877,12:0.153680):0.071241):0.041394,10:0.214642):0.192109,(8:0.367120,9:0.180688):0.074417):0.079449,6:0.290346):0.044961,7:0.289461):0.230945):0.706435,(13:0.421849,14:0.846354):0.144007,1:1.171438);
   tree rep.14200 = (((2:0.392020,(4:0.251038,3:0.158376):0.087106):0.527798,(6:0.240820,((((11:0.145168,(5:0.451877,12:0.153680):0.071241):0.052612,10:0.202775):0.152243,(8:0.356681,9:0.191389):0.074456):0.103722,7:0.265672):0.048741):0.217610):0.574619,(13:0.366414,14:0.551620):0.170569,1:1.308229);
   tree rep.14300 = (((2:0.356470,(4:0.251038,3:0.164684):0.113007):0.527798,(6:0.246324,((((11:0.134165,(5:0.451877,12:0.141387):0.098549):0.035965,10:0.305423):0.159941,(8:0.356681,9:0.191389):0.051304):0.094633,7:0.348474):0.067316):0.217610):0.574619,(13:0.366414,14:0.551620):0.170569,1:1.308229);
   tree rep.14400 = (((2:0.266178,(4:0.292813,3:0.164684):0.145208):0.580851,(6:0.246324,((((11:0.148212,(5:0.515553,12:0.150278):0.078703):0.042912,10:0.260423):0.159941,(8:0.356681,9:0.191389):0.051304):0.094633,7:0.348474):0.033785):0.251959):0.393346,(13:0.393670,14:0.551620):0.311938,1:1.406283);
   tree rep.14500 = (((2:0.266178,(4:0.292813,3:0.164684):0.145208):0.515261,(6:0.246324,((((11:0.213815,(5:0.515553,12:0.150278):0.078703):0.060634,10:0.196120):0.123546,(8:0.395246,9:0.155563):0.065830):0.107706,7:0.348474):0.036431):0.286701):0.385083,(13:0.393670,14:0.551620):0.311938,1:1.231898);
   tree rep.14600 = ((((4:0.230875,3:0.100130):0.240455,2:0.271547):0.368022,((5:0.466332,((12:0.172413,11:0.157968):0.044633,10:0.213212):0.046539):0.101411,(((9:0.166801,8:0.320277):0.057017,7:0.317598):0.126068,6:0.271850):0.057613):0.407277):0.607930,(13:0.249186,14:0.732942):0.363780,1:1.316458);
   tree rep.14700 = (((2:0.270052,(4:0.275894,3:0.164684):0.157444):0.524833,(6:0.248888,((((11:0.141838,(5:0.366095,12:0.150278):0.084741):0.064527,10:0.229297):0.157428,(8:0.314655,9:0.155563):0.092620):0.048530,7:0.339020):0.056470):0.286701):0.465701,(13:0.393670,14:0.612375):0.313378,1:1.291265);
   tree rep.14800 = (((2:0.270052,(4:0.275894,3:0.164684):0.157444):0.524833,(6:0.226833,((((11:0.169600,(5:0.366095,12:0.168354):0.056029):0.073524,10:0.208860):0.132794,(8:0.314655,9:0.144349):0.079123):0.074670,7:0.339020):0.060401):0.286701):0.465701,(13:0.393670,14:0.703442):0.267192,1:1.212740);
   tree rep.14900 = (((2:0.270052,(4:0.275894,3:0.164684):0.164105):0.558492,(6:0.226833,((((11:0.169600,(5:0.366095,12:0.130674):0.057035):0.052234,10:0.208860):0.132794,(8:0.314655,9:0.144349):0.079123):0.074670,7:0.322177):0.053844):0.192874):0.580832,(13:0.323893,14:0.736452):0.185072,1:1.141658);
   tree rep.15000 = (((((6:0.245059,7:0.409955):0.087776,(8:0.344710,9:0.195052):0.116850):0.097876,((10:0.203906,(12:0.206284,11:0.191859):0.061419):0.019037,5:0.449342):0.094893):0.296969,((3:0.206625,4:0.263542):0.131854,2:0.325503):0.631333):0.568520,(13:0.277436,14:0.770548):0.236213,1:1.158260);
   tree rep.15100 = ((((4:0.312250,3:0.151363):0.191381,2:0.267857):0.434375,((5:0.401811,((12:0.177026,11:0.174627):0.034553,10:0.261935):0.081083):0.097789,(((9:0.199848,8:0.284778):0.073040,7:0.327421):0.030787,6:0.347732):0.053509):0.339457):0.439843,(13:0.327773,14:0.848847):0.211891,1:1.264357);
   tree rep.15200 = (((((6:0.239128,7:0.409955):0.095698,(8:0.344710,9:0.145323):0.074621):0.095467,((10:0.220913,(12:0.210370,11:0.190719):0.070536):0.022677,5:0.421978):0.110859):0.294133,((3:0.174659,4:0.199440):0.123729,2:0.350728):0.543101):0.593922,(13:0.371161,14:0.560745):0.229978,1:1.297765);
   tree rep.15300 = ((((4:0.312250,3:0.152490):0.134109,2:0.287645):0.434375,((5:0.402161,((12:0.174694,11:0.182244):0.018902,10:0.232232):0.075652):0.091901,((9:0.199848,8:0.284778):0.073040,(7:0.290565,6:0.347732):0.055920):0.100378):0.298038):0.449050,(13:0.327773,14:0.848847):0.211891,1:1.264357);
   tree rep.15400 = ((((4:0.312250,3:0.158747):0.144205,2:0.290077):0.434375,((5:0.402161,((12:0.221661,11:0.182244):0.025336,10:0.235203):0.075652):0.067871,((9:0.208807,8:0.284778):0.056762,(7:0.290565,6:0.290216):0.070489):0.107000):0.298038):0.528519,(13:0.218977,14:0.822169):0.273420,1:1.261752);
   tree rep.15500 = ((((4:0.287034,3:0.118762):0.118926,2:0.381410):0.458296,(((6:0.337673,7:0.318644):0.054586,(9:0.169888,8:0.393462):0.076422):0.081940,(5:0.455243,(10:0.177437,(11:0.163965,12:0.142834):0.069405):0.062933):0.071018):0.333173):0.517100,(14:0.865495,13:0.343081):0.130801,1:1.155520);
   tree rep.15600 = ((((4:0.331349,3:0.118762):0.161403,2:0.306966):0.451871,(((6:0.299232,7:0.318644):0.068829,(9:0.169888,8:0.393462):0.071708):0.081940,(5:0.455243,(10:0.211165,(11:0.163965,12:0.197762):0.054599):0.070287):0.090698):0.333173):0.528928,(14:0.785371,13:0.343081):0.141570,1:1.046579);
   tree rep.15700 = (((((6:0.313221,7:0.323868):0.076603,(8:0.344710,9:0.145323):0.098327):0.040826,((10:0.200671,(12:0.185823,11:0.156571):0.082654):0.090877,5:0.386769):0.094146):0.320264,((3:0.151868,4:0.301870):0.106631,2:0.458663):0.502339):0.531891,(13:0.402850,14:0.560745):0.197417,1:1.226615);
   tree rep.15800 = ((((4:0.334675,3:0.125344):0.157575,2:0.280085):0.511446,(((6:0.299232,7:0.318644):0.059265,(9:0.160781,8:0.341275):0.074405):0.112027,(5:0.393502,(10:0.215726,(11:0.193530,12:0.182804):0.044909):0.052035):0.070723):0.351955):0.545679,(14:0.816330,13:0.549729):0.098896,1:1.292030);
   tree rep.15900 = (((((6:0.321919,7:0.323868):0.087766,(8:0.344710,9:0.177155):0.053108):0.029699,((10:0.200494,(12:0.185823,11:0.148464):0.069773):0.059373,5:0.448425):0.090259):0.332094,((3:0.149641,4:0.302341):0.083640,2:0.392271):0.565449):0.531891,(13:0.413006,14:0.585731):0.353206,1:1.228141);
   tree rep.16000 = (((((6:0.330959,7:0.323868):0.079426,(8:0.336374,9:0.177155):0.055729):0.025119,((10:0.200494,(12:0.185823,11:0.137945):0.074166):0.066329,5:0.448425):0.090259):0.332094,((3:0.149641,4:0.302341):0.083640,2:0.392271):0.565449):0.531891,(13:0.403347,14:0.585731):0.385002,1:1.263624);
   tree rep.16100 = ((((4:0.270748,3:0.151056):0.190115,2:0.238155):0.458558,(((6:0.196854,7:0.373543):0.105445,(9:0.192873,8:0.341275):0.091648):0.093961,(5:0.418541,(10:0.197373,(11:0.165872,12:0.206805):0.046546):0.094958):0.062826):0.387051):0.369914,(14:0.816330,13:0.549729):0.254877,1:1.188912);
   tree rep.16200 = (((((6:0.268786,7:0.323868):0.028145,(8:0.336374,9:0.172016):0.114213):0.080287,((10:0.200494,(12:0.185823,11:0.137945):0.074166):0.062796,5:0.448425):0.083322):0.332094,((3:0.096622,4:0.282632):0.208555,2:0.267173):0.411163):0.520954,(13:0.632655,14:0.580268):0.217213,1:1.402553);
   tree rep.16300 = ((((4:0.311278,3:0.173229):0.141199,2:0.363606):0.630081,((5:0.435113,((12:0.173328,11:0.152973):0.072544,10:0.183250):0.091159):0.055535,(((9:0.153244,8:0.340453):0.051817,7:0.370986):0.067128,6:0.235357):0.041780):0.296434):0.351248,(13:0.417772,14:0.704937):0.290341,1:1.270246);
   tree rep.16400 = ((((4:0.311278,3:0.173229):0.106643,2:0.252317):0.396320,((5:0.435113,((12:0.173328,11:0.145959):0.064884,10:0.255884):0.091159):0.060836,(((9:0.153244,8:0.340453):0.051817,7:0.370986):0.098433,6:0.235357):0.031063):0.371512):0.351248,(13:0.417772,14:0.704937):0.290341,1:1.270246);
   tree rep.16500 = (((2:0.261077,(4:0.297236,3:0.110886):0.284029):0.486632,(6:0.257084,(7:0.272011,((5:0.500269,((11:0.140173,12:0.160665):0.052552,10:0.236006):0.026850):0.154358,(8:0.368413,9:0.131976):0.076048):0.095303):0.061594):0.256681):0.454951,(13:0.291564,14:0.821208):0.338083,1:1.259047);
   tree rep.16600 = (((((6:0.320025,7:0.368104):0.051056,(8:0.362788,9:0.134494):0.078713):0.067153,((10:0.206518,(12:0.161983,11:0.186384):0.040486):0.090094,5:0.382840):0.042306):0.211213,((3:0.170028,4:0.326871):0.187336,2:0.295487):0.457926):0.455479,(13:0.368747,14:0.789291):0.192711,1:1.406016);
   tree rep.16700 = ((((4:0.307848,3:0.133132):0.201929,2:0.263983):0.509499,((5:0.495101,((12:0.170045,11:0.222793):0.049303,10:0.229918):0.062951):0.124893,(((9:0.203042,8:0.309943):0.089626,7:0.388100):0.043089,6:0.268631):0.023987):0.295142):0.469930,(13:0.454456,14:0.704937):0.289395,1:1.270246);
   tree rep.16800 = ((((4:0.307848,3:0.133132):0.199681,2:0.263983):0.467892,((5:0.495101,((12:0.170045,11:0.222793):0.049303,10:0.227452):0.076748):0.046309,(((9:0.203042,8:0.309943):0.089626,7:0.440152):0.023333,6:0.305985):0.084596):0.368343):0.469930,(13:0.454456,14:0.704937):0.289395,1:1.270246);
   tree rep.16900 = ((((4:0.234392,3:0.130961):0.135293,2:0.279189):0.497105,((5:0.466909,(10:0.228868,(11:0.198782,12:0.221854):0.016142):0.063796):0.102942,((6:0.287733,7:0.329715):0.070477,(9:0.161130,8:0.367919):0.096586):0.098025):0.202660):0.586484,(13:0.408723,14:0.669135):0.096532,1:1.313179);
   tree rep.17000 = ((((4:0.221382,3:0.130961):0.168891,2:0.279189):0.524788,((5:0.444662,(10:0.228868,(11:0.134666,12:0.221854):0.023997):0.079317):0.101763,((6:0.287733,7:0.329715):0.086394,(9:0.140515,8:0.367919):0.094735):0.096270):0.202660):0.586484,(13:0.408723,14:0.669135):0.096532,1:1.313179);
   tree rep.17100 = (((2:0.320648,(4:0.222115,3:0.168492):0.211545):0.353287,((6:0.325731,((8:0.348974,9:0.145255):0.079819,7:0.338648):0.057056):0.028374,(5:0.425462,((11:0.175021,12:0.258688):0.044146,10:0.199085):0.062291):0.041110):0.352993):0.431975,(13:0.350178,14:0.821208):0.211579,1:1.259627);
   tree rep.17200 = ((((4:0.305572,3:0.130961):0.115872,2:0.316699):0.510609,((5:0.416655,(10:0.291934,(11:0.171291,12:0.177555):0.040536):0.089639):0.096342,((6:0.287733,7:0.298116):0.047652,(9:0.140515,8:0.367919):0.094735):0.109367):0.268592):0.640108,(13:0.408723,14:0.669135):0.096532,1:1.313179);
   tree rep.17300 = (((2:0.320648,(4:0.222115,3:0.168492):0.211545):0.354343,((6:0.325731,((8:0.342830,9:0.132726):0.084410,7:0.313716):0.045472):0.034315,(5:0.425462,((11:0.175021,12:0.171505):0.058176,10:0.190089):0.064460):0.122763):0.328614):0.440927,(13:0.350178,14:0.608199):0.255975,1:1.322333);
   tree rep.17400 = ((((4:0.275064,3:0.165004):0.146408,2:0.306582):0.400056,((5:0.474809,(10:0.214730,(11:0.168466,12:0.168655):0.060558):0.077203):0.134767,((6:0.231072,7:0.303316):0.076058,(9:0.202688,8:0.367919):0.086149):0.045146):0.315121):0.357168,(13:0.389192,14:0.669135):0.260697,1:1.313179);
   tree rep.17500 = ((((4:0.275064,3:0.165004):0.146408,2:0.323537):0.546306,((5:0.385639,(10:0.199615,(11:0.168466,12:0.168655):0.061217):0.078101):0.142289,((6:0.231072,7:0.303316):0.076058,(9:0.202688,8:0.367919):0.086149):0.045146):0.306677):0.513651,(13:0.389192,14:0.696396):0.236173,1:1.317045);
   tree rep.17600 = ((((4:0.287516,3:0.165004):0.118408,2:0.323537):0.526155,((5:0.385639,(10:0.259699,(11:0.168466,12:0.193516):0.039461):0.077381):0.115778,((6:0.231072,7:0.303316):0.076058,(9:0.202688,8:0.367919):0.086149):0.045146):0.210870):0.574680,(13:0.389192,14:0.696396):0.236173,1:1.068552);
   tree rep.17700 = ((((4:0.215265,3:0.148861):0.111964,2:0.307114):0.491779,((7:0.329035,6:0.288076):0.050202,((9:0.223862,8:0.344067):0.106306,(5:0.459272,((12:0.131750,11:0.189719):0.077737,10:0.181697):0.044021):0.155701):0.023348):0.453093):0.396770,(13:0.471982,14:0.752967):0.140920,1:1.296797);
   tree rep.17800 = (((2:0.302304,(4:0.272788,3:0.166252):0.130327):0.468888,(((6:0.272871,7:0.323949):0.033089,(8:0.339059,9:0.171346):0.135711):0.025765,(5:0.433757,((11:0.204521,12:0.176837):0.039016,10:0.225150):0.038519):0.127304):0.340210):0.539729,(13:0.433346,14:0.846076):0.201370,1:1.151721);
   tree rep.17900 = (((2:0.321918,(4:0.257477,3:0.143168):0.139238):0.469529,(((6:0.276597,7:0.323949):0.051450,(8:0.339059,9:0.216428):0.090892):0.027370,(5:0.491803,((11:0.182523,12:0.176837):0.051038,10:0.233438):0.070772):0.070465):0.332212):0.504752,(13:0.433346,14:0.846076):0.201370,1:1.267653);
   tree rep.18000 = (((2:0.321918,(4:0.257477,3:0.143168):0.139238):0.469529,(((6:0.276597,7:0.354498):0.033814,(8:0.310098,9:0.215456):0.041387):0.030085,(5:0.378272,((11:0.182523,12:0.176837):0.051038,10:0.234404):0.058976):0.070465):0.332212):0.426795,(13:0.419189,14:0.695226):0.186537,1:1.416976);
   tree rep.18100 = (((2:0.299348,(4:0.270738,3:0.195290):0.147721):0.505679,(((6:0.276597,7:0.354498):0.033814,(8:0.310098,9:0.215456):0.041464):0.050577,(5:0.365717,((11:0.182523,12:0.167979):0.057856,10:0.216105):0.052232):0.061710):0.211234):0.492593,(13:0.419189,14:0.695226):0.186537,1:1.166002);
   tree rep.18200 = (((2:0.299348,(4:0.270738,3:0.137945):0.195011):0.490853,(((6:0.342500,7:0.329682):0.055320,(8:0.310098,9:0.215456):0.044102):0.058465,(5:0.365717,((11:0.182523,12:0.191315):0.050072,10:0.216105):0.051072):0.061710):0.211234):0.452772,(13:0.419189,14:0.659083):0.191052,1:1.166002);
   tree rep.18300 = ((((4:0.257596,3:0.211767):0.160142,2:0.272943):0.490226,(((7:0.341178,6:0.316289):0.099395,(9:0.170858,8:0.270529):0.122947):0.034837,(((12:0.140028,11:0.158975):0.035305,10:0.263360):0.065417,5:0.435891):0.147225):0.320764):0.465739,(13:0.451908,14:0.581189):0.183912,1:1.153070);
   tree rep.18400 = (((2:0.311817,(4:0.271506,3:0.137945):0.132494):0.489531,(((6:0.342500,7:0.329682):0.055320,(8:0.314325,9:0.215456):0.049107):0.077522,(5:0.475307,((12:0.126414,11:0.182523):0.071175,10:0.252716):0.042611):0.040505):0.339120):0.536044,(13:0.419189,14:0.659083):0.191052,1:1.645500);
   tree rep.18500 = (((2:0.311817,(4:0.271506,3:0.137945):0.132494):0.484754,(((6:0.342500,7:0.356594):0.075392,(8:0.314325,9:0.215456):0.049107):0.068294,(5:0.475307,((12:0.174219,11:0.182523):0.061726,10:0.198621):0.087530):0.040134):0.339120):0.491018,(13:0.482871,14:0.659083):0.157921,1:1.554883);
   tree rep.18600 = (((2:0.311817,(4:0.271506,3:0.208130):0.138698):0.506066,(((6:0.342500,7:0.356594):0.075392,(8:0.314325,9:0.208971):0.060991):0.065539,(5:0.537101,((12:0.174219,11:0.182523):0.061726,10:0.216102):0.102640):0.073368):0.378819):0.491018,(13:0.482871,14:0.584028):0.218254,1:1.366957);
   tree rep.18700 = ((((((8:0.320072,9:0.173395):0.097104,(((11:0.172947,12:0.168853):0.066091,10:0.248248):0.046033,5:0.409038):0.140757):0.026054,7:0.341490):0.003893,6:0.306952):0.374649,((3:0.149983,4:0.257000):0.203703,2:0.276656):0.483414):0.437391,(13:0.380238,14:0.817366):0.390172,1:1.147579);
   tree rep.18800 = ((((((8:0.336755,9:0.173395):0.096707,7:0.291923):0.073044,(((11:0.172947,12:0.209476):0.051943,10:0.221023):0.070200,5:0.409038):0.090924):0.065480,6:0.245504):0.250860,((3:0.149983,4:0.257000):0.203703,2:0.276656):0.483414):0.413873,(13:0.380238,14:0.817366):0.412028,1:1.150158);
   tree rep.18900 = ((((((11:0.172947,12:0.203351):0.074431,10:0.182318):0.084096,5:0.524916):0.088352,(6:0.265620,((8:0.320141,9:0.149962):0.056192,7:0.364710):0.045729):0.055458):0.172836,((3:0.149983,4:0.257000):0.203703,2:0.301632):0.524003):0.368401,(13:0.264284,14:0.817366):0.361288,1:1.521627);
   tree rep.19000 = ((13:0.407237,14:0.621340):0.429179,(((4:0.291687,3:0.162623):0.096749,2:0.287333):0.498603,(6:0.280112,(((9:0.281888,8:0.377849):0.050610,7:0.368873):0.037594,(5:0.467479,((11:0.182870,12:0.133199):0.080206,10:0.236970):0.062886):0.108191):0.039270):0.223794):0.405077,1:1.276149);
   tree rep.19100 = ((((((11:0.156104,12:0.203351):0.082063,10:0.193458):0.056951,5:0.419666):0.070443,((7:0.414060,(8:0.320141,9:0.218824):0.088848):0.045487,6:0.265620):0.065028):0.160790,((3:0.129502,4:0.257000):0.173433,2:0.243931):0.640258):0.445285,(13:0.365533,14:0.763763):0.283064,1:1.179885);
   tree rep.19200 = (((2:0.349214,(4:0.305846,3:0.135054):0.159601):0.488367,((6:0.333135,(7:0.333901,(9:0.132854,8:0.341302):0.098778):0.052735):0.020424,(5:0.393879,((12:0.179441,11:0.179428):0.062186,10:0.196474):0.070275):0.079268):0.239537):0.440945,(13:0.453933,14:0.678316):0.159339,1:1.189746);
   tree rep.19300 = ((((((11:0.189315,12:0.176394):0.036099,10:0.209413):0.038514,5:0.364081):0.048524,((7:0.359838,(8:0.320141,9:0.204370):0.128848):0.012487,6:0.288562):0.068009):0.246475,((3:0.157037,4:0.257000):0.153108,2:0.288418):0.484863):0.489647,(13:0.442028,14:0.589165):0.181210,1:1.218695);
   tree rep.19400 = ((((((11:0.181584,12:0.210670):0.058314,10:0.224085):0.038514,5:0.351580):0.101568,(6:0.288562,((8:0.310904,9:0.204370):0.099167,7:0.358530):0.023604):0.047127):0.246475,((3:0.157037,4:0.257000):0.153108,2:0.288418):0.484863):0.489647,(13:0.442028,14:0.589165):0.181210,1:1.218695);
   tree rep.19500 = ((((((11:0.181584,12:0.210670):0.030331,10:0.224085):0.056208,5:0.492545):0.112529,((8:0.345150,9:0.204370):0.134821,(6:0.288562,7:0.281668):0.110934):0.070938):0.246475,((3:0.157037,4:0.256229):0.160874,2:0.279327):0.484863):0.489647,(13:0.442028,14:0.589165):0.181210,1:1.218695);
   tree rep.19600 = (((2:0.296011,(4:0.298920,3:0.095371):0.159031):0.464716,(((6:0.303891,7:0.322864):0.037548,(9:0.204460,8:0.349329):0.085632):0.054213,(5:0.391368,((12:0.142543,11:0.134431):0.040686,10:0.213089):0.098882):0.071911):0.214085):0.498472,(13:0.453933,14:0.734062):0.126242,1:1.301828);
   tree rep.19700 = ((13:0.337185,(((4:0.287240,3:0.145709):0.131355,2:0.334182):0.631975,(6:0.251513,(7:0.327999,((9:0.171686,8:0.320772):0.066230,(5:0.406147,(10:0.221886,(11:0.126371,12:0.230109):0.048755):0.074471):0.081074):0.080037):0.040124):0.231726):0.675695):0.029913,14:0.594852,1:1.524976);
   tree rep.19800 = ((((((11:0.170487,12:0.178058):0.065935,10:0.224619):0.056490,5:0.498439):0.078416,((8:0.274277,9:0.197433):0.061521,(6:0.265942,7:0.298734):0.075762):0.086900):0.294910,((3:0.157037,4:0.256229):0.160874,2:0.359812):0.412107):0.583987,(13:0.363184,14:0.649862):0.280414,1:1.105217);
   tree rep.19900 = ((((4:0.300164,3:0.195412):0.075367,2:0.296747):0.418739,((7:0.314391,((10:0.221107,((5:0.491707,12:0.155891):0.058884,11:0.168567):0.057752):0.177716,(9:0.173416,8:0.366689):0.090062):0.061586):0.027119,6:0.272895):0.302691):0.516610,(13:0.341021,14:0.835950):0.314233,1:1.262908);
   tree rep.20000 = ((((4:0.336319,3:0.195412):0.115361,2:0.296747):0.507218,(7:0.314391,(6:0.272895,((10:0.195256,((5:0.463593,12:0.155891):0.067453,11:0.168567):0.065526):0.112338,(9:0.173416,8:0.366689):0.096272):0.077653):0.040698):0.302691):0.510847,(13:0.415635,14:0.835950):0.247517,1:1.262908);
   tree rep.20100 = ((((4:0.349078,3:0.195412):0.154624,2:0.296747):0.491574,(7:0.314391,(6:0.272895,((10:0.185196,((5:0.463593,12:0.155891):0.067453,11:0.168567):0.065526):0.117276,(9:0.173416,8:0.366689):0.103014):0.076626):0.040698):0.302691):0.561655,(13:0.364577,14:0.835950):0.183660,1:1.111684);
   tree rep.20200 = ((((((11:0.133570,12:0.230069):0.024064,10:0.244149):0.054996,5:0.445778):0.050689,((6:0.249953,7:0.267365):0.089006,(8:0.282932,9:0.196393):0.104779):0.109182):0.315313,((3:0.130799,4:0.215682):0.197389,2:0.260526):0.398565):0.567202,(13:0.427960,14:0.649862):0.410132,1:1.165617);
   tree rep.20300 = ((((4:0.232859,3:0.207530):0.187781,2:0.346824):0.429521,((7:0.324781,6:0.272895):0.011618,((10:0.220428,((5:0.435259,12:0.155891):0.101366,11:0.203927):0.052297):0.174041,(9:0.173416,8:0.369159):0.048770):0.087544):0.302691):0.378604,(13:0.453897,14:0.835950):0.192005,1:1.130947);
   tree rep.20400 = ((((4:0.232859,3:0.164761):0.155555,2:0.390157):0.429521,((7:0.286893,6:0.272895):0.037807,((10:0.251694,((5:0.435259,12:0.131318):0.097205,11:0.164706):0.065045):0.130309,(9:0.204331,8:0.369159):0.086205):0.087544):0.286799):0.456487,(13:0.466204,14:0.866965):0.134384,1:1.181787);
   tree rep.20500 = ((((4:0.197730,3:0.164761):0.176332,2:0.308994):0.429521,((7:0.383847,((10:0.265015,((5:0.435259,12:0.131318):0.097205,11:0.183547):0.038746):0.179666,(9:0.204331,8:0.369159):0.086205):0.059380):0.101883,6:0.212358):0.245646):0.711358,(13:0.369812,14:0.866965):0.088693,1:1.181787);
   tree rep.20600 = ((((((11:0.185226,12:0.231070):0.061112,10:0.251884):0.091369,5:0.438878):0.066757,((6:0.280258,7:0.366686):0.037236,(8:0.319492,9:0.196393):0.092676):0.040522):0.236695,((3:0.141198,4:0.332293):0.124951,2:0.316881):0.547681):0.500384,(13:0.496535,14:0.687819):0.174067,1:1.361810);
   tree rep.20700 = ((((((11:0.204406,12:0.231070):0.052777,10:0.233490):0.061131,5:0.517328):0.080001,((6:0.280258,7:0.366686):0.037236,(8:0.319492,9:0.196393):0.092676):0.034858):0.236695,((3:0.141198,4:0.332293):0.124951,2:0.316881):0.547681):0.583404,(13:0.334203,14:0.687819):0.075933,1:1.361810);
   tree rep.20800 = ((((4:0.215615,3:0.194295):0.210016,2:0.290809):0.643102,((7:0.483502,((10:0.213423,((5:0.435259,12:0.125965):0.115593,11:0.206451):0.030325):0.161198,(9:0.204331,8:0.369159):0.073399):0.054848):0.050033,6:0.238266):0.274033):0.546393,(13:0.248501,14:0.866965):0.321049,1:1.374493);
   tree rep.20900 = ((((((11:0.204406,12:0.214568):0.054055,10:0.233490):0.061966,5:0.408552):0.080597,((6:0.286518,7:0.366686):0.033946,(8:0.358744,9:0.196393):0.078309):0.056765):0.321731,((3:0.141198,4:0.222198):0.180712,2:0.329850):0.434450):0.475451,(13:0.396069,14:0.687819):0.305940,1:1.361810);
   tree rep.21000 = ((((((11:0.178883,12:0.214568):0.071437,10:0.233490):0.060988,5:0.408552):0.080597,((6:0.250040,7:0.366686):0.079825,(8:0.290613,9:0.196393):0.098185):0.035528):0.321731,((3:0.175356,4:0.205576):0.145543,2:0.330366):0.434450):0.475451,(13:0.396069,14:0.666878):0.363318,1:1.165831);
   tree rep.21100 = ((((((11:0.178883,12:0.214568):0.058437,10:0.233490):0.044445,5:0.408552):0.098758,((6:0.250040,7:0.366686):0.079825,(8:0.290613,9:0.196393):0.098185):0.035528):0.308398,((3:0.183280,4:0.303964):0.105166,2:0.306813):0.452956):0.475451,(13:0.396069,14:0.587179):0.190151,1:1.393385);
   tree rep.21200 = ((((((11:0.178883,12:0.163542):0.043865,10:0.227930):0.044445,5:0.408552):0.098758,((6:0.250040,7:0.366686):0.095425,(8:0.290613,9:0.196393):0.098185):0.054242):0.343592,((3:0.183280,4:0.303964):0.105166,2:0.306813):0.452956):0.371266,(13:0.396069,14:0.587179):0.190151,1:1.249886);
   tree rep.21300 = ((((4:0.282334,3:0.157755):0.129921,2:0.318995):0.540797,((5:0.497533,((11:0.197586,12:0.165216):0.011322,10:0.261082):0.113615):0.106980,((9:0.171412,8:0.379942):0.083112,(6:0.293575,7:0.307774):0.040572):0.070599):0.343022):0.442429,(13:0.383697,14:0.663985):0.213739,1:1.206704);
   tree rep.21400 = ((((4:0.232094,3:0.151706):0.200628,2:0.317919):0.540797,((5:0.402448,((11:0.197586,12:0.167567):0.008046,10:0.248234):0.068475):0.123479,(6:0.293575,((9:0.179574,8:0.430239):0.060130,7:0.323418):0.043919):0.057422):0.198881):0.544018,(13:0.383697,14:0.663985):0.213739,1:1.206704);
   tree rep.21500 = (((2:0.338578,(4:0.301285,3:0.222656):0.149867):0.614027,(((7:0.399328,6:0.291683):0.063108,(9:0.153004,8:0.364027):0.101684):0.022546,(5:0.433945,((12:0.135868,11:0.208692):0.086045,10:0.168563):0.048064):0.062843):0.196521):0.403454,(13:0.301504,14:0.707285):0.308603,1:1.292228);
   tree rep.21600 = ((((4:0.232094,3:0.183086):0.150338,2:0.303457):0.483218,((5:0.444731,((11:0.226914,12:0.216027):0.007911,10:0.240078):0.098903):0.086124,(6:0.293575,((9:0.179574,8:0.430239):0.061062,7:0.323418):0.068081):0.045916):0.292120):0.562670,(13:0.558762,14:0.674000):0.203391,1:1.206704);
   tree rep.21700 = ((((4:0.232094,3:0.168636):0.151956,2:0.327182):0.507339,((5:0.444731,((11:0.179182,12:0.150077):0.065377,10:0.249492):0.107518):0.064052,(6:0.293575,((9:0.179574,8:0.430239):0.061062,7:0.323418):0.068081):0.045916):0.348760):0.556149,(13:0.558762,14:0.674000):0.203391,1:1.370540);
   tree rep.21800 = (((((10:0.231562,(12:0.152993,11:0.193105):0.044953):0.078795,5:0.360278):0.029767,((6:0.326674,7:0.388180):0.040467,(8:0.292206,9:0.176788):0.121696):0.135501):0.307486,((3:0.148463,4:0.341207):0.130763,2:0.299512):0.421111):0.667722,(13:0.587844,14:0.736487):0.136195,1:1.296113);
   tree rep.21900 = (((2:0.329708,(4:0.221989,3:0.222656):0.151587):0.388842,((7:0.376269,((9:0.153004,8:0.389021):0.091977,(5:0.467188,((12:0.179458,11:0.161699):0.045691,10:0.168945):0.056417):0.111082):0.018421):0.039328,6:0.291683):0.301494):0.399795,(13:0.363153,14:0.622921):0.174428,1:1.242908);
   tree rep.22000 = ((((4:0.232094,3:0.168636):0.151956,2:0.284904):0.514853,((5:0.438266,((11:0.189017,12:0.158133):0.084105,10:0.273339):0.044448):0.069660,((7:0.323418,6:0.262702):0.058105,(9:0.168882,8:0.430239):0.085074):0.033502):0.312545):0.424591,(13:0.419672,14:0.674000):0.329808,1:1.345509);
   tree rep.22100 = ((((4:0.232094,3:0.168636):0.151956,2:0.284904):0.530457,((5:0.518699,((11:0.189017,12:0.223574):0.070613,10:0.254444):0.054933):0.081543,((7:0.323418,6:0.262702):0.058105,(9:0.168882,8:0.430239):0.085074):0.034956):0.257321):0.505902,(13:0.419672,14:0.695702):0.233336,1:1.250610);
   tree rep.22200 = ((((4:0.232094,3:0.168636):0.151956,2:0.284904):0.466775,((5:0.414954,((11:0.189017,12:0.223574):0.070613,10:0.233910):0.078583):0.108318,((7:0.323418,6:0.262702):0.058105,(9:0.168882,8:0.430239):0.085074):0.069464):0.269245):0.690154,(13:0.419672,14:0.695702):0.183113,1:1.250610);
   tree rep.22300 = ((((4:0.284452,3:0.168636):0.166282,2:0.280026):0.540154,((5:0.414954,((11:0.189017,12:0.223574):0.070613,10:0.260176):0.062192):0.093892,((7:0.323418,6:0.262702):0.058419,(9:0.168882,8:0.284722):0.069301):0.068966):0.190586):0.548129,(13:0.432557,14:0.695702):0.207398,1:1.488703);
   tree rep.22400 = (((2:0.242987,(4:0.286328,3:0.159732):0.213478):0.466712,((5:0.460285,((12:0.174784,11:0.122334):0.077839,10:0.255884):0.056942):0.081508,((9:0.143734,8:0.332052):0.111485,(7:0.310465,6:0.267757):0.072248):0.038967):0.271902):0.431163,(13:0.456579,14:0.603682):0.253022,1:1.325850);
   tree rep.22500 = ((((4:0.284452,3:0.173214):0.153283,2:0.304710):0.507113,((5:0.451501,((11:0.200850,12:0.150597):0.053287,10:0.234739):0.095949):0.087278,((7:0.354627,(9:0.167680,8:0.425614):0.037712):0.059387,6:0.262702):0.068966):0.207112):0.505448,(13:0.310785,14:0.695702):0.172041,1:1.430600);
   tree rep.22600 = (((2:0.283871,(4:0.321036,3:0.159732):0.166226):0.455317,((5:0.549348,((12:0.168177,11:0.131127):0.082523,10:0.215930):0.060546):0.077622,((9:0.151103,8:0.332052):0.104040,(7:0.310465,6:0.267757):0.056754):0.039837):0.272796):0.422418,(13:0.456579,14:0.640366):0.202267,1:1.385462);
   tree rep.22700 = (((2:0.283871,(4:0.321036,3:0.159732):0.180277):0.485966,((5:0.549348,((12:0.168177,11:0.188898):0.066903,10:0.215930):0.081671):0.112636,((9:0.175818,8:0.332052):0.094004,(7:0.309652,6:0.267757):0.060911):0.020252):0.314246):0.422418,(13:0.456579,14:0.640366):0.202267,1:1.385462);
   tree rep.22800 = (((2:0.259596,(4:0.321036,3:0.149016):0.149133):0.485966,((5:0.459642,((12:0.168177,11:0.178852):0.080135,10:0.187556):0.068881):0.112636,((9:0.175818,8:0.332052):0.094004,(7:0.309652,6:0.271084):0.031805):0.040292):0.321767):0.378443,(13:0.456579,14:0.724414):0.256071,1:1.058596);
   tree rep.22900 = ((((4:0.284452,3:0.159632):0.191689,2:0.276718):0.427259,((5:0.451501,((11:0.200850,12:0.172543):0.045617,10:0.234739):0.095745):0.118140,((9:0.160365,8:0.383004):0.090481,(7:0.349680,6:0.258548):0.111584):0.033813):0.332134):0.396560,(13:0.349626,14:0.516395):0.203714,1:1.295325);
   tree rep.23000 = (((((10:0.191670,(12:0.219956,11:0.151418):0.035517):0.069961,5:0.378801):0.111882,((6:0.306463,7:0.283943):0.068535,(8:0.367344,9:0.161049):0.145826):0.047802):0.213167,((3:0.154789,4:0.293571):0.130835,2:0.311800):0.468899):0.556664,(13:0.284480,14:0.682091):0.449468,1:1.055528);
   tree rep.23100 = ((((3:0.128535,4:0.320862):0.114788,2:0.376311):0.495986,(((((11:0.161686,(5:0.540200,12:0.198735):0.047022):0.053501,10:0.146552):0.137173,(9:0.190413,8:0.347450):0.046486):0.106180,7:0.302021):0.045526,6:0.255528):0.315960):0.601729,(13:0.357023,14:0.771935):0.167083,1:1.372570);
   tree rep.23200 = ((((4:0.270903,3:0.170934):0.184638,2:0.286403):0.456524,((5:0.436976,((11:0.197145,12:0.227184):0.050999,10:0.229478):0.070635):0.098166,((9:0.171761,8:0.373650):0.105969,(7:0.325055,6:0.258548):0.068458):0.102337):0.206936):0.547656,(13:0.272563,14:0.798992):0.265974,1:1.149410);
   tree rep.23300 = ((((4:0.270903,3:0.170934):0.184638,2:0.286403):0.456161,((5:0.436976,((11:0.197145,12:0.176266):0.038466,10:0.284748):0.070635):0.074977,((9:0.171761,8:0.373650):0.121315,(7:0.325055,6:0.269652):0.074663):0.090106):0.240305):0.628629,(13:0.298773,14:0.798992):0.187039,1:1.324449);
   tree rep.23400 = (((((6:0.242047,7:0.340171):0.131222,(8:0.303955,9:0.178760):0.051455):0.040304,((10:0.224906,(12:0.186138,11:0.174879):0.024995):0.071987,5:0.363859):0.093628):0.273964,((3:0.154903,4:0.301006):0.138751,2:0.257181):0.560110):0.556664,(13:0.235422,14:0.807688):0.296753,1:1.174092);
   tree rep.23500 = ((((4:0.270903,3:0.183183):0.218267,2:0.292594):0.492358,((5:0.409476,((11:0.153299,12:0.182399):0.059104,10:0.197161):0.051476):0.074832,((9:0.171141,8:0.373650):0.079418,(7:0.314194,6:0.269652):0.106225):0.073727):0.233053):0.477605,(13:0.461614,14:0.712892):0.382656,1:1.158606);
   tree rep.23600 = ((((4:0.270903,3:0.183183):0.218267,2:0.305981):0.435812,((5:0.409476,((11:0.153299,12:0.182399):0.059104,10:0.197161):0.051476):0.089453,((9:0.171141,8:0.373650):0.055015,(7:0.314194,6:0.256361):0.078331):0.037103):0.295995):0.477605,(13:0.461614,14:0.712892):0.382656,1:1.158606);
   tree rep.23700 = (((2:0.356439,(4:0.246751,3:0.159932):0.133402):0.446105,((11:0.098347,(10:0.246249,(5:0.414455,12:0.178499):0.037023):0.022587):0.092431,((9:0.201185,8:0.353164):0.067401,(7:0.320456,6:0.317297):0.140931):0.085796):0.327371):0.578267,(13:0.218567,14:0.746802):0.280118,1:1.296491);
   tree rep.23800 = ((((3:0.185004,4:0.264102):0.081243,2:0.399789):0.553612,(6:0.224946,(((((12:0.147401,5:0.504391):0.085283,11:0.117259):0.049331,10:0.287041):0.169639,(9:0.171080,8:0.361299):0.073167):0.065945,7:0.317851):0.115165):0.365764):0.512210,(13:0.373314,14:0.776026):0.142211,1:1.454246);
   tree rep.23900 = ((((4:0.245476,3:0.192646):0.138281,2:0.300100):0.396866,((5:0.427569,((11:0.128695,12:0.182399):0.065384,10:0.222863):0.041443):0.071325,((9:0.171141,8:0.373650):0.077192,(7:0.284262,6:0.318679):0.073206):0.066352):0.391338):0.314040,(13:0.535286,14:0.712892):0.324323,1:1.339410);
   tree rep.24000 = (((2:0.244016,(4:0.267796,3:0.149434):0.193218):0.403463,(((11:0.157921,(5:0.422231,12:0.128280):0.059690):0.043535,10:0.194376):0.141123,((9:0.203981,8:0.353164):0.053440,(7:0.319269,6:0.317297):0.064377):0.060602):0.347878):0.419851,(13:0.295475,14:0.746802):0.310553,1:1.431873);
   tree rep.24100 = ((((4:0.245476,3:0.198368):0.138408,2:0.300100):0.412636,((5:0.396032,((11:0.128695,12:0.220770):0.063912,10:0.218195):0.079378):0.057594,((9:0.171141,8:0.373650):0.077192,(7:0.284262,6:0.318679):0.073206):0.067864):0.391338):0.496576,(13:0.561344,14:0.712892):0.172861,1:1.339410);
   tree rep.24200 = (((2:0.293985,(4:0.258297,3:0.170004):0.233345):0.595309,(((11:0.177031,(5:0.497158,12:0.146544):0.124060):0.027648,10:0.252419):0.092849,((9:0.181386,8:0.353164):0.086982,(7:0.319269,6:0.317297):0.049063):0.049046):0.288124):0.535532,(13:0.376458,14:0.669489):0.187435,1:1.265192);
   tree rep.24300 = (((2:0.293985,(4:0.258297,3:0.170004):0.233345):0.555028,(((11:0.195137,(5:0.467173,12:0.202371):0.091297):0.027808,10:0.224649):0.092849,((9:0.181386,8:0.322777):0.119262,(7:0.319269,6:0.317297):0.049063):0.062042):0.276028):0.535532,(13:0.376458,14:0.669489):0.187435,1:1.265192);
   tree rep.24400 = (((2:0.293985,(4:0.258297,3:0.170004):0.233345):0.555028,(((11:0.195137,10:0.217903):0.033076,(5:0.444106,12:0.167078):0.061471):0.080879,((9:0.144135,8:0.322777):0.108510,(7:0.319269,6:0.317297):0.046619):0.061769):0.276028):0.535532,(13:0.376458,14:0.669489):0.187435,1:1.265192);
   tree rep.24500 = ((((4:0.305024,3:0.159665):0.124523,2:0.331139):0.490436,((5:0.464881,((11:0.130159,12:0.210333):0.051879,10:0.187173):0.071645):0.087408,((9:0.205704,8:0.311727):0.100166,(7:0.368870,6:0.258238):0.087882):0.060198):0.284962):0.480968,(13:0.561344,14:0.773926):0.140902,1:1.271270);
   tree rep.24600 = (((2:0.398487,(4:0.247587,3:0.145550):0.138621):0.406911,(((11:0.195137,(5:0.441023,12:0.146708):0.045421):0.040561,10:0.247654):0.173441,((9:0.186895,8:0.373868):0.079702,(7:0.352978,6:0.328699):0.028093):0.090806):0.301646):0.394438,(13:0.393253,14:0.669489):0.273505,1:1.265192);
   tree rep.24700 = (((2:0.308905,(4:0.271906,3:0.191633):0.127278):0.406911,(((11:0.142066,(5:0.364935,12:0.125502):0.074289):0.045387,10:0.247654):0.121102,((9:0.186895,8:0.370406):0.094052,(7:0.352978,6:0.328699):0.054645):0.058094):0.376733):0.542586,(13:0.405313,14:0.669489):0.151355,1:1.262700);
   tree rep.24800 = ((((4:0.259648,3:0.192926):0.218746,2:0.273706):0.490436,((5:0.406323,((11:0.130159,12:0.214456):0.096992,10:0.196398):0.060121):0.093072,((9:0.183935,8:0.378348):0.075380,(7:0.329592,6:0.258238):0.097527):0.081324):0.263299):0.371528,(13:0.364001,14:0.704667):0.162469,1:1.408858);
   tree rep.24900 = (((2:0.338209,(4:0.271906,3:0.191633):0.127278):0.644046,(((((11:0.151451,(5:0.522815,12:0.162273):0.037378):0.073884,10:0.256912):0.128390,(9:0.186895,8:0.380308):0.071090):0.054645,7:0.352978):0.045559,6:0.328699):0.205381):0.569931,(13:0.405313,14:0.669489):0.151355,1:1.262700);
   tree rep.25000 = ((((3:0.144746,4:0.226623):0.209100,2:0.223047):0.516162,(6:0.337819,(((((5:0.520565,12:0.118810):0.025255,11:0.194083):0.048320,10:0.184505):0.224798,(9:0.206418,8:0.368646):0.019826):0.060833,7:0.349836):0.063162):0.353123):0.634389,(13:0.485069,14:0.745079):0.176234,1:1.256978);
   tree rep.25100 = ((((6:0.268593,((8:0.384201,9:0.190013):0.115332,7:0.305294):0.059017):0.062705,((10:0.222008,(12:0.202645,11:0.151880):0.028059):0.085927,5:0.399074):0.071287):0.230817,((3:0.119791,4:0.313379):0.212316,2:0.293562):0.481373):0.539704,(13:0.355798,14:0.773652):0.163949,1:1.381501);
   tree rep.25200 = ((((4:0.304339,3:0.192926):0.139145,2:0.296745):0.583189,((5:0.384308,((11:0.156515,12:0.204617):0.045837,10:0.251529):0.073149):0.090873,((9:0.146189,8:0.392325):0.094710,(7:0.383726,6:0.237713):0.057379):0.043293):0.266684):0.494367,(13:0.460233,14:0.704667):0.180242,1:1.023584);
   tree rep.25300 = (((2:0.369115,(4:0.300629,3:0.112420):0.085628):0.492641,((((11:0.159659,(5:0.430589,12:0.145207):0.058836):0.059622,10:0.230415):0.111867,(9:0.186895,8:0.388379):0.079364):0.039728,(7:0.320598,6:0.328699):0.036584):0.406779):0.356488,(13:0.349051,14:0.681773):0.366861,1:1.264868);
   tree rep.25400 = (((2:0.369115,(4:0.300629,3:0.112420):0.085628):0.492641,((((11:0.151153,(5:0.430589,12:0.145207):0.058836):0.068462,10:0.230415):0.157145,(9:0.230519,8:0.388379):0.071023):0.041318,(7:0.320598,6:0.328699):0.031534):0.281017):0.694924,(13:0.427740,14:0.597801):0.280238,1:1.264868);
   tree rep.25500 = (((((7:0.362093,(8:0.348213,9:0.178668):0.084697):0.035954,6:0.302474):0.023258,(((12:0.232972,11:0.159573):0.064605,10:0.204957):0.073989,5:0.399074):0.094434):0.300025,((3:0.104759,4:0.283685):0.134564,2:0.260242):0.369159):0.517123,(13:0.310109,14:0.773652):0.154641,1:1.451257);
   tree rep.25600 = ((((4:0.301867,3:0.156290):0.128014,2:0.284551):0.538672,(((9:0.248505,8:0.311087):0.087920,(7:0.383726,6:0.230161):0.095012):0.020786,(5:0.455560,((11:0.124881,12:0.127563):0.053497,10:0.214178):0.053969):0.157159):0.354237):0.617833,(13:0.453435,14:0.707898):0.242918,1:1.017249);
   tree rep.25700 = ((((4:0.301867,3:0.156290):0.128014,2:0.284551):0.533190,(((9:0.248505,8:0.398738):0.073088,(7:0.348165,6:0.230161):0.126346):0.023970,(((11:0.126011,12:0.203216):0.039269,5:0.444331):0.050252,10:0.227058):0.164530):0.354237):0.396902,(13:0.453435,14:0.707898):0.242918,1:1.221539);
   tree rep.25800 = (((2:0.339841,(4:0.290253,3:0.158818):0.085744):0.619213,(((((11:0.214445,(5:0.532204,12:0.146162):0.020112):0.046840,10:0.216764):0.153624,(9:0.230519,8:0.381758):0.030945):0.091756,7:0.320598):0.093640,6:0.195169):0.286043):0.533524,(13:0.475211,14:0.654957):0.281712,1:1.300424);
   tree rep.25900 = (((2:0.339841,(4:0.290253,3:0.158818):0.125793):0.484145,(((((11:0.214445,(5:0.446529,12:0.146162):0.061627):0.043727,10:0.216764):0.170325,(9:0.230519,8:0.381758):0.030945):0.078654,7:0.320598):0.101090,6:0.282484):0.413373):0.692441,(13:0.475211,14:0.618233):0.057086,1:1.436337);
   tree rep.26000 = ((((4:0.231232,3:0.112787):0.157396,2:0.289405):0.513401,(((9:0.191384,8:0.400290):0.109988,(7:0.361939,6:0.230161):0.073019):0.045026,(5:0.380248,((11:0.158438,12:0.196756):0.047906,10:0.227898):0.076741):0.150817):0.252644):0.538904,(13:0.235175,14:0.809635):0.292945,1:1.203477);
   tree rep.26100 = (((2:0.328297,(4:0.290253,3:0.158818):0.125793):0.534822,(((((11:0.186795,(5:0.446529,12:0.130835):0.091238):0.044358,10:0.222792):0.222758,(9:0.214996,8:0.381758):0.019931):0.077070,7:0.388386):0.051533,6:0.216047):0.333347):0.462154,(13:0.434727,14:0.618233):0.162748,1:1.455401);
   tree rep.26200 = ((((4:0.280856,3:0.112787):0.181353,2:0.282476):0.474558,(((9:0.191384,8:0.344809):0.112045,(7:0.361939,6:0.316219):0.037941):0.062644,(5:0.371528,((11:0.158438,12:0.199639):0.051926,10:0.232401):0.063054):0.100104):0.277590):0.576083,(13:0.285571,14:0.698835):0.151838,1:1.196643);
   tree rep.26300 = ((((4:0.230613,3:0.112787):0.231025,2:0.282476):0.571948,(((9:0.167474,8:0.344809):0.112219,(7:0.361939,6:0.316219):0.037941):0.068282,(5:0.371528,((11:0.159015,12:0.247460):0.078085,10:0.258145):0.063261):0.095412):0.195749):0.576083,(13:0.285571,14:0.698835):0.151838,1:1.196643);
   tree rep.26400 = ((((4:0.230897,3:0.112787):0.231559,2:0.282476):0.493905,(((9:0.181824,8:0.369572):0.075276,(7:0.361939,6:0.336895):0.050940):0.024728,(5:0.371528,((11:0.168023,12:0.247460):0.053104,10:0.177949):0.063261):0.085190):0.204943):0.692546,(13:0.285571,14:0.805707):0.215857,1:1.135459);
   tree rep.26500 = (((((8:0.325658,9:0.242513):0.104579,(7:0.315008,6:0.328151):0.048463):0.079279,(((12:0.159804,11:0.187072):0.034900,10:0.191467):0.066707,5:0.399842):0.094179):0.321606,((3:0.172599,4:0.293938):0.127452,2:0.317290):0.422649):0.573391,(13:0.448977,14:0.602409):0.152704,1:1.218675);
   tree rep.26600 = (((2:0.310388,(4:0.348060,3:0.175705):0.119767):0.428363,(((((11:0.163197,(5:0.460470,12:0.137040):0.118580):0.034959,10:0.196516):0.176016,(9:0.191916,8:0.348044):0.039089):0.122387,7:0.320922):0.080288,6:0.233775):0.428884):0.433446,(13:0.390971,14:0.618233):0.274064,1:1.493808);
   tree rep.26700 = ((((4:0.248176,3:0.149037):0.235502,2:0.285520):0.470364,(((9:0.181824,8:0.369572):0.073587,(7:0.283931,6:0.336895):0.055196):0.074177,(5:0.439504,((11:0.188206,12:0.196948):0.079649,10:0.217936):0.047845):0.064256):0.199757):0.650441,(13:0.278064,14:0.783234):0.249707,1:1.127706);
   tree rep.26800 = ((((4:0.248176,3:0.149037):0.235502,2:0.285520):0.470364,(((9:0.188520,8:0.369572):0.047188,(7:0.283931,6:0.336895):0.092697):0.080782,(5:0.439504,((11:0.199347,12:0.181511):0.024574,10:0.244116):0.061436):0.064439):0.199757):0.650441,(13:0.278064,14:0.627968):0.174997,1:1.600077);
   tree rep.26900 = (((2:0.352685,(4:0.278991,3:0.176768):0.099297):0.554067,(((((11:0.219317,(5:0.472229,12:0.172900):0.043086):0.041480,10:0.207759):0.138523,(9:0.203374,8:0.426253):0.066893):0.115763,7:0.348424):0.014363,6:0.320941):0.366069):0.433446,(13:0.309028,14:0.766178):0.209946,1:1.535306);
   tree rep.27000 = ((((4:0.248176,3:0.191872):0.230489,2:0.285520):0.493632,((((9:0.188520,8:0.395381):0.038173,7:0.353902):0.076575,6:0.290957):0.032284,(5:0.462100,((11:0.171059,12:0.170279):0.082151,10:0.198829):0.028343):0.089101):0.315294):0.610427,(13:0.278064,14:0.567889):0.154527,1:1.284494);
   tree rep.27100 = (((((8:0.385739,9:0.218227):0.039915,((12:0.186522,(11:0.195533,10:0.206088):0.035303):0.078974,5:0.366939):0.135320):0.070634,(7:0.306947,6:0.307635):0.027027):0.346486,((3:0.160681,4:0.268308):0.190029,2:0.380300):0.346496):0.468030,(13:0.350224,14:0.746188):0.213668,1:1.193100);
   tree rep.27200 = (((2:0.352685,(4:0.278991,3:0.176768):0.099297):0.554067,(((((11:0.208047,(5:0.532734,12:0.097336):0.080794):0.036519,10:0.247748):0.164917,(9:0.203374,8:0.347453):0.100851):0.047392,7:0.377748):0.091206,6:0.272934):0.269794):0.400848,(13:0.341492,14:0.587565):0.273820,1:1.448299);
   tree rep.27300 = (((2:0.352685,(4:0.278991,3:0.176768):0.099297):0.589272,(((((11:0.208047,(5:0.477767,12:0.104814):0.051355):0.048873,10:0.247748):0.124020,(9:0.215717,8:0.408008):0.079930):0.051353,7:0.377748):0.051997,6:0.272934):0.269794):0.490717,(13:0.511712,14:0.587565):0.101780,1:1.448299);
   tree rep.27400 = ((((4:0.200568,3:0.162005):0.234768,2:0.243453):0.461688,(((7:0.343772,(9:0.147842,8:0.395381):0.160760):0.024553,6:0.275281):0.101860,(5:0.462100,((11:0.195542,12:0.226171):0.034452,10:0.238590):0.051526):0.090421):0.277820):0.478475,(13:0.268528,14:0.678052):0.239475,1:1.366614);
   tree rep.27500 = ((13:0.511712,((2:0.311788,(4:0.264945,3:0.184869):0.164334):0.590630,(((((11:0.255790,(5:0.490303,12:0.138907):0.060719):0.048873,10:0.205617):0.193354,(9:0.215717,8:0.326759):0.044002):0.063946,7:0.377748):0.051997,6:0.275197):0.287827):0.757304):0.002711,14:0.729682,1:1.448299);
   tree rep.27600 = ((((4:0.362030,3:0.138258):0.119260,2:0.300149):0.460976,(((7:0.408081,(9:0.136447,8:0.395381):0.137897):0.026700,6:0.310023):0.076229,(5:0.453632,((11:0.175587,12:0.183553):0.047997,10:0.201290):0.033847):0.107435):0.397965):0.295356,(13:0.267776,14:0.678052):0.419479,1:1.366614);
   tree rep.27700 = ((((3:0.180494,4:0.310338):0.139867,2:0.299372):0.500393,(7:0.306470,((((10:0.223761,(12:0.195737,11:0.161401):0.055556):0.064009,5:0.395108):0.120115,(9:0.218175,8:0.305803):0.090736):0.091414,6:0.292889):0.061992):0.211206):0.518011,(13:0.531065,14:0.654815):0.270925,1:1.135787);
   tree rep.27800 = ((((4:0.275281,3:0.151292):0.125347,2:0.384889):0.408801,(((7:0.392147,6:0.321545):0.083584,(9:0.210856,8:0.307596):0.140305):0.056901,(5:0.424547,((11:0.158834,12:0.168081):0.028151,10:0.191016):0.065573):0.113534):0.418659):0.452658,(13:0.390561,14:0.678052):0.170071,1:1.044317);
   tree rep.27900 = (13:0.507437,(((2:0.327521,(4:0.264945,3:0.131405):0.107107):0.522195,(((((11:0.148061,(5:0.490303,12:0.107064):0.080934):0.025759,10:0.181288):0.175473,(9:0.271739,8:0.432144):0.024572):0.085676,7:0.360656):0.068181,6:0.249227):0.377752):0.557914,14:0.729682):0.029949,1:1.509909);
   tree rep.28000 = ((((4:0.199781,3:0.182433):0.135345,2:0.392322):0.395897,(((7:0.457023,6:0.299700):0.045956,(9:0.210856,8:0.307596):0.126966):0.080561,(5:0.465248,((11:0.158834,12:0.168081):0.028151,10:0.227734):0.079361):0.107134):0.292117):0.408258,(13:0.365448,14:0.678052):0.135899,1:1.493394);
   tree rep.28100 = ((((((11:0.144704,12:0.198023):0.109306,10:0.278619):0.092831,5:0.439205):0.129504,((7:0.366144,6:0.267197):0.034170,(8:0.287957,9:0.178877):0.099678):0.052887):0.351039,((3:0.161150,4:0.238575):0.216575,2:0.250407):0.509091):0.466403,(13:0.300623,14:0.778088):0.260442,1:1.420741);
   tree rep.28200 = ((((((11:0.144704,12:0.160698):0.086417,10:0.198086):0.068559,5:0.560513):0.097179,((7:0.366144,6:0.267197):0.033288,(8:0.287957,9:0.178877):0.109238):0.092551):0.360611,((3:0.161150,4:0.238575):0.216575,2:0.250407):0.509091):0.453081,(13:0.300623,14:0.767634):0.295370,1:1.115004);
   tree rep.28300 = ((((3:0.151857,4:0.300405):0.081969,2:0.336477):0.451950,((((10:0.262471,((12:0.172687,5:0.421619):0.041378,11:0.157854):0.068128):0.207392,(9:0.197812,8:0.291995):0.082336):0.044907,7:0.317983):0.044520,6:0.248157):0.355310):0.481651,(13:0.324815,14:0.781560):0.173509,1:1.191848);
   tree rep.28400 = ((((3:0.151857,4:0.300405):0.081969,2:0.313046):0.438293,((((10:0.200512,((12:0.172687,5:0.421619):0.041378,11:0.134268):0.031401):0.163145,(9:0.197812,8:0.291995):0.082336):0.070867,7:0.317983):0.034204,6:0.236745):0.355310):0.430295,(13:0.324815,14:0.787819):0.120365,1:1.494127);
   tree rep.28500 = ((((((11:0.144704,12:0.158910):0.086540,10:0.221829):0.032865,5:0.363141):0.098411,((7:0.343713,(8:0.329610,9:0.183684):0.086689):0.046356,6:0.338014):0.070231):0.221884,((3:0.154503,4:0.238575):0.199126,2:0.261544):0.548678):0.453081,(13:0.300623,14:0.767634):0.295370,1:1.115004);
   tree rep.28600 = ((((((11:0.148268,12:0.158910):0.048256,10:0.228816):0.046286,5:0.363141):0.097850,((7:0.305205,6:0.251503):0.031207,(8:0.329610,9:0.160006):0.056774):0.058579):0.221884,((3:0.154503,4:0.238575):0.199126,2:0.261544):0.548678):0.453081,(13:0.428355,14:0.767634):0.320747,1:1.294917);
   tree rep.28700 = (((2:0.362377,(4:0.289245,3:0.163450):0.110803):0.618644,((((((5:0.481286,12:0.144320):0.053812,10:0.246872):0.050298,11:0.188744):0.124816,(9:0.181740,8:0.392493):0.109926):0.065770,7:0.418620):0.081251,6:0.309398):0.244032):0.549554,(13:0.414017,14:0.723927):0.239692,1:1.444333);
   tree rep.28800 = (((2:0.362377,(4:0.289245,3:0.163450):0.110803):0.606780,((((10:0.246872,((5:0.571438,12:0.080554):0.064894,11:0.188744):0.037064):0.124816,(9:0.120469,8:0.392493):0.135702):0.063203,7:0.418620):0.067674,6:0.309398):0.242318):0.563697,(13:0.445845,14:0.720691):0.147060,1:1.444333);
   tree rep.28900 = ((((((11:0.181029,12:0.158910):0.044613,10:0.235010):0.039095,5:0.481848):0.111555,((7:0.305205,6:0.251503):0.054266,(8:0.421551,9:0.160006):0.054952):0.057765):0.335712,((3:0.154503,4:0.238575):0.199126,2:0.261544):0.556859):0.670641,(13:0.311278,14:0.743560):0.159160,1:1.249930);
   tree rep.29000 = ((((((11:0.181029,12:0.186797):0.040005,10:0.246716):0.027896,5:0.476802):0.095402,((7:0.305205,6:0.251503):0.054191,(8:0.421551,9:0.157289):0.064215):0.100083):0.312142,((3:0.154503,4:0.238575):0.199126,2:0.261544):0.556859):0.670641,(13:0.311278,14:0.743560):0.159160,1:1.249930);
   tree rep.29100 = ((((((11:0.181029,12:0.171510):0.060133,10:0.181690):0.044635,5:0.476802):0.092775,((7:0.305205,(8:0.340273,9:0.175513):0.067909):0.072901,6:0.251503):0.021555):0.206578,((3:0.118920,4:0.238575):0.155122,2:0.284450):0.556859):0.568907,(13:0.263213,14:0.743560):0.181039,1:1.353969);
   tree rep.29200 = ((((((11:0.181029,12:0.168175):0.078354,10:0.248956):0.044635,5:0.476802):0.092775,((7:0.288963,(8:0.340273,9:0.250125):0.044975):0.084409,6:0.272210):0.021555):0.271071,((3:0.158101,4:0.238575):0.138704,2:0.336835):0.563545):0.568907,(13:0.263213,14:0.743560):0.181039,1:1.353969);
   tree rep.29300 = (((2:0.407335,(4:0.265230,3:0.164175):0.090024):0.572131,(((((11:0.132002,(5:0.426326,12:0.146329):0.048244):0.045354,10:0.203768):0.168669,(9:0.142533,8:0.392493):0.045188):0.133223,7:0.285138):0.057150,6:0.280356):0.314020):0.447172,(13:0.306905,14:0.720691):0.210067,1:1.362407);
   tree rep.29400 = (((((((11:0.181029,12:0.168175):0.078354,10:0.273474):0.074614,5:0.478412):0.139477,(7:0.367409,(8:0.249504,9:0.173128):0.105457):0.052979):0.003467,6:0.284860):0.283782,((3:0.158101,4:0.226967):0.099214,2:0.371767):0.520786):0.469237,(13:0.386532,14:0.743560):0.293732,1:1.132212);
   tree rep.29500 = ((((4:0.304522,3:0.173250):0.120343,2:0.269340):0.505741,((5:0.394088,((10:0.223973,11:0.210354):0.022418,12:0.169972):0.063511):0.093939,((9:0.193353,8:0.358565):0.085605,(7:0.432335,6:0.312456):0.040015):0.096365):0.304871):0.540085,(13:0.382917,14:0.705642):0.198851,1:1.477087);
   tree rep.29600 = (((((11:0.181029,(12:0.220731,10:0.225503):0.029774):0.095940,5:0.411211):0.110738,(6:0.276105,(7:0.417909,(8:0.351792,9:0.158037):0.083379):0.030896):0.069029):0.190465,((3:0.158101,4:0.193678):0.144827,2:0.375186):0.463932):0.571206,(13:0.386532,14:0.752461):0.235548,1:1.341903);
   tree rep.29700 = (((2:0.327616,(4:0.253208,3:0.164175):0.113381):0.547494,((7:0.339718,(((11:0.252846,(5:0.487748,12:0.162791):0.074699):0.039297,10:0.216701):0.108339,(9:0.180404,8:0.475468):0.080525):0.114284):0.025900,6:0.339235):0.305045):0.360169,(13:0.402010,14:0.698504):0.312079,1:1.262059);
   tree rep.29800 = (((2:0.327616,(4:0.253208,3:0.164175):0.113381):0.574192,((7:0.336551,(((11:0.179944,(5:0.487748,12:0.130264):0.052374):0.039297,10:0.205990):0.132837,(9:0.180404,8:0.475468):0.036736):0.082365):0.017962,6:0.246440):0.305045):0.438609,(13:0.350389,14:0.698504):0.425233,1:1.425756);
   tree rep.29900 = ((((4:0.278444,3:0.173250):0.136570,2:0.415613):0.505741,((5:0.437748,(10:0.203551,(11:0.197445,12:0.231621):0.043791):0.059835):0.054709,((9:0.193353,8:0.360372):0.093809,(7:0.432335,6:0.317604):0.046084):0.044140):0.262173):0.602201,(13:0.309223,14:0.705642):0.221714,1:1.142866);
   tree rep.30000 = (((2:0.302300,(4:0.240378,3:0.164175):0.147637):0.585171,((7:0.310423,(((11:0.179944,(5:0.487748,12:0.130264):0.045287):0.061741,10:0.212887):0.185801,(9:0.207702,8:0.346683):0.047356):0.041927):0.047797,6:0.249529):0.305045):0.502313,(13:0.356857,14:0.698504):0.448577,1:1.425756);
   tree rep.30100 = (((2:0.371124,(4:0.240378,3:0.127049):0.195569):0.585171,((7:0.310423,(((11:0.179944,(5:0.487748,12:0.130264):0.045287):0.061741,10:0.212887):0.185801,(9:0.207702,8:0.346683):0.068357):0.029575):0.052427,6:0.249529):0.305045):0.502313,(13:0.356857,14:0.698504):0.448577,1:1.425756);
   tree rep.30200 = (((2:0.371124,(4:0.240378,3:0.127049):0.195569):0.498765,((7:0.310423,(((11:0.229112,(5:0.466462,12:0.196087):0.074139):0.018658,10:0.225383):0.208407,(9:0.207702,8:0.346683):0.073809):0.029575):0.070493,6:0.238535):0.225743):0.447834,(13:0.356857,14:0.710274):0.326797,1:1.589309);
   tree rep.30300 = ((((7:0.307065,((10:0.200144,(11:0.171716,(12:0.187374,5:0.435216):0.048661):0.027286):0.167628,(8:0.348025,9:0.224123):0.059254):0.108016):0.060712,6:0.286687):0.400204,((3:0.110966,4:0.191613):0.191753,2:0.282912):0.469981):0.469090,(13:0.374090,14:0.526375):0.237737,1:1.117614);
   tree rep.30400 = ((((4:0.309590,3:0.130736):0.144372,2:0.336168):0.471107,((5:0.491502,(10:0.225088,(11:0.160239,12:0.150851):0.040543):0.049221):0.067991,((9:0.188814,8:0.389439):0.081907,(7:0.307748,6:0.317604):0.057543):0.095303):0.287121):0.500402,(13:0.469747,14:0.705642):0.117441,1:1.466674);
   tree rep.30500 = ((((4:0.309590,3:0.130736):0.144372,2:0.336168):0.442710,((5:0.448702,(10:0.255505,(11:0.182714,12:0.150851):0.031294):0.067188):0.063462,((9:0.188814,8:0.389439):0.081907,(7:0.307748,6:0.317604):0.057543):0.064085):0.282818):0.500402,(13:0.508502,14:0.705642):0.083113,1:1.477732);
   tree rep.30600 = (((2:0.314219,(4:0.256938,3:0.135479):0.199675):0.403514,((7:0.271244,(((11:0.199300,(5:0.466462,12:0.145029):0.062635):0.069162,10:0.171063):0.167176,(9:0.259239,8:0.418069):0.054435):0.066959):0.051705,6:0.288226):0.223665):0.422696,(13:0.332487,14:0.769607):0.283920,1:1.258064);
   tree rep.30700 = ((((4:0.309590,3:0.132609):0.101829,2:0.385595):0.442710,((5:0.450338,(10:0.199424,(11:0.190160,12:0.155064):0.042865):0.075031):0.050927,((9:0.188814,8:0.389439):0.081907,(7:0.291171,6:0.317604):0.061381):0.080764):0.312780):0.500402,(13:0.491162,14:0.705642):0.152307,1:1.433995);
   tree rep.30800 = ((((7:0.367206,((10:0.226246,(11:0.188839,(12:0.130270,5:0.467718):0.076502):0.036559):0.195291,(8:0.323515,9:0.231431):0.084272):0.062367):0.125724,6:0.209604):0.346180,((3:0.113581,4:0.334550):0.175795,2:0.310284):0.591107):0.434714,(13:0.453888,14:0.552579):0.181602,1:1.614903);
   tree rep.30900 = ((((7:0.367206,((10:0.237594,(11:0.180509,(12:0.130270,5:0.493381):0.099392):0.036559):0.185080,(8:0.323515,9:0.150087):0.072323):0.050434):0.081960,6:0.250932):0.251471,((3:0.113581,4:0.345423):0.153249,2:0.322111):0.556500):0.561401,(13:0.483060,14:0.629834):0.111882,1:1.614903);
   tree rep.31000 = (((2:0.270271,(4:0.313724,3:0.152832):0.171662):0.574792,((7:0.379260,(((11:0.193556,(5:0.521886,12:0.143654):0.036727):0.058667,10:0.245871):0.181739,(9:0.179002,8:0.300993):0.084412):0.046758):0.077554,6:0.262997):0.194098):0.470998,(13:0.319164,14:0.642329):0.212244,1:1.169608);
   tree rep.31100 = ((((7:0.356421,(((10:0.222843,(12:0.130270,5:0.400832):0.045545):0.034423,11:0.173121):0.159937,(8:0.389266,9:0.197508):0.087291):0.064344):0.087001,6:0.272242):0.239236,((3:0.132793,4:0.213949):0.210405,2:0.305255):0.536527):0.409638,(13:0.358157,14:0.663893):0.249364,1:1.174673);
   tree rep.31200 = (((2:0.270271,(4:0.313724,3:0.170204):0.159851):0.516941,((7:0.361940,(((11:0.139915,(5:0.375408,12:0.154852):0.097361):0.028606,10:0.194169):0.189871,(9:0.192855,8:0.393625):0.066985):0.094232):0.072837,6:0.262997):0.211680):0.470998,(13:0.307298,14:0.702475):0.208793,1:1.181396);
   tree rep.31300 = (((((4:0.259816,3:0.118182):0.185781,2:0.269630):0.621383,((5:0.450338,(10:0.238964,(11:0.142688,12:0.200785):0.041318):0.075031):0.102689,((9:0.174562,8:0.335642):0.117022,(7:0.322603,6:0.218257):0.113834):0.102527):0.171154):0.588007,13:0.334271):0.065261,14:0.635517,1:1.391396);
   tree rep.31400 = (((((4:0.220435,3:0.170365):0.183152,2:0.282322):0.399584,((5:0.450338,(10:0.238964,(11:0.142688,12:0.200785):0.041318):0.075031):0.107769,((9:0.138222,8:0.335642):0.082573,(7:0.322603,6:0.218257):0.106456):0.045290):0.314955):0.588007,13:0.371680):0.051028,14:0.635517,1:1.242736);
   tree rep.31500 = ((((4:0.220435,3:0.170365):0.183152,2:0.282322):0.390741,((5:0.450338,(10:0.238964,(11:0.142688,12:0.200785):0.041318):0.075031):0.107769,((9:0.138222,8:0.335642):0.082573,(7:0.342312,6:0.218257):0.113597):0.047419):0.322802):0.572364,(13:0.394911,14:0.635517):0.112081,1:1.195828);
   tree rep.31600 = ((((4:0.220435,3:0.170365):0.175961,2:0.282322):0.600071,((5:0.450338,(10:0.188472,(11:0.140773,12:0.200785):0.060765):0.057013):0.117332,((9:0.133091,8:0.335642):0.045255,(7:0.345968,6:0.270662):0.073597):0.065634):0.233704):0.688627,(13:0.394911,14:0.635517):0.112081,1:1.174242);
   tree rep.31700 = (((2:0.258299,(4:0.261068,3:0.178321):0.148777):0.377936,((((9:0.154219,8:0.393625):0.052726,7:0.326176):0.066947,((11:0.170518,(5:0.572485,12:0.153407):0.086793):0.032861,10:0.223650):0.116359):0.071587,6:0.263298):0.306043):0.555846,(13:0.374616,14:0.702475):0.212842,1:1.194437);
   tree rep.31800 = ((((4:0.245960,3:0.170365):0.174294,2:0.341312):0.572759,((5:0.450338,(10:0.231587,(11:0.162949,12:0.200785):0.039455):0.098933):0.072272,((9:0.194549,8:0.335642):0.035878,(7:0.370089,6:0.270662):0.077369):0.043979):0.256875):0.480709,(13:0.394911,14:0.604312):0.239458,1:1.174242);
   tree rep.31900 = ((((4:0.245960,3:0.170365):0.174294,2:0.341312):0.572759,((5:0.450338,(10:0.231587,(11:0.162465,12:0.200785):0.032795):0.088901):0.069047,((9:0.181253,8:0.335642):0.075767,(7:0.370089,6:0.296647):0.017443):0.063701):0.263904):0.480709,(13:0.394911,14:0.636374):0.316782,1:1.382128);
   tree rep.32000 = ((((4:0.245960,3:0.170365):0.174294,2:0.341312):0.536703,((5:0.450338,(10:0.231587,(11:0.162465,12:0.200785):0.032795):0.088901):0.069047,((9:0.181253,8:0.335642):0.096201,(7:0.370089,6:0.325898):0.033377):0.043767):0.379041):0.443274,(13:0.373944,14:0.561242):0.227913,1:1.223618);
   tree rep.32100 = ((((4:0.245960,3:0.172623):0.241924,2:0.280516):0.536703,((5:0.450338,(10:0.201713,(11:0.180966,12:0.186004):0.053013):0.087732):0.087640,(((9:0.206793,8:0.335642):0.096960,7:0.341906):0.068651,6:0.325898):0.025923):0.349280):0.443274,(13:0.373944,14:0.561242):0.227913,1:1.223618);
   tree rep.32200 = (((6:0.255654,(((8:0.322827,9:0.195621):0.114739,(10:0.234783,(11:0.271377,(5:0.487907,12:0.141151):0.046808):0.017265):0.161795):0.076728,7:0.293575):0.043351):0.305058,((3:0.140220,4:0.333646):0.174033,2:0.238064):0.488753):0.466662,(13:0.408692,14:0.697478):0.195453,1:1.285342);
   tree rep.32300 = ((((3:0.134455,4:0.215305):0.189112,2:0.269578):0.518141,((6:0.270366,7:0.305491):0.026174,((9:0.150674,8:0.386713):0.109715,((11:0.163978,(5:0.501024,12:0.125297):0.058937):0.047601,10:0.193822):0.157932):0.069931):0.285977):0.447419,(13:0.427359,14:0.637696):0.197943,1:1.685258);
   tree rep.32400 = ((((4:0.220144,3:0.172623):0.136952,2:0.336738):0.514465,((5:0.434920,(12:0.176080,(11:0.179873,10:0.244493):0.059441):0.067699):0.131914,((9:0.151303,8:0.335642):0.079449,(7:0.280915,6:0.315952):0.061723):0.101919):0.291413):0.432963,(13:0.371356,14:0.630566):0.296808,1:1.371452);
   tree rep.32500 = (((6:0.219480,(((8:0.322827,9:0.195621):0.114739,(10:0.218720,((11:0.187643,5:0.460444):0.023340,12:0.172868):0.095235):0.170854):0.063539,7:0.286506):0.050524):0.279889,((3:0.131276,4:0.240907):0.171367,2:0.262547):0.435055):0.522810,(13:0.427118,14:0.720108):0.167614,1:1.157794);
   tree rep.32600 = (((2:0.384643,(4:0.265061,3:0.166564):0.142269):0.523839,((((9:0.186457,8:0.348286):0.067355,(5:0.512401,(10:0.202461,(12:0.175270,11:0.179424):0.067289):0.043463):0.089449):0.075772,7:0.288115):0.059609,6:0.230276):0.264088):0.610010,(13:0.473533,14:0.655052):0.049122,1:1.541838);
   tree rep.32700 = ((((4:0.200170,3:0.198118):0.175709,2:0.326506):0.525925,(((9:0.167780,8:0.335642):0.141344,(5:0.489742,((12:0.163923,11:0.143093):0.063727,10:0.244315):0.084635):0.111314):0.018538,(7:0.371512,6:0.228878):0.032364):0.223828):0.426144,(13:0.319238,14:0.809951):0.292620,1:1.292104);
   tree rep.32800 = (((2:0.350440,(4:0.199214,3:0.166564):0.131695):0.523839,((((9:0.186457,8:0.348286):0.050693,(((12:0.175270,11:0.179424):0.065122,5:0.456366):0.014443,10:0.202461):0.149783):0.058439,7:0.288115):0.037844,6:0.251629):0.264088):0.610010,(13:0.425418,14:0.655052):0.058951,1:1.132699);
   tree rep.32900 = ((13:0.480020,14:0.624887):0.149602,((6:0.345596,((((10:0.195804,(12:0.229339,11:0.162155):0.077115):0.055782,5:0.474043):0.147924,(8:0.316830,9:0.159921):0.065592):0.064526,7:0.353956):0.045525):0.323971,((3:0.153360,4:0.273611):0.150626,2:0.288242):0.436299):0.569348,1:1.402649);
   tree rep.33000 = ((((4:0.243399,3:0.144122):0.138977,2:0.334368):0.594025,((9:0.207395,8:0.339973):0.126794,((5:0.441844,((12:0.163475,11:0.143093):0.062318,10:0.186364):0.116271):0.125947,(7:0.359074,6:0.212696):0.040385):0.000085):0.272133):0.556563,(13:0.319238,14:0.807340):0.308476,1:1.240080);
   tree rep.33100 = ((13:0.451618,14:0.645775):0.202347,((6:0.255436,(((10:0.195804,(5:0.474043,(12:0.229339,11:0.190697):0.044760):0.070419):0.121261,(8:0.316830,9:0.173648):0.089510):0.062031,7:0.382126):0.034139):0.323971,((3:0.153360,4:0.273611):0.150626,2:0.288242):0.436299):0.562307,1:1.492357);
   tree rep.33200 = (((2:0.322260,(4:0.290391,3:0.140849):0.089864):0.561073,((((9:0.124925,8:0.326408):0.114888,((10:0.200521,(12:0.179260,11:0.161345):0.053012):0.041722,5:0.493553):0.146573):0.040270,7:0.321594):0.091719,6:0.218822):0.234093):0.440811,(13:0.427048,14:0.761886):0.315694,1:1.212980);
   tree rep.33300 = ((13:0.408664,14:0.695882):0.244858,((6:0.232510,(((10:0.204571,((5:0.491529,12:0.158509):0.094086,11:0.153199):0.075310):0.136712,(8:0.344518,9:0.238399):0.094544):0.071281,7:0.344997):0.060201):0.240646,((3:0.157167,4:0.331523):0.132118,2:0.268856):0.546479):0.562307,1:1.246091);
   tree rep.33400 = ((((3:0.122975,4:0.240745):0.191327,2:0.287978):0.489322,((6:0.221196,7:0.308090):0.056419,((9:0.239093,8:0.327982):0.087206,(((11:0.188561,12:0.198532):0.041263,10:0.192967):0.029992,5:0.371931):0.148150):0.054968):0.349574):0.605567,(13:0.376967,14:0.724804):0.209909,1:1.263064);
   tree rep.33500 = (((2:0.322026,(4:0.290391,3:0.100680):0.098050):0.561073,((((9:0.169407,8:0.326408):0.073026,(5:0.433921,(10:0.242005,(12:0.203662,11:0.151005):0.049379):0.022212):0.145934):0.052025,7:0.317638):0.057324,6:0.280186):0.266611):0.519761,(13:0.473680,14:0.761886):0.317409,1:1.131097);
   tree rep.33600 = ((((3:0.161708,4:0.240745):0.139583,2:0.346887):0.455370,(((9:0.239093,8:0.327082):0.044308,(6:0.221196,7:0.339575):0.078437):0.085524,(((11:0.163322,12:0.198532):0.028197,10:0.208203):0.082777,5:0.404022):0.033648):0.411777):0.544379,(13:0.376967,14:0.724804):0.142218,1:1.263064);
   tree rep.33700 = ((((3:0.161708,4:0.240745):0.139583,2:0.346887):0.455370,(((9:0.216766,8:0.327082):0.052351,(6:0.221196,7:0.339575):0.119380):0.096040,(((11:0.179636,12:0.133496):0.092391,10:0.208203):0.102048,5:0.380715):0.084278):0.414017):0.544379,(13:0.376967,14:0.724804):0.142218,1:1.263064);
   tree rep.33800 = ((((3:0.161708,4:0.302893):0.126681,2:0.373735):0.455370,(((9:0.216766,8:0.327082):0.057372,(6:0.379806,7:0.339575):0.039748):0.054080,(((11:0.179636,12:0.153081):0.066116,10:0.208203):0.098050,5:0.380715):0.077118):0.418606):0.332013,(13:0.376967,14:0.830445):0.278244,1:1.288269);
   tree rep.33900 = (((2:0.273667,(4:0.332594,3:0.086561):0.187044):0.606171,(((5:0.403691,(10:0.242735,(12:0.188966,11:0.159401):0.067680):0.072560):0.148379,((9:0.152158,8:0.326408):0.072963,7:0.368130):0.079477):0.063078,6:0.312394):0.195876):0.486743,(13:0.494675,14:0.635514):0.156653,1:1.185537);
   tree rep.34000 = ((((3:0.164176,4:0.302893):0.099228,2:0.420224):0.503815,(((9:0.172318,8:0.327082):0.098121,(6:0.279871,7:0.339575):0.044185):0.099862,(((11:0.180039,12:0.189064):0.037050,10:0.182904):0.116146,5:0.474342):0.055424):0.320464):0.312847,(13:0.376967,14:0.703318):0.351673,1:1.372062);
   tree rep.34100 = ((((3:0.164176,4:0.253202):0.109342,2:0.401523):0.503815,(((9:0.172318,8:0.327082):0.065947,(6:0.279871,7:0.281214):0.056076):0.099862,(((11:0.180039,12:0.221106):0.027955,10:0.273057):0.049359,5:0.474755):0.059612):0.320464):0.318338,(13:0.290860,14:0.715744):0.371311,1:1.115473);
   tree rep.34200 = (((2:0.424973,(4:0.332594,3:0.115950):0.087473):0.458904,(((5:0.450098,(10:0.217579,(12:0.188720,11:0.144888):0.064554):0.068537):0.105192,((9:0.125623,8:0.326408):0.054752,7:0.321920):0.069274):0.104299,6:0.250057):0.333448):0.364553,(13:0.494675,14:0.581313):0.158203,1:1.136043);
   tree rep.34300 = (((2:0.401349,(4:0.332594,3:0.181922):0.126223):0.490323,((5:0.435805,(10:0.234059,(12:0.188720,11:0.124898):0.040079):0.068537):0.104224,(6:0.258223,((9:0.135789,8:0.326408):0.051241,7:0.338660):0.057270):0.073423):0.400650):0.423466,(13:0.280415,14:0.581313):0.238226,1:1.222657);
   tree rep.34400 = ((13:0.438014,14:0.519461):0.181302,((6:0.297939,(((((5:0.445629,12:0.161612):0.089043,11:0.158587):0.046712,10:0.271237):0.155118,(8:0.407818,9:0.238835):0.080549):0.050317,7:0.363945):0.081874):0.285232,((3:0.113408,4:0.264435):0.116505,2:0.367860):0.532736):0.527663,1:1.328593);
   tree rep.34500 = (((2:0.325725,(4:0.269588,3:0.143036):0.135900):0.528062,((5:0.398274,(10:0.223286,(12:0.192076,11:0.141032):0.041548):0.065061):0.098488,(6:0.282969,((9:0.193610,8:0.347623):0.081387,7:0.364840):0.070516):0.061239):0.237953):0.497699,(13:0.458305,14:0.624562):0.146071,1:1.149741);
   tree rep.34600 = (((2:0.272129,(4:0.294459,3:0.115586):0.259423):0.383308,((5:0.392632,(10:0.223286,(12:0.192076,11:0.152388):0.057131):0.058061):0.102661,(6:0.282969,((9:0.193610,8:0.413168):0.038058,7:0.364840):0.070684):0.047946):0.313465):0.497699,(13:0.516815,14:0.624562):0.180223,1:1.212604);
   tree rep.34700 = (((2:0.239953,(4:0.294459,3:0.194864):0.187730):0.560860,((5:0.392632,(10:0.271513,(12:0.192076,11:0.153924):0.084470):0.076407):0.059703,((9:0.176261,8:0.413168):0.061321,(6:0.282969,7:0.364840):0.062194):0.104932):0.178510):0.485085,(13:0.516815,14:0.624562):0.180223,1:1.274356);
   tree rep.34800 = (((2:0.252130,(4:0.243876,3:0.189658):0.169110):0.554039,((5:0.479721,(10:0.258137,(12:0.192076,11:0.153924):0.084470):0.058384):0.059703,((9:0.176261,8:0.413168):0.061321,(6:0.282969,7:0.364840):0.062194):0.104932):0.311547):0.696170,(13:0.516815,14:0.624562):0.121562,1:1.188068);
   tree rep.34900 = (((2:0.371339,(4:0.243876,3:0.173391):0.120386):0.554039,((5:0.479721,(10:0.188431,(12:0.208180,11:0.168271):0.051718):0.076912):0.081051,((9:0.176261,8:0.401676):0.043425,(6:0.283924,7:0.364840):0.068508):0.020925):0.311547):0.696170,(13:0.516815,14:0.624562):0.121562,1:1.188068);
   tree rep.35000 = ((13:0.333170,14:0.701888):0.206030,((6:0.224825,(((((5:0.492720,12:0.152484):0.058230,11:0.198389):0.049897,10:0.245795):0.187869,(8:0.317887,9:0.166058):0.082009):0.064552,7:0.381809):0.109746):0.324844,((3:0.167921,4:0.205500):0.228785,2:0.297831):0.458260):0.434258,1:1.416243);
   tree rep.35100 = ((13:0.333170,14:0.701888):0.206030,((6:0.224825,(((((5:0.492720,12:0.168552):0.049178,11:0.187535):0.041621,10:0.250937):0.180469,(8:0.317887,9:0.166058):0.103552):0.090404,7:0.381809):0.069456):0.306841,((3:0.167921,4:0.299792):0.178302,2:0.254130):0.616677):0.527953,1:1.376656);
   tree rep.35200 = (((2:0.265953,(4:0.278121,3:0.147209):0.194947):0.548331,((5:0.448839,(10:0.188431,(12:0.188632,11:0.168271):0.071278):0.076915):0.076280,(6:0.326132,((9:0.217712,8:0.364170):0.066350,7:0.353518):0.058837):0.072550):0.302282):0.432561,(13:0.377875,14:0.668997):0.187144,1:1.283306);
   tree rep.35300 = (((2:0.265953,(4:0.296146,3:0.147209):0.152224):0.424427,((5:0.482889,(10:0.186116,(12:0.188632,11:0.168271):0.060579):0.046608):0.079201,(6:0.326132,((9:0.185253,8:0.364170):0.094287,7:0.347016):0.060895):0.074468):0.302282):0.530594,(13:0.377875,14:0.494775):0.212941,1:1.283306);
   tree rep.35400 = ((((3:0.130609,4:0.202788):0.172215,2:0.353513):0.520396,((((12:0.136450,11:0.202857):0.066636,10:0.232786):0.083237,5:0.426739):0.110612,((6:0.321255,7:0.288942):0.045263,(9:0.176809,8:0.382479):0.062790):0.054679):0.297237):0.461532,(13:0.265031,14:0.693414):0.334653,1:1.434225);
   tree rep.35500 = (((2:0.265953,(4:0.296146,3:0.147209):0.152224):0.455689,((5:0.482889,(10:0.186116,(12:0.188632,11:0.172546):0.045183):0.035642):0.099039,((7:0.338508,6:0.284710):0.107779,(9:0.185253,8:0.353118):0.061570):0.116033):0.356307):0.393881,(13:0.477911,14:0.629771):0.174865,1:1.292307);
   tree rep.35600 = (((2:0.259832,(4:0.296146,3:0.147209):0.152224):0.457694,((5:0.483049,(10:0.202533,(12:0.188632,11:0.172546):0.045183):0.052343):0.095488,((7:0.368536,6:0.231742):0.083227,(9:0.197430,8:0.353118):0.058953):0.089011):0.279448):0.375499,(13:0.477911,14:0.629771):0.170890,1:1.292307);
   tree rep.35700 = (((2:0.244112,(4:0.296146,3:0.153924):0.186740):0.457694,((5:0.483049,(10:0.210046,(12:0.190058,11:0.187980):0.027000):0.052343):0.095488,((7:0.368536,6:0.263840):0.117281,(9:0.138732,8:0.385381):0.076189):0.114950):0.301983):0.417311,(13:0.601414,14:0.629771):0.253629,1:1.292307);
   tree rep.35800 = ((((3:0.113171,4:0.284919):0.128645,2:0.272377):0.455477,((((12:0.185092,11:0.192004):0.071491,10:0.211201):0.098472,5:0.408971):0.097536,((6:0.295097,7:0.367641):0.073116,(9:0.149281,8:0.290934):0.086718):0.019896):0.342628):0.503470,(13:0.482945,14:0.656554):0.221415,1:1.235825);
   tree rep.35900 = (((2:0.331416,(4:0.200003,3:0.153924):0.169328):0.550677,((5:0.454616,(10:0.197337,(12:0.190058,11:0.142699):0.059274):0.052343):0.086855,((7:0.368536,6:0.277900):0.083342,(9:0.138732,8:0.299048):0.070082):0.071758):0.337285):0.638627,(13:0.332940,14:0.629771):0.236335,1:1.383613);
   tree rep.36000 = (((2:0.280870,(4:0.200003,3:0.167053):0.203156):0.333084,((5:0.473285,(10:0.197337,(12:0.205440,11:0.142699):0.042840):0.050315):0.086018,((7:0.274970,6:0.277900):0.043761,(9:0.186309,8:0.299048):0.087399):0.076108):0.369039):0.545774,(13:0.332940,14:0.629771):0.236335,1:1.383613);
   tree rep.36100 = (((2:0.280870,(4:0.200003,3:0.167053):0.209837):0.539709,((5:0.391326,(10:0.273839,(12:0.205440,11:0.145482):0.015201):0.073567):0.086018,((7:0.274970,6:0.277900):0.069524,(9:0.185001,8:0.283617):0.051017):0.052411):0.185502):0.545774,(13:0.371065,14:0.629771):0.356261,1:1.232846);
   tree rep.36200 = ((((3:0.174784,4:0.242716):0.142666,2:0.297874):0.547275,(((10:0.199293,(12:0.170654,11:0.208592):0.027979):0.084009,5:0.458584):0.075917,(6:0.290262,((9:0.203208,8:0.386147):0.091326,7:0.367641):0.089688):0.011106):0.181082):0.441406,(13:0.364436,14:0.818151):0.270098,1:1.357799);
   tree rep.36300 = ((13:0.468938,14:0.695985):0.116136,((6:0.225471,(7:0.281261,((8:0.294010,9:0.179589):0.073600,(10:0.194259,((5:0.532990,12:0.160983):0.062774,11:0.165722):0.074311):0.157904):0.081057):0.151166):0.458980,((3:0.153339,4:0.222319):0.248068,2:0.293964):0.331758):0.523901,1:1.528421);
   tree rep.36400 = ((13:0.468938,14:0.695985):0.116136,((6:0.162090,(7:0.352807,((8:0.294010,9:0.179589):0.073600,(10:0.216715,((5:0.532990,12:0.160983):0.094798,11:0.165722):0.079499):0.157904):0.087056):0.119044):0.458980,((3:0.100818,4:0.222319):0.160273,2:0.350439):0.435238):0.484979,1:1.528421);
   tree rep.36500 = ((13:0.468938,14:0.695985):0.116136,((6:0.194443,(7:0.316444,((8:0.294010,9:0.179589):0.073600,(10:0.216715,((5:0.532990,12:0.093067):0.119648,11:0.165722):0.043836):0.156200):0.087056):0.135001):0.458980,((3:0.100818,4:0.299975):0.102053,2:0.412722):0.476963):0.523882,1:1.528421);
   tree rep.36600 = ((((3:0.177287,4:0.280898):0.119722,2:0.243507):0.549942,(((10:0.210962,(12:0.229305,11:0.136007):0.069768):0.115278,5:0.380106):0.073505,((9:0.167590,8:0.386147):0.133521,(6:0.309482,7:0.259417):0.135241):0.040286):0.236311):0.378626,(13:0.358932,14:0.818151):0.332360,1:1.267709);
   tree rep.36700 = (((2:0.284981,(4:0.213133,3:0.167053):0.186168):0.574419,(((7:0.277184,6:0.268575):0.077063,(9:0.175313,8:0.310369):0.077739):0.032639,(5:0.407045,(10:0.182689,(12:0.188156,11:0.166013):0.064871):0.048309):0.080227):0.282911):0.547094,(13:0.419436,14:0.623977):0.278703,1:1.220240);
   tree rep.36800 = (((2:0.285867,(4:0.233113,3:0.167053):0.208362):0.574419,(((7:0.335900,6:0.225251):0.073822,(9:0.175313,8:0.310369):0.077269):0.045679,(5:0.407045,(10:0.174754,(12:0.187521,11:0.158802):0.048928):0.048309):0.080227):0.282911):0.547094,(13:0.419436,14:0.623977):0.278703,1:1.220240);
   tree rep.36900 = ((((3:0.143582,4:0.280898):0.260201,2:0.216520):0.390490,((((12:0.188868,11:0.196064):0.029639,10:0.229090):0.039689,5:0.352814):0.068495,((9:0.167590,8:0.386147):0.080209,(6:0.189883,7:0.317918):0.130156):0.058351):0.398954):0.424117,(13:0.437525,14:0.794801):0.224694,1:1.311761);
   tree rep.37000 = (((2:0.278096,(4:0.233113,3:0.167053):0.159301):0.465637,(((7:0.335900,6:0.236969):0.076959,(9:0.192106,8:0.325884):0.082909):0.089516,(5:0.407045,(10:0.228285,(12:0.187521,11:0.172702):0.062395):0.044224):0.058781):0.338880):0.420349,(13:0.419436,14:0.623977):0.278703,1:1.220240);
   tree rep.37100 = (((2:0.302794,(4:0.233113,3:0.167053):0.175208):0.658830,(((7:0.341797,6:0.264393):0.089937,(9:0.178026,8:0.325884):0.040228):0.096694,(5:0.404643,(10:0.228285,(12:0.187521,11:0.172702):0.056586):0.043967):0.067367):0.414922):0.420349,(13:0.384542,14:0.623977):0.273414,1:1.208784);
   tree rep.37200 = (((2:0.291326,(4:0.233113,3:0.167053):0.175208):0.485789,(((7:0.341797,6:0.264393):0.101949,(9:0.227824,8:0.321216):0.034749):0.112933,(5:0.404643,(10:0.228285,(12:0.187521,11:0.172702):0.056586):0.043967):0.073188):0.393150):0.520482,(13:0.519690,14:0.638058):0.304584,1:1.083166);
   tree rep.37300 = (((2:0.246435,(4:0.361602,3:0.105558):0.153511):0.474110,(((7:0.346300,6:0.264393):0.103427,(9:0.227824,8:0.321216):0.082140):0.068621,(5:0.473957,(10:0.228285,(12:0.187521,11:0.172702):0.056586):0.043967):0.072007):0.337749):0.529223,(13:0.519690,14:0.638058):0.285795,1:1.083166);
   tree rep.37400 = (((2:0.331115,(4:0.361602,3:0.100416):0.168951):0.474110,(((7:0.346300,6:0.264393):0.102636,(9:0.227824,8:0.321216):0.082140):0.083505,(5:0.473957,(10:0.228285,(12:0.187521,11:0.172702):0.037438):0.056589):0.055222):0.243248):0.454838,(13:0.489985,14:0.760004):0.196659,1:1.127740);
   tree rep.37500 = (((2:0.331115,(4:0.361602,3:0.100416):0.161657):0.445235,(((7:0.321183,6:0.264393):0.101720,(9:0.227824,8:0.321216):0.075585):0.049494,(5:0.473957,(10:0.228285,(12:0.187521,11:0.172702):0.037438):0.032327):0.116916):0.243248):0.447431,(13:0.316351,14:0.760004):0.255519,1:1.450003);
   tree rep.37600 = (((2:0.342758,(4:0.272077,3:0.100416):0.214376):0.400956,(((7:0.321183,6:0.264393):0.072729,(9:0.227824,8:0.321216):0.046756):0.095025,(5:0.473957,(10:0.228285,(12:0.187521,11:0.172702):0.037438):0.055730):0.074524):0.244789):0.447431,(13:0.316351,14:0.760004):0.255519,1:1.450003);
   tree rep.37700 = ((((3:0.152538,4:0.253797):0.122328,2:0.379550):0.463630,((((12:0.217989,11:0.172916):0.073300,10:0.200328):0.020912,5:0.423281):0.118963,((9:0.162649,8:0.386147):0.087944,(6:0.207894,7:0.319072):0.111952):0.011675):0.338659):0.384484,(13:0.398836,14:0.595950):0.288766,1:1.425419);
   tree rep.37800 = (((2:0.254756,(4:0.257813,3:0.149546):0.132782):0.448810,(((7:0.321183,6:0.305741):0.043455,(9:0.176109,8:0.321216):0.072659):0.066807,(5:0.473957,(10:0.219418,(12:0.193573,11:0.172702):0.032520):0.055730):0.149736):0.237267):0.762923,(13:0.291601,14:0.739119):0.217220,1:1.265652);
   tree rep.37900 = ((14:0.744890,13:0.394063):0.187935,((6:0.317425,(7:0.365974,((8:0.371656,9:0.182306):0.052984,(10:0.275083,((5:0.517388,12:0.136877):0.050387,11:0.131587):0.052608):0.175805):0.064030):0.088316):0.338607,((3:0.165771,4:0.290955):0.149477,2:0.286837):0.482894):0.403481,1:1.471983);
   tree rep.38000 = (((2:0.339177,(4:0.252793,3:0.149546):0.152295):0.406396,(((7:0.321183,6:0.299487):0.099057,(9:0.172092,8:0.279281):0.074209):0.019930,(5:0.473957,(10:0.219418,(12:0.193573,11:0.172702):0.032520):0.055730):0.142137):0.293201):0.436908,(13:0.351761,14:0.739119):0.212347,1:1.262544);
   tree rep.38100 = ((((4:0.268721,3:0.207759):0.203989,2:0.265341):0.401328,((5:0.494090,((11:0.139415,12:0.183181):0.070855,10:0.220872):0.069462):0.113334,((9:0.160381,8:0.355344):0.072682,(7:0.380181,6:0.241917):0.051092):0.029971):0.350553):0.507520,(14:0.664914,13:0.445097):0.325185,1:1.121729);
   tree rep.38200 = (((2:0.336072,(4:0.258042,3:0.149546):0.143337):0.406396,((9:0.187110,8:0.356150):0.078602,((7:0.321183,6:0.299487):0.107266,(5:0.473957,(10:0.219418,(12:0.193573,11:0.182100):0.048156):0.082070):0.131341):0.002611):0.301194):0.444351,(13:0.338770,14:0.739119):0.299929,1:1.257575);
   tree rep.38300 = ((((4:0.268721,3:0.169741):0.163942,2:0.305978):0.511502,((5:0.498217,((11:0.139415,12:0.183181):0.070855,10:0.237927):0.027873):0.093059,((9:0.160381,8:0.355344):0.091751,(7:0.286951,6:0.263329):0.021886):0.081232):0.155818):0.507520,(14:0.664914,13:0.445097):0.325185,1:1.121729);
   tree rep.38400 = (((2:0.325487,(4:0.215903,3:0.125296):0.165288):0.508897,(((7:0.361281,6:0.299487):0.049794,(9:0.182016,8:0.314441):0.102500):0.018831,(5:0.473957,(10:0.232092,(12:0.214332,11:0.182100):0.093098):0.090491):0.105215):0.289242):0.476245,(13:0.358746,14:0.739119):0.291457,1:1.257575);
   tree rep.38500 = ((((4:0.268721,3:0.130207):0.201881,2:0.255847):0.626038,((((11:0.170119,12:0.178953):0.109772,10:0.237927):0.003856,5:0.512486):0.093823,((9:0.160381,8:0.324852):0.053117,(7:0.248958,6:0.252197):0.105281):0.060187):0.354387):0.507520,(14:0.664914,13:0.282942):0.227024,1:1.271207);
   tree rep.38600 = ((((3:0.140814,4:0.231984):0.173710,2:0.361815):0.382447,(6:0.236249,(((((12:0.172117,11:0.165330):0.068089,10:0.198376):0.045756,5:0.430436):0.158056,(9:0.185265,8:0.291931):0.158753):0.076279,7:0.275124):0.040308):0.375807):0.454133,(13:0.368018,14:0.718020):0.082328,1:1.524391);
   tree rep.38700 = (((2:0.229265,(4:0.247760,3:0.180824):0.147879):0.451930,((7:0.361281,6:0.254366):0.071499,((5:0.468327,(10:0.250943,(12:0.259774,11:0.139915):0.063555):0.113000):0.097221,(9:0.182016,8:0.314441):0.133883):0.030845):0.279539):0.453248,(13:0.346336,14:0.633604):0.343973,1:1.213641);
   tree rep.38800 = ((((3:0.157302,4:0.224762):0.222723,2:0.329414):0.375315,((((12:0.175192,11:0.181606):0.043045,10:0.198376):0.061974,5:0.430436):0.089949,(6:0.239670,(7:0.332620,(9:0.186754,8:0.289953):0.066403):0.053899):0.083457):0.337467):0.352252,(13:0.366988,14:0.718020):0.394918,1:1.262098);
   tree rep.38900 = ((((3:0.170177,4:0.224762):0.154601,2:0.328715):0.375315,((((12:0.212162,11:0.198909):0.071723,10:0.202955):0.061974,5:0.430436):0.089949,(6:0.274300,(7:0.416861,(9:0.186754,8:0.289953):0.066403):0.076029):0.083457):0.337467):0.352252,(13:0.366988,14:0.718020):0.394918,1:1.262098);
   tree rep.39000 = (((2:0.231790,(4:0.218246,3:0.112502):0.258002):0.564160,((5:0.435420,(10:0.231574,(12:0.186607,11:0.176274):0.013020):0.096107):0.079127,((7:0.324119,6:0.254366):0.074045,(9:0.168954,8:0.347654):0.061776):0.054963):0.264288):0.560474,(13:0.509208,14:0.578942):0.168953,1:1.126473);
   tree rep.39100 = (((2:0.341091,(4:0.186033,3:0.169134):0.173920):0.402984,((5:0.479133,((10:0.231574,12:0.186607):0.019438,11:0.186014):0.078870):0.102876,((7:0.324119,6:0.254366):0.074995,(9:0.168954,8:0.347654):0.066243):0.039770):0.269685):0.560474,(13:0.509208,14:0.578942):0.168953,1:1.126473);
   tree rep.39200 = (((2:0.341091,(4:0.186033,3:0.169134):0.173920):0.450276,((5:0.479133,(10:0.231574,(12:0.186607,11:0.186014):0.024830):0.110443):0.071610,((7:0.335378,6:0.254366):0.126475,(9:0.168954,8:0.347654):0.066243):0.036801):0.269685):0.366879,(13:0.509208,14:0.615698):0.284102,1:1.329629);
   tree rep.39300 = ((((4:0.277307,3:0.237108):0.115681,2:0.329061):0.508799,((5:0.443172,(10:0.231223,(11:0.150530,12:0.231727):0.014721):0.055492):0.083303,((9:0.139970,8:0.324852):0.072440,(7:0.324009,6:0.229852):0.088464):0.133388):0.209562):0.516196,(14:0.631510,13:0.340570):0.331849,1:1.179243);
   tree rep.39400 = ((((3:0.132885,4:0.276964):0.201130,2:0.285929):0.680310,(((((12:0.221175,11:0.188934):0.045628,10:0.185200):0.094786,5:0.406804):0.133694,(7:0.363367,(9:0.163141,8:0.324587):0.082292):0.059425):0.057504,6:0.297944):0.191853):0.441356,(13:0.403778,14:0.686440):0.119294,1:1.282031);
   tree rep.39500 = ((((4:0.315429,3:0.157613):0.185610,2:0.222426):0.483946,((5:0.466216,(10:0.218038,(11:0.209869,12:0.231825):0.012346):0.054730):0.073241,((9:0.139970,8:0.324852):0.068646,(7:0.339095,6:0.229852):0.079689):0.106723):0.313376):0.470173,(14:0.631510,13:0.340570):0.331849,1:1.082298);
   tree rep.39600 = (((2:0.269442,(4:0.266039,3:0.173480):0.211202):0.464449,((5:0.382757,(10:0.293767,(12:0.171131,11:0.171768):0.034063):0.037607):0.091643,((7:0.335378,6:0.236918):0.129831,(9:0.242560,8:0.359285):0.030903):0.038756):0.309099):0.617566,(13:0.320197,14:0.697321):0.232804,1:1.215780);
   tree rep.39700 = ((((4:0.285719,3:0.180693):0.141930,2:0.292584):0.483946,((5:0.431754,(10:0.199162,(11:0.231024,12:0.194240):0.031087):0.059964):0.090122,((9:0.129207,8:0.286664):0.120694,(7:0.339095,6:0.248842):0.070040):0.046665):0.294974):0.379729,(14:0.631510,13:0.258789):0.440690,1:1.172251);
   tree rep.39800 = (((2:0.341880,(4:0.266039,3:0.150109):0.158745):0.523161,((5:0.406543,(10:0.242885,(12:0.154528,11:0.205505):0.051269):0.051238):0.102371,((7:0.335378,6:0.211768):0.080217,(9:0.120449,8:0.322709):0.114239):0.039538):0.336253):0.591127,(13:0.320197,14:0.697321):0.232804,1:1.215780);
   tree rep.39900 = ((14:0.854948,13:0.363918):0.206419,((6:0.254412,((7:0.310786,(8:0.386115,9:0.154553):0.053059):0.052950,(10:0.241334,(11:0.203094,(5:0.419247,12:0.128674):0.072740):0.032718):0.176841):0.109669):0.293731,((3:0.158424,4:0.293167):0.100084,2:0.340841):0.441220):0.516555,1:1.414321);
   tree rep.40000 = (((2:0.341880,(4:0.266039,3:0.159731):0.142352):0.524957,((5:0.410970,(10:0.213798,(12:0.154528,11:0.205505):0.051269):0.069448):0.094078,((7:0.364097,6:0.223742):0.099367,(9:0.123035,8:0.322709):0.071765):0.076909):0.402271):0.482645,(13:0.452010,14:0.697321):0.310328,1:1.221144);
   tree rep.40100 = ((14:0.691519,13:0.399706):0.237083,((6:0.271663,((7:0.345351,(8:0.386115,9:0.147460):0.050063):0.034523,(10:0.241334,(11:0.124150,(5:0.432405,12:0.151229):0.078241):0.028591):0.122824):0.107103):0.280798,((3:0.158424,4:0.215891):0.148356,2:0.369724):0.449405):0.493744,1:1.611963);
   tree rep.40200 = (((2:0.341880,(4:0.266039,3:0.158956):0.145021):0.372900,(6:0.284425,((5:0.389102,(10:0.263823,(12:0.154528,11:0.205505):0.044417):0.081924):0.115472,((9:0.149587,8:0.356125):0.128480,7:0.346027):0.064354):0.027900):0.315452):0.392853,(13:0.523729,14:0.799323):0.220741,1:1.367869);
   tree rep.40300 = (((2:0.265849,(4:0.261994,3:0.179466):0.133861):0.366708,((6:0.284425,((9:0.182893,8:0.356125):0.090486,7:0.333133):0.064100):0.031348,(5:0.389102,(10:0.184934,(12:0.195536,11:0.181381):0.088246):0.081924):0.115472):0.315452):0.451425,(13:0.339706,14:0.799323):0.112394,1:1.367869);
   tree rep.40400 = ((((4:0.274196,3:0.130702):0.132972,2:0.405547):0.416706,((5:0.431679,((11:0.187470,12:0.161502):0.052471,10:0.240881):0.060905):0.070420,((9:0.198402,8:0.336383):0.104659,(7:0.300847,6:0.279520):0.150851):0.039825):0.325189):0.565866,(14:0.796781,13:0.296724):0.290617,1:1.181500);
   tree rep.40500 = (((2:0.269479,(4:0.261994,3:0.164380):0.144875):0.428329,((6:0.270217,((9:0.182893,8:0.356125):0.090486,7:0.361437):0.070263):0.072232,(5:0.437106,(10:0.139781,(12:0.147443,11:0.149199):0.044872):0.076353):0.093582):0.258164):0.516648,(13:0.339706,14:0.799323):0.118296,1:1.367869);
   tree rep.40600 = ((((4:0.266930,3:0.091939):0.185016,2:0.324051):0.416706,((5:0.431679,((11:0.187470,12:0.229466):0.053171,10:0.215018):0.060905):0.070420,((9:0.191851,8:0.311620):0.068956,(7:0.300847,6:0.358369):0.032284):0.062489):0.325189):0.414068,(14:0.686978,13:0.395936):0.165795,1:1.419098);
   tree rep.40700 = ((14:0.669104,13:0.479603):0.259707,((6:0.290010,(((8:0.420576,9:0.207390):0.066202,(((5:0.449008,12:0.108314):0.122009,11:0.164000):0.047062,10:0.254609):0.140592):0.088633,7:0.362561):0.047208):0.248684,((3:0.142351,4:0.237620):0.139135,2:0.325903):0.471625):0.650663,1:1.209278);
   tree rep.40800 = ((((4:0.266930,3:0.101035):0.174471,2:0.374850):0.409955,((5:0.431679,((11:0.187470,12:0.229466):0.053171,10:0.215018):0.060905):0.070420,((9:0.191851,8:0.311620):0.085499,(7:0.329588,6:0.244929):0.096341):0.084669):0.422146):0.519384,(14:0.510755,13:0.321226):0.183848,1:1.285282);
   tree rep.40900 = ((((4:0.259685,3:0.104458):0.210648,2:0.186563):0.544023,((5:0.429556,((11:0.190559,12:0.186819):0.049674,10:0.249414):0.068050):0.070420,((9:0.191851,8:0.372153):0.085180,(7:0.329588,6:0.244929):0.075233):0.067279):0.403452):0.519384,(14:0.629595,13:0.321226):0.127222,1:1.400401);
   tree rep.41000 = (((3:0.105459,(2:0.351113,4:0.259685):0.044931):0.433377,((5:0.472470,((11:0.186734,12:0.186819):0.043784,10:0.237021):0.047617):0.108268,((9:0.191851,8:0.372153):0.085180,(7:0.329588,6:0.244929):0.075233):0.072623):0.380636):0.460679,(14:0.665823,13:0.321226):0.169447,1:1.432979);
   tree rep.41100 = ((14:0.857470,13:0.599112):0.260898,((6:0.231891,(((8:0.420576,9:0.232904):0.037007,(((5:0.455871,12:0.252469):0.063277,11:0.173155):0.094808,10:0.229178):0.188237):0.072411,7:0.292103):0.071711):0.318216,((3:0.179916,4:0.255597):0.180597,2:0.347822):0.459078):0.469027,1:1.538114);
   tree rep.41200 = ((((3:0.186577,4:0.171022):0.276168,2:0.253275):0.425721,((((12:0.171225,11:0.187087):0.068271,10:0.181851):0.082642,5:0.415414):0.085054,((9:0.186546,8:0.416479):0.094176,(6:0.225682,7:0.314591):0.083026):0.034980):0.290091):0.475049,(13:0.379148,14:0.621907):0.183078,1:1.077262);
   tree rep.41300 = (((2:0.304378,(4:0.277915,3:0.141703):0.138903):0.427666,(6:0.296190,((5:0.400268,(10:0.195692,(12:0.185265,11:0.203261):0.021971):0.051982):0.104205,((9:0.122232,8:0.331086):0.076415,7:0.407698):0.060283):0.077737):0.340708):0.334356,(13:0.405137,14:0.799323):0.333422,1:1.382655);
   tree rep.41400 = ((((3:0.186577,4:0.234036):0.175606,2:0.321488):0.398753,((((12:0.202743,11:0.187087):0.065894,10:0.228269):0.081889,5:0.415414):0.061731,((9:0.186546,8:0.333489):0.052844,(6:0.225682,7:0.314591):0.113853):0.100792):0.259604):0.415769,(13:0.360038,14:0.621907):0.240798,1:1.077262);
   tree rep.41500 = ((((3:0.186577,4:0.259041):0.175268,2:0.294304):0.431184,((((12:0.212776,11:0.187087):0.048415,10:0.184919):0.081889,5:0.415414):0.044976,((9:0.133948,8:0.333489):0.057821,(6:0.225682,7:0.331220):0.134550):0.071731):0.259891):0.415769,(13:0.360038,14:0.621907):0.240798,1:1.077262);
   tree rep.41600 = ((((3:0.186577,4:0.259041):0.175268,2:0.294304):0.431184,((((12:0.206536,11:0.187087):0.060401,10:0.184919):0.044868,5:0.415414):0.044976,((9:0.133948,8:0.333489):0.057821,(6:0.225682,7:0.331220):0.134550):0.071731):0.296688):0.521740,(13:0.358411,14:0.541757):0.092734,1:1.256292);
   tree rep.41700 = ((14:0.579255,13:0.477657):0.140308,((6:0.269141,(((8:0.346269,9:0.161111):0.029451,7:0.361290):0.065684,((11:0.199905,(5:0.463315,12:0.183024):0.048886):0.040472,10:0.227967):0.185475):0.052197):0.380817,((3:0.157654,4:0.239776):0.141002,2:0.338658):0.466762):0.500567,1:1.246910);
   tree rep.41800 = ((((4:0.244134,3:0.143412):0.157397,2:0.314506):0.419399,((5:0.468707,((11:0.145644,12:0.238133):0.059879,10:0.247829):0.066601):0.091581,((9:0.163757,8:0.360491):0.113085,(7:0.289743,6:0.230961):0.060360):0.070287):0.283609):0.549776,(14:0.802653,13:0.441947):0.187870,1:1.312713);
   tree rep.41900 = ((14:0.616964,13:0.627026):0.240327,((6:0.307265,(((8:0.346269,9:0.161111):0.090136,((11:0.193930,(5:0.485174,12:0.183024):0.045523):0.020956,10:0.245370):0.141328):0.088365,7:0.339448):0.060433):0.324892,((3:0.157654,4:0.289257):0.203280,2:0.319830):0.485010):0.500567,1:1.436258);
   tree rep.42000 = ((14:0.616964,13:0.460214):0.172686,((6:0.225377,(((8:0.346269,9:0.161111):0.090136,((11:0.207940,(5:0.485174,12:0.142671):0.041772):0.020727,10:0.245370):0.156476):0.096488,7:0.272062):0.087088):0.324892,((3:0.157654,4:0.309143):0.169559,2:0.351973):0.459096):0.591600,1:1.436258);
   tree rep.42100 = ((((4:0.259039,3:0.170437):0.187647,2:0.277012):0.429821,((5:0.442814,((11:0.176895,12:0.192894):0.079918,10:0.208738):0.060861):0.083686,((9:0.165799,8:0.360491):0.105858,(7:0.289743,6:0.230961):0.042481):0.058999):0.321425):0.390916,(14:0.542203,13:0.410737):0.355560,1:1.131108);
   tree rep.42200 = ((((4:0.259039,3:0.170437):0.187647,2:0.277012):0.429821,((5:0.442814,((11:0.176895,12:0.192894):0.079918,10:0.220539):0.059084):0.086798,((9:0.165799,8:0.360491):0.041791,(7:0.289743,6:0.248047):0.117522):0.058999):0.350486):0.371225,(14:0.542203,13:0.410737):0.355560,1:1.145987);
   tree rep.42300 = ((((4:0.259039,3:0.161819):0.172376,2:0.277012):0.413870,((5:0.426772,((11:0.158110,12:0.192894):0.067977,10:0.197680):0.037065):0.086798,((9:0.165676,8:0.360491):0.076555,(7:0.289743,6:0.248047):0.117522):0.024160):0.350486):0.402722,(14:0.542203,13:0.384761):0.278100,1:1.145987);
   tree rep.42400 = ((((4:0.235038,3:0.161819):0.113419,2:0.304993):0.413870,((5:0.408931,((11:0.158110,12:0.192894):0.067977,10:0.192296):0.047419):0.086798,((9:0.165676,8:0.360491):0.111428,(7:0.300044,6:0.249340):0.075718):0.014302):0.350486):0.402722,(14:0.542203,13:0.384761):0.278100,1:1.145987);
   tree rep.42500 = ((((3:0.173564,4:0.268581):0.179050,2:0.295100):0.355026,((((12:0.160018,11:0.216849):0.033596,10:0.233262):0.113010,5:0.344026):0.102041,((7:0.324036,(8:0.343507,9:0.179816):0.075786):0.007469,6:0.300850):0.093420):0.349159):0.513863,(13:0.395280,14:0.688549):0.201751,1:1.355953);
   tree rep.42600 = ((((3:0.173564,4:0.268581):0.132870,2:0.295100):0.439502,((((10:0.233262,12:0.160018):0.022558,11:0.187751):0.054282,5:0.426654):0.099363,((7:0.318377,(8:0.307764,9:0.218097):0.067131):0.006837,6:0.300850):0.093420):0.302656):0.525634,(13:0.338057,14:0.688549):0.204029,1:1.019759);
   tree rep.42700 = ((((4:0.235038,3:0.125073):0.175137,2:0.311096):0.380292,(((9:0.211444,8:0.357941):0.131943,(5:0.404279,((11:0.144404,12:0.197132):0.070254,10:0.221210):0.057201):0.163395):0.040674,(7:0.286992,6:0.249340):0.028090):0.305785):0.375541,(14:0.542203,13:0.396556):0.163295,1:1.303096);
   tree rep.42800 = ((((3:0.173564,4:0.268581):0.175159,2:0.295100):0.409275,((((12:0.143561,11:0.168420):0.044771,10:0.263407):0.062323,5:0.439892):0.048194,((7:0.409357,(8:0.319275,9:0.132621):0.094037):0.061339,6:0.271270):0.049572):0.321119):0.479778,(13:0.449722,14:0.688549):0.225521,1:1.019759);
   tree rep.42900 = ((((3:0.173564,4:0.268581):0.175159,2:0.295100):0.409275,((((12:0.183313,11:0.149918):0.077787,10:0.139440):0.077979,5:0.372297):0.062857,((7:0.409357,6:0.271270):0.074527,(8:0.435602,9:0.132621):0.074471):0.049572):0.321119):0.479778,(13:0.449722,14:0.688549):0.225521,1:1.019759);
   tree rep.43000 = ((((4:0.304221,3:0.148850):0.117677,2:0.338784):0.507273,((((9:0.140320,8:0.254751):0.132765,(5:0.462335,((11:0.195890,12:0.153012):0.033706,10:0.223933):0.064218):0.185997):0.037228,7:0.399345):0.033096,6:0.266217):0.207784):0.739321,(14:0.732660,13:0.457912):0.065822,1:1.338086);
   tree rep.43100 = ((14:0.800202,13:0.453985):0.173034,((6:0.351245,((5:0.418035,((11:0.141477,12:0.155298):0.079944,10:0.211170):0.053573):0.147737,((8:0.325265,9:0.132751):0.066677,7:0.365181):0.065896):0.044312):0.281958,((3:0.142890,4:0.332650):0.181272,2:0.258520):0.476598):0.594605,1:1.253655);
   tree rep.43200 = ((14:0.848274,13:0.453985):0.188728,((6:0.321490,((5:0.418035,((11:0.149080,12:0.155298):0.071132,10:0.210472):0.053573):0.147737,((8:0.325265,9:0.124001):0.069012,7:0.353434):0.065896):0.044312):0.398170,((3:0.142890,4:0.315736):0.118901,2:0.298530):0.476637):0.561052,1:1.264749);
   tree rep.43300 = (13:0.259460,(14:0.729430,((6:0.321490,((5:0.418035,((11:0.165122,12:0.122846):0.054543,10:0.210472):0.055321):0.098131,((8:0.325265,9:0.191710):0.095281,7:0.353434):0.032268):0.071514):0.398170,((3:0.142890,4:0.315736):0.118901,2:0.298530):0.476637):0.613899):0.051867,1:1.494888);
   tree rep.43400 = ((((3:0.173564,4:0.225459):0.104662,2:0.370291):0.401975,((((12:0.249214,11:0.163020):0.026966,10:0.260131):0.081441,5:0.442201):0.068471,((7:0.333929,6:0.273368):0.038190,(8:0.352085,9:0.183318):0.051963):0.107018):0.318269):0.675799,(13:0.327628,14:0.667155):0.262722,1:1.095046);
   tree rep.43500 = ((((3:0.173564,4:0.299215):0.145201,2:0.305586):0.482771,((((12:0.231183,11:0.198670):0.045198,10:0.254051):0.073508,5:0.542632):0.113161,((7:0.333929,6:0.273368):0.038190,(8:0.352085,9:0.183318):0.051963):0.090703):0.278228):0.675799,(13:0.327628,14:0.667155):0.262722,1:1.095046);
   tree rep.43600 = ((((3:0.173564,4:0.299215):0.145201,2:0.305586):0.482771,((((12:0.193158,11:0.150454):0.038168,10:0.251100):0.049484,5:0.428563):0.109459,((7:0.333929,(8:0.316864,9:0.183318):0.082646):0.030066,6:0.273368):0.105334):0.278228):0.675799,(13:0.327628,14:0.667155):0.262722,1:1.095046);
   tree rep.43700 = ((((3:0.176273,4:0.299215):0.117433,2:0.305586):0.520338,((((12:0.186909,11:0.150454):0.038909,10:0.235438):0.049484,5:0.428563):0.109459,((7:0.333929,(8:0.330627,9:0.147856):0.123949):0.037357,6:0.401876):0.066236):0.345041):0.475468,(13:0.350018,14:0.667155):0.246807,1:1.097653);
   tree rep.43800 = (((2:0.343229,(4:0.239275,3:0.158159):0.146919):0.546063,((((9:0.174877,8:0.358634):0.033034,((11:0.183282,(12:0.140928,5:0.574033):0.070736):0.059605,10:0.201040):0.181583):0.076313,7:0.408036):0.036217,6:0.244105):0.280167):0.528081,(13:0.392054,14:0.679593):0.264454,1:1.221480);
   tree rep.43900 = ((((3:0.176273,4:0.282674):0.207154,2:0.330654):0.441861,(((((12:0.186909,11:0.150454):0.038909,10:0.235438):0.052778,5:0.428563):0.147615,(8:0.330627,9:0.115149):0.113448):0.017916,(7:0.317574,6:0.281979):0.037711):0.263849):0.456421,(13:0.317509,14:0.685809):0.077542,1:1.471597);
   tree rep.44000 = (((2:0.343229,(4:0.276678,3:0.158159):0.130399):0.565436,((((9:0.150892,8:0.361307):0.066844,((11:0.122907,(12:0.149751,5:0.440674):0.092160):0.039053,10:0.195584):0.179794):0.055431,7:0.364013):0.056366,6:0.244105):0.280167):0.528081,(13:0.392054,14:0.679593):0.264454,1:1.221480);
   tree rep.44100 = ((((4:0.309340,3:0.111570):0.170778,2:0.232425):0.551685,((7:0.421968,((10:0.204493,((12:0.155332,5:0.445785):0.079719,11:0.152430):0.073260):0.098011,(9:0.236875,8:0.312117):0.071479):0.031460):0.095778,6:0.302555):0.321117):0.354269,(14:0.631924,13:0.414701):0.195970,1:1.362121);
   tree rep.44200 = (((2:0.379150,(4:0.276678,3:0.165907):0.143126):0.504634,((((9:0.132028,8:0.361307):0.082398,((11:0.181878,(12:0.150125,5:0.411244):0.090928):0.037656,10:0.222698):0.146067):0.094417,7:0.355749):0.088862,6:0.287312):0.271850):0.508808,(13:0.392054,14:0.679593):0.334789,1:1.583964);
   tree rep.44300 = ((((4:0.211807,3:0.176710):0.153269,2:0.286695):0.527851,((7:0.336356,((10:0.217282,((12:0.155332,5:0.445785):0.061978,11:0.141888):0.083099):0.199333,(9:0.193650,8:0.365077):0.064242):0.030696):0.084540,6:0.196255):0.321117):0.513361,(14:0.635487,13:0.445359):0.154797,1:1.322464);
   tree rep.44400 = ((((3:0.160038,4:0.222755):0.132166,2:0.271582):0.446989,((((12:0.177223,11:0.183490):0.054499,10:0.213466):0.082764,5:0.437822):0.063935,((7:0.366298,(8:0.345093,9:0.207428):0.104734):0.046012,6:0.293439):0.067941):0.314000):0.462730,(13:0.311973,14:0.750091):0.371244,1:1.071298);
   tree rep.44500 = (((2:0.324365,(4:0.255196,3:0.165907):0.211380):0.574530,((((9:0.165770,8:0.306615):0.062055,((11:0.156365,(12:0.175105,5:0.435816):0.060943):0.033085,10:0.295210):0.127453):0.086770,7:0.388297):0.010561,6:0.279666):0.251724):0.597480,(13:0.347554,14:0.679593):0.352088,1:1.294031);
   tree rep.44600 = ((((4:0.244644,3:0.176710):0.151584,2:0.280529):0.562612,(((7:0.282500,(9:0.185300,8:0.353507):0.078200):0.041388,(((11:0.141888,12:0.190326):0.069897,10:0.201609):0.053145,5:0.504745):0.109852):0.143351,6:0.292670):0.203848):0.564388,(14:0.635487,13:0.469381):0.134718,1:1.331151);
   tree rep.44700 = ((((4:0.244644,3:0.175545):0.141180,2:0.288086):0.542153,((((11:0.141888,12:0.190326):0.069897,10:0.218680):0.065983,5:0.415626):0.109852,((7:0.367964,(9:0.185300,8:0.306467):0.076262):0.075282,6:0.340052):0.071379):0.210223):0.564388,(14:0.635487,13:0.469381):0.134718,1:1.331151);
   tree rep.44800 = ((((3:0.181652,4:0.261745):0.126855,2:0.282234):0.516419,((((12:0.165734,11:0.151492):0.065783,10:0.202786):0.064504,5:0.437822):0.092762,((7:0.345393,(8:0.299777,9:0.181993):0.098944):0.035762,6:0.272618):0.090748):0.207183):0.364179,(13:0.294717,14:0.642379):0.438461,1:1.222565);
   tree rep.44900 = ((((3:0.181652,4:0.261745):0.126855,2:0.282234):0.516419,((((12:0.165734,11:0.151492):0.049944,10:0.202789):0.082131,5:0.457567):0.078843,((7:0.395505,6:0.272618):0.039166,(8:0.299777,9:0.181993):0.098944):0.044002):0.262620):0.579846,(13:0.341010,14:0.642379):0.165359,1:1.192468);
   tree rep.45000 = ((((4:0.317435,3:0.164549):0.233392,2:0.277387):0.371599,((((((11:0.137462,12:0.229377):0.040737,10:0.220751):0.033679,5:0.542925):0.102883,(9:0.166107,8:0.388257):0.041844):0.100512,7:0.412661):0.026715,6:0.340052):0.347636):0.586840,(14:0.635487,13:0.469381):0.132722,1:1.093503);
   tree rep.45100 = ((13:0.361321,14:0.414317):0.210834,((6:0.260551,((5:0.367191,(10:0.237816,(11:0.158599,12:0.177970):0.078387):0.067226):0.121465,(7:0.317548,(8:0.323753,9:0.147395):0.104726):0.058905):0.043474):0.198603,((3:0.142926,4:0.272252):0.116587,2:0.263139):0.639492):0.536485,1:1.247193);
   tree rep.45200 = ((13:0.361321,14:0.452631):0.209601,((6:0.260551,((5:0.367191,(10:0.235140,(11:0.158599,12:0.202464):0.050227):0.067226):0.121465,(7:0.317548,(8:0.323753,9:0.147395):0.104726):0.040485):0.064361):0.203389,((3:0.115582,4:0.254528):0.198813,2:0.305518):0.456844):0.536485,1:1.383255);
   tree rep.45300 = ((13:0.249571,14:0.704971):0.267453,((6:0.260551,((5:0.367191,(10:0.235140,(11:0.158599,12:0.202464):0.075497):0.041297):0.120784,(7:0.317548,(8:0.323753,9:0.147395):0.104726):0.040485):0.064361):0.234829,((3:0.201256,4:0.207993):0.232088,2:0.281721):0.632992):0.369513,1:1.224941);
   tree rep.45400 = (((2:0.331915,(4:0.245574,3:0.136169):0.199635):0.564249,(((11:0.172638,(12:0.156392,5:0.376584):0.043552):0.043240,10:0.204414):0.100500,((9:0.199525,8:0.357280):0.106575,(7:0.369004,6:0.265398):0.117078):0.054325):0.235275):0.420696,(14:0.679593,13:0.519232):0.161064,1:1.353948);
   tree rep.45500 = ((((3:0.131018,4:0.314660):0.163025,2:0.376948):0.576586,((((10:0.191250,((12:0.175506,11:0.155504):0.032537,5:0.449914):0.044715):0.155503,(8:0.333766,9:0.188447):0.050181):0.062427,7:0.276858):0.058708,6:0.260333):0.216461):0.607641,(13:0.341010,14:0.761282):0.242344,1:1.344142);
   tree rep.45600 = ((((3:0.170075,4:0.314660):0.149393,2:0.362748):0.576586,(((((12:0.175506,11:0.164125):0.025515,(10:0.191250,5:0.449914):0.038373):0.155503,(8:0.334931,9:0.188447):0.069213):0.089138,7:0.391460):0.066067,6:0.263704):0.216461):0.607641,(13:0.377618,14:0.761282):0.301517,1:1.069177);
   tree rep.45700 = ((((4:0.233598,3:0.113819):0.168040,2:0.293033):0.551728,(((10:0.263159,(11:0.168505,12:0.205877):0.035388):0.066722,5:0.341473):0.118290,(((9:0.184933,8:0.307159):0.067839,7:0.398034):0.049505,6:0.256494):0.034560):0.231926):0.599980,(14:0.714955,13:0.434724):0.225636,1:1.225205);
   tree rep.45800 = ((((3:0.170075,4:0.237494):0.099118,2:0.362748):0.488655,((((10:0.191250,((12:0.131998,5:0.371465):0.092551,11:0.153187):0.072718):0.186788,(8:0.372908,9:0.198703):0.065663):0.051171,7:0.391460):0.052641,6:0.263704):0.360440):0.339981,(13:0.423654,14:0.754910):0.253605,1:1.447723);
   tree rep.45900 = ((((4:0.233598,3:0.130220):0.157765,2:0.366271):0.551728,(((10:0.182259,(11:0.164576,12:0.175023):0.023803):0.086435,5:0.375279):0.105310,((9:0.122448,8:0.307159):0.132419,(6:0.273844,7:0.303833):0.033329):0.034484):0.231926):0.561853,(14:0.603956,13:0.448705):0.270667,1:1.156145);
   tree rep.46000 = ((((3:0.170075,4:0.237494):0.099118,2:0.362748):0.488655,((((10:0.174338,((12:0.131998,5:0.367158):0.078884,11:0.164005):0.072718):0.127963,(8:0.327099,9:0.198703):0.062961):0.047478,7:0.332900):0.054499,6:0.259205):0.360440):0.339981,(13:0.423654,14:0.575419):0.184292,1:1.129713);
   tree rep.46100 = (((2:0.301127,(4:0.209000,3:0.182943):0.159705):0.570562,((((5:0.492596,12:0.199263):0.026432,11:0.204430):0.038624,10:0.213380):0.085522,((9:0.166467,8:0.375520):0.108128,(7:0.289026,6:0.249574):0.056936):0.044662):0.321833):0.455092,(14:0.706865,13:0.436918):0.231434,1:1.207243);
   tree rep.46200 = ((((4:0.233598,3:0.206986):0.124770,2:0.328296):0.502317,(((10:0.248935,(11:0.164576,12:0.175023):0.022161):0.070204,5:0.458173):0.058695,((9:0.182153,8:0.307159):0.137792,(6:0.273844,7:0.303833):0.058814):0.096348):0.275893):0.366112,(14:0.629755,13:0.376542):0.348658,1:1.559172);
   tree rep.46300 = ((((3:0.170075,4:0.241958):0.213050,2:0.257496):0.488655,((10:0.230422,((12:0.167494,5:0.449661):0.019710,11:0.179360):0.043271):0.111695,((7:0.364565,6:0.286034):0.114219,(8:0.327099,9:0.231389):0.060908):0.079175):0.454782):0.525219,(13:0.423654,14:0.766174):0.214900,1:1.502252);
   tree rep.46400 = ((((4:0.233598,3:0.206986):0.124770,2:0.328296):0.376792,(((10:0.183520,(11:0.185161,12:0.177700):0.045607):0.028550,5:0.458173):0.087928,((9:0.182153,8:0.353760):0.079551,(6:0.335283,7:0.377483):0.050538):0.044520):0.287727):0.496622,(14:0.448659,13:0.376542):0.239325,1:1.184360);
   tree rep.46500 = ((((4:0.343280,3:0.131848):0.108436,2:0.333885):0.408689,(((10:0.200697,(11:0.158975,12:0.177700):0.033971):0.028550,5:0.464571):0.093990,((9:0.182153,8:0.353760):0.079551,(6:0.335283,7:0.384233):0.050461):0.065307):0.397163):0.311701,(14:0.633196,13:0.376542):0.203158,1:1.184360);
   tree rep.46600 = ((((4:0.324285,3:0.131848):0.186293,2:0.239878):0.400440,(((10:0.200697,(11:0.158975,12:0.177700):0.033971):0.028550,5:0.464571):0.093990,((9:0.182153,8:0.353760):0.075772,(6:0.222493,7:0.384233):0.131361):0.063974):0.340809):0.444407,(14:0.633196,13:0.376542):0.214008,1:1.136675);
   tree rep.46700 = (((2:0.280326,(4:0.256885,3:0.177387):0.187102):0.538532,((7:0.297916,((9:0.166467,8:0.412947):0.083057,(((5:0.450898,12:0.141244):0.044356,11:0.185121):0.011303,10:0.216550):0.220131):0.061069):0.052297,6:0.296208):0.154853):0.556750,(14:0.621382,13:0.531863):0.119031,1:1.188846);
   tree rep.46800 = ((((4:0.324285,3:0.127822):0.176951,2:0.332481):0.452014,((((10:0.272499,(11:0.161467,12:0.162109):0.031610):0.042285,5:0.455507):0.121399,(9:0.157801,8:0.409670):0.057499):0.042718,(6:0.222493,7:0.402194):0.117211):0.427029):0.596455,(14:0.673986,13:0.376542):0.266366,1:1.127913);
   tree rep.46900 = (((2:0.296381,(4:0.217691,3:0.177387):0.187669):0.716606,((7:0.327631,((9:0.164584,8:0.412947):0.063385,(((5:0.462521,12:0.164264):0.077008,11:0.179401):0.082974,10:0.237950):0.114505):0.073736):0.025988,6:0.311435):0.201751):0.432080,(14:0.739659,13:0.523957):0.134971,1:1.564926);
   tree rep.47000 = (((2:0.296381,(4:0.217691,3:0.177387):0.187669):0.716606,((7:0.337960,((9:0.164584,8:0.412947):0.063385,(((5:0.509388,12:0.163456):0.047425,11:0.144432):0.082974,10:0.202293):0.167334):0.069637):0.025664,6:0.311435):0.249839):0.496213,(14:0.765926,13:0.393482):0.069990,1:1.569965);
   tree rep.47100 = ((((3:0.154751,4:0.161542):0.236590,2:0.341085):0.602632,((5:0.435598,(10:0.189917,(11:0.196357,12:0.159375):0.038503):0.042392):0.050931,((7:0.308632,6:0.219809):0.074928,(8:0.329301,9:0.182329):0.085949):0.076065):0.199634):0.389929,(13:0.436419,14:0.631087):0.518262,1:1.459389);
   tree rep.47200 = ((((4:0.333528,3:0.187819):0.218410,2:0.247254):0.446568,(((6:0.268446,7:0.402955):0.077896,(9:0.157801,8:0.333815):0.071762):0.057173,((10:0.231018,(11:0.173212,12:0.167255):0.062762):0.028326,5:0.440987):0.077972):0.333457):0.490166,(14:0.673986,13:0.402320):0.190336,1:1.127913);
   tree rep.47300 = ((((4:0.223756,3:0.187819):0.234385,2:0.341369):0.469048,((6:0.268446,7:0.315888):0.088417,(((10:0.214990,(11:0.173212,12:0.153728):0.060329):0.028326,5:0.502938):0.110096,(9:0.157801,8:0.333815):0.071762):0.064009):0.306940):0.508321,(14:0.852239,13:0.402320):0.329661,1:1.230021);
   tree rep.47400 = (((2:0.375346,(4:0.303839,3:0.155234):0.093144):0.596938,(((7:0.333163,(9:0.164584,8:0.409859):0.087695):0.084025,6:0.321468):0.106950,(5:0.416165,(10:0.227172,(11:0.188327,12:0.150943):0.052437):0.088826):0.100954):0.231778):0.377399,(14:0.765926,13:0.382592):0.433263,1:1.143993);
   tree rep.47500 = ((((3:0.129074,4:0.302779):0.099570,2:0.268693):0.676065,(6:0.234880,(((((12:0.206731,5:0.434752):0.033611,11:0.173167):0.104590,10:0.205740):0.124689,(8:0.329301,9:0.182329):0.074955):0.102012,7:0.374224):0.031195):0.167865):0.625535,(13:0.436419,14:0.777876):0.191144,1:1.393555);
   tree rep.47600 = ((((4:0.239580,3:0.185624):0.158982,2:0.232330):0.585760,((6:0.202002,7:0.315888):0.081043,((((11:0.182888,12:0.180845):0.030916,10:0.230586):0.055220,5:0.421810):0.147513,(9:0.170827,8:0.391427):0.088551):0.001545):0.383299):0.379813,(14:0.852239,13:0.388092):0.160276,1:1.381076);
   tree rep.47700 = (((2:0.287215,(4:0.229915,3:0.156898):0.199174):0.585285,(6:0.214974,((7:0.300131,(9:0.186391,8:0.299314):0.120169):0.070035,(5:0.415333,(10:0.239665,(11:0.188327,12:0.211053):0.071574):0.083913):0.115081):0.069200):0.203414):0.377399,(14:0.615689,13:0.360671):0.218946,1:1.495702);
   tree rep.47800 = ((((3:0.112765,4:0.229954):0.194889,2:0.354962):0.561803,(6:0.221810,(((((12:0.128202,5:0.382391):0.050592,11:0.150404):0.048647,10:0.157470):0.198952,(8:0.400067,9:0.182329):0.074912):0.072974,7:0.348777):0.065252):0.260862):0.410669,(13:0.367185,14:0.777876):0.121830,1:1.294898);
   tree rep.47900 = ((((4:0.239580,3:0.162447):0.229044,2:0.317791):0.477024,((6:0.229763,7:0.281966):0.075942,(((11:0.182888,(12:0.183494,10:0.230841):0.006472):0.089761,5:0.392780):0.084011,(9:0.170789,8:0.391427):0.156163):0.001924):0.416422):0.441194,(14:0.852239,13:0.293630):0.159093,1:1.296873);
   tree rep.48000 = ((((3:0.155058,4:0.266480):0.099956,2:0.283686):0.419624,(6:0.268331,(((((12:0.159492,5:0.445047):0.019939,11:0.152160):0.115001,10:0.159891):0.134221,(8:0.400067,9:0.195534):0.085907):0.065818,7:0.318138):0.064141):0.301827):0.513349,(13:0.367185,14:0.618558):0.200748,1:1.294898);
   tree rep.48100 = (((2:0.335266,(4:0.229915,3:0.221736):0.114291):0.566076,(6:0.345693,((7:0.395900,(9:0.172646,8:0.342775):0.059597):0.023233,(5:0.426872,(10:0.192327,(11:0.194049,12:0.203211):0.018764):0.056596):0.162993):0.035271):0.223297):0.398176,(14:0.615689,13:0.442375):0.184960,1:1.376408);
   tree rep.48200 = ((((4:0.266102,3:0.183169):0.200511,2:0.229742):0.477024,(((10:0.240475,(12:0.165850,11:0.175766):0.076808):0.061930,5:0.407052):0.082376,((6:0.287893,7:0.390130):0.078734,(9:0.171048,8:0.391427):0.053567):0.064088):0.437580):0.441194,(14:0.852239,13:0.260267):0.243499,1:1.209012);
   tree rep.48300 = ((((3:0.155946,4:0.266480):0.118849,2:0.425837):0.561843,(6:0.268331,(((((12:0.161250,5:0.483500):0.053834,11:0.161830):0.085861,10:0.193765):0.160654,(8:0.400067,9:0.195534):0.076936):0.059329,7:0.318138):0.075452):0.238447):0.560565,(13:0.367185,14:0.520892):0.293175,1:1.496518);
   tree rep.48400 = ((((3:0.131577,4:0.274309):0.176834,2:0.289975):0.614349,(6:0.285921,(((((12:0.161250,5:0.483500):0.101994,11:0.161830):0.030431,10:0.193765):0.152294,(8:0.400067,9:0.195534):0.076936):0.045280,7:0.355915):0.071735):0.240349):0.570551,(13:0.367185,14:0.772586):0.347790,1:1.242217);
   tree rep.48500 = ((((3:0.114544,4:0.274309):0.193673,2:0.274863):0.497845,(6:0.285921,(((((12:0.162252,5:0.483500):0.076396,11:0.138566):0.038994,10:0.193765):0.152294,(8:0.311532,9:0.195534):0.062540):0.041417,7:0.355915):0.071735):0.240349):0.570551,(13:0.367185,14:0.772586):0.347790,1:1.242217);
   tree rep.48600 = (((2:0.303062,(4:0.298468,3:0.182397):0.159719):0.585157,((((9:0.149217,8:0.342775):0.118924,7:0.370521):0.050157,(5:0.432066,((10:0.234777,12:0.173497):0.032000,11:0.136619):0.119259):0.138593):0.074283,6:0.293316):0.128532):0.485122,(14:0.615689,13:0.353659):0.274882,1:1.379054);
   tree rep.48700 = ((((3:0.114544,4:0.274309):0.193673,2:0.274863):0.497845,(6:0.232917,(((((12:0.162252,5:0.435866):0.056926,11:0.151828):0.040230,10:0.206273):0.148628,(8:0.311532,9:0.187840):0.058336):0.042898,7:0.275129):0.104987):0.240349):0.532357,(13:0.418984,14:0.824171):0.309940,1:1.413305);
   tree rep.48800 = ((((4:0.268640,3:0.173725):0.133691,2:0.321601):0.541737,(((10:0.203391,(12:0.194559,11:0.163321):0.056155):0.030808,5:0.453881):0.061111,((6:0.325245,7:0.368106):0.062546,(9:0.155069,8:0.348135):0.072745):0.109855):0.308702):0.432939,(14:0.571947,13:0.389125):0.323433,1:1.379457);
   tree rep.48900 = ((((4:0.268640,3:0.173725):0.133691,2:0.321601):0.541737,(((10:0.219528,(12:0.194559,11:0.163321):0.056155):0.069873,5:0.453881):0.109048,((6:0.325245,7:0.368106):0.067220,(9:0.155069,8:0.348135):0.072745):0.048781):0.308702):0.432939,(14:0.571947,13:0.366358):0.352148,1:1.251107);
   tree rep.49000 = ((((4:0.268640,3:0.173725):0.133691,2:0.321601):0.541737,(((10:0.209969,(12:0.194559,11:0.163321):0.056155):0.073380,5:0.483179):0.102937,(6:0.325245,(7:0.368106,(9:0.179822,8:0.346214):0.070403):0.030235):0.035169):0.233359):0.442282,(14:0.571947,13:0.429120):0.323673,1:1.251107);
   tree rep.49100 = ((((4:0.233109,3:0.173725):0.204580,2:0.268699):0.541737,(((10:0.209969,(12:0.194559,11:0.158793):0.038968):0.038195,5:0.450334):0.147788,(6:0.271765,(7:0.368727,(9:0.179822,8:0.346214):0.070403):0.033315):0.024247):0.351566):0.442282,(14:0.571947,13:0.429120):0.323673,1:1.251107);
   tree rep.49200 = ((((4:0.233109,3:0.173725):0.204580,2:0.268699):0.510281,(6:0.266635,(((10:0.209969,(12:0.194559,11:0.158793):0.038968):0.038195,5:0.450334):0.147788,(7:0.368727,(9:0.179822,8:0.346214):0.070403):0.058885):0.074541):0.300959):0.368572,(14:0.571947,13:0.363770):0.333425,1:1.251107);
   tree rep.49300 = (((2:0.321329,(4:0.258074,3:0.173483):0.186894):0.491021,(((9:0.155468,8:0.365625):0.105882,(7:0.277622,6:0.269905):0.112879):0.084280,(5:0.455562,(10:0.238875,(12:0.173708,11:0.161147):0.057867):0.083875):0.083211):0.279127):0.417781,(14:0.737572,13:0.336244):0.242214,1:1.382194);
   tree rep.49400 = (((2:0.326299,(4:0.266889,3:0.173483):0.118821):0.500077,(((9:0.164686,8:0.365625):0.101694,(7:0.277622,6:0.269905):0.104859):0.056615,(5:0.455562,(10:0.238875,(12:0.173708,11:0.161147):0.057867):0.085985):0.067257):0.273325):0.417781,(14:0.737572,13:0.308692):0.351818,1:1.134895);
   tree rep.49500 = ((13:0.413882,14:0.665381):0.338062,(((7:0.306403,((((5:0.480638,12:0.146537):0.058264,11:0.173466):0.038561,10:0.239332):0.175431,(8:0.309420,9:0.190364):0.065042):0.094409):0.047666,6:0.297473):0.297979,((3:0.205070,4:0.201087):0.189384,2:0.233929):0.438823):0.432072,1:1.226229);
   tree rep.49600 = ((13:0.413882,14:0.665381):0.338062,(((7:0.304329,((((5:0.480638,12:0.163377):0.034318,11:0.164010):0.042936,10:0.194275):0.167741,(8:0.309420,9:0.190364):0.044381):0.094409):0.062614,6:0.264689):0.320951,((3:0.205070,4:0.201087):0.197900,2:0.233929):0.516711):0.401726,1:1.226229);
   tree rep.49700 = ((((4:0.250184,3:0.088140):0.159864,2:0.320929):0.626882,((6:0.319775,((9:0.210959,8:0.346214):0.105156,7:0.340381):0.038274):0.102746,(((12:0.152325,11:0.156857):0.017950,10:0.228301):0.084465,5:0.407336):0.078243):0.228841):0.540540,(14:0.723865,13:0.373631):0.269270,1:1.355309);
   tree rep.49800 = ((((4:0.250184,3:0.088140):0.147919,2:0.320929):0.386367,(((7:0.340381,6:0.319775):0.048651,(9:0.210959,8:0.346214):0.105156):0.136120,(((12:0.152325,11:0.156857):0.029986,10:0.209652):0.111568,5:0.404750):0.054976):0.249750):0.633573,(14:0.723865,13:0.373631):0.260389,1:1.355309);
   tree rep.49900 = (((2:0.392903,(4:0.225259,3:0.154509):0.092250):0.480037,((9:0.208361,8:0.365504):0.064753,((5:0.412283,(10:0.190797,(12:0.213894,11:0.161820):0.082617):0.087496):0.100563,(7:0.346261,6:0.219458):0.061759):0.032156):0.271055):0.446373,(14:0.643322,13:0.356727):0.403863,1:1.070314);
   tree rep.50000 = (((2:0.313477,(4:0.225259,3:0.113543):0.185547):0.480037,(((9:0.208361,8:0.402754):0.079101,(5:0.446953,(10:0.198354,(12:0.213894,11:0.161918):0.052088):0.140145):0.094919):0.022316,(7:0.328680,6:0.219458):0.076483):0.276625):0.475311,(14:0.643322,13:0.356727):0.403863,1:1.070314);
   tree rep.50100 = ((13:0.437047,14:0.777868):0.127777,(((6:0.309479,7:0.308654):0.043714,((5:0.451995,(10:0.242574,(12:0.239823,11:0.177953):0.086292):0.046721):0.107699,(8:0.304506,9:0.135630):0.089757):0.121948):0.236536,((3:0.214219,4:0.240080):0.108362,2:0.352920):0.522134):0.456471,1:1.178352);
   tree rep.50200 = ((((4:0.370146,3:0.150634):0.099425,2:0.287732):0.574057,(((7:0.318823,6:0.326915):0.020811,(9:0.127257,8:0.299591):0.125451):0.018781,(((12:0.152325,11:0.144853):0.069661,10:0.201817):0.030191,5:0.463413):0.122343):0.312834):0.465834,(14:0.660711,13:0.373631):0.246304,1:1.206841);
   tree rep.50300 = ((13:0.437047,14:0.504589):0.195262,((((5:0.478192,(10:0.175442,(12:0.227981,11:0.177953):0.057287):0.046721):0.124012,(8:0.304506,9:0.161885):0.097557):0.059492,(6:0.241807,7:0.308654):0.054660):0.269366,((3:0.222081,4:0.180898):0.099030,2:0.399173):0.595754):0.484101,1:1.233623);
   tree rep.50400 = ((13:0.517460,14:0.552942):0.172862,(((5:0.467246,(10:0.217427,(12:0.160917,11:0.169680):0.055347):0.024389):0.126765,((8:0.304506,9:0.161885):0.097557,(6:0.241807,7:0.308654):0.054660):0.072543):0.269366,((3:0.198330,4:0.203441):0.257057,2:0.231063):0.595754):0.484101,1:1.407757);
   tree rep.50500 = (((2:0.303436,(4:0.230178,3:0.136298):0.196814):0.555624,((((9:0.192822,8:0.376101):0.096065,7:0.342250):0.069404,(5:0.455329,(10:0.195964,(12:0.213894,11:0.172906):0.066357):0.077052):0.098084):0.010190,6:0.283143):0.300393):0.623443,(14:0.643322,13:0.465597):0.409856,1:1.153504);
   tree rep.50600 = ((((4:0.242079,3:0.159847):0.140305,2:0.316762):0.693675,(((9:0.140036,8:0.299591):0.113152,(7:0.318823,6:0.259836):0.108787):0.077295,(((12:0.217746,11:0.185239):0.049276,10:0.276625):0.054769,5:0.462030):0.051419):0.225524):0.433417,(14:0.689530,13:0.383578):0.276247,1:1.291082);
   tree rep.50700 = ((((4:0.242079,3:0.159847):0.140305,2:0.316762):0.693675,(((9:0.115099,8:0.454679):0.077551,(7:0.318823,6:0.259836):0.108787):0.113682,(((12:0.217746,11:0.185239):0.049276,10:0.276625):0.054769,5:0.462030):0.051210):0.169878):0.562231,(14:0.714310,13:0.383578):0.268351,1:1.364152);
   tree rep.50800 = ((((4:0.242079,3:0.159847):0.135412,2:0.297383):0.489175,(((9:0.159584,8:0.454679):0.057623,(7:0.318823,6:0.259836):0.108787):0.087667,(((12:0.217746,11:0.198400):0.058560,10:0.182041):0.054748,5:0.462030):0.063179):0.449948):0.295659,(14:0.689834,13:0.383578):0.270162,1:1.364152);
   tree rep.50900 = ((((4:0.242079,3:0.166568):0.158547,2:0.291374):0.502689,(((9:0.153828,8:0.382847):0.078887,(7:0.318823,6:0.239643):0.070181):0.080228,(((12:0.224708,11:0.158247):0.077419,10:0.174028):0.073060,5:0.424479):0.083351):0.327788):0.295659,(14:0.689834,13:0.383578):0.270162,1:1.364152);
   tree rep.51000 = ((((4:0.242079,3:0.166568):0.158547,2:0.291374):0.484254,(((9:0.153828,8:0.382847):0.078887,(7:0.318823,6:0.239643):0.070181):0.080228,(((12:0.224708,11:0.158247):0.077419,10:0.174028):0.073060,5:0.424479):0.083351):0.327788):0.298650,(14:0.689834,13:0.376363):0.215506,1:1.364152);
   tree rep.51100 = ((((4:0.283624,3:0.166568):0.134429,2:0.288303):0.484254,(((9:0.153828,8:0.382847):0.074783,(7:0.318823,6:0.239643):0.070181):0.050144,(((12:0.153514,11:0.158247):0.042482,10:0.174028):0.085986,5:0.447830):0.104924):0.324484):0.278403,(14:0.663322,13:0.376363):0.293277,1:1.249466);
   tree rep.51200 = ((13:0.344739,14:0.597222):0.273447,((((5:0.494063,((12:0.221505,11:0.211038):0.050380,10:0.238456):0.030483):0.087504,((8:0.420389,9:0.161593):0.060636,7:0.329782):0.093126):0.038307,6:0.280636):0.247124,((3:0.139113,4:0.242148):0.050547,2:0.340160):0.496389):0.535692,1:1.143289);
   tree rep.51300 = ((((4:0.211379,3:0.166568):0.213235,2:0.401985):0.466961,(((9:0.153829,8:0.382847):0.096594,(7:0.318823,6:0.269193):0.081896):0.008239,(((12:0.174771,11:0.160591):0.084237,10:0.207194):0.074102,5:0.477333):0.146502):0.265831):0.368696,(14:0.574259,13:0.376363):0.274963,1:1.278422);
   tree rep.51400 = ((13:0.309996,14:0.597222):0.261849,((((5:0.442166,((12:0.187705,11:0.211038):0.065995,10:0.259531):0.045305):0.136024,(7:0.380406,(8:0.319837,9:0.213636):0.068539):0.050807):0.057084,6:0.218470):0.287376,((3:0.130763,4:0.242148):0.063108,2:0.319260):0.543504):0.413786,1:1.469884);
   tree rep.51500 = ((((4:0.236370,3:0.178826):0.153180,2:0.378562):0.432394,(((9:0.153829,8:0.382847):0.114337,(7:0.413361,6:0.276949):0.073538):0.066425,(((12:0.174771,11:0.160591):0.084237,10:0.207194):0.076428,5:0.474680):0.083481):0.290380):0.578851,(14:0.574259,13:0.376363):0.274963,1:1.252932);
   tree rep.51600 = ((((4:0.251932,3:0.178826):0.165720,2:0.291606):0.432394,(((9:0.153829,8:0.382847):0.114337,(7:0.413361,6:0.276949):0.073538):0.066425,(((12:0.173340,11:0.160591):0.084077,10:0.223767):0.076428,5:0.474680):0.083481):0.290380):0.578851,(14:0.574259,13:0.382855):0.221814,1:1.149052);
   tree rep.51700 = ((13:0.380097,14:0.641710):0.130871,(((5:0.442166,((12:0.187705,11:0.170402):0.066182,10:0.194939):0.091072):0.062176,(6:0.261615,(7:0.345341,(8:0.352972,9:0.172163):0.091676):0.050067):0.046969):0.246991,((3:0.119456,4:0.268397):0.127449,2:0.312774):0.541719):0.606668,1:1.596324);
   tree rep.51800 = ((((4:0.251932,3:0.178826):0.165720,2:0.285560):0.480991,((((9:0.153829,8:0.309422):0.088115,7:0.413361):0.049959,6:0.315283):0.068242,(((12:0.204391,11:0.127248):0.032916,10:0.255401):0.127399,5:0.423603):0.057620):0.298163):0.457906,(14:0.701913,13:0.382855):0.213005,1:1.291406);
   tree rep.51900 = ((((4:0.263624,3:0.178826):0.181095,2:0.311842):0.525108,((((9:0.162569,8:0.309422):0.076880,7:0.413361):0.049444,6:0.315283):0.068242,(((12:0.213661,11:0.127248):0.121468,10:0.255401):0.046118,5:0.423603):0.074197):0.259230):0.321023,(14:0.760725,13:0.382855):0.281400,1:1.240354);
   tree rep.52000 = ((((3:0.129639,4:0.346363):0.113692,2:0.317067):0.525916,((5:0.452439,(10:0.250075,(11:0.173751,12:0.157512):0.045450):0.052780):0.069996,((7:0.323469,(8:0.397066,9:0.135440):0.108272):0.080349,6:0.320331):0.097676):0.130348):0.409949,(13:0.373047,14:0.727483):0.279539,1:1.218454);
   tree rep.52100 = ((((4:0.263624,3:0.178826):0.141692,2:0.311842):0.542388,((((9:0.151159,8:0.372748):0.075106,7:0.320201):0.026863,6:0.315283):0.099295,(((12:0.207308,11:0.134100):0.036481,10:0.265028):0.060730,5:0.474549):0.090566):0.374870):0.302719,(14:0.639679,13:0.439190):0.190919,1:1.175567);
   tree rep.52200 = (((2:0.394369,(4:0.299888,3:0.141001):0.127623):0.422539,((7:0.338065,((10:0.184577,(5:0.480913,(12:0.158996,11:0.180866):0.068534):0.020880):0.126398,(9:0.172649,8:0.312972):0.115672):0.047789):0.060581,6:0.265843):0.332364):0.282311,(14:0.587686,13:0.339425):0.245436,1:1.146183);
   tree rep.52300 = ((((3:0.122355,4:0.298354):0.119911,2:0.316254):0.525916,((5:0.389642,(10:0.245489,(11:0.162721,12:0.175489):0.038943):0.043904):0.075987,((7:0.334698,(8:0.338151,9:0.132001):0.120607):0.073551,6:0.287427):0.043004):0.298474):0.388088,(13:0.502715,14:0.695548):0.263134,1:1.137882);
   tree rep.52400 = ((((3:0.136318,4:0.298354):0.128312,2:0.298478):0.523033,((5:0.467827,(10:0.231828,(11:0.183517,12:0.175489):0.059279):0.057515):0.109050,((7:0.385121,(8:0.372415,9:0.203808):0.103933):0.051655,6:0.280273):0.034472):0.273664):0.404162,(13:0.502715,14:0.695548):0.263134,1:1.137882);
   tree rep.52500 = ((((3:0.136318,4:0.298354):0.186053,2:0.298478):0.482295,((5:0.467827,(10:0.231828,(11:0.183517,12:0.175489):0.059279):0.057515):0.109050,((7:0.334522,6:0.308175):0.034923,(8:0.372415,9:0.176222):0.127653):0.048613):0.273664):0.414714,(13:0.580480,14:0.641615):0.177566,1:1.322476);
   tree rep.52600 = ((((4:0.224960,3:0.133848):0.231566,2:0.336734):0.465942,(6:0.280069,(((9:0.159239,8:0.362191):0.056271,7:0.387525):0.053678,(((12:0.205862,11:0.176088):0.070925,10:0.188326):0.083623,5:0.464198):0.145684):0.062630):0.271843):0.432578,(14:0.597782,13:0.403047):0.262484,1:1.003236);
   tree rep.52700 = ((((4:0.224960,3:0.133848):0.231566,2:0.336734):0.452275,((((9:0.159239,8:0.340057):0.105177,7:0.414567):0.054374,6:0.306376):0.069232,(((12:0.205862,11:0.176088):0.070925,10:0.188326):0.083623,5:0.481448):0.081385):0.229348):0.589452,(14:0.597782,13:0.262627):0.227130,1:1.087815);
   tree rep.52800 = ((((3:0.180595,4:0.211995):0.215241,2:0.319128):0.502812,((5:0.350968,(10:0.191047,(11:0.176712,12:0.168646):0.065717):0.053232):0.150355,((7:0.331507,6:0.293049):0.062560,(8:0.372415,9:0.180590):0.136109):0.045695):0.264038):0.393177,(13:0.517881,14:0.641615):0.239708,1:1.265150);
   tree rep.52900 = ((((3:0.180595,4:0.202569):0.207525,2:0.303085):0.502812,((5:0.392483,(10:0.223955,(11:0.184519,12:0.168646):0.043359):0.023032):0.173510,((7:0.323179,6:0.293049):0.066897,(8:0.372415,9:0.149657):0.089870):0.055849):0.303533):0.393177,(13:0.517881,14:0.641615):0.239708,1:1.265150);
   tree rep.53000 = ((((3:0.211019,4:0.202569):0.193959,2:0.315814):0.426333,((5:0.392483,(10:0.209162,(11:0.207807,12:0.198059):0.066218):0.054865):0.110173,((7:0.323179,6:0.293049):0.066897,(8:0.372415,9:0.149657):0.089870):0.055849):0.307271):0.464165,(13:0.517881,14:0.641615):0.289643,1:1.265150);
   tree rep.53100 = ((13:0.411839,14:0.680752):0.126973,(((5:0.400061,((12:0.160879,11:0.155292):0.065505,10:0.153827):0.104321):0.077919,((6:0.214388,7:0.330162):0.092551,(8:0.297398,9:0.171339):0.099178):0.012921):0.298517,((3:0.148091,4:0.268594):0.121203,2:0.353002):0.450416):0.473413,1:1.137692);
   tree rep.53200 = ((13:0.432844,14:0.680752):0.118568,(((6:0.214388,7:0.330162):0.092551,((5:0.432266,((12:0.160879,11:0.155292):0.065505,10:0.153827):0.104321):0.127330,(8:0.297398,9:0.171339):0.099178):0.019987):0.297531,((3:0.148091,4:0.236900):0.116327,2:0.357203):0.475241):0.476573,1:1.164299);
   tree rep.53300 = ((((3:0.198482,4:0.270273):0.106495,2:0.316877):0.661526,((5:0.392483,(10:0.223871,(11:0.174083,12:0.177666):0.074187):0.073267):0.045005,((7:0.368435,6:0.311676):0.051849,(8:0.288393,9:0.153844):0.113566):0.080872):0.273584):0.337586,(13:0.475671,14:0.641615):0.259507,1:1.265150);
   tree rep.53400 = ((((3:0.198482,4:0.270273):0.106495,2:0.290493):0.491895,((5:0.367932,(10:0.172266,(11:0.174083,12:0.177666):0.074187):0.067043):0.083169,((7:0.354456,6:0.311676):0.099194,(8:0.443080,9:0.140574):0.091833):0.036248):0.310382):0.337586,(13:0.475671,14:0.641615):0.259507,1:1.265150);
   tree rep.53500 = ((((3:0.145148,4:0.202839):0.100095,2:0.419821):0.466091,((5:0.367932,(10:0.215554,(11:0.161907,12:0.237147):0.036864):0.072750):0.083169,((7:0.290867,6:0.294797):0.049953,(8:0.443080,9:0.140574):0.085619):0.124048):0.325429):0.417573,(13:0.475671,14:0.641615):0.271919,1:1.265150);
   tree rep.53600 = ((((3:0.170268,4:0.202839):0.120779,2:0.362444):0.446072,((5:0.367932,(10:0.215554,(11:0.161907,12:0.237147):0.044555):0.072136):0.098542,((7:0.290867,6:0.294797):0.042321,(8:0.402150,9:0.140574):0.086267):0.124048):0.304995):0.417573,(13:0.475671,14:0.641615):0.271919,1:1.265150);
   tree rep.53700 = ((((4:0.237833,3:0.166110):0.214112,2:0.304258):0.342287,(((9:0.119323,8:0.354845):0.092690,(7:0.324626,6:0.226396):0.102995):0.082788,((10:0.267346,(11:0.138186,12:0.209244):0.036559):0.068031,5:0.432527):0.048868):0.414678):0.468901,(14:0.649011,13:0.359753):0.503811,1:1.394589);
   tree rep.53800 = (((2:0.362311,(4:0.239962,3:0.234326):0.127145):0.442551,((((10:0.229583,(11:0.133585,(5:0.506924,12:0.156646):0.065129):0.026481):0.183251,(9:0.193770,8:0.280559):0.058001):0.083985,7:0.344371):0.043344,6:0.266006):0.302668):0.520016,(14:0.734601,13:0.367031):0.151349,1:1.379439);
   tree rep.53900 = (((2:0.362311,(4:0.239962,3:0.234326):0.127145):0.442551,((((10:0.257654,(11:0.148957,(5:0.426085,12:0.115458):0.067268):0.055958):0.183251,(9:0.193770,8:0.309428):0.068402):0.059012,7:0.344371):0.043344,6:0.266006):0.302668):0.520016,(14:0.664077,13:0.367031):0.223967,1:1.481658);
   tree rep.54000 = ((13:0.435300,14:0.508135):0.379840,(((6:0.264078,((5:0.472407,((12:0.163355,11:0.153161):0.040441,10:0.218106):0.035313):0.145703,(8:0.327951,9:0.133956):0.078759):0.084988):0.058652,7:0.360273):0.275423,((3:0.138995,4:0.268137):0.114452,2:0.357256):0.531975):0.303611,1:1.357066);
   tree rep.54100 = ((13:0.408363,14:0.712014):0.137369,(((6:0.288585,((((12:0.163355,11:0.223935):0.034084,5:0.476476):0.031588,10:0.216612):0.141471,(8:0.320269,9:0.133956):0.105952):0.072216):0.061391,7:0.249523):0.275423,((3:0.138995,4:0.268137):0.114452,2:0.357256):0.531975):0.521704,1:1.357066);
   tree rep.54200 = (((2:0.345736,(4:0.244145,3:0.177163):0.112561):0.569752,(6:0.222126,(((10:0.255349,(11:0.164190,(5:0.470524,12:0.135839):0.075182):0.066410):0.190461,(9:0.231513,8:0.401087):0.060642):0.087687,7:0.375570):0.051685):0.407473):0.415776,(14:0.727080,13:0.367031):0.389250,1:1.444381);
   tree rep.54300 = ((13:0.408363,14:0.712014):0.137369,(((6:0.324929,(((11:0.211824,(5:0.476476,12:0.228172):0.053712):0.024367,10:0.208601):0.161737,(8:0.320269,9:0.193761):0.076789):0.071044):0.051097,7:0.392892):0.275423,((3:0.138995,4:0.268137):0.092746,2:0.357256):0.600195):0.559243,1:1.357066);
   tree rep.54400 = ((((4:0.277414,3:0.145382):0.250969,2:0.217078):0.382815,(((9:0.164068,8:0.363904):0.083404,(7:0.303727,6:0.233252):0.057044):0.074834,((10:0.176527,(11:0.126897,12:0.250139):0.075131):0.040663,5:0.500530):0.080128):0.298647):0.371465,(14:0.838755,13:0.301615):0.344587,1:1.292373);
   tree rep.54500 = ((((4:0.277414,3:0.176222):0.172686,2:0.321605):0.368924,(((9:0.179415,8:0.363904):0.070425,(7:0.308722,6:0.226520):0.104777):0.037105,((10:0.210850,(11:0.172482,12:0.172277):0.083315):0.050892,5:0.500530):0.114552):0.298647):0.418517,(14:0.838755,13:0.301615):0.344587,1:1.392504);
   tree rep.54600 = ((13:0.401972,14:0.712014):0.196846,((6:0.283216,(((((5:0.420729,12:0.133652):0.073659,11:0.159973):0.061076,10:0.221132):0.169501,(8:0.320269,9:0.193761):0.056165):0.060846,7:0.373301):0.012676):0.295727,((3:0.160441,4:0.303363):0.134360,2:0.309061):0.602338):0.522450,1:1.347747);
   tree rep.54700 = ((13:0.381975,14:0.712014):0.138080,(((((((5:0.420729,12:0.133652):0.073659,11:0.159973):0.066636,10:0.221132):0.140228,(8:0.320269,9:0.193761):0.056176):0.071336,6:0.229537):0.062283,7:0.299189):0.287425,((3:0.160441,4:0.241135):0.170666,2:0.301826):0.602338):0.522450,1:1.534600);
   tree rep.54800 = ((13:0.445479,14:0.712014):0.186160,(((((((5:0.468201,12:0.142310):0.073712,11:0.180035):0.072186,10:0.225298):0.183222,(8:0.320269,9:0.193761):0.039584):0.058583,6:0.272698):0.082661,7:0.277807):0.315470,((3:0.160441,4:0.241135):0.170666,2:0.301826):0.602338):0.451305,1:1.229697);
   tree rep.54900 = ((13:0.445479,14:0.712014):0.186160,(((((((5:0.468201,12:0.141771):0.092497,11:0.152488):0.072186,10:0.217778):0.183186,(8:0.320269,9:0.193761):0.039584):0.066671,6:0.253867):0.060726,7:0.290978):0.287461,((3:0.160441,4:0.241135):0.170666,2:0.301826):0.602338):0.557878,1:1.222690);
   tree rep.55000 = ((13:0.445479,14:0.712014):0.204053,((6:0.253867,(((((5:0.468201,12:0.136044):0.060852,11:0.174235):0.072186,10:0.217778):0.183186,(8:0.364809,9:0.193761):0.048396):0.099023,7:0.290978):0.025674):0.257065,((3:0.160441,4:0.278911):0.197661,2:0.263066):0.602338):0.628603,1:1.222690);
   tree rep.55100 = (((2:0.366673,(4:0.266995,3:0.122491):0.060920):0.513645,((((5:0.444029,12:0.193965):0.044395,11:0.182965):0.035915,10:0.209951):0.148394,((7:0.360896,6:0.258143):0.062800,(9:0.151773,8:0.410741):0.105480):0.039368):0.249641):0.482830,(14:0.737683,13:0.280499):0.317477,1:1.337906);
   tree rep.55200 = (((2:0.390470,(4:0.266995,3:0.163862):0.051900):0.550265,((((5:0.444029,12:0.205757):0.046703,11:0.187500):0.025988,10:0.202553):0.142802,((7:0.360896,6:0.258143):0.097680,(9:0.151773,8:0.366656):0.101168):0.041386):0.263997):0.482830,(14:0.737683,13:0.280499):0.317477,1:1.337906);
   tree rep.55300 = ((13:0.445479,14:0.712014):0.204053,(((((((5:0.468201,12:0.136044):0.095735,11:0.174235):0.067473,10:0.225143):0.124176,(8:0.364809,9:0.190299):0.029254):0.108387,6:0.257260):0.086384,7:0.298076):0.329715,((3:0.152844,4:0.207773):0.193394,2:0.338841):0.443476):0.448332,1:1.434684);
   tree rep.55400 = ((((4:0.235744,3:0.154806):0.151497,2:0.319915):0.486150,(((9:0.197124,8:0.312267):0.070271,(7:0.399252,6:0.302037):0.042905):0.124221,((10:0.210778,(11:0.141418,12:0.174562):0.050087):0.048343,5:0.407789):0.039568):0.258989):0.552652,(14:0.691450,13:0.517254):0.097540,1:1.159689);
   tree rep.55500 = (((2:0.311447,(4:0.290313,3:0.163862):0.044694):0.480362,((7:0.316216,6:0.258143):0.066991,((5:0.416111,(10:0.224414,(12:0.188311,11:0.186945):0.034835):0.024049):0.147812,(9:0.106884,8:0.334988):0.123502):0.013431):0.333755):0.546575,(14:0.643315,13:0.518180):0.196792,1:1.365883);
   tree rep.55600 = ((13:0.445479,14:0.622441):0.235979,(((((((5:0.468201,12:0.122179):0.068292,11:0.234849):0.057914,10:0.233229):0.133293,(8:0.361119,9:0.177428):0.050699):0.094235,6:0.294284):0.038536,7:0.301573):0.416722,((3:0.152844,4:0.206563):0.127452,2:0.338841):0.615454):0.426507,1:1.171178);
   tree rep.55700 = (((2:0.324399,(4:0.233629,3:0.144406):0.160085):0.560434,((7:0.316216,6:0.258143):0.066991,((5:0.440962,(10:0.244273,(12:0.185048,11:0.186945):0.054875):0.024049):0.200456,(9:0.150768,8:0.261063):0.116302):0.016188):0.310468):0.414971,(14:0.643315,13:0.518180):0.257948,1:1.365883);
   tree rep.55800 = ((((3:0.155931,4:0.289985):0.185941,2:0.268945):0.500536,((7:0.333088,6:0.247538):0.031132,(((5:0.433920,(11:0.142091,12:0.208331):0.043222):0.021223,10:0.209028):0.169220,(8:0.344319,9:0.119735):0.070927):0.078318):0.420929):0.405951,(13:0.367865,14:0.761531):0.307551,1:1.353290);
   tree rep.55900 = ((13:0.445479,14:0.635573):0.293461,(((7:0.374715,6:0.294284):0.051453,((5:0.480852,(10:0.252203,(12:0.221916,11:0.143357):0.029645):0.053585):0.144607,(8:0.417834,9:0.159260):0.098545):0.012736):0.357911,((3:0.169660,4:0.229087):0.106730,2:0.420668):0.614260):0.393309,1:1.319692);
   tree rep.56000 = ((13:0.440356,14:0.635573):0.269337,(((7:0.374715,6:0.294284):0.051453,((5:0.466315,(10:0.252203,(12:0.221916,11:0.143357):0.044085):0.068218):0.144607,(8:0.417834,9:0.159260):0.098545):0.012736):0.357911,((3:0.154253,4:0.344223):0.129105,2:0.285119):0.494600):0.312786,1:1.403454);
   tree rep.56100 = ((((3:0.130800,4:0.298743):0.155651,2:0.323012):0.448860,(6:0.288415,(((5:0.451673,(10:0.261652,(11:0.152807,12:0.189057):0.059922):0.021161):0.157775,(8:0.344319,9:0.184771):0.056205):0.068802,7:0.333088):0.016715):0.311613):0.300039,(13:0.362883,14:0.542443):0.371278,1:1.288320);
   tree rep.56200 = ((13:0.440356,14:0.815989):0.200781,(((5:0.393270,(10:0.252124,(12:0.184385,11:0.146094):0.065657):0.076239):0.102541,((7:0.374715,6:0.285427):0.040207,(8:0.416941,9:0.159260):0.080592):0.015524):0.242334,((3:0.154253,4:0.272650):0.159632,2:0.265753):0.529286):0.637270,1:1.078145);
   tree rep.56300 = ((((3:0.130800,4:0.298743):0.155651,2:0.323012):0.583846,((6:0.289261,((5:0.451673,(10:0.250445,(11:0.192711,12:0.186649):0.079208):0.062961):0.174380,(8:0.344319,9:0.187119):0.063833):0.076580):0.032128,7:0.319074):0.275370):0.514752,(13:0.370955,14:0.622028):0.270425,1:1.215680);
   tree rep.56400 = ((13:0.435570,14:0.575854):0.301979,(((5:0.393270,(10:0.220197,(12:0.227548,11:0.119354):0.035904):0.092923):0.039193,((7:0.332045,6:0.281354):0.104361,(8:0.359981,9:0.159260):0.082307):0.099193):0.368108,((3:0.136601,4:0.270564):0.143753,2:0.322913):0.478500):0.522713,1:1.360312);
   tree rep.56500 = ((13:0.307884,14:0.827571):0.265582,(((5:0.422683,(10:0.170485,(12:0.227548,11:0.147853):0.050439):0.094593):0.093148,((7:0.350936,6:0.259223):0.104358,(8:0.376340,9:0.159260):0.114064):0.064373):0.309393,((3:0.136601,4:0.270564):0.143753,2:0.322913):0.472908):0.522713,1:1.316981);
   tree rep.56600 = (((2:0.269469,(4:0.206711,3:0.235123):0.183756):0.441855,(((7:0.288642,6:0.191954):0.058853,(9:0.136738,8:0.352731):0.100448):0.088879,(5:0.430410,((12:0.207407,11:0.144602):0.057597,10:0.164984):0.078192):0.080652):0.297973):0.338475,(14:0.674373,13:0.400443):0.294695,1:1.291397);
   tree rep.56700 = ((13:0.430026,14:0.761131):0.194970,(((5:0.434924,(10:0.219588,(12:0.234874,11:0.168279):0.012113):0.077538):0.087271,((7:0.350936,6:0.259223):0.104358,(8:0.376340,9:0.159260):0.112797):0.048394):0.272796,((3:0.138551,4:0.267175):0.189542,2:0.345368):0.563153):0.408645,1:1.147859);
   tree rep.56800 = ((((3:0.173806,4:0.266491):0.138606,2:0.329892):0.490284,(((8:0.290797,9:0.173356):0.078773,(7:0.419469,6:0.300728):0.040000):0.083472,(5:0.423521,(10:0.195145,(11:0.142448,12:0.166488):0.074071):0.035502):0.047949):0.308940):0.516092,(13:0.614150,14:0.622028):0.420458,1:1.200674);
   tree rep.56900 = (((2:0.273205,(4:0.206711,3:0.245047):0.194791):0.325321,(((7:0.370339,6:0.263575):0.061464,(9:0.179483,8:0.352731):0.083252):0.092612,(5:0.430410,((12:0.191722,11:0.147603):0.070865,10:0.199727):0.056361):0.080652):0.391463):0.406866,(14:0.689836,13:0.338268):0.235509,1:1.291397);
   tree rep.57000 = (((2:0.297821,(4:0.206711,3:0.210691):0.221043):0.331017,(((7:0.370339,6:0.263575):0.061464,(9:0.179483,8:0.352731):0.083252):0.051453,(5:0.430410,((12:0.191722,11:0.175054):0.054398,10:0.243347):0.060552):0.103343):0.303607):0.404800,(14:0.689836,13:0.338268):0.235509,1:1.314473);
   tree rep.57100 = ((((4:0.286006,3:0.168414):0.162803,2:0.311279):0.490156,(((8:0.413474,9:0.207677):0.063475,(7:0.274482,6:0.275380):0.074027):0.081993,(5:0.430066,(10:0.240208,(11:0.217529,12:0.147465):0.048409):0.039548):0.062245):0.301777):0.519668,(14:0.609151,13:0.334542):0.204717,1:1.121835);
   tree rep.57200 = ((13:0.197473,14:0.761131):0.311749,(((5:0.439624,(10:0.191222,(12:0.173918,11:0.190074):0.050913):0.056708):0.104224,((7:0.301089,6:0.259223):0.102749,(8:0.376340,9:0.134428):0.081075):0.020796):0.214571,((3:0.094828,4:0.304648):0.116893,2:0.371672):0.464832):0.449744,1:1.191321);
   tree rep.57300 = ((((4:0.286006,3:0.142017):0.160824,2:0.311279):0.447257,(((8:0.369731,9:0.207677):0.103719,(7:0.239928,6:0.275380):0.120492):0.076559,(5:0.485944,(10:0.237895,(11:0.217529,12:0.224332):0.055658):0.073142):0.070085):0.336465):0.519668,(14:0.744284,13:0.334542):0.272935,1:1.057393);
   tree rep.57400 = ((((4:0.286006,3:0.142017):0.160824,2:0.311279):0.447257,(((8:0.369731,9:0.207677):0.103719,(7:0.239928,6:0.275380):0.120492):0.076559,(5:0.428579,(10:0.237895,(11:0.217529,12:0.224332):0.052757):0.101373):0.070085):0.336465):0.519668,(14:0.744284,13:0.334542):0.272935,1:1.057393);
   tree rep.57500 = ((((4:0.286006,3:0.142017):0.160824,2:0.311279):0.447257,(((8:0.369731,9:0.216429):0.049027,(7:0.284194,6:0.214448):0.110979):0.081425,(5:0.421502,(10:0.239797,(11:0.118847,12:0.224332):0.043858):0.068383):0.067288):0.225450):0.528219,(14:0.744284,13:0.334542):0.204512,1:1.057393);
   tree rep.57600 = ((((4:0.286006,3:0.142017):0.160824,2:0.311279):0.447257,(((8:0.369731,9:0.232820):0.056824,(7:0.284194,6:0.340579):0.085680):0.080206,(5:0.421502,(10:0.243276,(11:0.117974,12:0.179968):0.064573):0.068383):0.062427):0.225450):0.528219,(14:0.744284,13:0.321700):0.235665,1:1.117868);
   tree rep.57700 = ((((4:0.282338,3:0.177988):0.135166,2:0.266591):0.447257,(((8:0.369731,9:0.232820):0.056824,(7:0.284194,6:0.308406):0.047132):0.097884,(5:0.421502,(10:0.188617,(11:0.200354,12:0.179968):0.039016):0.063621):0.051255):0.225450):0.528219,(14:0.744284,13:0.353602):0.159312,1:1.461532);
   tree rep.57800 = ((13:0.396197,14:0.761131):0.267646,(((5:0.429032,(10:0.260409,(12:0.163838,11:0.186266):0.060576):0.033702):0.087141,((7:0.294684,6:0.337139):0.131055,(8:0.376340,9:0.194078):0.071198):0.055563):0.352793,((3:0.167123,4:0.273475):0.248944,2:0.247858):0.538903):0.388684,1:1.203205);
   tree rep.57900 = ((13:0.396197,14:0.761131):0.267646,((((5:0.412470,(10:0.236068,(12:0.182724,11:0.186266):0.065232):0.039412):0.163397,(8:0.376340,9:0.194078):0.071198):0.098551,(7:0.294684,6:0.337139):0.068247):0.236247,((3:0.167123,4:0.273475):0.238763,2:0.201735):0.585299):0.565360,1:1.203205);
   tree rep.58000 = ((((4:0.282338,3:0.123050):0.144340,2:0.292329):0.497983,(((8:0.319453,9:0.217885):0.102270,(7:0.308456,6:0.276343):0.059931):0.055172,(5:0.459451,(10:0.182034,(11:0.178266,12:0.206118):0.045492):0.080410):0.083705):0.308349):0.499236,(14:0.710927,13:0.312277):0.184954,1:1.429611);
   tree rep.58100 = ((((4:0.282338,3:0.123050):0.144340,2:0.305265):0.524309,(((8:0.319453,9:0.146722):0.093167,(7:0.308456,6:0.276343):0.059931):0.029660,(5:0.459451,(10:0.182034,(11:0.178266,12:0.206118):0.045492):0.080410):0.083705):0.317703):0.499236,(14:0.710927,13:0.337915):0.142711,1:1.201875);
   tree rep.58200 = ((((4:0.256344,3:0.123050):0.150404,2:0.305265):0.462038,(((8:0.319453,9:0.161236):0.129373,(7:0.411540,6:0.276343):0.073464):0.025592,(5:0.459451,(10:0.235487,(11:0.196187,12:0.235458):0.051086):0.019659):0.121544):0.291327):0.494630,(14:0.710927,13:0.338412):0.191450,1:1.428846);
   tree rep.58300 = ((((4:0.256344,3:0.155494):0.180959,2:0.250565):0.482520,(((7:0.330565,(8:0.397910,9:0.161236):0.075813):0.019885,6:0.318556):0.019831,(5:0.459451,(10:0.249784,(11:0.196187,12:0.235458):0.051086):0.057949):0.098337):0.316437):0.544805,(14:0.840608,13:0.338412):0.162264,1:1.428846);
   tree rep.58400 = ((((4:0.256344,3:0.155494):0.180959,2:0.250565):0.482520,(((7:0.294919,(8:0.397910,9:0.174416):0.065938):0.030171,6:0.242395):0.014700,(5:0.459451,(10:0.249784,(11:0.196187,12:0.235458):0.051086):0.057949):0.098337):0.316437):0.544805,(14:0.840608,13:0.267326):0.166060,1:1.200939);
   tree rep.58500 = (((2:0.287509,(4:0.252322,3:0.161643):0.171657):0.445971,(((((12:0.166209,11:0.134138):0.079494,5:0.382589):0.021904,10:0.187006):0.164024,(7:0.375909,(9:0.153707,8:0.349353):0.060691):0.029725):0.034942,6:0.305308):0.281100):0.406437,(14:0.727826,13:0.406417):0.315661,1:1.237946);
   tree rep.58600 = ((13:0.496483,14:0.652309):0.242621,(((5:0.447629,(10:0.192440,(12:0.209456,11:0.151885):0.045199):0.043020):0.120384,((7:0.369870,6:0.286970):0.095984,(8:0.364057,9:0.153996):0.087387):0.075814):0.339924,((3:0.147858,4:0.253556):0.184696,2:0.270330):0.447225):0.337976,1:1.198541);
   tree rep.58700 = ((13:0.460889,14:0.675224):0.296617,(((5:0.441903,(10:0.228848,(12:0.209456,11:0.151885):0.045199):0.044000):0.096074,((7:0.369870,6:0.286970):0.110097,(8:0.364057,9:0.153996):0.087387):0.046894):0.355214,((3:0.181251,4:0.222286):0.118582,2:0.291135):0.447225):0.366615,1:1.096691);
   tree rep.58800 = ((13:0.460889,14:0.675224):0.277211,(((5:0.441903,(10:0.228848,(12:0.198129,11:0.151885):0.043852):0.046675):0.096074,((7:0.369870,6:0.286970):0.110097,(8:0.360980,9:0.153996):0.081513):0.051632):0.355214,((3:0.153072,4:0.222286):0.193895,2:0.234029):0.426114):0.439168,1:1.164971);
   tree rep.58900 = ((13:0.403610,14:0.675224):0.272369,(((5:0.441903,(10:0.228848,(12:0.216862,11:0.166560):0.063401):0.090866):0.096697,((7:0.407484,6:0.286970):0.079307,(8:0.360980,9:0.153996):0.105231):0.038912):0.358204,((3:0.153072,4:0.222286):0.193895,2:0.234029):0.426114):0.458833,1:1.061279);
   tree rep.59000 = ((13:0.325354,14:0.732697):0.232448,(((5:0.441903,(10:0.228848,(12:0.216862,11:0.166560):0.043186):0.092431):0.097047,((7:0.386764,6:0.286970):0.048672,(8:0.360980,9:0.153996):0.105231):0.069925):0.378603,((3:0.168999,4:0.222286):0.150689,2:0.326647):0.482690):0.438387,1:1.388122);
   tree rep.59100 = ((((4:0.228248,3:0.196903):0.148765,2:0.256883):0.546550,(((8:0.358718,9:0.120090):0.109557,(6:0.307034,7:0.415292):0.044393):0.023581,(5:0.474257,(10:0.244423,(11:0.183941,12:0.218516):0.040950):0.089293):0.115009):0.262800):0.553341,(14:0.632941,13:0.391604):0.204099,1:1.330283);
   tree rep.59200 = ((13:0.325354,14:0.689094):0.231204,(((5:0.441903,(10:0.223483,(12:0.177679,11:0.200347):0.052817):0.031664):0.084776,((7:0.400299,6:0.267802):0.076622,(8:0.360980,9:0.182238):0.080760):0.029107):0.254393,((3:0.149901,4:0.222286):0.182822,2:0.326647):0.473960):0.585531,1:1.488208);
   tree rep.59300 = ((13:0.387530,14:0.689094):0.114260,(((5:0.441903,(10:0.199207,(12:0.193522,11:0.200347):0.055052):0.077008):0.075976,((7:0.367913,6:0.267802):0.052985,(8:0.350853,9:0.182238):0.100220):0.023813):0.236829,((3:0.149901,4:0.222286):0.182822,2:0.326647):0.473960):0.585531,1:1.244821);
   tree rep.59400 = ((13:0.387530,14:0.689094):0.114260,(((5:0.441903,(10:0.199207,(12:0.193522,11:0.200347):0.055052):0.077008):0.069780,((7:0.322792,6:0.302114):0.072536,(8:0.360237,9:0.182238):0.107954):0.022446):0.305841,((3:0.149901,4:0.222286):0.182822,2:0.269506):0.469940):0.424154,1:1.244821);
   tree rep.59500 = ((13:0.387530,14:0.657842):0.210653,(((5:0.441903,(10:0.223682,(12:0.198061,11:0.200347):0.036982):0.077008):0.069780,((7:0.322792,6:0.238858):0.084678,(8:0.376000,9:0.169143):0.065172):0.030072):0.331739,((3:0.149901,4:0.222286):0.182822,2:0.269506):0.469940):0.390541,1:1.348063);
   tree rep.59600 = ((13:0.387530,14:0.657842):0.210653,(((5:0.441903,(10:0.273348,(12:0.184039,11:0.186465):0.033357):0.095360):0.069780,((7:0.376353,6:0.238858):0.068995,(8:0.376231,9:0.169143):0.066857):0.030072):0.294622,((3:0.130116,4:0.222286):0.186928,2:0.260982):0.524169):0.390541,1:1.348063);
   tree rep.59700 = ((13:0.371903,14:0.657842):0.397034,(((5:0.441903,(10:0.216306,(12:0.181240,11:0.186465):0.085736):0.094315):0.078374,((7:0.376353,6:0.238858):0.068995,(8:0.376231,9:0.169143):0.066278):0.076281):0.235997,((3:0.130116,4:0.222286):0.186928,2:0.260982):0.524169):0.465562,1:1.348063);
   tree rep.59800 = ((13:0.357943,14:0.644995):0.185552,(((5:0.456843,(10:0.195261,(12:0.181240,11:0.169188):0.054084):0.076666):0.078895,((7:0.376353,6:0.238858):0.070308,(8:0.376231,9:0.172592):0.081150):0.042013):0.236366,((3:0.130116,4:0.222286):0.186928,2:0.260982):0.524169):0.465562,1:1.125336);
   tree rep.59900 = ((13:0.357943,14:0.644995):0.185552,(((5:0.456843,(10:0.199614,(12:0.181240,11:0.189907):0.038343):0.076666):0.078895,((7:0.387903,6:0.264422):0.064532,(8:0.376231,9:0.172592):0.087214):0.039973):0.275243,((3:0.150756,4:0.222286):0.148446,2:0.260982):0.423588):0.558111,1:1.131199);
   tree rep.60000 = ((13:0.353975,14:0.644995):0.139360,(((5:0.456843,(10:0.199614,(12:0.189252,11:0.197351):0.075189):0.049611):0.078895,((7:0.387903,6:0.264422):0.064532,(8:0.376231,9:0.195586):0.104098):0.051873):0.275243,((3:0.193515,4:0.222286):0.204350,2:0.285618):0.423588):0.558111,1:1.628121);
   tree rep.60100 = ((((4:0.284036,3:0.195629):0.106603,2:0.302624):0.495829,((6:0.296465,(7:0.312613,(8:0.311766,9:0.198450):0.116773):0.047811):0.066320,(5:0.368933,(10:0.262645,(11:0.174099,12:0.232245):0.018396):0.051416):0.115039):0.257318):0.480914,(14:0.653406,13:0.420800):0.155096,1:1.228738);
   tree rep.60200 = ((13:0.237917,14:0.527143):0.304494,(((5:0.456843,(10:0.199614,(12:0.189252,11:0.131320):0.065654):0.078376):0.059392,((7:0.387903,6:0.264422):0.067337,(8:0.345466,9:0.164075):0.105148):0.068014):0.321058,((3:0.190925,4:0.254997):0.138291,2:0.299296):0.388007):0.514013,1:1.240805);
   tree rep.60300 = ((13:0.342849,14:0.748906):0.133775,(((3:0.153663,4:0.239545):0.262197,2:0.225869):0.462393,((10:0.225473,((5:0.418685,12:0.148812):0.072421,11:0.146024):0.062025):0.083900,((6:0.255092,7:0.356353):0.056774,(8:0.412668,9:0.162159):0.038389):0.149358):0.299686):0.465156,1:1.390579);
   tree rep.60400 = ((13:0.342849,14:0.748906):0.133775,(((3:0.153663,4:0.239545):0.262197,2:0.225869):0.462393,(((5:0.418685,12:0.148812):0.072421,(10:0.240018,11:0.182821):0.014083):0.048912,((6:0.308473,7:0.356353):0.077872,(8:0.412668,9:0.162159):0.048768):0.149358):0.371512):0.465156,1:1.390579);
   tree rep.60500 = (((2:0.378513,(4:0.268909,3:0.137502):0.097773):0.439001,(7:0.336154,(6:0.381197,((9:0.156036,8:0.328127):0.081778,(((12:0.243330,11:0.195051):0.043898,10:0.219654):0.080529,5:0.471248):0.096266):0.031763):0.033731):0.329454):0.457021,(14:0.667121,13:0.437975):0.456886,1:1.401464);
   tree rep.60600 = ((13:0.331856,14:0.533884):0.317883,(((5:0.456843,(10:0.236480,(12:0.201314,11:0.152213):0.044104):0.078328):0.071487,((7:0.302461,6:0.307682):0.054355,(8:0.345466,9:0.160729):0.055885):0.053329):0.303187,((3:0.142037,4:0.277200):0.136708,2:0.348152):0.464059):0.430942,1:1.193000);
   tree rep.60700 = ((13:0.331856,14:0.577896):0.437690,(((5:0.456843,(10:0.196086,(12:0.201314,11:0.152213):0.044104):0.071635):0.062994,((7:0.302461,6:0.307682):0.054355,(8:0.345466,9:0.160729):0.055885):0.054107):0.367439,((3:0.142037,4:0.235794):0.210995,2:0.316023):0.464059):0.431027,1:1.316668);
   tree rep.60800 = ((13:0.326895,14:0.577896):0.335163,(((5:0.456843,(10:0.196086,(12:0.201314,11:0.152213):0.044104):0.071635):0.062994,((7:0.276389,6:0.307682):0.067904,(8:0.345466,9:0.160729):0.055885):0.091891):0.322917,((3:0.142037,4:0.239449):0.205781,2:0.316313):0.464059):0.431027,1:1.137132);
   tree rep.60900 = ((13:0.326895,14:0.577896):0.335163,(((5:0.476573,(10:0.233445,(12:0.201314,11:0.205800):0.042327):0.072420):0.074939,((7:0.276389,6:0.307682):0.109136,(8:0.345466,9:0.160729):0.055885):0.052092):0.373905,((3:0.137031,4:0.239449):0.208602,2:0.301225):0.397379):0.438134,1:1.137132);
   tree rep.61000 = ((13:0.331414,14:0.685663):0.141144,(((3:0.169580,4:0.226480):0.190584,2:0.284217):0.391446,((((5:0.561947,12:0.159583):0.021624,11:0.154705):0.047254,10:0.213450):0.107073,((6:0.278631,7:0.329052):0.118939,(8:0.337102,9:0.152413):0.112522):0.063217):0.405381):0.532968,1:1.093155);
   tree rep.61100 = ((13:0.488069,14:0.685663):0.145611,(((3:0.169580,4:0.226480):0.190584,2:0.284217):0.462876,(((((5:0.513863,12:0.158864):0.030303,11:0.204384):0.058649,10:0.205580):0.188001,(8:0.337102,9:0.152413):0.061384):0.011420,(6:0.277018,7:0.282553):0.099427):0.405381):0.471662,1:1.339011);
   tree rep.61200 = ((13:0.364292,14:0.685663):0.031258,(((3:0.170596,4:0.226480):0.162628,2:0.332245):0.355659,(((((5:0.422841,12:0.158864):0.035815,11:0.173500):0.062732,10:0.224951):0.144021,(8:0.355181,9:0.138748):0.102612):0.044861,(6:0.277018,7:0.282553):0.099427):0.312536):0.558952,1:1.339011);
   tree rep.61300 = ((13:0.455094,14:0.732638):0.190901,((((7:0.327925,6:0.214135):0.062057,(8:0.355088,9:0.176577):0.099223):0.098949,(5:0.404758,(10:0.251216,(12:0.201708,11:0.205071):0.028808):0.103639):0.039654):0.232606,((3:0.137031,4:0.302565):0.227857,2:0.275778):0.544218):0.525736,1:1.085377);
   tree rep.61400 = ((13:0.401231,14:0.685663):0.310945,(((3:0.170596,4:0.253735):0.131308,2:0.332245):0.521504,(((5:0.417464,12:0.147785):0.059807,(11:0.183228,10:0.224951):0.048260):0.144021,((6:0.277018,7:0.307194):0.106208,(8:0.420163,9:0.158975):0.047107):0.071494):0.281540):0.519061,1:1.236219);
   tree rep.61500 = ((13:0.481884,14:0.732638):0.264746,((((7:0.327925,6:0.330797):0.047366,(8:0.355088,9:0.155739):0.129670):0.075333,(5:0.432561,(10:0.198616,(12:0.173661,11:0.208126):0.069148):0.042279):0.036723):0.358606,((3:0.137031,4:0.253507):0.233660,2:0.262394):0.413155):0.620038,1:1.022537);
   tree rep.61600 = ((13:0.463044,14:0.732638):0.246531,((((7:0.315773,(8:0.385684,9:0.155739):0.104065):0.054820,6:0.345363):0.036789,(5:0.427169,(10:0.202087,(12:0.173661,11:0.150467):0.051969):0.031481):0.067417):0.358606,((3:0.137031,4:0.253507):0.233660,2:0.262394):0.413155):0.547344,1:1.453931);
   tree rep.61700 = ((((4:0.253747,3:0.159513):0.173139,2:0.290002):0.418207,(6:0.249161,(7:0.333537,((10:0.248142,(12:0.184076,(11:0.150909,5:0.448740):0.037043):0.023125):0.109773,(8:0.397010,9:0.154477):0.095742):0.070857):0.056840):0.426344):0.456994,(14:0.722583,13:0.310389):0.266797,1:1.354021);
   tree rep.61800 = (((2:0.411561,(4:0.258146,3:0.138005):0.077059):0.443499,((7:0.300191,((9:0.205978,8:0.295387):0.069318,(((12:0.106387,5:0.443482):0.081830,11:0.232318):0.025935,10:0.248902):0.185761):0.046866):0.055713,6:0.335637):0.456689):0.402078,(14:0.778911,13:0.425384):0.175799,1:1.294657);
   tree rep.61900 = ((13:0.427059,14:0.707536):0.144630,((((8:0.365996,9:0.139996):0.089378,(6:0.374548,7:0.315773):0.047994):0.039939,(5:0.387304,(10:0.273523,(12:0.173661,11:0.181995):0.047758):0.049690):0.079686):0.251554,((3:0.170282,4:0.286770):0.152774,2:0.312578):0.429267):0.607626,1:1.128892);
   tree rep.62000 = ((13:0.427059,14:0.707536):0.144630,((((8:0.336898,9:0.139996):0.074637,(6:0.374548,7:0.315773):0.047994):0.046674,(5:0.504791,(10:0.205053,(12:0.173661,11:0.143584):0.055798):0.037835):0.110469):0.291793,((3:0.143490,4:0.286770):0.167817,2:0.309683):0.473286):0.443499,1:1.105982);
   tree rep.62100 = ((13:0.339252,14:0.562497):0.291018,(((3:0.154423,4:0.228820):0.180946,2:0.264069):0.566493,(6:0.252424,(((((5:0.367236,12:0.176334):0.052510,11:0.132513):0.114689,10:0.209419):0.132782,(8:0.289211,9:0.137543):0.075402):0.068152,7:0.315578):0.070388):0.243464):0.503606,1:1.316438);
   tree rep.62200 = ((((4:0.272547,3:0.155715):0.164893,2:0.218111):0.509560,(6:0.220351,((7:0.285566,(8:0.397010,9:0.106144):0.150490):0.076778,((10:0.208219,(12:0.163293,11:0.176923):0.045636):0.020429,5:0.521246):0.169674):0.056956):0.279516):0.501987,(14:0.722583,13:0.397999):0.213664,1:1.280000);
   tree rep.62300 = ((((4:0.206484,3:0.155715):0.138619,2:0.347950):0.509560,(6:0.306164,((7:0.285566,(8:0.397010,9:0.106144):0.150490):0.076778,((10:0.260600,(12:0.193818,11:0.175144):0.064359):0.014944,5:0.413391):0.144063):0.085698):0.279516):0.501987,(14:0.722583,13:0.429821):0.284417,1:1.290026);
   tree rep.62400 = (((2:0.371138,(4:0.217770,3:0.130426):0.141341):0.510836,(6:0.228997,(7:0.339960,((9:0.170459,8:0.416832):0.051151,(((12:0.175756,5:0.473455):0.050470,11:0.166651):0.050569,10:0.188777):0.225081):0.079365):0.080465):0.256373):0.406824,(14:0.628728,13:0.435086):0.233431,1:1.113659);
   tree rep.62500 = ((13:0.333812,14:0.722091):0.142077,(((3:0.165680,4:0.228820):0.180409,2:0.299933):0.488551,(((5:0.541477,(10:0.182958,(11:0.161426,12:0.233039):0.074476):0.031145):0.144230,(8:0.306094,9:0.182433):0.087805):0.042639,(6:0.227186,7:0.382353):0.071229):0.208131):0.469100,1:1.387095);
   tree rep.62600 = ((13:0.333812,14:0.722091):0.170371,(((3:0.157493,4:0.228820):0.221749,2:0.258399):0.588280,(((5:0.541477,(10:0.198291,(11:0.169271,12:0.214475):0.085770):0.035332):0.148319,(8:0.306094,9:0.182433):0.087805):0.009285,(6:0.292210,7:0.382353):0.109240):0.300933):0.482375,1:1.387095);
   tree rep.62700 = ((13:0.333812,14:0.552409):0.316453,(((3:0.157493,4:0.241872):0.186009,2:0.347415):0.588280,((6:0.292210,7:0.312694):0.113658,((5:0.392520,(10:0.209041,(11:0.162355,12:0.187856):0.062157):0.040958):0.142535,(8:0.306094,9:0.182433):0.087805):0.011385):0.300933):0.428530,1:1.251213);
   tree rep.62800 = ((13:0.396006,14:0.741811):0.187471,((((8:0.290340,9:0.228357):0.108760,(6:0.324033,7:0.345682):0.074333):0.055514,(5:0.470956,((12:0.211427,11:0.150548):0.034217,10:0.220418):0.071087):0.101470):0.227166,((3:0.140894,4:0.300881):0.132655,2:0.316540):0.596541):0.474027,1:1.164623);
   tree rep.62900 = ((13:0.338535,14:0.741811):0.281249,((((8:0.290340,9:0.228357):0.108760,(6:0.324033,7:0.345682):0.074333):0.055514,(5:0.470956,((12:0.168906,11:0.157371):0.030379,10:0.228234):0.057351):0.101470):0.227166,((3:0.140894,4:0.300881):0.132655,2:0.316540):0.596541):0.474027,1:1.114368);
   tree rep.63000 = ((13:0.415251,14:0.741811):0.287863,((((8:0.290340,9:0.228357):0.108760,(6:0.324033,7:0.345682):0.074333):0.055514,(5:0.470956,((12:0.186852,11:0.157371):0.041837,10:0.228234):0.080613):0.101470):0.227166,((3:0.144157,4:0.300881):0.187150,2:0.272449):0.525030):0.651714,1:1.135771);
   tree rep.63100 = (13:0.467616,(((((8:0.290340,9:0.228357):0.148730,(6:0.324033,7:0.345682):0.074333):0.065088,(5:0.470956,((12:0.186852,11:0.157371):0.069358,10:0.228234):0.049651):0.061504):0.237119,((3:0.125397,4:0.325979):0.132596,2:0.262029):0.501634):0.744192,14:0.685219):0.006307,1:1.296656);
   tree rep.63200 = (((2:0.281109,(4:0.272305,3:0.139613):0.176985):0.367579,((7:0.318395,6:0.321067):0.026331,((9:0.180706,8:0.292679):0.086611,(5:0.390148,((11:0.152607,12:0.200834):0.055339,10:0.307264):0.034067):0.144472):0.017666):0.300855):0.506933,(14:0.722058,13:0.354604):0.172060,1:1.313810);
   tree rep.63300 = ((13:0.367937,14:0.881784):0.295131,(((3:0.165561,4:0.241872):0.135236,2:0.292454):0.481459,(((8:0.300804,9:0.169143):0.089883,(6:0.275891,7:0.271137):0.045022):0.080036,(5:0.414552,(10:0.246535,(11:0.162355,12:0.193003):0.030694):0.067252):0.091608):0.297362):0.391064,1:1.130027);
   tree rep.63400 = ((13:0.367937,14:0.881784):0.295131,(((3:0.165561,4:0.241872):0.135236,2:0.292454):0.481459,(((8:0.300804,9:0.169143):0.089883,(6:0.275891,7:0.271137):0.045022):0.080036,(5:0.414552,(10:0.246535,(11:0.126213,12:0.193003):0.024117):0.051906):0.093182):0.297362):0.391064,1:1.130027);
   tree rep.63500 = ((13:0.503401,14:0.614941):0.229435,(((((8:0.325335,9:0.219298):0.084011,(5:0.384491,((12:0.207554,11:0.172439):0.065896,10:0.183628):0.069867):0.129718):0.062890,6:0.329398):0.018288,7:0.346249):0.439494,((3:0.137669,4:0.246072):0.134633,2:0.340527):0.504102):0.325519,1:1.296656);
   tree rep.63600 = ((13:0.264737,14:0.881784):0.341963,(((3:0.151874,4:0.241872):0.160580,2:0.292454):0.515000,(((8:0.300804,9:0.173682):0.106531,(6:0.275891,7:0.271137):0.077071):0.064168,(5:0.452254,((11:0.194983,12:0.193003):0.075384,10:0.192445):0.064514):0.070964):0.183173):0.341292,1:1.299270);
   tree rep.63700 = ((13:0.361010,14:0.821865):0.264168,((((8:0.325335,9:0.138190):0.096750,(5:0.515835,((12:0.207554,11:0.172439):0.065896,10:0.183628):0.069867):0.158022):0.062651,(6:0.226852,7:0.346249):0.061537):0.370477,((3:0.173371,4:0.278186):0.153767,2:0.307004):0.391814):0.369361,1:1.263985);
   tree rep.63800 = ((13:0.330242,14:0.780377):0.310462,((((8:0.344324,9:0.138190):0.091745,((12:0.207554,11:0.172439):0.050577,(5:0.503268,10:0.241808):0.015713):0.150298):0.054955,(6:0.226852,7:0.346249):0.047584):0.370477,((3:0.196885,4:0.278186):0.161326,2:0.299592):0.391814):0.502295,1:1.290438);
   tree rep.63900 = (((2:0.310799,(4:0.281386,3:0.153092):0.120120):0.519622,(7:0.350421,(6:0.284839,((9:0.211861,8:0.318165):0.038365,(5:0.455533,((11:0.158103,12:0.178483):0.020537,10:0.267853):0.045408):0.141899):0.101726):0.051944):0.211303):0.419783,(14:0.722058,13:0.362484):0.169387,1:1.358426);
   tree rep.64000 = ((13:0.364605,14:0.614098):0.193191,(((3:0.145573,4:0.305763):0.169580,2:0.247992):0.485511,(((8:0.300804,9:0.173682):0.118047,(6:0.268878,7:0.252805):0.046036):0.037526,(5:0.452254,((11:0.175773,12:0.180984):0.037530,10:0.184321):0.065207):0.094552):0.279616):0.518908,1:1.461093);
   tree rep.64100 = ((13:0.364605,14:0.689131):0.127488,(((3:0.145573,4:0.305763):0.169580,2:0.272412):0.542586,(((8:0.355044,9:0.173682):0.131013,(6:0.378517,7:0.282288):0.044327):0.066088,(5:0.452254,((11:0.184861,12:0.187950):0.065138,10:0.222881):0.040982):0.094552):0.209624):0.542671,1:1.188980);
   tree rep.64200 = ((13:0.364605,14:0.689131):0.127488,(((3:0.145573,4:0.319824):0.146332,2:0.217850):0.501221,(((8:0.403945,9:0.127078):0.146878,(6:0.378517,7:0.282288):0.044327):0.106811,(5:0.471689,((11:0.202728,12:0.187950):0.043552,10:0.234450):0.040982):0.046085):0.423322):0.400016,1:1.188980);
   tree rep.64300 = (((2:0.266630,(4:0.245595,3:0.178923):0.162583):0.450524,(6:0.251994,(7:0.370607,((5:0.464463,((11:0.157630,12:0.177393):0.048916,10:0.212357):0.057594):0.095815,(9:0.149864,8:0.322250):0.075884):0.081373):0.058196):0.275297):0.534506,(14:0.684821,13:0.317398):0.265532,1:1.265691);
   tree rep.64400 = (((2:0.266630,(4:0.245595,3:0.178923):0.162583):0.535769,(6:0.228071,(7:0.354471,((5:0.464463,((11:0.166289,12:0.177393):0.027052,10:0.212357):0.083211):0.094026,(9:0.149864,8:0.322250):0.075884):0.081373):0.062315):0.237480):0.534506,(14:0.684821,13:0.317398):0.265532,1:1.265691);
   tree rep.64500 = ((((3:0.121216,4:0.378892):0.179914,2:0.255740):0.481117,((5:0.427360,((12:0.155545,11:0.149623):0.059080,10:0.249284):0.041757):0.154874,(((8:0.373933,9:0.152256):0.089474,7:0.392140):0.040527,6:0.284879):0.030810):0.199245):0.459182,(14:0.677958,13:0.339599):0.257487,1:1.148531);
   tree rep.64600 = ((13:0.517111,14:0.835858):0.201654,(((3:0.145573,4:0.334899):0.153819,2:0.327098):0.434132,(((8:0.368765,9:0.173812):0.160094,(6:0.253895,7:0.357870):0.090908):0.065521,(5:0.486783,((11:0.238969,12:0.169912):0.039558,10:0.249961):0.043057):0.065742):0.244773):0.597404,1:1.200000);
   tree rep.64700 = (((2:0.228865,(4:0.245595,3:0.160940):0.180442):0.535769,((6:0.328448,((10:0.185630,((11:0.183926,12:0.183045):0.049713,5:0.498550):0.015759):0.154912,(9:0.155116,8:0.322250):0.074281):0.067833):0.068024,7:0.295371):0.259605):0.590999,(14:0.580723,13:0.317398):0.249209,1:1.265691);
   tree rep.64800 = (((2:0.350640,(4:0.196789,3:0.160940):0.143303):0.541746,((6:0.328448,((10:0.253555,(11:0.183926,(12:0.189849,5:0.474430):0.030934):0.021599):0.154912,(9:0.155116,8:0.322250):0.074281):0.067833):0.068024,7:0.295371):0.259605):0.387173,(14:0.580723,13:0.361679):0.277443,1:1.265691);
   tree rep.64900 = (((2:0.397630,(4:0.263977,3:0.160940):0.112928):0.541746,((6:0.328448,((11:0.161685,((12:0.189849,5:0.456020):0.060941,10:0.224034):0.024219):0.196134,(9:0.155116,8:0.322250):0.068106):0.067833):0.068024,7:0.295371):0.259605):0.522501,(14:0.579669,13:0.471968):0.216054,1:1.265691);
   tree rep.65000 = ((13:0.517111,14:0.600630):0.230456,(((3:0.108256,4:0.312513):0.102369,2:0.360354):0.448260,((6:0.296207,7:0.368233):0.029089,((8:0.368765,9:0.214719):0.063494,(5:0.512123,((11:0.200007,12:0.167297):0.024407,10:0.204715):0.049856):0.158198):0.065941):0.312133):0.470045,1:1.461271);
   tree rep.65100 = ((((3:0.119960,4:0.288265):0.186066,2:0.287344):0.649762,((7:0.297388,(((11:0.206747,(5:0.521861,12:0.124154):0.038528):0.038454,10:0.242955):0.161060,(8:0.345758,9:0.153412):0.091281):0.094515):0.044016,6:0.261077):0.356084):0.490685,(14:0.632065,13:0.274225):0.442649,1:1.164471);
   tree rep.65200 = ((13:0.465994,14:0.600630):0.227705,(((3:0.171371,4:0.292957):0.171374,2:0.317926):0.467382,((6:0.296207,7:0.368233):0.033263,((8:0.368765,9:0.218424):0.061455,(5:0.479112,((11:0.214675,12:0.130500):0.047567,10:0.228811):0.064981):0.115294):0.033708):0.296636):0.538860,1:1.241196);
   tree rep.65300 = ((14:0.668588,13:0.493361):0.241925,((((8:0.288551,9:0.179360):0.091347,(7:0.312892,6:0.286559):0.063270):0.084935,(5:0.381402,((12:0.216440,11:0.185384):0.022934,10:0.239295):0.097748):0.096050):0.263367,((3:0.141957,4:0.255812):0.137541,2:0.246676):0.370351):0.455748,1:1.302864);
   tree rep.65400 = (((2:0.353324,(4:0.194990,3:0.175950):0.142465):0.510702,((6:0.299728,((((12:0.114775,5:0.467243):0.072313,11:0.134774):0.075003,10:0.188126):0.181816,(9:0.184107,8:0.346338):0.068421):0.096829):0.014283,7:0.350071):0.256523):0.470388,(14:0.534973,13:0.471432):0.218948,1:1.265298);
   tree rep.65500 = ((13:0.465994,14:0.776945):0.236082,(((3:0.156265,4:0.230047):0.111663,2:0.310360):0.538186,(((8:0.377474,9:0.215987):0.038864,(6:0.296207,7:0.261898):0.089434):0.064169,(((11:0.178626,12:0.190964):0.107168,10:0.201578):0.034949,5:0.383738):0.098083):0.244571):0.515515,1:1.401040);
   tree rep.65600 = (((2:0.353449,(4:0.293768,3:0.175950):0.087569):0.453283,(6:0.297259,(7:0.285842,((((12:0.130567,5:0.421612):0.090819,11:0.142314):0.070511,10:0.200091):0.132683,(9:0.184107,8:0.346338):0.076072):0.090234):0.039057):0.251853):0.530606,(14:0.534973,13:0.394240):0.049812,1:1.225397);
   tree rep.65700 = ((((3:0.162034,4:0.251563):0.234406,2:0.292016):0.458734,((7:0.364837,(((5:0.471189,(10:0.287266,12:0.146103):0.009670):0.034603,11:0.156359):0.166961,(8:0.321331,9:0.170207):0.057505):0.026700):0.094643,6:0.259727):0.250677):0.573444,(14:0.701665,13:0.238791):0.175841,1:1.276973);
   tree rep.65800 = (((2:0.363995,(4:0.217327,3:0.175950):0.175388):0.453283,(6:0.242300,(7:0.308326,((((12:0.157849,5:0.421612):0.064002,11:0.174645):0.066946,10:0.199869):0.139665,(9:0.187113,8:0.346338):0.098065):0.070955):0.033139):0.326959):0.585238,(14:0.510775,13:0.560344):0.130956,1:1.493787);
   tree rep.65900 = (((2:0.307185,(4:0.242265,3:0.202680):0.157233):0.390959,(6:0.242300,(7:0.308326,((((12:0.157849,5:0.442739):0.079840,11:0.165882):0.066946,10:0.199869):0.191696,(9:0.187113,8:0.338753):0.102973):0.035785):0.035595):0.326959):0.585238,(14:0.587041,13:0.560344):0.163062,1:1.481661);
   tree rep.66000 = ((14:0.677556,13:0.534603):0.234216,((((7:0.312832,6:0.235527):0.054942,(5:0.457640,((11:0.192569,12:0.135670):0.076849,10:0.185300):0.098987):0.077802):0.003030,(8:0.320047,9:0.201252):0.093432):0.275945,((3:0.148361,4:0.251992):0.130244,2:0.322535):0.455568):0.412249,1:1.272886);
   tree rep.66100 = ((14:0.677556,13:0.492897):0.220630,((((7:0.312832,6:0.303201):0.067878,(8:0.320047,9:0.213290):0.072240):0.103398,(5:0.457640,((11:0.192569,12:0.135670):0.076849,10:0.185300):0.027093):0.107034):0.440110,((3:0.148361,4:0.251992):0.130244,2:0.322535):0.398326):0.494336,1:1.376411);
   tree rep.66200 = (((2:0.241071,(4:0.242082,3:0.101696):0.140382):0.557647,(6:0.294560,(7:0.344007,(((5:0.442739,(11:0.198630,12:0.158700):0.037527):0.040761,10:0.213468):0.164497,(9:0.229466,8:0.338753):0.070780):0.035166):0.030244):0.195662):0.681661,(14:0.587041,13:0.622485):0.274095,1:1.218340);
   tree rep.66300 = (((2:0.383120,(4:0.242082,3:0.124705):0.113000):0.557647,(6:0.294560,(7:0.344007,(((5:0.449939,(11:0.198630,12:0.163362):0.041783):0.039856,10:0.248309):0.158875,(9:0.229466,8:0.338753):0.070780):0.070711):0.027546):0.329903):0.575186,(14:0.587041,13:0.515786):0.242302,1:1.033067);
   tree rep.66400 = ((14:0.646856,13:0.303141):0.393200,((((7:0.308474,6:0.325543):0.021392,(8:0.327292,9:0.201170):0.086871):0.076357,((11:0.180749,(12:0.183708,5:0.477452):0.029770):0.042017,10:0.201116):0.091143):0.392423,((3:0.180679,4:0.264105):0.135342,2:0.281716):0.413113):0.432874,1:1.376411);
   tree rep.66500 = (((2:0.268614,(4:0.283153,3:0.134436):0.155447):0.492131,(6:0.238707,(7:0.333478,((5:0.449939,(10:0.248309,(11:0.189274,12:0.132709):0.089586):0.028058):0.134224,(9:0.184185,8:0.411654):0.057914):0.072149):0.034838):0.296331):0.315510,(14:0.602016,13:0.497509):0.318481,1:1.614902);
   tree rep.66600 = ((13:0.353294,14:0.699895):0.212208,(((3:0.218473,4:0.250873):0.209026,2:0.287558):0.364269,(((10:0.236117,(11:0.180501,12:0.190170):0.030800):0.058360,5:0.510958):0.125683,((7:0.324189,6:0.324039):0.076974,(8:0.323393,9:0.143007):0.101531):0.024004):0.315676):0.481512,1:1.228778);
   tree rep.66700 = ((13:0.353294,14:0.699895):0.212208,(((3:0.218473,4:0.250873):0.204453,2:0.287558):0.468454,(((10:0.212336,(11:0.173381,12:0.190170):0.035775):0.054686,5:0.510958):0.095169,((7:0.324189,6:0.324039):0.076974,(8:0.323393,9:0.142085):0.088888):0.022672):0.196617):0.481512,1:1.228778);
   tree rep.66800 = ((((3:0.103439,4:0.340432):0.207775,2:0.216836):0.463021,((((11:0.185572,12:0.140744):0.065299,10:0.232898):0.092020,5:0.357681):0.122605,((8:0.351268,9:0.172047):0.109959,(7:0.339172,6:0.276439):0.081445):0.066125):0.311897):0.587917,(14:0.781584,13:0.215940):0.451859,1:1.173806);
   tree rep.66900 = ((13:0.353294,14:0.699895):0.212208,(((3:0.143159,4:0.250873):0.240990,2:0.306458):0.503207,((((12:0.206390,10:0.197874):0.029616,11:0.195878):0.089809,5:0.403704):0.085610,((7:0.324189,(8:0.323393,9:0.184245):0.084887):0.063115,6:0.324039):0.014800):0.282119):0.487128,1:1.228778);
   tree rep.67000 = ((13:0.363871,14:0.699895):0.315256,(((3:0.147735,4:0.250873):0.157642,2:0.377977):0.503207,(((10:0.213768,(11:0.153981,12:0.206390):0.069125):0.087200,5:0.424808):0.064917,((7:0.351881,(8:0.364281,9:0.184245):0.063605):0.063115,6:0.254321):0.020451):0.282119):0.487128,1:1.239358);
   tree rep.67100 = (((2:0.285169,(4:0.242383,3:0.133580):0.180217):0.504130,(6:0.303290,(7:0.330916,((10:0.189404,(11:0.189408,(12:0.146984,5:0.416217):0.101156):0.038984):0.145361,(9:0.151046,8:0.347498):0.082506):0.068465):0.030465):0.345223):0.472254,(14:0.602016,13:0.497509):0.280709,1:1.439648);
   tree rep.67200 = ((13:0.397650,14:0.699895):0.137033,(((3:0.137091,4:0.250873):0.168046,2:0.319789):0.463215,(((10:0.209286,(11:0.146665,12:0.187586):0.065318):0.060736,5:0.424808):0.067137,((7:0.328386,(8:0.364281,9:0.184245):0.063605):0.086651,6:0.341160):0.026330):0.254903):0.601130,1:1.328502);
   tree rep.67300 = ((13:0.384929,14:0.699895):0.110411,(((3:0.204118,4:0.250873):0.192153,2:0.262437):0.476195,(((10:0.209286,(11:0.145589,12:0.187586):0.088232):0.063353,5:0.424808):0.048618,((7:0.328386,(8:0.364281,9:0.184245):0.098125):0.073674,6:0.311108):0.087808):0.190160):0.672226,1:1.328502);
   tree rep.67400 = ((13:0.481814,14:0.699895):0.105654,(((3:0.108697,4:0.250873):0.120681,2:0.327980):0.476195,(((10:0.266907,(11:0.132060,12:0.180605):0.039186):0.063353,5:0.396116):0.032685,((7:0.363027,(8:0.364281,9:0.184245):0.098125):0.058146,6:0.330323):0.066092):0.197559):0.472130,1:1.328502);
   tree rep.67500 = ((14:0.640486,13:0.289401):0.297133,(((6:0.318194,(7:0.428200,(8:0.417912,9:0.198664):0.090276):0.020974):0.081825,(5:0.437267,(10:0.229525,(12:0.208370,11:0.210807):0.036956):0.080947):0.092525):0.200407,((3:0.148472,4:0.293541):0.230857,2:0.289931):0.498104):0.469874,1:1.250723);
   tree rep.67600 = ((14:0.640486,13:0.289401):0.297133,(((6:0.318194,(7:0.316136,(8:0.417912,9:0.186955):0.144047):0.019375):0.081825,(5:0.472837,(10:0.252771,(12:0.208370,11:0.214644):0.046515):0.072565):0.050284):0.270837,((3:0.148472,4:0.289629):0.191725,2:0.289931):0.577573):0.469874,1:1.250723);
   tree rep.67700 = ((14:0.640486,13:0.461240):0.253224,(((6:0.338899,(7:0.319359,(8:0.276534,9:0.128863):0.069393):0.059766):0.064255,(5:0.472837,(10:0.164972,(12:0.208370,11:0.145054):0.069354):0.072492):0.074269):0.261114,((3:0.148472,4:0.289629):0.191725,2:0.289931):0.577573):0.402130,1:1.250723);
   tree rep.67800 = ((((3:0.191759,4:0.252444):0.145004,2:0.270048):0.464644,((((12:0.195177,11:0.147484):0.062040,10:0.200919):0.051069,5:0.412770):0.078601,((8:0.406044,9:0.142683):0.092367,(6:0.277005,7:0.356298):0.077821):0.032974):0.306482):0.513029,(14:0.813130,13:0.299333):0.339803,1:1.327432);
   tree rep.67900 = ((14:0.727328,13:0.330246):0.224799,(((6:0.322640,(7:0.345362,(8:0.276534,9:0.187092):0.114334):0.038246):0.060704,(5:0.394098,(10:0.244568,(12:0.208370,11:0.193397):0.058596):0.083519):0.050709):0.344100,((3:0.146462,4:0.257148):0.099676,2:0.364044):0.580867):0.513968,1:1.330697);
   tree rep.68000 = ((14:0.727328,13:0.355712):0.192331,(((6:0.241265,(7:0.356244,(8:0.276534,9:0.172275):0.058315):0.077799):0.053695,(5:0.394098,(10:0.244568,(12:0.208370,11:0.193397):0.058596):0.083519):0.049335):0.344100,((3:0.155953,4:0.257148):0.075562,2:0.339998):0.580867):0.450865,1:1.257710);
   tree rep.68100 = ((14:0.727328,13:0.416626):0.234353,(((6:0.241265,(7:0.340027,(8:0.276534,9:0.141829):0.059587):0.084058):0.053695,(5:0.394098,(10:0.244568,(12:0.208370,11:0.204412):0.081941):0.052734):0.055543):0.324589,((3:0.153632,4:0.257148):0.065218,2:0.373216):0.490278):0.481312,1:1.365852);
   tree rep.68200 = ((((3:0.124305,4:0.283197):0.133245,2:0.363613):0.290967,((((12:0.195177,11:0.164030):0.067125,10:0.183246):0.053656,5:0.444227):0.076767,((8:0.406044,9:0.164908):0.109043,(6:0.283163,7:0.356298):0.060485):0.045951):0.431789):0.506837,(14:0.665571,13:0.504398):0.113314,1:1.139532);
   tree rep.68300 = ((((3:0.124305,4:0.283197):0.133245,2:0.363613):0.290967,((((12:0.195177,11:0.145424):0.083822,10:0.209954):0.067322,5:0.444227):0.091617,((8:0.406044,9:0.164908):0.116571,(6:0.283163,7:0.356298):0.060485):0.018665):0.440143):0.497406,(14:0.665571,13:0.504398):0.134744,1:1.139532);
   tree rep.68400 = ((((3:0.124305,4:0.247966):0.094134,2:0.323251):0.539821,((((12:0.195177,11:0.164895):0.058100,10:0.209954):0.052017,5:0.444227):0.091617,((8:0.393217,9:0.191558):0.095298,(6:0.283163,7:0.356298):0.057679):0.018665):0.290748):0.497406,(14:0.665571,13:0.504398):0.134744,1:1.139532);
   tree rep.68500 = (((2:0.284731,(4:0.234660,3:0.124523):0.211593):0.439831,(6:0.241110,(7:0.332988,((10:0.306329,((12:0.153346,5:0.425918):0.076629,11:0.176611):0.044077):0.121992,(9:0.224206,8:0.289710):0.060507):0.028581):0.069310):0.310430):0.371595,(14:0.674681,13:0.353696):0.257800,1:1.424132);
   tree rep.68600 = (((2:0.284731,(4:0.234660,3:0.124523):0.140313):0.542153,(6:0.249507,(7:0.363375,((10:0.207490,((12:0.175569,5:0.425918):0.053603,11:0.114063):0.064564):0.121992,(9:0.224206,8:0.289710):0.062646):0.049909):0.076537):0.289060):0.463832,(14:0.674681,13:0.441226):0.163664,1:1.283005);
   tree rep.68700 = ((((3:0.157836,4:0.341003):0.121623,2:0.347144):0.386310,(((8:0.345309,9:0.187966):0.079822,(((12:0.233783,11:0.153087):0.061498,10:0.220920):0.079089,5:0.452873):0.094145):0.004983,(6:0.311171,7:0.320934):0.039018):0.288336):0.626812,(14:0.745179,13:0.394424):0.110766,1:1.351790);
   tree rep.68800 = ((13:0.368866,14:0.644465):0.183482,(((3:0.155349,4:0.288791):0.127341,2:0.329971):0.438081,(6:0.343582,(7:0.360214,((10:0.185714,(11:0.155959,(12:0.134373,5:0.493754):0.096403):0.049146):0.212082,(8:0.316463,9:0.178512):0.153767):0.030614):0.040020):0.280669):0.495032,1:1.185517);
   tree rep.68900 = ((14:0.714136,13:0.342107):0.182027,(((5:0.418198,((11:0.169461,12:0.187558):0.044815,10:0.189427):0.076813):0.071961,((7:0.379803,(8:0.346635,9:0.139828):0.081405):0.044156,6:0.241568):0.061174):0.259986,((3:0.153632,4:0.283894):0.095284,2:0.327566):0.604222):0.566677,1:1.276054);
   tree rep.69000 = ((14:0.714136,13:0.342107):0.182027,(((5:0.418198,((11:0.169461,12:0.187558):0.044815,10:0.189427):0.075043):0.079051,((7:0.341450,(8:0.346635,9:0.139828):0.059045):0.087604,6:0.394098):0.086561):0.245246,((3:0.153632,4:0.283894):0.095284,2:0.327566):0.604222):0.566677,1:1.276054);
   tree rep.69100 = ((14:0.714136,13:0.405992):0.213529,(((5:0.418198,((11:0.169461,12:0.183971):0.035942,10:0.183684):0.062575):0.082876,((7:0.405054,6:0.287703):0.045928,(8:0.346635,9:0.204166):0.050783):0.051527):0.245246,((3:0.127102,4:0.283894):0.105896,2:0.306619):0.604222):0.501728,1:1.276054);
   tree rep.69200 = ((14:0.714136,13:0.405992):0.213529,(((5:0.418198,((11:0.169461,12:0.184996):0.072425,10:0.183684):0.055675):0.082876,((7:0.294622,6:0.312176):0.111075,(8:0.346635,9:0.222398):0.074061):0.069318):0.245246,((3:0.138155,4:0.283894):0.096257,2:0.290416):0.604222):0.501728,1:1.276054);
   tree rep.69300 = ((14:0.714136,13:0.405992):0.213529,(((5:0.418198,((11:0.169461,12:0.198398):0.065451,10:0.183684):0.067557):0.091592,((7:0.294622,(8:0.346635,9:0.242602):0.078422):0.057427,6:0.312176):0.079890):0.462693,((3:0.138155,4:0.283894):0.096257,2:0.307172):0.435787):0.501728,1:1.276054);
   tree rep.69400 = (((2:0.265523,(4:0.281636,3:0.151747):0.174344):0.413959,(((9:0.192227,8:0.313482):0.066595,(7:0.287132,6:0.216008):0.133932):0.013767,(5:0.413845,(10:0.196427,(12:0.187574,11:0.149190):0.063042):0.070652):0.155292):0.300119):0.537179,(14:0.605796,13:0.455985):0.178767,1:1.386784);
   tree rep.69500 = (((2:0.280824,(4:0.315603,3:0.151747):0.170024):0.482600,(((9:0.169113,8:0.264380):0.082177,(7:0.287132,6:0.219754):0.086963):0.105920,(5:0.413845,(10:0.196427,(12:0.187574,11:0.151081):0.081677):0.062379):0.075945):0.305766):0.575836,(14:0.605796,13:0.462665):0.217767,1:1.386784);
   tree rep.69600 = (((2:0.259067,(4:0.202086,3:0.151747):0.232630):0.534589,(((9:0.169113,8:0.412757):0.099585,(7:0.287132,6:0.325575):0.067923):0.105920,(5:0.413845,(10:0.196427,(12:0.187574,11:0.151081):0.081677):0.062379):0.075945):0.247065):0.393698,(14:0.605796,13:0.440322):0.177139,1:1.269219);
   tree rep.69700 = (((2:0.259067,(4:0.202086,3:0.151747):0.232630):0.534589,(((9:0.191868,8:0.412757):0.112995,(7:0.377315,6:0.325575):0.035051):0.061882,(5:0.413845,(10:0.188949,(12:0.146940,11:0.151081):0.066743):0.062379):0.075945):0.247065):0.393698,(14:0.605796,13:0.440322):0.177139,1:1.269219);
   tree rep.69800 = ((((3:0.165669,4:0.203770):0.234059,2:0.268639):0.515352,(((6:0.322099,7:0.395149):0.057907,(8:0.312971,9:0.154814):0.145722):0.080455,((10:0.241555,(12:0.153204,5:0.380151):0.126943):0.012669,11:0.218921):0.050021):0.381852):0.417341,(14:0.727593,13:0.429639):0.169974,1:1.277633);
   tree rep.69900 = (((2:0.336434,(4:0.243792,3:0.151747):0.157461):0.499426,(((9:0.191868,8:0.262560):0.106874,(7:0.325165,6:0.247500):0.105910):0.055385,(5:0.413845,(10:0.170105,(12:0.146940,11:0.151081):0.072005):0.072810):0.081758):0.246447):0.636369,(14:0.869411,13:0.407681):0.123975,1:1.052256);
   tree rep.70000 = ((14:0.646156,13:0.446569):0.195992,(((5:0.400662,((11:0.151195,12:0.194250):0.041853,10:0.191077):0.043906):0.090117,((7:0.308795,6:0.285674):0.112484,(8:0.334490,9:0.203059):0.072863):0.061145):0.449769,((3:0.168665,4:0.234332):0.119148,2:0.354955):0.484109):0.517947,1:1.003687);
   tree rep.70100 = ((13:0.407929,14:0.759126):0.205798,(((3:0.104341,4:0.259751):0.147789,2:0.295204):0.391238,(6:0.282670,(((8:0.319741,9:0.162506):0.101733,(10:0.267852,((12:0.146390,5:0.447895):0.073192,11:0.196196):0.068206):0.124995):0.072915,7:0.320975):0.038883):0.351940):0.452480,1:1.255289);
   tree rep.70200 = ((14:0.647432,13:0.462207):0.246617,(((5:0.408771,((11:0.188902,12:0.196352):0.037899,10:0.222515):0.065013):0.072068,((7:0.328496,6:0.285674):0.083036,(8:0.334490,9:0.218177):0.130838):0.049243):0.393869,((3:0.168665,4:0.234332):0.119148,2:0.354955):0.484109):0.569246,1:1.366907);
   tree rep.70300 = ((14:0.647432,13:0.244702):0.104733,(((5:0.408771,((11:0.188902,12:0.196352):0.037899,10:0.222515):0.065013):0.068183,((7:0.328496,6:0.285674):0.083036,(8:0.334490,9:0.218177):0.130838):0.049243):0.367621,((3:0.168665,4:0.234332):0.119148,2:0.354955):0.463027):0.569246,1:1.262166);
   tree rep.70400 = ((13:0.285786,14:0.759126):0.229414,(((3:0.115468,4:0.223816):0.141893,2:0.366649):0.348348,(6:0.273124,(((8:0.299033,9:0.162506):0.102310,(10:0.265304,((12:0.185410,5:0.447895):0.047874,11:0.189768):0.044173):0.144046):0.070022,7:0.320975):0.050107):0.363593):0.594343,1:1.199462);
   tree rep.70500 = ((13:0.319918,14:0.759126):0.293363,(((3:0.115468,4:0.249408):0.111056,2:0.387566):0.348348,(6:0.273124,(((8:0.299033,9:0.162506):0.102310,(10:0.218347,((12:0.185410,5:0.387602):0.058212,11:0.223058):0.043299):0.145904):0.064910,7:0.320975):0.050107):0.363593):0.594343,1:1.305968);
   tree rep.70600 = ((((3:0.147870,4:0.280611):0.085947,2:0.333462):0.479219,((6:0.253136,(7:0.274294,(8:0.310498,9:0.164770):0.060184):0.090292):0.049019,(5:0.515391,((11:0.224833,12:0.207911):0.051519,10:0.201277):0.069812):0.052936):0.345974):0.479925,(14:0.722545,13:0.256499):0.297616,1:1.521697);
   tree rep.70700 = ((((3:0.202259,4:0.280611):0.098336,2:0.358446):0.494696,((6:0.245605,(7:0.299344,(8:0.422002,9:0.141574):0.074894):0.069665):0.068636,(5:0.436934,((11:0.173779,12:0.207911):0.076253,10:0.193368):0.045462):0.131497):0.339419):0.595258,(14:0.722545,13:0.291120):0.240932,1:1.332930);
   tree rep.70800 = ((((3:0.213456,4:0.251507):0.174130,2:0.311844):0.371437,(((6:0.245605,7:0.311568):0.067527,(8:0.271419,9:0.148860):0.088126):0.068636,(5:0.451560,((11:0.173779,12:0.210509):0.086475,10:0.189947):0.026999):0.123342):0.339419):0.563754,(14:0.679614,13:0.291120):0.197573,1:1.332930);
   tree rep.70900 = ((13:0.285981,14:0.855916):0.183598,(((3:0.160159,4:0.213481):0.186702,2:0.305924):0.496795,(6:0.281222,(((8:0.330329,9:0.118611):0.124150,(((11:0.199797,12:0.184370):0.049559,10:0.210609):0.053981,5:0.425909):0.144362):0.094949,7:0.293521):0.074107):0.290463):0.403009,1:1.202111);
   tree rep.71000 = ((13:0.285981,14:0.855916):0.183598,(((3:0.160159,4:0.213481):0.186702,2:0.305924):0.496795,(6:0.281222,(((8:0.330329,9:0.118611):0.106136,(((11:0.199797,12:0.171626):0.025909,5:0.425909):0.042458,10:0.273315):0.180720):0.104373,7:0.283682):0.074107):0.290463):0.403009,1:1.202111);
   tree rep.71100 = ((((3:0.207779,4:0.217531):0.136783,2:0.277649):0.542149,(((6:0.296177,7:0.297841):0.113821,(8:0.336813,9:0.163214):0.083657):0.065309,(5:0.451560,((11:0.179672,12:0.161330):0.077070,10:0.207772):0.043539):0.068454):0.244898):0.579317,(14:0.673251,13:0.342422):0.175854,1:1.246348);
   tree rep.71200 = ((((3:0.207779,4:0.230161):0.199096,2:0.230802):0.496774,(((6:0.296177,7:0.297841):0.113821,(8:0.336813,9:0.163214):0.083657):0.065309,(5:0.456274,((11:0.179672,12:0.232057):0.063173,10:0.248299):0.043539):0.103594):0.229850):0.484638,(14:0.673251,13:0.342422):0.175854,1:1.246348);
   tree rep.71300 = ((((3:0.207779,4:0.230161):0.199096,2:0.230802):0.496774,(((6:0.281533,7:0.322518):0.110299,(8:0.336813,9:0.163221):0.116660):0.093839,(5:0.466459,((11:0.145411,12:0.234218):0.046523,10:0.229586):0.059813):0.060471):0.229850):0.484638,(14:0.673251,13:0.342422):0.175854,1:1.246348);
   tree rep.71400 = (((2:0.282916,(4:0.268034,3:0.145358):0.214761):0.500383,(7:0.380147,(((9:0.194406,8:0.403315):0.094432,(5:0.377305,(10:0.169816,(12:0.181923,11:0.158286):0.049239):0.056764):0.162670):0.060724,6:0.330196):0.013205):0.305993):0.465261,(14:0.731877,13:0.386353):0.165768,1:1.328108);
   tree rep.71500 = ((((3:0.162723,4:0.234652):0.096283,2:0.320849):0.412804,(((6:0.281533,7:0.351515):0.051990,(8:0.336813,9:0.193900):0.072140):0.091789,(5:0.433788,((11:0.115575,12:0.178828):0.059492,10:0.219691):0.042170):0.069816):0.229850):0.508377,(14:0.630623,13:0.342422):0.264235,1:1.246348);
   tree rep.71600 = ((((3:0.181195,4:0.245883):0.157080,2:0.315625):0.412804,(((6:0.281533,7:0.351515):0.055357,(8:0.307018,9:0.193900):0.075211):0.037308,(5:0.425841,((11:0.138150,12:0.178828):0.060959,10:0.222868):0.047033):0.134208):0.229850):0.508377,(14:0.630623,13:0.342422):0.264235,1:1.246348);
   tree rep.71700 = ((((3:0.181195,4:0.245883):0.157080,2:0.315625):0.412804,(((6:0.281533,7:0.336756):0.061173,(8:0.400243,9:0.178699):0.062046):0.045145,(5:0.416189,((11:0.142183,12:0.178828):0.072459,10:0.212654):0.050473):0.076721):0.229850):0.508377,(14:0.630623,13:0.342422):0.264235,1:1.246348);
   tree rep.71800 = ((((3:0.164695,4:0.245883):0.131053,2:0.315625):0.416852,(((6:0.281533,7:0.336756):0.042195,(8:0.400243,9:0.234050):0.104252):0.051343,(5:0.416189,((11:0.200847,12:0.178828):0.034149,10:0.238821):0.041523):0.080077):0.285536):0.543620,(14:0.769215,13:0.342422):0.268588,1:1.199238);
   tree rep.71900 = ((13:0.228715,14:0.622560):0.268749,(((3:0.195988,4:0.254466):0.078916,2:0.305136):0.441938,((6:0.249329,((8:0.338186,9:0.182056):0.052592,7:0.380739):0.060130):0.002335,(5:0.397714,(10:0.224140,(11:0.203365,12:0.214137):0.030942):0.089815):0.117727):0.325636):0.417442,1:1.255281);
   tree rep.72000 = (((2:0.285562,(4:0.239610,3:0.135387):0.198356):0.456153,((5:0.374420,(10:0.238278,(12:0.224441,11:0.144385):0.053996):0.032045):0.081776,((6:0.248961,7:0.326327):0.062053,(9:0.173815,8:0.298163):0.104155):0.124744):0.393754):0.591894,(14:0.751568,13:0.330341):0.104469,1:1.194911);
   tree rep.72100 = ((13:0.228715,14:0.622560):0.268749,(((3:0.195988,4:0.187120):0.149859,2:0.354798):0.557003,(((6:0.232668,7:0.362622):0.085821,(8:0.371428,9:0.191865):0.096063):0.015991,(5:0.397714,(10:0.180019,(11:0.203365,12:0.185476):0.026034):0.048165):0.106102):0.285507):0.406006,1:1.255281);
   tree rep.72200 = ((14:0.665333,13:0.367593):0.227909,(((6:0.318413,((8:0.433069,9:0.192664):0.062981,(10:0.214366,((11:0.103808,5:0.433226):0.068596,12:0.238314):0.022457):0.169319):0.079655):0.034166,7:0.332174):0.275620,((3:0.170683,4:0.191887):0.158039,2:0.323751):0.526947):0.572456,1:1.076794);
   tree rep.72300 = ((((3:0.178794,4:0.262879):0.068427,2:0.424349):0.446989,(((6:0.330748,7:0.348259):0.053441,(8:0.362299,9:0.216882):0.103911):0.058673,(5:0.410764,((11:0.156624,12:0.153173):0.064914,10:0.192292):0.067710):0.100833):0.247739):0.463875,(14:0.588060,13:0.481033):0.203737,1:1.299308);
   tree rep.72400 = ((14:0.628352,13:0.270316):0.308151,((6:0.195391,(7:0.330744,((8:0.399550,9:0.166006):0.083824,(10:0.216747,(12:0.194872,(11:0.137492,5:0.498743):0.047120):0.019867):0.156627):0.031466):0.096971):0.226502,((3:0.170683,4:0.286824):0.145843,2:0.323751):0.476129):0.357268,1:1.285112);
   tree rep.72500 = ((((3:0.178794,4:0.301788):0.064419,2:0.351845):0.428670,(((6:0.330748,7:0.369160):0.071114,(8:0.362299,9:0.176666):0.097844):0.082081,(5:0.410764,((11:0.174902,12:0.153173):0.043544,10:0.192292):0.066765):0.070552):0.263517):0.420870,(14:0.674718,13:0.554687):0.222588,1:1.145110);
   tree rep.72600 = ((14:0.628352,13:0.327978):0.340493,((6:0.320523,(7:0.330744,((8:0.297070,9:0.207550):0.036080,(10:0.205105,(11:0.226678,(12:0.177092,5:0.461955):0.035338):0.016745):0.162406):0.040258):0.042828):0.210647,((3:0.170683,4:0.286824):0.145843,2:0.298319):0.482420):0.332726,1:1.442066);
   tree rep.72700 = ((14:0.628352,13:0.349654):0.357846,((6:0.275882,(7:0.281591,((8:0.297070,9:0.207550):0.036080,(10:0.221043,((11:0.148890,12:0.171889):0.046214,5:0.455746):0.022161):0.136177):0.076322):0.037474):0.285283,((3:0.130562,4:0.286824):0.104423,2:0.254150):0.482420):0.319017,1:1.490264);
   tree rep.72800 = ((14:0.628352,13:0.349654):0.357846,((6:0.292036,((10:0.211636,(11:0.165052,(12:0.171889,5:0.455746):0.061415):0.022214):0.136177,(7:0.369854,(8:0.297070,9:0.207550):0.049952):0.060297):0.064088):0.316670,((3:0.130562,4:0.271864):0.130769,2:0.346537):0.482420):0.545022,1:1.331337);
   tree rep.72900 = ((13:0.358613,14:0.702460):0.289393,(((3:0.154713,4:0.256300):0.196225,2:0.262313):0.526512,(((6:0.277249,7:0.345197):0.103460,(8:0.301854,9:0.183912):0.102568):0.064051,((5:0.530310,(11:0.151101,12:0.196351):0.049938):0.009618,10:0.211197):0.119173):0.287779):0.524811,1:1.120765);
   tree rep.73000 = ((13:0.339004,14:0.702460):0.189408,(((3:0.154713,4:0.256300):0.196225,2:0.262313):0.526512,(((6:0.277249,7:0.345197):0.103460,(8:0.367017,9:0.196996):0.057407):0.116635,(5:0.567227,(10:0.194224,(11:0.220864,12:0.140308):0.034296):0.044015):0.093877):0.292767):0.357049,1:1.120765);
   tree rep.73100 = ((13:0.339004,14:0.702460):0.189408,(((3:0.154713,4:0.256300):0.196225,2:0.251182):0.483107,(((6:0.277249,7:0.345197):0.103460,(8:0.367017,9:0.179930):0.048842):0.087010,(5:0.401633,(10:0.272862,(11:0.187734,12:0.148467):0.055710):0.050876):0.093877):0.239317):0.425848,1:1.120765);
   tree rep.73200 = ((14:0.614490,13:0.401687):0.204896,((6:0.215196,(((8:0.355360,9:0.158316):0.066930,(10:0.257738,(11:0.160923,(12:0.171889,5:0.457817):0.067069):0.022214):0.193029):0.079439,7:0.331486):0.020380):0.228578,((3:0.131115,4:0.271864):0.225185,2:0.268425):0.495188):0.555800,1:1.297650);
   tree rep.73300 = ((14:0.724391,13:0.336185):0.100521,((6:0.192180,(((8:0.355360,9:0.188495):0.029915,(10:0.213124,((5:0.457817,11:0.160923):0.045974,12:0.171889):0.052422):0.193029):0.081091,7:0.331486):0.055822):0.231616,((3:0.142306,4:0.271864):0.141562,2:0.275842):0.495188):0.590904,1:1.349113);
   tree rep.73400 = (((2:0.287973,(4:0.250085,3:0.159099):0.247462):0.478208,(((9:0.163698,8:0.377208):0.093165,(7:0.365612,6:0.268493):0.042690):0.063755,(((12:0.227261,11:0.203366):0.019132,10:0.239896):0.091808,5:0.475763):0.049808):0.275893):0.572492,(14:0.577527,13:0.406183):0.347165,1:1.078862);
   tree rep.73500 = ((14:0.724391,13:0.336185):0.100521,((6:0.213789,(((8:0.355360,9:0.188495):0.064503,(10:0.267041,(11:0.181556,(12:0.180691,5:0.323980):0.029677):0.039791):0.149034):0.051998,7:0.335373):0.049230):0.231616,((3:0.206028,4:0.271864):0.145722,2:0.300045):0.495188):0.590904,1:1.349113);
   tree rep.73600 = ((14:0.724391,13:0.336185):0.100521,((6:0.213789,(((8:0.355360,9:0.188495):0.095087,(10:0.190174,(11:0.120504,(12:0.180691,5:0.485152):0.041452):0.080761):0.127508):0.047761,7:0.348069):0.049230):0.231616,((3:0.179731,4:0.271864):0.225196,2:0.296551):0.495188):0.590904,1:1.349113);
   tree rep.73700 = ((14:0.724391,13:0.336185):0.100521,((6:0.214289,(((8:0.289805,9:0.188495):0.081213,(10:0.224906,((5:0.485152,11:0.192711):0.046639,12:0.180691):0.059522):0.181374):0.030278,7:0.373556):0.083005):0.231616,((3:0.179731,4:0.271864):0.225196,2:0.296551):0.495188):0.590904,1:1.349113);
   tree rep.73800 = (((2:0.247009,(4:0.161812,3:0.172866):0.300363):0.377097,(((9:0.179449,8:0.377208):0.078703,(7:0.262136,6:0.306509):0.057697):0.040438,(10:0.227522,(11:0.138551,(5:0.460578,12:0.156767):0.096299):0.045495):0.120913):0.275711):0.479265,(14:0.601569,13:0.444006):0.291798,1:1.120419);
   tree rep.73900 = ((((3:0.192081,4:0.263774):0.259406,2:0.321725):0.546182,((6:0.268644,((8:0.338439,9:0.157506):0.070389,7:0.447809):0.114314):0.029055,(5:0.405990,(10:0.220006,(12:0.204673,11:0.166369):0.055495):0.044825):0.106388):0.254995):0.498528,(14:0.721864,13:0.346133):0.267577,1:1.284568);
   tree rep.74000 = ((14:0.725791,13:0.300650):0.138917,((6:0.275221,(((8:0.295392,9:0.167479):0.090112,(10:0.232640,(11:0.175795,(12:0.180691,5:0.461695):0.056880):0.051629):0.173167):0.080395,7:0.301983):0.061459):0.206130,((3:0.166723,4:0.281044):0.171670,2:0.287884):0.512792):0.638693,1:1.442879);
   tree rep.74100 = ((((3:0.148907,4:0.263774):0.235387,2:0.321725):0.322769,(((8:0.338439,9:0.193721):0.097092,(6:0.270472,7:0.329687):0.017225):0.106907,(5:0.380056,(10:0.242912,(12:0.180138,11:0.166369):0.062708):0.064524):0.062723):0.366735):0.474767,(14:0.721864,13:0.331374):0.234000,1:1.284568);
   tree rep.74200 = ((((3:0.148907,4:0.281937):0.165822,2:0.269138):0.425734,(((8:0.338439,9:0.193721):0.095678,(6:0.270472,7:0.329687):0.017225):0.080067,(5:0.399910,(10:0.226393,(12:0.180138,11:0.152413):0.065352):0.040566):0.078934):0.278079):0.474767,(14:0.721864,13:0.331374):0.234000,1:1.284568);
   tree rep.74300 = ((((3:0.148907,4:0.281937):0.165822,2:0.269138):0.425734,(((8:0.338439,9:0.193721):0.088536,(6:0.270472,7:0.329687):0.045159):0.043088,(5:0.487313,(10:0.238333,(12:0.180138,11:0.155840):0.045834):0.074569):0.079715):0.319654):0.474767,(14:0.721864,13:0.331374):0.234000,1:1.284568);
   tree rep.74400 = ((((3:0.148907,4:0.281937):0.165822,2:0.269138):0.425734,(((8:0.338439,9:0.193721):0.093324,(6:0.270472,7:0.329687):0.045159):0.062620,(5:0.487313,(10:0.215495,(12:0.209958,11:0.155840):0.042249):0.074569):0.066824):0.319654):0.474767,(14:0.721864,13:0.331374):0.234000,1:1.284568);
   tree rep.74500 = ((((3:0.148907,4:0.281937):0.165822,2:0.269138):0.425734,(((8:0.338439,9:0.193721):0.093324,(6:0.270642,7:0.329687):0.052505):0.055753,(5:0.487313,(10:0.248517,(12:0.209958,11:0.180695):0.034759):0.074569):0.066824):0.340087):0.365893,(14:0.721864,13:0.331374):0.241207,1:1.284568);
   tree rep.74600 = ((((3:0.148907,4:0.203208):0.124622,2:0.419662):0.480737,(((8:0.319793,9:0.193721):0.083780,(6:0.270642,7:0.329687):0.049077):0.055753,(5:0.487313,(10:0.248517,(12:0.209958,11:0.160526):0.030930):0.097083):0.092266):0.306419):0.416832,(14:0.721864,13:0.492954):0.187645,1:1.269996);
   tree rep.74700 = ((((3:0.196050,4:0.203208):0.098339,2:0.362933):0.481259,(((8:0.319793,9:0.193721):0.083780,(6:0.270642,7:0.329687):0.052538):0.080038,(5:0.487313,(10:0.235163,(12:0.133989,11:0.195696):0.037554):0.082920):0.070681):0.265722):0.429182,(14:0.628487,13:0.314271):0.294310,1:1.199167);
   tree rep.74800 = (14:0.564995,(((2:0.304893,(4:0.246784,3:0.154217):0.169012):0.564380,((((9:0.186584,8:0.293775):0.065818,(10:0.218499,(5:0.500549,(11:0.196864,12:0.170304):0.033582):0.059721):0.146826):0.069763,7:0.344767):0.071922,6:0.252013):0.303394):0.558638,13:0.438374):0.084147,1:1.376719);
   tree rep.74900 = ((14:0.786786,13:0.438374):0.039399,((2:0.304893,(4:0.246784,3:0.154217):0.169012):0.564380,((((9:0.186584,8:0.293775):0.065818,((10:0.218499,5:0.500549):0.041040,(11:0.160802,12:0.170304):0.044542):0.146826):0.069763,7:0.344767):0.071922,6:0.252013):0.303394):0.557182,1:1.376719);
   tree rep.75000 = ((14:0.614718,13:0.438374):0.161181,((2:0.282197,(4:0.246784,3:0.154217):0.169012):0.516075,((((9:0.186584,8:0.293775):0.065818,(10:0.218499,(5:0.500549,(11:0.160802,12:0.147632):0.033991):0.058643):0.146826):0.069763,7:0.344767):0.071922,6:0.252013):0.303394):0.474193,1:1.292924);
   tree rep.75100 = ((14:0.614718,13:0.438374):0.161181,((2:0.273060,(4:0.244960,3:0.154217):0.157373):0.516075,((((9:0.186584,8:0.293775):0.065818,(10:0.218499,((12:0.183618,5:0.516507):0.047378,11:0.160802):0.071561):0.123405):0.060613,7:0.349935):0.057392,6:0.265605):0.190673):0.702504,1:1.292924);
   tree rep.75200 = ((((3:0.144306,4:0.241665):0.145079,2:0.316368):0.460963,(((8:0.373935,9:0.174462):0.068605,(6:0.232761,7:0.329687):0.111156):0.061044,(5:0.556426,((12:0.180667,11:0.177064):0.041495,10:0.229807):0.039666):0.090834):0.316467):0.650635,(14:0.638897,13:0.426097):0.170041,1:1.301317);
   tree rep.75300 = ((((3:0.144306,4:0.224605):0.147872,2:0.331669):0.563647,(((8:0.407138,9:0.124764):0.095968,(6:0.232761,7:0.329687):0.089689):0.106283,(5:0.420563,((12:0.180667,11:0.177064):0.041495,10:0.292243):0.052145):0.095103):0.298493):0.474736,(14:0.638897,13:0.394116):0.184903,1:1.301317);
   tree rep.75400 = ((14:0.684764,13:0.431108):0.279548,((2:0.240662,(4:0.244960,3:0.131416):0.208042):0.565637,((((10:0.167379,(11:0.137513,12:0.180818):0.091810):0.053959,5:0.447302):0.108929,((9:0.201215,8:0.421574):0.039099,7:0.339306):0.081832):0.049785,6:0.276288):0.197135):0.394895,1:1.271637);
   tree rep.75500 = ((((3:0.144306,4:0.267294):0.207049,2:0.244651):0.563647,((((8:0.407138,9:0.158199):0.062981,7:0.329687):0.039357,6:0.293123):0.065929,(5:0.399386,((12:0.160593,11:0.193046):0.046987,10:0.208734):0.052145):0.132856):0.264502):0.559939,(14:0.593159,13:0.368864):0.172827,1:1.332286);
   tree rep.75600 = ((14:0.635288,13:0.373295):0.228303,((6:0.300573,(((8:0.423582,9:0.182762):0.047986,(10:0.182258,(11:0.121305,(12:0.124008,5:0.457105):0.116135):0.062181):0.141728):0.092154,7:0.303509):0.079120):0.375450,((3:0.120772,4:0.290914):0.165609,2:0.263264):0.395913):0.354716,1:1.414931);
   tree rep.75700 = ((14:0.635288,13:0.373295):0.265068,((6:0.219650,(((8:0.423582,9:0.182762):0.079876,(10:0.270370,(11:0.193338,(12:0.120101,5:0.457105):0.079649):0.088803):0.161221):0.051845,7:0.387709):0.100085):0.375450,((3:0.114271,4:0.290914):0.117695,2:0.351259):0.422530):0.357146,1:1.414931);
   tree rep.75800 = ((((3:0.151091,4:0.291700):0.158089,2:0.283325):0.524993,(((8:0.359823,9:0.193766):0.092648,(7:0.343460,6:0.268295):0.048097):0.073357,(5:0.457040,((12:0.160593,11:0.149802):0.078298,10:0.214160):0.072452):0.090227):0.236899):0.498484,(14:0.593159,13:0.460973):0.199476,1:1.376620);
   tree rep.75900 = ((((3:0.151091,4:0.291700):0.158089,2:0.283325):0.524993,(((8:0.384846,9:0.193766):0.057119,(7:0.343460,6:0.268295):0.046980):0.073357,(5:0.430094,((12:0.226297,11:0.126775):0.051807,10:0.286006):0.043324):0.097786):0.255163):0.498484,(14:0.665642,13:0.384089):0.183421,1:1.373251);
   tree rep.76000 = ((((3:0.151091,4:0.291700):0.158089,2:0.283325):0.522046,(((8:0.384846,9:0.143541):0.088612,(7:0.376572,6:0.268295):0.034799):0.092846,(5:0.430094,((12:0.193702,11:0.165998):0.044028,10:0.181007):0.060744):0.063344):0.236605):0.398326,(14:0.665642,13:0.301638):0.233616,1:1.204170);
   tree rep.76100 = ((((3:0.172350,4:0.214750):0.191829,2:0.298590):0.505794,(6:0.202523,(7:0.405155,((10:0.206334,((12:0.152956,5:0.503124):0.107135,11:0.150340):0.032140):0.147532,(8:0.369056,9:0.189810):0.047327):0.053809):0.095661):0.350224):0.455717,(14:0.639953,13:0.410216):0.151392,1:1.218721);
   tree rep.76200 = ((((3:0.151091,4:0.291180):0.174975,2:0.309636):0.385113,(((8:0.384846,9:0.165161):0.058233,(7:0.376572,6:0.314240):0.113744):0.055660,(5:0.523804,((12:0.204783,11:0.165998):0.049351,10:0.216507):0.036708):0.057715):0.248065):0.472228,(14:0.665642,13:0.301638):0.300516,1:1.204170);
   tree rep.76300 = ((((3:0.151091,4:0.291180):0.174975,2:0.309636):0.385113,(((8:0.384846,9:0.175550):0.099756,(7:0.376572,6:0.261902):0.036971):0.075466,(5:0.416571,((12:0.204783,11:0.165998):0.049351,10:0.274693):0.033019):0.060768):0.248065):0.472228,(14:0.665642,13:0.301638):0.300516,1:1.204170);
   tree rep.76400 = ((((3:0.151091,4:0.289396):0.154198,2:0.300454):0.418150,(((8:0.384846,9:0.175550):0.101458,(7:0.376572,6:0.225674):0.070722):0.043688,(5:0.416571,((12:0.204783,11:0.165998):0.049351,10:0.274693):0.033019):0.060114):0.394979):0.335124,(14:0.768232,13:0.355129):0.247641,1:1.267874);
   tree rep.76500 = ((((3:0.151091,4:0.301550):0.130823,2:0.326633):0.492959,(((8:0.384846,9:0.175550):0.074158,(7:0.376572,6:0.225674):0.081194):0.052654,(5:0.416571,((12:0.204783,11:0.159122):0.034131,10:0.232269):0.033019):0.057997):0.284264):0.335124,(14:0.768232,13:0.355129):0.247641,1:1.267874);
   tree rep.76600 = ((((3:0.140684,4:0.324120):0.075448,2:0.314554):0.509318,((6:0.233077,((10:0.223460,((12:0.157551,5:0.478408):0.055395,11:0.135572):0.033974):0.182595,(8:0.290480,9:0.189810):0.045979):0.087669):0.001371,7:0.391052):0.321926):0.562782,(14:0.639953,13:0.297250):0.261201,1:1.323460);
   tree rep.76700 = ((14:0.585191,13:0.399439):0.271838,((6:0.221441,(((8:0.379029,9:0.188638):0.055596,(10:0.253087,(5:0.431651,(12:0.156304,11:0.217479):0.015122):0.061122):0.174643):0.148953,7:0.362179):0.047834):0.228485,((3:0.148338,4:0.281970):0.174925,2:0.400255):0.554485):0.575241,1:1.436433);
   tree rep.76800 = ((((3:0.140684,4:0.315828):0.156809,2:0.308099):0.481813,(6:0.346958,(((10:0.241978,((12:0.146211,5:0.461395):0.105849,11:0.153969):0.017947):0.154877,(8:0.267131,9:0.189810):0.058628):0.106458,7:0.315684):0.029949):0.306155):0.447271,(14:0.574097,13:0.419251):0.201952,1:1.240064);
   tree rep.76900 = ((((3:0.140684,4:0.315828):0.156809,2:0.308099):0.481813,(6:0.236156,(((10:0.227883,((12:0.217652,5:0.461395):0.054469,11:0.161637):0.017947):0.146906,(8:0.267131,9:0.189810):0.056220):0.069885,7:0.375038):0.047795):0.306155):0.442997,(14:0.700118,13:0.419251):0.250807,1:1.240064);
   tree rep.77000 = ((14:0.708826,13:0.549222):0.249873,((2:0.365403,(4:0.277633,3:0.147294):0.094775):0.545959,(((((11:0.198399,(12:0.130099,5:0.529538):0.061614):0.068533,10:0.192152):0.185778,(9:0.213344,8:0.356108):0.046597):0.061639,7:0.309213):0.046498,6:0.245682):0.308200):0.433109,1:1.314437);
   tree rep.77100 = ((14:0.636582,13:0.549222):0.250235,((2:0.365403,(4:0.277633,3:0.147294):0.099321):0.497718,(((((11:0.200335,(12:0.100886,5:0.529538):0.077121):0.080756,10:0.198472):0.181595,(9:0.213344,8:0.356108):0.070355):0.057335,7:0.309213):0.053117,6:0.250941):0.308200):0.431083,1:1.314437);
   tree rep.77200 = ((14:0.636582,13:0.549222):0.283985,((2:0.365403,(4:0.277633,3:0.147294):0.099321):0.497718,(((((11:0.227259,(12:0.147871,5:0.530644):0.089658):0.073380,10:0.198361):0.179573,(9:0.213344,8:0.356108):0.070355):0.051760,7:0.415880):0.050353,6:0.257402):0.234753):0.453411,1:1.505134);
   tree rep.77300 = ((((3:0.164275,4:0.282884):0.212295,2:0.207640):0.372147,(((7:0.372289,6:0.418037):0.049751,(8:0.342111,9:0.197449):0.051594):0.063750,((11:0.176937,(10:0.225713,12:0.217652):0.044244):0.061627,5:0.454006):0.098124):0.354259):0.479874,(14:0.700118,13:0.419251):0.250807,1:1.385452);
   tree rep.77400 = ((((3:0.155112,4:0.304472):0.138307,2:0.261955):0.596516,(((8:0.343227,9:0.155652):0.069176,(6:0.294258,7:0.313826):0.032158):0.044702,(5:0.510712,((12:0.153623,11:0.174972):0.022992,10:0.244266):0.060078):0.066516):0.267346):0.419197,(14:0.656787,13:0.373519):0.144803,1:1.215840);
   tree rep.77500 = ((((3:0.149170,4:0.304472):0.140156,2:0.261955):0.566519,(((8:0.357527,9:0.155652):0.050123,(6:0.292914,7:0.313826):0.040597):0.066937,(5:0.387741,((12:0.153623,11:0.174972):0.022992,10:0.207857):0.041759):0.079490):0.267346):0.419197,(14:0.805677,13:0.373519):0.178926,1:1.422863);
   tree rep.77600 = ((14:0.716854,13:0.464172):0.357300,((2:0.308476,(4:0.249963,3:0.165103):0.146002):0.601259,(((((11:0.228139,(12:0.137219,5:0.626117):0.080831):0.034035,10:0.272764):0.096107,(9:0.207026,8:0.356108):0.059759):0.076617,7:0.368404):0.052691,6:0.244086):0.148395):0.684590,1:1.314608);
   tree rep.77700 = ((((3:0.161081,4:0.308530):0.157836,2:0.297912):0.445549,((6:0.260401,7:0.287659):0.079510,((8:0.293465,9:0.197449):0.054216,(((12:0.230168,11:0.159554):0.045927,10:0.193459):0.058730,5:0.441780):0.132401):0.048116):0.293550):0.441090,(14:0.700118,13:0.360522):0.179759,1:1.120791);
   tree rep.77800 = ((((3:0.161081,4:0.308530):0.157836,2:0.297912):0.445549,((6:0.260401,((8:0.293465,9:0.197449):0.058853,(((12:0.230168,11:0.159554):0.045927,10:0.188047):0.043532,5:0.489201):0.132401):0.069373):0.090656,7:0.287659):0.293550):0.440007,(14:0.700118,13:0.356052):0.215963,1:1.189545);
   tree rep.77900 = ((((3:0.152198,4:0.308530):0.161249,2:0.212379):0.430444,((6:0.260401,((8:0.293465,9:0.164306):0.099721,(((12:0.196911,11:0.148844):0.073629,10:0.219354):0.046668,5:0.431891):0.136601):0.074544):0.090656,7:0.287659):0.246482):0.444452,(14:0.700118,13:0.356052):0.215963,1:1.189545);
   tree rep.78000 = ((((((11:0.181415,12:0.206953):0.040660,10:0.189900):0.062363,5:0.421352):0.072652,(6:0.234359,((8:0.386741,9:0.179588):0.038235,7:0.322250):0.089259):0.075573):0.255768,((3:0.154485,4:0.235495):0.169217,2:0.326525):0.433646):0.489657,(14:0.689635,13:0.457351):0.088109,1:1.057523);
   tree rep.78100 = ((((3:0.167631,4:0.242215):0.101462,2:0.358011):0.430444,(6:0.260401,(((8:0.293465,9:0.140087):0.144868,(((12:0.191874,11:0.173474):0.019046,10:0.188117):0.075119,5:0.371760):0.119957):0.076115,7:0.342273):0.039203):0.290157):0.418255,(14:0.700118,13:0.411414):0.224599,1:1.266286);
   tree rep.78200 = ((((3:0.138508,4:0.242090):0.051678,2:0.387492):0.528391,((6:0.292914,((8:0.406827,9:0.190836):0.045348,7:0.341148):0.056379):0.080340,(5:0.380897,(10:0.187829,(11:0.178949,12:0.205569):0.089122):0.108014):0.090691):0.316669):0.379346,(14:0.755114,13:0.411379):0.269099,1:1.218413);
   tree rep.78300 = ((((3:0.149992,4:0.268588):0.102861,2:0.313350):0.528391,(((8:0.299725,9:0.161482):0.064712,(6:0.292914,7:0.341148):0.047654):0.063189,(5:0.380897,(10:0.187829,(11:0.178949,12:0.205569):0.089122):0.108014):0.066832):0.316669):0.379346,(14:0.755114,13:0.411379):0.269099,1:1.218413);
   tree rep.78400 = ((((3:0.147900,4:0.204503):0.200154,2:0.334157):0.445011,(((8:0.354918,9:0.256273):0.068263,(6:0.260401,7:0.340946):0.110307):0.120283,(((12:0.220303,11:0.150434):0.059789,10:0.223201):0.052402,5:0.409724):0.073194):0.202454):0.517682,(14:0.700118,13:0.520973):0.316714,1:1.266286);
   tree rep.78500 = ((14:0.795235,13:0.456195):0.089242,((2:0.333919,(4:0.279572,3:0.164967):0.148603):0.535380,((((10:0.241800,((12:0.146508,5:0.417388):0.079881,11:0.142260):0.059303):0.174865,(9:0.151000,8:0.397947):0.094521):0.076040,7:0.359160):0.046444,6:0.220307):0.222731):0.604762,1:1.250942);
   tree rep.78600 = ((14:0.700013,13:0.456195):0.222768,((2:0.333919,(4:0.279572,3:0.164967):0.148603):0.535380,((((10:0.213722,((5:0.446033,11:0.180929):0.061157,12:0.214357):0.047659):0.193887,(9:0.178561,8:0.320110):0.058712):0.072873,7:0.359160):0.066330,6:0.220307):0.183431):0.549696,1:1.455599);
   tree rep.78700 = ((((3:0.167319,4:0.268588):0.179877,2:0.282429):0.603509,(((8:0.361720,9:0.183258):0.104655,(6:0.275018,7:0.320528):0.078177):0.061035,(5:0.494950,(10:0.250521,(11:0.145886,12:0.180522):0.057797):0.068042):0.084999):0.337050):0.490694,(14:0.698265,13:0.407853):0.249138,1:1.205015);
   tree rep.78800 = ((((3:0.160993,4:0.309393):0.134567,2:0.237585):0.568891,(((8:0.338690,9:0.174251):0.074816,(6:0.255218,7:0.323819):0.070177):0.104916,(5:0.432022,((12:0.163344,11:0.144112):0.047920,10:0.183692):0.062375):0.051425):0.246975):0.467090,(14:0.660006,13:0.602823):0.130156,1:1.317326);
   tree rep.78900 = ((((3:0.160993,4:0.263811):0.186970,2:0.291130):0.568891,(((8:0.338690,9:0.174251):0.074816,(6:0.255218,7:0.320289):0.080672):0.092513,(5:0.432022,((12:0.201743,11:0.143654):0.053597,10:0.242107):0.062375):0.051425):0.271517):0.409319,(14:0.705897,13:0.602823):0.185683,1:1.317326);
   tree rep.79000 = ((((3:0.160186,4:0.269262):0.251485,2:0.225110):0.485839,(((8:0.338690,9:0.174251):0.077044,(6:0.255218,7:0.320289):0.080672):0.062266,(5:0.448587,((12:0.201743,11:0.136288):0.059305,10:0.223577):0.046670):0.086488):0.279135):0.409303,(14:0.705897,13:0.602823):0.185683,1:1.317326);
   tree rep.79100 = ((((3:0.160186,4:0.269262):0.191834,2:0.225110):0.539056,(((8:0.338690,9:0.174251):0.077044,(6:0.255218,7:0.320289):0.080672):0.062266,(5:0.448587,((12:0.196460,11:0.198107):0.012971,10:0.273940):0.046720):0.108186):0.271846):0.452171,(14:0.705897,13:0.406498):0.129966,1:1.272406);
   tree rep.79200 = ((((6:0.285404,7:0.285925):0.045028,((8:0.373763,9:0.220762):0.066266,(10:0.198635,((12:0.179888,5:0.487527):0.062510,11:0.186333):0.047718):0.150641):0.051105):0.230453,((3:0.154011,4:0.329926):0.115984,2:0.296922):0.575412):0.528053,(14:0.771800,13:0.472493):0.150744,1:1.551837);
   tree rep.79300 = ((((3:0.109955,4:0.251632):0.107911,2:0.355799):0.669999,(((8:0.361720,9:0.175114):0.076468,(6:0.305826,7:0.308990):0.077610):0.094917,(5:0.430685,(10:0.159254,(11:0.151471,12:0.171098):0.099781):0.091350):0.055627):0.169984):0.649502,(14:0.654946,13:0.379018):0.149217,1:1.140032);
   tree rep.79400 = (((6:0.259371,(7:0.285925,((8:0.373763,9:0.220762):0.066266,(10:0.198635,((12:0.164576,5:0.487527):0.059462,11:0.145836):0.035066):0.193049):0.032883):0.086440):0.197661,((3:0.154011,4:0.211198):0.161354,2:0.255229):0.580858):0.348329,(14:0.646047,13:0.472493):0.239189,1:1.174433);
   tree rep.79500 = (((6:0.259371,(7:0.285925,((8:0.373763,9:0.220762):0.066266,(10:0.198635,((12:0.134223,5:0.487527):0.053831,11:0.218913):0.056666):0.228656):0.038138):0.086440):0.378248,((3:0.146999,4:0.211198):0.141505,2:0.297953):0.449294):0.526323,(14:0.646047,13:0.472493):0.239189,1:1.256884);
   tree rep.79600 = (((((3:0.145765,4:0.267410):0.135687,2:0.324770):0.482610,(((8:0.345660,9:0.169978):0.133733,(6:0.255218,7:0.329617):0.056929):0.042797,(5:0.349414,((12:0.150780,11:0.171305):0.028676,10:0.266079):0.080575):0.062571):0.241551):0.531060,13:0.521612):0.096671,14:0.598362,1:1.437038);
   tree rep.79700 = (((6:0.243900,(7:0.302994,((8:0.338962,9:0.220762):0.061875,(10:0.206498,((12:0.124211,5:0.487527):0.050976,11:0.156760):0.058222):0.141689):0.070351):0.130124):0.267465,((3:0.146999,4:0.231209):0.189246,2:0.291852):0.597815):0.526323,(14:0.646047,13:0.440351):0.337635,1:1.196345);
   tree rep.79800 = ((14:0.627822,13:0.386006):0.209908,((2:0.284206,(4:0.183470,3:0.156161):0.208530):0.540117,((((9:0.194002,8:0.336241):0.076671,(10:0.211311,(11:0.161417,(12:0.224673,5:0.547631):0.043395):0.059483):0.180448):0.086909,7:0.352031):0.012026,6:0.286529):0.273566):0.410387,1:1.537653);
   tree rep.79900 = (((6:0.251755,(7:0.407672,((8:0.320070,9:0.220762):0.088762,(10:0.213323,((12:0.120807,5:0.539273):0.058159,11:0.165707):0.069711):0.159780):0.070351):0.107196):0.267465,((3:0.160867,4:0.291765):0.133095,2:0.366063):0.488148):0.456961,(14:0.779721,13:0.389923):0.240906,1:1.411994);
   tree rep.80000 = ((((3:0.154745,4:0.280230):0.196985,2:0.346971):0.416180,((7:0.352220,((((12:0.196555,5:0.436128):0.124480,11:0.132263):0.085296,10:0.229073):0.141180,(8:0.366023,9:0.234649):0.068334):0.105297):0.064473,6:0.243483):0.435572):0.376917,(14:0.672467,13:0.456247):0.249418,1:1.409828);
   tree rep.80100 = ((((3:0.123396,4:0.280230):0.177507,2:0.388860):0.476709,((7:0.352220,((((12:0.132690,5:0.436128):0.071198,11:0.184809):0.061804,10:0.229073):0.195930,(8:0.366023,9:0.234649):0.068334):0.105297):0.089183,6:0.218607):0.407670):0.282892,(14:0.672467,13:0.428309):0.212436,1:1.409828);
   tree rep.80200 = ((((3:0.156206,4:0.286070):0.122143,2:0.285369):0.572659,(((8:0.331521,9:0.168007):0.094921,(6:0.248505,7:0.329617):0.089728):0.071255,(5:0.493306,((12:0.194716,11:0.124058):0.080803,10:0.233640):0.084787):0.056669):0.218837):0.278525,(14:0.817262,13:0.415840):0.356823,1:1.468187);
   tree rep.80300 = (((6:0.206921,(7:0.332190,((8:0.320070,9:0.208733):0.066936,(10:0.229530,((12:0.202672,5:0.521657):0.049027,11:0.152087):0.067279):0.162495):0.094443):0.083281):0.339047,((3:0.201543,4:0.291765):0.101663,2:0.288939):0.530368):0.479026,(14:0.748378,13:0.389923):0.367329,1:1.292060);
   tree rep.80400 = ((((3:0.157001,4:0.312333):0.136623,2:0.288818):0.429043,((6:0.247696,((8:0.409400,9:0.157141):0.086196,7:0.343544):0.036658):0.063512,(5:0.493306,((12:0.194828,11:0.142546):0.087725,10:0.221979):0.027992):0.114123):0.305276):0.376791,(14:0.711656,13:0.315942):0.296370,1:1.203770);
   tree rep.80500 = ((14:0.656776,13:0.347876):0.277277,((2:0.372050,(4:0.295676,3:0.121251):0.181490):0.420665,(6:0.254500,(((9:0.215685,8:0.348804):0.068731,(10:0.231021,(11:0.193361,(5:0.489149,12:0.173465):0.049120):0.067466):0.172922):0.065505,7:0.339690):0.080695):0.356560):0.452317,1:1.250223);
   tree rep.80600 = ((((3:0.157001,4:0.312333):0.136623,2:0.298587):0.430575,(((8:0.286759,9:0.170249):0.127892,(6:0.247696,7:0.343544):0.034724):0.093009,(5:0.493306,(11:0.173520,(12:0.194828,10:0.212723):0.041461):0.076246):0.032298):0.355693):0.501651,(14:0.662670,13:0.483498):0.175226,1:1.273259);
   tree rep.80700 = ((14:0.656776,13:0.327279):0.246550,((2:0.331895,(4:0.280859,3:0.133472):0.119476):0.541420,(6:0.254500,(((9:0.164117,8:0.364105):0.053270,(10:0.231021,(11:0.193361,(5:0.489149,12:0.173465):0.046433):0.038132):0.160501):0.061419,7:0.385370):0.080695):0.356560):0.415093,1:1.250223);
   tree rep.80800 = ((14:0.656776,13:0.343223):0.277669,((2:0.351295,(4:0.280859,3:0.133472):0.119476):0.452098,(6:0.254500,(((9:0.164117,8:0.310029):0.077181,(10:0.208094,(11:0.210226,(5:0.489149,12:0.184839):0.040265):0.045946):0.149016):0.072980,7:0.366864):0.088520):0.321015):0.369439,1:1.250223);
   tree rep.80900 = ((14:0.656776,13:0.284973):0.305817,((2:0.323153,(4:0.230184,3:0.133472):0.148672):0.462240,(6:0.254500,(((9:0.164117,8:0.310029):0.077181,(10:0.208094,(11:0.210226,(5:0.489149,12:0.184839):0.040265):0.045946):0.149016):0.072980,7:0.366864):0.088520):0.321015):0.344320,1:1.250223);
   tree rep.81000 = ((((3:0.143192,4:0.259394):0.171898,2:0.268896):0.454606,(((8:0.344610,9:0.163329):0.109668,(6:0.313676,7:0.331134):0.041399):0.075105,(5:0.472730,(12:0.197495,(11:0.155037,10:0.196567):0.055255):0.074822):0.061461):0.402053):0.489727,(14:0.604970,13:0.344975):0.231128,1:1.243685);
   tree rep.81100 = ((((3:0.143192,4:0.259394):0.171898,2:0.268896):0.451332,(((8:0.286828,9:0.163329):0.068842,(6:0.313676,7:0.299763):0.060196):0.072659,(5:0.472730,(12:0.182696,(11:0.228270,10:0.208147):0.033666):0.086923):0.072322):0.330038):0.489727,(14:0.604970,13:0.344975):0.231128,1:1.243685);
   tree rep.81200 = ((((3:0.143192,4:0.259394):0.169898,2:0.268896):0.533744,(((8:0.286828,9:0.170368):0.090762,(6:0.313676,7:0.299763):0.039457):0.110325,(5:0.372493,((12:0.194586,11:0.221892):0.052632,10:0.201617):0.047275):0.072450):0.314153):0.396362,(14:0.604970,13:0.344975):0.231128,1:1.243685);
   tree rep.81300 = ((((3:0.143192,4:0.259394):0.169898,2:0.268896):0.533744,(((8:0.286828,9:0.170368):0.090762,(6:0.269035,7:0.299763):0.040042):0.057280,(5:0.415198,((12:0.188874,11:0.221892):0.069268,10:0.189988):0.051652):0.114653):0.299500):0.397248,(14:0.604970,13:0.417239):0.271277,1:1.358568);
   tree rep.81400 = ((((3:0.143192,4:0.259394):0.157962,2:0.268896):0.507471,(((8:0.286828,9:0.170368):0.090762,(6:0.269035,7:0.299763):0.040042):0.030942,(5:0.415198,((12:0.188874,11:0.152528):0.063917,10:0.227401):0.055594):0.154112):0.283237):0.397248,(14:0.604970,13:0.417239):0.271277,1:1.358568);
   tree rep.81500 = ((((3:0.143192,4:0.259394):0.157962,2:0.268896):0.507471,(6:0.269035,(7:0.299763,((5:0.415198,((12:0.195831,11:0.152528):0.063604,10:0.233152):0.051265):0.142202,(8:0.286828,9:0.188491):0.134042):0.044925):0.023473):0.233100):0.633781,(14:0.604970,13:0.417239):0.271277,1:1.358568);
   tree rep.81600 = ((((3:0.143192,4:0.259394):0.157962,2:0.268896):0.507471,(7:0.299763,(6:0.267298,((5:0.415198,((12:0.181755,11:0.152528):0.059505,10:0.216818):0.051265):0.142202,(8:0.286828,9:0.188491):0.134042):0.069707):0.032432):0.323650):0.648828,(14:0.749131,13:0.417239):0.228402,1:1.292534);
   tree rep.81700 = ((((3:0.143192,4:0.259394):0.157962,2:0.268896):0.507471,(7:0.299763,(6:0.267298,((5:0.532065,((12:0.133303,11:0.228346):0.033925,10:0.247526):0.048747):0.142124,(8:0.286828,9:0.188491):0.134042):0.049626):0.052457):0.323650):0.648828,(14:0.749131,13:0.417239):0.228402,1:1.292534);
   tree rep.81800 = ((((3:0.143192,4:0.259394):0.157962,2:0.262351):0.584336,(7:0.321674,(6:0.253831,((5:0.532065,((12:0.201170,11:0.228346):0.031684,10:0.242985):0.048747):0.142124,(8:0.286828,9:0.188491):0.134042):0.049626):0.041817):0.304954):0.456574,(14:0.749131,13:0.392861):0.150971,1:1.152050);
   tree rep.81900 = ((((3:0.143192,4:0.259394):0.157962,2:0.262351):0.584336,((7:0.337585,6:0.264628):0.038731,((5:0.564363,((12:0.201170,11:0.228346):0.031684,10:0.242985):0.048747):0.077559,(8:0.286828,9:0.188491):0.079081):0.054558):0.304954):0.588965,(14:0.749131,13:0.320994):0.115792,1:1.152050);
   tree rep.82000 = ((14:0.690011,13:0.303849):0.195849,((2:0.240978,(4:0.272133,3:0.133895):0.176269):0.342529,(6:0.264447,(((10:0.211993,(11:0.111529,(5:0.364395,12:0.173405):0.033732):0.072547):0.140632,(9:0.160456,8:0.330346):0.079147):0.092581,7:0.273075):0.059422):0.317095):0.544435,1:1.199163);
   tree rep.82100 = ((14:0.607167,13:0.303849):0.210426,((2:0.343036,(4:0.273904,3:0.133895):0.171519):0.457435,(6:0.264447,(((10:0.204813,(11:0.159171,(5:0.488739,12:0.200891):0.032267):0.062029):0.158446,(9:0.160456,8:0.312420):0.093290):0.064861,7:0.419497):0.068857):0.309113):0.475439,1:1.180600);
   tree rep.82200 = ((14:0.607167,13:0.249493):0.191515,((2:0.343036,(4:0.273904,3:0.133895):0.171519):0.457435,(6:0.300665,(((10:0.204813,(11:0.152959,12:0.234507):0.044771):0.036093,5:0.488739):0.178500,((9:0.160456,8:0.324918):0.138174,7:0.302991):0.040025):0.060701):0.309113):0.475439,1:1.318637);
   tree rep.82300 = ((((5:0.427687,(10:0.192312,(11:0.185832,12:0.149802):0.046964):0.093539):0.047307,((8:0.311149,9:0.173056):0.098357,(7:0.277035,6:0.270158):0.080062):0.064771):0.265937,((3:0.168671,4:0.209021):0.136880,2:0.402686):0.426309):0.590029,(14:0.670065,13:0.367613):0.151322,1:1.386257);
   tree rep.82400 = ((((3:0.145752,4:0.306744):0.129155,2:0.295360):0.413697,((((8:0.354052,9:0.198530):0.080943,((11:0.154654,(12:0.169249,5:0.397373):0.032174):0.047667,10:0.226294):0.131296):0.088716,7:0.375851):0.018268,6:0.270956):0.281368):0.517287,(14:0.554180,13:0.368044):0.160202,1:1.447208);
   tree rep.82500 = ((((5:0.395118,(10:0.183998,(11:0.166775,12:0.219350):0.048525):0.078660):0.128571,((8:0.332188,9:0.173056):0.086290,(7:0.277035,6:0.270158):0.074159):0.056660):0.327388,((3:0.168671,4:0.305022):0.099046,2:0.338748):0.461601):0.635468,(14:0.670065,13:0.453319):0.146355,1:1.320934);
   tree rep.82600 = ((((3:0.157994,4:0.285177):0.210758,2:0.272340):0.443267,(((7:0.327426,6:0.204705):0.110542,(8:0.326345,9:0.153374):0.094183):0.068342,(5:0.500633,((12:0.183067,11:0.159254):0.051636,10:0.174052):0.036163):0.141996):0.254246):0.573729,(14:0.631529,13:0.428795):0.114409,1:1.321191);
   tree rep.82700 = ((((5:0.516944,(10:0.201211,(11:0.183654,12:0.219350):0.039015):0.077347):0.042421,((8:0.332188,9:0.173056):0.092857,(7:0.292418,6:0.271316):0.094628):0.123944):0.262621,((3:0.160084,4:0.195852):0.081852,2:0.327628):0.514622):0.635468,(14:0.670065,13:0.453319):0.146355,1:1.320934);
   tree rep.82800 = ((((5:0.397129,(10:0.194379,(11:0.202201,12:0.144002):0.068522):0.067344):0.045907,((8:0.332188,9:0.173056):0.092857,(7:0.376578,6:0.271316):0.056787):0.078781):0.243175,((3:0.160084,4:0.190488):0.127090,2:0.363598):0.508908):0.382902,(14:0.576741,13:0.473678):0.279092,1:1.170351);
   tree rep.82900 = ((((3:0.145277,4:0.198902):0.229003,2:0.266893):0.513667,(((8:0.339503,9:0.198530):0.097802,(((11:0.143282,12:0.157887):0.072056,5:0.373323):0.017456,10:0.205746):0.118615):0.031169,(7:0.347253,6:0.295539):0.116640):0.194726):0.684118,(14:0.670123,13:0.429632):0.129078,1:1.337632);
   tree rep.83000 = ((((3:0.179731,4:0.251848):0.108240,2:0.426130):0.542451,(((7:0.327426,6:0.353514):0.064948,(8:0.374325,9:0.146352):0.076846):0.100316,(5:0.460332,((12:0.184800,11:0.163252):0.086852,10:0.205588):0.053978):0.093007):0.201944):0.495106,(14:0.495439,13:0.315114):0.425149,1:1.138252);
   tree rep.83100 = ((((3:0.130582,4:0.251848):0.130287,2:0.298045):0.542451,(((7:0.327426,6:0.343805):0.070668,(8:0.368677,9:0.146352):0.096981):0.081074,(5:0.460332,((12:0.217809,11:0.163252):0.066870,10:0.219010):0.074914):0.062404):0.235912):0.495106,(14:0.495439,13:0.315114):0.425149,1:1.138252);
   tree rep.83200 = ((((3:0.204703,4:0.280148):0.100210,2:0.336598):0.593451,((((8:0.339503,9:0.182916):0.078820,(((11:0.143282,12:0.224648):0.045290,10:0.175017):0.082374,5:0.400165):0.105247):0.077955,6:0.316799):0.048682,7:0.258583):0.266350):0.452504,(14:0.672979,13:0.363290):0.281869,1:1.371244);
   tree rep.83300 = ((((3:0.164462,4:0.239659):0.153782,2:0.260485):0.504921,(((8:0.339503,9:0.184620):0.051832,(((11:0.162745,12:0.224648):0.060186,10:0.165155):0.044066,5:0.400165):0.130453):0.048189,(7:0.281574,6:0.316799):0.045431):0.267004):0.493825,(14:0.672979,13:0.363290):0.281869,1:1.371244);
   tree rep.83400 = ((((3:0.164462,4:0.239659):0.151342,2:0.260485):0.546309,(((8:0.339503,9:0.184620):0.070266,(7:0.281574,6:0.316799):0.045431):0.049481,(((11:0.165165,12:0.218474):0.028138,10:0.227411):0.062217,5:0.451199):0.115737):0.227724):0.488673,(14:0.592099,13:0.487629):0.202043,1:1.311459);
   tree rep.83500 = ((((3:0.177400,4:0.239659):0.152511,2:0.271804):0.477570,(((8:0.339503,9:0.184620):0.070266,(7:0.281574,6:0.316799):0.038131):0.064927,(((11:0.165165,12:0.218474):0.028138,10:0.227411):0.044876,5:0.461350):0.105987):0.227724):0.505353,(14:0.592099,13:0.454185):0.141880,1:1.300943);
   tree rep.83600 = ((((3:0.163681,4:0.231523):0.126996,2:0.330406):0.625572,(((8:0.339503,9:0.184620):0.070266,(7:0.281574,6:0.316799):0.038131):0.064927,(((11:0.165165,12:0.192263):0.027937,10:0.192293):0.079203,5:0.461350):0.065149):0.217896):0.583809,(14:0.592099,13:0.454185):0.141880,1:1.300943);
   tree rep.83700 = ((((3:0.163681,4:0.231523):0.182516,2:0.330406):0.536577,(((8:0.339503,9:0.156237):0.112216,(7:0.281574,6:0.316799):0.038131):0.057470,(((11:0.164860,12:0.192263):0.023515,10:0.240819):0.080073,5:0.474231):0.090832):0.214428):0.583809,(14:0.592099,13:0.454185):0.141880,1:1.300943);
   tree rep.83800 = ((((3:0.163681,4:0.202410):0.198293,2:0.319764):0.536577,(((8:0.339503,9:0.153319):0.113288,(7:0.281574,6:0.316799):0.038131):0.053228,(((11:0.164860,12:0.227968):0.043754,10:0.231913):0.083994,5:0.474231):0.098559):0.277649):0.559091,(14:0.592099,13:0.359485):0.182181,1:1.253484);
   tree rep.83900 = ((((3:0.149440,4:0.299934):0.151594,2:0.327525):0.459046,((6:0.259545,((8:0.366073,9:0.245760):0.070528,7:0.338629):0.041675):0.073802,(5:0.485974,((12:0.205642,11:0.172504):0.048715,10:0.235345):0.087134):0.045304):0.240517):0.545139,(14:0.470016,13:0.381566):0.384345,1:1.526522);
   tree rep.84000 = ((((3:0.161470,4:0.227274):0.237094,2:0.407417):0.555857,(((8:0.339503,9:0.153319):0.122856,(7:0.281574,6:0.316799):0.038131):0.020795,(((11:0.164860,12:0.224267):0.093584,10:0.188671):0.058394,5:0.474231):0.085510):0.318526):0.515440,(14:0.592099,13:0.376316):0.199207,1:1.310870);
   tree rep.84100 = ((((3:0.209912,4:0.227274):0.267175,2:0.217481):0.555857,(((8:0.339503,9:0.231028):0.065630,(7:0.291258,6:0.316799):0.059120):0.098524,(((11:0.138449,12:0.171797):0.089288,10:0.220951):0.058394,5:0.474231):0.096062):0.318526):0.515440,(14:0.592099,13:0.376316):0.199207,1:1.310870);
   tree rep.84200 = ((((3:0.206955,4:0.310287):0.232617,2:0.206663):0.639715,(((8:0.339503,9:0.231028):0.104433,(7:0.291258,6:0.342311):0.058734):0.054935,(((11:0.168555,12:0.171797):0.060815,10:0.220951):0.058812,5:0.474231):0.100657):0.242072):0.419236,(14:0.592099,13:0.376316):0.199207,1:1.310870);
   tree rep.84300 = ((13:0.408475,14:0.684346):0.089523,((2:0.356630,(4:0.224452,3:0.164829):0.072287):0.505364,(((9:0.185650,8:0.336412):0.064014,(6:0.323860,7:0.372467):0.078712):0.058086,(((12:0.169717,11:0.186713):0.058672,10:0.172494):0.073305,5:0.401470):0.058349):0.318309):0.497752,1:1.175081);
   tree rep.84400 = ((13:0.371054,14:0.684346):0.285777,((2:0.377833,(4:0.204085,3:0.164829):0.110296):0.505364,(((9:0.185650,8:0.336412):0.064014,(6:0.283540,7:0.372467):0.107918):0.056483,(((12:0.169717,11:0.186713):0.058672,10:0.178733):0.084079,5:0.401470):0.052337):0.318309):0.545436,1:1.187013);
   tree rep.84500 = ((13:0.502757,14:0.684346):0.171122,((2:0.231915,(4:0.207375,3:0.201991):0.174280):0.505364,(((9:0.185650,8:0.336412):0.064014,(6:0.264716,7:0.372467):0.077214):0.040214,(((12:0.189444,11:0.186713):0.045514,10:0.202831):0.063339,5:0.484334):0.050284):0.318309):0.545436,1:1.217822);
   tree rep.84600 = ((13:0.502757,14:0.684346):0.171122,((2:0.263053,(4:0.316367,3:0.182307):0.149100):0.526146,((6:0.264716,7:0.372467):0.047297,((9:0.185650,8:0.336412):0.064014,(((12:0.188675,11:0.186713):0.056049,10:0.192858):0.063339,5:0.484334):0.088129):0.030985):0.354187):0.448245,1:1.217822);
   tree rep.84700 = (((6:0.307649,(((((12:0.148041,5:0.459277):0.068475,11:0.167176):0.032270,10:0.205858):0.205541,(8:0.335182,9:0.167015):0.060933):0.109767,7:0.246321):0.043598):0.335758,(2:0.236732,(4:0.252112,3:0.239451):0.246610):0.352942):0.399947,(14:0.545110,13:0.382565):0.159726,1:1.312483);
   tree rep.84800 = ((13:0.331307,14:0.690918):0.267344,((2:0.263053,(4:0.316367,3:0.182307):0.149100):0.438697,((6:0.264716,7:0.372467):0.047297,((9:0.185650,8:0.336412):0.062066,(((12:0.188675,11:0.170438):0.078265,10:0.198095):0.031564,5:0.484334):0.182443):0.030985):0.354187):0.436341,1:1.244512);
   tree rep.84900 = ((13:0.331307,14:0.690918):0.267344,((2:0.263053,(4:0.316367,3:0.182307):0.149100):0.438697,((6:0.264716,7:0.372467):0.047297,((9:0.185650,8:0.336412):0.102807,(((12:0.188675,11:0.170438):0.059466,10:0.220863):0.052211,5:0.419362):0.126683):0.030985):0.354187):0.436341,1:1.244512);
   tree rep.85000 = ((13:0.331307,14:0.690918):0.267344,((2:0.263053,(4:0.316367,3:0.182307):0.149100):0.476356,((6:0.264716,7:0.372467):0.078144,((9:0.185650,8:0.336412):0.094212,(((12:0.188675,11:0.170438):0.056905,10:0.215615):0.056198,5:0.512297):0.116011):0.012111):0.312050):0.436341,1:1.244512);
   tree rep.85100 = (((6:0.262146,(((((12:0.157954,5:0.511314):0.073353,11:0.136572):0.064577,10:0.226873):0.163040,(8:0.343193,9:0.167015):0.049832):0.071970,7:0.325424):0.056524):0.256925,(2:0.352630,(4:0.252112,3:0.166924):0.089924):0.502328):0.696485,(14:0.593331,13:0.400729):0.107411,1:1.394645);
   tree rep.85200 = ((13:0.329250,14:0.690918):0.287963,((2:0.420894,(4:0.237933,3:0.182307):0.107948):0.415362,(((6:0.264716,7:0.385928):0.070935,(9:0.185650,8:0.301931):0.060862):0.094472,(((12:0.188675,11:0.163976):0.055586,10:0.181527):0.099365,5:0.446464):0.062072):0.338730):0.457432,1:1.330010);
   tree rep.85300 = (((2:0.263655,(3:0.171887,4:0.321369):0.145647):0.464025,(((6:0.222754,7:0.320970):0.070595,(8:0.363810,9:0.189234):0.080119):0.058855,(5:0.317583,((12:0.178753,11:0.200761):0.061372,10:0.227824):0.093088):0.109281):0.328446):0.615393,(14:0.760398,13:0.293514):0.229045,1:1.465066);
   tree rep.85400 = ((13:0.329250,14:0.747809):0.227242,((2:0.277649,(4:0.237933,3:0.194484):0.115714):0.636472,(((6:0.249900,7:0.391050):0.076898,(9:0.185650,8:0.301931):0.060862):0.123988,(((11:0.163976,12:0.229347):0.056762,10:0.200855):0.042182,5:0.416653):0.078960):0.275432):0.423078,1:1.243051);
   tree rep.85500 = ((13:0.329250,14:0.747809):0.227242,((2:0.330604,(4:0.229856,3:0.127616):0.149151):0.514247,(((6:0.266537,7:0.391050):0.111857,(9:0.185650,8:0.325494):0.041001):0.063366,(((11:0.163976,12:0.229347):0.058196,10:0.200855):0.047835,5:0.425720):0.052798):0.275432):0.445652,1:1.243051);
   tree rep.85600 = ((((3:0.157611,4:0.304678):0.208583,2:0.319314):0.514202,(((8:0.425514,(7:0.314504,9:0.192796):0.031313):0.062440,6:0.360194):0.050039,(((11:0.197052,12:0.222071):0.052917,10:0.247175):0.071696,5:0.413859):0.127082):0.302699):0.579438,(14:0.740049,13:0.313161):0.134346,1:1.358524);
   tree rep.85700 = ((13:0.323626,14:0.755153):0.167994,((2:0.324023,(4:0.289298,3:0.197432):0.095834):0.578520,(((6:0.258838,7:0.328107):0.083961,(9:0.185650,8:0.325494):0.063339):0.069689,(((11:0.184187,12:0.201828):0.036488,10:0.175102):0.088659,5:0.458232):0.055932):0.312636):0.425554,1:1.135818);
   tree rep.85800 = ((13:0.389755,14:0.586324):0.164386,((2:0.347028,(4:0.289298,3:0.163412):0.125871):0.502177,(((6:0.334430,7:0.328107):0.055105,(9:0.185650,8:0.313251):0.047343):0.082509,(((11:0.191983,12:0.201223):0.045345,10:0.238037):0.065216,5:0.490195):0.058487):0.223772):0.425554,1:1.398628);
   tree rep.85900 = ((13:0.389755,14:0.586324):0.164386,((2:0.347028,(4:0.289298,3:0.163412):0.133550):0.492347,(((6:0.334430,7:0.328107):0.055105,(9:0.185650,8:0.313251):0.047343):0.099386,(((11:0.191983,12:0.201223):0.045345,10:0.238037):0.065216,5:0.365448):0.064581):0.200916):0.425554,1:1.398628);
   tree rep.86000 = ((13:0.369637,14:0.586324):0.236970,((2:0.319776,(4:0.264659,3:0.224989):0.138838):0.688324,(((6:0.334430,7:0.328107):0.060315,(9:0.177697,8:0.355207):0.043620):0.097605,(((11:0.191983,12:0.201223):0.028665,10:0.193540):0.059114,5:0.459587):0.103667):0.186908):0.465846,1:1.398628);
   tree rep.86100 = ((((3:0.113589,4:0.288019):0.118287,2:0.307818):0.441186,(6:0.294370,((((11:0.170247,12:0.193989):0.077989,10:0.230727):0.078260,5:0.534035):0.168579,((9:0.190301,8:0.361490):0.070207,7:0.324079):0.040037):0.032848):0.248826):0.334280,(14:0.631521,13:0.313161):0.226201,1:1.293818);
   tree rep.86200 = ((14:0.765958,13:0.531972):0.143348,((6:0.270477,(((((12:0.141124,5:0.479842):0.066782,11:0.208753):0.041867,10:0.216960):0.180710,(8:0.366214,9:0.189886):0.067462):0.067082,7:0.371531):0.049481):0.265781,(2:0.284836,(4:0.284892,3:0.141134):0.153220):0.548375):0.577732,1:1.590740);
   tree rep.86300 = ((14:0.765958,13:0.531972):0.197688,((6:0.285204,(((((12:0.147272,5:0.479842):0.089682,11:0.208753):0.018033,10:0.206116):0.180710,(8:0.366214,9:0.189886):0.032540):0.096201,7:0.371531):0.061442):0.252734,(2:0.284836,(4:0.284892,3:0.141134):0.153220):0.629773):0.552574,1:1.590740);
   tree rep.86400 = ((14:0.677180,13:0.393874):0.312148,((6:0.238755,(((((12:0.168658,5:0.479842):0.049411,11:0.186010):0.042872,10:0.202802):0.180710,(8:0.366214,9:0.189886):0.037385):0.072696,7:0.286153):0.069710):0.252734,(2:0.284836,(4:0.284892,3:0.141134):0.153220):0.629773):0.552574,1:1.311349);
   tree rep.86500 = ((((3:0.157838,4:0.285377):0.160432,2:0.292370):0.421347,(6:0.249849,(7:0.331946,((9:0.155640,8:0.349066):0.097318,(((11:0.170247,12:0.184804):0.064715,10:0.229543):0.074165,5:0.414553):0.099153):0.084646):0.077156):0.338199):0.684921,(14:0.631521,13:0.437960):0.080455,1:1.178792);
   tree rep.86600 = ((((3:0.157838,4:0.285377):0.160432,2:0.292370):0.356272,((((11:0.197834,12:0.184804):0.045953,10:0.184542):0.042255,5:0.422798):0.123449,((9:0.155640,8:0.349066):0.115272,(7:0.329907,6:0.249849):0.124258):0.002692):0.353850):0.504652,(14:0.631521,13:0.407911):0.208210,1:1.178792);
   tree rep.86700 = ((((3:0.157838,4:0.285377):0.160432,2:0.292370):0.356272,((((11:0.197834,12:0.184804):0.028949,10:0.274934):0.046515,5:0.422798):0.163921,((9:0.155640,8:0.311839):0.083500,(7:0.329907,6:0.310952):0.061882):0.002879):0.353850):0.504652,(14:0.631521,13:0.315463):0.302123,1:1.181594);
   tree rep.86800 = ((((3:0.157838,4:0.285377):0.160432,2:0.292370):0.356272,((((11:0.190573,12:0.197543):0.039004,10:0.195949):0.077540,5:0.422798):0.121580,((9:0.132065,8:0.311839):0.092699,(7:0.345788,6:0.310952):0.052678):0.065876):0.401650):0.504652,(14:0.631521,13:0.315463):0.302123,1:1.181594);
   tree rep.86900 = (((2:0.279078,(3:0.119558,4:0.241728):0.209303):0.394733,((6:0.254887,(7:0.407841,(8:0.356466,9:0.227588):0.033679):0.065944):0.045900,(5:0.407598,((12:0.214486,11:0.182831):0.060596,10:0.173850):0.019966):0.081965):0.401879):0.460553,(14:0.726929,13:0.383224):0.267992,1:1.474765);
   tree rep.87000 = (((2:0.319770,(3:0.133802,4:0.267657):0.098883):0.489968,((6:0.322232,(7:0.429094,(8:0.356466,9:0.227588):0.033679):0.051857):0.062605,(5:0.496348,((12:0.242454,11:0.187268):0.068548,10:0.255094):0.030176):0.098132):0.284914):0.514942,(14:0.726929,13:0.296082):0.392043,1:1.006363);
   tree rep.87100 = ((((3:0.157838,4:0.253492):0.203707,2:0.291174):0.412786,((((9:0.191564,8:0.288872):0.083202,7:0.345788):0.013959,(((11:0.190573,12:0.169380):0.034712,10:0.243050):0.063953,5:0.422798):0.102795):0.057890,6:0.339150):0.251870):0.482946,(14:0.631521,13:0.384924):0.221325,1:1.183653);
   tree rep.87200 = (((2:0.324336,(3:0.147461,4:0.272859):0.125971):0.461574,((6:0.322946,(7:0.386413,(8:0.323913,9:0.208387):0.091788):0.052008):0.059222,(5:0.417719,((12:0.197274,11:0.168833):0.047708,10:0.242197):0.040535):0.060170):0.271221):0.514942,(14:0.726929,13:0.247599):0.283375,1:1.152624);
   tree rep.87300 = (((2:0.324336,(3:0.147461,4:0.272859):0.125971):0.461574,((6:0.322946,(7:0.386413,(8:0.323913,9:0.211723):0.073291):0.064458):0.069031,(5:0.470890,((12:0.163255,11:0.168833):0.038289,10:0.175969):0.061530):0.107719):0.401172):0.455756,(14:0.726929,13:0.402028):0.328583,1:1.191561);
   tree rep.87400 = (((2:0.324336,(3:0.147461,4:0.272859):0.125971):0.461574,((6:0.322946,(7:0.386413,(8:0.394166,9:0.211723):0.052921):0.062744):0.045130,(5:0.452666,((12:0.172790,11:0.168833):0.036645,10:0.222127):0.121182):0.050869):0.403161):0.443111,(14:0.726929,13:0.364700):0.243751,1:1.105560);
   tree rep.87500 = ((((3:0.182878,4:0.291615):0.146560,2:0.322197):0.446067,((((11:0.123941,12:0.184559):0.062951,10:0.252866):0.029653,5:0.439085):0.094205,((9:0.145745,8:0.355990):0.100034,(7:0.350801,6:0.382989):0.021825):0.015380):0.224695):0.390051,(14:0.631521,13:0.384924):0.273287,1:1.183653);
   tree rep.87600 = ((13:0.349154,14:0.773498):0.155925,((2:0.301633,(4:0.250294,3:0.176369):0.170689):0.550472,(((9:0.223400,8:0.384354):0.069532,((11:0.145511,12:0.240797):0.067599,(5:0.464968,10:0.225011):0.021365):0.161407):0.036467,(6:0.252135,7:0.410576):0.108067):0.247492):0.519476,1:1.272667);
   tree rep.87700 = ((((3:0.167409,4:0.291615):0.154549,2:0.322197):0.385270,(((11:0.146547,12:0.184559):0.039170,(10:0.175228,5:0.439085):0.021275):0.121211,((7:0.349761,(9:0.156469,8:0.353195):0.081703):0.080947,6:0.382989):0.027055):0.260463):0.533212,(14:0.528820,13:0.614653):0.096188,1:1.355278);
   tree rep.87800 = (((2:0.371632,(3:0.152952,4:0.281719):0.113041):0.474501,((6:0.299643,(7:0.317865,(8:0.413496,9:0.146347):0.081530):0.008673):0.040965,(5:0.469636,((12:0.169524,11:0.171563):0.089894,10:0.198549):0.036921):0.145909):0.347577):0.475577,(14:0.722081,13:0.407337):0.116068,1:1.216754);
   tree rep.87900 = (((2:0.371632,(3:0.152952,4:0.281719):0.118070):0.488170,((6:0.299643,(7:0.351756,(8:0.413496,9:0.216861):0.060688):0.008673):0.040965,(5:0.469636,((12:0.176424,11:0.171563):0.046078,10:0.198549):0.085899):0.145909):0.347577):0.504177,(14:0.722081,13:0.407337):0.116068,1:1.216754);
   tree rep.88000 = (((2:0.371632,(3:0.152952,4:0.281719):0.118070):0.488170,(6:0.277533,(7:0.327470,((8:0.305884,9:0.216861):0.135562,(5:0.378726,((12:0.165574,11:0.171563):0.051274,10:0.198549):0.063729):0.163841):0.063460):0.008673):0.299888):0.570955,(14:0.722081,13:0.407337):0.118669,1:1.216754);
   tree rep.88100 = (((2:0.373012,(3:0.152952,4:0.281719):0.118070):0.395586,(6:0.320773,((7:0.336387,(8:0.378713,9:0.216861):0.094152):0.075147,(5:0.378726,((12:0.165574,11:0.171563):0.051274,10:0.196855):0.111192):0.120294):0.014327):0.352952):0.599560,(14:0.722081,13:0.409076):0.133922,1:1.469861);
   tree rep.88200 = (((2:0.300077,(3:0.114277,4:0.281719):0.142670):0.503129,((6:0.353848,(7:0.373131,(8:0.378713,9:0.125832):0.089592):0.034746):0.035547,(5:0.436065,((12:0.165574,11:0.171563):0.051274,10:0.196855):0.111192):0.047067):0.326687):0.572831,(14:0.719161,13:0.449376):0.151289,1:1.196228);
   tree rep.88300 = ((13:0.497763,14:0.621923):0.204986,((2:0.318945,(4:0.223467,3:0.231196):0.149597):0.606472,(((6:0.254727,7:0.327250):0.094987,(9:0.167061,8:0.376272):0.100023):0.073144,(5:0.399836,((11:0.142864,12:0.224211):0.084915,10:0.223326):0.065398):0.092326):0.257022):0.341800,1:1.142936);
   tree rep.88400 = (((2:0.293623,(3:0.170630,4:0.281719):0.197037):0.503129,((6:0.313739,(7:0.363113,(8:0.344572,9:0.179976):0.058000):0.031731):0.035547,(5:0.436065,((12:0.165574,11:0.187085):0.035222,10:0.212744):0.077006):0.074686):0.230435):0.572831,(14:0.719161,13:0.449376):0.151289,1:1.196228);
   tree rep.88500 = (((2:0.262292,(3:0.170630,4:0.250200):0.140567):0.503129,(((7:0.279427,6:0.324587):0.106715,(8:0.344572,9:0.195295):0.041810):0.035547,(5:0.436065,((12:0.178892,11:0.187085):0.025057,10:0.212744):0.078216):0.074686):0.230435):0.572831,(14:0.719161,13:0.449376):0.151289,1:1.196228);
   tree rep.88600 = (((2:0.323500,(3:0.170630,4:0.250200):0.140567):0.542268,(((7:0.284958,6:0.324587):0.067244,(8:0.344572,9:0.138693):0.108495):0.032905,(5:0.436065,((12:0.178892,11:0.153155):0.055089,10:0.212744):0.076779):0.093043):0.324248):0.611817,(14:0.719161,13:0.309055):0.137193,1:1.263889);
   tree rep.88700 = ((13:0.374861,14:0.684965):0.366046,((2:0.335555,(4:0.249767,3:0.129632):0.117301):0.498295,(6:0.254727,(7:0.327250,((9:0.173939,8:0.326796):0.082833,(((11:0.193882,12:0.203106):0.039779,5:0.405888):0.028153,10:0.236429):0.132687):0.058384):0.047741):0.314863):0.488897,1:1.089076);
   tree rep.88800 = (((2:0.277777,(3:0.156359,4:0.253260):0.193336):0.377736,((6:0.376691,(7:0.294601,(8:0.330981,9:0.155076):0.098506):0.065419):0.090854,(5:0.388144,((12:0.223828,11:0.153679):0.045832,10:0.221599):0.058960):0.066232):0.377757):0.444467,(14:0.719161,13:0.367835):0.125356,1:1.263889);
   tree rep.88900 = ((14:0.629053,13:0.442502):0.102572,((6:0.251499,(((8:0.430631,9:0.212220):0.038798,(10:0.281584,((12:0.164812,5:0.419033):0.054792,11:0.154258):0.048028):0.119401):0.040578,7:0.347976):0.051770):0.286055,(2:0.328629,(4:0.269278,3:0.132889):0.221410):0.493461):0.477956,1:1.575286);
   tree rep.89000 = ((13:0.267899,14:0.748810):0.459205,((2:0.335555,(4:0.249767,3:0.129632):0.117301):0.388711,((((9:0.195951,8:0.289680):0.090972,(5:0.473632,((11:0.165559,12:0.218998):0.055568,10:0.269177):0.048945):0.149449):0.060064,6:0.253594):0.039339,7:0.266345):0.344638):0.374858,1:1.196077);
   tree rep.89100 = (((2:0.362046,(3:0.146800,4:0.233156):0.156894):0.486344,(((7:0.272961,6:0.229357):0.086779,(8:0.334942,9:0.155076):0.126822):0.082738,(5:0.388144,((12:0.223828,11:0.166682):0.053002,10:0.216722):0.073357):0.058527):0.212438):0.514786,(14:0.567499,13:0.445710):0.267251,1:1.363798);
   tree rep.89200 = (((2:0.342048,(3:0.110487,4:0.268566):0.179370):0.421685,(((7:0.272961,6:0.234602):0.107708,(8:0.334942,9:0.240397):0.050359):0.052659,(5:0.510302,((12:0.163919,11:0.166682):0.072147,10:0.203706):0.087225):0.059239):0.261773):0.514786,(14:0.695874,13:0.445710):0.096776,1:1.295016);
   tree rep.89300 = ((14:0.551138,13:0.412517):0.309843,((6:0.258077,(7:0.364252,((10:0.208934,(11:0.117915,(12:0.171175,5:0.467825):0.099000):0.039613):0.141455,(8:0.399030,9:0.247626):0.097751):0.091582):0.061214):0.218782,(2:0.304277,(4:0.316660,3:0.148169):0.109244):0.479428):0.527310,1:1.570287);
   tree rep.89400 = ((14:0.588514,13:0.439659):0.152540,(((3:0.141719,4:0.311494):0.217047,2:0.284003):0.527900,((((9:0.175573,8:0.374111):0.062044,7:0.420228):0.036881,6:0.290015):0.092141,((10:0.221622,(11:0.142817,12:0.204504):0.093300):0.094613,5:0.398515):0.049923):0.233353):0.347446,1:1.190980);
   tree rep.89500 = ((14:0.737989,13:0.427017):0.226458,((6:0.266025,(7:0.311537,((10:0.201795,(11:0.156090,(12:0.135206,5:0.467825):0.100930):0.041068):0.141821,(8:0.399030,9:0.247626):0.055742):0.100569):0.023744):0.352594,(2:0.317181,(4:0.268934,3:0.147314):0.225014):0.417440):0.540365,1:1.254716);
   tree rep.89600 = (((2:0.241594,(3:0.185567,4:0.260780):0.166078):0.484230,(((7:0.277193,6:0.240977):0.079937,(8:0.348511,9:0.213199):0.080804):0.086787,(5:0.411858,((12:0.202279,11:0.129687):0.080308,10:0.130605):0.045296):0.098231):0.361782):0.375943,(14:0.719629,13:0.518991):0.142453,1:1.290609);
   tree rep.89700 = ((14:0.737989,13:0.427017):0.245585,((6:0.307087,(7:0.279289,((10:0.201512,(11:0.201553,(12:0.135206,5:0.467825):0.100930):0.070630):0.102091,(8:0.393179,9:0.247626):0.094555):0.106571):0.030858):0.370170,(2:0.317181,(4:0.268934,3:0.147314):0.225014):0.417440):0.598210,1:1.254716);
   tree rep.89800 = ((14:0.842182,13:0.342928):0.308090,((6:0.299055,(7:0.279289,((10:0.201512,(11:0.163181,(12:0.155923,5:0.467825):0.090861):0.070630):0.159293,(8:0.376005,9:0.253921):0.117501):0.065587):0.041643):0.385970,(2:0.281280,(4:0.298800,3:0.147314):0.198502):0.436583):0.505202,1:1.345411);
   tree rep.89900 = ((14:0.842182,13:0.342928):0.308090,((6:0.270128,(7:0.272892,((10:0.208501,(11:0.163181,(12:0.155923,5:0.525539):0.085858):0.046801):0.157881,(8:0.376005,9:0.208374):0.069859):0.081070):0.031845):0.385970,(2:0.281280,(4:0.298800,3:0.147314):0.198034):0.482941):0.541707,1:1.345411);
   tree rep.90000 = (((2:0.272411,(3:0.141400,4:0.263691):0.215759):0.399746,(((7:0.283742,6:0.290695):0.115732,(8:0.367341,9:0.178511):0.085116):0.036110,(5:0.450842,((12:0.152816,11:0.193201):0.063271,10:0.184711):0.047555):0.076647):0.376056):0.532865,(14:0.663560,13:0.501572):0.072080,1:1.348225);
   tree rep.90100 = ((14:0.841897,13:0.336416):0.361987,((6:0.275131,(7:0.379080,((10:0.217845,(11:0.194593,(12:0.155923,5:0.517370):0.083488):0.050005):0.151290,(8:0.325053,9:0.191506):0.067435):0.099424):0.041317):0.346526,(2:0.281280,(4:0.298800,3:0.147314):0.198034):0.415447):0.607339,1:1.345411);
   tree rep.90200 = ((14:0.841897,13:0.336416):0.361987,((6:0.275131,(7:0.379080,((10:0.217845,(11:0.195441,(12:0.124438,5:0.517370):0.098555):0.050005):0.151290,(8:0.325053,9:0.220503):0.050812):0.104175):0.041317):0.346526,(2:0.342186,(4:0.298800,3:0.134785):0.169325):0.539775):0.523133,1:1.203804);
   tree rep.90300 = ((14:0.841897,13:0.336416):0.361987,((6:0.261511,(7:0.375021,((10:0.217845,(11:0.188985,(12:0.183285,5:0.517370):0.072288):0.050005):0.151290,(8:0.325053,9:0.215188):0.039615):0.103649):0.056617):0.383403,(2:0.360088,(4:0.298800,3:0.176074):0.126785):0.524245):0.494143,1:1.244626);
   tree rep.90400 = (((2:0.316187,(3:0.145074,4:0.277333):0.191327):0.550063,(((7:0.268619,6:0.290695):0.081529,(8:0.308827,9:0.196293):0.059195):0.109671,(5:0.375802,((12:0.169170,11:0.155850):0.027682,10:0.248689):0.061371):0.095808):0.236844):0.612461,(14:0.657990,13:0.501572):0.093035,1:1.232829);
   tree rep.90500 = (((2:0.316187,(3:0.145074,4:0.205671):0.194084):0.459049,(((7:0.268619,6:0.290695):0.087455,(8:0.319419,9:0.196293):0.097041):0.090554,(5:0.402911,((12:0.203097,11:0.155850):0.028527,10:0.180880):0.064418):0.140080):0.176149):0.453267,(14:0.657990,13:0.501572):0.349838,1:1.232829);
   tree rep.90600 = (((2:0.316187,(3:0.145074,4:0.205671):0.194084):0.468651,(((7:0.268619,6:0.290695):0.087455,(8:0.319419,9:0.211802):0.071347):0.072904,(5:0.376816,((12:0.187772,11:0.198458):0.044313,10:0.220651):0.064418):0.118647):0.205466):0.436997,(14:0.629442,13:0.539876):0.274934,1:1.151525);
   tree rep.90700 = (((2:0.238326,(3:0.145074,4:0.274187):0.192398):0.468651,(((7:0.297434,6:0.290695):0.081923,(8:0.319419,9:0.232283):0.084451):0.055940,(5:0.376816,((12:0.187772,11:0.195383):0.039408,10:0.221450):0.064418):0.118647):0.205466):0.436997,(14:0.629442,13:0.539876):0.274934,1:1.151525);
   tree rep.90800 = ((13:0.447317,14:0.553103):0.250622,((2:0.237347,(4:0.244420,3:0.146365):0.182425):0.489070,((5:0.458457,(10:0.218464,(11:0.157874,12:0.191491):0.049981):0.069984):0.087763,((6:0.243403,7:0.310327):0.087556,(9:0.171889,8:0.355857):0.078710):0.061736):0.320838):0.421618,1:1.299720);
   tree rep.90900 = ((13:0.447317,14:0.553103):0.250622,((2:0.256580,(4:0.244921,3:0.143313):0.164222):0.489070,((5:0.422869,(10:0.218464,(11:0.157874,12:0.191491):0.044670):0.078938):0.072673,((6:0.266150,7:0.310327):0.058203,(9:0.174105,8:0.355857):0.083334):0.058145):0.307986):0.436769,1:1.212256);
   tree rep.91000 = ((13:0.447317,14:0.553103):0.250622,((2:0.248293,(4:0.244921,3:0.157485):0.172033):0.489070,((5:0.428221,(10:0.217926,(11:0.157874,12:0.191491):0.009419):0.098136):0.081823,((6:0.330760,7:0.310327):0.048910,(9:0.174105,8:0.355857):0.108446):0.101177):0.287359):0.436769,1:1.212256);
   tree rep.91100 = ((14:0.771401,13:0.284211):0.271539,((6:0.208181,(7:0.376695,((10:0.263162,(11:0.103515,(5:0.517370,12:0.136768):0.086602):0.041627):0.182824,(8:0.305664,9:0.122866):0.097930):0.046867):0.080205):0.342167,(2:0.268249,(4:0.285874,3:0.176659):0.166909):0.507836):0.509944,1:1.368173);
   tree rep.91200 = ((14:0.730933,13:0.378699):0.211706,(((3:0.197623,4:0.325068):0.180190,2:0.280920):0.512355,(((7:0.391937,(9:0.215698,8:0.412501):0.085842):0.018590,6:0.308165):0.093319,((10:0.213236,(11:0.145273,12:0.150528):0.047464):0.097030,5:0.424796):0.061235):0.252609):0.448134,1:1.197464);
   tree rep.91300 = ((13:0.363815,14:0.846079):0.119314,((2:0.387042,(4:0.314468,3:0.129260):0.125135):0.463981,((5:0.434884,(10:0.249963,(11:0.146011,12:0.156754):0.047389):0.078040):0.082327,((6:0.284447,7:0.310327):0.075939,(9:0.186259,8:0.355857):0.104133):0.055409):0.332154):0.524000,1:1.190792);
   tree rep.91400 = ((13:0.363815,14:0.855584):0.122244,((2:0.328464,(4:0.236318,3:0.129260):0.097933):0.463981,((5:0.434884,(10:0.249963,(11:0.146011,12:0.156754):0.047389):0.078690):0.067632,((6:0.284447,7:0.310327):0.082583,(9:0.186259,8:0.355857):0.104133):0.083402):0.332154):0.524000,1:1.202581);
   tree rep.91500 = ((13:0.363815,14:0.822489):0.310925,((2:0.328464,(4:0.315969,3:0.129260):0.139515):0.669282,((5:0.434884,(10:0.208873,(11:0.146951,12:0.156754):0.037716):0.040006):0.099445,((6:0.284447,7:0.310327):0.057349,(9:0.186259,8:0.284995):0.100669):0.039690):0.332154):0.310321,1:1.202581);
   tree rep.91600 = ((14:0.750122,13:0.421835):0.142537,(((3:0.198359,4:0.245416):0.149884,2:0.318773):0.463554,(((7:0.360713,(9:0.206312,8:0.318889):0.061705):0.042982,6:0.251946):0.017003,((10:0.212680,(11:0.132939,12:0.172557):0.052941):0.045763,5:0.369633):0.122034):0.242791):0.559145,1:1.180172);
   tree rep.91700 = ((14:0.543836,13:0.293595):0.230888,((6:0.209329,(7:0.401567,((10:0.174687,((11:0.134391,5:0.450908):0.043394,12:0.172751):0.061583):0.173634,(8:0.288753,9:0.177469):0.067168):0.054880):0.074541):0.152137,(2:0.364398,(4:0.275065,3:0.226923):0.122159):0.633076):0.632181,1:1.199069);
   tree rep.91800 = ((14:0.788872,13:0.324219):0.170275,(((3:0.198359,4:0.287549):0.162012,2:0.297555):0.485513,(((10:0.174071,(11:0.132939,12:0.203765):0.069077):0.045763,5:0.378271):0.110428,((7:0.291969,(9:0.219094,8:0.343277):0.071155):0.072259,6:0.294423):0.018408):0.220016):0.604249,1:1.242176);
   tree rep.91900 = ((14:0.788872,13:0.324219):0.170275,(((3:0.136319,4:0.287549):0.123149,2:0.313540):0.451363,((((10:0.231168,(11:0.132939,12:0.203765):0.088483):0.047346,5:0.429705):0.096524,(7:0.374985,(9:0.225530,8:0.343277):0.056083):0.035816):0.038594,6:0.294280):0.361077):0.448874,1:1.242176);
   tree rep.92000 = ((14:0.821752,13:0.319986):0.273945,((6:0.231036,(7:0.310132,((10:0.200597,(11:0.209732,(5:0.478993,12:0.144762):0.043821):0.037137):0.163519,(8:0.289620,9:0.177469):0.068255):0.046135):0.116659):0.292191,(2:0.373325,(4:0.286661,3:0.184836):0.061094):0.542014):0.365308,1:1.495165);
   tree rep.92100 = (((2:0.353550,(3:0.200120,4:0.178853):0.229121):0.423325,(((7:0.314186,6:0.305361):0.065639,(8:0.330734,9:0.193123):0.084210):0.078553,(5:0.399460,((12:0.121720,11:0.170850):0.041059,10:0.248244):0.084316):0.088934):0.320138):0.363964,(14:0.859204,13:0.208718):0.298271,1:1.283851);
   tree rep.92200 = ((13:0.393798,14:0.632829):0.157482,((2:0.383211,(4:0.219970,3:0.184275):0.112565):0.547686,((5:0.456248,(10:0.267914,(11:0.185306,12:0.186010):0.052283):0.006835):0.096423,((6:0.282437,7:0.310327):0.062143,(9:0.196536,8:0.342580):0.113312):0.082807):0.262445):0.475126,1:1.093719);
   tree rep.92300 = ((13:0.400641,14:0.632829):0.120563,((2:0.383211,(4:0.219970,3:0.184275):0.112565):0.547686,((5:0.384181,(10:0.174335,(11:0.185306,12:0.186010):0.040812):0.077176):0.094962,((6:0.292096,7:0.310327):0.055147,(9:0.229613,8:0.341181):0.054132):0.052109):0.262445):0.523038,1:1.093719);
   tree rep.92400 = ((13:0.400641,14:0.567836):0.180077,((2:0.360115,(4:0.219970,3:0.184275):0.112565):0.551652,((5:0.392325,(10:0.251679,(11:0.185306,12:0.157143):0.062290):0.065297):0.093272,((6:0.292096,7:0.310327):0.055147,(9:0.229613,8:0.341181):0.079768):0.032558):0.284661):0.523038,1:1.107262);
   tree rep.92500 = ((13:0.400641,14:0.757862):0.234283,((2:0.392116,(4:0.219970,3:0.196257):0.115980):0.521676,((5:0.392325,(10:0.251679,(11:0.185306,12:0.157143):0.062290):0.065297):0.093272,((6:0.292096,7:0.308963):0.066328,(9:0.229613,8:0.341181):0.068223):0.032558):0.349825):0.462723,1:1.155717);
   tree rep.92600 = ((13:0.387449,14:0.757862):0.253279,((2:0.317495,(4:0.210366,3:0.196257):0.097730):0.521676,((5:0.385106,(10:0.220458,(11:0.196022,12:0.157143):0.073607):0.074701):0.088155,((6:0.292096,7:0.308963):0.062670,(9:0.229613,8:0.341181):0.068223):0.030791):0.349825):0.462723,1:1.166281);
   tree rep.92700 = ((13:0.387449,14:0.757862):0.253279,((2:0.234445,(4:0.235016,3:0.218384):0.122813):0.471608,((5:0.475602,(10:0.259069,(11:0.196022,12:0.157143):0.048409):0.047693):0.103453,((6:0.292096,7:0.308963):0.062670,(9:0.229613,8:0.341181):0.068223):0.033536):0.321711):0.549194,1:1.166281);
   tree rep.92800 = ((13:0.387449,14:0.757862):0.253279,((2:0.294399,(4:0.240239,3:0.218384):0.127604):0.461589,((5:0.475602,(10:0.259069,(11:0.196022,12:0.157143):0.048409):0.047693):0.103453,((6:0.292096,7:0.308963):0.062670,(9:0.162278,8:0.341181):0.083689):0.048611):0.269890):0.543094,1:1.166281);
   tree rep.92900 = ((13:0.387449,14:0.757862):0.253279,((2:0.294399,(4:0.240239,3:0.186164):0.136910):0.498550,((5:0.484241,(10:0.224644,(11:0.182642,12:0.157143):0.050212):0.079176):0.112037,((6:0.292096,7:0.308963):0.042072,(9:0.162278,8:0.341181):0.083689):0.073090):0.333816):0.543094,1:1.166281);
   tree rep.93000 = ((13:0.387449,14:0.757862):0.253279,((2:0.294399,(4:0.240239,3:0.186164):0.136910):0.503284,((5:0.484241,(10:0.224644,(11:0.182642,12:0.157143):0.043953):0.090498):0.116421,((6:0.292096,7:0.308963):0.042072,(9:0.162278,8:0.341181):0.083689):0.073090):0.333816):0.540770,1:1.233483);
   tree rep.93100 = ((14:0.663732,13:0.289059):0.204886,((6:0.273984,(((9:0.184896,8:0.432062):0.097405,(10:0.215060,(11:0.170732,(5:0.458058,12:0.176107):0.051319):0.032016):0.214822):0.042692,7:0.358964):0.042369):0.306957,(2:0.384110,(4:0.302970,3:0.164163):0.117347):0.778181):0.522247,1:1.398481);
   tree rep.93200 = ((14:0.620611,13:0.334154):0.226781,(((3:0.134855,4:0.296388):0.149331,2:0.352701):0.462184,(((10:0.192381,(11:0.171391,12:0.227626):0.086397):0.028555,5:0.398605):0.099140,((7:0.347341,6:0.263488):0.123158,(9:0.165276,8:0.353248):0.087874):0.046614):0.335188):0.757082,1:1.220580);
   tree rep.93300 = ((14:0.620611,13:0.334154):0.226781,(((3:0.134855,4:0.202157):0.126856,2:0.351737):0.435608,(((10:0.200099,(11:0.155923,12:0.227626):0.076235):0.028555,5:0.398605):0.109702,((7:0.347341,6:0.263488):0.101217,(9:0.165276,8:0.353248):0.087874):0.073015):0.441621):0.641330,1:1.178188);
   tree rep.93400 = (14:0.762170,(13:0.426408,((6:0.377723,(((9:0.148350,8:0.364969):0.095949,(10:0.281789,(11:0.132327,(5:0.443634,12:0.125311):0.051612):0.060980):0.160757):0.068040,7:0.363958):0.038921):0.302435,(2:0.316180,(4:0.302970,3:0.125594):0.094354):0.676123):0.602361):0.089840,1:1.535330);
   tree rep.93500 = ((14:0.574929,13:0.295102):0.210075,(((3:0.137378,4:0.202157):0.187276,2:0.307198):0.462314,(((10:0.200099,(11:0.189009,12:0.203672):0.049178):0.072686,5:0.418179):0.087998,((7:0.347341,6:0.263488):0.099622,(9:0.165276,8:0.353248):0.087874):0.041055):0.408914):0.320680,1:1.478982);
   tree rep.93600 = ((13:0.375458,14:0.616986):0.265013,((2:0.258227,(4:0.184446,3:0.175307):0.251594):0.457655,((5:0.442952,(10:0.162045,(12:0.186358,11:0.155731):0.048066):0.035918):0.200812,((6:0.292134,7:0.239737):0.101448,(9:0.157874,8:0.341181):0.104385):0.019214):0.280280):0.512119,1:1.220676);
   tree rep.93700 = (14:0.754348,(13:0.444221,((6:0.281605,(((9:0.148350,8:0.364969):0.096161,(10:0.237809,(11:0.161815,(5:0.476196,12:0.137191):0.104361):0.047970):0.156891):0.086102,7:0.369382):0.021862):0.217316,(2:0.372658,(4:0.302970,3:0.145786):0.164100):0.590878):0.875305):0.064668,1:1.302134);
   tree rep.93800 = ((13:0.382795,14:0.616986):0.272319,((2:0.299227,(4:0.214517,3:0.175307):0.191445):0.491956,((5:0.442952,(10:0.184749,(12:0.179753,11:0.202339):0.046099):0.052392):0.075877,((6:0.292134,7:0.239737):0.081658,(9:0.210653,8:0.355057):0.056311):0.108148):0.281011):0.512119,1:1.284410);
   tree rep.93900 = (((2:0.318148,(3:0.159469,4:0.260177):0.175428):0.514862,(6:0.240349,(7:0.280790,((10:0.204592,(5:0.523463,(12:0.185517,11:0.155957):0.051996):0.046971):0.197190,(8:0.315422,9:0.238686):0.044368):0.022717):0.073351):0.315772):0.473402,(13:0.480960,14:0.691824):0.208496,1:1.436490);
   tree rep.94000 = (14:0.691586,(13:0.444221,((6:0.285115,(((9:0.148350,8:0.364969):0.096161,(10:0.255443,(11:0.181308,(5:0.476196,12:0.149302):0.065824):0.048488):0.149046):0.092679,7:0.357993):0.051599):0.236118,(2:0.371601,(4:0.236177,3:0.131894):0.118901):0.554641):0.758487):0.001550,1:1.302134);
   tree rep.94100 = (((2:0.275494,(3:0.159469,4:0.260177):0.175428):0.532700,(6:0.326896,(7:0.280790,((10:0.232163,((5:0.425893,12:0.130945):0.065486,11:0.166615):0.088824):0.156693,(8:0.315422,9:0.171792):0.043325):0.036642):0.089329):0.305596):0.451087,(13:0.326062,14:0.660098):0.188631,1:1.258404);
   tree rep.94200 = ((13:0.447136,14:0.762425):0.327996,((2:0.312669,(4:0.215409,3:0.175307):0.158370):0.482145,((5:0.421317,(10:0.226645,(12:0.179753,11:0.195830):0.027558):0.059260):0.076520,((6:0.292134,7:0.283599):0.068105,(9:0.178157,8:0.355057):0.036420):0.102280):0.363867):0.353310,1:1.202701);
   tree rep.94300 = ((13:0.489391,14:0.762425):0.088502,((2:0.331098,(4:0.286876,3:0.175307):0.125127):0.369715,((5:0.421317,(10:0.252546,(12:0.179753,11:0.192823):0.036812):0.059260):0.076520,((6:0.292134,7:0.283599):0.068105,(9:0.178157,8:0.355057):0.044454):0.090644):0.415379):0.652184,1:1.179832);
   tree rep.94400 = ((14:0.691586,13:0.274199):0.377090,((((9:0.148350,8:0.351632):0.060729,(10:0.159064,(11:0.155821,(5:0.476196,12:0.146358):0.050761):0.054129):0.144002):0.073382,(6:0.276022,7:0.324381):0.032832):0.247891,(2:0.244388,(4:0.273271,3:0.139488):0.121421):0.469344):0.548406,1:1.195697);
   tree rep.94500 = ((14:0.691586,13:0.426949):0.195472,(((6:0.276022,((9:0.191881,8:0.351632):0.086960,(10:0.159064,(11:0.155821,(5:0.476196,12:0.146358):0.050761):0.054129):0.144002):0.059662):0.050560,7:0.301118):0.163935,(2:0.244388,(4:0.273271,3:0.139488):0.125394):0.624672):0.423655,1:1.340941);
   tree rep.94600 = (((2:0.337354,(3:0.181411,4:0.282344):0.125357):0.474010,(6:0.237670,(((10:0.202279,((5:0.528108,12:0.142512):0.051290,11:0.157153):0.028980):0.133783,(8:0.343410,9:0.135319):0.077650):0.077172,7:0.329549):0.038181):0.339247):0.534536,(13:0.388458,14:0.600431):0.168841,1:1.220706);
   tree rep.94700 = ((13:0.506294,14:0.762425):0.099636,((2:0.265722,(4:0.222963,3:0.183923):0.176791):0.548564,((5:0.447754,(10:0.206780,(12:0.212926,11:0.194427):0.078986):0.047586):0.056334,((6:0.303881,7:0.344552):0.062006,(9:0.169674,8:0.355057):0.105360):0.043869):0.324693):0.481731,1:1.270749);
   tree rep.94800 = ((13:0.559615,14:0.762425):0.132277,((2:0.326783,(4:0.222963,3:0.180952):0.144654):0.548564,((5:0.447754,(10:0.206780,(12:0.205263,11:0.133383):0.083117):0.052993):0.050127,((6:0.283852,7:0.344552):0.074097,(9:0.169674,8:0.355057):0.099047):0.052455):0.341081):0.631013,1:1.270749);
   tree rep.94900 = ((13:0.559615,14:0.762425):0.132277,((2:0.326783,(4:0.222963,3:0.180952):0.201497):0.472090,((5:0.447754,(10:0.206780,(12:0.205263,11:0.138896):0.076502):0.060919):0.052128,((6:0.283852,7:0.344552):0.074097,(9:0.169674,8:0.355057):0.099047):0.057656):0.241573):0.631013,1:1.270749);
   tree rep.95000 = ((13:0.559615,14:0.762425):0.132277,((2:0.291282,(4:0.221142,3:0.096493):0.145150):0.549480,((5:0.447754,(10:0.206780,(12:0.205263,11:0.138896):0.076502):0.060919):0.052128,((6:0.283852,7:0.344552):0.074097,(9:0.169674,8:0.355057):0.099047):0.057656):0.266494):0.631013,1:1.270749);
   tree rep.95100 = ((14:0.750019,13:0.495395):0.147475,(((3:0.161219,4:0.258112):0.079438,2:0.377020):0.413744,(((10:0.235544,(11:0.168691,12:0.204098):0.065509):0.055237,5:0.379141):0.162787,((9:0.196454,8:0.300202):0.114132,(7:0.342859,6:0.306576):0.063559):0.012302):0.386944):0.528340,1:1.407358);
   tree rep.95200 = ((14:0.596955,13:0.495395):0.121899,(((3:0.161219,4:0.235817):0.107515,2:0.310506):0.398451,(((10:0.206428,(11:0.168691,12:0.146937):0.055647):0.055237,5:0.379141):0.162787,((9:0.196454,8:0.300202):0.074889,(7:0.342859,6:0.251512):0.079791):0.012302):0.386944):0.514601,1:1.507082);
   tree rep.95300 = ((14:0.591401,13:0.495644):0.104936,(((3:0.180073,4:0.235817):0.165628,2:0.267418):0.398451,((((10:0.224876,(11:0.168691,12:0.156033):0.026528):0.036082,5:0.398596):0.162787,(9:0.196454,8:0.301822):0.093094):0.012471,(7:0.346802,6:0.251512):0.080605):0.386944):0.474156,1:1.221564);
   tree rep.95400 = ((13:0.316963,14:0.607690):0.170015,((2:0.314161,(4:0.194346,3:0.146237):0.119693):0.489535,((5:0.458880,(10:0.223172,(12:0.213222,11:0.197588):0.031409):0.101253):0.162760,((6:0.355040,7:0.294294):0.034950,(9:0.195445,8:0.355057):0.057869):0.024904):0.344719):0.566520,1:1.326795);
   tree rep.95500 = ((13:0.316963,14:0.607690):0.170015,((2:0.216343,(4:0.257045,3:0.146237):0.159822):0.489535,(6:0.319623,(((5:0.405294,(10:0.252701,(12:0.192839,11:0.197588):0.047457):0.040624):0.168964,(9:0.189733,8:0.355057):0.041998):0.078670,7:0.331116):0.036706):0.344719):0.566520,1:1.326795);
   tree rep.95600 = ((13:0.400914,14:0.606779):0.197039,((2:0.326004,(4:0.268061,3:0.101431):0.191455):0.459907,(6:0.334986,(((5:0.452854,(10:0.211181,(12:0.192839,11:0.204505):0.079355):0.038516):0.115836,(9:0.158427,8:0.355057):0.070420):0.074062,7:0.327691):0.039815):0.279165):0.450410,1:1.257198);
   tree rep.95700 = ((13:0.230680,14:0.726134):0.273029,(((6:0.253620,7:0.378473):0.047973,((9:0.216617,8:0.325738):0.091423,(10:0.201412,(11:0.118028,(5:0.468222,12:0.184365):0.071182):0.057802):0.178321):0.049170):0.331431,(2:0.362755,(4:0.263962,3:0.147754):0.111761):0.411842):0.260233,1:1.574655);
   tree rep.95800 = ((13:0.372883,14:0.726134):0.417459,((6:0.253620,(7:0.378473,((9:0.212083,8:0.325738):0.074572,(10:0.215361,(11:0.219457,(5:0.468222,12:0.137011):0.060683):0.062427):0.164827):0.070050):0.042534):0.331431,(2:0.362755,(4:0.263962,3:0.147754):0.111761):0.407392):0.534770,1:1.133887);
   tree rep.95900 = ((13:0.400914,14:0.606779):0.197039,((2:0.288738,(4:0.214688,3:0.107149):0.212315):0.490605,(((9:0.158427,8:0.355057):0.076256,(7:0.327691,6:0.323919):0.074918):0.071913,(5:0.458648,(10:0.204745,(12:0.145865,11:0.185447):0.048276):0.051359):0.107320):0.349112):0.632672,1:1.257198);
   tree rep.96000 = ((13:0.462027,14:0.651173):0.233879,((2:0.265443,(4:0.202804,3:0.107149):0.182832):0.490605,(((9:0.158427,8:0.325360):0.081094,(7:0.327691,6:0.323919):0.074918):0.054682,(5:0.424179,(10:0.171856,(12:0.145865,11:0.185447):0.047646):0.057891):0.107320):0.349112):0.632672,1:1.307474);
   tree rep.96100 = ((13:0.451746,14:0.651173):0.159475,((2:0.233391,(4:0.247864,3:0.169865):0.182740):0.494167,(((9:0.158427,8:0.325360):0.101397,(7:0.298113,6:0.323919):0.072067):0.022596,(5:0.414740,(10:0.165891,(12:0.154776,11:0.185447):0.062223):0.057643):0.150143):0.232127):0.764871,1:1.170783);
   tree rep.96200 = ((13:0.492778,14:0.649944):0.243803,((6:0.261312,(7:0.373270,((9:0.212083,8:0.325738):0.107310,(10:0.246559,(11:0.171288,(5:0.522795,12:0.117614):0.083943):0.049528):0.226525):0.037548):0.080765):0.337367,(2:0.294508,(4:0.263962,3:0.157952):0.139896):0.430118):0.465684,1:1.433826);
   tree rep.96300 = ((13:0.467780,14:0.687568):0.480292,((2:0.246911,(4:0.278146,3:0.168343):0.164290):0.490165,((9:0.158427,8:0.311654):0.094331,((7:0.356021,6:0.275221):0.116162,(5:0.414740,(10:0.212895,(12:0.166626,11:0.183393):0.084618):0.035484):0.133194):0.008763):0.299852):0.389386,1:1.236047);
   tree rep.96400 = ((13:0.458455,14:0.649944):0.275727,((6:0.244149,(7:0.373270,((9:0.212083,8:0.365876):0.052919,(10:0.165857,(11:0.227607,(5:0.488046,12:0.156600):0.065450):0.069488):0.201092):0.045899):0.086293):0.188161,(2:0.294508,(4:0.263962,3:0.157952):0.176331):0.622400):0.420121,1:1.422430);
   tree rep.96500 = ((14:0.538003,13:0.325743):0.243977,(((3:0.158477,4:0.268499):0.097387,2:0.322248):0.403410,((((10:0.211260,((5:0.448278,11:0.132060):0.007192,12:0.242186):0.070384):0.169752,(9:0.193845,8:0.377199):0.067645):0.045855,7:0.332142):0.043198,6:0.299720):0.232989):0.616369,1:1.372838);
   tree rep.96600 = ((13:0.385128,14:0.611861):0.198726,((6:0.244149,(7:0.373270,((9:0.182803,8:0.365876):0.060874,(10:0.163376,(11:0.121090,(5:0.488046,12:0.156600):0.046448):0.091373):0.192860):0.049996):0.044287):0.188161,(2:0.294508,(4:0.263962,3:0.157952):0.176331):0.726276):0.599207,1:1.514692);
   tree rep.96700 = (((2:0.295870,(3:0.163641,4:0.249465):0.204115):0.657524,((((5:0.493693,12:0.137062):0.047388,11:0.207092):0.035914,10:0.225502):0.107063,((6:0.292206,7:0.346403):0.054871,(8:0.303827,9:0.187065):0.090604):0.048217):0.279786):0.428741,(13:0.426074,14:0.772322):0.259174,1:1.143590);
   tree rep.96800 = (((2:0.299657,(3:0.189944,4:0.249465):0.182519):0.657524,((((5:0.493693,12:0.137062):0.075782,11:0.207092):0.046529,10:0.186539):0.102379,((6:0.292206,7:0.324676):0.093160,(8:0.278494,9:0.187065):0.056340):0.074333):0.150692):0.430452,(13:0.287402,14:0.715338):0.310078,1:1.143590);
   tree rep.96900 = ((13:0.270824,14:0.703940):0.230862,((6:0.298582,(7:0.406693,((9:0.182803,8:0.365876):0.076776,(10:0.230969,(11:0.194723,(5:0.483965,12:0.142043):0.076683):0.026617):0.144585):0.052316):0.046997):0.251974,(2:0.319341,(4:0.322196,3:0.116502):0.188026):0.457717):0.580310,1:1.336592);
   tree rep.97000 = ((13:0.341098,14:0.703940):0.197517,((6:0.298582,(7:0.406693,((9:0.182803,8:0.365876):0.076776,(10:0.230969,(11:0.194723,(5:0.483965,12:0.142043):0.076683):0.026617):0.144585):0.052316):0.046997):0.251974,(2:0.319341,(4:0.322196,3:0.116502):0.188026):0.457717):0.505728,1:1.336592);
   tree rep.97100 = ((14:0.630736,13:0.518231):0.162887,(((3:0.174573,4:0.261242):0.237270,2:0.346430):0.570521,((((10:0.194431,((5:0.437714,12:0.136728):0.074332,11:0.158653):0.080267):0.142785,(9:0.147481,8:0.404293):0.090290):0.095050,7:0.321944):0.023253,6:0.326370):0.219583):0.513956,1:1.575367);
   tree rep.97200 = ((13:0.523200,14:0.619409):0.147852,((2:0.298250,(4:0.239255,3:0.194665):0.149008):0.535027,(6:0.217469,((5:0.502453,(10:0.228104,(12:0.205363,11:0.138208):0.078902):0.067685):0.108419,((9:0.176798,8:0.423787):0.077516,7:0.351965):0.049586):0.053438):0.239764):0.595699,1:1.284043);
   tree rep.97300 = ((13:0.341098,14:0.732281):0.154156,((6:0.218100,(7:0.336247,((9:0.182803,8:0.365876):0.076776,(10:0.250187,(11:0.186467,(5:0.503099,12:0.141294):0.047901):0.044236):0.122247):0.089997):0.053682):0.278271,(2:0.252588,(4:0.245355,3:0.156047):0.150834):0.577407):0.551325,1:1.048070);
   tree rep.97400 = ((13:0.341098,14:0.782691):0.208887,((6:0.227517,(7:0.336247,((9:0.182803,8:0.365876):0.076776,(10:0.222142,(11:0.174780,(5:0.503099,12:0.141294):0.047901):0.053828):0.122247):0.089997):0.053682):0.282636,(2:0.290354,(4:0.265395,3:0.170772):0.147764):0.423445):0.634307,1:1.366462);
   tree rep.97500 = ((13:0.341098,14:0.729279):0.256481,((6:0.227517,(7:0.336247,((9:0.182803,8:0.365876):0.080618,(10:0.222142,(11:0.122850,(5:0.415037,12:0.141294):0.084395):0.055809):0.116187):0.078666):0.049407):0.282636,(2:0.313565,(4:0.265395,3:0.170772):0.147764):0.572760):0.438137,1:1.293435);
   tree rep.97600 = ((13:0.341098,14:0.692514):0.288329,((6:0.209644,(7:0.322186,((9:0.182803,8:0.365876):0.080085,(10:0.247946,(11:0.189112,(5:0.415037,12:0.141294):0.084395):0.050786):0.159242):0.089231):0.039210):0.261000,(2:0.313565,(4:0.265395,3:0.170772):0.147764):0.572760):0.438137,1:1.161869);
   tree rep.97700 = ((14:0.639067,13:0.366797):0.128660,(((3:0.158265,4:0.325130):0.060353,2:0.419348):0.527405,((((9:0.145477,8:0.301405):0.070216,(10:0.185443,(12:0.179073,(11:0.152958,5:0.464151):0.035697):0.046999):0.165346):0.045270,7:0.349305):0.080989,6:0.224497):0.316577):0.469018,1:1.141886);
   tree rep.97800 = ((13:0.432808,14:0.720631):0.253326,((2:0.378194,(4:0.202738,3:0.185635):0.157931):0.392480,(6:0.312640,((5:0.429301,(10:0.228585,(12:0.196333,11:0.151967):0.060943):0.053867):0.126175,((9:0.143470,8:0.335524):0.051888,7:0.385862):0.068996):0.033104):0.327881):0.304866,1:1.313795);
   tree rep.97900 = ((13:0.341098,14:0.692514):0.288329,((6:0.295179,(7:0.256543,((9:0.182803,8:0.365876):0.080085,(10:0.234092,(11:0.159463,(5:0.516232,12:0.147122):0.105001):0.027945):0.145589):0.112120):0.050875):0.335634,(2:0.328675,(4:0.265395,3:0.157593):0.147459):0.513789):0.445329,1:1.221142);
   tree rep.98000 = ((13:0.432808,14:0.602212):0.233917,((2:0.334425,(4:0.238748,3:0.157014):0.219110):0.449130,(6:0.312640,((5:0.477529,(10:0.193977,(12:0.196333,11:0.178782):0.068504):0.045583):0.126175,((9:0.229068,8:0.333098):0.055814,7:0.310358):0.056411):0.033104):0.327881):0.384142,1:1.313795);
   tree rep.98100 = ((13:0.341098,14:0.705582):0.230579,((6:0.269011,(7:0.345830,((9:0.167098,8:0.365876):0.069262,(10:0.234092,(11:0.181584,(5:0.450968,12:0.163990):0.026564):0.059019):0.145589):0.113072):0.048292):0.276529,(2:0.328675,(4:0.265395,3:0.157593):0.147459):0.430419):0.395793,1:1.221142);
   tree rep.98200 = ((13:0.425094,14:0.741412):0.112136,((2:0.274199,(4:0.323177,3:0.161726):0.137023):0.620899,((6:0.312640,7:0.315597):0.031234,((9:0.167899,8:0.270090):0.101203,(5:0.437313,(10:0.193977,(12:0.196333,11:0.178782):0.068504):0.045583):0.128102):0.043767):0.262458):0.385568,1:1.424863);
   tree rep.98300 = ((13:0.341098,14:0.705582):0.251948,((6:0.269011,(7:0.345830,((9:0.167098,8:0.365876):0.111190,(10:0.186249,(11:0.185021,(5:0.489066,12:0.109553):0.081563):0.033363):0.132583):0.069089):0.047748):0.333974,(2:0.320054,(4:0.248811,3:0.157593):0.206393):0.430419):0.400654,1:1.221142);
   tree rep.98400 = ((13:0.341098,14:0.705582):0.251948,((6:0.269011,(7:0.345830,((9:0.167098,8:0.365876):0.092354,(10:0.180132,(11:0.141585,(5:0.373209,12:0.173438):0.100463):0.033363):0.130422):0.082711):0.044135):0.251769,(2:0.320054,(4:0.248811,3:0.157593):0.206393):0.454781):0.400654,1:1.221142);
   tree rep.98500 = ((13:0.372618,14:0.705582):0.319976,((6:0.269011,(7:0.319416,((9:0.167098,8:0.341881):0.082834,((10:0.228182,(5:0.373209,12:0.173438):0.100463):0.031321,11:0.153984):0.130422):0.079092):0.065027):0.334244,(2:0.320054,(4:0.248811,3:0.157593):0.206393):0.496359):0.443058,1:1.160962);
   tree rep.98600 = ((13:0.404764,14:0.847695):0.113539,((2:0.289736,(4:0.313802,3:0.132820):0.134300):0.550071,(6:0.335538,((7:0.315221,(9:0.167899,8:0.351513):0.113466):0.017251,(5:0.473066,(10:0.225492,(12:0.196333,11:0.190848):0.024495):0.094063):0.127711):0.060707):0.213273):0.423949,1:1.265130);
   tree rep.98700 = ((14:0.746046,13:0.388567):0.109352,(((3:0.122417,4:0.264138):0.126386,2:0.253014):0.524365,((((12:0.236963,(11:0.192739,5:0.449996):0.023666):0.013559,10:0.253161):0.129399,((9:0.198117,8:0.278463):0.027205,7:0.367237):0.107710):0.037535,6:0.321303):0.252359):0.462121,1:1.180265);
   tree rep.98800 = (((2:0.324514,(3:0.202887,4:0.224662):0.184508):0.545358,(((11:0.171875,(5:0.470051,12:0.134130):0.064192):0.052944,10:0.255212):0.124261,((8:0.383997,9:0.144759):0.104259,(7:0.320244,6:0.221376):0.085991):0.066512):0.220258):0.522425,(13:0.346768,14:0.729118):0.155538,1:1.375116);
   tree rep.98900 = (((2:0.255995,(3:0.202413,4:0.224662):0.224387):0.466415,(((11:0.168625,(5:0.470051,12:0.154461):0.090056):0.072465,10:0.232696):0.096194,((8:0.383997,9:0.142436):0.064030,(7:0.320244,6:0.334749):0.057044):0.077569):0.317025):0.611449,(13:0.313628,14:0.729118):0.158284,1:1.312839);
   tree rep.99000 = ((14:0.632299,13:0.373395):0.122097,(((3:0.137200,4:0.373304):0.149487,2:0.266280):0.424323,((((9:0.167043,8:0.271219):0.098887,(5:0.449996,(10:0.217918,(12:0.209398,11:0.169184):0.054283):0.037328):0.132665):0.081444,7:0.338378):0.058184,6:0.306588):0.319561):0.435840,1:1.509800);
   tree rep.99100 = ((13:0.439651,14:0.721820):0.131550,((2:0.281597,(4:0.242475,3:0.157670):0.226033):0.330092,(6:0.273943,((7:0.323980,(9:0.205941,8:0.351513):0.090612):0.079222,(5:0.474358,(10:0.208116,(12:0.172790,11:0.166483):0.046369):0.060796):0.120280):0.081541):0.342840):0.518117,1:1.387151);
   tree rep.99200 = ((13:0.439651,14:0.721820):0.131550,((2:0.337242,(4:0.263770,3:0.127087):0.134224):0.469248,(6:0.273943,((7:0.428561,(9:0.177133,8:0.351513):0.070991):0.079360,(5:0.474358,(10:0.208116,(12:0.172790,11:0.166483):0.046369):0.070179):0.102034):0.043624):0.345732):0.518117,1:1.387151);
   tree rep.99300 = ((13:0.439651,14:0.778971):0.307270,((2:0.337242,(4:0.285448,3:0.127087):0.159772):0.415310,(6:0.237627,((7:0.415315,(9:0.216875,8:0.367027):0.101197):0.048399,(5:0.474358,(10:0.208116,(12:0.208821,11:0.166483):0.066837):0.071571):0.135920):0.066307):0.459905):0.423283,1:1.387151);
   tree rep.99400 = ((14:0.680735,13:0.285233):0.267471,(((3:0.124568,4:0.268611):0.102840,2:0.308291):0.522465,((((9:0.196604,8:0.271219):0.110259,((5:0.418625,(12:0.209662,11:0.145542):0.044391):0.030666,10:0.209349):0.172624):0.050654,7:0.321620):0.033635,6:0.240576):0.378152):0.455450,1:1.002396);
   tree rep.99500 = (((2:0.337141,(3:0.127104,4:0.223443):0.112800):0.629216,((5:0.447877,((12:0.191657,11:0.229658):0.036859,10:0.175161):0.083222):0.072887,((8:0.383997,9:0.194375):0.070673,(7:0.270481,6:0.301930):0.073938):0.080580):0.226266):0.727243,(13:0.374052,14:0.627302):0.130130,1:1.336285);
   tree rep.99600 = (((2:0.360988,(3:0.191746,4:0.285183):0.084846):0.543364,((5:0.447877,((12:0.200511,11:0.181740):0.053001,10:0.187511):0.083222):0.072820,((8:0.383997,9:0.194375):0.064658,(7:0.270481,6:0.244779):0.086024):0.082701):0.270807):0.697442,(13:0.486127,14:0.627302):0.108298,1:1.341056);
   tree rep.99700 = (((2:0.360988,(3:0.191746,4:0.285183):0.084846):0.543364,((5:0.416108,((12:0.199594,11:0.181740):0.052173,10:0.205333):0.053469):0.064439,((8:0.383997,9:0.196394):0.045693,(7:0.270481,6:0.232116):0.108335):0.063665):0.241997):0.504117,(13:0.486127,14:0.611015):0.187193,1:1.270001);
   tree rep.99800 = (((2:0.360988,(3:0.191746,4:0.285183):0.088008):0.401741,((5:0.450799,((12:0.184062,11:0.181740):0.034381,10:0.218754):0.072798):0.071312,((8:0.383997,9:0.198440):0.081004,(7:0.414104,6:0.232116):0.046163):0.064862):0.265503):0.586540,(13:0.451916,14:0.611015):0.169762,1:1.270001);
   tree rep.99900 = ((14:0.680735,13:0.540777):0.147348,(((3:0.203291,4:0.250276):0.137099,2:0.330553):0.633536,((((9:0.220207,8:0.271219):0.095652,(((5:0.517747,12:0.160903):0.067688,11:0.114942):0.024642,10:0.236634):0.160449):0.085130,7:0.296441):0.063573,6:0.275450):0.287403):0.547763,1:1.269380);
   tree rep.100000 = ((14:0.680735,13:0.540777):0.147348,(((3:0.146436,4:0.330847):0.222059,2:0.262122):0.456316,((((9:0.229041,8:0.271219):0.072733,(((5:0.517747,12:0.108008):0.089226,11:0.172227):0.035912,10:0.202203):0.149959):0.088146,7:0.296441):0.079033,6:0.275450):0.287403):0.697290,1:1.269380);
end;
