# Supplementary material for: Emergence, development and diversification of the TGF-β signalling pathway within the animal kingdom
Source: BMC Evol Biol. 2009 Feb 3;9:28. doi: 10.1186/1471-2148-9-28 (PMC2657120; doi:10.1186/1471-2148-9-28)
Supplement: Additional file 5 — Sequences. All sequences and alignments are provided in the supplementary archive. [file 1471-2148-9-28-S5.zip › sequences/figureS4/Ta_Nv_Aq_Dm_Smads.fasta]

>TaSmad6  
MDVKFHVLLSCLFRWPDMIGEDYELKRLATCTTCIENDLDEITGITPAPSDLHLVCINPH
HYGRINLQESVPSPYVIYQLNDLPCDSTEADSSNPSISFDSAGKSFDDHSSYSSICKASF
DSSWCAIAYWEFRERVGRIFDVKSSTVNIFQQLPEGEGFWLGALNRDGVSGNISNTDSNQ
CDSRVFHRIGYGLQLSREDDSVWIYNRSEHPLYVNSPLYNKNIQSTHNTEVKKVQPGYSL
KVFNYARVDMPQQIRPYVGPRYPYSIRISFVKGWGRNYTRQFITSCPCWLEILLNVSH
>TaSmad4  
MSASGSGDATLGIVHTLMCHRQGGESENFAKRAVESLVKKLKDKRDELDALITAVTSNGI
QQSKCVTIARTLDGRLQVAGKKGFPHVIYSRIWRWPDLHKNELKHIKLCKFAFDLKLDHV
CVNPYHYERVISPGYNVTDISIGASQIPLTVDPTAITNSMHASRQQPNEAAIRMHNNQPS
PMAMMVNSPDPRMIMNGGISAPTASTSCVDNSGGTRMMGLDPESVGCLFKISTFDLLKIK
TTIFVEPGDQFMYDNGKWPTSGYNNSIPVNPPPRTQAASSPSAASMPRPISSQPPPDNWC
TIAYYELDLQVGESFKVPSQFHTVSVDGFVDPSGGNRFCLGQLSNVHRTKESERARLHIG
KGVRLECHGEGDVWLSCLSEHSVFVQSYYLDREAGRGPFDYVHKVYPKAYIKVFDLQLCY
QQMQQEASKAQAAAAAQAAAVIGTGGSVGGIAPAINMGSALGIGVDDLRRLCILRFSFVK
GWGPDYPRKDIKQTPCWVEIHLHRALQLLDQVLQSIPSTNRMPPD
>TaSmad2  
MASLFSFTSPAVKRLLGWRQGDEEEKWAEKAIDSLVKKLKRKKGALEELEKALSCPGQPT
NCVTIPRSLDGRLQVSHRKGLPHVIYCRVWRWPDLQSHHELKPLPMCEYAFHYKLKDVCV
NPYHYQRVETPVLPPVMVPRDPEMCRPPNIPNLATSKETSMPYNVTYDPDLFATYENQRY
NGQGNQGSPPQENCSTPNTANGTPPGHTMTAPQTSPPGQMYQQELQPVTYQEPNCWCTVA
YYELNNRVGEPFHASQASLIIDGFTDPSTNADRFCLGLLSNVNRNSTIENTRRHIGKGVH
LYYVGGEVYAECLSESSIFVQSRNCNYHHNFHPTTVCKIPSSCSLKIFDNQDFAALLSES
VSKGFEAVYQLTKMCTIRISFVKGWGAEYHRQDVTSTPCWIEIHLHGPLQWLDRVLIQMG
SPRDPAGSVS
>TaSmad1  
MPSVVKELLGWIKADKEDKWSEKAIKSLVKKLKRNGGLNELLNAISTQSSATKCIRIRRS
LDGRLQVCQKKGLPHVIYCRLWRWPDLQSCYELRAIETCEYAFTLKKDEVCVNPYHYQRV
ETPALRPVLVPKVTPAAMQDNTNPPPSYPASQDSSSSYMDHSFIGNIQRLYRIIPFTFWL
MNDAQLVTYTEPENWCSIAYYELNTRIGEYWNAFQPTLIIDGFTDPSNSERFCLGLLSNV
NRDPTVEMTRREIGKGVRLCYVHGEVFAECCSKHAVFVQSPNSNRRYGWHPAAVCKIPPG
SSLRIFNSQEFANLLSQSVTQGYEAVYHLSHMCIIRMSFVKGWGAQYKRQTVTSTPCWIE
IRLNGPLHWLDKVLSQMDSPDRPISSQS
>110153_Nemve1
KTTTHSILRRLRDTELGLLLKALESRGGDVSSCVYFPYGEKVCKRVVHEPHVVLYRTFREPNVQSSNELKPLAICSRRDSTGKRVCINPHHYSEIIQIRKCKCLLKVNNSYNKFGCLYGHVLAHAKSYCSDCFFLPLELFESTSEWPSAWCVVAYWELNECIGPFYHGHQDVINIYETLPKPKGFCLAGLDRNQNVSDGTKRARNHVGFGLQLSREEDGIWIYNRSEYAVFANGTTFPYVTTTPSASQNITVTKVPPGFSLKIYDYNHSPATCRTFEGPQSWKVPESVRISFAKGWGNTSSASYRRPVVTSCPCWLEIHFTVSR*
>168041_Nemve1
MTSLLPFTPPVVKRLLGWKRGGDEDDKWAEKAVKSLVKKLKKTGGLEELEKAITNPGVATKCVTIPRSLDGRLQVSHRKGLPHVIYCRLWRWPDLQSHHELRPIEACEFAFSLKKEEVCVNPFHYQRVETPVLPPVLVPRQQSDVPHELPILPEYTRPENVPFPTQEPTNSQYHIQPGTPTDYISDDACSDMSGEHSQQNMQIDQQLSPAPDSNNLIDAQPIQYTEPTYWCSISYYEMNTRVGETFHASQPSLTVDGFTDPSSSDRFCLGLLSNINRNPPIEMTRKHIGKGVRLYYIGGEVFAECLSDSSIFVQSPNCNQRYNWHPATVCKIPPGCNLKIFNNQEFAQLLSQSVNQGFEAVYALTRMCTIRMSFVKGWGAEYRRQTVTSTPCWIELHLNGPLQWLDKVLTQMGSPSAPCSSVS*
>228395_Nemve1
MASLFSFTPPAVKRLLGWKQGDEEEKWAEKAIESLVKKLKKKKGALEDLEKALSNPNQQSKCVTIARSLDGRLQVSHRKGLPHVIYCRVWRWPDLQSHHELKPLECCEYAFGLKQKEVCINPYHYHRVESPVLPPVLVPRQSEYPRPPPPLPPPFRATDDPPMPYNASFPFTNRQNTSEQSPSFDMADSGAGYMSEDGGSPRPEPNAMDVDPVNSPPSISQSAEAMSHVTAVNYQEPLSWCSIAYYELNNRVGELFHAKSTSLIVDGFTDPNTTNSERFCLGLLSNVNRNSTIENTRRHIGKGVHLYYVGGEVYAECLSDSAIFVQSRNCNHSHGFHPTTVCKIPSGCTLKIFNNQEFAQLLSQSVNYGFEAVYELTKMCSIRISFVKGWGAEYHRQDVTSTPCWIEVHLHGPLQWLDKVLSQMGSPRNPISSVS*
>248037_Nemve1
MANAPTSSDACLSIVHSLMCHRQGGESEAFAKRAIESLVKKLKEKKDELDSLITAITSAGTHPSKCVTIQRTLDGRLQVAGRKGFPHVIYARIWRWPDLHKNELRHVKYCQFAFDLKCDSVCVNPFHYERVVSPDIAGLSLSRNSEGGYGSTSSQSEPDFRQAVVPTAHHFPGGQTIPPPVGPPPDMYSMHGAGVEPGIGHVSQAPENWCSIAYFELDQQVGEIFKVTSNCPSVTVDGYVDPSGGNRFCLGQLSNVHRTEASERARLHIGKGVQLDVRGEGDVWVRCLSEHSVFVQSYYLDREAGRCPGDAVHKIYPSAYIKVFDLRALLPQMGQTSVGVDDLRRLCILRLSFVKGWGPDYPRKSIKETPCWIEIHLHRALQLLDEILITMPINEPRPHDA*
>Dad
MIFPREKKVLWRYASSNNPSNGVSAAPPAQPPRPPPPPHRPRPHQCTPSFGYSCNEEDSL
AMRQTPLPPYSSIACGMDCSSSNSSSCGQSLSLSQGQGHNNNNSHPYRRLPNHMDVLPPP
PSACDRCCTAPGYSCASSCDDMLIDGSDLDQDRSPDQGQVQPVDRRMISATTFTTMFRKC
CGGATESTSGSTLTIPVSTSRATAHPPQTQAQNGKRFREDFEALMKQLKRKQRNELLLAV
KSRLDPPTKTQRDVVEPTTTTAPTYLQCILIPCKTQTVWEPHVTASRLFFWRELWNAKEL
KRLPTCPAARDCIYMCCNPLHWFRILHQPETESPTPPYQRSKMLRLKDADFEEDSQNDAK
SAALSTWSAESTSISNIYKPALYESVTTDGKDHNINSQVWCQIAYWEMAHRVGEFFHAKT
NAVNIYTDGIVASEVDSMCLRDLTPAGNQIHSVVPKARHTVGLGVTLSLENGDVWIYNRG
NTTIFVDSPTLSENLDRVCKVMPGYCLKAFETNRAELLSMRDHGHHPMGPVDYFSIKISF
GKGWGRDYKRQDIMGCPCWLEVHFSHLR
>Mad
MDTDDVESNTSSAMSTLGSLFSFTSPAVKKLLGWKQGDEEEKWAEKAVDSLVKKLKKRKG
AIEELERALSCPGQPSKCVTIPRSLDGRLQVSHRKGLPHVIYCRVWRWPDLQSHHELKPL
ELCQYPFSAKQKEVCINPYHYKRVESPVLPPVLVPRHSEFAPGHSMLQFNHVAEPSMPHN
VSYSNSGFNSHSLSTSNTSVGSPSSVNSNPNSPYDSLAGTPPPAYSPSEDGNSNNPNDGG
QLLDAQMGDVAQVSYSEPAFWASIAYYELNCRVGEVFHCNNNSVIVDGFTNPSNNSDRCC
LGQLSNVNRNSTIENTRRHIGKGVHLYYVTGEVYAECLSDSAIFVQSRNCNYHHGFHPST
VCKIPPGCSLKIFNNQEFAQLLSQSVNNGFEAVYELTKMCTIRMSFVKGWGAEYHRQDVT
STPCWIEIHLHGPLQWLDKVLTQMGSPHNAISSVS
>dSMAD2
MLPFTPQVVKRLLALKKGNEDNSVEGKWSEKAVKNLVKKIKKNSQLEELERAISTQNCQT
RCVTVPRSKPAPAGEHLRKGLPHVIYCRLWRWPDLQSQNELKPLDHCEYAFHLRKEEICI
NPYHYKKIELSILVPKSLPTPPDSIVDYPLDNHTHQIPNNTDYNAAIIRSASLSPPQYME
LGGAGPVSVSSSASSTPATAAGGGGGPSSSSSSSSSAASAYQQQQQQLSFGQNMDSQSSV
LSVGSSIPNTGTPPPGYMSEDGDPIDPNDNMNMSRLTPPADAAPVMYHEPAFWCSISYYE
LNTRVGETFHASQPSITVDGFTDPSNSERFCLGLLSNVNRNEVVEQTRRHIGKGVRLYYI
GGEVFAECLSDSSIFVQSPNCNQRYGWHPATVCKIPPGCNLKIFNNQEFAALLSQSVSQG
FEAVYQLTRMCTIRMSFVKGWGAEYRRQTVTSTPCWIELHLNGPLQWLDRVLTQMGSPRL
PCSSMS
>Medea
MGGGSGACPPAHMYGAVAPQDIIVRDMVQMPPPPSNAPTSADACLSIVHSLMCHRQGGES
EGFAKRAIESLVKKLKEKRDELDSLITAITTNGAHPSKCVTIQRTLDGRLQVAGRKGFPH
VIYARIWRWPDLHKNELKHVKYCAFAFDLKCDSVCVNPYHYERVVSPGIDLSGLSLQSGP
SRLVKDEYSAGPLVGSMDIDGNDIGTIQHHPTQMVGPGGYGYPQGPSEYAVPHGMPGMPG
PMNPGPVMAPPPPPQQAQNPQGNGVHHTQANSPTDPASALAMQQQQQQQQQQQQQQQQQQ
QQSGGVPNGSVNAGGGAAAGGQYYGQPPPVSQMQGAGGGGTSVAPSVHAQQNGYVSQPGS
AGSAPVGGGGVFGTAQPTPQQPQQPPTGVQANTGSAGAQAGAGGGAAGTWTGPNTLTYTQ
SMQPPDPRSLPGGFWNSSLSGDLGSPQQTPPQQQQQQQQPRLLSRQPPPEYWCSIAYFEL
DTQVGETFKVPSAKPNVIIDGYVDPSGGNRFCLGALSNVHRTEQSERARLHIGKGVQLDL
RGEGDVWLRCLSDNSVFVQSYYLDREAGRTPGDAVHKIYPAACIKVFDLRQCHQQMHSLA
TNAQAAAAAQAAAVAGVANQQMGGGGRSMTAAAGIGVDDLRRLCILRLSFVKGWGPDYPR
QSIKETPCWIEVHLHRALQLLDEVLHAMPIDGPRAAA
>AqSmad2	
MSIFSSPAVKRLLGWKQGDEDNKWAEKAIDSLVKKLKKQRGSLEELERAL
SQANPQTRCVTIVRSLDGRMQVSHRKGLPHVIYCRVWRWPDLQNHHELKA
LDHCEFAFSRNKGDVCINPYHYKRVEAPVLPPVLVPQNPQLAANCEPAVP
SCLDKQHDKNSPVFCVQTVHSHKLQLVYLSFLVHHFLCVYQLMVEAPRPA
NSETEGPSSSEATSASSKLNFIAMYRECFRVILFLVCLLDPGPVAIRYQE
APNWCSILYYELNNRVGEVFKASSNDVVVDGFTDPSTTGERFCLGQFSSI
RRSGLIENTRRHIGKGVHLVYVNGEVIADCLSENAIFVHSRNNNFSNGFH
PTTVCKIPPGCSLRIFNNQDFASTLAESVTEGVETVYELTKMCTIKLSFV
KGWGAEYNRHDITSTHCWIEIHLHGPLMWLDKVLSQMGRPDGICDSDS
>AqSmad1
LPSFSLPIVKRLLSYKKGGDDDEGEENWSEKAVKSLVKKLKRTGGLDELE
KAITTEGSVQTSCVTIARSLDGRLQVSHRKGLPHVIYCRLWRWSDLQNHH
ELKAIDSCQYAFHLKKDDVCVNPYHYVRVETPVLPPVLVPTNVEHKVPSI
MPSLAEEALPENRVYPSQTSSPLPLSTLLLVLYMYMCSVVIGLSLLEETP
PPAYGDIGSPAGATASNLSTYSGAIHPGPSQSPDYQPVTYLEPVHWCSVS
YYEMKNRVGEIFHGSSPSLTIDGGTDPSSSERFCLGLLSNVNRDAVIQQT
RCHIGRGVHLYNVGGEVWAECLSASSIFVQSPNANLRCGWHPATVCKVPP
GCQLNLFNSQDFANRLAQSVSLGFETVYQLNRMCTIRISFVKGWGAEYRR
PTVTSTPCWIEIHLNGSLQWLDKVLTQMGSPTSRIQSDT
