# Supplementary material for: Emergence, development and diversification of the TGF-β signalling pathway within the animal kingdom
Source: BMC Evol Biol. 2009 Feb 3;9:28. doi: 10.1186/1471-2148-9-28 (PMC2657120; doi:10.1186/1471-2148-9-28)
Supplement: Additional file 5 — Sequences. All sequences and alignments are provided in the supplementary archive. [file 1471-2148-9-28-S5.zip › sequences/figureS1/Smads_nt.fasta]

>9311_Chr07_0659_ORYSA
ATGGTGAACTGTGTCTCTGACGACACCGATCAGGGCTTCTCCGGTGCCGTTCCTCCTCCTGCACCGGTGGTGCACCATACCAATGACTCTGACGTCACCGATCGATACTCTTCCCTGGTGTTCTCTGATCAACCCGGGTCAATCTATGAGGATGAGTTGCAGAGCTTTGTGCCTGAGTTCCCCGCGCGCAACCTGTTCGTCTCTTTGCCAGAAGGAAGCCATGAAGCTGAACCGGCGCAATCTGTGTCGTCGTTAGCTGATGTTGGAGGTCCAGAGAACATGGATGATCAGAGCTGCTCCGGCGTGGTGTTTGCTAATCTTCCCGAGCTGATCGTCTTGCCATCGGCGCCATCGCTGGACAATCAAAACGACGAGGCGCCAGTGTTCTTTGAGTTTCCAGAGAGCATGGATGACATTGTTGGCTGCTTTGACTTCGCCGCCATGGACAACCAGAGCTGCACTAGCGCCATACCAGAGGAGCCCTTTCTTCCTCCTGCAGCAATGGTGAACCATGACGATGGCTATGCCTCTAACAACGCCGATCAAGGTTGCTCCGGCGCCGTTCCTCTTCCTGCAGCAGTGGTGGACCTTCCCAATGAGACTGACGGCGCCGATCAGAGCTGCTCTGGCGTGGGGGACAACTCTACCCTGTTGTTTTCTGATGTTACCGGGTCAATCGATGAGGATGAGCTGCAGAGTTTTGTGCCTGAGTTCGCCGCGAGCAACCTGTTCGTCTCTCTGCCACAAGGAAGCTGTGAAGCTGATGCTGAAGCTGACAGCGGTGGTGGCGTAGCGCCGGCGCAGTTTACTGAATTTGGAGGTTCAGAGAGCATGGATGATTCTTCCATGATGTACCCGTTGAACTTTCCAGCAGAAGCCGGTGGCGGCGGTGGCCGTGCAGCACCGGCATCGTCTTGGGTGTCATCGCAGCACAACCAAAATGATGAGGCGCCAATGTTCTTCGAGCTTCCAGAGAGCCTGGATGACATGGTTGGCTGCTTTGACTTTGCCGCCATGGATGGCCAGAGCTGCACTAGCGCCGTGTCAGAGACTGCTCTGATCGAGGAGCTCGTTCTTCCTCCTGCAGCAATGGTGAACCATCACGATGACTCTGTCTCTGACATCGCCGATCATGGCTGCTCTGGCTCCGTTCCTCCTCCTTCAGCAGTGGTGGACCTCCCCAATGACTCTGATCAGAGCTGCTCCGGGTACTATGAGGCTGAGCTGAAGGTTCCACTTAAGTACGCCGTGCGCAATCCGGTCGACTCTCCCGCAAAAGGCGGCAATGAAGCCGAAGTTGACGCCAGCAATGGTGCAGGGTCCATGATGTCGTCGCCGGACAAGCAGAAGGAGCACTCCTCATCGGGCGTCATGGACGTGGAGGCTACTGGTTTTGGAGTTCCAGACAGCATGGATAGCCTGAGCTGCATCGACTTCGCCGAGACAATGGACGACCTGAGCTGCATCGACTTCACCATTGATGATGAGCTGTTCGATCTATGGAGCTAG
>9311_Chr07_AK069795_ORYSA
ATGGACGCGACCGATCCGCCGCCGCCGCCGCCGCCGCTCACCAGGAAGAGGGGAAGGGAGGCGAGGAAGAGCAAGGAAGCAGCGCCACCACGCGAGCCGAGAAGGGCTCGCAGTCGCAGCCATGTTCCACCGCCGCCTGGAGCCGGAGACGGACGGGGAGGAGACGGCGAGGAGGACGTCGGCTTCGATCTCATCAACCGCCTCCCCGACGCCGTCCTCGGCGACATCATCTCGCGCCTTCCCACCAAGGACGGCGGGAAGACCAGAGCCCTGTCCAAACGGTGGCGCCCCGTCTGGCGCACCGCGCCGCTCAACCTCGACGCCGGTGATCTCGCCCCCAACGCCAACGGGGCGGCGCTGGCCGTCCTCGTCACCCAGATACTCCTCGTTCACGCGGGGCCCGTACGCCGCTTCTGCATCCCCGCGCAGCAGATCCACGAGCGCCCCGCCATGGTCGAATGCTGGCTCGGATCGCGGAGATTCAAAAACCTGGAGGAGCTCGAGTTCACCGTCCCGGAAGACCCCTTCTACGGGAGATCATTCTTGCTGCTCCCGCCCCCGCCGTCCACCTTCCGCTTCTCGGCCACCCTCCGTGTCGCCGCCATTAGCCAATGCAGCCTCCCAGACTGCACAGCCACCCTCGCGCTTCGGTTCCCGCAGCTCAGGCTGCTCTCCCTCCAGGAGGTCATCGTCTCCGAGCATTCTCTCCATAGCATCATCGCCGGCTGCCCTGCACTGGAGGGGTTGCTGCTCAAACGTTCCTTCGGATTCCGATGCCTCCGCATCAATTCCCCTACCATTAGAAGCGTCGCCTTCCATTCCCCATGCTGTGGAGATCACTGTGTATGGAAGGTGGGTTTCCACTTGGAAGAGGTGGTCATCGAGGATGCTCCATGTCTTGAAAGGTTGATCCATATTGAACGTGCAATGGGATTGGGCGTTAATGTAACCGTGATCGCGGCGCCCGAACTGGAGGCCTGCGTCCTAGACGACCTTGATGACGGCTATTACCGACTCGATTTCGGCAAGGTGGTTTTTAAGGGATTTGCGGTTATTAACTACACAACACCAGTGTCGAGCATCAAGATTTTAGCCCTCATCAGGGATAATCTCAGGTTGGACAGGGTTATCGAGTTAATGAGATGCTTTCAGTGCTTGGAGAAATTGTACATCACGGTGAAATATTTTTTCTGTTGA
>A1L3N0_XENLA_XENLA
atgttcaggtccagacgcgcggggctggttcggcgcctgtggaggagccgagcgggcggggatggcggcgtctcttgctgcggtttgtcggaagagcccgccgggtccccggagttacgcgccgccgcctcggcagttttgaagcgactgaaggaagaagccgtgtgtgtcctgctggaggccgtggagtcccggggagctgcgcccggactgtgtgtaatggtgacccggcacggcccccctcctcagctcctcttgtgctctctcttccgctggccagagctgcagcatcccgggcaactgaaagccttgagctggtgccagggagtcgcggggtcggacaagaacagcgtgtgctgcaacccctatcattacagccgggtgtgcgcaccggagtctccaccaccaccttattcacgactctctccgaaaattgagcagaagtctctagatctctccgattcatacactgaaatagaagcctccaactcgctttggatcactgccgcagatatatctgacacaagcctgtctcgtgacatgagcaagcagggccactggtgcagtgtggcgtactgggagcaccgtacccgcgtggggcgtctctactccgtatgccagccttcagtaagcattttctatgatctacctcagggaagcggcttctgcctgggccagctcaatctggaaaaccggagtgaggcagcagccaggacaagggggaagattggacttggaatagtactgagccgagaggctgatggtgtgtgggcttacaaccgcagcgatcatcccgtattcgtcaactcgcccactctagatgcacctgcctgccgccccctagtggtgagaaaagtgatgcctggatattccctcaaagtgtttgattacaaaaaatcatgtgttctgcggcatcacccaactcctccagaacatacagacggaccctatgatccccacagtgtccgcataagctttgccaagggttggggcccgtgttattcccgccagatgatcacctcttgcccctgctggctcgaggtcctactgggacgatag
>A1YG82_PANPA_PANPA
atgaatgtgacaagtttattttcctttacaagtccagctgtgaagagacttcttgggtggaaacagggcgatgaagannaaaaatgggcagagaaagctgttgatgctttggtgaaaaaactgaagaaaaagaaaggtgccatggaggaactggaaaaggccttgagctgcccagggcaaccgagtaactgtgtcaccantccccgctctctggatggcaggctgcaannctcccaccggaagggactgcctcatgtcatttactgccgtgtgtggcgctggcccgatcttcagagccaccatgaactaaaaccactggaatgctgtgagtttccttttggttccaagcagaaggaggtctgcatcaatccctaccactataagcgagtagaaagccctgtacttcctcctgtgctggttccaagacacagcgaatataatcctcagcacagcctcttagctcagttccgtaacttaggacaaaatgagcctcacatgccactcaacgccacttttccagattctttccagcaacccaacagccacccgtttcctcactctcccaatagcagttacccaaactctcctgggagcagcagcagcacctaccctcactctcccaccagctcagacccaggaagccctttccagatgccag
>A2D4Y9_ATEGE_ATEGE
atgaatgtgacaagtttattttcctttacaagtccagctgtgaagagacttcttgggtggaaacagggcgatgaagannaaaaatgggcagagaaagctgttgatgctttggtgaaaaaactgaagaaaaagaaaggtgccatggaggaactggaaaaggccttgagctgcccagggcaaccgagtaactgtgtcaccattccccgctctctggatggcaggctgcaagtctcccaccggaagggactgcctcatgtcatttactgccgtgtgtggcgctggcccgatcttcagagccaccatgaactaaaaccactggaatgctgtgagtttccttttggttccaagcagaaggaggtctgcatcaatccctaccactataagcgagtagaaagccctg
>A2PZA6_STRPU_STRPU
atgagcacattaagcttgcctttcacgccaccaattgtgaagaggttgcttggatggaagaaggacaattcggaagacaaatggtcagagaaagccgtcaaaagtttggttaagaagctaaagaaaacaggatgccttgaagaacttgaaagagctgtaacgacgcagaacagccaaaccaaatgcattacaatacctagatcccttgatgggcgtttgcaagtgtctcacagaaaggggcttccccatgtgatctactgcagactttggcgttggcctgatcttcaaagccaccatgagctcaaggctgtcgaacgttgtgaatatgcctttcatctcaagaaggatgaggtctgtgtcaacccataccactatgcacgagttgagactccagtgcttcctcctgtactggtgcctagaataacagaccaaccgctagatatcccaagaacactaccccatcttgatgacctgactcatacagtacctgataatgctacctatttggttggaatggacacacagagtccgcagactcacacacttcctccagaaaccccacctccaggctacgtgagtgatgatggtgagacaagtgagcagaatatggatacatcatcaacaaacggcagtagtacagctccacagtcttcagaatctcttgatttgcagcctgtgtcatattgtgagcctccattctggtgttctattgcttattatgagatgaatcaacgagttggtgagacgttccatgcatctcaaccatcactaaccattgatggattcactgacccatcaagctctgaaagattctgtcttggtcttctctctaatgtcaatcgagatcctcaagttgaacagacacgcagacatattggtaaaggtgtaaggttgtactacataggtggagaggtatttgctgagtgtttaagtgatagcagtatctttgttcagagtcctaactgtaatcagagatatggatggcatcctgctacagtctgtaagataccgccaggatgcaacttgaagattttcaataaccaggagtttgcagcacagctttctcagagtgtgaatcgaggttttgaggctgtctatcaactgacacggatgtgtaccatccgtatgagctttgtcaaaggatggggtgcagagtatcgacgtcagacggtcacctctacaccatgttggattgaacttcatctgaatggacctctgcaatggttggatagagttcttacacagatggttcctcctgataaacagtgctccagcgtgtcttaa
>AAEL005513-RA.1_AEDAE
ATGACGCATCCTCAAAACAATGACATTAATCGATTTGATTTGTCCTCTCTCTCCCGCCCCGCAGATTACTTCTTCACGATGGACACTGATGATGTGGAGTCGTCGAGCAGCAGTACCATGTCCAGCCTGAACAGTCTGTTCTCGTTCACCAGTCCGGCAGTGAAGAAACTGCTCGGCTGGAAGCAGGGCGACGAGGAGGAAAAATGGGCCGAAAAAGCCGTCGACAGTTTGGTCAAGAAGCTCAAGAAGCGGAAAGGTGCCATCGAGGAGCTGGAGCGGGCCCTGTCCTGTCCCGGGCAGCCGTCCAAGTGTGTCACCATTCCCCGCTCGCTCGACGGGCGGTTACAGGTATCCCACCGAAAAGGACTTCCACATGTCATCTACTGCCGCGTCTGGCGCTGGCCAGATCTGCAGAGCCACCACGAGCTGAAACCGATCGAAACGTGTCAGTATCCGTTTAGCGCCAAGCAGAAAGAGGTCTGCATCAACCCGTATCACTACAAACGCGTCGAAAGTCCGGTCCTTCCGCCGGTGCTGGTTCCGCGCCACTCGGAATTCGCCCCCGGCCACTCGCTGCTGCCATTCCACCAGATGAACGAACCCAACATGCCGCACAACGTGAGCTACACCAACTCCGGTTTCAACAATTCGCACATGGGCGGAGGCGGACCCAATTCGCCCATTTCCTCGCACATGGGCCCGAACAGTCCCATCTCCTCGGTGTCCAGTCCGGGACCGATCAACTCGAATCCTCAGAGCCCGTACGGTTCATTACCTGAAACGCCTCCTCCGGCATACAGTCCTCCGGAAGATGGGAACAACGTCAGCAGCCAGGACAACAACCAGATGGATACCAATCAGATGCATGGCGAGGTAGCCCCAGTTAGCTACCAGGAACCTCCCTACTGGGCTAGTATAGCATACTATGAGCTGAACTGCCGAGTCGGTGAAGTGTTCCATTGCAATTCAACCTCCGTCATCGTGGATGGCTTTACCAACCCTTCCAACAACTCGGACCGGTTCTGCCTCGGTCAGCTGAGCAACGTCAACCGCAACAGTACAATCGAAAACACACGTCGTCATATCGGAAAGGGAGTGCACCTGTATTACGTTGGAGGTGAAGTGTACGCCGAGTGCCTCTCGGATTCGGCCATCTTCGTGCAGAGCCGCAACTGCAATCACCACCACGGGTTCCATCCCAGCACGGTGTGCAAAATCCCGCCCGGCTGTTCGCTGAAGATTTTCAACAATCAGGAATTCGCCCAGCTTCTGTCCCAATCGGTGAACCACGGGTTCGAGGCGGTGTACGAGCTGACCAAGATGTGCACGATACGAATGAGCTTCGTCAAGGGTTGGGGCGCCGAATACCACCGACAGGATGTGACCTCCACGCCCTGCTGGATCGAGATTCACCTGCACGGGCCGCTGCAGTGGCTGGACAAGGTCCTGATCCAGATGGGATCGCCCCACAATGCAATCAGCTCGGTGTCGTAA
>AAEL008696-RA.1_AEDAE
GCACGTCCAGCTAACGGCGAAAATGGAGTTGCGCTAAGAAAAGGTCTTCCTCACGTCATTTATTGCAGACTTTGGCGCTGGCCGGATTTACAGAGTCAAGCCGAGCTCAAAGCGCTGGACATTTGCGAATACGCGTTCCACCTGAAGAAGGACGAAGTCTGCATCAACCCGTATCATTACACAAAGGTCGACTCGCAGTCGCAACAACCGCTGACGATCCTCGTACCGAAAAACCTATCCACACCTCAGGGAGGCGAAAGCTCCATCACCTACACCTTGGACGATCTAAGCAATACCGTACCGGTCAACATTCAGTACAATAATGCATTGAATGACAACTATGTAACCAGTCCACAACCAGCCACCCCACAGCAGGTACCACAGTCACAACAGCAACAGCAGCCACACCAAACAACCGCACCATCCTACATGGAGGTCACACTGGGTCAGCAGATACCGACCAACACCACGATTATGGACTCGGTGAACATTGGCGTCGGCACGATTCCCAACACCGAAACGCCACCACCCGGGTACATGTCGGAAGACGGCGATCCCCTCGATCAGAATGATAATATGACGGATATGTCCCGCCTGTCTCCACCAATGGATGCACAACCGGTGATGTATCACGAGCCCGCCTTCTGGTGCTCAATCAGCTACTACGAGTTGAACCTGCGCGTCGGTGAAACATTTCACGCTTCCCAGCCCTCGATCACGGTGGACGGGTTCACGGATCCCTCAAACTCGGAACGATTTTGCCTCGGGCTCCTGTCCAACGTGAACCGCAACGAGGTGGTCGAGCAGACTCGTCGTCACATTGGCAAGGGAGTACGCTTGTACTACATTGGCGGGGAGGTGTTCGCGGAGTGTCTCAGCGATTCTAGCATTTTTGTACAAAGCCCTAACTGCAATCAGCGGTACGGGTGGCATCCGGCTACCGTGTGTAAAATACCACCTGGATGCAACTTGAAGATTTTCAACAATCAGGAATTTGCAGCTTTACTATCGCAGTCCGTCTCGCAGGGATTCGAGGCGGTCTATCAATTAACTAGAATGTGTACAATTAGAATGTCGTTCGTCAAAGGATGGGGAGCAGAGTACAGACGACAAACCGTTACCTCAACACCGTGCTGGATTGAATTGCATTTAAACGGTCCACTGCAGTGGCTCGACCGGGTCCTAACCCAGATGGGTTCACCACGATTGCCATGTAGTTCTATGTCATAA
>AAEL010873-RA.1_AEDAE
ATGCAACCGACCTGGGACCGAATCTTCAGCAACCGAACTCAGTCCACGTCGTTCGATCTGGGTGAGCTGCAGTTCCACACCAATCCGATCAATTTGGACTTGGCCAACAAGAGCGGCCATCCGAAAGCCAGTGGCAACAAGAAGTACCCGATGTCGTTGCGATCGTGTCGCGATGGAAACAACCTTGGTGGCGAGAGCAGTTCCAACTTCTACGGCGTGGGAGCCCATGCGGAGATGGTGAGCGATCTGAATTTGGCCACGGCTAGCAACTATCAACACGATTCGAAATCAACATCCAAACTTTTCGAAGCGTTGAAAGAGAACGTCTACCAAGAGGTGAAGAATCTCATCACTGCCAACGAGTCCCGGCCACACTTCCTGATCCAGTTGTTCCGCGAGCTTCAATTGATCTCGTCAGATCCCCTGCGTCAACGGACTTTACAGTCGATCCAGGAACTGTATAATCGCTACATTGAGTCTACGATTCAGCAGGAACAGCAGGAAGGACACGTCAATAACGTGGGTAGCAATAATTTGCTATCGTCCAGTGACGTCGCCGGAGGGGGACAAACGGCGAACGGCGCTGGAGATGCCGAGAACATTGAAGTCGTTGAAGTTGCGCAAAATTTTACCAACGTTCGGCAGCAGCAGCAGCAACAATTCCAGTTTGCGCCTTCGGCAGAGAGTACCCCAATTACCGGAGGAAGTGCATCCGGCACTGGCGCCAACCTCAGTGCTCCCACAAAAGATTTGGAAGCGAACGATTTAGGAGGGATGGCCAGTTCCGAGATAATCAGTATCATCATGGGGGATATTGTGGGGGTGATCAATTCGGTGGACTACATTAACGACTCGGTGTTGTGTAAAATTGCTGGGGTGATTTGCAACCATGCCACTGGGGCTTCGAACGGGCTGTTTCAGCAACTGCCGGCTCAACAAGAGCCAGAACAAGGCTTATTGGGCAGTCCGATGCTAGGGCCGTCCATGGCTGCCTTCTTGACGCAGAATGAGACTGATGTTTTTAGTAGAGAAGACTTTTTGAGATACCTGGAGAGCTGGAACCGCACTGATAAGGACGAATTTATATCGAACTTAGAGAACTTGTTGAACAACATATTGCTGAGATCCTCGGCAGCGGAAGGCGATACAGCAGTAGTCTCTTCATCGAACATGAACGGTGATGAAGAGGGACAGATGAGATCCCAACAACTGCAACAACAACAGCACGATTCACTGTCCAGCTTCAGTAATGGAAACAACAACACAACCGGTGACATCAGTACCGACAACAACGAGACCTTCCAACCCTACGTTCAAGGAAATGAGAATCCCTTCCCACCCCAGGTCGCCACCGTTTCGGGAGCCGTTGGTGGAAGCACCAATCGACGAGTATATGCAACATCCGAAAGTGACAAGATGTCCAATGGAATTAGCAGTTCAAATGGCTATGCCCTAACAACCTACGATCTGGCAGAAGCGGATCAGATTTGCGACATGGACAAAGTCCATCCGGTGGGTGACATGGCAGGAGGGGCAGTGGGTGGTGTTTCGAACAGCGGAAGTGACGATCAGATGGCGCTACGCAATGAAGACACCCGTCGCTGGATGTTGCTGATAGATCGGATTGAAATGAAGAGGGCGGAGAAAGCGGCTCAGGAACATCCCAGCATGGATTCCGATGATGAAGAGCTCCCGATATTCTACTGA
>AAEL013896-RA.1_AEDAE
GTTGTCCGCGACATGTCCTCGATGCCGAGCACCGCTCCAACCAGTGCCGATGCCTGTCTCAGCATTGTCCATTCGCTGATGTGTCACCGGCAAGGTGGGGAAAGCGAAGGCTTCGCCAAACGGGCCATCGAATCTCTGGTGAAGAAGCTGAAGGAGAAACGAGACGAGCTGGACTCACTAATCACGGCCATCACCACAAACGGAGCGCACCCCAGCAAGTGCGTCACGATCCAACGGACCCTCGATGGTCGATTGCAGGTGGCAGGGCGCAAAGGTTTCCCTCATGTGATTTATGCCCGCATATGGCGCTGGCCAGATCTCCACAAAAACGAACTGAAGCACGTCAAGTACTGTCAGTTCGCGTTCGATCTCAAATGCGACTCGGTTTGCGTCAACCCGTACCATTATGAGCGGGTGGTGTCCCCCGGAATTGATCTATCAGGATTAACACTGCAGACTGGGCCGAGTCGTTTAATCAAAGATGAGTACACCCCGGGTTCGGTTGTGCCGGGATCAATGGACATTGATGGCAATGAAATTGGAACGATACAACACCACCCGGCAATGGTGCCAGGGGCGGGCTACGGTGGCATGGGAATGCACCAACAAAGATTAAGCTTTTCCATTTTGTTGTTTCACGTATCTTGTGTTAATATTGGCCCTTTACACCCGTCACAATTGGGCAGTATGTTTCCTCCTCCGCCGGGCACCTCTGTTCTAGGCAATCCAATCGAGTTAGCCAGCGGCGGTGGGTTGCGCCCTCCTCAGCCGGGACCCGCACAGGGGCCTCCTCAATCCGCTCCACCAAATCCTCAAATGACAAACGGTGGTAACGGACTTATAGGAAGCTCATCACAGCCCAATCTCCTTGGTGCGGACGGTCAAGGCCAATACTACACCAATAGCACCGTGGATCCCACGCTTGCTGGTGATCCTCAACTTGGTCCCAACATGGGAGTACAAAATTCGATATCTGCCACATCGCCCGTATCTCCTCACCTGCAGCAGAATGGTTACAGTCAGCAGCCACCAAACAGTCAACAGCAACAACAAGCACCACCTCAGCAGCAGTCACAACAATCCTCCGGTCAGGGACAGTACGGCCAACACCAGACCGGTGCGGCGACATGGTCCGGTGCCAACACGCTAACGTATACGCAATCAATTCAGCCGCCAGCGCCGGATCCACGGTCTCAGGGTGGTCACCAGCAGTACTGGCAGCATGGCGGCGGTGGCCCTGGAAGTGTCAGTGGATCAAGTACAGGCCAAATGCAGGAATTGCCAAACCAACAACGTCTGTCTAGACAACCGGCACCGGAATACTGGTGTTCGGTTGCTTATTTCGAGCTCGATACCCAGGTTGGGGAAATGTTCAAAGTACCATCGAACCGTCCAAATGTAACCGTCGACGGGTATGTCGATCCGTCTGGTGGAAATCGGTTCTGCTTGGGTGCACTCAGCAACGTGCATCGAACGGAGCAAAGTGAAAAAGCAAGGCTACACATCGGCAAGGGAGTGCAGCTGGATCTGCGTGGCGAAGGAGATGTGTGGCTGCGATGCCTAAGTGACCATTCAGTGTTCGTACAAAGTTACTATCTGGATCGGGAGGCTGGCCGCACGCCAGGCGATGCGGTTCACAAAATCTATCCTGCGGCATGCATAAAGGTGTTTGATCTCCGCCAGTGTCACCTTCAGATGCAATCTTTGGCAACGAGCGCCCAGAAAGCTGCACAAATGCAAGCCGCCGCGGTAGCTGGGGTTTCTGGATTAGCTGTTGGTGCTCCCCGAAATCTGTCGGCCGCTGCTGGAATCGGTGTCGATGACTTGCGAAGGCTCTGTATCCTCCGGCTGTCCTTCGTCAAGGGCTGGGGCCCCGACTATCCTAGACAGTCAATCAAAGAGACGCCCTGCTGGGTAGAAGTACACCTGCACCGGGCGTTGCAACTGTTGGACGAAGTGTTGCATCAAATGCCGATTGATGGCCCCCGCGGCGGTATAGAGTAA
>At4g38340.1_ARATH
ATGGTGGGACCTTTTAAAAAGATTCTGCACGCTCACAACCAAAGATTCCCTCCATCTTCTTCTTCTTCTCTGGATCCAGTTGTTGATGATTCTTCAAGAAAACAAACAAGGATCATCCTCTCTTACTTGCTTCATCTCTCTCTCTCTCTACACATTACATATTCTCTCTGTCTTTTACATTTTTTTTTTGGTTCATCAAATCCCTTTTCTCCCATGGAAGAAAGCAACAACTCGGCCGTTGTGGATTTTCCTGACAACTTTATGGACCAGCTCTTGTGGGAGGAGTGCTGGGAAGAAGAGGCAACGCAGCATGACCAGGCATTATCATCACCATCAGGGCTGAAGGAGAGGGTGGCTTGCGCCATGGGGCACCTGCAAGAGGTGATGGGAGAGAGGGAGTTGCTGATCCAGCTGTGGGTGCCTGTTGAGACAAGGAGCGGCCGAGTGCTGAGCACGGAGGAGCAGCCTTACTCTATCAACACCTTCTCCCAGAGCCAGAGCCTGGCCCTCTACCGAGACGCCTCAGCTGGCTACAGCTTCGCAGCAGAAGTTGGGTCGGAGCAGCTGGTGGGGCTGCCTGGGCGTGTGTTCCTGAGGAGAATGCCTGAGTGGACCCCAGACGTTCGGTTTTTCAGGAAGGAGGAGTACCCTCGCATTGGATACGCCCGCAGGTACCAGGTTCGAGCCACCCTCGCCCTCCCACTCTTCCAAGGAACGTCCGGGAACTGCGTGGCCGTGATGGAGATGGTCACCACTCACCGCAACTTGGAGTATGCCTCCCAACTCAGCACCATCTGCCATGCCCTTGAGGCCTTTGATCTCAGGACTTCACAAACCTCCATCGTTCCAGCCTCTCTCAAGGTCACCTCTTCTTCTTCTTCTTCTTCAAGAACAGAGGTGGCCTCTATTCTCCAAGGCATCTGCAGTTCACACGGACTCCCTCTAGCCGTCACGTGGGGTCACCAAGACTCCTCATCCTGCCTTTCGGCTCTAATATCGGCCTCTTACGCCGCTGACCACGGCAGCCGCTGCTTCCTGGCCGCCTGCTCAGAGCACCATCTACTCGGGGGCGAAGGAATCGCTGGAAGAGCTTTTGCTACCAAGAAACAGTGTTTCGCAACAGATGTTGCCATCTTCAGCAAGTGGAGCTACCCTCTCTCCCACTACGCCAAGATGTTCGACCTCCACGCTGCTCTTGCCGTCCCTATCCTGACAAGAGGCAACCGCACCGTCCAATTTGTTCTCGAGCTCTTCTTCCCGAGAGACTGTCTTGACATCCAAACTCATAGTCTGACCCTCGCCTCCCAACTCAAGCTACGCTTCCAGAGCTCACCACATCTGATGGTAGACGACAACCAAATTGCAGAGGAAGTGAGAGACGCAGCCACACCACCCCTGACACAAGAGGATCCCAAGGGCAAACAAGTGTCGTTTTCCTTTTCTTCTGCTTCCTCTCTCGAGAACCGAAAACGCAAGACAAAGGCTGAAAAGGATATCACTTTGGACACTCTCCGACAACACTTTGCTGGCAGCCTAAAGGACGCCGCTAAAAACATTGGTGTATGTCCGACGACCTTGAAGAGGATATGCAGACAAAACGGAATCTCAAGGTGGCCATCGAGGAAGATCAAGAAAGTTGGACATTCTCTTCGAAAACTGCAGGTGGTGATGGACTCTGTTGAAGGAGTTCAAGGCTCTCTCCATCTCGCCTCCTTCTACTCAAGTTTCCCTCAACTACAATCTTCTTCTTCTTCTTCTTTTCCTTTCATTAACCCAACCCAAACTGTCCATGTGCCTCCAAAGTCACCACCTTCGTCATCTGGCAGCCAGAGCTCGTCAGGTTCAAGCACTTGTTGCTCCTCCGAAGAGCAACAACTTGGTGGCTTCCAAAAACCAGCTCTCAGTCATCCACAACTGCTTACTCTAAGCAGCATGCACGAGGACCAAAGGCCTGTTCGTGTGACCTCATCCCTACCCCCACTGCCATCCGCAACTACTCCAAGGAAAGCAAAGGACGGGATGAAAGTGAAGGCTATGTTTGGAGATTCGATGCTGAGAATGAGCCTGCTTCCACACTCTCGTCTCACAGACCTCAGAAGAGAGATCGCAAAGCGGTTTGGGATGGATGATGTTTTGAGAAGTAACTTCAGTCTCAAGTATCTAGACGATGATCAAGAATGGGTTCTCTTGACGTGCGATGCTGATCTTGAGGAGTGCATACAAGTCTACAAGTCCTCCTCTCTTAAAGAAACTATCAGAATATTGGTTCACCATCCTCTTTCTCGTCCTTCCTTTGGTTCTTAA
>At5g57130.1_ARATH
ATGTTTCATGGTCAGCCTTCTCTCGCAAACGCTCTCGTCGCTGCACTCAAAAGAGCTCAGGCTCACCAAAGACGCGGCTGTATCGAGCAACAACAACAAACGCAAACGCACCCTCAAACGCAGCAAACGCAGTTATTGGCAGTCAAAGTAGAGCTTGAACAGTTGGTTATATCCATTCTTGATGACCCGAGTGTGAGTCGGGTCATGAGAGAAGCTGGATTTAACAGCACCGCCGTGAAAAGCTGTGTCGAAGATTGTTCCGTTTCTTCCGTCTTTTACGGTGGCTCAGCCGTCGGAGTCTTCTCTTCTCCAAACTCTCCCGATCAACAACAACAACATCACAACAGCATCAACCGACTTCACCACTACCAAAACCCTAAAGATTTCAACTTTATAAACCCTAACTTCCCTTTATGGCAAACCCATTTCTTAAACCAATCTCCAGACCAAAACCCACTTCTACTTTCCTCCTCCGCCTCTCATCATCACCAACAACAACGCCTGAGAGAAATCGATTTGAAACTCGTCGTTGATGTTCTTATGAGGAAGAAAACGAAGAAGAAGAACCCAGTGATCGTCGGAGACTCAATTTCGTTCACTGAAGGTTTCGTTTCAGAGCTAATGGCAAAGCTAGAGAGAGGAGAAATCGATCAAACCGGTGAGTTAAAGCAAACCCATTTCGTCAAGTTTCATTTTTCGCCAATGGCGTCCAAGTTCATGAGAAGAGAAGACGTTGAGCTAAACATAAAGGAGTTAAGGAAGAAAGTGCTCTCTTTAACAACGAGTGGCAAAAATGCAATTATCTTCACTGGTGACTTAAAGTGGACAGTCAAAGAGATTACAAACAACAACAGTGGTGGAATCAATGAGATTTCTTCATCTTACAGTCCTTTGGATCATCTTGTTGAAGAGATTGGGAAATTAATCACTGAGTGTAACGACGATGGTGATGATGATGATTGTAAAACCAGAAAGGTTTGGGTAATGGGAACAGCTTCGTTTCAGACATACATGAGGTGTCAAATGAGACAACCTTCGTTAGAAACACTGTGGGCACTTCATCCTGTCTCTGTCCCTTCGTCAGCTAATCTTGGCTTAAGCCTTCATGCGACAAGTGGACATGAGGCAAGGAACATGAGTACTGTGAATGCAACAAAGTCACTTTCTGGTTATGATAAAGCTGAGGAAGAAGAGACAATAAGCCATGTTCTGAGTTGTTGTCCTGAATGTGTTACTAGCTTTGACAGAGAAGCCAAATCCCTTAAAGCTAATCAAGACAAGCTCTTGCCTTCTTGGCTCCAATCTCATGATGCAGACAGTTCTTCACAGAAGGATGAGTTAATGGGATTGAAGAGAAAATGGAACAGGTTTTGTGAAACTCTACATAATCAGACAGGACAATTGAGTATGATGGGCAACTATCCCTATGGCTTGCCTTATGGATCATCACATGAGTCTTCGAAATCAACTTCTTTGATTGATTCATTAGGTTTGAAGCCGAATCAGCGAGCCACAAACTCGATTGCTAAATTCAGACGTCAGAATTCTTGCACCATTGAGTTTGATTTGGGTGGAAACGAACATGAGAAGGGTGAGTCGATCAATGAAGCTGAAGATGACAAGGGAAATGAGACGGTCACTCTTGATTTGGGGCGTTCTCTGTTTCGATCAGATTCCGTAACAGATACGAGACTGAAGCTCAGCGCTTTGGTCAAAGCTTTGGAGGAGAGTATTCCAAGGCAAACTGTGACAATGCGTCTTATCGCTGAGAGTTTAATGGATTGCGTGTCAAAGAAGAAAGACAGTTGGATTATAATCGAGGGCAGGGACACAACCGCGAAGAGGAGAGTAGCTCGTACTGTATCTGAATCTGTTTTCGGATCTTTCGAGTCTCTGGTTCATATTGACCTTAAGAAGAAAGGAAACGAGTCAAAGGCCAGCCCGGCAACGCTACTTGCTTATGAATTGAAGAACCCTGAGAAGGTTGTGTTCTTGATTGAAGACATTGATTTGGCAGATTCCCGCTTCTTGAAACTCCTTGCTGATCGGTTTGAGGACAAACGGAGGATTAAAACCGGTATCGATCATCGCCAAGCCATCTTTATTTTGACAAAGGAGGATTCAAGGAATGTGAGAAACAGAGACTCTGTTTTGCAAATTGGTTTGGAGATCACGGCACAGAGTCCAGGGAAAAAGAGAAAACCCGAATCGGATTTATCGATCGAGAATGGGTTTTGGATGAAGAAGGAAGTGTGCTCTAGGCAATCGAGTTTCAATAGCTCTTACCTCGACCTGAACATAAAAGCTGAAGACGAAGAAGTAGAAGGTGAGATCAGTCCAATTTCAAGCGATTTAACAGGAGAGGAGGAGACAGAGTTCTCCTCTTCAAGCAACTTTCTAAACCGGATTCAAAACCGGTTTGTCCTAAACAGGTCATGTGAACCAGGTATCGAAAAAGGTATGATAACAGCAGCTTTCAGGGAGATTTTTCCTGAGAGGGAAGAAGGAGGCGGAGTTAGGTTTAGCGTGGAGGACAAGTTAGTAGAGGAGCTTTACGGGATTCAAAACGGTGCGTTTGAAAGATGGTTAAAGGAGGTTTTTCAAACGGGGTTACTAACGGTTAAAAAGGGAGGGAAAAAGGATACGGGTGTAATTAGGATGGTGTTTGGGGGTATAGTTGACAACAAAGGATATGGTGGGGGTGTTGGTGGGTACATGGCTACATTTCTTCCGAACAAAGTCCAAGTTTCCAAGTTCGAGTAG
>CBG04415_CAEBR
ATGACCCCGATCGTCCTTCTGTTTCGCTTTCCTTCTCATTTTCTCTCACTCTCGAAAAATCGCAAATATTTGAACAAGTCCAAACTTTGTTCAGCCGCGGGAAACGGAGACGAGCGAGAGTCGTTCTACTGCTCAAAATCGGGTTCTGTCCCTTCTGAATTCCTTTCCCAATACTATTTTACCAAAATCGATTTGACAGATTGTTGCCAAAAAAATGACGTCGAGAAAAAAAACGGGAGAGCGAGAGAGGCATGTAAAACAGTTGGCAACATTTTTCGGCGATCCTTGACCTATCATCCATCACTCAACCAAGACTTCAATTGGGCTGTACCCGTGAATCCCATGCTCCCCGCCAAGAAGTTCTTTTCACAATTCACTAAAAAAAGGACGGAACGCGGTGGAGAGCAGCAAGGGCGCATTAGTGCGCCACTACCCCAATCAACTATGCCCAGCAAGCATACTGAAGGAATGTCATCCCACCAGTGGTGGGATGACATCCCCATGCCCGAGGATACCCCCATGATGACTAGGTCCATCCCAGGAAGCTCTACAGAACCATCTCCACAGTACGACGAGAATCATTCAGTTGCTTCCGTCATCAGCCAACCAGGCCCATCAAATCCACCAATGGCACCAATGACTCCGGGACCAGTCGTCATCACTTTCGAGCGTCTGAATCTCAATCATTCTCAACCTGAACCTCAACCGGTATTGGAGGAACCAGAGTGCTATTGCATCGAAGTCAATAAACCAATGCCTGGTGTCCCACAGAAGCTGGAGCTACGATCAGATGAAGTCGAAATGGAGGAAGAAGAGCCAGAAGGAGGTGTGACATGGTGCCACGTCCAAACATTCCAGCTTGGTGTCAAAAAGAAGGCCCAGGCCAAGGAAGTTTTCCAAACTTCTCAACCTACATTTACTATAGAAGGAGGGATTACAACAGTTGGAAGTACCTCAAGTCGGATGCAGCTCACTTGTGGCAATAGTTCCAAAATTCAAGGAATTCATCAGACGTTCGGAGAAGGAATTCGGATGACCAAAGAAAAAGGAACTGTCTGGCTCACCGTCCTCACAGCAAAATGCGTCGTCTTCATTCAAAGTCCGTTCTTCAACCACATAAATGGCAAGCCACTGGATACAGTCATTCGAGTGCAAAACGAACATGATGAACTTGGAAATCTTCTTCATGAGGATAAGTTGCCAACCATCAAGCTCTTCGATTCGGAGCTCTACGCAAGTGAATTGAATGCAGCTCGTAGTGATCCCATCAATCGAATGGAGACAATGGAGGCGTTTTGCAAAACGAGAGTGTCACTCGCAAAAGGATTCAATGGCGACTATGCCAAGAAAATCTACGATACTCAAAGCTGTTCCACCGCCACTTCACAAGTGCCCAAGAAATCGGGTCGCGCTCCTAACACTCCAGAACCAGAGGACCACCCACCATCAACTGTCTTTTAA
>CBG06922_CAEBR
GACGAAGATGAGAATTGGGCAAAAAAAGCGATCGACAATTTGATGAAAAAACTGATAAAGCACAACAAACAGGCACTCGAAAATCTGGAATTCGCGTTGAGGTGTCAAGGACAACAAAAAACCGAATGCGTGACGATTCCACGATCGCTGGACGGACGGCTTCAAATTTCGCATCGAAAGGCCCTCCCCCATGTGATCTATTGCCGTGTCTACCGTTGGCCAGATCTTCAATCCCATCATGAGCTGAAAGCCATCGAAGATTGCCGATTCTGCTATGAATCCGGTCAAAAAGATATTTGCATCAACCCCTACCACTATAAAAGAGTCCATGCGGCCGGCGTTCTTCCACCAGTTCTGGTGCCCCGTTATTCCGAAAAACCACCCCAAGAAGTGCCACCAACACTGGCAAAATTCCAGTTGATGGAGATGAGTGGGTCGAAGATGCCACAGAACGTCAATATGGCAAACGTCAATTTTACAGCCAACCAATTTCATCAATACAATCAAAATGGAATCGAAGAAATGGACACATCGCAAAAGTTCGACATACCTCCAGGAGTTCCAACATGTTTGGTTCCATTCGATAAAGGATGGGATGAACAATTTTGGGCAACAATCAGTTATTATGAATTGAATACTCGAGTTGGAGAACAGGTCAAAGTGTCATCGTCAACTATTACAATTGATGGATTCACTGATCCGTGTATTAATGGAAGCAAAATTAGTTTGGGACTCTTTTCGAATGTTAATCGGAATGCAACCATTGAGAATACAAGAAGACATATTGGAAATGGTGTCAAACTGACCTATGTCCGTAGCAATGGAGCTCTTTTCGCTCAATGTGAAAGTGATTCTGCGATTTTTGTCCAATCCAGAAACTGTAACTATATCAATGGCTTCCACCCGACAACTGTAGTCAAAATTGCGAACAAGTGTTCGTTGAAAATTTTTGATATGGAAATTTTCAGAACTTTGCTCGAAGATTGTAGTCGTCGTGGATTCGATGCATCATTTGATCTTCAAAAAATGACATTTATCCGAATGTCATTTGTCAAGGGATGGGGTGCTGAGTATCAGAGACAGGACGTTACTTCAACTCCATGCTGGATTGAAATTCATCTTCATGCTCCGTTGGCTTGGCTCGATCGAGTTCTGTTCACAATGTCTCCAACTCCTCGCCCGATTTCTTCAATTTCATAA
>CBG08108_CAEBR
CTACCATACACATTCGGCCAACCGGAGACCAGCACTTCAAATGCTGGTCCCGCGTTTGGAGCCAGATTGTCTGGGAATCCAAGCGGGCTGGAAGACATTCCCGATATCGAGGCATATGAAAGGAGCCTTCAAGGTCATAATGTGACTTTCAATATGCCTGGTCTTCTTCTCACTCCACAACTCACTTCTGATATCACCAAATTGCTGGGAAGTTCTGAGAACGATTCTCCGCTTGAAAGCAGAAACGTTCCTTTCAAACTCATCACTCCAAAAGTTGAAGTTATTGATGATCAAACTCCTATGATGTCGCCTGCGAGTACTTCTGGAAAGACTGTTCATCGTGCTAACATCAAATTAGAATTGATCCCGGTTCTTGATCCACATAGCCAGGATGACGATCCAGAAGCTGGAGTGACCTATCCGGAACCCGTTTTGTTCGATGTCAAAAACACAATAATGACGGAATACGATTTGGATGTATTGAAGCACGGGAAAAACAACCCCGACGAGTTCCGAAGAAGGGTAGAACTGCAAGATGCAAGTGCTCCGCCCAACAAAATTGTCGAGTTTTTGATGTATCATCGAACGCTCAAAGAGTCGGAACTTAATCAGCTTAATTCATATCGCACCAAACGTAATCGTCTGTCTCTCAATTTGATCAAGTCTACTCCGGATAGAGAGTTTGATCAAAAGGCATGTGAGTCGTTGGTGAAGAAGCTGAAAGATAGGAAGCACGATCTTCAAAATCTGATCGACGTTGTGAACACAAAAGGAGCTAAATATCAAGGGTGCATCACGATTCCAAGAACATTGGACGGTAGATTACAAGTTCACGGCAAAAAAGGATTCCCCCATGTGGTCTATGGAAAATTATGGCGTTACTCGGAGATGTCCAAAAATGAGACGCGTCATGTTGATCATTGCAAGCACGCGTTTGAAATGAAAACTGATGCGGTTTGTGTGAACCCTTACCACTACGAAATTGTTATTGGAACAATGATTGTTGGTGACGCTCCACGGCATCAGTCAATGGATGATTACCGTTTCAAACCGAGACCATCAAATCCACCGTCTGTGATGCAGCCACACTCCGTGCCGCAACACCATTCCATTCCGCAGCACCATTCCATTCCGCCCCTTCATTCATTGCCACCGATGTCACTTAATCCAATGTCTCAAAAACAAATGCCTCAACAGCCGATGACGGTCCACCAGATGTCACCGCATCAATCACAACATCAGATGATGCCTCATCCTGTTCCACAATTTCCACCAATTCAGCAAGGAAATATGCATCAACAGACCATGCAGGGTCTTCAGATGTCGCCGTATTCAGTTCCACAACATTCAACTCAACCCCCATTCCCGGCACACAGCTTCACAAATCCGATGACATCAAATAACCTTGGAGCCATGGCTTCTGCATTAGATGGCTCTACGTCCGCAACAAACCCGTACTTTGCAATGGGCCCATCAAACCCTTTCTCTGACTTCAATCCTGGCTATTTCGATCAGACCCTTCAAGGAATCCAAATGTACAACTTTCCCAATTATCATCCATCCTACATGACACCTGAGCCCTTTCCGTTCCAACCTCCCGCAACACCACCTGAAGCGATACCAAGTTCTAGTCGGCAACAAACACAACAGTATAAGGTGGAGCAGCCATATGAAAACTTCCAGATGGGATCAGGGCTGCAGCCTAAGCAAGAGATTAAACAAGAGGTCAAGCAAGAGGTTAAGCAAGAGCCACTCAGTGTACAGCCAGTCAAGCAAACTAAACGAAAACCTCTTCCTGGGCGCTTCTACTCAGGTCCATGGACTAGAGATTGTGCATATCCGGATATGGCTAATTTCCTTATGAACGTTTCTACTGCGACTATTAATATGAACGGAGATGAACCACCGTCCGTAATCGGTAAATGCTCACCTTGGGGCGCACTCACTTATTACGAGGAGGACTCCAAAATTTCCGAAATGAAAGCACTTGATCGAGGAACTATAATTGTGGATGGAGGCTTTTTGATTTCTGACGCCCGCTTCAGTTTGGGACTTTGCGAAAATCCATACAGATCGACCGCAGCATACAAAGTCCGGAAAGCAATCGTTGATGGAATTAAGTTTTCGTATAAAGAAGACGGTAGTGTCTGGCTCACAAACTTTATGACTTTCCCTGTCTTTATCACCTCTGGTTATCTAGATGATCAGTCGATTGGGCTGCAGAACGATAAAACTCACAAACTTTACGGAAACTCAAAACTAAAGGTGTTCGGATTGAAGCGCACGAAAGAACTCATCAGAGATAAACTGTTCTCAAAATATTTTGCTCAAAGCTACATTAAAGGTGCAGTGACCTCGATGAATCACGTTTTTCGAGAGCTCAGCATACAGGATATCAAAAAAGAAGCACAAACTTTACAAGATGACATCAGCAAATACTGCTTCGTGAGAGCATCATTTTGTAAAGGATTTGGAAAAGATTATCCTCGGGCAACAATCGCAGAAACACCAGTATGGGTAGAACTCAGAATTCATGGAGCATACAAGTTCATGGATGCTGTTACATACGATCTCAACAGTCATTATCTTGCAAAACAAAATAAAGAATTTGCAAGTCTCAATGTTGAAGTTCACGACGAT
>CBG09090_CAEBR
ATGACATCCCAACCATCCACTTCGAATCCAATGTATTACGATCAGTTGTATGGATCGGAGCAAATGGTTCAGTTCCCCGTCCCAATCCCCCAACCATCTCTCTATACCCCTCATCATGCTCCCAACCTCCACAACATGCACCAAACGAGTAGTATGGATGAGTCACCTCCATTTAATGGATTCATTGGATCAATGATTCTTCCCTCTCAACAACAACCTCCTCAACAACCACCTACTCAACTTCTCTACAACAACAACAATCCATGTGTCTTCACACCGCCCGGTCCGGCACCAATTTCAACACCTACTGTAGCCTCCGCTCCACCACCACCTCAATCTCAAAAACCACAGAAACCGATTCAACAATCTATACAAGTATCAAATAATCAAAATCCATCTCATGGGCAGAATGCCGGAGCAATTATCACAACGGCTATGGACTCTTGCCAACAGATTTCACATGTTCTACAGTGTTACCAACAGGGTGGTGAGGACAGTGAATTTGTGCGGAAAGCCATCGAATCACTGGTGAAAAAGTTGAAAGATAAACGAATTGAGTTGGATTCGTTGATTACGGCAGTTACGTCAAACGGGAAACAGCCAACAGGATGCGTTACAATTCAGAGATCCCTAGACGGACGTCTCCAGGTTGCTGGCCGAAAAGGTGTTCCCCATGTCGTCTATGCAAGAATATGGCGTTGGCCAAAAAAACTAGTCCAATGTCAGACATCAATTGATCATCCTGACAATATTTGTATCAATCCTTATCACTACGAAAGAGTCGTTTCAAATCGGATAACCAGCGCAGATCATACACTTCATGGTGGAGATTTACCATCGAAAAACGAGTATATGGGAGGAGAGCAGGGCATGATGGAATCAAATTATGGAGATTGGCCGAATACTCCTCCTGATAATAATTTCAATGCCGGATTCCCAAGCCAAAACGCTCAGCACACATCACCTCTACTCAACCAACCATTAGTATCAGAAATTCCAGTGGATTTGGGTCAAATAATAGTGCCAACTCCTTCTCAACCATTGGATAACTGGTGTTCTATTATCTATTATGAGCTGGATACACAAATTGGAGAGACATTTAAGGTCAGTGCTTTGGATCATGGAAAGATCGTGGTCGATGGTGGGATGGATCCACATGGGGAGAATGAAGGACGCTTTTGTCTCGGAGCACTTTCTAATGTTCACAGGACGGAGGCTAGTGAGAAAGCAAGAATCCACATCGGCGGTGGAGTCGAACTAACCGCCCATGCCGACGGAAACGTCTCCATCACCTCGAACTGCAAAATCTTTGTCCGTTCCGGATACCTAGACTACACCCAAGGATCTGAGTACAGCAGCATAGCTCATCGCTTCACAGCCAACGAACCCACATTCACAGTATTCGATATTCGATGGGCGTACGCACAAATGCTTCGACGCAGTGAATCCAGTAACGAGGCAGTTCGAGCTCAAGCAGCAGCAGTTGCTGGATATGCACCGATGTCCGTGATGCCAGCAATAATGCCAGATAGTGGAGTGGATAGAATGCGTCGTGATTTCTGCACAATTGCGATTTCATTCGTGAAAGCTTGGGGAGATATTTATAACAGAAAGACTATTAAGGAAACCCCATGCTGGATCGAAGTAACCCTTCATCGCCCCCTTCAGCTACTCGATCAACTTCTCAAAAATAGTTCTCAATTTGGAAGCTCCTAA
>CBG12513_CAEBR
ATGGCTGGTCCATCTTCCAGAGCCAATGGGGCACCAGTTGCGAAGGATTTGTATCTTGAGATGGCAGATCCCAGAATCCAAACCATGGCAAGATTGGTCGTGCCGGAAACTTCATGTACCCTTGGAGACAACACCGACGAATGGAACGGCCGCGCAGTTATTCACGTTTGGAGAATAATAGAAAATATAAAAAATCAGGACCTTTTTTATAAAGCCATCACTCAAGGTCCCATCGCCCGAAAGACATCTTGTGTACCGGCACGGAATGCGAAGCTTCCAGAGACCTACGGAAGGGTCGGATTGTTCAACTTGAGATTATTTCGATTCTCATGCCTCAAGGACGAGCGTCAAATCACAAATATCCGTAGTTGTAGACACAAATATGTTGCTCGTGGAGAAATAGTATGCCTGAATCCATATCACTATAATTTCTTGATACCAAAAAAGGAAAAAATGCCACCTATTATGGTAACCAGAGGACTCGATTATGGAGCACCACCAATTCGAATGAGATTTCCATTCAATGAACAAGAGCTCATGGAAAACATTCTTGTTGATGAAGAAGTTGATGTGCCAATTAGCAATGTTACATTGGAAGGAGACGAACTCGGGGCATTCTTCAAAAATAAAGGTGACACGCTGACAATGGAACAAATGGAACAAGAGGAACAGGAAGAAGATGAGTCAACTCCAGTACCATCTCCTCAAAGAATGTCTTCCATGGATATCGAAGGAGAAGAGGAGCTGGAGTATTACAGATGCGGCAGTGACTCCCCTGGTGGAAGTAATGCTCCAACGCCTCGTGCCTATGTCAACGACGGATATGGAGAAGATGAAGATATGGAAGGTGTAGAGGAGAAAAAGAAGAATGAGGAATCGACCAGCAATGAAACGAACCAACCAAATACTCCAATGGAAATACCACCATTGTTCCGATCAGCACCTTCCGAGATTGCCGAGTTTGCCCACAATGTGGAAACACATGCTTACGTCGAATATGAGGAAAATACACAATGGCTTGGATTGGCATACTACGAAGAAGGTGCTATTCAAGCAGCTGCCGTTTTCAGTGGTCAACATGCTCTCATTGATGGATATACATCAAGTGGAACACCAACTCGCTTTTCTATTGGGTTTTACAACAGTTTGACTCGCCGTCAAAATATTTCTGTGGTTCGGAATGAAATGCAAAAGGGAATTCGTTTGTATCTTCTGGCTGGAGAGGTCTTCCTGGAGAACTTGAGTGCAGTTGGTGTATTCGTTCAATCCGTCAGTTCGAATCTCAGCCGGAAGTTCAGACCAAATACAGTCACGAAAGTTCGACCAGGGGGAACAATGAAGATCTTTGATCTGGCACAGTTTTCGAAAAGCTTAGCCCTAGCAGCTCAGAAAACTTACCAAGATGTGTCCAGCCTCAACAAACTTTGCACGATTCGGGTTGCCATGTCCGAGGGCTGGGGAGTAAAGTACCATCGTTCTACGGTGCTGAGCTCACCAGTCTGGTTCCAACTGTATCTGCACAATCCCATGGCTTGGATCGACAATGTTCTCAACTGTATGGGTGCTCCTGCTATATATTGCGATTCTCGAACATGA
>CBG16541_CAEBR
ATGAATGGATTACTACATATGCATGGTCCTGCTGTCAAGAAATTATTAGGTTGGAAAATTGGAGAAGATGAGGAGAAATGGTGTGAAAAGGCAGTTGAAGCGTTGGTGAAAAAGTTGAAAAAGAAGAATAATGGATGTGGAACTCTAGAAGATCTTGAATGTGTTCTAGCGAATCCAACTCCCAATTCGAGATGTATAACAATACCAAAAAGTTTGGATGGTCGGTTACAGGTTTCACACAAAAAAGGACTCCCACATGTTATCTATTGTCGAGTTTGGCGGTGGCCGGACATCAATACCCAACATGAATTACGTTCCATTGAAACATGCTCTTACCCATATGAATCGAGTTCCAAAACGATGTATATTTGCATCAATCCATACCATTATCAAAGATTGACTATCCCAAAAGGTCTCAATTCCTCAATGCCATCACCACAGCCAGCTCCATCACCTTCGAACACTATTTGGCAATCTGGAAGTTCAACAGCATCGTGTGCCAGCTCTCCAAGCCCTTCTGTATTTTCTGAAGATGGGGAATTGCAAGCGCACCAGAGACCACCACCTTTCCGCCACCCCAAATCCTGGGCTCAAATCACATATTTTGAGTTGAATTCAAGAGTTGGAGAAGTTTTCAAACTGGTCAACCAAAGCATTACCGTCGACGGATATACAGATCCATCAAATTCAGACACCAGAATATGCCTTGGACAATTGACAAATGTAAACCGAAACACCACTGTTGAGAATACGAGGATGCATATAGGAAAAGGAATTCAACTAGATAACAAAGAGGGACAAATGCATATTATGATCACCAATAATTCGGATATGCCAGTTTTCGTTCAATCCAAAAATACGAATCTCATGATGAATATGCCATTGGGAAAAGTGAATCGGATACCGCCTCACAGTCAATTATGTGCATTTGAATTCAATTTGTTTTTTCAGATGCTTGAACAATCATGTAATGATAGAGAAGGATTGAATCAACTTTCGAAACATTGCTTTCTCAGGATTTCTTTTGTAAAGGGATGGGGAGAGGATTATCCGCGTCAAGATGTGACTTCTACTCCTTGTTGGCTCGAACTTCGGTTGAATGTTCCATTGGCTTACATCGACCAAAAAATGAAACAAACTCCACGAGTGAATCTGGTGGAGCCGAACTCAGTGACATAA
>CG12399-RA.3_DROME
ATGGACACCGACGATGTGGAATCGAACACAAGCAGCGCGATGTCCACACTGGGCTCGCTATTCTCCTTCACATCGCCGGCGGTGAAGAAGCTGCTGGGCTGGAAACAGGGTGACGAAGAGGAGAAGTGGGCGGAGAAGGCCGTCGACAGTCTGGTGAAGAAGTTGAAGAAGCGCAAGGGCGCCATCGAGGAGCTGGAGCGTGCGCTCTCCTGTCCCGGTCAGCCCTCGAAGTGTGTCACCATTCCACGCTCGCTGGACGGACGATTACAGGTCTCCCATCGCAAGGGTCTGCCGCATGTGATCTACTGCCGCGTGTGGCGCTGGCCAGATCTGCAGTCGCACCACGAACTGAAGCCACTCGAGCTGTGCCAGTATCCGTTCAGCGCCAAGCAGAAGGAGGTGTGCATCAATCCGTATCACTATAAGCGCGTGGAGAGTCCGGTGCTCCCGCCAGTACTCGTTCCTCGCCACTCGGAATTCGCGCCCGGTCACTCGATGCTGCAGTTCAACCATGTGGCCGAGCCCAGTATGCCGCACAATGTGAGCTACTCGAACAGTGGATTCAACTCGCACAGCTTGAGCACCAGCAACACATCGGTGGGCAGTCCGAGTTCCGTCAACTCCAATCCCAATTCGCCGTACGACAGCTTGGCGGGAACACCGCCACCCGCCTACAGTCCCTCGGAGGATGGCAACTCCAACAATCCGAACGACGGTGGCCAGCTGCTGGATGCTCAGATGGGCGATGTTGCCCAGGTTAGCTATTCGGAGCCCGCCTTCTGGGCGTCGATAGCCTACTACGAGCTAAATTGCCGCGTGGGCGAGGTGTTCCACTGCAACAACAACTCCGTGATCGTTGACGGTTTCACGAATCCTTCCAACAACTCGGACCGCTGCTGTCTCGGCCAGCTGAGCAACGTGAACAGGAATAGCACCATCGAGAACACACGCCGTCATATAGGCAAGGGTGTTCATTTATACTATGTGACCGGCGAGGTCTACGCCGAATGCCTATCCGACTCCGCCATTTTCGTGCAGTCGCGCAACTGCAACTACCACCACGGATTCCATCCGAGCACCGTGTGCAAAATACCGCCGGGCTGCTCGCTGAAGATCTTCAACAATCAGGAATTTGCTCAGCTGCTGTCGCAGTCGGTGAACAATGGATTCGAGGCCGTCTACGAGCTGACAAAGATGTGCACGATCCGGATGTCGTTCGTGAAGGGCTGGGGTGCGGAGTATCATCGCCAGGATGTGACCTCGACGCCCTGTTGGATTGAAATCCATCTGCACGGGCCGCTCCAGTGGCTGGACAAGGTGCTCACCCAAATGGGCTCTCCGCATAATGCAATTAGTTCGGTATCCTAA
>CG1775-RB.3_DROME
ATGGGCGGCGGCTCGGGGGCGTGTCCGCCCGCCCACATGTACGGCGCCGTAGCCCCGCAGGACATAATTGTCCGGGACATGGTGCAAATGCCGCCGCCGCCCTCGAACGCCCCCACATCGGCGGACGCCTGTCTGAGCATCGTCCACTCGCTGATGTGCCATCGGCAGGGCGGCGAAAGCGAGGGATTTGCCAAGCGAGCCATCGAGTCGCTGGTCAAAAAGCTCAAGGAGAAGCGCGACGAACTGGACTCCTTGATCACGGCCATCACCACGAACGGAGCCCATCCCAGCAAGTGCGTGACCATACAGCGCACCCTCGATGGTCGCTTGCAGGTTGCTGGACGCAAGGGTTTTCCGCACGTCATATACGCCCGGATTTGGCGCTGGCCTGACCTGCACAAGAACGAGCTGAAGCACGTCAAGTACTGCGCCTTCGCCTTCGATCTCAAGTGCGACTCGGTGTGCGTGAATCCCTACCACTACGAGCGCGTCGTCTCTCCGGGCATCGATCTGTCCGGCCTGAGTCTGCAGTCGGGCCCCAGTCGCCTGGTGAAGGACGAATACTCAGCGGGTCCGCTGGTGGGCAGCATGGACATCGATGGCAACGACATCGGCACCATACAGCACCATCCCACGCAAATGGTGGGGCCCGGCGGCTACGGATATCCACAGGGTCCCTCTGAATATGCTGTGCCTCACGGTATGCCGGGCATGCCTGGTCCAATGAATCCCGGTCCCGTGATGGCACCCCCACCCCCGCCGCAGCAGGCTCAGAATCCCCAGGGCAATGGGGTGCACCATACCCAGGCCAATTCGCCCACAGATCCCGCCTCCGCACTGGCCATGCAACAACAGCAGCAGCAGCAGCAGCAGCAACAACAACAGCAGCAGCAGCAACAGCAGCAATCAGGCGGTGTGCCCAATGGATCAGTTAATGCCGGCGGTGGAGCAGCAGCTGGAGGGCAGTACTATGGACAGCCACCTCCTGTTAGTCAGATGCAAGGTGCCGGTGGGGGTGGCACCTCGGTGGCCCCGTCCGTCCACGCCCAGCAAAACGGCTACGTGTCGCAGCCAGGATCCGCGGGCAGTGCTCCCGTTGGAGGTGGTGGCGTCTTTGGCACAGCCCAACCCACACCACAGCAGCCGCAGCAGCCACCGACCGGTGTGCAGGCCAATACTGGGTCTGCTGGGGCTCAGGCTGGCGCCGGAGGCGGTGCGGCTGGCACCTGGACAGGGCCCAACACCCTCACCTACACGCAGTCTATGCAACCACCAGATCCGCGCTCTCTACCCGGGGGCTTCTGGAATTCGTCGCTTTCGGGTGACCTCGGCTCCCCGCAACAGACGCCTCCGCAGCAGCAACAACAACAGCAGCAACCACGCCTCCTGTCTCGCCAACCGCCGCCGGAATACTGGTGCTCCATCGCATACTTCGAGTTGGACACGCAAGTGGGCGAGACCTTCAAGGTGCCGTCAGCGAAACCGAACGTAATCATCGACGGCTATGTGGATCCCTCTGGAGGCAATCGATTCTGTCTGGGCGCCTTGAGCAATGTTCATCGCACTGAACAATCGGAACGGGCCAGGCTCCACATCGGCAAGGGCGTGCAATTGGATCTGCGTGGGGAGGGCGACGTCTGGCTGCGCTGTCTTAGTGACAATTCAGTTTTCGTACAAAGCTATTATCTGGATCGCGAGGCAGGACGCACACCTGGCGATGCTGTGCACAAGATTTATCCGGCCGCGTGCATAAAGGTGTTTGACCTGCGCCAGTGCCACCAGCAGATGCACTCGCTGGCGACCAATGCGCAGGCAGCGGCCGCTGCTCAGGCGGCAGCCGTGGCCGGAGTGGCCAATCAGCAAATGGGCGGCGGCGGAAGGAGCATGACAGCAGCGGCTGGAATTGGCGTGGACGATCTGCGCCGGTTATGCATCCTGCGCCTGAGCTTCGTCAAGGGCTGGGGACCTGACTACCCACGCCAGTCCATCAAAGAAACGCCCTGCTGGATCGAGGTGCACCTGCATCGCGCCCTGCAGCTGCTGGACGAAGTGCTGCACGCCATGCCGATCGATGGCCCGCGTGCCGCCGCCTAA
>CG2262-RA.3_DROME
ATGTTGCCATTCACCCCGCAGGTGGTCAAGCGTTTGTTAGCACTCAAAAAGGGCAACGAGGACAACAGCGTCGAGGGCAAGTGGTCAGAGAAGGCCGTCAAGAATCTGGTCAAGAAGATCAAGAAGAATTCGCAGCTGGAGGAGCTAGAGCGCGCGATCTCCACACAGAACTGCCAGACGCGGTGCGTGACGGTGCCGCGCAGCAAGCCAGCTCCCGCCGGCGAGCATCTGCGCAAGGGTCTGCCGCACGTCATCTATTGCCGCCTGTGGCGCTGGCCCGATCTCCAGAGTCAGAATGAACTAAAGCCCCTCGATCATTGCGAGTACGCCTTCCATTTGCGCAAGGAGGAGATCTGCATAAATCCGTACCACTACAAAAAAATTGAACTGTCCATCCTGGTGCCCAAATCGCTGCCCACGCCGCCCGACTCCATTGTGGACTATCCGCTGGACAACCATACGCACCAGATACCCAACAACACCGATTACAATGCGGCGATCATTCGCAGCGCCTCGTTGAGTCCGCCGCAGTACATGGAATTGGGCGGTGCCGGGCCCGTTTCCGTATCATCGTCTGCCAGTTCGACGCCAGCGACTGCCGCCGGTGGTGGTGGTGGTCCCTCCTCGTCGTCGTCGTCGTCATCGTCCGCCGCCTCCGCCTATCAACAGCAACAGCAGCAGCTGTCCTTTGGCCAAAACATGGACTCTCAATCGAGTGTGCTTAGTGTGGGCAGCAGCATTCCCAACACCGGCACCCCGCCGCCCGGCTATATGAGCGAGGATGGTGACCCCATCGATCCTAACGACAACATGAACATGTCGCGTCTAACGCCGCCCGCCGATGCAGCGCCGGTGATGTACCACGAGCCGGCCTTTTGGTGTTCCATCTCCTACTATGAGCTAAATACGCGTGTCGGCGAGACGTTCCATGCCTCGCAGCCCTCGATCACGGTGGATGGCTTTACCGATCCCTCCAATTCGGAGCGCTTTTGCCTCGGACTGCTGTCTAATGTGAATCGCAACGAGGTCGTGGAGCAGACACGTCGCCACATCGGCAAGGGCGTACGGCTTTACTATATTGGCGGTGAGGTATTCGCAGAATGTCTGAGCGATTCGTCCATTTTCGTACAGAGCCCAAATTGTAATCAGCGATATGGCTGGCATCCGGCCACCGTATGCAAGATACCGCCCGGTTGCAACCTAAAGATCTTCAACAACCAGGAGTTTGCCGCCCTGCTGTCGCAGTCCGTGTCGCAGGGATTCGAAGCGGTCTACCAATTGACACGCATGTGCACCATCCGCATGTCGTTCGTCAAGGGCTGGGGCGCCGAATATCGCCGCCAGACGGTGACCTCAACGCCCTGCTGGATCGAACTCCATCTGAACGGGCCGCTCCAGTGGCTGGATCGCGTGCTCACACAGATGGGTTCGCCACGGCTGCCGTGCAGCTCCATGTCATAA
>CG5201-RA.3_DROME
ATGATATTCCCAAGAGAAAAGAAGGTGTTATGGCGTTATGCGTCCAGCAACAATCCGAGCAATGGGGTGTCAGCAGCACCGCCCGCTCAGCCACCACGGCCGCCTCCCCCTCCACATCGACCCCGCCCTCATCAGTGTACTCCAAGCTTTGGTTATTCCTGCAACGAAGAGGACTCCTTGGCAATGCGACAGACGCCGCTGCCGCCTTACAGTTCGATAGCCTGCGGGATGGACTGCTCCAGCTCAAACTCCAGCTCCTGTGGCCAGAGTTTGAGTCTGAGTCAGGGGCAAGGCCACAACAACAACAACAGCCATCCGTACCGCCGTCTGCCAAATCACATGGATGTGTTGCCGCCGCCTCCGTCAGCGTGCGACCGCTGCTGTACCGCTCCTGGTTACAGCTGCGCAAGCTCCTGCGACGATATGTTGATCGACGGAAGCGATCTGGATCAGGATCGGAGTCCGGATCAGGGACAGGTTCAGCCGGTGGACCGCCGGATGATAAGTGCCACCACCTTTACGACCATGTTTCGGAAATGCTGCGGCGGCGCAACGGAGTCCACCAGCGGATCCACACTTACGATTCCAGTCAGCACGTCCAGAGCCACCGCTCATCCTCCCCAAACGCAAGCCCAGAATGGCAAACGATTTCGCGAGGATTTCGAAGCGCTAATGAAGCAACTCAAGCGCAAGCAGAGAAACGAACTTCTGCTTGCAGTCAAGAGTCGCCTAGATCCGCCGACCAAGACGCAGCGCGATGTCGTGGAACCCACCACCACCACCGCACCCACCTACCTGCAGTGCATCCTGATACCGTGCAAAACGCAAACGGTTTGGGAGCCGCACGTGACCGCCAGTCGCCTGTTTTTCTGGCGGGAATTGTGGAACGCCAAGGAACTGAAGCGACTGCCCACTTGTCCCGCCGCCCGCGACTGCATCTACATGTGCTGCAATCCGCTGCATTGGTTTCGCATCCTGCACCAGCCCGAAACAGAATCCCCAACACCGCCGTACCAACGCTCAAAAATGCTGAGACTGAAAGATGCAGATTTCGAAGAAGACTCGCAGAACGATGCAAAGTCGGCAGCGCTCAGCACGTGGAGTGCCGAAAGCACCAGCATTTCGAACATCTACAAGCCGGCTCTCTACGAGTCGGTTACCACTGATGGAAAAGATCATAACATCAACAGTCAGGTGTGGTGCCAAATCGCCTACTGGGAGATGGCCCACCGCGTCGGGGAGTTCTTTCACGCCAAAACGAATGCAGTCAATATCTACACGGATGGGATTGTGGCCAGTGAGGTGGACAGCATGTGCCTACGTGACCTCACACCAGCAGGCAATCAGATCCACTCGGTGGTGCCAAAAGCGCGTCATACGGTCGGATTGGGGGTCACATTGAGTCTGGAGAACGGCGATGTTTGGATCTACAATCGTGGGAATACAACCATTTTTGTCGATTCACCCACCCTGTCCGAAAATCTGGACCGAGTGTGCAAAGTGATGCCGGGCTATTGTCTGAAGGCCTTTGAAACCAATAGGGCTGAACTTCTGAGCATGAGAGATCACGGACATCATCCCATGGGACCCGTCGACTACTTCAGCATTAAGATCAGCTTTGGCAAGGGCTGGGGACGCGACTACAAAAGACAGGATATCATGGGCTGCCCCTGCTGGCTGGAGGTTCACTTTAGTCATCTGCGGTGA
>cr01.sctg130.wum.7.1_CAERE
ATGATTTCAACTAAAGCTCTCAGTGTCCAACAAATAATCGATGAGTCCAACTACATTCTAACGGAACTGACCAATGTCAGAGACCCGAAGGATACGGATTGTTATGGAATTCTCAAAAGGAAGGAAGTCTCGATTTCATGTTTCGAACTGGATACAATTCAGATTGAGAATCGATTCAAGACGGGATATGAATCAAGAGATTACCCGATCTCTTTCGGTATTTCGGACAAAAATCAAAACCTAAACGAGTTCGAGCCAGTAACCAAACGAATGAAACTGGAGGACTACTCCGTGGAGCATCAGATCCCAGTGGACCCAGGCTGTAACCAAGGAAATAGAGTTTCTAGAGAACTTCACAACGCTGTTCTCAACTTCAATCGTCCGATGCCCTCTTCATCACCCGAATTCTCGTTCGATCCCGTCTCGTCTTCTCTCTCACCACCAACATCAACCCAATCTCATTCAATGTCAATCGAGCAAGCTCAGAAGCTTCTGAGCACACCGATCTCTTCTAAGATCAACTTGGATACCAAGGAAATCGCCAGGCGAATGAGAGAGTGGTTCACACTTGCGATCTGTTCCCAGGCATTCTTCGCAGTCCATGTTCGTGGCGTTGCCCGGAACCGTTTCCATAGAGTTCTCACCATTCCACCACCATTTGATTCCTTGAAGACTGGAAAGGAATTGTATATCAAAATGTATAACTGGTTGAAGATATCGGAAGATGTGAAAAAGGAAATCTTGTCCGTTTTTGGAAACAACGATCAAAAGTCAAAGAAGTTTGCCCAAGGGCCAGAAAACGAAAAGGAAGAGTACGAGTGTCCAAAAGAGATCTCCCGGAAACAAAAAGCTTCACTCCATTCGGAGACATCTTCCTACTCGGGCTCATCAATGTCTTCTGAACCATTTCTTTCTACTTCAATAACTACCGAGACATTTCATGCCTTCATCAACAAACAAATCAATTATGTTAACACCAAAAAGATCTCGATGTTGATCAAGGATTGGCTCGAGAAAACTCAAGCGACTCAGGAATGGTTTGCCACGAAGATCTTGGGAAGATGCAGAAGGACACTCAGTCGATGTCTGAATAATCCAAAAGACTGGAAAGATTTGAGTCAAAAGAGAGAAATATACAGTAGCGAGCATAGGTGA
>cr01.sctg14.wum.115.1_CAERE
ATGTGCGATATAAGCAAACGTATTCCAGTCAGTTATTTCCCTCCGCCAATCGGTTTTCCACAAATGCCAGCTGACAATGGACAAATGCCAATGGAAGACGGTGCACAGCTAGTGGCAAAAGATATCGCCCGTATGTCAGTAAAGGGTGTCGACTGGTGGTCAGATGCTCCAATGCCAGATGACGTCGGTGGTTTTATTAGATTTCAACCCAATGATGAGAATCAGCGACCCACCACTGAGAATCAGCGACCCGCCCCTATGACTGAAATGACTGAAAAAGAAAAGAGGGATGTGGAAACCTTCTTGAACTACCATCCCACTGGTGAAAGCAAACTCATTGTGGTTCATCCTGTGGAAGGTGAAGAAATAGTTCTTGAGCCGGAACATGACAATCAAGGATACTGGTGTTCTGTTCAATTGAATGATTGCAAAACAATGAAAGGAAAACCATTCCTTACAAGAAACATGGAATTCGTGGTTGACAGTCTTGAAACATCAGTTGTATCTGATGATAAGAGAATGGCATTGATGGGTCTTCCAATGTCAGAAAAGGGTAAACATAACTCGATAAAAACTTCGTTCAAAGACGGAATCAAAGTATACTGTACCGGTGGAACAGTAAAAGTCTCTGTTCTTTCCGATGTCACCATTTTCGTTCAATCTCCATTCTGGAATCATGCTAATGGACAAGATCTCGCAGCCGTCACAAGACTCGGTAGCAATCAGCCTCGACCAGTTATCTTCACCGTATTCGATTTCGAACAATTCAACAATCACTTGGAGAGAGCCAAACAACATCCGCCAACTGATAAGATGAACGAGTTCCTTCAAAGCATTTGTGGATTCAATGTCTCAGTATCGAAAGGATTCGGACCGGATTACGGGAACAGAACCATTTTCGAAACGTGCTGTTGGTTGTCAATCAAGTTCACTGATCCTCTCTTGCTCTTTGACAAATATTACCGGCAATACCGACTGGCCCCCGACGAAATCAACTCTCGAACCTAG
>cr01.sctg17.wum.111.1_CAERE
ATGACTGAGCGTCAACATTTGAATGGTTACCCCGGTTCAGTCCCTCCTCCACAATATACATTTGGACAACCGGGTACCAGTACTGCAAATGTTGGGCCAGTTTATGGGTCAAAACAGGGTGTTCAACAAAACGGATTCGAAGACATTCCAGATATAGAAGCTTACGAAAGAAGCTTACGTGGGGATGCTACTACTTTCCCACTTTCGCTAGCTTCTAGTACTCCACAAGTTATCGATGATCAGACCCCGCTGATGTCACCAGTGAGCACATCCACAAAAGTCGTGAATAGGAACGGCGTTAAAGTGGAGCAGATGTCTCCGTTTCTAGACCCAGAATGTAACGAGGAGGAACCGGAAGAAGGAGTGTCTTATCCGGATCCAGATCTCTTCGATACCAAAAACACAATAATGACGGAACACGATTTGGATGTGTTAAAGTATGGAAAGAACAACCCCGAGGAGTACAGAAAAAAATTAGAAGTACCGGATGCTAGTTCTCCGCCTAATAAAATAGTGGAATTTTTAATGTATAATAGAACGCTCAAAGAAAATGAGCTACAACAAATCAATGCATACCGAACGAAGCGGAACAGATTATCTCTTAACTTGGTCAGGCTCAATCCAGATAGAGAGTTTGATCAAAAAGCATGTGAATCTCTTGTCAAGAAACTAAAGGACAAAAAACACGATCTCCAGAATCTTATCGACGTGGTACATACAAAAGGCACAAAATACACTGGTTGCATAACAATTCCAAGAACGCTTGACGGACGGTTACAGGTTCATGGACGGAAAGGATTCCCACACGTTGTTTATGGGAAACTGTGGAGATTCTCGGAGATGACGAAAAACGAAACGCGTCACGTTGATCATTGCAAGCACGCGTTTGAAATGAAAACTGATGCGCAACCCATGACATCAGTTAGCCAGATGGATCACATGAACCCAATGAACTCATTGATTCCTCTGACTCCGATGACGCCGTCAAGTATTGGATCTGCAATGCCTCCTCATAGTGTCGCTACAAGCTATGCCTACGAGCACCCACCTCCATATTCGGTTGCTATGAATGGCCATTACGACCCCATGGCGCAGTTTTCCGCGAGTCATATGCCATCGATCACTCCGGATCCCTCGATGTCGCACACTCCTTTTCCACAACATCCAACAAACTACCATTTTCCCATGGACATCCCTTCCACTTCTGCGGCGAATCATCACTTTCCTTCGCAAGCACATCCGCCCCCTAACCAGGATCAAGAAATGTACCAAGATCCTGATGGGAATATTTGGCCTCCTGATTTTTTCCAAGTTTACAATTTGCAAGCTTTTCGTCCAGATGATCAAGTCGCTCAAGAGACAAACCAACCTTTGCCAGCCGATTGGACACCCAGGTTCTTTATTCCATTGAGCAAGTTCAGAACGTACTGTAGAGAGACGTTCACTGAACGGTTCTTCGATGCGTCAGAGGAAGATGCAAGACCTGATGAATCGTCCAATCCAAATTTTGTTCGGATGGTCGATAAAGACATTCTCGGTGTTGGAAGCTACAAATACAGGCCGTTACCACGAGGAGAGGAAGCTGTTGAAGACGAAGACGAAGACCGTCCAGCTGCAGAGGCACCGTACTCCGACTTGGCCAACTTTGTCGTGAAAGTAACCCACGAATCGCTGTGTATGTCTGGAAAAGAGCCGCCGGTCGCACCAGATGTTCGTTGGGGAGTTGTTAGCTACTACGAAGAGGGAGATTGCTACATCGAGAGAGAATGCTACAGAGGAAACTTCCATATAGATAGCGGATTCATCATCTCGGAACAACGACTGAGCCTCGGTCTCATTCAAAACCCATCCAGAAGTACAATGGCATTCAAAATTCGTAAAGCAATGATTGATGGAATCCGCTTCTCATACAAGACCGATGGAAGTGTTTGGCTCCAAAACAACATGAGACTCCCAATCTTCGTCACTTCTGGTTATCTTGATGATCAATGCCCAGGCATTCGAGTCAACAAAGTTCATAAACTCTATGGACATGCTAAAGTCAAAGTATTCGGCTTTACAAGAGTAAAGCAGATTATAAGAGACCGATTGTACTCGAAACAAATGGCCAGATTATACTTGCAACAAAACGGCAACCGCAATCCAATGTTCGAGGTTTACCACCGGATACCTCTTATTGCTATTCAAAGGGAAGCTCGTGTAACCACCGACTCTCTTGTCAAGTACTGCTGTGTCAAGGTTTCGTTTGGAAAAGGATTTGGAGATGCATACCCAGAGCGTCCTATCGTATCACAGTGTCCTGTCTGGTTGGAGCTCAAGATTAACTCAGCCTTCGACTACATGGACGCAATTCTGAACGACCTTGAGAATCGATTCCAAGGGTTTCAGATGCATGATTACGCAAAACTTGGTGTCGACGTTTCCCCTGATTAA
>cr01.sctg2893.wum.2.1_CAERE
ATGAAGCATCAGTTTAAATTTAATCCTTTAGCGACTGCTATTTTGACACTTCTTTGTGGAAGTTCAGTATCCAGCTATGCTGAATCGACAGACACTGTTTCTGAAGTTAATAATAAGCAACTGAATGCAGCCATCAAAGAAAGCTTTGCAGGGCAAAATTTCTTTGAACAATATTATGTGGACAAAAACTCACCTGAAGCACAGGTACGTGATTTAAAAAATCCAAGTACCCGTTATTGTGAAGGTGTCTGGGTTACACCTTTTAGCACTCAAGCTAAATCAACAAACCCAGAAGAAGCGTCATCTGTGATTACCGCAGATAATGGTTATTACAATCCCAATGGTGACTCTTTCCTGTCTGGTGATGTGGTCATTGACCAATCTGGACGTATGATTCGCGCCGATGAAGTGACCATTGATAAAACACAAACTTTCGCCAAAGCGAAAGGCAATGTACAAATGGCGCAAGGTGGTATCATCGCGCAAAGTGATCAGATTGATTACAACCTGAAAGATGAAACTGGTCAGTTAAATAATAGTTTCTATATTGCGGAAGTGACCCATGCACATGGTCATGCAGAAAAAATAGAAAGAACTTCGCCAACCAATATCGTCCTTGAAAATGCCACCTACACCACCTGCCCACCCGATGAAAAGCCCACTTGGAAAATTCAGGCCAATAAAATTGAATTGGATCAAGATACTGGTCGAGGTGTAACGCGTGGGACCAAACTCTATGTTAAGGATGTGCCTGTACTCGCAGTTCCATATTTTAACTTCCCAATCGATGACCGCCGTACTACGGGGATTTTAAATCCTAGTTTCGGCTTTACCAATGATGGTGGTTTTGAACTTGCAGTTCCCGTTTATTTAAATTTGGCACCCAACTATGATGCCACTATTACACCACGGCTGATTACTGACCGCGGTCTTATGGCTCAAGGTGAGTTTCGCTATTTAACTGAGAACTTTGGTGCTGGTAGTGTTTGGGGAAGTTACTTACCTTCTGACCGTGATTATAATGATGAAGATCGTAAAGACCTGCATTTCCTACACAAGTGGGATATCACTAAACAATGGTCAACCAACTTAGAATATAACTACGTTTCTGATAAAGATTTTTTCTCAGATCTAGATAACAACCCAAACACTCGTACAGAGCTGAATCAACGTCGTGCATGGGAACTCAACTACAATCACGGTATTCCAGGCTTAAAAGCTCAACTTAAAGTTGAGGACTTCCAAACCCTTGATAAAACCATCAAAGATGTAGATAAACCTTACGCCCGCCTACCTCAGTTTTTACTGAACTATGTCGCTGGAAATCCGCAAGGTTTGGAATACGAATTTAACAACGATACTGCGTATTTCCAAAAAGACATCAATGATGCCGATTATAACAACCAGCCAAGTGGTACACGTTTATATAACCAATTTGCGACACGTTATAATTTCCGTAATCCATGGTCTTTTGTGATTCCTGAAGTCTCTGCCAACGCGGAAACCTTTATAACGTTGGTTATTTTTATCGCAATGACCTCCCCTGACCGTCAACGTGCATATGATCAAGCAGTTGCATCATTTATACAGCCTGTAAAAGACAACTGGCGTATTATGGGACATGTGCAATATGACCTTGACAACCATGTCGCACGCGAATATTTATTGGGTGTGAATTATGAATCTTGTTGTTGGGGAATTTCCGTCTATGGTCGCTCGTACTTTAATGATCTAGATGACGTTTCTCTTCCTGATACAAAGCCAAAACGCGCAGTGATGGCTGAGATCACACTAAAAGGACTTGGTGACCAAGGTGTTGCTGAAGCGACACATCGACTTCAGGCACAAAAGAAAGAAATCCCACCACAAAACATTCTGCAACAGCAAGTACTGAGTCAGCTCATCACCCATGATGCACAGCTTGAACAAGTGAAGAAGTATGGCTTAAAAGCAGATGAAAAAAGCTTAAATGAAGCCGTATTGAAAGTTGCCCAACAATCTGGTGAAAATTCTTTAGAAGCTTTTCAAAAAAAATTAGATGCTGTTGCACCGGGCACCTATGAATTACTGCGTAACCGTGTTGCAGAAGATTTACTCATTCAACGATTGAGTCAACAACAAGTGATGTCTCGTATCAAGATCACTGACCTTGATGTTGAAAACTTCTTAAAATCACCTGAAGGTCAAGCTGCTGTTGGTAGTCAAGTCCATGTACTACATATGCGTATTTCAGGAGAAGCGCCTGCAAGCGAGTTAGAAAGTATTGCAAAAGCAGTCCGTACTGACTTAAAAGATAGCAATGACGTTAAAAGCATAGAAAAGAAATTTAGCACAGCTCAAGTTAAAGTTGATGGTGCTGATATGGGCTTCCGTCCGCTTTCAGATATTCCAACAGATCTTGCTGCACGTGTTACTACCCTTGAGCCAGGACAAACTACTGACTTAATTCCAGCAAAAGACGGCGTTCATGTTTTAAAATTATTAGAAAAAAAATCGAATGAGCAAAAAGCTTTAGTTCCGCAATTTAATACGCGTCATATTTTGATTAAAACATCAGAAGTTGTTAGCCCCGAAAATGCAAAGCAAACCATTGACA
>cr01.sctg4.wum.17.1_CAERE
ATGAACGGATTACTTCATATGCATGGTCCTGCTGTCAAAAAGCTTTTAGGTTGGAAAATAGGAGAAGATGAGGAGAAATGGTGTGAAAAAGCAGTTGAGGCATTGGTGAAAAAGTTAAAAAAGAAGAATAATGGATGTGGAACTCTCGAAGATCTCGAATGCGTTTTAGCGAATCCGAGTGCCAATTCCAGATGTATCACTATCCCAAAAAGTTTGGATGGTCGATTGCAGGTTTCCCACAAAAAAGGACTACCCCACGTAATCTACTGTCGAGTGTGGCGTTGGCCAGATATTAATTCACAACATGAACTTCGATCCATTGAAACATGCTCATATCCATATGAATCAAGTTCCAAGACCATGTATATTTGTATCAATCCTTATCACTATCAACGACTAACTCGTCCTCAAGGATTGAGTTCTTCAATGCCATCACCACAACCCATTCCTTCGCCACCAAACACTCTCTGGCAATCTGGAAGTTCAACAGCTTCTTGTGCCAGCTCACCAAGTCCTTCTGTATTTTCAGAAGATGGAGAATTGCAAACCCACCAAAGACCGCCTCCGTTCAGACACCCAAAATCTTGGGCTCAAATTACTTATTTCGAATTAAATTCAAGAGTTGGAGAGGTTTTTAAATTGGTCAATCAAAGTATCACAGTCGACGGTTACACTGATCCATCAAACTCTGATACCAGAATATGTCTGGGTCAATTGACTAATGTGAATCGAAATGGGACAATTGAAAATACAAGAATGCACATTGGAAAAGGAATTCAATTGGATAATAAAGAGGCTCAAATGCATATTATGATCATCAATAATTCGGATATGCCAGTCTTCGTTCAATCCAAAAATACTAATTTGATGATGAATATGCCGTTGGGAAAAGTGAATCGAATACCTCCTCACAGTCAATTATGTGCTTTCGAATTCAATTTATTCTTCCAAATGTTGGAACAATCGTGCAATGATAGAGATGGTTTGAATGAATTATCAAAGCATTGTTTCATTAGAATCTCATTTGTAAAAGGATGGGGAGAGGATTATCCACGTCAAGATGTGACTTCAACACCGTGTTGGCTAGAACTTCGACTCAATGTTCCACTCGCATATATCGACCAAAAAATGAAACAAACGCCGAGGACCAACTTGAAAGAACCGAACTCAATGACATAA
>cr01.sctg4.wum.522.1_CAERE
GATGAAGATGAGAATTGGGCGAAAAAAGCGATCGACAATTTGATGAAAAAACTTATAAAACACAACAAACAAGCACTCGAAAACCTGGAATTCGCGTTGAGATGTCAAGGACAACAAAAAACTGAATGCGTGACAATTCCACGGTCATTGGATGGACGTCTTCAAATTTCGCATCGAAAGGCTCTTCCCCACGTCATCTACTGCCGTGTCTATCGTTGGCCTGATCTACAATCGCATCATGAGCTGAAAGCCATTGAAGACTGCAGATTTTGCTATGAATCCGGTCAAAAAGACATTTGCATTAATCCATATCACTACAAAAGAGTCCACGCAGCTGGAGTGTTACCACCAGTTTTGGTTCCCAGATATTCTGAGAAACCGCCACAAGAGGTGCCACCGACACTTGCCAAATTTCAGTTGATGGAGATGAGCGGGTCGAAAATGCCACAGAATGTCAATATGGCAAACGTGAATTTTACAACCAACCAGTTCCACCAATACAACCAAAATGGAATCGAAGAAATGGATACATCTCAAAAATTCGACATCCCGCCAGGTGTTCCGACTTGTTTGGTTCCATTCGATAAGGGATGGGATGAGCAATTTTGGGCGACAATCAGTTATTACGAGTTGAATACGAGAGTTGGAGAACAAGTGAAAGTATCATCTTCAACGATTACAATTGATGGATTCACGGATCCGTGTATTAACGGAAGCAAGATAAGTTTGGGTCTTTTCTCGAATGTCAACAGGAATGCGACGATTGAGAATACGAGAAGACATATTGGAAATGGAGTCAAATTGACCTACGTCCGTAGCAATGGAGCACTCTTTGCACAATGTGAAAGTGACTCTGCAATCTTTGTTCAATCTCGTAATTGCAATTATATCAATGGATTCCATCCGACGACTGTTGTCAAAATTGCAAACAAATGCTCGTTGAAAATTTTCGATATGGAGATTTTCAGAACTCTACTGGAAGACTGTAGTCGTCGTGGGTTTGACGCCTCTTTCGATTTACAAAAAATGACATTTATCCGAATGTCATTCGTAAAAGGATGGGGTGCAGAATATCAGAGACAGGATGTCACTTCGACTCCATGCTGGATTGAGATTCATCTTCATGCTCCGTTAGCTTGGCTCGATCGGGTTCTGTTCACCATGTCGCCAACTCCTCGACCGATTTCCTCCATTTCCTAA
>cr01.sctg47.wum.1.1_CAERE
ATGAAAAGAGCTACCGTAATTGGGATGACTAGAACTCGTGCCTGGGCAGTGAAAGCAGTGAAAAATATCAGCAGACAAGCAAAGAAAAACAACTGTTTTGATGTGTTCTTCGATGCAGTTATACATGAAAATCCTGGAACCAGATGCTGTAAAGCACGTAATGACAAAATAGCAGGAGCAAACGGAAGGCTCATTATTCTCATTCTGAGATGTTTCCGGTTCTCACATGTGCGATACGACTCTCAGATCAAATCGATGGGCTCTTGTCGGTATCAATTCGATTCATCGAATCGAACGATCTGCATGAATCCATGGCATTACAAACTTACTGAGTTGCCGAAAAAACCAGTTGCACCGATTGTTGTGAATAAGAATTTGGATTACGGAGAGCCACCGGTTCGGATGGATGATCCATTTGAGCATGGTGGCATAGTCTGGGAGCAGGGGCGTTCCTCGGAGGAGGTGGAGGATATGACATGGATGAACATTCCGAATGTGACGATAGAAGGAGATGAAATCAAGAATCTCTACGACCGCCACGCTCTTGAAACAGTTCAAGAACCAGGAACTTATGCGGAGTTTAATACTCCAACATCATCGAATGCACCCAATGGAGGACCCACAATATCTTCGAACGGCACTTATCCAAATTTCCAGTCACCTGTTCAATCCCCTGTAGAATCACCTGCTCAATTCAACCAACAGAATGGAGAGCAAATGGTTGAAGAGGAATTAAATTACCGATCTGGAATGTCTTCGCCAGCTAGCTATTATGGGTCGCCAAGAATGTATCCCGGAAATGGCGTCGGAACTGTCGATGAAGAAATGATGGAGGACAGTGAACGAGAGTTGGCTAGTCTAAACAGGAATTTCCCCCGGAATGGAAATGGACGGATAATGGTACCAACTTATCCAAATGGTCGTCCCATCACTCCAATCGAACACGGTGGAATGTTCCGTGGATCAATTGCGGAACTCGGAGAATTGGCGAGACTCGGAGTATATGAGTGTGTTGAATACGAAGAGAGAGCCAATTGGCTTGGATTGGGATATTATGAAGAGGGTCTGCACATCGGAGAGCCGGGAAGTTTCCGCGCACAAAATGTGTTAATTGATGGATTTACGTCAACTGAGATGAAGTCAACGAACCGCTTTTCCGTTGGCTTCTACACCAATCCAAAACGATCCCAAGCCACATCTGAAGTACGAAGTTTGATAGGAAGAGGAGTTCGTTTATATCTGCTTGGCGGAGAATGTTATGCCGAGAATCTATGCAATGTGCCCGTTTTTATTCAGTCGATCAGTGCAAATCTGAAGAATAATTTCCCAATGAATACCGTGTCGAAGCTTCCACCGAATGGAACAATGAAGCTGTTCGATATGTATCAATTCTCGAAACAACTCGCCTTGGCAGCGGAGAGAACTTATAACGATGTCCACTCTCTCAGCCGAATGTGCACTATCCGTATGTCATTCGTCAAAGGATGGGGAGAAGCATATCGTCGGAAGTCGGTGATTCATTCTCCAGTCTGGGTTCAAATTCAACTAAACAATCCAATGCAGTGGATTGATAGTGTGCTCACTTGCATGGGAGCTCCGCCAAGACAGTGCTCATCGAGAACATAA
>cr01.sctg5.wum.296.1_CAERE
ATGACCTCCCAACCATCCACTTCCAATCCTATGTACTATGATCAATTGTATGGAGCGGAGCAAATGATTCAGTACACACCAATGGATTATCAAACAAATTTGTTATGTGGAATGCAGTATTTCAATAATTCGCATAATCGATACCAGTTTCCCGTCCCCATCCCCCATATGTCATCTCCTTATACAGTCAGTCATCATCCTCCAAATCTTCACAATATGCACACAACGAACAGTCTTGATGAGTCACCACCGTTTAATGGATTCATTGGAACAATGCTCATTCCTCCTCCTCAAATTGCATATAACAACAATTCTATTTTTACTCCACCTCCACCTCCTGCACCTTCTCAGCCATCTCAACCACCTCAACCAACACCTCAACAACAAGCACAACAAGCAGCATCATCTCAACCTCCGCCATCACAATCAGTCTCACATCAAACATCGTCACATTCACAAAATGCTGGAGCAGTTCTCACGACAGCGATGGATTCATGTCAGCAGATTTCACATGTTTTACAATGTTATCAACAGGGCGGAGAAGACAGTGAATTTGTACGGAAAGCCATCGAATCACTCGTGAAAAAGTTAAAAGACAAGAGAATCGAACTAGATGCTCTCATCACAGCAGTTACTTCAAACGGGAAACAACCAACTGGATGTGTCACAATTCAGAGGTCACTAGATGGACGTCTTCAAGTAGCAGGTCGTAAAGGAGTCCCACACGTCGTTTATGCCAGAATTTGGAGATGGCCAAAAGTCAGCAAAAACGAACTGGTGAAACTTGTTCAATGCCAAACATGTGCCGACCATCCAGATAATATTTGTATAAATCCATATCACTACGAACGAGTTGTTTCGAATCGAATAACAAGTGCAGATAACACTCTTCATGGCGGAGATATTCCAATGAAAAATGAATATATGGGAGAGCAGGGAATGATTGATGGTAGTTATGGTGATTGGCCAAGTACTCCTCCTGATAACAATTTTAATGGAGGGTTCCCAACATCAAATGTCCAACATACATCACCTCAATTGCCCCCATTGATATCTGATATTCCCCTTGATCTCACACAAATAATTGTTCCAACACCATCTCAGCCATTAGATAATTGGTGCTCAATTATTTATTATGAATTGGATACACAAATCGGAGAAACTTTTAAGGTTAGTGCTCTGGATCACGGAAAAGTAATTGTGGATGGTGGAATGGATCCACATGGAGAGAACGAAGGAAGATTTTGTCTCGGTGCACTTTCAAATGTGCATAGAACAGATGCTAGTGAGAAAGCAAGAATCCACATTGGCGGAGGTGTTGAACTGACTGCACACGCCAATGGAAACGTCTCCATCACTTCGAACTGCAAAATCTTCGTGAGATCTGGATATCTTGACTACACTCAAGGAGCTGAATACAGTAGTAAAGCACACCGTTTCACTCCAAATGAAGCCACATTTACGGTATTTGATATCAGATGGGCATACATGCAAATGCTTCGCCGCAGTGAATCGAGTAATGAGGCTGTTCGTGCTCAGGCAGCAGCAGTCGCCGGTTATGCGCCGATGTCCGTGATGCCAGCAATTATGCCAGATAGCGGAGTCGATAGAATGCGTCGAGACTTCTGTACAATCGCAATTTCATTCGTGAAGGCATGGGGAGATATTTATCAGAGAAAGACTATCAAGGAAACTCCATGTTGGATCGAAGTAACCCTCCATCGTCCACTTCAGTTACTTGACCAACTTCTCAAAAATAGTTCTCAATTCGGAAGTTCTTAA
>dana_GLEANR_18350_DROAN
ATGATATTCCCAAACGAAAAGAAGAAAGATCTATGGCGTTATGCGTCCAGAAACAATCCGGGTGTGCGCGATGGGGTGCCGTCTGTAGCGGGCGACCCGCCACCACGGCCGCAGCCCCCTCCACCTCGACTCCGCCCTCACAATCCGCATCAGTCGTTTGGTTACTCCGGCGAGGAGGATTCCTTGGCGATGCGTCAGACCCCGCCGCCACCCTACAGCTCGATGCCCTGCGCCATGGACTGCTCTGGTTCCTATTGCCAGAGTATGAGTCCGAACCACAACAACAACAACAACAACAACAACGAGTCGTACCGTCACCTGCCAAACCGCTTGGAATTCCCACCGTCGCCCAGCTGCGGATCAGTGTTAGCCGGCGAAAGCTCGGACCTCTACTGTATCGCACCTGGCTACAGTTGCGCAAGTTCTGGCGAAGATATGCTGATCGAAGAAAGCGATCAGGAACGGAGTCGGGTGACGGTGAGGGAGCCGGATCAGGTGGAGCGAGTGCATCATCCACGGACAACAAATACCGCCGCCTTTGTGACGATGCTACGAAACTGTTGCGGCGGAGCGACAGAGTCCATCAGCGAATCAATGTCCACAATTCCAACCACTGCGAAAGCCCTCCAACATGCCCAACAAAGCCGGAACCAAATCCAAGCTCATTCGCAGCTCCAGAGCACCCGGCGTTTTCGCGAGGACTTCGATGCCCTGATGAAGCTGCTGAAGCGCAAGCAGGTGGGGGAACTCCTGCTGGCGGTCAAGAGCCGAGTGGACGGGCCAACAAAGACCCCCCAGGCTACTGGATCGACCCCGCCCACCTACCTGCAGTGCATCCTGTTACCTTACCCCACGGCCCGGGAGCAACATGTGACGGCCAGCCGGCTGTTCTTCTGGCGGGATCTGCGGAGCGGCGAGGAGCTGAAGCGCCTGCCCTCCTGCCCCAGCGCCGGCGACTCGGTCTACACGTGTTGCAATCCTCTGCACTGGTTCCGCATCCTGTGCCTGAGCGAGACAGATTCCCATCGCTCAAAAATGCTGAGACTGAAAGATGCAGATTCCGAAGAAGACTCGCAGAACGATGCAAAGTCGACGGCGCTGAGCACGTGGAGCCCCAGCATTTCGAGCATCTTCAAGCGGACGGAGCAGCCTTCGCTCTTCGAGTCGTTTACTACTGACGGAAAAGATCACAACATTAATGCCAATGGCTGGTGCCAAATCGCCTATTGGGAGTTGGGTGATCGGGTCGGGAAGATGTTCCACGCCAGGACGACTGCCGTCAACATCTACACGGATGGACTGGTGGACAGTGGGGGGGACAGCATGTGCCTCAGTGACCTCTCGGTCGGCGGAACAGGGAAGACGGAGGAGGTGCAAAAAACGCGTCAAAAGGTCGGACTGGGGGTAACGTTGAGCCTGGAGCTGGGGGATGTCTGGATCTACAACCGTGGCCATGTTCCCATCTTTGTGGGCTCACCCACCTTGGAGCGTGTCAGCAAAGTGCTGCCCGGATGCTGCCTGAAAGCCTTCGAAACACACAGGGCTCAAATGTTAAGCATGAGACAGCAAGGACACCACCAAATGGGACCCATCGACTGGTTCAGCCTGAAGATCAGCTTCGCCAAGGGCTGGGGACAGTTCTACCGGCGACAGGACATCATGCGCTGCCCCTGCTGGCTGGACGTGAACTTCAGCCACCTGCGGTGA
>dana_GLEANR_3443_DROAN
ATGGACACCGACGACGTTGAATCCAACACCAGCAGTGCCATGTCCACCCTGGGCACTCTCTTCTCCTTCACATCGCCGGCGGTGAAGAAGCTGCTCGGCTGGAAGCAGGGCGACGAGGAGGAGAAGTGGGCGGAAAAGGCGGTCGACAGTCTGGTGAAGAAGCTGAAGAAGCGCAAGGGTGCCATTGAGGAGCTGGAACGAGCCCTGTCCTGTCCGGGCCAGCCGTCCAAGTGTGTGACCATTCCCAGGTCTCTGGACGGCAGGTTGCAGGTTTCACATCGCAAGGGCCTGCCACACGTGATCTACTGCCGTGTTTGGCGATGGCCCGATTTGCAGTCACACCACGAACTGAAGCCCCTCGAACTCTGCCAGTATCCGTTCAGCGCCAAGCAGAAGGAGGTCTGCATCAATCCGTACCACTACAAGCGCGTGGAGAGTCCGGTCCTGCCGCCGGTACTGGTGCCGCGCCACTCGGAATACGCGCCCGGCCACTCGATGCTGCAGTTCAACCATGTGGCCGAGCCGAGCATGCCCCACAACGTGAGCTACTCAAACAGTGGATTCAACAGCCTGGGCAACAGCAACACCTCTGTGGGCAGTCCCAGTTCCGTGAACTCCAATCCGAACTCGCCGTATGACAGCCTAGCGGGTACCCCGCCGCCCGCTTACAGCCCCTCAGAGGATGGCAATTCCAACAATCCCAACGACGGCGGCCAACACATGGACGCCCAAATGGGCGATGTGGCCCAGGTCAGCTACTCGGAGCCAGCCTTTTGGGCCTCGATTGCCTACTACGAGCTCAACTGTCGCGTGGGCGAGGTGTTCCATTGCACTAACAACTCCGTGATTGTGGATGGTTTCACGAATCCGTCCAACAACTCCGACCGCTGCTGCCTTGGCCAGCTGAGCAATGTGAACAGAAACAGCACCATAGAAAACACGCGGCGCCATATAGGAAAGGGCGTTCATTTATACTATGTGACCGGCGAGGTCTACGCCGAATGCCTCTCGGACTCCGCCATTTTCGTGCAGTCGCGGAACTGCAACTACCACCATGGATTCCACCCAAGCACCGTGTGCAAGATCCCGCCCGGATGCTCCCTGAAGATCTTCAATAACCAGGAGTTCGCTCAATTGCTGTCGCAGTCGGTAAACAACGGATTCGAGGCCGTCTATGAGCTCACCAAGATGTGCACCATCAGGATGTCATTCGTGAAGGGCTGGGGGGCGGAGTACCATCGCCAGGACGTTACTTCGACGCCGTGCTGGATCGAGATCCATCTCCACGGGCCGCTCCAGTGGCTGGACAAGGTGCTCACCCAGATGGGATCGCCGCATAATGCAATTAGTTCTGTATCCTAG
>dana_GLEANR_4213_DROAN
ATGTTGCCATTCACACCGCAGGTGGTCAAGCGATTATTAGCACTCAAAAAAGGCAGCGAGGACAACAGCGTCGAAGGCAAGTGGTCGGAGAAGGCCGTCAAGAACCTGGTGAAGAAGATAAAGAAGAACTCGCAGTTGGAGGAGCTAGAGCGGGCAATCTCCACGCAGAACTGCCAGACGCGGTGCGTGACGGTGCCGCGCAGTAAGCCCGCACCCGCCGGTGAGCATCTGCGGAAGGGTTTGCCGCACGTCATCTATTGCCGTCTGTGGCGCTGGCCGGATCTCCAGTCTCAGAATGAACTGAAGCCCCTGGACCACTGCGAATACGCCTTCCATCTGCGCAAGGACGAGATCTGCATTAATCCGTATCACTACAAGAAGATTGAGTTGTCGATTCTGGTGCCAAAGTCGTTGCCCACGCCGCCCGACTCCATTGTGGACTATCCGCTGGATAACCATACTCACCAGATACCCAACAACACCGACTACAATGCTGCGATAATCCGCAGCGCCTCACTGAGTCCGCCGCAGTACATGGAATTGGGTGGCTCCGGCTCCGGAACCGGTGCGGCCACATCCAGCTCAACTTCTGGGGCACCATCTTCCTCCCCCTCGTCCTACCAACAGCAGCAGCAGCTGTCCTTCGGCCAGAATATGGACTCGCAATCGAGTGTGCTGAGCGTGGGAAGTAGCATTCCCAACACGGGCACCCCGCCGCCCGGCTACATGAGCGAGGATGGCGATCCGATCGATCCCAATGACAACATGAACATGTCCCGGCTGACGCCGCCCGCCGATGCCGCACCAGTGATGTACCATGAGCCGGCCTTCTGGTGCTCCATCAGCTACTACGAGCTAAATACGCGCGTCGGCGAGACCTTCCACGCCTCGCAGCCCTCAATCACCGTCGACGGCTTCACCGATCCCTCTAACTCGGAGCGCTTCTGTCTCGGCCTACTCTCCAATGTCAACCGCAACGAGGTGGTGGAGCAGACCCGCCGCCACATTGGCAAGGGTGTGCGGCTCTACTATATCGGCGGCGAGGTGTTCGCCGAGTGCCTGAGCGATTCGTCCATCTTCGTGCAGAGCCCCAATTGCAACCAGCGCTACGGCTGGCATCCGGCCACCGTCTGCAAAATCCCGCCCGGTTGCAACCTGAAGATCTTCAACAACCAGGAGTTCGCCGCCCTGCTGTCCCAGTCCGTTTCGCAGGGATTCGAGGCGGTCTATCAGCTCACGCGCATGTGCACCATCCGGATGTCGTTCGTAAAGGGCTGGGGAGCCGAGTATCGCCGCCAGACGGTCACCTCGACGCCCTGCTGGATCGAGCTGCACCTGAACGGGCCGCTCCAGTGGCTGGATCGCGTCCTCACCCAGATGGGATCGCCGCGGCTGCCGTGCAGCTCCATGTCCTAA
>dana_GLEANR_7510_DROAN
ATGGGCGGCCCCGGGGCGGGACCGCCCGCCCACATGTACGGCGCCGTAGCTCCGCAGGACATCATCGTCCGGGACATGGTCCAGATGCCACCCCCACCGCCCTCAAACGCCCCAACATCGGCGGACGCCTGCCTGAGCATCGTCCACTCGCTGATGTGCCACCGGCAGGGCGGGGAGAGCGAGGGCTTCGCAAAGCGCGCCATTGAGTCGCTGGTGAAGAAGCTGAAGGAGAAGCGCGACGAACTGGACTCGCTGATCACGGCCATTACCACAAACGGCGCACACCCCAGCAAGTGCGTGACCATCCAGCGAACACTTGATGGTCGCCTGCAGGTCGCCGGTCGGAAAGGGTTTCCGCACGTGATCTACGCCCGGATCTGGCGCTGGCCGGATCTGCACAAGAACGAGCTGAAGCATGTCAAGTACTGCGCCTTCGCCTTTGATCTCAAGTGCGACTCTGTGTGCGTGAATCCCTACCACTACGAGCGCGTCGTCTCGCCGGGCATCGATCTGTCCGGCCTCAGTCTGCAGTCCGGGCCCAGTCGCCTCGTGAAGGACGAATACTCAGCGGGCCCCCTAGTTGGCGGCATGGACATCGATGGCAACGACATCGGCACGATTCAACACCACCCCACGCAGATGGTGGGCCCGGGCTATGGATACGCCCAAGGACCCGCTGAATATGTTGGCGACGGGAATCCCATGAGTGCGATGTTCCCCACCGGGCGAACAATACCAAAAATTGAGCCGCCAGATGGGGTGGTTGGGTCGCGGAGTTCATGGATGGTGCCGCCGCCACCGCGGCTCGGCCAGCCCCCACAACAACAGTCCCAGCCCCAGCCGCAGCAGCAACCCCCGCCGCCCCCCCAGCAGCAACAGCCACAGCAGCAGCCTCAGTCCCAATCCCAAGCTGTACCTCATGGCATGCCGGGCATGCCTGGCCCCATGAATACTGGCCCTGTGATGGCCCCGCCACCTCCGCCCCAGCAGAGCCAAAATCCCCAGGGCAATGGGGTGCACCACGCCCAGACCAACTCACCCACTGATCCCGCCTCCGCCATGGTCATGCAACAGCAGCAGCAGCAACAACAGCAACAGCCGCCGGGCGGCGTGCCAAACGGTGGTGTCAACGCCAGCGGTGGAGCCGGGAATGGAGGGCCATACTATGGCCAGCCACCGACAGGAAGTCAGATGCAGGGCTCCAGTGCAGCTGGAGGTGGAGGATCCGTTCCACAGCCCGTGCACGCCCAGCAGAATGGCTATGTTTCGCAGCCGGGATCCGCGGGAGCAGGCCCCAGTGGAGGAGGCAGTGTCTTCGGAGCAGCGCCGACTGCCTCACAGCAGCAACAACAAGCGGCTGCGGGAGTTCAGGCCAATGCCGGCTCTGGAGGAGCTCAGGCCAGCGGGGGAAGTGGAGCAGCTCAGACCTGGGCAGGTCCCAACACCCTCAGCTATACTCAGTCTATGCAGCCGCCCGATCCGCGCTCACTGCCGGGTGCCTTTTGGAACTCGTCGTTACCGGGCGAACTAGGATCTCCGCAACAAACCCCGCCGCAGCAGCAATCACAGCAGCAGCAACCGCGCCTGCTTTCGCGCCAACCGCCACCCGAGTACTGGTGCTCCATTGCTTACTTCGAACTGGACACTCAGGTGGGTGAGACGTTCAAGGTGCCCTCGGCCAAGCCGAACGTAATCATTGACGGCTATGTGGATCCATCCGGGGGGAATCGCTTCTGCCTAGGGGCCCTCAGCAATGTCCATCGGACCGAGCAGTCGGAACGCGCCAGGCTACATATTGGCAAGGGCGTGCAGTTGGATCTGCGCGGAGAGGGGGATGTGTGGTTGCGCTGCCTCAGCGACAACTCGGTGTTCGTACAAAGCTATTACCTGGATCGTGAGGCGGGTCGCACGCCCGGCGATGCTGTGCACAAGATTTACCCGGCGGCGTGCATAAAGGTATTTGACCTGCGCCAGTGCCACCAACAAATGCATTCTCTAGCCACGAATGCCCAGGCAGCGGCGGCGGCTCAGGCGGCCGCAGTGGCCGGAGTGGCCAACCAGCAGATGGGTGGAGGCGGAAGAAGCATTACGGCGGCGGCTGGCATTGGAGTGGACGACTTGCGGCGACTCTGCATCCTACGCCTGAGCTTCGTCAAGGGCTGGGGTCCCGACTACCCGAGGCAGTCGATCAAGGAGACTCCCTGCTGGATCGAAGTGCACCTCCACAGAGCCCTGCAGCTACTGGACGAGGTGCTCCACGCCATGCCCATCGATGGCCCACGAGCGACCACATAG
>dere_GLEANR_11880_DROER
ATGGGCGGCGGCTCGGGGGCGTGTCCGCCCGCCCACATGTACGGCGCCGTAGCCCCGCAGGACATAATTGTCCGGGACATGGTGCAAATGCCGCCGCCGCCCTCGAACGCCCCCACATCGGCGGACGCCTGCCTGAGCATCGTCCACTCGCTGATGTGCCATCGGCAGGGCGGCGAAAGCGAGGGATTTGCCAAGCGAGCCATCGAATCGCTGGTCAAAAAGCTGAAGGAGAAGCGCGACGAACTGGACTCCCTGATCACGGCCATCACCACGAATGGAGCCCATCCCAGCAAGTGCGTGACCATACAGCGCACCCTCGATGGTCGCTTGCAGGTTGCTGGTCGCAAGGGCTTTCCGCACGTCATATACGCTCGGATTTGGCGCTGGCCTGACCTGCACAAGAACGAGCTGAAGCACGTCAAGTACTGCGCCTTCGCCTTCGATCTCAAGTGCGACTCGGTGTGCGTGAATCCCTACCACTACGAGCGCGTCGTCTCTCCGGGCATCGACCTGTCCGGCTTGAGCCTGCAGTCCGGCCCCAGTCGCCTGGTGAAGGACGAATACTCAGCGGGCCCGTTGGTGGGCAGCATGGACATAGATGGCAACGACATCGGCACCATACAGCACCACCCAACGCAAATGGTGGGGCCCGGCGGCTACGGATATCCACAGGGTCCCTCCGAATATGTTGGCGATGCCAATCCCATGAGTGCAATGTTTCCCACCGGGCGCACAATACCAAAAATCGAGCCCCAGGATGGAGTGGCTGGGTCGCGTGGGTCTTGGATGGTGCCGCCTCCCCCCCGGCTGGGTCAGCCCCCGCAACAACAACAGCAGCCGCAGCAACAAACCCCGCAACCCTCACAGCAGCAGCAGCAGGCACAAGCGCAGGCAGCTGCTCACTCACTCCCTGTACCTCACGGTATGCCGGGCATGCCTGGTCCAATGAATCCCGGTCCCGTGATGGCACCCCCACCCCCGCCGCAGCAGGCTCAGAATCCCCAGGGCAATGGGGTGCATCATAACCAGGCCACTTCGCCCACAGATCCCGCCACCGCACTGGCCATGCAACAGCAGCAGCAACAACAACAGCAACAGCAGCAACCAGGCGGTGTGCCCAATGGATCAGTTAATGCCAGCGGCGGAGGAGCCACTGGCGGGCAGTACTATGGACAGCCACCTCCTGTAAGTCAAATGCAAGGTGCCGGTGGCGGAGGCACCTCGGTTGCCCCGTCCGTCCACGCCCAGCAAAACGGCTACGGGCCGCAGCCAGGATCCGCGGGCAGTGCTCCCGTTGGAGGTGGTGGTGTCTTTGGCACAGCCCAACCCACCCCACAACAACCGCAGCAGGCGCCGACCGGAGTGCAGGCCAATACTGGATCTGCTGGGGCTCAAGCTGGCGGAGGAGGCGGTGCGGCTGGCACCTGGACGGGACCCAACACCCTTACCTACACACAGTCTATGCAGCCACCAGATCCGCGCTCTTTACCAGGGGGATTCTGGAACTCGTCGCTTTCGGGTGACCTCGGCTCCCCGCAGCAGACGCCTCCGCAGCAGCAACAGCAACAGCAGCAACCACGCCTCCTGTCTCGCCAGCCGCCGCCGGAATACTGGTGCTCCATCGCATACTTCGAGCTGGACACGCAGGTTGGCGAGACCTTCAAGGTGCCCTCGGCGAAACCGAACGTAATCATCGACGGCTATGTGGATCCCTCTGGAGGCAATCGATTTTGTCTGGGCGCCTTGAGCAATGTTCATCGCACCGAACAATCGGAACGTGCCAGGCTGCACATTGGCAAGGGCGTACAATTGGATCTGCGTGGAGAGGGCGACGTCTGGCTGCGCTGTCTAAGTGACAACTCAGTTTTCGTACAAAGCTACTATCTGGACCGCGAGGCAGGACGCACACCTGGCGATGCTGTGCACAAGATTTATCCGGCCGCGTGCATAAAGGTGTTTGACCTGCGCCAGTGCCACCAGCAGATGCACTCGTTGGCGACCAATGCGCAGGCAGCGGCCGCAGCTCAGGCGGCAGCCGTGGCCGGAGTGGCCAATCAGCAAATGGGCGGCGGCGGAAGGAGCATGACAGCAGCGGCTGGAATTGGCGTGGACGATCTGCGCCGGCTGTGCATCCTGCGCCTGAGCTTTGTCAAGGGCTGGGGACCTGACTACCCACGCCAGTCCATCAAAGAGACGCCCTGCTGGATCGAGGTGCATCTGCATCGCGCCCTGCAGCTGCTGGACGAAGTGCTTCACGCCATGCCCATCGATGGCCCACGTGCCGCTGCCTAA
>dere_GLEANR_2866_DROER
ATGTTGCCATTCACCCCGCAGGTGGTCAAGCGTTTGTTAGCACTCAAAAAGGGCAACGAGGACAACAGCGTCGAGGGCAAGTGGTCGGAGAAGGCCGTCAAGAATCTGGTCAAGAAGATCAAAAAGAATTCGCAGCTGGAGGAGCTAGAGCGCGCGATCTCCACACAGAACTGCCAGACGAGGTGCGTGACGGTGCCGCGCAGCAAGCCAGCTCCCGCCGGCGAGCATCTGCGCAAGGGTCTGCCGCATGTCATCTACTGTCGCCTGTGGCGCTGGCCGGATCTCCAGTCGCAGAATGAACTAAAGCCCCTCGATCATTGCGAGTACGCCTTCCATTTGCGCAAGGAAGAGATCTGCATAAATCCGTACCACTACAAGAAGATTGAACTGTCCATCCTGGTGCCCAAATCGCTGCCCACGCCGCCCGACTCCATTGTGGATTATCCGCTGGACAACCATACGCACCAGATACCCAACAACACCGACTACAATGCCGCGATAATTCGCAGCGCCTCGTTGAGTCCGCCGCAGTATATGGAATTGGGCGGTGCCGGGCCCGTTTCCGTATCATCCATTCCCAACACCGGCACCCCGCCGCCTGGCTATATGAGCGAGGATGGTGACCCCATCGATCCCAACGACAACATGAACATGTCGCGTCTAACGCCGCCCGCCGATGCAGCGCCGGTAATGTACCACGAGCCGGCCTTCTGGTGTTCCATCTCCTACTACGAGCTAAATACGCGTGTCGGAGAGACGTTCCATGCCTCGCAACCCTCGATTACGGTGGATGGCTTTACCGATCCCTCCAATTCGGAGCGCTTCTGCCTCGGACTGTTGTCCAATGTGAATCGCAACGAGGTAGTGGAGCAGACACGTCGCCACATCGGCAAGGGCGTACGGCTGTACTACATTGGCGGCGAGGTATTTGCAGAATGCCTGAGCGACTCGTCCATCTTCGTACAGAGCCCAAATTGTAACCAGCGATATGGATGGCATCCGGCCACCGTATGCAAGATACCGCCCGGTTGCAACCTGAAGATCTTCAACAATCAGGAGTTCGCCGCCCTGCTGTCGCAGTCCGTGTCGCAGGGATTCGAGGCGGTCTACCAATTGACACGCATGTGCACCATCCGCATGTCATTCGTCAAGGGCTGGGGCGCCGAATATCGTCGCCAGACGGTGACCTCTACGCCCTGTTGGATCGAACTCCATCTGAACGGGCCGCTCCAGTGGCTGGACCGCGTGCTCACGCAGATGGGTTCGCCTCGGCTGCCGTGCAGCTCCATGTCATAA
>dere_GLEANR_9182_DROER
ATGGACACCGACGATGTGGAATCGAACACCAGCAGTGCGATGTCCACGCTGGGCTCGCTGTTCTCCTTCACATCGCCGGCGGTGAAGAAGCTGCTGGGCTGGAAGCAGGGCGACGAGGAGGAGAAGTGGGCGGAGAAGGCCGTCGACAGTCTGGTGAAGAAGCTGAAGAAGCGCAAGGGCGCCATCGAGGAGCTGGAGCGCGCGCTCTCCTGTCCCGGCCAGCCCTCAAAGTGTGTCACCATTCCACGCTCGCTGGACGGACGATTACAGGTCTCCCATCGCAAGGGTCTGCCGCATGTGATCTACTGCCGCGTGTGGCGCTGGCCCGATCTGCAGTCGCACCACGAACTGAAGCCCCTCGAGCTGTGCCAGTATCCCTTCAGCGCTAAGCAGAAGGAGGTCTGCATCAATCCGTACCACTATAAGCGCGTGGAGAGTCCGGTGCTGCCGCCAGTTCTCGTTCCTCGCCACTCGGAATTCGCGCCCGGACACTCGATGCTGCAGTTCAACCATGTGGCCGAGCCCAGTATGCCGCACAATGTGAGCTACTCGAACAGTGGATTTAACTCGCACAGCTTGAGCACCAGCAACACATCGGTGGGCAGTCCGAGCTCCGTGAACTCCAATCCCAATTCGCCGTACGACAGCTTGGCGGGCACACCGCCGCCCGCCTACAGTCCCTCGGAGGACGGCAACTCCAATAATCCGAACGACGGTGGCCAGCTGATGGATGCTCAGATGGGCGATGTCGCCCAGGTTAGCTACTCGGAGCCCGCCTTCTGGGCGTCGATAGCCTACTACGAGCTGAACTGCCGGGTGGGTGAGGTGTTCCACTGCAACAACAACTCCGTGATCGTCGACGGTTTCACGAATCCTTCCAACAACTCGGACCGCTGCTGCCTCGGCCAGCTGAGCAACGTGAATAGGAACAGCACCATCGAGAACACACGCCGTCATATAGGCAAGGGCGTTCATTTATACTATGTGACCGGCGAGGTCTACGCTGAATGCCTGTCCGACTCCGCCATTTTCGTGCAGTCGCGCAACTGCAACTACCACCACGGATTCCATCCGAGCACCGTGTGCAAAATACCGCCGGGCTGCTCGCTGAAGATCTTCAACAACCAGGAATTTGCTCAGCTGCTCTCGCAGTCGGTGAACAATGGATTCGAGGCCGTCTACGAGCTAACGAAGATGTGCACGATCCGGATGTCGTTCGTGAAGGGCTGGGGAGCGGAGTACCATCGCCAGGACGTGACCTCGACTCCCTGTTGGATCGAAATCCATCTGCACGGCCCGCTCCAGTGGCTGGACAAGGTGCTCACGCAAATGGGCTCTCCGCATAATGCAATTAGTTCGGTATCCTAA
>dgri_GLEANR_10237_DROGR
ATGGACACCGATGATGTGGAATCAAATACAAGCAGCGCCATCACAACATTGGGCACATTATTCTCATTCCAATCGCCGGCCGTTAAAAAGCTACTCGGCTGGAAACAGGGCGACGAGGAGGAGAAATGGGCCGAGAAGGCCGTCGACAGTTTGGTCAAGAAGCTAAAGAAGCGCAAGGGCGCCATCGAGGAACTCGAACGTGCTCTCTCCTGCCCCGGACAGCCATCCAAGTGTGTGACAATTCCACGCTCCCTAGACGGAAGATTACAGGTATCTCATCGGAAGGGTCTGCCGCATGTGATTTATTGTCGGGTTTGGCGCTGGCCCGATTTGCAGTCGCATCATGAACTGAAACCGCTCGAATTATGCCAATATCCGTTTAGCGCCAAACAGAAGGAGGTGTGCATCAATCCGTATCACTACAAGCGGGTGGAGAGTCCGGTGCTGCCGCCAGTGTTGGTGCCACGCCACTCAGAATTTGCACCGGGCCATTCGATGCTGCAGTTCAATCAGATGGCCGAGCCGAGTATGCCGCACAATGTTAGCTACTCGAACAGTGGCTTCAATTCGCACAGTCTCAGCAATAGCAACACATCGGTGAGCAGCCCCAGTTCGGTTAACTCCAATCCAAATTCACCGTATGACAGTTTGGCGGGCACACCGCCACCCGCCTACAGCCCCTCGGAGGATGGCAATTCGAACAATCCAAACGATGGCACACAAATGCTCGACGCCCAAATGGGCGATGTTGCCCAGGTTAGCTACTCGGAGCCAGCATTTTGGGCATCCATTGCCTATTATGAGCTCAATTGTCGCGTCGGCGAAGTCTTTCACTGCAACAACAATTCGGTCATTGTTGATGGCTTCACGAATCCATCGAACAACTCCGATCGCTGCTGTCTCGGCCAGCTGAGCAATGTGAATCGCAACAGTACCATTGAAAATACACGCCGTCATATAGGTAAAGGCGTTCATTTGTACTATGTTACTGGGGAGGTGTATGCCGAATGTTTGTCCGATTCCGCCATATTTGTGCAGTCGCGCAATTGCAATTATCATCACGGCTTCCATCCGAGCACTGTGTGTAAAATACCGCCCGGCTGTTCGCTAAAGATCTTCAACAATCAGGAATTTGCTCAACTCTTATCGCAATCGGTGAACAATGGCTTCGAGGCCGTCTATGAGCTGACCAAAATGTGCACGATTCGCATGTCCTTTGTCAAGGGCTGGGGCGCCGAATACCATAGACAGGATGTGACCTCGACGCCCTGCTGGATCGAGATACATTTGCATGGGCCGCTCCAGTGGCTGGACAAGGTGCTCACCCAGATGGGCTCGCCGCATAATGCAATCAGCTCCGTATCCTAA
>dgri_GLEANR_3000_DROGR
ATGGCCGGACCGGCCACTGGTCCCCCAGCCCATATGTACGGCGCCATAGCGCAGCAGGACATTATTGTGCGGGACATGGTGCAAATGCCGCCGCCGCCGCCGTCGAATGCGCCAACGTCAGCGGATGCATGTTTGAGCATTGTGCACTCGCTGATGTGTCATCGGCAGGGCGGGGAGAGCGAGGGATTCGCGAAGCGGGCGATCGAATCGCTCGTGAAGAAGCTGAAGGAGAAACGCGACGAATTGGACTCTCTGATAACGGCAATAACAACGAATGGAGCCCATCCCAGCAAATGCGTCACCATTCAGCGCACGCTCGACGGCCGCCTGCAGGTCGCCGGTCGCAAGGGCTTTCCGCATGTGATCTATGCTCGGATCTGGCGCTGGCCCGATCTGCACAAGAACGAGCTGAAGCATGTGAAGTACTGCGCCTTTGCGTTCGATCTCAAGTGCGACTCGGTGTGCGTGAATCCCTACCACTATGAGCGGGTCGTCTCGCCGGGCATCGATCTGTCGGGGCTCAGTCTGCAGTCGGGGCCCAGTCGCCTGGTCAAGGATGAATACTCAGCCGGCTCACTCGTCGGCAGCATGGACATCGATGGCAACGACATCGGCACCATACAGCATCATCCCACGCAGATGGTCGGCCCGGGTGGCTATGGCTATCCGCCCCAGGGGCCCGGACCAGGTGAATACGTCACCGATGCTAATCAAATGAGTGCAATGTTTGCTGCCGGGCGCGCAATACCAAAAATTGAGCCAACGGACGGTGCCGGGCCGCGCAGTTCGTGGATGGTGCAGCAGCAGCAACAGCAGCAGCAGCCACCGCCGCGACTCAGCCAGGCTCAGGCCCAGCAGCAGCAGCAGGCAGCGCCGCAACAGCAGCAGCCACAATCCCAATCCCAGCCAGCGCCGCACACTCTTTCCGTACCTCATGGCATGCCGGGTATGGGTGCCATGAATCCTGGCCCCGGTGCAGTTATGGCGCCGCCACCCCCGCCCACACAAGCACAGAACGCCCAAGGCAATGGCGTGCATCATGCCCAGACCAGCTCACCCACAGACGCCGCCACGCTGGCAGCCATGCAACAGCAGCAGCAGCAACAGCAGCCACCGCCAGGTGGTGGTGGAGTCGGCGGCGGCGGCGGAGCCAATGGACCCAATACCGTTCCCAGCAATTCCACTGGATCCGCTGGCAGCGCTGCCCAATACTATGGAGCCCCGCCCACCGGCACACAAATGCAAAATGTCGGCAACGATGTCAGCAAGTTTGGCAACAATGCCGGTGGCAGCAACGCGGGTCCGTCTACAGTGCACGCCCAACAGCAACAGAATGGCTACGTGCCCCAGTCGAATGCCCAAGGCACGGGCGCCGGTAGCTATGGTTCGACGCAGGCGACATCTGGACAGCAGCAGCAGCAGCAACAACAGCAGGCAACCGCTGGCAATCAGGCGAATGCGGGTGGAGCTGTGGGGCAGACCAGTGGCGGGGGCGGTGGCGCTGGCGGTGGCACAGGCGGCACCTGGACCGGACCCAATACACTCACCTACACACAGTCCATGCAACCGCCCGATCCGCGCTCCATGCCGGGCAGCTACTGGAACTCAACGCTGGGAGGGGATCTGGGTTCGCCGCAGCAGGCGCCGCAACAGCAGCAACAGCAGCAGCAGCAACAACAACAGCAGCAGCAGCCGCGTCTGCTGTCGCGTCAACCGGCACCGGAATACTGGTGCTCCATTGCGTACTTTGAGCTGGACACACAGGTGGGCGAAACGTTCAAAGTGCCGTCAGCCAAGCCAAATGTCATCATCGATGGCTACGTGGATCCGTCGGGCGGCAATCGTTTCTGTCTGGGCGCCCTCAGCAATGTGCATCGCACCGAGCAGTCCGAGCGTGCCAGGCTGCATATTGGCAAGGGTGTTCAGCTGGATTTGCGGGGCGAGGGCGATGTCTGGCTGCGCTGCCTCAGCGATAACTCTGTGTTCGTACAAAGCTACTATCTGGATCGCGAGGCGGGTCGAACGCCGGGCGATGCAGTGCACAAAATCTATCCAGCAGCATGCATAAAAGTGTTTGACTTGCGACAATGCCATCAGCAGATGCACTCGCTGGCCACCAACGCACAAGCCGCTGCTGCAGCGCAAGCAGCTGCCGTCGCTGGTGTCTCCAATCAACAAATGGGCGGCGGTGGCAGAAGCATGACGGCTGCCGCTGGCATTGGTGTGGATGATCTGCGTCGATTGTGCATACTGCGACTGAGCTTTGTGAAGGGCTGGGGACCTGATTATCCACGTCAATCGATTAAGGAGACGCCCTGCTGGATTGAGGTGCATCTGCATCGGGCGCTCCAGCTGCTCGACGAGGTGCTGCATGCCATGCCCATCGATGGAGCCGCTGCCTGA
>dgri_GLEANR_3838_DROGR
ATGCCCAAACAGCAACCACAGCCGCCTCACCCTCAACATCAACGCCACCTTCAGCTGCACACGTGCTATACCACGAGGACAACACCACCACCACAACCACCACTCCCCAGCTACACAATATGCTATTTGCCACAAATCCAGGATCAGCAGCAGCAGCATCAGCATCAATTGGCAACCGAAGCAGCAGCGATCGACGAATATTCGAGCTATTCTTATACCGAGAATGGTTGCAACTACGCAAATGCTGGCGCCGGCATATTAAGCGACGAAAACGGTCCTGTTTGTGCCACAGCGGCGAGTGCGGCAAGTGCGGCATCCTTTGCGATGTCAGCGGCAAACATGTTTCTGCGCAACTGTTGCGGCGGCGGCGAGACAACGACAGACTCCTCCTCGAGCAGTGGATCAGCGGACAGCAGACGCCAAATACTGCTGAGTCGTCAGCGTCCCAGCTCAACGTGCAACTTGCTGCGGCAACCTGCTACCAATCTGCTGTACTACCAAAGCTTCGAGGCGCTGTGGAAGAAGCTGAAGAGCAAACAAATCGCCGATCTAATCCAAGCGGTGAAAAGTCGTGTCGAACCACCAACGCCGCATCCCAAGTGCAACGGCGGCCTCACATCATCATCAGCCTCGACGACAAGCTATCTCCAGTGCATCCTGATCAAGTCCAACTCGCCCAGCGACCAGCTGCAGCACGTCTTCACATGCAGGCTCTTCTTCTGGCCCGAACTCAGGAATGCCGACGAACTGAGGCGACATCCTACTTGCCCCAGTGCACTCGATTACGTCTACGTCTGCTGCAACCCACTGCACTGGTATCGCATGACTTACCCCATCGATTCAGAACTCGCACCCCCGCCTTATCAGCGCTCGAAAATGCTGAGACTCCGAGATACAGATTCCGAGGGAAACACTCAAAACAACAACGAACAGTCGTCGTCAGCGTCGTGGACCGTACAGAGCAACAACAACAACAACAACAGCAGCAGCAGCAGCAGCAGCGGCTCCCACCACAGCCGAAGCATTTCGACGAGCATCATCAAAAAGGAGGCGGCGGAGTGCCTCCAGTCTTTCACCACTAGTGGAAAAGATGGAAGCGCCTGCACACAAGCGTGGTGCCAGATCGCCTACTGGGAGCTGGCTCAGCGCATCGGGGAGCTCTTCCATGCCACGAAGCCAGTACTCAATATTCACGCAGACGGGTCCGTCGACTGTGCCGGAGAGAGCCTCTGTCTGCGTGAATTACAGGGCAAGGGGAATCAACGCGATTCTGTGCAAAGCACGCGACAAAAAGTGGGTCTGGGTGTAACTCTAAGTGTGGAAGGTGGCGATGTGTGGATATACAATCGCAGTAATGTGCCCGTATTCGTGGATTCCCCAACACTGGCCGAACGCATGGATCGGGTGTGCAGAGTGATGCCTGGCCACTGTCTCAAAGCCTTCGACACACACAGGGCTCTAGTGCTGGCTAGCCAGCAGTCGCAACCGACGCATCTGGGACCAATTGATCGGTTTAGCATGAAGATTAGCTTTGAGAAGGGTTGGGGCAACAAATACAAGCGGCCAGACATTATGGGCTGTCCCTGTTGGCTGGAGGTGCACTTCTGTCAACTGCGGTGA
>dgri_GLEANR_9488_DROGR
ATGTTGCCATTCACTCCGCAAGTGGTTAAACGTTTGTTAGCACTCAAAAAGGGCAACGAGGACAACAGTGTCGAGGGCAAGTGGTCGGAGAAGGCCGTCAAGAATTTGGTCAAGAAGATCAAAAAGAATTCACAGCTCGAGGAACTGGAACGTGCCATCTCCACACAGAATTGCAACACGCGCTGTGTGACCGTGCCGCGCAGCAAGCCCGCTGCCACCGGCGAGAATTTACGCAAGGGTCTACCGCACGTCATCTATTGCCGTCTGTGGCGCTGGCCCGATCTGCAGTCTCAGAATGAATTGAAACCGTTGGAGCACTGCGAGTACGCGTTCCATTTGCGCAAAGACGATATCTGCATTAATCCATATCATTATAAGAAGATCGAGCTATCGATATTGGTCCCCAAATCGCTGCCAACGCCCCCCGATTCGATTGTCGATTATCCGCTGGACAATCATACGCATCAGATACCAAATAATACGGAATACAATGCTGCAATAATACGCAGCGCCTCGCTCAGTCCGCCACAGTATATGGAATTGGGTGGTGGCAGCAGCAGCAGCAATAGCAGCAGCATCATCATCACTACTACCACAACCTCAACCTCAAATAATACAAACCCATCAGCCGGATCAACCAGCTACCAACAACAACAACAGCAGCAACAACTGCAGCAGCAGCAACAACAACACTCGCCGCTATCATTTGGTGGGAGCGTGGTGGGCGTGGTAGGCGTTGGCCAGAACTTGCCACCGGGCAGCTGCAACATGGACTCGCAATCCAGTGTGCTCAGCGTTGGCAGCAGCATACCCAATACGGGCACACCGCCGCCTGGTTATATGAGCGAGGATGGCGATCCGATTGATCCCAATGATAATATGAATATGTCGCGGCTAACACCGCCCGCAGATGCCGCACCAGTGATGTATCATGAGCCAGCGTTCTGGTGCTCCATATCCTATTATGAGCTAAATACCCGTGTAGGTGAAACATTTCACGCCTCACAGCCATCGATAACAGTGGATGGCTTCACCGATCCATCGAATTCGGAGCGCTTCTGTCTTGGCCTCCTCTCGAACGTCAATCGGAACGAAGTCGTTGAGCAGACGCGTCGCCATATTGGGAAGGGCGTTCGCCTCTATTATATTGGCGGCGAGGTCTTTGCCGAATGCCTAAGCGATTCCTCAATATTCGTACAGAGTCCCAATTGCAATCAGCGTTACGGCTGGCATCCGGCGACCGTTTGTAAAATACCGCCCGGCTGCAATCTAAAGATATTCAATAATCAGGAGTTTGCCGCATTGCTGTCACAATCGGTATCGCAAGGATTCGAGGCCGTCTATCAGTTGACGCGCATGTGCACCATCCGTATGTCCTTTGTGAAGGGTTGGGGTGCCGAATATCGGCGACAGACGGTAACCTCAACGCCCTGCTGGATCGAGCTGCATCTGAATGGGCCGCTTCAATGGCTAGATCGTGTCCTCACCCAGATGGGATCGCCACGCTTGCCCTGCAGCTCCATGTCGTAA
>dmoj_GLEANR_14931_DROMO
ATGTTGTCATTCACTCCGCAAGTGGTTAAACGTTTGTTAGCACTCAAAAAGGGCAACGAGGACAATAGTGTCGAGGGCAAGTGGTCGGAGAAGGCCGTCCGGAACCTGGTGAAAAAGATCAAAAAGAATTCGCAAATTGAGGAACTAGAGCGCGCCATATCCACGCAGAATTGCAACACCCGGTGTGTGACTGTGCCGCGCAGCAAACCCGCTGCCACTGGCGAGAGCCTACGCAAGGGTTTACCGCACGTCATCTATTGCCGATTGTGGCGCTGGCCCGATCTCCAGTCGCAGAATGAACTAAAGCCGCTCGAGCACTGCGAATACGCGTTCCATTTGCGAAAGGACGATATCTGCATCAATCCGTATCACTACAAGAAGATCGAGCTGTCGATATTGGTGCCCAAGTCGCTGCCAACGCCCCCCGACTCCATAGTCGACTACCCATTGGACAATCACACACATCAGATACCAAATAATACGGAGTACAATGCTGCAATAATACGCAGCGCCTCGCTCAGTCCGCCACAGTATATGGAATTGGGTGGCAGCAGCAGCAACAGCAGCAGCAACACCACTATCAACTCAACGGCAACGGGTGCCGGTGGCTATCAGCAACAGCAGCAGCAGCAACAGCAGCATCAGCAACTGCAACAGCAACACTCGCCACTATCCTTTGGCAGCGTGGTAGGAGTCGGCCAGAACTTGCCGCCAGGCAGCTGCAACATGGACTCGCAATCCAGCGTCCTCAGTGTGGGCAGCAGCATACCCAATACGGGCACCCCGCCGCCGGGCTATATGAGCGAGGATGGCGATCCAATTGATCCCAATGATAATATGAATATGTCGCGGCTAACACCGCCCGCCGATGCTGCACCAGTGATGTACCATGAGCCGGCCTTCTGGTGCTCCATATCCTACTATGAGCTAAATACCCGAGTGGGCGAAACCTTTCACGCCTCACAGCCATCAATAACGGTCGACGGCTTCACCGATCCATCCAATTCGGAGCGCTTCTGTTTGGGCCTACTCTCGAACGTGAATCGCAACGAGGTCGTTGAGCAAACGCGTCGCCATATTGGCAAAGGCGTTCGCCTCTATTACATTGGCGGCGAGGTCTTTGCCGAATGCCTGAGCGATTCATCAATATTCGTTCAGAGTCCCAATTGTAATCAGCGTTACGGCTGGCATCCGGCAACTGTCTGCAAAATACCGCCCGGCTGCAATCTAAAGATCTTCAATAATCAAGAGTTTGCCGCCTTGCTATCCCAGTCAGTCTCGCAGGGATTCGAGGCCGTTTATCAGCTAACGCGCATGTGCACCATTCGCATGTCCTTCGTCAAGGGCTGGGGTGCCGAATATCGCCGGCAGACGGTCACTTCCACGCCCTGCTGGATCGAGCTCCATTTGAATGGACCACTTCAATGGCTTGATCGTGTACTCACCCAAATGGGATCGCCTCGATTGCCCTGCAGCTCCATGTCCTAA
>dmoj_GLEANR_2778_DROMO
ATGGACACCGATGATGTCGAATCGAACACAAGCAGCGCCATTACCACATTGGGCACCCTCTTCTCATTCCAATCGCCGGCCGTCAAAAAGTTATTGGGCTGGAAGCAGGGCGATGAGGAGGAGAAATGGGCCGAGAAGGCCGTCGACAGTTTGGTAAAGAAGCTCAAGAAGCGTAAAGGTGCCATCGAGGAACTAGAACGTGCCCTATCCTGCCCCGGTCAGCCATCCAAGTGTGTGACCATACCACGATCGCTCGACGGACGATTACAGGTATCTCATCGCAAAGGCCTGCCGCATGTGATTTATTGCCGCGTTTGGCGCTGGCCGGATCTACAGTCGCATCACGAACTGAAACCGCTCGAATTATGCCAATATCCGTTCAGCGCCAAACAGAAGGAGGTCTGCATCAATCCGTATCACTACAAGCGCGTGGAGAGTCCAGTATTGCCGCCAGTTTTAGTGCCGCGCCACTCGGAATTTGCGCCGGGTCACTCGATGCTCCAGTTCAATCAGATGGCCGAGCCGAGTATGCCCCACAATGTGAGCTACTCGAACAGCGGCTTCAACTCGCACAGTCTCAGCAATAGCAACACCTCGGTGGGCAGCCCCAGTTCCGTGAACTCCAATCCGAATTCACCGTACGAGAGCCTGGCTGGTACACCGCCGCCCGCTTACAGCCCCTCCGAGGATGGCAACTCCAACAATCCGAACGATGGCACACAAATGCTCGACGCCCAGATGGGCGATGTGGCTCAGGTTAGCTACTCGGAGCCGGCCTTTTGGGCATCCATTGCCTACTATGAGCTCAACTGCCGTGTCGGCGAGGTGTTCCACTGCAATAACAATTCGGTGATTGTCGACGGCTTTACGAATCCATCAAACAACTCCGATCGCTGCTGCCTCGGCCAGCTGAGCAATGTCAATCGCAACAGTACCATAGAGAATACACGCCGTCACATAGGTAAAGGCGTCCATCTGTACTACGTAACCGGCGAGGTCTATGCCGAATGCTTGTCCGATTCAGCGATATTTGTGCAGTCGCGCAACTGCAACTATCACCATGGCTTCCATCCGAGCACCGTTTGCAAGATACCGCCGGGCTGCTCATTGAAGATCTTCAACAATCAGGAATTTGCTCAACTGCTGTCGCAATCGGTGAACAATGGCTTCGAGGCCGTTTATGAGCTGACGAAAATGTGCACGATCCGCATGTCGTTCGTGAAGGGCTGGGGAGCCGAATACCATCGGCAGGATGTGACATCGACGCCCTGTTGGATTGAGATACATTTACACGGGCCGCTGCAGTGGCTGGACAAGGTGCTCACACAGATGGGGTCGCCGCATAATGCAATAAGTTCCGTATCCTAA
>dmoj_GLEANR_8537_DROMO
ATGGCCGGACCGGCCGCTGGTCCGCCAGCACATATGTATGGCGCCATAGCGCAACAGGACATAATTGTTCGGGATATGGTGCAAATGCCGCCGCCGCCGCCGTCGAATGCGCCCACTTCAGCGGATGCTTGCCTGAGCATCGTCCATTCGCTAATGTGCCATCGGCAGGGTGGGGAGAGCGAGGGCTTTGCTAAGCGCGCCATCGAGTCGCTCGTTAAGAAGCTGAAGGAGAAGCGAGACGAATTGGATTCGCTGATAACAGCAATTACCACGAACGGCGCTCATCCAAGCAAATGCGTCACCATACAGCGCACGCTCGACGGCCGACTGCAGGTGGCTGGCCGTAAAGGCTTCCCGCATGTGATCTATGCACGCATCTGGCGCTGGCCAGATCTGCACAAGAACGAGCTGAAGCATGTGAAGTACTGCGCTTTTGCGTTCGATCTCAAGTGCGATTCAGTCTGTGTGAATCCCTACCACTACGAGCGCGTCGTATCGCCGGGCATCGATCTGTCTGGCTTGAGCCTGCAGTCGGGACCCAGTCGATTGGTCAAAGATGAATACTCAGCCGGCTCTCTCGTTGGCAGCATGGACATTGATGGCAACGACATTGGCACAATTCAGCACCATCCCACGCAGATGGTCGGCCCGGGTGGCTATGGCTATCCACCACAGGGTCCCGGACCCGGTGAATACGTCACCGATGCTAATCAAATGAGTGCAATGTTTGCTGCCGGTCGCGCAATACCAAAAATTGAGCCAACGGACAGCGGCGGGCCAGTGCGCAGCTCGTGGATGTTGCGGCATCCGCCACCGCCGCAGCAGCAACAGCAGCAGCAGGCGGCGCCACAGCAGCAGCCACAGACCCAATCCCAGCCAGCGACGCACGCACTTTCCGTACCTCATGGCATGCCGGGTATGAGCGCTATGAATCCTGGCTCCGGTGCCGTTATGGCGCCTCCACCCCCGCCCACACAAGCACAGAACGCACAAGGTAATGGCGTGCATCATGCCCAGGCCAGCTCACCCACAGATCCAGGCACGATGGCCATGCAGCAACAGCAACCGCCGCCGGGTGGCGGACCCAATGGACCAAATGTGGCCAGCAATTCAACCGGAGGAGCTGCTGGCAGCGCCGGTCAGTACTATGGGGCGCCGCCCGCGGGCGCACAAATGCAGAGCGTGGGCAATGATGTCGGAAAATTTAGCAGCAGTGGCAATAGCGGCTCTGGACCGACCCCTGTGCACGCCCAGCAACAACAGAATGGCTATGTGCCGCAGCCGAGTGGTCAGGGAGCTGGCGCCAATAGCTACGGCTCATCCCAGCCTCCGTCTGCACAACAACAGGCTGCAGCAGGCAATCAGCCAAATGCTGGCGGTGCTGCCCAGGCCAGTGGAGGTGCTGGTGCCGGTGGAGCAGCAGGCACCTGGACGGGACCCAATACGCTCACATACACACAGTCCATGCAGCCGCCTGATCCGCGCTCCTTACCCGCCAGTTACTGGAGTACGGCGTTGCCTGGCGATCTGGCTTCACCGCAACAGGCGCCGCCTCAGCAACAGCAGCAGCAACAGCCACGATTGCTATCACGCCAGCCTGCGCCAGAGTACTGGTGCTCCATTGCCTACTTTGAGCTGGACACACAGGTCGGCGAGACTTTCAAAGTGCCCTCAGCCAAGCCGAATGTAATCATCGACGGCTACGTAGATCCCTCTGGAGGCAATCGTTTCTGTCTTGGCGCTCTCAGCAATGTCCACCGCACTGAGCAGTCGGAGCGAGCCAGGCTACACATAGGCAAGGGCGTGCAATTGGATCTGCGCGGAGAGGGTGATGTCTGGCTGCGCTGTCTCAGCGATAATTCTGTCTTCGTACAAAGCTATTACTTGGATCGCGAGGCGGGTCGCACGCCGGGCGATGCCGTGCACAAGATCTATCCAGCTGCCTGCATCAAAGTGTTCGACTTGCGTCAATGCCATCAGCAGATGCACTCGCTGGCCACCAATGCACAGGCTGCTGCGGCAGCACAAGCGGCCGCCGTGGCAGGCGTTTCCAATCAACAAATGGGCGGCGGTGGTAGAAGTATTACTGCTGCCGCTGGCATCGGTGTGGATGATCTGCGTCGTTTGTGTATTCTGCGGCTGAGCTTTGTGAAGGGCTGGGGACCTGATTATCCGCGTCAATCCATTAAAGAGACACCCTGCTGGATCGAAGTGCATTTGCATCGTGCGCTGCAGCTGCTCGATGAGGTGCTGCATGCCATGCCCATCGATGGAGCCGCTGCCTAA
>dmoj_GLEANR_9049_DROMO
ATGATATTCCAAAGCGAAAAGAAAAAAAAACTATGGCGTTATGCGTCAAGAAACAACCCGGCTACGTGCGATGCGGATGGGATACCGACACCCATGCAGCAACAACAGCCGCTGCACCCTCCACATCAACGCCACCTTCAGAGTTGCGGCAGCTTCTGTTGCTGCTACGCGGATCAGTCTTCGCTGATGATGATGCGGCAGCCGAACAGCCCGTCCCCACCACCGTACAGTTCAATACCCTCCATAGACTGCTCAGGCTCCTATCGCCCCACCCACAACCAGCCCCAGCTGCAGCTGATGTGCCACCCAAGTGGGCAAGAAGACATTTCCGTGTCCGCCTCGGCGACCGAAGAATCGAACTATTCCTATATAAAAGATGGATGCAGTTACGCAAGCTCTGGCGCCGGCATGTTGGTCGACGAAAACAGGTTCTGTCCGGAGTGGGCTCTACCGATGTCGGCGGCTGTGCCGATGCCGATGCCGATGCCGGCTTGTTCCAATGCACATTCAACGACAGCCGCGGCTACCTTTGCCACGACAGCGGCGAAGATGTTTCGCAACTGCTGTGGCGGCGGCGGAGACAGCAGCAGCAGCAGCAACAGCAGCAGCGGGACGACGACAGACTTCGGGAACAGATTCTTTTCGAAAGCGAACCCGGTGCAGAGCAAACGCCACAGTCAGAGCCGACAGCGCACAGCCTCATCCACACCCACCTGCCCAATGCATACCCAGTCGCCCACGTTGTCCCCAGCCGGGGCCGGGTCAATGTCAGCGACAGCCTTGCGTCTAGAGACGGTGCACCAAAACTTCGATGCATTGCTAAAGAAGCTCAAGAGCAAACAGATAGCCGATCTACTCCAGGCCGTAAGAAGTCGCGTGGATCCGCCTCACAAGCGCGACCCGCCAGACACGTCGAGCTATCTGCAGTGCATCCTAATCAAGTGCAGCTTGCCCATCGACAAGGGGCAACATGTGACCACGTGCCAGCTTTTTCTTTGGTCCGACCTCATGGATGCCGGCGAGCTAAGGCGTCTGCCCACTTGCCCCAGTGCTCGGGACTCCGTCTATATCTGCTGCAATCCACTGCACTGGTATCGGATAAACTATCCAATCGATTCAGAGTCCGCACCCCCGCCGTATCAGCGATCAAAAATGCTGAGACTGAGAGATCAAGATACCGAGGAATACATTCAAAACAACAACGAAAGCTCGTCGATGACTGCGTGGGCCGTGCAGAGCAATAGGAACAACAACAGCAACAGCAACAGCATCATCAAACAATCGGAGTCCCAGTTGTATGTGCCGAGTCTTGAGTCTTTTACCACTGATGGAAAAGATCACAGCGCGAATAATAATGCTTGGTGCCAGATTGCCTATTGGGAACTATCGCAGCGTGTTGGAGACCTGTTCCACGCCAGGAGGTTGGCAGTTAATATCCACACAGACGGGCCAGTGGACTGCACTGGAGAGAATATGTGCCTACGCGAATTTTGTGGGAAGCAAACATCGTCGGATGCAGTCCAAAAGACGCGTCTGAAGATCGGTCTGGGTGTGACCCTAAGTCTGGAGTGTGGGGACGTGTGGATCTACAATCGAAGCAATGTGCCGATATTTGTGGACTCGCCAACGCTTGCCGAGCGCTTGGACCGGGTGTGTAAATTGATGCCTGGCTATTGTCTCAAAGCCTTTGAAACACACAGGGCTCAATGGCTGGCCGAAAAGCAGATGGAACAGACCCATTTAGGGCCAATCGATCGGTTTAGTATGAAGATCAGTTTCGCCAAGGGCTGGGGTAACATGTATCGTCGACAGGATATTATGTGCTGTCCCTGCTGGCTAGAAGTGCACTTCAGCCATCTGCGGTGA
>dper_GLEANR_20280_DROPE
ATGAAATTGCGCAGCCAATCCTACCGCGAAATGGTTAAAATACTCAAAGACGCTGGTGTCTATGTGGAAGGAATGCAAACTTCAGAGCTTAAGCAGCTTTTGCAGACCGTAGAAATGTCCACCATGCAGCGAATCGAGGCAAACCAGGAAAACCAGAATTTCGAAACTGCCCGCAATGAAGGCGAGCTGGAGGTTAATTCATCGCACCCCGTGGAGGTCCACCAATCGACTACCGACATGCTGCCGTCTGTGCTGACGCCTCGTTTCTCGCTTGCGCCCATGGCTGGTGATGTGGGTGTGGATGTCTCTCAGCCTGGTTGCGATCGTCCTTCCAGTGAGCCCCTTCTTCTGTCGCCTCGTTTTTCGCTTTCGCCCATCGCTAGTGATGTGGGTGTGGATGTCTCACAGCCTGATTGCGATAGTTCTTCCAGTGAGCCCCTTCTGCTGACGCCTCGTTTCTCGCTTTCGCCCACGGCTGGTGATGTGGGTGTGGGTGTCTCACAGCCTGATTGCGATAGTCCTCCCAGTGAGCCCCTTCTTCTGTCGCCTCGTTTTTCGCTTTCGCCCATCGCTAGTGATGTGGGTGTGGATGTCTCACAGCCTGATTGCGATAGTTCTTCCAGTGAGCCCCTTCTGCTGACGCCTCGTTTCTCGCTTTCGCCCACGGCTGGTGATGTGGGTGTGGGTGTCTCACAGCCTGATTGCGATAGTCCTCCCAGTCAGCCCCTTCTGCTGACTGTTCGTGCAGTTGTACATCATGCCCTTGAGTGGAGCCCCTCGGCCGAGCGTCAGACTGTACGCGAGCGTCAGACTGTACGCGAGCGCAGTGCAGACGGGAACAGCCGCGAAGGCGAGCTGGAGGTTAATTCATCGCACCCCGTGGAGGTCCACCAATCGACTACCGACATGCTGCCGTCTGTGCTGACGCCTCGTTTCTCGCTTGCGCCCATGGCTGGTGATGTGGGTGTGGATGTCTCTCAGCCTGGTTGCGATAGTCCTTCCAGTGAGCCCCTTCTGCTGACTGTTCGTGCAGTTGTACATCATGCCCTTGAGTGGAGCCCCTCGGCCGAGCGTCAGACTGTACGCGAGCGCAGTGCAGACGGGAACAGCCGCGTACTCCGCATTCGCCTCGCATTCAAGCGTGTCCAAACCAACAACAAAAACAATACCTACAGTAGCAACGATCATTCATCCCCATCCACTTAA
>dper_GLEANR_22548_DROPE
ATGTTGCCATTCACCCCGCAAGTGGTCAAACGATTGTTAGCACTCAAAAAGGGCAACGAAGATAACACCGTCGAGGGCAAGTGGTCGGAGAAGGCCGTCAAGAATCTGGTGAAGAAGATCAAAAAGAACTCGCAGCTGGAGGAGCTAGAGCGTGCCATTTCCACACAGAACTGCCAGACGCGCTGCGTGACAGTGCCGCGCAGTAAGCCCGTCCCACCCGGCGAGCATCTGCGGAAGGGTCTGCCGCACGTTATCTACTGCCGTCTATGGCGCTGGCCGGATTTGCAGTCACAGAATGAATTGAAGCCGCTGGATCACTGCGAGTACGCCTTCCACTTGCGCAAGGACGAGATCTGCATCAATCCGTATCACTACAAGAAGATCGAGCTGTCGATATTGGTGCCCAAGTCGCTGCCCACACCGCCCGATTCCATAGTGGACTATCCGTTGGACAACCACACGCATCAGATACCAAATAATACCGATTATAATGCTGCGATAATACGCAGCGCCTCGTTGAGTCCGCCACAGTATATGGAATTGGGTGGTGGCAGCGGTCCGGTCACCTCCTCCTCAGCATCAGCCTCCGCTTCATTGTTGGTTTCGGCCACCTCCTCATCGTCATCCTCGTCGTACCAGCAGCCACTATCGTTTGGCCAGAACATGGACTCGCAGTCGAGCGTGCTCAGTGTGGGCAGCAGCATTCCCAATACGGGCACCCCGCCACCCGGCTACATGAGCGAGGATGGGGACCCCATCGATCCCAATGACAACATGAACATGTCGCGCCTGACGCCGCCCGCCGATGCCGCCCCAGTGATGTACCACGAGCCAGCCTTCTGGTGCTCCATCTCCTACTACGAGCTAAACACGCGGGTCGGCGAGACCTTTCATGCCTCCCAGCCCTCTATTACGGTGGACGGCTTCACAGATCCCTCCAACTCGGAGCGCTTCTGTCTCGGTCTGCTCTCCAATGTGAATCGCAACGACGTTGTCGAACAGACACGCCGTCATATCGGCAAAGGCGTTCGACTCTACTACATTGGCGGCGAGGTCTTTGCCGAATGCCTCAGCGATTCGTCCATATTCGTGCAGAGTCCGAACTGCAATCAGCGTTACGGCTGGCATCCGGCCACCGTTTGCAAAATCCCGCCCGGCTGCAATCTGAAGATCTTCAACAATCAGGAGTTTGCCGCCCTTCTCTCCCAGTCCGTGTCGCAGGGATTCGAGGCCGTCTACCAGCTGACACGCATGTGCACCATTCGAATGTCCTTTGTGAAGGGCTGGGGGGCCGAGTATCGTCGCCAGACGGTCACCTCAACGCCCTGCTGGATTGAGCTGCATCTGAATGGCCCACTCCAGTGGCTGGATCGCGTTCTCACCCAAATGGGATCGCCGCGACTGCCCTGCAGCTCCATGTCGTAG
>dper_GLEANR_4007_DROPE
ATGATATTCCCAAACGAAAAGAAGAAAGAACTATGGCGTTATGCGTCAAAAAACAATCCGGGTGCGTGCGATGGGGTGCCAGGACCCACACAGCCACCACAGCCGCCGCCCCCTCCACATCGACACCGCCCTCAGATGCTGCGGGGTTCCTCGTTTGGCAGCAGCAGCTTCTTTTGCGAGGAAGCCTCCTTACCGATGCGACAAACGCCCCCGCCACCATACAATTCGATTCCCTACGCGACAGACTGCTGCGGCCCTTACTGCCAGAACAACAGCGGCAGCCCCAACGCCAACAACTCCCGCCTCCCCCGTCCACCACTAAACTTCACACAACAGTTAGTACCACGTGCGGATACTGTGGGATCACCACCAACCGCGCTCAGTGCCACAGAAGAGTCGGACTTCAGCTATACCAAACCTGGATGCAGCTGCGCAAGCTCTGGCGACGATATGTTGATCGACGAAAACGATCAAATGCACCATCAGACCTCAACGTCGCCTCGTTCCGTGGCATCAGTGAGTGCGACGACCTTTCGAACGACTGCGGCGAATATGTTTCGCAACTGCTGTGGCAGCGGTGGCCATGCAGCGGAGGCCAGCAGTGGCTCGACTTGCTGGAGCCGCGAGAACACAATTCCATTCACAAAACCATCGCACCCTCATCCCCAGCATCGCATTCGAAAAGACTTCGATGCCTTGATGAAGCTGCTGAAGCCAAAGCAACAGTCGGAGCTTTTGCGTGCCTGCATTCTGATCAAGTGCAGCACCTCGTCAGCCGAGCAGCACTTGAACGCGTGTCGACTCTTCTTTTGGTCCAGCCTCAGGAACGGCATGGAGCTAAAACGCCTGCCCGCCTGTCCCAGCGCACGAGACTGCGTTTACACATGTTGCAATCCACTGCACTGGTATCGCATAATCCACTTCAACGACACAGAGTCCTCACTTCCGCCATACCAACGTTCCAACAAAATATTGCGACTGAAAGATGCAGGTGACACAGTCAACACCAAGGGCTGGTGCCAAATTGCCTATTGGGAGCTGTCCCATCGCGTTGGAGAGTTCTTTCACGCTAGAAAGACAACTGTCAATATCTACACAGATGGGGTTGTGGACAGTGGTGGAGATAGCATGTGCCTTCGCGAGCTAACTGCCGTGGGCAGGGGACCTCACTCTGACGCTGTCCAAAATACACGACAAAAAGTCGGGCTAGGAGTTACATTGAGCCTTGAAAGCGGCGATGTTTGGATTTACAATCGAGGCAACGTGCCAATCTTTGTAGACTCTCCGACACTAGCCGAACATCTGGACCGTGTCTGCAAAGTAATGCCTGGATATTGTCTGAAGGCCTTCGAAACTAACAGGGCTCAACTGTTAATCACAAAACGGTCTCATAATCATCCATTGGGACCTATCGACCGGTTTAGCATGAAAATAAGTTTCGTCAAGGGCTGGGGTCATACATACAAACGGCAGGATATTATGGGCTGTCCCTGCTGGCTGGAGGTGCATTTCAGCCACCTGCGGTGA
>dper_GLEANR_5969_DROPE
ATGGGTGGTCCCGGTGCCGGTCCGCCCGCCCACATGTACGGCGCCGTAGCCCCCCAGGACATTATTGTCCGTGACATGGTACAGATGCCACCGCCGCCGCCCTCGAATGCCCCCACATCGGCGGATGCCTGCCTGAGCATTGTCCACTCGCTGATGTGCCACCGGCAGGGCGGCGAGAGTGAGGGATTCGCCAAGCGCGCCATTGAGTCGCTGGTGAAGAAGCTGAAGGAGAAGCGCGACGAATTGGACTCGCTGATAACGGCCATCACCACAAACGGAGCCCATCCGAGCAAATGCGTGACCATCCAGCGCACTCTCGACGGTCGTCTGCAGGTCGCCGGACGCAAGGGCTTCCCGCACGTAATCTATGCACGTATCTGGCGGTGGCCCGACCTGCACAAGAACGAACTGAAGCACGTCAAGTACTGCGCCTTTGCCTTCGATCTCAAGTGCGATTCGGTGTGCGTGAATCCCTATCACTATGAGCGCGTCGTCTCCCCGGGCATCGATCTGTCCGGCCTCAGTCTGCAGTCGGGTCCGAGCCGCCTGGTGAAGGACGAATACTCAGCCGGACCGTTGGTCGGGGGCATGGACATCGATGGCAACGATATTGGCACCATTCAGCATCATCCCACGCAGATGGTGGGCCCCGGCGGCTATGGCTATCCTCAGGGACCAGCTGAATATGTCGGCGATGGCAATCCCCTGGGTGCAATGTTCTCCACTGGCCGAACAATACCAAAAATTGAGCCACAGGACGGTGTAGCTGGGTCACGCAGTTCGTGGATGGTGCCGCCGCCGCCGCGGCTTGGCCAGCCATCGCAACAGCAACAGCAGCAGCAACAGCCCCCGCCGTCCCAACAGCAGCAGCAGCAACAGCAGCCGCAATCCCAATCCCAGGCAGCTCCGCACTCGCTTTCTGTACCTCATGGCATGCCGGGCATGCCTGGTCCCATGAATCCTGGCCCAGTTATGGCGCCGCCACCCCCGCCCCAGCAAGCACAGAATCCCCAGGGCAATGGAGTGCATCATGCCCAGGCCAATTCGCCCACAGATCCTGCCTCCGCAATGGCCATGCAGCAGCAGCAGCAACAACAACAACAGCAGCAACAGCAACAGGCACCGGGTGGCGTGCCCAATGGACCGAATGGTGCAGTCAATGCCAGTGGAGGCCCAGGCAGCGGTGGGCAGTACTATGGTCCACCCCCCACATCTAACCAGATGCAGAACGTGGGCGAAAACAAGTTCAGTGGCAGCGGAGGTGGCGGCGCAGGTCCAGGTTCAGCCGTTCATCCGCAGCAGAATGGTTATGTATCGCAGTCGGGATCCGCAAATGCAGCACCACCCTTTGGAGCACCACCACCCACCTCCCAGCAACAGCAGCAGCAGCAACAACAGCCGCCATCCGGTGTCCAGGCCAATTCATCAGCTGGCGGGGCACAGGCTAGTGGTGGCAGTGGAGCTGCCGGTACCTGGACAGGTCCTAACACTCTAACCTACACACAATCCATGCAGCCGCCCGACCCGCGCTCACTGCCGGGGAACTCATCAATGCCAGGTGACCTGGCCTCCCCACAGCAGACGCCGCCACAGCAACAGCAGCAGCAACAACAGCCCCGTTTGCTCTCCCGTCAACCGCCGCCGGAGTACTGGTGTTCCATTGCCTACTTTGAGCTGGACACGCAGGTGGGTGAGACCTTCAAGGTGCCCTCGGCCAAGCCGAATGTCATTATCGATGGCTATGTAGATCCCTCCGGCGGCAACCGCTTTTGCCTAGGAGCTCTCAGCAACGTGCATCGCACAGAGCAATCGGAAAGAGCCAGGCTGCACATTGGCAAGGGCGTTCAGTTGGATCTGCGCGGTGAGGGCGATGTCTGGCTGCGCTGTCTCAGCGACAATTCTGTGTTCGTACAAAGCTATTATCTGGATCGCGAGGCTGGCCGAACGCCTGGCGATGCTGTGCACAAGATCTATCCAGCGGCATGCATCAAGGTGTTTGACTTGCGTCAGTGCCACCAGCAGATGCATTCGCTGGCAACCAATGCACAGGCAGCTGCCGCAGCACAGGCGGCCGCTGTGGCCGGTGTCTCCAATCAACAGATGGGCGGAGGCGGTAGAAGCATTACTGCGGCCGCTGGCATTGGAGTGGACGATCTGCGTCGTCTCTGCATACTGAGGCTGAGCTTCGTCAAGGGCTGGGGCCCAGACTATCCACGCCAGTCGATCAAGGAGACGCCCTGCTGGATCGAGGTGCATCTGCATCGTGCCCTCCAGCTGCTGGACGAAGTGCTCCACGCCATGCCTATCGATGGGCCACGGGCAGCAGCCTAG
>dper_GLEANR_9045_DROPE
ATGGACACCGACGATGTGGAATCGAATACCAGCAGCGCCATGTCCACCCTGGGGACACTCTTCTCGTTCACATCGCCGGCTGTAAAGAAGCTACTGGGCTGGAAACAGGGCGACGAGGAGGAAAAATGGGCCGAGAAGGCTGTAGACAGTCTCGTGAAGAAGCTAAAGAAACGCAAGGGAGCCATCGAGGAGCTGGAGCGGGCACTGTCCTGTCCCGGCCAGCCTTCCAAATGTGTGACCATTCCACGATCATTGGATGGCCGATTGCAGGTTTCACATCGCAAAGGCCTGCCACATGTTATTTATTGCCGCGTATGGCGCTGGCCTGATCTTCAGTCGCATCATGAACTGAAACCGCTCGAACTTTGCCAATATCCATTTAGCGCCAAACAGAAAGAGGTCTGCATCAACCCGTACCACTACAAGCGGGTGGAGAGTCCCGTCTTGCCGCCCGTTCTAGTGCCGCGCCACTCTGAATTCGCCCCAGGACACTCGATGCTGCAGTTCAATCACGTGGCCGAGCCTAGTATGCCGCACAATGTGAGCTACTCGAACACCGGCTTCAACTCGCACAGTCTCAGCAACAGCAACACATCCGTGGGAAGTCCCAGCTCCGTCAACTCCAATCCGAACTCGCCATACGACAGCCTGGCCGGCACACCGCCACCTGCTTACAGTCCCTCGGAGGATGGCAATTCCAACAATCCGAACGATGGCAATCAGCTGCTCGACGCCCAGATGGGGGATGTGGCGCAGGTTAGCTACTCGGAGCCGGCCTTCTGGGCTTCCATTGCCTACTATGAGCTCAATTGTCGAGTGGGCGAGGTGTTCCACTGCAACAACAACTCCGTCATTGTCGATGGCTTCACGAATCCATCCAACAATTCGGATCGCTGCTGTCTCGGCCAGTTGAGCAATGTGAATCGGAACAGTACCATAGAGAATACGCGACGTCATATAGGTAAAGGCGTTCATTTGTACTATGTGACCGGCGAGGTGTATGCCGAGTGTCTCTCCGATTCCGCCATATTCGTGCAGTCCCGGAACTGCAACTACCACCATGGGTTCCATCCGAGCACCGTGTGCAAAATACCACCCGGATGCTCGCTCAAGATCTTCAACAATCAGGAATTTGCTCAACTCCTCTCACAGTCGGTGAACAATGGCTTCGAGGCCGTCTACGAGCTGACGAAAATGTGCACTATTCGTATGTCGTTCGTCAAGGGCTGGGGAGCGGAATACCATCGCCAGGATGTGACGTCGACACCCTGCTGGATCGAGATCCACTTACACGGGCCACTGCAATGGTTGGACAAGGTGCTCACACAGATGGGGTCTCCGCATAATGCAATTAGTTCGGTATCCTAA
>dsec_GLEANR_11444_DROSE
ATGTTGCCATTCACCCCGCAGGTGGTCAAGCGTTTGTTAGCACTCAAAAAGGGCAACGAGGACAACAGCGTCGAGGGCAAGTGGTCGGAGAAGGCCGTCAAGAATCTGGTCAAGAAGATCAAGAAGAATTCGCAGCTGGAGGAGCTAGAGCGCGCGATCTCCACACAGAACTGCCAGACGCGGTGCGTGACGGTGCCGCGCAGCAAGCCAGCTCCCGCCGGCGAGCATCTGCGCAAGGGTCTGCCGCACGTCATCTATTGCCGCCTGTGGCGCTGGCCCGATCTCCAGAGTCAGAATGAACTAAAGCCCCTCGATCATTGCGAGTACGCCTTCCATTTGCGCAAGGAGGAGATCTGCATAAATCCGTACCACTACAAGAAAATTGAACTGTCCATCCTGGTGCCCAAATCGCTGCCCACGCCGCCCGACTCCATTGTGGATTATCCGCTGGACAACCATACGCACCAGATACCCAACAACACCGATTACAATGCGGCGATAATTCGCAGCGCCTCGTTGAGTCCGCCGCAGTATATGGAATTGGGCGGTGCCGGGCCCGTTTCCGTATCATCGTCTGCCAGTTCGACGCCAGCGACTGCCGCCGGTGGTGGTGGTGGTCCCTCCTCCTCGTCGTCGTCGTCCTCGTCCGCCGCCTCCGCCTATCAACAGCAACAGCAGCAGCTGTCCTTTGGCCAAAACATGGACTCTCAATCGAGTGTGCTCAGTGTGGGCAGCAGCATTCCCAACACCGGCACCCCGCCGCCCGGCTACATGAGCGAGGATGGTGACCCCATCGATCCCAACGACAACATGAACATGTCGCGTCTAACGCCGCCCGCCGATGCAGCGCCGGTGATGTACCATGAGCCGGCCTTTTGGTGTTCCATCTCCTACTACGAGCTAAATACACGTGTTGGCGAGACGTTCCATGCCTCGCAGCCCTCGATCACGGTGGATGGCTTTACCGATCCCTCCAATTCGGAGCGCTTCTGCCTCGGACTGCTGTCCAATGTGAATCGCAACGAGGTCGTGGAGCAGACACGTCGCCACATCGGCAAGGGCGTACGGCTTTACTATATTGGCGGAGAGGTATTCGCAGAATGTCTGAGCGACTCGTCCATTTTCGTACAGAGCCCGAATTGTAACCAGCGATACGGCTGGCATCCGGCCACCGTATGCAAGATACCGCCCGGTTGCAACCTAAAGATCTTCAACAACCAGGAGTTCGCCGCCCTGCTGTCGCAATCCGTGTCGCAGGGATTCGAGGCGGTCTACCAATTGACACGCATGTGCACCATCCGCATGTCGTTCGTCAAGGGCTGGGGCGCCGAATATCGCCGCCAGACGGTGACCTCAACGCCCTGCTGGATCGAACTCCATCTGAACGGGCCGCTCCAGTGGCTGGATCGCGTGCTCACACAGATGGGTTCGCCTCGGCTGCCGTGCAGCTCCATGTCGTAA
>dsec_GLEANR_16009_DROSE
ATGATATTCCCAAGAGAAAAGAAGGTGTTATGGCGTTATGCGTCCAGCAACTATCGGAGCAATGGGGTGTCAGCAGCACCGCCCGCTCAGCCACCACGGCCGCCTCCCCCTCCACATCGACCCCGCCCTCATCAGTGTACGCCAAGCTTTGGTTATTCCTGCAACGAAGAGGACTCCTTGGCAATGCGACAGACACCGCTGCCGCCTTACAGTTCGATAGCCTGCGGGATGGACTGCTCCAGCTCAAACTCCAGCTCCTGTGGCCAGAGTTTGAGTCTGAGTCAGGGGCAAAGCCACAACAACAACAACAGCCATCCGTACCGCCGTCTGCCAAATCACATGGATGTGTTGCCGCCGCCTCCGTCAGCATGCGACCGCTGCTGTACCGTTCCTGGTTGCAGCTGCGTAAGCTCCTGCGACGATATGTTGATCGACGGAAGCGATCTGGATCAGGATCGGAGTCCGGATCAGGGACAGGATCAGCCGGTGGACCGCCGGATGATAAGTGCCACCACCTTTACGACCATGTTTCGGAAATGCTGCGGCGGCGCGACGGAGTCTACCAACGGATCCACACTCACGATTCCAGTCAGCACGGCCAGAGCCACCGCTTATCCCCCTCAAACGCAAGTCCAGAATGGCAAACGATTTCGCGAGGACTTCGAAGCGCTAATAAAGCAACTCAAGCGCAAGCAGAGAAACGAACTTATTCTCGCAGTCCAGAGTCGCGTGGATCCGCCGACCAAGACGCAGCGCAATGTCGTGGAACCCACCACCACCACCGCACCCACCTACCTGCAGTGCATCCTGATACCTTGCAAAACGCAAACGGTTTGGGAGCCGCACGTGACCGCCAGCCGTCTGTTTTTCTGGAAGGAATTGTGGAACGCCAAGGAACTGAAGCGACTGCCCATTTGTCCCGCCGCCCGCGACTGCATCTACATGTGCTGCAATCCGCTGCATTGGTTTCGCATCCTGCACCAGCCCGAAACAGATCCCCCAACGCCGCCGTACCAACGCTCAAAAATGCTGAGACTGAAAGATGCAGATTTCGAAGAAGACTCGCAGAACGATGCAAAGTCGGCAGCGCTGAGCACGTGGAGTGCCCAAAGCACCAGCATTTCGAGCATCTACAAGCCGGCTCTCTACGAGTCGGTTACCACTGATGGAAAAGATCATAACATCAACAGCCAGGTCTGGTGCCAAATCGCCTACTGGGAGATGGCCCACCGCGTCGGGGAGTTCTTTCACGCCAAAACGAATGCAGTCAATATCTACACGGATGGGATTGTGGCCAGTGAGGTGGACAGCATGTGCCTACGTGACCTCACACCCGCAGGCAATCAGATCCACTCGGAGGTGGTGCCAACAGCGCGTCATACGGTCGGATTGGGGGTCACATTGAGCCTGGAGAACGGCGATGTTTGGATCTACAACCGTGGGAATACAACCATTTTTGTCGATTCGCCCACCCTGGCCGAAAATCTCGACCGAGTGTGCAAAGTGATGCCGGGCTATTGTCTGAAGGCCTTTGAAACCAATAGGGCTGAACTGCTGAGCATGAGAGAGCAAGGACATCACCCCATGGGACCCGTCGACTACTTCAGCATTAAGATCAGCTTTGGCAAGGGCTGGGGACGCGACTACAAAAGACAGGACATCATGGGCTGCCCCTGCTGGCTGGAGGTTCACTTTTGCCATCTGCGGTGA
>dsec_GLEANR_17562_DROSE
ATGGGCGGCGGCTCGGGGGCGTGTCCGCCCGCCCACATGTACGGCGCCGTAGCCCCGCAGGACATAATTGTCCGGGACATGGTGCAAATGCCGCCGCCGCCCTCGAACGCCCCCACATCGGCGGACGCCTGCCTGAGCATCGTCCACTCGCTGATGTGCCATCGGCAGGGCGGCGAAAGCGAGGGATTTGCCAAGCGAGCCATCGAGTCGCTGGTGAAAAAGCTCAAGGAGAAGCGCGACGAACTGGACTCCTTGATCACGGCCATCACCACGAACGGAGCCCATCCCAGCAAGTGCGTGACCATACAGCGCACCCTCGATGGTCGCTTACAGGTTGCTGGACGCAAGGGCTTTCCGCACGTCATATACGCCCGGATTTGGCGCTGGCCTGACCTGCACAAGAACGAGCTGAAGCACGTCAAGTACTGCGCCTTCGCCTTCGATCTCAAGTGCGACTCGGTGTGCGTGAATCCCTACCACTACGAGCGCGTCGTCTCTCCGGGCATCGATCTGTCCGGCCTGAGCCTGCAGTCGGGCCCCAGTCGCCTGGTGAAGGACGAATACTCAGCGGGGCCACTGGTGGGCAGCATGGACATCGATGGCAACGACATCGGCACCATACAGCACCATCCCACGCAAATGGTGGGGCCCGGCGGCTACGGATATCCACAGGGTCCCTCTGAATATGTTGGCGATGCCAATCCCATGAGTGCAATGTTTCCCACCGGGCGCACAATACCAAAAATCGAGCCCCAGGACGGAGTTGCTGGCTCGCGTGGCTCTTGGATGGTGCCGCCTCCCCCCCGGCTGGGTCAGCCCCCGCAGCAACAACAGCAGCAGCCGCAGCAGCAAACCCCGCAACCTACACAGCAGCAGCAGGCACAATCGCAGTCAGCTGCTCACTCACTCCCTGTACCTCACGGTATGCCGGGCATGCCTGGTCCAATGAATCCCGGTCCCGTGATGGCACCCCCACCCCCGCCGCAGCAGGCTCAGAATCCCCAGGGCAATGGGGTGCACCATACCCAGGCCAATTCGCCCACAGATCCCGCCTCCGCACTGGCCATGCAACAGCAGCAGCAGCAACAACAGCAACAACAGCAGCAGCAGCAACAGCAGCAATCAGGCGGTGTGCCCAATGGAGCAGTTAATGCCGGCGGTGGAGCAGCAGCTGGAGGGCAGTACTATGGACAGCCACCTCCTGTTAGTCAGATGCAAGGTGCCGGTGGCGGTGGCACCTCGGTGGCCCCGTCCGTCCACGCCCAGCAAAACGGCTACGTGTCGCAGCCAGGATCGGCGGGCAGTGCTCCCGTTGGAGGTGGTGGCGTCTTTGGCACAGCCCAACCCACCCCACAGCAGCCGCAGCAGCCACCGACCGGTGTGCAGGCCAATACTGGGTCTGCTGGGGCTCAAGCTGGCGGAGGAGGCGGTGCAGCTGGCACCTGGACAGGACCCAACACCCTCACCTACACGCAGTCTATGCAACCACCAGATCCGCGTTCTCTACCAGGGGGTTTCTGGAACTCGTCGCTTTCGGGTGACCTCGGCTCCCCGCAACAGACGCCTCCGCAGCAGCAACAACAACAGCAGCAACCACGTCTCCTTTCTCGCCAACCGCCGCCGGAATACTGGTGCTCCATCGCTTACTTCGAGCTGGACACGCAGGTGGGCGAGACCTTCAAGGTGCCGTCAGCGAAACCGAACGTAATCATCGACGGCTATGTGGATCCCTCTGGAGGCAATCGGTTCTGTCTGGGCGCCTTGAGTAATGTTCATCGCACTGAACAATCGGAGCGGGCCAGGCTGCACATCGGCAAGGGCGTGCAATTGGATCTGCGCGGGGAGGGCGACGTCTGGCTGCGCTGTCTTAGTGACAACTCAGTTTTCGTACAAAGCTATTATCTGGATCGCGAGGCAGGACGCACACCTGGCGATGCTGTGCACAAGATTTATCCGGCCGCGTGCATAAAGGTGTTCGACCTGCGCCAGTGCCACCAGCAGATGCACTCGTTGGCGACCAATGCGCAGGCAGCGGCCGCAGCTCAGGCGGCAGCCGTGGCCGGAGTGGCCAATCAGCAAATGGGCGGCGGCGGAAGGAGCATGACAGCAGCGGCTGGAATTGGCGTGGACGATCTGCGCCGGCTATGCATCCTGCGCCTGAGCTTCGTCAAGGGCTGGGGACCTGACTACCCCCGCCAGTCCATCAAAGAAACGCCCTGCTGGATCGAGGTGCATCTGCATCGCGCCCTGCAGCTGCTGGACGAAGTGCTGCACGCCATGCCCATCGATGGCCCGCGTGCCGCCGCCTAA
>dsec_GLEANR_19654_DROSE
ATGGCCATTATTCTCAATGAGAAAATGTTGCAGGCAATTTGCATGCAATTGGCCGCCAACATTGAAAACTATCCGCCCGCTGATAGTTATACCGGTTATCGGGTGACTCCACCCCAAATCAACGGCAGCACCACCAGCACCATCAGCAGCAGCGGCAGCAGCAACAACAACAACATCCACCACATCAACAATAACAATAACCACATCTGCAGCAGTGGCAGCAGCAACAACCTCAGTTTGACGACAGCAATCAGCGGCAGCAGCAACAGAATGGACACCGACGATGTGGAATCGAACACCAGCAGCGCGATGTCCACACTGGGCTCGCTATTCTCCTTCACATCGCCGGCGGTGAAGAAGCTGCTGGGCTGGAAGCAGGGCGACGAGGAGGAGAAGTGGGCGGAGAAGGCCGTCGACAGTCTGGTGAAGAAGCTGAAGAAGCGCAAGGGCGCCATCGAGGAGCTGGAGCGGGCGCTCTCCTGTCCCGGTCAGCCCTCGAAGTGTGTCACCATTCCACGCTCGCTGGACGGACGATTACAGGTCTCCCATCGCAAGGGTCTGCCGCATGTGATCTACTGCCGCGTGTGGCGCTGGCCCGACCTGCAGTCGCACCACGAACTGAAGCCGCTCGAGCTGTGCCAGTATCCGTTTAGCGCCAAGCAGAAGGAGGTGTGCATCAATCCGTACCACTATAAGCGCGTGGAGAGTCCGGTGCTCCCGCCAGTTCTCGTTCCTCGCCACTCGGAATTCGCGCCCGGACACTCGATGCTGCAGTTCAACCATGTGGCCGAGCCCAGTATGCCGCACAATGTGAGCTATTCGAACAGTGGATTCAACTCGCACAGCTTGAGCACCAGCAACACATCGGTGGGCAGTCCGAGTTCCGTCAACTCCAATCCCAATTCGCCGTACGACAGCTTGGCGGGAACACCGCCGCCCGCCTACAGTCCCTCGGAGGACGGCAACTCCAACAATCCGAACGACGGTGGCCAACTGTTGGATGCTCAGATGGGCGATGTCGCCCAGGTCAGTTACTCGGAGCCCGCCTTCTGGGCGTCGATAGCCTACTACGAGCTGAACTGCCGCGTGGGCGAGGTGTTCCACTGCAACAACAACTCCGTGATCGTCGACGGCTTCACGAATCCTTCCAACAACTCGGACCGCTGCTGCCTCGGCCAGCTGAGCAATGTGAACAGGAACAGCACCATCGAGAACACACGCCGTCATATAGGCAAGGGCGTTCATTTATACTATGTGACCGGCGAGGTCTACGCCGAATGCCTGTCCGACTCCGCCATTTTCGTGCAGTCGCGCAACTGCAACTACCACCACGGATTCCATCCGAGCACCGTGTGCAAAATACCGCCGGGCTGCTCGCTGAAGATCTTCAACAATCAGGAATTTGCTCAGCTGCTGTCGCAGTCGGTGAACAATGGATTCGAGGCCGTTTACGAGCTGACAAAGATGTGCACCATCCGGATGTCGTTCGTGAAGGGCTGGGGTGCGGAGTACCATCGCCAGGACGTGACCTCGACGCCATGTTGGATCGAAATACATCTGCACGGGCCGCTCCAGTGGCTGGACAAGGTGCTCACCCAAATGGGCTCTCCGCATAATGCAATTAGTTCGGTATCCTAA
>dsim_GLEANR_2936_DROSI
ATGATATTCCCAAGAGAAAAGAAGGTGTTATGGCGTTATGCGTCCAGCAACTATCGGAGCAATGGGGTGTCAGCAGCACCGCCCGCTCAGCCACCACGGCCGCCTCCCCCTCCACATCGACCCCGCCCTCATCAGTGTACGCCAAGCTTTGGTTATTCCTGCAACGAAGAGGACTCCTTGGCAATGCGACAGACACCGCTGCCGCCTTACAGTTCGATAGCCTGCGGGATGGACTGCTCCAGCTCAAACTCCAGCTCCTGTGGCCAGAGTTTGAGTCTGAGTCAGGGGCAAAGCCACAACAACAACAACAGCCATCCGTACCGCCGTCTGCCAAATCACATGGATGTGTTGCCGCCGCCTCCGTCAGCATGCGACCGCTGCTGTACCGTTCCTGGTTGCAGCTGCGCAAGCTCCTGCGACGATATGTTGATCGACGGAAGCGATCTGGATCAGGATCGGAGTCCGGATCAGGGACAGGTTCAGCCGGTGGACCGCCGGATGATAAGTGCCACCACCTTTACGACCATGTTTCGGAAATGCTGCGGCGGCGCGACGGAGTCCACCAACGGATCCACACTCACGATTCCAGTCAGCACGGCCAGAGCCACCGCTTATCCCCCTCAAACGCAAGTCCAGAATGGCAAACGATTTCGCGAGGACTTCGAAGCGCTAATAAAGCAACTCAAGCGCAAGCAGAGAATCGAACTTATTCTCGCAGTCCAGAGTCGCGTGGATCCGCCGACCAAGACGCAGCGCAATGTCGTGGAACCCACCACCACCACCGCACCCACCTACCTGCAGTGCATCCTGATACCGTGCAAAACGCAAACGGTTTGGGAGCCGCACGTGACCGCCAGCCGTCTGTTTTTCTGGAAGGAATTGTGGAACGCCAAGGAACTGAAGCGACTGCCCACTTGTCCCGCCGCCCGCGACTGCATCTACATGTGCTGCAATCCGCTGCATTGGTTTCGCATCCTGCACCAGCCCGAAACAGAATCCCCAACGCCGCCGTACCAACGCTCAAAAATGCTGAGACTGAAAGATGCAGATTTCGAAGAAGACTCGCAGAACGATGCAAAGTCGGCAGCGCTGAGCACGTGGAGTGCCCAAAGCACCAGCATTTCGAGCATCTACAAGCCGGCTCTCTACGAGTCGGTTACCACTGATGGAAAAGATCATAACATCAACAGCCAGGTCTGGTGCCAAATCGCCTACTGGGAGATGGCCCACCGCGTCGGGGAGTTCTTTCACGCCAAAACGAATGCAGTCAATATCTACACGGATGGGATTGTGGCCAGTGAGGTGGACAGCATGTGCCTACGTGACCTCACACCCGCAGGCAATCAGATCCACTCGGCGGAGGTGGTGCCGACAGCGCGTCATACGGTCGGATTGGGGGTCACATTGAGCCTGGAGAACGGCGATGTTTGGATCTACAACCGTGGGAATACAACCATTTTTGTCGATTCACCCACCCTGGCCGAAAATCTGGACCGAGTGTGCAAAGTGATGCCGGGGTATTGTCTGAAGGCCTTTGAAACCAATAGGGCTGAACTGCTGAGCATGAGAGAGCAAGGACATCACCCCATGGGACCCGTCGACTACTTCAGCATTAAGATCAGCTTTGGCAAGGGCTGGGGACGCGACTACAAAAGACAGGACATCATGGGCTGCCCCTGCTGGCTGGAGGTTCACTTTAGCCATCTGCGGTGA
>dsim_GLEANR_5342_DROSI
ATGTGGATCCCTCTNGGAGGCAATCGGTTCTGTCTGGGCGCCTTGAGCAATGTTCATCGCACTGAACAATCGGAGCGTGCCAGGCTGCACATCGGCAAGGGCGTGCAATTGGATCTGCGCGGGGAGGGCGACGTCTGGCTGCGCTGTCTTAGTGACAACTCAGTTTTCGTACAAAGCTATTATCTGGATCGCGAGGCAGGACGCACACCTGGCGATGCTGTGCACAAGATTTATCCAGCCGCGTGCATAAAGGTGTTTGATCTGCGCCAGTGCCACCAGCAGATGCACTCGTTGGCGACCAATGCGCAGGCAGCGGCTGCAGCTCAGGCGGCAGCCGTGGCCGGAGTGGCCAATCAGCAAATGGGCGGCGGCGGAAGGAGCATGACCGCAGCGGCTGGAATTGGCGTGGACGATCTGCGCCGGCTGTGCATCCTGCGCCTGAGCTTCGTCAAGGGCTGGGGACCTGACTACCCACGCCAGTCCATCAAGGAAACGCCCTGCTGGATCGAGGTGCATCTGCATCGCGCCCTCCAGCTGCTGGACGAAGTGCTGCACGCCATGCCCATCGATGGCCCGCGTGCCGCCGCCTAA
>dsim_GLEANR_6516_DROSI
ATGGACACCGACGATGTGGAATCGAACACCAGCAGCGCGATGTCCACACTGGGCTCGCTATTCTCCTTCACATCGCCGGCGGTGAAGAAGCTGCTGGGCTGGAAGCAGGGCGACGAGGAGGAGAAGTGGGCGGAGAAGGCCGTCGACAGTCTGGTGAAGAAGCTGAAGAAGCGCAAGGGCGCCATCGAGGAGCTGGAGCGGGCGCTCTCCTGTCCCGGTCAGCCCTCGAAGTGTGTCACCATTCCACGCTCGCTGGACGGACGATTACAGGTCTCCCATCGCAAGGGTCTGCCGCATGTGATCTACTGCCGCGTTTGGCGCTGGCCCGATCTGCAGTCGCACCACGAACTGAAGCCGCTCGAGCTGTGCCAGTATCCGTTTAGCGCCAAGCAGAAGGAGGTGTGCATCAATCCGTACCACTATAAGCGCGTGGAGAGTCCGGTGCTCCCTCCAGTTCTCGTTCCTCGCCACTCGGAATTCGCGCCCGGACACTCGATGCTGCAGTTCAACCATGTGGCCGAGCCCAGTATGCCGCACAATGTGAGCTATTCGAACAGTGGATTCAACTCGCACAGCTTGAGCACCAGCAACACATCGGTGGGCAGTCCGAGTTCCGTCAACTCCAATCCCAATTCGCCGTACGACAGCTTGGCGGGAACACCGCCGCCCGCCTACAGTCCCTCGGAGGACGGCAACTCCAACAATCCGAACGACGGTGGCCAACTGCTGGATGCTCAGATGGGCGATGTTGCCCAGGTCAGTTACTCGGAGCCCGCCTTCTGGGCGTCGATAGCCTACTACGAGCTGAACTGCCGCGTGGGCGAGGTGTTCCACTGCAACAACAACTCCGTGATCGTCGACGGCTTCACGAATCCTTCCAACAACTCGGACCGCTGCTGCCTCGGCCAGCTGAGCAATGTGAACAGGAACAGCACCATCGAGAACACACGCCGTCATATAGGCAAGGGCGTTCATTTATACTATGTGACCGGCGAGGTCTACGCCGAATGCCTGTCCGACTCCGCCATTTTCGTGCAGTCGCGCAACTGCAACTACCACCACGGATTCCATCCGAGCACCGTGTGCAAAATACCGCCGGGCTGCTCGCTGAAGATCTTCAACAATCAGGAATTTGCTCAGCTGCTGTCGCAGTCGGTGAACAATGGATTCGAGGCCGTTTACGAGCTGACAAAGATGTGCACCATCCGGATGNNNTCGACGCCCTGTTGGATCGAAATCCATCTGCACGGGCCGCTCCAGTGGCTGGACAAGGTGCTCACCCAAATGGGCTCTCCGCATAATGCAATTAGTTCGGTATCCTAA
>dsim_GLEANR_8503_DROSI
ATGTTGCCATTCACCCCGCAGGTGGTCAAGCGTTTGTTAGCACTCAAAAAGGGCAACGAGGACAACAGCGTCGAGGGCAAGTGGTCGGAGAAGGCCGTCAAGAATCTGGTCAAGAAGATCAAGAAGAATTCGCAGCTGGAGGAGCTAGAGCGCGCGATCTCCACACAGAACTGCCAGACGCGGTGCGTGACGGTGCCGCGCAGCAAGCCAGCTCCCGCCGGCGAGCATCTGCGCAAGGGTCTGCCGCACGTCATCTATTGCCGCCTGTGGCGCTGGCCCGACCTCCAGAGTCAGAATGAACTAAAGCCCCTCGATCATTGCGAGTACGCCTTCCATTTGCGCAAGGAGGAGATCTGCATAAATCCGTACCACTACAAGAAAATTGAACTGTCCATCCTGGTGCCCAAATCGCTGCCCACGCCGCCCGACTCCATTGTGGATTATCCGCTGGACAACCATACGCACCAGATACCCAACAACACCGATTACAATGCGGCGATAATTCGCAGCGCCTCGTTGAGTCCGCCGCAGTATATGGAATTGGGCGGTGCCGGGCCCGTTTCCGTATCATCGTCTGCCAGTTCGACGCCAGCGACTGCCGCCGGTGGTGGTGGTGGTCCCTCCTCCTCGTCGTCGTCGTCCTCGTCCGCCGCCTCCGCCTATCAACAGCAACAGCAGCAGCTGTCCTTTGGCCAAAACATGGACTCTCAATCGAGTGTGCTCAGTGTGGGCAGCAGCATTCCCAACACCGGCACCCCGCCGCCCGGCTATATGAGCGAGGATGGTGACCCCATCGATCCCAACGACAACATGAACATGTCGCGTCTAACGCCGCCCGCCGATGCAGCGCCGGTGATGTACCATGAGCCGGCCTTTTGGTGTTCCATCTCCTACTACGAGCTAAATACACGTGTCGGCGAGACGTTCCATGCCTCGCAGCCCTCGATCACGGTGGATGGCTTTACCGATCCCTCCAATTCGGAGCGCTTCTGCCTCGGACTGCTGTCCAATGTGAATCGCAACGAGGTCGTGGAGCAGACACGTCGCCACATCGGTAAGGGCGTACGGCTTTACTATATTGGCGGAGAGGTATTCGCAGAATGTCTTTTCAACGTCGTCCATTTTCGTACAGAGCCCGAATTGAACCCACGTTAG
>dvir_GLEANR_10484_DROVI
ATGATATTCCCAAGCGAAAAGAAAAAAGAACTATGGCGTTATGCGTCAAGAAACAATCCGGCTACGTGCGATGCGGATGGGACACCGATACCCACGCAGCAACTACAGCCGCTTCACCCTCCACATCAACGCCACCTTCAAACATGCGCCAGCTGCTGCTGCTGTGCGGATCAGTCTTCGGTGATGCGGCAGCTGAACAGCCCCCCGCCACCATACTGTTCAATACCCTGCTCCATAGACTGCTCAGGCTCTTATCATCTCATCCACTGTCACCAGCAGCCAACACTGGACCAGCAGCCACCTTCGTACCGCACAGATGGGGAAGCAGACATGTCCGTGTCCGCCTCGGCGACAGAGGAATCGGACTATTCCTTTATCAAAGATGGATGCAGCTACGCAAGCTCTGGCGAAGACATGTTGAGCGACGAAAACGGACCTTGTGGGGTGCTGGTGCCTCCGTGTTCCAATGCACACCCATCGACTCCCGCGGCGACCTTTGCGACGACAGCGGCGAATATGTTTCGCAACTGCTGCGGGGGCGGCGACGCGACAGAATCGAGCACTGGATTCTTTTCGAAAACGACCCCGCCCGACAACAGATGCCACATCCTGAGCCGTCAGTACACATCCACTCCCACCTGCCCAATGCTACCCCACTCACCAGCGTTGTCCACAGGTGGAGCAGTAATGACTGCAACTTTTCGCCACCGTACACCGAATCAGATCTTCAATGCGCTGCTGAAAAAGCTGAAGAACAAGCAGATAGCCGAGCTACTCCAGGCAGTAAAAAGCCGCGTAGATCCGCCTCACAAGCGCGACTCGCTTGCGGCAAACCGGGCTCTCATATCCACCTGTCCGAGCTATTTGCAGTGCATTCTGATCAAGTGCACTTCGCCCATGGACGAGCTGCAGCACGTAACCACGTGCCAGCTTTTTTTTTGGTCCGACCTCAGGGATGCCAAAGAGCTAAGGCGCCTGCCCACTTGCCCCAGTGCGCTGGATTCCGTCTACATCTGCTGCAACCCACTGCACTGGTATCGCATACACCCTCCAATCGATACAGAATCCGCACTCCCGCCGTATCATCGATCAAAAATGTTGAGACTAAGAGATAAAGATACTGAGGAAAGCTCTCAAAACAACGAAAGGCTGTCAGTGGCAGCGTGGGGCATGCAGGGCAACAATAACATCAAGCAAATGGAATCGCAGTTGTATGTCCCGAGAATCGAGTCTTTTACCACAGATGGAAAAGATCGGAACGCCACCAATTGGGTATGGTGTCAGATTGCCTATTGGGAACTGGCCCAGCGCGTTGGTGATCTGTTTCACGCCAGGAAGTCAGCAGTCAATATATACGCTGATGGACCAGTTGACTGCGCCGGAGAGAGCATGTGTTTGCGTGAACTGAGTGGGAAGAGGAGACCGCTGGATACTGTGCAAAGCACGCGTCAAAAGGTCGGTCTGGGCTTAACTCTTAGTCTGGAGTATGGTGACGTGTGGATCTATAATCGCAGTAATGTGCCGTTATTCGTGGACTCGCCAACGCTGGCCGAACGCTTGGACCGGGTTTGCAAAGTGATGCCTGGCTATTGTCTCAAGGCCTTCGAAACACAAAAGGCTCAATGGCTGGCTGGAAAGCAGTCGCAACAGACCCATCTAGGGCCTATCGACCGATTTAGCATGAAGATCAGCTTTGCCAAGGGCTGGGGTAACATGTACAGGCGACAGGATGTTATGGGCTGCCCCTGCTGGCTTGAAGTTCACTTCAACCATCTGCGGTGA
>dvir_GLEANR_15225_DROVI
ATGGCAAACTATACGCCGAGCACTCAGGCCCACATCGTTGAACTGCTGGGACTCATGAAGGTAGAGAATGGCTCCGCTGGCATGCTGCGTGAATTGTCGGATAAGTTTAATGCCCATATTCGTGCTCTCACCGGTTTGGGTAGCAAGGAGCAAATTGCTGGTTGCATCCTTGTTCAGGTGCTTCTGCAAAAACTGCGTCCTGCTTCGCAGGCGTATTTGAAAGAGAATGCTATGCTATGCTATGCTATATATGCTATGGCAAACTATACGCCGAGCACTCAGCACGATGTCTCCACGCCAACAACAAGGCCGATCCAAGAGCCGCTCGGCAACGGAATCGTTCCGATGCCGAGTATGCCGAGTCCACGCGCTACGGAAGTGTCAACGATTTATGCGACTGTCTCTCGAGAAGAGACTTCGAGCAGTTCTGGTGAACTGTCCAAACTGCCTAGCTCACCAACATTCCGGGGAGTCCTGTCGACGCAAGGACAAGTGCAAGTGCCGCAAGTGCCAGGCCAACATCACACCCGGCTTCACATCGCGATCTCCAGAGCGATCCCCACAAATGCGCACCACCAAGGCCCAAGTGCGAAGCTCCGCGCCGCCTTCATCCGCCGGCTTTATCTCCCTGTCCACTTTGTAGAACACAAAAGGACAACCGTGCTCCCGGGAGCATTAATCCTTAGTCTTATCGACGCATCTTTGGCAAAGGCCTTCGGGCTATCCGTCACCCGCGTCGATACAGACAGTGCATGTTCGGCCGTCATCCGTTCCAGGACCTTCAACTTCCAGAGAAGTCGTCTTCAATACCGGACCCCATTGAAGGTCACCAGTAAGATACTGAAGGAGCCCTTCAATAACGTCTGGCTGGCAGACGATCGCTGGTTCCAGACGGATATCGCAAATCGGGTGTTGGGCTCGCACATCTACCCCGAACTGATTCACCAAGGCGTCCTGCCGAGGCATGGCGGCACACCATTGGCCCAAAACACAGTGTTCGGGTGGATACTGTCTGGCTTCTGCGCTCACCAGTAA
>dvir_GLEANR_16341_DROVI
ATGAAACGGAGCACTGCCATTTTATACATTGCATTGGCTGCACTCTATGCCTGCGCGCCCAGCCTGGCCGTCGTACACGGCATTCAGCCCTCGCTGAGCGCCAAGCACTTTGATGCAACTGCGACCAATCGGAATGGCTATCGCTATAATGGACCGGCACACAAATATCTGCCGGCGGCCAGCGAGCTGACCACCGAGGCGGTGACCACCACCGGCCACTGGGAGCCGAATCCCGTCCAGCCGCCGGCGGAACAGCAGCTGCCGTATGAGCACAGCTTTGGCAGCCGACCCCAGACGGGTTACAATGGACCATATAGCATGCAGTATTACGAGCAGGCACCTGGCGGGGATTCGTGGCAGCAGCAACAGCAGCAGCAGGATGCCCGACAGCAACAGCTGAGTACATTTCAATACGCCGCCAATCATCAAGCTGCTGCTGGTGCTGCAGCAGGCGGTCAGCCTGGTCAAGCTGACAATCTATTTGCTGGCGCGCAGCATGATCGCCGTCTGGAGTCTGGTCAGCGAGGTGCTCAGCTGATTGGCCAGGCGCTGCCCGAGCGCTATCAGCGCCAGCCCTTTGCTGTGCCCCAGCCAGAACGCGATGCCGCCAACTTTGTTCAAATGCAATCGAATTCCTTTGAGCTGCCGCCCATCTATAGCATGCACAGGGCGTGGCCGGAGCAGCAGTCGCACAAGCAGCAGCAGGACTTTGAATATTCAGGGCAGGGCCAGTTCTACGGCCACGGCCAGTTTGAGCAGCAGTTCCAGCTGCAACAGCAGCAGCAGCAGCAGCTCCTCGAGTACCCACAGTCCAGCATACTCCAAGTCCACGTCCACTCGCCCACCACACAAACTGCCTACTTGCCACCGCCCAGCCGCGAGTTCCAGGCGCCCTACTACTAA
>dvir_GLEANR_3587_DROVI
ATGTTGCCATTCACTCCGCAAGTGGTTAAACGTTTGTTAGCACTCAAAAAGGGCAACGAGGACAACAGTGTCGAGGGCAAGTGGTCCGAGAAGGCCGTCAGGAATCTGGTGAAGAAGATCAAAAAGAATTCACAGATTGAGGAACTAGAGCGCGCCATCTCCACACAGAACTGCAATACTCGGTGTGTGACTGTGCCGCGCAGCAAGCCCGCTGCCACCGGCGAAAGCCTACGCAAGGGCTTACCGCACGTCATATATTGCCGTTTGTGGCGCTGGCCCGATCTGCAGTCACAGAATGAATTGAAACCGCTCGAGCATTGCGAGTACGCGTTCCATTTGCGCAAGGACGATATCTGCATTAATCCGTATCACTATAAAAAGATTGAGCTATCAATATTGGTTCCCAAGTCGCTACCAACGCCTCCTGACTCCATTGTCGATTATCCATTGGACAATCATACGCATCAGATACCAAATAATACGGAATACAATGCTGCAATAATACGCAGCGCCTCGCTCAGTCCGCCACAGTATATGGAATTGGGTGGCAGCAGCAGCAACAGCAGCAGCAACAACACAACAGCAACTGGAGCCGGCGGCTATCAGCAGCAGCAGCAGCAGCAGCAACAACAACAACAACAACACTCGCCGCTATCCTTTGGCAGCGTGGTAGGCGTGGGCCAGAACTTGCCGCCAGGCAGCTGCAACATGGACTCGCAATCCAGCGTGCTCAGCGTGGGCAGCAGCATACCCAACACGGGCACACCGCCGCCAGGCTATATGAGCGAGGATGGCGATCCAATTGATCCAAATGATAATATGAATATGTCGCGGCTAACACCGCCCGCCGATGCTGCACCAGTGATGTACCATGAGCCGGCCTTCTGGTGCTCCATATCCTACTATGAGCTAAATACACGAGTGGGCGAAACCTTTCACGCCTCACAGCCATCGATAACGGTGGACGGCTTTACCGATCCATCCAATTCGGAGCGCTTCTGTCTGGGCCTCCTCTCCAACGTGAATCGCAACGAGGTTGTTGAGCAAACCCGTCGCCATATTGGCAAAGGCGTTCGCCTCTACTATATTGGCGGCGAGGTCTTTGCCGAATGCCTAAGTGATTCGTCAATCTTCGTGCAGAGTCCCAATTGTAATCAGCGCTATGGCTGGCATCCGGCAACCGTTTGTAAAATACCGCCTGGATGCAATTTGAAGATCTTCAATAATCAGGAGTTTGCCGCCTTGCTCTCCCAATCGGTATCCCAGGGATTCGAGGCTGTTTATCAGCTAACGCGCATGTGCACCATTCGCATGTCCTTCGTTAAGGGCTGGGGCGCCGAATATCGCCGACAGACGGTTACCTCAACCCCCTGCTGGATCGAACTCCATTTGAATGGACCACTCCAGTGGCTCGATCGTGTACTCACCCAGATGGGCTCGCCTCGTTTGCCCTGCAGCTCCATGTCCTAA
>dvir_GLEANR_445_DROVI
ATGGACACCGACGATGTCGAATCGAACACAAGCAGCGCCATCACCACATTGGGCACCCTTTTCTCATTCCAATCGCCGGCTGTGAAAAAGTTACTCGGCTGGAAACAGGGCGATGAGGAGGAGAAATGGGCCGAGAAGGCAGTCGACAGTTTGGTGAAGAAACTAAAGAAGCGCAAAGGCGCCATCGAGGAACTGGAACGTGCCCTATCCTGCCCCGGTCAGCCATCCAAATGTGTGACCATACCACGATCGCTAGATGGACGATTACAGGTATCTCATCGCAAGGGTCTGCCGCATGTGATTTATTGCCGCGTCTGGCGCTGGCCGGACTTACAGTCGCATCATGAACTCAAACCGCTCGAATTATGCCAATATCCGTTTAGCGCCAAACAGAAGGAGGTCTGCATTAATCCGTATCACTACAAGCGTGTGGAGAGTCCGGTGCTGCCGCCGGTGCTGGTGCCCAGACACTCAGAGTTTGCGCCGGGTCACTCGATGCTGCAGTTCAATCAGATGGCCGAGCCGAGCATGCCGCACAATGTCAGCTACTCGAACAGTGGCTTCAATTCGCACAGTCTCAGCAATAGCAACACATCGGTGGGCAGTCCCAGTTCGGTTAATTCCAATCCCAATTCGCCGTATGACAGCCTGGCGGGCACACCGCCGCCCGCCTACAGCCCATCGGAGGATGGCAACTCCAACAATCCGAACGATGGCACACAAATGCTCGACGCCCAGATGGGCGATGTGGCCCAGGTTAGCTACTCGGAGCCAGCCTTTTGGGCATCCATTGCCTACTACGAGCTTAATTGTCGCGTCGGCGAGGTGTTCCACTGCAATAACAATTCGGTCATTGTCGATGGCTTCACGAATCCATCAAATAACTCCGATCGCTGCTGCCTCGGCCAGCTGAGCAATGTGAATCGCAACAGTACCATAGAAAATACACGCCGTCATATAGGTAAAGGCGTTCATCTGTACTATGTAACCGGGGAGGTCTATGCCGAATGCCTGTCCGATTCTGCGATATTTGTGCAATCGCGCAATTGTAATTATCATCACGGCTTCCATCCGAGCACCGTGTGCAAAATACCGCCCGGTTGTTCATTAAAAATCTTTAACAATCAGGAATTTGCTCAACTGCTATCGCAATCGGTTAACAATGGATTTGAGGCCGTTTACGAGCTAACAAAAATGTGCACAATACGCATGTCCTTTGTGAAGGGCTGGGGTGCTGAATATCATCGCCAGGATGTTACCTCAACGCCCTGTTGGATCGAGATACATTTGCATGGGCCGCTGCAGTGGCTGGACAAGGTGCTCACACAGATGGGATCGCCGCATAATGCAATCAGTTCCGTATCCTAA
>dvir_GLEANR_8453_DROVI
ATGGACATTGCGCAAGCTGGATACGGATTTTGTGACGGCGGCGACACCAACAACGCCGAAGTGGATGCACATGCACGCGGTGGCCTGGGCATTGCCCAGGACTTTGGCATGGCCGGACCGGCCGCTGGTCCGCCGGCACATATGTACGGCGCCATAGCGCAACAGGACATAATTGTCCGGGACATGGTTCAAATGCCGCCACCGCCACCCTCGAATGCGCCCACCTCAGCGGATGCCTGCCTGAGCATTGTCCATTCGCTGATGTGCCATCGCCAGGGCGGGGAGAGCGAGGGCTTTGCCAAGCGCGCCATCGAGTCGCTCGTTAAGAAGCTAAAGGAGAAGCGCGACGAATTGGATTCGCTGATAACGGCAATTACCACGAACGGCGCCCATCCAAGCAAATGCGTCACCATACAGCGCACGCTCGACGGCCGACTGCAGGTTGCCGGTCGCAAGGGCTTCCCTCATGTGATCTATGCGCGCATCTGGCGCTGGCCAGATCTGCACAAGAACGAGCTAAAGCATGTCAAATACTGCGCCTTTGCTTTCGATCTCAAGTGCGACTCGGTGTGCGTGAATCCCTACCACTACGAGCGCGTCGTCTCGCCGGGCATCGATCTGTCCGGTCTGAGCCTGCAGTCGGGCCCCAGTCGCCTGGTCAAAGATGAATACTCAGCTGGCTCTCTGGTTGGCAGCATGGACATTGATGGCAACGACATTGGCACCATACAACATCATCCCACGCAGATGGTCGGCCCGGGTGGCTATGGCTATCCGCCACAGGGCCCCGGGCCCGGTGAGTACGTTCCCGATGCTAATCAAATGAGTGCAATGTTTGCTGCCGGGCGCGCAATACCAAAAATTGAGCCAACGGACAGTGCCGGGCCAGTGCGTAGTGCGTGGATGTTGCGGCATCCGCCGACGCCGTTGAGCCAGGCTGCGCAGCAGCAACAGCAGCAGCAGCAGGCGGCGTCACAGCAGCAGCAGCCACAAACCCAATCCCAGCCAGCGCCGCACACTCTTTCCGTACCTCATGGCATGCCGGGCATGGGCGCCATGAATCCCGGCCCCGGTCCAGTTATGGCGCCGCCACCCCCGCCCACACAAGCACAGAGCGCACAAGGCAATGGCGTGCATCATGCACAGGCCAGCTCACCCACAGATCCTGCCACGCTGGCCATGCAGCAACAGCAGCAGCAGCAACCACCGCCGGGTGGCGGGGGACCCAATGGCCAGAGCGTTGCTAGCAATTCGAGTGGAGCTGCTGGCAGCGCTGGTCAGTACTATGGAGCGGGGCCAACAGGCGCTCAAATGCAGAGCGTGGGCAACGATGTGGGCAAGTTTAGCGGCAACGCCAGCAGCGGCTCGGGTCCAGCCACTGTGCATGCCCAGCAACAGAATGGCTATGTGCCGCAGTCAGGCGGTCAGGGCACAGGCGCCAGCAGCTATGGTTCGACTCAGACGCCGTCCGCGCAGCAACAGGCGACAGCCGGTAGCCAACCCAATGCTGGCGGCGCTGCACAAGCCAGTGGTGGTGGTGGTGGTGGTGCCGCAGGCACTTGGACCGGACCCAATACACTTACCTACACACAGTCCATGCAGCCGCCAGATCCGCGCTCATTGCCCGGTAGCTACTGGAACTCGCCGCTGCCCGGCGATCTGGCCTCGCCGCAGCAGGCGCCGCCACAGCAGCAGCAACAGCAACAACAGCGCCTGCTCTCTCGCCAACCGGCGCCAGAATATTGGTGCTCCATAGCGTACTTTGAGCTGGACACACAAGTGGGCGAGACATTTAAAGTGCCCTCGGCTAAACCGAACGTCATCATAGACGGCTATGTGGATCCGTCGGGCGGAAATCGTTTCTGTCTGGGCGCGCTCAGCAATGTGCATCGCACCGAGCAATCGGAGCGGGCCAGACTGCATATAGGCAAGGGTGTGCAATTGGATCTGCGCGGCGAGGGTGATGTCTGGCTGCGCTGCCTCAGCGATAATTCGGTGTTCGTACAAAGCTATTATCTGGATCGGGAGGCGGGACGTACGCCGGGCGATGCAGTGCACAAAATATACCCAGCCGCTTGCATAAAAGTCTTCGACTTGCGTCAATGCCATCAGCAGATGCATTCGCTGGCCACCAATGCACAGGCCGCTGCTGCAGCGCAAGCGGCTGCCGTCGCGGGTGTCTCCAACCAACAAATGGGCGGCGGCGGCAGAAGCATTACCGCTGCCGCTGGCATTGGTGTGGATGATCTGCGTCGCCTGTGCATATTGCGGCTGAGCTTTGTGAAGGGCTGGGGACCTGATTATCCGCGTCAATCGATTAAAGAGACGCCCTGCTGGATAGAAGTGCATTTGCATCGTGCACTGCAGCTGCTCGACGAGGTGCTGCATGCTATGCCCATCGATGGAGCCGCTGCATAA
>dwil_GLEANR_11908_DROWI
ATGGGTGGACCAGGGGCAGGTCCGCCATCTCATATGTATGGGCCACAAGATATCATAGTGCGGGACATGGTTCAGATGCCACCGCCGCCACCATCGAATGCTCCGACATCGGCCGATGCCTGCCTGAGCATTGTCCACTCACTGATGTGCCATCGCCAGGGCGGTGAGAGTGAAGGATTCGCTAAGCGAGCCATCGAATCGCTGGTAAAGAAGCTTAAGGAGAAGCGGGACGAATTGGATTCCCTCATAACGGCCATCACCACAAACGGAGCGCATCCAAGTAAATGTGTGACCATTCAGCGCACCCTCGACGGTCGGCTACAGGTGGCTGGACGCAAGGGATTTCCACATGTGATCTATGCTCGCATCTGGCGTTGGCCTGATCTCCATAAGAACGAGCTGAAACATGTCAAATACTGTGCTTTCGCCTTCGATCTGAAATGCGACTCAGTTTGTGTGAATCCCTATCACTATGAACGCGTTGTGTCGCCTGGCATCGATCTCTCTGGACTTAGTTTGCAATCGGGTCCCAGTCGCCTGGTTAAAGATGAATACTCGGCTGGACCATTAGTGGGTGGCATGGATATTGATGGCACAGATATTGGCACCATACAGCATCATCCCACGCAGATGGTGGGGCCAGGAGGTGCCTATGGCTATGCCCAAGGACCTGGTGAATACGTTGGCGATGCCTCAACCAATCCCATGAGTGCAATGTTCGCCCAAGGGCGTACAATACCAAAAATCGAACCGCAGGATGGAGTGGTGGCGGGGTCGCGTAGTTCATGGATGGTACCACCACCACCACGGCTTGGTCAACCACAACAGACTCAGCAGCAGCAACAGCAGCCCCCGCCGCCCTCTCAGCAGCAGCAGCAGCAAACACAGACCCAATCTCAGGGTCCTCCCCACTCGCTTTCCGTACCACATGGCATGCCAGGTATGCCCACCGGACCAATGAATCCGGGACCGGTTATGGCGCCGCCACCCCCGCCCCAACAAGCTCAGAATCCGCAAGGAAATGGTGTCCATCATGGCCAGGCTAATTCACCAACCGATCCATCTGCCAGTATGGCCATGCAGCAACAACAACAGCAGCAGCAACAACAACAACCGCCTGGAGGTGTTCCCAATGGCCCTAATGGACCAGTCAATGCCGGCGCTGGTGCTGGAAATGGAGGACAATATTATGGCCCTCAACCCACGGCCAATCAGATGCAAAATGTTAGTAACGATGGCAAATGTCCTCAAGTTTCGCCATCTGTGCATGCTCAGCAAAACGGTTATGTACCCCAGCCAGGATCTGCAGCTGCTGTGGCGGGTGCTGGTGGTTTTGGGGCATCTGCTCCACCCAATTCCCAACAGCAGCAGCAGCAGCAACAACAACAGCAACAGCAGCAACAATCACCAGCAGGTGTGCAACCGCAAACAAATGCTGCTGGTGCGACAAGCAGCCAGGTTCAAGGCGGAGGTAATGCAGCTGCTGGTACTTGGACAGGTCCCAATACTCTCACCTACACACAATCAATGCAGCCGCCCGATCCACGCTCATTGCCAGGAGCATTCTGGAACTCATCGCTAACGGGTGACCTGGCTTCACCACAGCAAGCGCCACAACAACAACCCCAGCAACAGCAGCCGCAACCACAACAACAACAGCAGCAGCCACGTTTGCTCTCCCGTCAACCGCCACCGGAATACTGGTGTTCCATTGCATACTTTGAGCTGGACACTCAAGTGGGTGAAACCTTCAAAGTCCCGTCGGCAAAGCCAAATGTTATTATTGATGGCTATGTGGATCCCTCCGGTGGGAATCGTTTTTGTTTGGGTGCCCTCAGCAATGTTCATCGAACTGAACAATCCGAGCGTGCCAGGCTGCATATTGGCAAGGGCGTCCAGTTGGATTTGCGAGGCGAGGGCGATGTTTGGCTACGTTGCCTCAGCGATAATTCTGTGTTTGTACAAAGCTATTACCTGGATCGTGAGGCGGGTCGTACGCCGGGCGATGCTGTCCACAAAATCTATCCGGCAGCCTGCATTAAAGTTTTCGATTTGCGACAATGTCACCAACAGATGCACTCACTGGCCACCAATGCCCAGGCTGCCGCAGCTGCACAAGCAGCCGCCGTTGCTGGCGTCTCCAATCAACAACAGATGGGCGGTGGCGGTAGAAGCATCACAGCTGCCGCTGGAATTGGGGTAGATGATCTGCGTCGTCTTTGCATATTGCGTTTAAGCTTTGTCAAGGGCTGGGGACCTGATTATCCGCGACAATCGATTAAGGAGACACCGTGTTGGATTGAGGTTCATTTGCATCGGGCTCTGCAATTGCTTGATGAGGTTCTCCACGCCATGCCCATCGATGGACCACGTGCTGCTGCTTAA
>dwil_GLEANR_13693_DROWI
ATGTCCGATGGGCTACCCATACAGTCACCACAGCCGCTGCACCCTCAACATCGACTCCACCCTCAGAGGATGGGAGAGCAGCGGCTATCGATTGGCAGCCGCGGCTCCTGCAACGACGAGTCCTTGCGACTAGCTCAGACCTCGACTCCTCCGCCGCCGTACAATTGCATAGACTGCTCTGGATCCTATTCTCAGAATTCCAACCACAGGCAACGACATCAGCACCATCAGCATCAGCCCCAGCATCATCACAACAGACTGGATGGAGTATTAGCAGAGACACAGACGGACATATACGCAGACTTCTTGCCAACAGAAGATTCGGACAGCGACTACGCAACGCGAGCCGTGAATACATACACCAAAGGTGGTGCATCCGGTTGCGAAAGCTCGAACGACGACTCGTTGAACGAGAGAAGAAGCGTCCGATCACAGCAGGAGCCACCACGGATGGAGCCGCCGACACCGCCAACGAATCTACAATCAACCCAGACCAACAATCGATTCTTCCCAATTGCAACGTCTGCGGCAAATATGTTTCGAAACTGCTGCGGCGGCAGTCATGCCAACGAATCGAGCAGTTCGAACGGCCATCATCCCGGAATTCCATCTACCAGCCACAATCCCAATCCCCAACAGCACCAGAGCCAAACAGCGGCAAATCCGAGACATTCGATTCCGCTGACGTCAGCGACTCGCAAACGCAAAGATTTCGACGCCTTTATAAAGCAGCTCAAGCACAAGCAACCTGCCGACCTGTTGCGTGCCGTGAAAAGTCGCGTGGATCTGCCGGCGAAAACGAACTCATCCATAACCGGCGGCGGCAACGTTGTTGTCCCATCTGCCTCGCCAAGCTACTTGAAATGCATTTTAATCAAATGCACAACAATTGCCACCGAGGAGGATCTGCATCATGTTACAGCATGCCGGTTATTCTTTTGGCCGGACCTCAGGAATGGTGCCGAACTAAAACGCCTGCCTCTCTGTCCCACTGCTGGAGACTCTGTCTACGCATGTTGCAATCCATTGCACTGGTTTCGCATATTACACCTCATCGATGCAGAATCCGAACCGCCACCATACCACCGCTCAAAAATGCTCCGATTGAGAGATGCAGATTCCGAAGAAGACTTCCCAAACGTCGAAAAGTCAATTATACCCACATGGATGGCCCCGAGACCCAACAGTGGTCGGAGCAGTTCCAGCATTTCAAGCATCATCAAGCAAACCACGCAAACCACCACCACCGAATCCCAGTTGTTCGGCCCAAGTCTGGAATCTTTTACCACTGACGGCAAAGATCGCACCGCCTATAGCAAAGGATGGTGCCAGATTGCCTATTGGGAGCTGGCCCAACGTGTCGGCGAGTTCTTCTACGCCAAGGAGCCGGCTGTCAATATATTTACTGAAGGTCCTGATGATTTCGGTGGTGATAGCATGTGTCTGCTCGATTTGAAGGCGTCTAAAGTCGGAAAGGCCAAGTCCTCGGATGCAGTGCAAAATACGCGTCAAAAAGTTGGTTTGGGTGTTACTTTGAGCTTAGAGTGCGATGATGTATGGATTTACAATCGTGGCAATGTTCCAATATTCGTAGATTCTCCCACTTTAGCGGAGGACATGGATCGGGTTTGCAAAGTGATGCCCGGCTATTGTCTGAAGGCCTTTCAAATGCACAGGGCTCAATCGTTGGCTGGTCGACAAACGCATCATCCTCACTTGGGGCCCATTGACCAGTTTAGTATGAAAATCAGCTTTGCCAAAGGATGGGGTTACACCTACCGACGTCAGGATATTATGGGCTGTCCATGCTGGTTGGAAGTGCACTTTACTTGCTTGCGGTGA
>dwil_GLEANR_18618_DROWI
ATGGACACAGATGATGTTGAATCAAACACAAGCAGTGCCATGTCCACATTGGGCACATTATTCTCATTCACATCGCCGGCAGTTAAAAAACTACTTGGCTGGAAACAGGGTGACGAGGAGGAGAAATGGGCCGAAAAGGCTGTCGATAGTTTGGTCAAGAAATTGAAAAAACGCAAAGGTGCAATCGAGGAATTGGAACGGGCATTATCTTGCCCTGGTCAGCCATCAAAATGTGTAACCATTCCACGTTCACTCGATGGTAGATTACAGGTCTCACATCGTAAGGGTCTGCCTCATGTTATATATTGCCGTGTCTGGCGTTGGCCCGACTTACAATCGCATCATGAATTGAAACCGCTTGAACTTTGCCAATATCCATTTAGCGCCAAACAGAAAGAAGTTTGTATTAATCCGTATCACTATAAACGTGTGGAGAGTCCAGTTTTGCCGCCAGTTCTTGTGCCACGTCACTCGGAATTCGCACCGGGACATTCAATGTTGCAATTCAATCATGTGGCCGAACCCAGTATGCCGCATAATGTTAGCTACTCCAACAGTGGCTTCAATTCCCATAGTCTAAGCAATAGTAACACATCGGTGGGCAGTCCCAGTTCGGTTAACTCAAATCCAAACTCACCGTTTGACAGTTGTGCCGGTACACCGCCACCAGCCTATAGTCCATCGGAGGATGGCAATTCAAATAATCCAAACGATGGCAATCAAATGATTGATGCCCAAATGGGCGATGTCGCCCAAGTAAGCTATTCGGAACCAGCATTTTGGGCATCGATTGCCTACTATGAGTTAAATTGTCGAGTCGGTGAGGTATTCCACTGCAATAACAATTCAGTCATCGTTGATGGCTTTACGAATCCATCCAACAATTCGGACCGTTGCTGTCTCGGACAGCTAAGCAATGTGAATCGTAATAGTACCATCGAGAATACACGTCGTCATATAGGTAAAGGCGTTCATCTGTACTATGTGACTGGTGAGGTATATGCCGAATGTCTATCCGATTCTGCGATATTTGTACAATCACGAAATTGTAATTATCATCATGGCTTCCATCCGAGTACCGTATGCAAAATTCCACCCGGATGCTCGCTAAAAATATTCAACAATCAGGAATTTGCTCAACTTCTCTCGCAATCCGTTAACAATGGCTTCGAGGCTGTCTATGAATTGACAAAAATGTGCACAATACGCATGTCATTTGTAAAGGGCTGGGGAGCTGAATATCATCGACAAGATGTCACCTCAACACCCTGTTGGATTGAGATCCATTTACATGGGCCGTTACAATGGTTGGACAAGGTGCTCACACAGATGGGTTCACCGCATAATGCAATTAGTTCGGTATCCTAA
>dwil_GLEANR_9158_DROWI
ATGTTGCCATTCACTCCACAAGTGGTCAAACGTTTGTTAGCACTCAAAAAGGGCAACGAGGATAACACAGTCGAGGGCAAGTGGTCCGAAAAGGCCGTCAAGAATTTGGTTAAGAAAATAAAAAAGAGTTCCCAACTAGAGGAATTGGAACGTGCCATTTCCACACAGAATTGCCAGACACGTTGTGTGACTGTGCCGCGTAGTAAACCCACCGGCGGTCCGCAAGGTAGTGAACATTTACGTAAGGGTCTACCACATGTGATCTATTGCCGTTTATGGCGTTGGCCCGATTTGCAATCGCAAAATGAATTGAAACCCTTGGATCATTGTGAGTACGCGTTTCATTTGCGTAAAGAGGAGATTTGTATAAATCCGTATCATTATAAGAAAATTGAGCTATCCATATTGGTGCCGAAATCATTGCCAACACCACCAGATTCCATTGTTGACTATCCATTGGATAATCATACACATCAGATACCAAATAATACGGATTATAATGCTGCTATAATACGCAGCGCCTCATTGAGTCCGCCACAGTATATGGAATTGGGTGCGGGCTCGACAAATTCACAAACCTCAACAGCCACATCGTCCTCATCCTCAATATCAGTGTCAACGGCAGCATTATCACCGTTTCAACAGCAGCAGCAGCAGCACCAGCAGCAACAACAACAACAACAGCAATCGTTATCATCGTTTGGCCAAAATATGGATTCGCAATCGAGTGTTTTAAGCGTTGGCAGCAGTATACCAAATACAGGTACTCCGCCACCGGGCTATATGAGCGAAGATGGTGACCCCATTGATCCCAATGATAATATGAATATGTCACGTCTAACACCGCCTGCCGATGCTGCTCCAGTTATGTACCATGAGCCAGCCTTCTGGTGTTCCATTTCCTATTATGAGCTGAATACACGAGTCGGTGAAACTTTCCATGCCTCACAACCGTCGATCACAGTCGATGGCTTCACAGATCCATCCAATTCGGAACGCTTCTGTTTGGGTCTACTATCGAATGTGAATCGCAATGAGGTTGTCGAACAGACACGCCGTCACATTGGCAAGGGTGTACGGCTCTATTACATTGGTGGCGAAGTGTTTGCCGAATGTCTCAGCGATTCATCGATATTTGTCCAAAGCCCGAATTGTAATCAACGTTACGGCTGGCATCCGGCCACCGTTTGTAAAATTCCACCCGGTTGCAATTTGAAAATTTTCAATAATCAGGAATTTGCAGCCCTACTCTCACAATCGGTCTCACAGGGATTTGAAGCTGTCTACCAATTGACACGCATGTGCACCATACGCATGTCCTTTGTCAAGGGCTGGGGAGCTGAATATCGTCGCCAGACAGTCACCTCGACACCATGCTGGATTGAATTGCATTTGAATGGTCCGCTGCAGTGGCTAGATCGAGTCCTAACCCAAATGGGTTCACCGCGTCTGCCATGCAGTTCCATGTCGTAA
>dyak_GLEANR_10832_DROYA
ATGGGCGGCGGCTCGGGGGCGTGTCCGCCCGCCCACATGTACGGCGCCGTAGCCCCGCAGGACATAATTGTCCGGGACATGGTGCAAATGCCGCCGCCGCCCTCGAACGCCCCCACATCGGCGGACGCCTGCCTGAGCATCGTCCACTCGCTGATGTGCCATCGGCAGGGCGGCGAAAGCGAGGGATTTGCCAAGCGAGCCATCGAATCGCTGGTTAAAAAGCTCAAGGAGAAGCGCGACGAACTGGACTCGCTGATCACGGCCATCACCACGAATGGAGCCCATCCCAGCAAGTGCGTGACCATACAGCGCACCCTCGACGGTCGCTTACAGGTTGCTGGTCGCAAGGGCTTTCCGCACGTAATATACGCACGGATTTGGCGCTGGCCTGACCTGCACAAGAACGAGCTGAAGCACGTCAAGTATTGCGCCTTCGCCTTCGATCTCAAGTGCGACTCGGTGTGCGTTAATCCCTACCACTACGAGCGCGTCGTCTCTCCGGGCATCGATCTGTCCGGCCTGAGCCTGCAGTCCGGCCCCAGTCGCCTGGTGAAGGACGAATACTCAGCGGGCCCGTTGGTGGGCAGCATGGACATAGATGGCAACGACATCGGCACCATACAGCACCACCCAACGCAAATGGTGGGGCCCGGCGGCTACGGATATCCACAGGGTCCCTCTGAATATGTTGGCGATGCCAATCCCATGAGTGCAATGTTTCCCACCGGGCGCACAATACCAAAAATAGAGCCACAGGATGGAGTTGCTGGGTCGCGTGGGTCTTGGATGGTGCCGCCTCCCCCCCGGCTGGGACAGCCCCCGCAGCAGCAACAACAGCAGCAGCAGCCGCAGCAACAAACCCCGCAACCTTCACAGCAGCAGCAGGCACAATCGCAAGCAGCTGCTCACTCACTCCCTGTACCTCACGGTATGCCGGGCATGCCTGGTCCGATGAATCCCGGTCCCGTGATGGCACCCCCACCCCCGCCGCAGCAGGCTCAGAATCCCCAGGGCAATGGGGTGCATCATAACCAGGCCACTTCGCCCACAGATCCCGCCTCCGCACTGGCCATGCAGCAGCAACAGCAGCAGCAGCAACAACAACAGCAACAGCAGCAGACAGGCGGTGTGCCCAATGGATCAGTTAATGCCAGCGGCGGAGCAGCCACTGCCGGGCAGTACTATGGACAGCCACCTCCTGTAAGTCAAATGCAAGGTGCCGGTGGCGGAGGCACCTCGGTTGCCCCGTCCGTCCACGCCCAGCAAAACGGCTACGGGCCGCAGCCAGGATCCGCGGGCAATGCTTCCGTTGGAGGTGGCGGTGTCTTTGGCACAGCCCAACCCACACCACAACAGCCACAGCAGCCGCCGACCGGAGTCCAGGCCAATACAGGATCAGCTGGGGCTCAAGCTGGCGGAGGAGGCGGTGCAGCTGGCACCTGGACGGGACCCAACACCCTCACCTACACACAGTCTATGCAACCACCAGATCCGCGCTCTTTGCCAGGGGGATTCTGGAACTCGTCGCTTTCGGGTGACCTCGGCTCGCCGCAGCAGACGCCTCCGCAGCAGCAGCAACAACAACAACAGCCACGCCTCCTGTCTCGCCAACCGCCGCCAGAATACTGGTGCTCCATCGCATACTTCGAGCTGGACACGCAGGTTGGCGAGACCTTTAAGGTGCCCTCGGCGAAACCGAACGTAATCAGCGACGGCTATGTGGATCCCTCGGGAGGCAATCGATTCTGCCTGGGCGCCTTGAGCAATGTTCATCGCACTGAACAATCGGAACGTGCCAGGCTGCACATCGGCAAGGGCGTGCAATTGGATCTGCGTGGCGAGGGCGACGTCTGGCTGCGCTGTCTCAGTGACAACTCAGTTTTCGTACAAAGCTATTATCTGGATCGCGAGGCAGGACGCACACCTGGCGATGCTGTGCACAAGATTTATCCGGCCGCGTGCATAAAGGTGTTTGACCTGCGCCAGTGCCACCAGCAGATGCACTCGTTGGCGACCAATGCGCAGGCAGCGGCCGCAGCTCAGGCGGCAGCCGTGGCCGGAGTGGCCAATCAGCAAATGGGCGGCGGCGGAAGGAGTATGACAGCAGCGGCTGGAATTGGCGTGGACGATCTGCGCCGACTGTGCATCCTGCGCCTGAGCTTTGTCAAGGGCTGGGGACCTGACTACCCACGCCAGTCCATCAAGGAAACGCCCTGCTGGATCGAGGTGCATCTGCATCGCGCCCTGCAGCTGCTGGACGAAGTGCTTCACGCCATGCCCATCGATGGCCCACGTGCCGCTGCCTAA
>dyak_GLEANR_1580_DROYA
ATGTTGCAGGCAATTTGCATGCAATTGGACGCCAACATCGAAAACTATCCGCCCGCTGATAGTTATACCGGTTATCGGGTGACTCCACCCCAAATCAACGGCACCAGCAGCAGCAGCATCATAAGCAGCAACCAGAACAACAATAACAACAGCCACCACATCAACAATAACAATAACCACATCTGCAGCAGTGGCAGCAGCAGCAGCAACAACAACCTCAGCTTGACGACACCAATCAGCGGCAGCAGCAGAATGGACACCGACGATGTGGAATCGAACACCAGCAGTGCGATGTCCACGCTGGGCTCGCTGTTCTCATTCACATCGCCGGCGGTGAAGAAGCTGCTGGGCTGGAAGCAGGGCGACGAGGAGGAGAAGTGGGCGGAGAAGGCCGTCGACAGTCTGGTGAAGAAGCTGAAGAAGCGCAAGGGCGCCATCGAGGAGCTGGAGCGGGCGCTCTCCTGTCCCGGCCAGCCCTCAAAGTGTGTCACCATTCCACGCTCGCTGGACGGACGATTACAGGTCTCCCATCGCAAGGGTCTGCCGCATGTGATCTACTGCCGCGTGTGGCGCTGGCCCGATCTGCAGTCGCACCACGAACTGAAGCCGCTCGAGCTGTGCCAGTATCCGTTTAGCGCCAAGCAGAAGGAGGTATGCATCAATCCGTACCACTATAAGCGCGTGGAGAGTCCGGTGCTGCCGCCAGTACTCGTTCCTCGCCACTCGGAATTCGCGCCCGGACACTCGATGCTGCAGTTCAATCATGTGGCCGAGCCCAGTATGCCGCACAATGTGAGCTACTCGAACAGTGGATTCAACTCGCACAGCTTGAGCACCAGCAACACATCGGTGGGCAGTCCGAGTTCCGTGAACTCCAATCCCAATTCGCCGTACGACAGCTTGGCGGGAACACCGCCGCCCGCCTACAGTCCCTCGGAGGACGGCAACTCCAACAATCCGAATGACGGTGGCCAGCTGCTGGATGCTCAGATGGGCGATGTCGCCCAGGTTAGCTACTCGGAGCCCGCCTTCTGGGCGTCGATAGCCTACTACGAGCTGAACTGCCGGGTGGGCGAGGTGTTCCACTGCAACAATAACTCCGTGATCGTCGACGGTTTCACGAATCCTTCCAACAACTCGGACCGCTGCTGCCTCGGCCAGCTGAGCAATGTGAACAGGAACAGCACCATCGAGAACACACGCCGTCATATAGGCAAGGGCGTTCATTTATACTATGTGACCGGCGAGGTCTACGCTGAGTGCCTGTCCGACTCCGCCATTTTCGTGCAGTCGCGCAACTGCAACTACCACCACGGATTCCATCCGAGCACCGTGTGCAAAATACCGCCGGGCTGCTCGCTGAAGATCTTCAACAACCAGGAATTTGCTCAGCTGCTGTCGCAGTCGGTGAACAATGGATTCGAGGCCGTCTACGAGCTAACGAAGATGTGTACGATCCGGATGTCGTTCGTGAAGGGCTGGGGGGCGGAGTACCATCGCCAGGACGTGACCTCGACGCCCTGTTGGATCGAAATCCATCTGCATGGCCCGCTCCAGTGGCTGGACAAGGTGCTCACCCAAATGGGCTCGCCGCATAATGCAATTAGTTCGGTATCCTAA
>dyak_GLEANR_18805_DROYA
ATGTTGCCATTCACCCCGCAGGTGGTCAAGCGTTTGTTAGCACTCAAAAAGGGCAACGAGGACAACAGCGTCGAGGGCAAGTGGTCGGAGAAGGCCGTCAAGAATCTGGTCAAGAAGATCAAAAAGAATTCGCAGCTGGAGGAGCTAGAGCGCGCGATCTCGACACAGAACTGCCAAACAAGGTGCGTGACGGTGCCGCGCAGCAAGCCAGCTCCCGCCGGCGAGCATCTGCGCAAGGGTCTGCCGCACGTCATCTATTGTCGCCTGTGGCGCTGGCCGGATCTTCAGTCGCAGAATGAACTGAAGCCGCTCGATCATTGCGAGTACGCGTTCCATTTGCGCAAGGAAGAGATCTGCATAAATCCGTACCACTACAAAAAGATTGAACTGTCCATCCTGGTGCCCAAATCGCTGCCGACGCCGCCCGACTCCATTGTGGATTATCCGCTGGACAACCATACGCACCAGATACCCAACAACACCGACTACAATGCGGCGATAATTCGCAGCGCCTCGTTGAGTCCACCGCAGTATATGGAATTGGGCGGTGCCGGTCCCGTTTCCGTATCATCGTCCGCCAGTTCGACGCCCGCAACTGCCGCCGGTGGTGGTGGTGGTCCCTCCTCCTCCTCGTCGTCGTCCTCATCCGCCGCCTCCGCCTATCAACAGCAACAGCAGCAGCTGTCCTTTGGCCAAAACATGGACTCACAATCGAGTGTGCTCAGTGTGGGCAGCAGCATTCCCAACACCGGTACCCCGCCGCCCGGCTATATGAGCGAGGATGGTGACCCCATCGATCCCAACGACAACATGAACATGTCGCGTCTAACGCCGCCCGCCGATGCAGCGCCGGTGATGTACCACGAGCCGGCCTTCTGGTGTTCCATCTCCTACTACGAGCTAAATACGCGTGTCGGCGAGACGTTCCATGCCTCGCAGCCCTCGATTACGGTGGATGGCTTTACCGATCCCTCCAATTCGGAGCGCTTCTGCCTCGGACTGCTGTCCAATGTGAATCGCAACGAGGTCGTGGAGCAGACACGTCGCCACATCGGCAAAGGCGTACGGCTGTACTACATTGGCGGAGAGGTATTCGCAGAATGCCTGAGCGACTCCTCCATCTTCGTACAGAGCCCGAATTGTAACCAGCGTTATGGCTGGCATCCGGCCACCGTATGCAAGATACCGCCCGGTTGCAACCTAAAGATCTTCAACAACCAGGAGTTCGCCGCCCTGCTGTCGCAGTCCGTGTCGCAGGGATTCGAGGCGGTCTACCAATTGACACGCATGTGCACCATCCGCATGTCATTCGTCAAGGGCTGGGGCGCCGAATATCGCCGCCAGACGGTGACCTCAACGCCCTGCTGGATCGAACTCCATCTGAACGGGCCGCTTCAGTGGCTGGATCGCGTGCTCACGCAGATGGGTTCGCCTCGGCTGCCGTGCAGCTCCATGTCGTAA
>dyak_GLEANR_8287_DROYA
ATGATATTCCCAAGAGAAAAGAAGGCGTTATGGCGTTATGCGTCCAGCAACAATCCGAGCAATGGGGTGCCACCAGCACCGCCCGCTCAGCCACCACGGCCGCCTCCCCCTCCACATCGACACCGCCCTCATCAGAGTCCTCCTTGCTTTGGTTACTCCTGCGACGAGGAGGACTCCTTGGCAATGCGACAGACGCCGCCGCCGCCCTACAGTTCAATGTCCTGCGCGATGGACTGCTCCAGCTCAAACTCCAGCTCCTGTGGCCAGAGTTTGAGTCTGAGTCAGAGTCAGGGGCAAAACCACAACAACAACAACAGCCATCCGTACCGCCGTCTGCCAAATCACATGGACCTATTGTCACCGCCTCCGTCAGCATGCGACCACTGCTGTACCGCTCCTGGCTGCAGCTGCGCAAGCTCCTGCGACGATATGTTGATCGACGAAAGCGATCTGGATCAGGATCGGAATCCGGATCAGGGACATGTTCAGCCGGTGGACCGCCGGATGATAAGTGCCACCACCTTTACGACCATGTTTCGGAAATGCTGCGGCGGCGCGACGGAGTCCACCACCGGATCCACACTCACGATTCCAGTCAGCACGGCCAAAGCCGCCGCATATCCTCCACCAACGCAAGTCCAGAATGGCAAACGTACTCGCGAGGATTTCGATGCGCTGATGAAGCAACTCAAGCGCAAGCAGAGAAACGCACTTCTGCTGGCAGTCAAGAGTCGCGTGGATCCGCCGACCAGGACGCAGCGCGATGTCGTGGAACCCACCACCACCGCACCCACCTACCTGCAGTGCATACTGATACCCTCGGAACCCTGCAAATCACAAACGGATTGGGAGCCGCACGTGACCGCCAGCCGGTTGTTTTTCTGGCGGGAATTGACCAACGGCAAGGAACTGAAGCGACTGCCTGTTTGTCCCGCCGCCCGCGACTGCATCTACACGTGCTGCAACCCGCTGCATTGGTTTCGCATCCTGCACCAGCCCGAAACAGAAGCCCCAACGCCGCCATACCAACGCTCAAAAATGCTGAGACTGAGAGATGCAGATTTCGAAGAAGACTCGCAGAACGATGCAAAGTCGGCAGCGCTGAGCACGTGGAGTGCCCAAAGCACCAGCATTTCGAGCTTCTACAAGCCGACTCTCTACGAGTCGTTTACCACTGATGGAAAAGATCACAACATCAACAGCAAGGTATGGTGCCAAATCGCCTACTGGGAGATGGCCCACCGCGTCGGGGAGTTCTTTCACGCCAAAACGAACGCAGTCAATATCTATACGGATGGGATTGTGGCCAGTGAGGTGGACAGCATGTGCCTACGTGACCTCACACCCGCAGGCAGTCAGATGCACTCGGAGGCGGTGCCAACAGCGCGTCAGACGGTCGGATTGGGGGTCACATTGAGCCTGGAGAACGGCGATGTGTGGATCTACAACCGTGGGAATACAACCATTTTTGTCGATTCACCCACTCTGGCCGAAAATCTGGACCGAGTGTGCAAGGTGATGCCGGGCTACTGTCTGAAGGCCTTTGAAACCAATAGGGCTGAGCTGCTAAGCATGAAAGGGCAAGGCCACCACCCCATGGGACCCGTCGACTACTTCAGCATAAAGATCAGCTTTGGCAAGGGCTGGGGACGCGACTACAAAAGACAGGACATCATGGGCTGCCCCTGCTGGCTGGAGGTTCACTTTAGCCATCTGCGGTGA
>ENSANGT00000005009.3_ANOGA
ATGGACACCGACGATGTGGAATCCTCGAGCAGTAGCACGATGTCGAGCCTGAACAGTCTGTTTTCCTTCACCAGCCCGGCGGTGAAGAAGCTGCTCGGCTGGAAGCAGGGCGACGAGGAGGAAAAATGGGCCGAAAAGGCGGTGGACAGTCTGGTGAAGAAGCTGAAGAAGCGAAAGGGTGCCATCGAGGAGTTGGAGCGGGCCCTCTCCTGCCCGGGACAGCCATCCAAGTGCGTCACCATACCGCGTTCGCTCGATGGACGGCTGCAGGTATCGCACCGCAAGGGGCTGCCGCACGTCATCTACTGTCGCGTGTGGCGCTGGCCGGACCTGCAGAGCCACCACGAGCTGAAGCCGATCGAAACGTGCCAGTATCCGTTCAGCGCGAAGCAGAAGGAGGTGTGCATCAACCCGTACCACTACAAGCGCGTTGAGAGCCCGGTGCTGCCGCCGGTGCTGGTGCCCCGCCACTCGGAGTTTGCGCCGGGCCACTCGCTGCTGCCCTTCCACCAGATGAACGAGCCGAACATGCCGCACAACGTGAACTACTCGAACACGGGCTTCAACAACTCGCACATGGGCGGCGGAGGCGGTGGACCGAACTCGCCCATTTCCTCGCACATGGGACCGAACAGCCCGATGTCGTCGGTGTCGAGCCCGGGGCCGATCAGCTCGAACCCGCAGAGCCCGTACGGGGCGCTGCCGGAGACGCCCCCGCCCGCCTACAGCCCGCCGGAGGAGGGCAACACGGTGAGCGGCGGCCAGGACGGCAACCAGATGGACACGAACCAGATGCACGGCGAGGTGGCGCCGGTCAGCTACCAGGAGCCGCCGTACTGGGCGAGCATAGCGTACTACGAGCTGAACTGTCGCGTCGGCGAGGTGTTTCACTGCACCAACACGTCGATCATCGTCGACGGGTTCACGAACCCGTCGAACAACTCGGACCGCTTCTGCCTCGGCCAGCTGAGCAACGTGAACCGGAACAGCACGATCGAGAACACCCGGCGCCACATCGGCAAGGGGGTGCACCTGTACTACGTCGGGGGCGAGGTGTACGCGGAGTGTCTGTCCGACTCGGCGATCTTCGTGCAGAGCCGGAACTGCAACCATCACCACGGGTTCCATCCGAGCACGGTGTGCAAAATACCGCCCGGCTGCTCGCTCAAGATCTTCAACAACCAGGAGTTCGCCCAGCTGCTGTCGCAGTCGGTCAACCACGGCTTCGAGGCGGTGTACGAGCTGACCAAGATGTGCACGATACGCATGAGCTTCGTGAAGGGGTGGGGCGCCGAATATCACCGGCAGGACGTGACGTCGACGCCGTGCTGGATCGAAATTCATCTGCACGGGCCGCTGCAGTGGCTGGACAAGGTGCTGATGCAGATGGGTTCGCCGCATAACGCGATCAGCTCGGTGTCGTAA
>ENSANGT00000015706.3_ANOGA
ATGTTGCCCTTCACACCGCCGATTGTGAAGCGGTTGCTCGGCTGGCGGAAGGTTTCGCCGGATGATTCCGCCGAAGGAAAATGGGGCGAAAAGGTGATCAAAAGTTTGGCCAAAAAGATGAAAAAGTCCAGCGCCCTGGAAGAGCTAGAGCGGGCCCTTACAGCACAGAGCAGCCACACGAAATGCATACCGATATCAAGAAATGCTTCGGCGATCGGAGAAAATGGAGTTGCGCTAAAGAAAGGTCTTCCACACGTCATATGCTGTCGATTGTGGCGCTGGCCTGATTTGAATAGCCATACCGAATTGAAACCGCTCGACGTATGCGAATACGCATATCATCTTAAAAAGGACGAGGTGTGCATTAATCCATATCACTACGCACGCAACGAAAGCCATTCACAGCACTCGCAGCAACAACAGTCACCGCAGCAGCAACAGTCATCACAGCAGCTGCAGCAACCGCTGACCATCTTGGTTCCGAAGAACCTATCAAACTCTCAGGGAGAAAACTCCGTTACCTACACCTTGGACGATCTTAGTAATACCGTACCAGTCAACACACAGTACAATGCATTAAATGATAACTATGTAACCAGCCCTCAACCATCGCAAGTAACGTCACGCCAGCTACAACAGCAGCAACTACAGCCCAATCAATTGCATCAGCAACTTCAACAGCAGCAGCAGCAGCAGCAACTTTCTTCCCCGTGCTACATGGAGGCAACACTGGGCCAACAGATACCGACCAACACGACGATTATGGACTCGGTCAGCGTCGGTGTGCCGAACATACCGAATACCGAGACGCCACCACCCGGCTACATGTCAGAGGATGGTGATCCACTCGACCAGAATGACAATATGACCGATTTGTCGCGCATGTCGCCATCGGAGATGGATACACAGCCGGTGATGTACCATGAGCCGACATTCTGGTGCTCGATCAGCTATTACGAACTGAACCTGCGCGTCGGTGAAACGTTTCATGCCTCCCAACCTTCGATCACAGTCGACGGCTTTACGGATCCTTCCAATTCGGAAAGATTCTGTCTTGGCCTGCTGTCGAATGTGAACCGGAATGAGGTGGTGGAACAGACTCGACGTCACATCGGCAAGGGTGTCCGGCTGTACTACATTGGCGGTGAGGTATTTGCCGAATGTTTGAGCGACTCGAGCATCTTCGTGCAGAGCCCGAACTGTAATCAGCGGTACGGGTGGCATCCTGCAACGGTGTGTAAAATACCACCGGGATGCAATTTAAAAATCTTTAACAATCAGGAATTTGCTACCCTACTGTCCCAGTCCGTATCGATGGGCTTTGAAGCCGTTTATCAGCTGACCCGGATGTGCACAATCCGGATGTCCTTCGTGAAGGGTTGGGGAGCAGAATATCGCCGACAAACCGTTACCTCTACGCCCTGCTGGATAGAGCTGCATTTAAACGGTCCCCTGCAGTGGCTGGACCGAGTACTCACCCAGATGGGCTCACCACGTTTGCCATGTAGTTCTATGTCCTAA
>ENSANGT00000018676.3_ANOGA
ATGGCAGCGATGCCAACGGCTGCCCCGACCAGTGCGGACGCCTGCCTGAGCATCGTCCACTCGCTGATGTGCCACAGGCAGGGAGGCGAGAGCGAAGGCTTCTCCAAGCGCGCAATCGAGTCGCTGGTGAAGAAGCTGAAGGAGAAGCGGGACGAGCTGGATTCGCTCATCACGGCCATCACGACGAACGGCGCACATCCGAGCAAGTGCGTCACGATACAACGCACGCTCGATGGTCGCTTGCAGGTCGCCGGACGCAAAGGATTCCCACACGTGATCTACGCCCGCATCTGGCGCTGGCCCGATCTGCACAAGAACGAGCTCAAGCACGTCAAGTTCTGCCAGTTTGCGTTCGATCTGAAGTGTGACTCGGTGTGCGTTAATCCGTACCACTACGAGCGTGTCGTGTCGCCCGGAATCGATCTTTCGGGGCTCACGCTGCAGTCCGGTCCGAGCCGGCTCATCAAGGACGAGTACACACCGGGCTCGGTCGTCGGGGGCGGTATGGACATCGATGGCAATGAAATCGGCACCATACAGCACCATCCCTCGATGGTGGCGAGTGGTGCATACGGCACCATGTCAATGCATCCGCAAACCCATCACAGTTGGGCAGCTTGTATGGAGCTAGCAGCGTCCGCCGACCCGTCCCGAAATAGTGGCCCGAGCAGCTGGATGAGCGGTGCCGGCAGCGTCGGTGGGCCTTCGTCCGCTGCGGCTGCCATGCTGTCGGCCTCGTCCGGCGGCCAGCAGCAGCACGCTCGTTTGTCTTCTTCATTACCGCTTTCATCCGTCATCGGTGGTCCGCCCGGGATGGTGAACAATGGTTTGCGAGCGCCACCGAGCTCACAGCAACAGCCACAGCAGCAACCGTCACAGCAGCCACAGCCTTCATCACAGTCCAACGCCCAGCTTACGAACGGTGGCAGCAACGGTCTGCTGGGCAGCTCCAGCCAAGCAGGCGGAAGCGGCGGCTCCAGTGGCGGCGGATTGCTCGGTACGGACGGGTCGCAGTACTACACCAGTGCGGCCGACCCGTCGATGGGAAACGATCCACAAACGGGTATGGGCGGTCCGGCCAGCATGTCCGGATCGCTTTCGGCCACCTCGCCCGTCTCGCCCCATCTGCAGCAGAACGGATACGTATCCGCTAGCAACGGCCAGTCGGCACAGGCCGGTGGTCCCGCCGGTGGGCAAGCGCAACCGAGCCAATCGGCCGCCCAACAGTACCAGCCACAACAGCAGCAGCAGCAACAACAGCAACAACAGCCACAGTCGCAACAACAACAACAGCAGCAGCAACAACAACAGCAGCAGAGCGGCTCTGCGACCTGGTCCGGTTCGAATACGCTGAACTACACGCAATCGATACAGCCACCGGCACACGCTAGCGGCTCGCATCAGCAGCAAGCGTCGCAACAGCAGTCACAGTACTGGCCCCACGGTTCCGGCGGTTCGTCCAGCGCCGTTGTGGCGCCGTCTGGTGCCAGTGTCGGCAACGCGACCGGCGGACAGCTGGCCGGTGAGTTGCCCGGTCAGCAGCGGCTGCTGTCGCGCCAGCCCGCACCCGAGTACTGGTGCTCGGTGGCCTACTTTGAGCTGGACACCCAGGTGGGCGAAATGTTTAAAGTGCCCTCTAACCGCCCGAACGTCACCATCGATGGGTATGTGGATCCGTCCGGTGGCAATCGCTTCTGTCTCGGTGCGCTTAGCAATGTGCACCGAACGGAACAGAGCGAAAAGGCAAGGCTACATATTGGGAAAGGTGTACAGCTGGATCTGCGCGGCGAAGGGGACGTCTGGCTGCGGTGTCTCAGTGACCATTCAGTATTCGTACAGAGCTACTACCTCGACCGGGAGGCGGGCCGAACGCCAGGCGATGCCGTACACAAAATCTATCCCGGAGCGTGCATAAAGGTATTTGACTTGCGACAGTGTCATTTGCAGATGCAATCCCTCGCCAACTGTGCCCAGAAAGCGGCCCAGATGCAGGCCGCTGTTGTGGCAGGCGTATCAGCCGTTGGAGCTCCTAGAAGTATGCATACTACGAGTCTTTCCGCGGCGGCTGGCATCGGGGTGGACGATTTGCGACGCCTCTGCATCTTGCGATTGTCGTTCGTGAAGGGTTGGGGCCCCGACTATCCCCGACAGTCGATCAAAGAAACGCCCTGCTGGGTCGAGGTGCATCTGCACCGGGCCCTGCAGCTGCTGGACGAGGTGCTGCATCAGATGCCGATCGATGGGCCGCGAGCAATCGAGTAA
>ENSAPMT00000000788.2_APIME
ATGCTGTCCAGCTTTAACCCGCCTATCGTTAAACGATTGTTGGGTTGGAAAAAAGCAGAAGGAGAAGACAAATGGAGTGAAAAAGCTGTTAAAAGTCTTGTAAAGAAGTTAAAAAAGTCCACCGGCCTCGACGAGCTCGAGAAGGCTATTACTACGCAAAGTTGCAACACTAAGTGCATTACTATACCGAGATACGAAAGGCCTAGCCCAGGCGGTGTCGGAGACAACGGTGTCCAAGGAGTGCGCGGCAAAGGTTTGCCGCACGTGATCTATTGCCGACTTTGGCGTTGGCCAGATTTGCAATCGCACCACGAACTAAGAGCAATCGAGCATTGCGAGTACGCGTTTACGCAGAAACGAGACGAAGTCTGCATTAACCCGTACCATTATCAACGAATACAAACACCAGCTATTCTCGTACCTCGGCATAATTTACCCGGGGACGAGTCCGTCCTTTATAACACTTCCATCGAGGAGCTCAGTGTCAGTGTGCCAGAAAACACGAGTTTCCACGCGACTTTAAATCACCAGCACCATAATCAACAAAGTATACCACAATCAGCCACCGAACAATCCATATCAAGGAATGCAGGTTTGGTATCCGAATATAGTATGCAGGCGACAAGTCCGGCTAGTGTTGGTAGTCTAGGAAGTGTTCAGGGTTCACCACATCCGGCACCTGGATCTATGGATCCACCTGCTGATACTCCTCCTCCGGGATATATAAGTGAAGATGGTGATAACATGGATCACAACGATAATATGTCCTTATCGCGTTTGTCTCCCAGTCCTGTAGATGCACAACCAGTGATGTACTGTGAACCAGCATTTTGGTGTTCAATAAGTTACTATGAACTAAATACGAGAGTAGGCGAGACTTTTCATGCATCGCAGCCGAGCATAACGGTGGACGGATTCACTGATCCCAGTAATTCTGAACGTTTCTGTTTGGGTTTACTATCGAACGTAAACCGAAATACCGTGGTCGAACAGACGAGACGACATATCGGGAAAGGAGCTAGATTATATTATATCGGTGGTGAAGTATTTGCCGAATGTTTATCCGATTCGAGCATTTTTGTGCAAAGTCCTAATTGTAATCAACGTTACGGTTGGCATCCAGCCACCGTTTGTAAAATACCACCCGGTTGCAATTTGAAGATATTCAACAATCAAGAATTTGCGGCACTGTTATCGCAATCAGTTTCACAAGGATTCGAAGCTGTGTATCAATTGACTCGAATGTGTACGATCAGAATGAGTTTTGTAAAAGGTTGGGGAGCGGCATACCGTCGGCAAACCGTCACGTCGACTCCTTGTTGGATCGAGTTGCATTTAAATGGTCCATTACAGTGGCTCGATAGAGTACTCACGCAGATGGGATCGCCGCGTTTACCCTGTTCCTCGATGTCATAA
>ENSAPMT00000007723.2_APIME
TTGTTACTTGTATTTTGTATTGCAGGTGAAACAGGACAAAAAGAATGGTGTACATTAGCATATTGGGAATTGGGTGGTAGAGTAGGTCGTCTATATCCTGTAGAACCTTCAACAGTAAATGTTTTTGATTCCCTCCATGATGGTGATGGGCTTTGCTTAGCAACACTGGCTGAAAATCATATTGCACCACCTGCAGTCCAAAGAACAAGAAGCAAAATTGGTCTTGGTTTAATGCTTAGTCAAGAAGCAGATGGTGTGTGGGCGTATAACAGATCTGAGAGCCCAATCTTTGTGAATTCACCTACTCTGGATGATCCAGAGTCTAGAACACTACTTGTCTATCGTGTGCCTCCAGGCTTTTGTCTGAATATCTTTGATCGTACCAAAATTCTACAGCTTCCATATGGTAATGGTACCACAAGAACAAGCAATCAGGCTTCAGGCTTTGCCTCTGGTCCTGTTGATATCAACTCCGTCCGTATCAGCTTCGCCAAAGGCTGGGGACCTAAGTACTCAAGACAGGAAGTCACCTCTTGTCCATGTTGGCTCGAAGTACTCCTA
>ENSAPMT00000012861.2_APIME
GCTCCTAGTGCCCCAACTAGTGCAGATGCTTGTTTAAGCATAGTACATTCTCTCATGTGTCATCGTCAGGGTGGAGAAAGTGAAGGATTTAGTAAAAGAGCTATTGAATCTTTGGTTAAAAAGCTTAAAGAAAAACGAGATGAATTAGATAGCTTAATAACTGCTATTACTACAAATGGAGCTCATCCTAGTAAATGTGTTACAATACAGAGAACTTTGGATGGAAGGTTACAAGTTGCTGGTCGTAAAGGTTTCCCACATGTTATTTATGCACGAATCTGGAGATGGCCAGATTTACACAAAAATGAATTAAAACATGTCAAATACTGCCAATTTGCTTTTGATTTAAAATGTGATTCTGTATGTGTAAATCCATATCACTATGAGAGAGTTGTATCTCCTGGCATAGACCTATCTGGGCTGACTCTGCAATCGGGAGTAGGCGTAGGACCAGGTGGTAGATTGGTCAAAGATGAATATTCAGTTGGTGGTGGGAGCAGTGCAACAGCTGGAGCAGTAGGATCTGCAATGGATGTTGATGGAGAAATGAACCAAACTATTCAGCATCATCCACCTACTCAACCTACTTCATCTAATAACACTCAGCCATCTCAACAGACTTTTATACCAGGTCTAGCACCACCTAATTCAAGTAAAACAAACACACCTCCTCAAGATCTTAATCAACCACCTACTGTTGATGCATTAGCAGCATCTTTAGGCGAAGGTCAAAATTCTCCCGTATCTCCTGTACATCTTCATCATTCAAATGGATTTCCAGTAGGTACTGCTGCTTATAATTCAGGAGCACCTCAATGGACTGGACCCAATACTTTGACATATACACAAAGCATGCAACCTCCAGATCATAGACATCTTCATCCTACTTCTTATTGGGGTGGTCATGGAGGTGAAGTAAGTGGAAACATCGGTGGTTTATTATCTACACAACCAGCACCAGAATATTGGTGTTCAGTTGGCTACTTTGAATTAGATACTCAAGTAGGCGAGACATTTAAAGTAAGCAGTGGTTGTCCTACTGTAACAGTTGATGGTTATGTGGATCCAAGTGGTGGCAATAGATTTTGCTTAGGAGCTTTGAGTAATGTACACAGAACAGAACAAAGTGAAAAAGCTCGTCTTCACATAGGAAAAGGAGTTGTCTTAGATTTAAGAGGTGAAGGAGACGTTTGGTTAAGATGCCAAAGTGAACATAGTGTTTTTGTACAGTCTTATTATTTAGACAGAGAAGCAGGTCGTGCACCCGGGGATGCTGTGCATAAAATTTATCCCTCTGCATATATTAAAGTCTTTGATTTACGACAGTGTCATAAACAAATGAGAGGTCAAGCTGCTACTGCTCAAGCTGCAGCTGCCGCCCAAGCTGCAGCTGTAGCAGGACATCTAACACATGGAGCACCAATTACTAGTCTTAGTGCAGCAGCAGGAATAGGTGTAGATGATCTTCGACGACTTTGCATTTTACGTCTAAGTTTTGTAAAAGGTTGGGGTCCTGATTATCCTCGACAAAGTATAAAAGAAACTCCTTGCTGGATAGAGGTACATTTACATCGAGCTCTTCAATTGTTGGATGAAGTTTTACATACTATGCCAATAGATGGTCCACGGGGAATTGAATAA
>ENSAPMT00000015121.2_APIME
TTTAACATGGATGATGAAGAAGGATCATCAAGTTCTGGACCTATGTCTTCATTGAATAGTTTATTTTCATTTACTAGTCCTGCTGTAAAAAAGTTGCTTGGTTGGAAACAGGGTGATGAAGAAGAAAAATGGGCAGAAAAAGCAGTTGATTCATTAGTAAAAAAATTAAAAAAACGAAAAGGTGCAATTGAAGAATTAGAACGGGCATTAAGTTGTCCAGGCACTCCTAGTAAATGTGTAACAATTCCAAGAAGTTTAGATGGTAGATTACAAGTTTCTCATCGTAAGGGTTTACCACATGTAATTTATTGTAGAGTGTGGAGATGGCCAGATTTGCAATCACATCATGAATTAAAACCATTAGAATTATGTCAATATCCCTTTTCTGCTAAACAAAAAGAAGTTTGCATCAATCCTTATCATTATAAAAGAGTGGAAAGTCCAGTACTACCACCTGTATTAGTTCCTAGGCATTCAGAATATGCACCTGGACATTCATTGTTACCATTTCAACAAATAGCAGAACCAACAATGCCACACAATGTATCCTATTCTTCTAGTGGATTTAATGCTGGATCTACTGGTGGTGTAAATCCAACATCACCTATGTCATCTGTTGGATCTGTTCCAAGTCCAGGAAGTACAACATCACCAAATCCACAAAGTCCATATGGTACTAATGGATTACCAGAAACTCCTCCTCCAGCATATTCTCCTCCTGAAGATGGTTCACAATCTGGTCAGTCACCACCACCTGATCCTGTTGCTATGGATACAAGTGGATCAGCTGAAGTAGCTCCAGTATGTTACCAAGAACCACCTTATTGGGCCTCTATTGCATATTATGAATTAAATTGTAGAGTGGGTGAAGTTTTTCATTGCCATTCCCACTCTGTTATTGTGGATGGCTTTACAAATCCAAGTAATAATTCTGATAGGTTTTGCCTTGGACAGCTGTCCAATGTAAATCGTAATTCTACTATTGAAAATACAAGAAGACATATAGGCAAAGGAGTACATTTATATTATGTAGGTGGTGAAGTTTATGCGGAATGTCTTTCCGATTCTGCTATATTTGTACAATCTAGAAATTGTAATCATCACCATGGATTTCATCCTAGTACAGTTTGTAAGATTCCACCAGGATGTTCATTGAAAATATTTAATAATCAAGAGTTTGCCCAATTACTTTCACAAAGTGTTAATCATGGTTTTGAAGCAGTTTATGAATTAACAAAAATGTGCACTATAAGAATGTCATTTGTTAAAGGATGGGGTGCTGAATATCATAGACAAGATGTTACATCCACTCCTTGTTGGATTGAAGCACACTTACATGGACCCTTACAGTGGCTAGATAAAGTGTTAACACAAATGGGTTCTCCTCATAATGCTATAAGTTCTGTATCATAA
>ENSBTAT00000000824.2_BOVIN
ATGTTCAGGTCCAAACGCTCGGGGCTGGTGCGGCGACTTTGGCGAAGTCGTGTGGTCCCCGACCGGGAGGAAGGCGGCGGCAGCGGCGGCGGCGGTGGCGACGAGGATGGGAGCGTGGGCAGCCGAGCTGAGCCGGCCGCGCGGGCACGAGAAGGCGGAGGCTGCGGCCGCCCCGAGGTCCGCCCGGTAGCCCTGCGGCGGCCCCGGGACGCGGTGGGACAGCGAGGCGCCCAAGGCGCTGGGAGACGCCGGCGCTCAGGGGGCCCCCCGAGGCCCATGTCCGAGCCGGGGGCCGGCTCTGGAGGCTCCTCGCTGGACGTGGGGGAGCCGGGAGGCCAGGGCTGGCTGCCCGAAAGTGACTGCGAGACGGTGACCTGCTGTCTCTTCTCGGAGCGGGACGCCGCCGGAGCTCCCCGAGAAGCCGGCGAACCCCTGGTCGGGGCGGCCCAGGAGCCAGAGGGCGGCGGGCGGAGTCGCGAAGCCCGCTCGCGGCTGCTGCTGCTGGAGCAGGAACTCAAGACGGTCACGTACTCGCTGCTGAAGCGGCTCAAGGAGCGCTCGCTGGACACGCTGCTGGAGGCGGTGGAGTCCCGCGGCGGCGTGCCGGGCGGCTGCGTGCTGGTGCCGCGCGCCGACCTCCGCCTGGGCGGCCAGCCCGCGCCGCCGCAGCTGCTGCTCGGACGCCTCTTCCGCTGGCCCGACCTGCAGCACGCCGTGGAGCTCAAGCCCCTGTGCGGCTGCCACAGCTTCGCCGCCGCCGCCGACGGCCCCACAGTGTGCTGCAACCCCTACCACTTCAGCCGGCTCTGCGGGCCAGAATCACCGCCACCGCCCTACTCTCGGCTGTCTCCTCGCGACGAGTACAAGCCACTGGATCTATCTGATTCCACATTGTCTTACACTGAAACAGAGGCCGCCAACTCCCTCATCACAGCTCCGGGTGAATTCTCAGACGCCAGCATGTCTCCGGACGCCACCAAGCCGAGCCACTGGTGCAGCGTGGCCTACTGGGAGCACCGGACGCGGGTGGGCCGCCTCTACGCGGTGTACGACCAGGCCGTCAGCATCTTCTACGACCTACCTCAGGGCAGCGGCTTCTGCCTGGGCCAGCTCAACCTGGAGCAGCGCAGCGAGTCGGTGCGGCGCACGCGCAGCAAGATCGGCTTCGGCATCCTGCTCAGCAAGGAGCCTGACGGCGTGTGGGCCTACAACCGCGGCGAGCACCCCATCTTCGTCAACTCCCCGACGCTGGACGCGCCCGGCGGCCGCGCCCTGGTGGTCCGCAAGGTGCCTCCCGGCTACTCCATCAAGGTGTTCGACTTCGAGCGCTCCGGCCTGCTCCAGCACGGCCCCGAGCCCGACGCCGCCGACGGCCCCTACGACCCCAACAGCGTCCGCATCAGCTTCGCCAAGGGCTGGGGGCCCTGCTACTCCCGGCAGTTCATCACCTCCTGCCCCTGCTGGCTCGAGATCCTTCTCAACAACCACAGATAG
>ENSBTAT00000003668.3_BOVIN
ATGAATGTGACAAGTTTATTTTCCTTCACAAGTCCAGCTGTGAAGAGACTTCTTGGCTGGAAACAGGGTGACGAGGAAGAAAAATGGGCAGAGAAGGCCGTTGATGCTTTGGTGAAAAAACTGAAGAAAAAGAAGGGTGCCATGGAGGAACTGGAAAAAGCCTTGAGCTGCCCGGGCCAGCCCAGCAACTGCGTCACCATCCCCCGCTCCCTGGACGGCAGACTGCAGGTCTCCCACCGGAAGGGGCTGCCTCACGTCATCTACTGCCGCGTGTGGCGCTGGCCCGACCTTCAGAGCCACCATGAACTGAAACCATTGGAATGCTGCGAGTTTCCCTTCGGCTCCAAGCAGAAGGAGGTGTGCATCAACCCCTACCACTATAAGCGAGTAGAAAGCCCCGTTCTTCCTCCAGTACTGGTTCCAAGACACAGCGAATACAATCCTCAGCACAGCCTCTTAGCTCAGTTCCGCAACTTAGGGCAAAATGAGCCTCACATGCCACTCAACGCCACTTTCCCGGATTCTTTCCAGCAGCCCAACAGCCATCCGTTTCCTCATTCTCCCAACAGCAGTTACCCCAACTCTCCTGGAAGCAGCAGCAGCACGTACCCTCACTCTCCGACCAGCTCAGACCCAGGAAGCCCCTTTCAGATGCCAGCAGATACACCCCCACCTGCTTACCTGCCCCCTGAAGACCCCATGACCCAGGATGGCTCTCAACCCATGGACACAAATATGATGGCACCATCTCTGCCTTCAGAAATCAACAGAGGAGATGTTCAGGCGGTTGCCTATGAGGAGCCGAAACACTGGTGCTCTATTGTCTACTATGAGCTCAACAATCGTGTGGGCGAAGCGTTCCATGCCTCCTCCACGAGCGTGTTGGTGGATGGTTTCACCGATCCTTCCAACAACAAGAACCGCTTCTGCCTCGGGCTGCTCTCCAACGTTAACCGAAATTCCACCATCGAAAACACGAGGCGGCACATCGGGAAAGGAGTTCATCTTTATTATGTCGGAGGCGAGGTATATGCCGAGTGCCTCAGTGACAGTAGTATTTTTGTGCAAAGTCGGAACTGCAACTACCATCACGGATTTCATCCCACTACCGTTTGCAAGATCCCGAGTGGGTGTAGTTTGAAAATTTTTAATAACCAAGAGTTTGCTCAGTTACTGGCACAGTCTGTGAACCACGGCTTCGAGACGGTCTATGAGCTCACAAAAATGTGCACTATTCGCATGAGCTTTGTGAAGGGCTGGGGAGCAGAATACCACCGCCAGGATGTTACCAGCACGCCCTGCTGGATCGAGATCCATCTGCACGGCCCCCTCCAGTGGCTGGATAAAGTTCTTACCCAGATGGGCTCACCTCATAACCCTATTTCATCTGTGTCTTAA
>ENSBTAT00000009081.2_BOVIN
ATGGACAATATGTCTATTACAAATACACCAACAAGTAATGATGCCTGTCTGAGCATTGTACATAGTTTGATGTGCCATAGACAAGGTGGAGAGAGTGAAACATTCGCCAAAAGAGCAATTGAAAGTTTAGTTAAAAAGCTGAAGGAGAAAAAAGATGAATTGGATTCTTTAATAACAGCTATAACTACAAATGGAGCTCACCCTAGCAAGTGTGTTACCATACAGAGAACATTGGATGGAAGGCTTCAGGTGGCTGGTCGCAAGGGATTTCCTCATGTGATCTATGCCCGTCTCTGGAGGTGGCCTGACCTTCACAAAAATGAACTAAAACATGTTAAATATTGTCAGTATGCATTTGACTTAAAATGTGATAGTGTCTGTGTGAATCCATATCACTATGAACGAGTTGTGTCACCTGGAATTGATCTCTCAGGATTAACACTGCAGAGTAATGCTCCACCAAGTATGTTGGTGAAGGATGAATATGTTCATGACTTTGAGGGACAGCCATCATTATCCACTGAAGGGCATTCAATTCAAACCATCCAGCATCCACCAAGTAATCGTGCATCGACGGAGACATACAGCACCCCAGCTCTCTTAGCTCCATCTGAGTCTAATGCTACCAGCACCACCAATTTTCCCAACATTCCTGTGGCTTCCACAAGTCAGCCCGCCAGTATACTGGCAGGCAGCCATAGTGAAGGATTGTTGCAGATAGCTTCAGGGCCTCAGCCAGGACAGCAGCAGAATGGATTTACTGGTCAGCCAGCTACTTATCATCATAACAGCACTACCACCTGGACGGGAAGTAGGACTGCACCATACACACCTAATTTGCCTCACCACCAAAACGGCCATCTCCAGCACCACCCGCCTATGCCGCCCCATCCCGGACATTACTGGCCACCAGTTCACAATGAGCTTGCATTCCAGCCTCCTATTTCTAATCATCCTGCTCCTGAGTATTGGTGTTCCATTGCTTACTTCGAGATGGATGTTCAAGTAGGAGAGACATTTAAGGTTCCTTCAAGCTGTCCTATTGTTACTGTTGATGGATATGTAGACCCTTCTGGAGGAGATCGCTTTTGCTTGGGTCAACTCTCCAATGTCCACAGGACAGAAGCCATTGAGAGAGCAAGGTTGCACATAGGCAAAGGTGTGCAGTTGGAATGTAAAGGTGAAGGTGATGTTTGGGTCAGGTGCCTTAGTGACCACGCAGTCTTTGTACAGAGCTACTACTTAGACAGAGAAGCTGGGCGTGCACCTGGAGATGCTGTTCATAAGATCTACCCAAGTGCATATATAAAGGTCTTTGATTTGCGTCAGTGTCACCGTCAGATGCAGCAGCAGGCAGCCACGGCACAAGCTGCAGCAGCTGCCCAGGCAGCGGCCGTGGCAGGAAACATCCCCGGCCCAGGGTCAGTAGGTGGAATAGCCCCAGCCATCAGTTTGTCGGCTGCCGCCGGGATCGGTGTGGATGACCTCCGTCGTTTATGCATACTCAGGATGAGTTTTGTGAAAGGCTGGGGACCTGATTACCCAAGACAGAGCATCAAGGAAACACCTTGTTGGATTGAGATTCACTTACACCGGGCCCTCCAGCTCCTCGATGAAGTCCTTCACACCATGCCTATTGCCGACCCACAGCCTTTAGACTGA
>ENSBTAT00000009982.3_BOVIN
ATCAGCTCCCTCTTCTCCTTCACCAGCCCGGCAGTGAAGAGACTGCTCGGCTGGAAGCAAGGAGATGAAGAGGAAAAGTGGGCGGAGAAGGCAGTGGACTCTCTAGTGAAGAAGTTAAAGAAGAAGAAAGGAGCCATGGATGAGCTGGAGAGGGCGCTCAGCTGCCCGGGGCAGCCCAGCAAGTGCGTGACCATCCCCCGCTCCCTGGACGGGCGGCTTCAAGTGTCCCACCGCAAGGGGCTGCCCCACGTCATCTACTGCCGGGTGTGGCGCTGGCCGGACCTGCAGTCCCACCACGAGCTGAAGCCGCTGGAGTGCTGCGAGTTCCCATTCGGCTCCAAGCAGAAAGAGGTGTGCATCAACCCCTACCACTACCGCCGCGTGGAGACGCCAGTGCTGCCGCCTGTGCTGGTACCCCGACACAGCGAGTACAACCCGCAGCTCAGCCTCCTGGCCAAGTTCCGCAGCGCGTCCCTGCACAGCGAGCCTCTCATGCCGCACAACGCCACCTACCCCGACTCCTTCCAGCAGCCTCCGTGCCCCACCTTCCCGCCGTCGCCCGGGGCCCCGTTCCCGCCGTCCCCGTGCACGGCCGGCTACCCCCACTCCCCGGGCAGCCCCTCCGAGCCGGAGAGCCCCTTCCAGCACTCAGTTTCAGATTTTCGGCCCGTTTGCTACGAGGAGCCGCAGCACTGGTGCTCCGTCGCCTACTACGAACTGAACAACCGCGTCGGGGAGACATTCCAGGCTTCCTCCCGAAGCGTGCTGATCGATGGATTCACAGATCCTTCAAATAACAGGAACAGATTCTGTCTCGGACTTCTTTCTAATGTAAACAGAAACTCAACGATAGAAAATACCAGAAGACACATAGGAAAGGGCGTGCACCTGTACTACGTCGGGGGAGAGGTCTATGCCGAGTGTGTGAGTGACAGCAGCATCTTCGTGCAGAGCCGGAACTGCAACTATCAGCACGGCTTCCACCCAGCCACCGTCTGCAAGATCCCCAGCGGCTGCAGCCTCAAGATCTTCAACAACCAGCTGTTCGCTCAGCTACTCGCCCAGTCTGTGCACCACGGATTTGAAGTCGTCTACGAGCTGACCAAGATGTGCACCATCAGGATGAGTTTTGTCAAGGGCTGGGGAGCCGAGTACCATCGCCAGGATGTCACAAGCACGCCCTGCTGGATTGAGATCCACCTTCATGGACCGCTGCAGTGGCTGGACAAAGTTCTGACTCAGATGGGCTCCCCACACAACCCGATTTCTTCGGTGTCTTAA
>ENSBTAT00000016510.3_BOVIN
ATGTTCAGGACCAAACGATCTGCGCTCGTCCGGCGTCTCTGGAGGAGCCGTGCGCCCGGCGGCGAGGACGAGGAGGAGGGCGCGGGGGGAGGCGGAGGAGGAGGCGAGCTGCGGGGAGAAGGGGCGACGGACGGCCGGGCGCATGGGGCCGGCGGCGGCGGCGCAGGCAGGGCTGTCTGCTGCCTGGGCAAGGCGGTGCGAGGTGCCAAAGGTCACAACCATCCCCACCCCCCAGCCGCGGGCGCCGGCGCGGCCGGGGGTGGCGAGGCGGATCTGAAAGCGCTCACGCACTCGGTGCTCAAGAAACTGAAGGAACGGCAGCTGGAGCTGCTGCTCCAGGCCGTGGAGTCCCGCGGCGGTACGCGCACCGCGTGCCTCTTGCTGCCCGGCCGCTTGGACTGCAGGCTGGGCCTGGGGGCGCCTGCCGGCTCGCAGCCGGCGCAGCCGCCCTCCACCTACTCGCTCCCCCTCCTGCTGTGCAAAGTGTTCAGGTGGCCGGATCTCAGGCATTCCTCGGAAGTCAAGAGGCTGTGTTGCTGTGAATCTTACGGGAAGATCAACCCCGAGCTGGTGTGCTGCAACCCCCATCACCTTAGCCGACTCTGCGAACTAGGTAAGAAGTTGATCCACGCCCACCCGCCGTTGTGTATTTATTTCTCTCTCCTTCTCAAATCCACAGCAGACTGTCCAGATGCTGTGCCTTCCTCCGCTGAAACAGGGGGAACGAATTATCTGGCCCCTGGGGGGCTTTCAGATTCCCAACTTCTTCTGGAGCCTGGGGATCGGTCACACTGGTGCGTGGTGGCATACTGGGAGGAGAAGACGAGAGTGGGGAGGCTCTACTGTGTCCAGGAGCCTTCCCTGGACATCTTCTATGATCTACCTCAGGGGAATGGCTTTTGCCTCGGACAGCTCAATTCGGACAACAAGAGTCAGCTGGTGCAGAAAGTACGGAGCAAAATCGGCTGTGGCATCCAGCTCACGCGGGAAGTGGACGGCGTGTGGGTGTACAACCGCAGCAGTTACCCCATCTTCATCAAGTCGGCCACACTGGACAACCCGGACTCCAGGACGCTGTTGGTACACAAAGTGTTCCCCGGTTTCTCCATCAAGGCTTTTGACTACGAGAAGGCGTACAGCCTGCAGCGGCCCAACGACCACGAGTTCATGCAGCAGCCGTGGACTGGCTTCACCGTGCAGATCAGCTTCGTGAAGGGCTGGGGCCAGTGCTACACTCGCCAGTTCATCAGCAGCTGCCCGTGCTGGCTGGAGGTCATCTTCAACAGCCGGTAG
>ENSBTAT00000016728.3_BOVIN
ATGTCGTCCATCCTGCCTTTCACTCCCCCGATCGTGAAGCGCCTGCTGGGCTGGAAAAAGGGCGAGCAGAACGGGCAGGAGGAGAAGTGGTGCGAGAAGGCAGTCAAGAGTTTGGTCAAGAAGCTCAAGAAGACGGGGCAGCTGGACGAGCTGGAGAAAGCCATCACCACGCAGAACGTCAACACCAAGTGCATCACCATCCCCAGGTCCCTGGATGGCCGGCTGCAGGTGTCCCACCGGAAGGGGCTCCCCCACGTCATCTACTGCCGCCTGTGGCGATGGCCCGACCTGCACAGCCACCACGAGCTGCGGGCCATGGAGCTGTGTGAGTTCGCCTTCAACATGAAGAAGGACGAGGTCTGCGTGAATCCCTACCACTATCAGAGGGTAGAGACCCCAGTTCTACCTCCTGTGTTGGTGCCCCGCCACACAGAGATCCCGGCCGAGTTCCCCCCGCTGGATGACTACAGCCATTCCATCCCCGAAAACACTAACTTCCCTGCCGGCATCGAGCCCCAGAGCAATATTCCAGAAACCCCACCCCCAGGCTACCTGAGTGAAGATGGAGAGACCAGTGACCACCAGATGAACCACAGCATGGATGCAGGTTCTCCAAACCTCTCCCCGAATCCGATGTCCCCAACACACAATAACTTGGACCTGCAGCCCGTCACCTACTGTGAGCCGGCCTTCTGGTGCTCCATCTCCTACTACGAGCTCAACCAGCGCGTCGGGGAGACATTCCACGCCTCCCAGCCGTCCATGACGGTGGATGGCTTCACCGACCCCTCCAACTCGGAGCGCTTCTGCCTGGGGCTGCTCTCCAACGTCAACCGGAACGCAGCTGTGGAGCTGACACGGAGGCATATCGGGCGGGGTGTGCGGCTGTACTACATTGGAGGGGAGGTCTTCGCAGAATGCCTCAGTGACAGCGCCATCTTTGTGCAGTCTCCCAACTGTAACCAGCGCTATGGCTGGCACCCAGCCACCGTCTGCAAGATTCCACCAGGATGCAACCTGAAGATCTTCAACAACCAGGAGTTTGCCGCCCTCTTGGCTCAGTCTGTCAACCAGGGCTTCGAGGCCGTGTACCAGCTGACCCGCATGTGCACCATTCGCATGAGCTTTGTCAAAGGCTGGGGAGCCGAGTACAGGAGACAAACTGTGACCAGCACCCCCTGCTGGATTGAGCTGCACCTGAATGGACCTTTGCAGTGGCTTGACAAGGTCCTCACCCAGATGGGCTCCCCTAGCATCCGCTGCTCCAGCGTGTCTTAG
>ENSBTAT00000017649.2_BOVIN
ATGTCGTCCATCTTGCCATTCACTCCACCAGTTGTGAAGAGACTGTTGGGATGGAAGAAGTCAGCTGGTGGATCTGGAGGAGCTGGTGGAGGAGAGCAGAATGGACAGGAAGAAAAGTGGTGTGAGAAAGCAGTTAAAAGTTTGGTGAAGAAGCTGAAGAAAACAGGACGATTAGATGAGCTTGAGAAAGCCATCACCACTCAGAATTGTAATACTAAATGTGTTACCATACCAAGCACTTGCTCTGAAATTTGGGGACTGAGTACACCAAATACGATAGATCAGTGGGATACAACAGGCCTTTACAGCTTCTCTGAACAAACCAGGTCTCTAGATGGTCGTCTTCAGGTGTCCCATCGAAAAGGACTGCCTCATGTAATATATTGCCGATTATGGCGCTGGCCTGATCTTCACAGTCATCATGAACTCAAAGCAATTGAAAACTGCGAATATGCTTTTAATCTTAAAAAGGATGAAGTATGTGTAAACCCTTACCACTACCAGAGAGTTGAGACACCAGTTCTGCCCCCGGTGCTGGTGCCCCGGCATACCGAGATCCTAACGGAACTGCCCCCTCTGGATGACTACACCCACTCCATTCCAGAAAACACTAACTTCCCAGCAGGAATCGAGCCACAGAGTAATTATATCCCAGAAACGCCACCTCCTGGATATATCAGTGAAGATGGAGAAACAAGTGATCAACAGTTGAACCAAAGTATGGATACAGGT
>ENSBTAT00000029021.3_BOVIN
ATGACGTCAATGGCCAGCTTGTTTTCTTTTACTAGTCCAGCAGTAAAACGATTGTTGGGCTGGAAGCAAGGTGATGAAGAGGAGAAATGGGCAGAAAAGGCAGTTGATGCTTTGGTGAAAAAACTAAAAAAGAAAAAAGGTGCCATGGAGGAACTGGAGAAAGCCTTGAGCAGTCCAGGACAGCCCAGCAAATGTGTCACTATCCCCAGATCTTTAGATGGACGCCTGCAGGTTTCTCACAGAAAAGGCTTACCCCACGTTATATACTGTCGTGTTTGGCGCTGGCCTGATCTGCAGAGTCATCATGAGCTAAAGCCATTGGATATTTGTGAATTTCCTTTTGGATCTAAGCAAAAAGAAGTTTGTATCAACCCATACCACTATAAGAGAGTGGAGAGTCCAGTCTTACCTCCAGTATTAGTGCCTCGTCATAATGAATTCAATCCACAACACAGCCTTCTGGTTCAGTTTAGAAACTTAAGCCACAATGAACCGCACATGCCACAAAATGCAACGTTTCCTGATTCTTTCCATCAGCCCAACAACACTCCTTTTCCCTTATCTCCAAATAGTCCCTACCCGCCTTCCCCTGCTAGCAGCACATATCCCAACTCCCCAGCAAGTTCTGGACCAGGAAGTCCATTTCAGCTCCCAGCTGATACTCCTCCTCCTGCCTATATGCCACCAGATGATCAGATGGGTCAAGATAATTCCCAGCCCATGGATACAAGCAATAATATGATTCCTCAGATTATGCCAAGTATATCCAGCAGAGATGTTCAGCCTGTCGCCTATGAAGAGCCCAAACATTGGTGTTCAATTGTCTATTATGAATTAAACAATCGTGTTGGGGAAGCTTTTCATGCATCTTCTACTAGTGTGTTAGTAGATGGATTCACAGACCCTTCGAATAACAAAAGTAGATTCTGCTTGGGATTGTTGTCAAATGTTAATCGTAATTCAACAATTGAAAACACTAGGCGACATATTGGAAAAGGTGTTCATCTGTACTATGTTGGTGGAGAGGTATATGCAGAGTGCCTCAGTGACAGCAGCATATTTGTTCAGAGTAGGAACTGCAACTTTCATCATGGCTTTCATCCTACCACTGTCTGTAAGATTCCCAGCAGCTGCAGCCTCAAAATTTTTAACAATCAGGAATTTGCTCAGCTTCTGGCTCAGTCTGTCAACCATGGATTTGAGGCAGTATATGAGCTCACCAAAATGTGTACCATTCGAATGAGTTTTGTCAAGGGCTGGGGAGCAGAGTATCACCGGCAAGATGTTACCAGCACCCCGTGTTGGATTGAGATTCATCTTCATGGGCCTCTTCAGTGGCTAGATAAAGTCCTCACTCAGATGGGCTCCCCGCTAAACCCCATTTCTTCTGTTTCATAG
>ENSCAFT00000000266.2_CANFA
ATGGACAATATGTCTATTACAAATACACCAACAAGTAATGATGCCTGTCTGAGCATTGTACATAGTTTGATGTGCCATAGACAAGGTGGAGAGAGTGAAACATTTGCAAAAAGAGCAATTGAAAGTTTGGTAAAGAAGCTGAAGGAGAAAAAAGATGAATTGGATTCTTTAATAACAGCTATAACTACAAATGGAGCTCATCCTAGCAAATGTGTTACCATACAGAGAACATTGGATGGGAGGCTTCAGGTGGCTGGTCGGAAAGGATTTCCTCATGTGATCTATGCTCGTCTCTGGAGGTGGCCTGATCTTCATAAAAATGAACTCAAACATGTTAAATATTGTCAGTATGCATTTGACTTAAAATGTGATAGTGTCTGTGTGAATCCATATCACTATGAACGAGTTGTATCACCTGGAATTGATCTCTCAGGATTAACACTGCAGAGTAATGCTCCACCAAGTATGTTGGTGAAGGATGAATATGTTCATGACTTTGAGGGACAGCCATCATTATCCACTGAAGGGCATTCAATTCAAACCATCCAGCATCCACCAAGTAATCGTGCCTCAACGGAGACATACAGTACCCCAGCTCTGTTGGCTCCATCTGAGTCTAATGCTACCAGCACCACCAACTTTCCCAACATTCCTGTGGCTTCCACAAGTCAGCCCGCCAGTATACTGGCAGGCAGCCATAGTGAAGGATTGTTGCAGATAGCTTCAGGGCCTCAGCCAGGACAGCAGCAGAATGGATTTACTGCTCAGCCAGCTACTTACCACCATAACAGCACTACCACCTGGACTGGAAGTAGGAGCGCACCATACACACCTAATTTGCCTCACCACCAAAACGGCCATCTTCAGCACCACCCGCCTATGCCGCCCCATCCCGGACATTACTGGCCAGTTCACAATGAGCTTGCATTCCAGCCTCCCATTTCCAATCATCCTGCTCCTGAGTATTGGTGTTCCATCGCTTACTTTGAAATGGATGTTCAAGTAGGAGAGACATTTAAGGTTCCTTCAAGCTGCCCTATTGTTACTGTTGATGGATATGTGGACCCTTCTGGAGGAGATCGCTTTTGCTTGGGTCAACTCTCCAATGTTCATAGGACAGAAGCCATTGAGCGAGCAAGGTTGCACATAGGCAAAGGTGTGCAGTTGGAATGTAAAGGTGAAGGTGATGTTTGGGTCAGGTGCCTTAGTGACCATGCAGTGTTTGTGCAGAGTTACTACTTAGACAGAGAAGCTGGTCGTGCACCTGGAGATGCTGTTCATAAGATCTACCCAAGTGCATACATAAAGGTT
>ENSCAFT00000001670.2_CANFA
ATGACGTCAATGGCCAGCTTGTTTTCCTTTACTAGTCCAGCAGTAAAGCGATTGTTGGGCTGGAAACAAGGTGATGAAGAGGAGAAATGGGCGGAAAAGGCAGTTGATGCTTTGGTGAAAAAGCTCAAAAAGAAAAAGGGTGCCATGGAAGAACTGGAGAAAGCCTTGAGCAGTCCAGGACAGCCGAGCAAATGTGTCACTATTCCCAGATCTTTAGATGGACGCCTGCAGGTTTCCCACAGAAAAGGCTTACCCCATGTTATATATTGCCGTGTTTGGCGCTGGCCTGATTTGCAGAGTCATCATGAGCTCAAGCCATTGGATATTTGTGAATTTCCTTTTGGATCTAAGCAGAAAGAAGTTTGTATCAACCCATACCACTATAAGAGAGTGGAGAGTCCAGTCTTACCTCCAGTATTAGTGCCTCGTCACAATGAATTCAATCCACAACACAGCCTTTTGGTTCAGTTTAGAAACCTGAGCCACAACGAGCCGCACATGCCACAGAATGCAACGTTTCCAGATTCCTTCCACCAGCCCAACAACACTCCTTTTCCCTTATCTCCAAATAGCCCTTATCCCCCTTCCCCTGCTAGCAGCACATATCCCAATTCCCCAGCAAGTTCTGGACCAGGAAGTCCATTTCAGCTCCCAGCTGATACTCCTCCTCCTGCCTATATGCCACCAGATGATCAAATGGGTCAAGATAATTCCCAGCCAATGGATACAAGCAATAATATGATTCCTCAGATTATGCCCAGTATATCCAGCAGAGACGTTCAGCCTGTTGCCTATGAAGAGCCCAAACATTGGTGTTCAATTGTCTACTATGAATTAAACAATCGTGTTGGGGAGGCTTTTCATGCATCTTCTACTAGTGTGTTAGTAGATGGATTCACAGACCCTTCAAATAATAAAAGTAGATTCTGCTTGGGGTTGTTGTCAAATGTTAATCGTAATTCAACAATTGAGAACACTAGACGACATATTGGAAAAGGTGTTCATCTGTACTATGTTGGTGGAGAGGTGTATGCAGAGTGCCTCAGTGACAGCAGCATATTTGTTCAGAGTAGGAACTGCAACTTTCATCATGGCTTTCATCCTACCACGGTCTGTAAGATTCCCAGCAGTTGCAGCCTCAAAATTTTTAACAACCAAGAGTTTGCTCAGCTTCTGGCTCAGTCTGTCAACCATGGGTTTGAGGCAGTGTATGAGCTCACCAAAATGTGTACCATCCGAATGAGTTTTGTCAAGGGCTGGGGAGCCGAGTATCACCGGCAGGATGTTACCAGCACCCCCTGTTGGATTGAGATTCATCTTCATGGGCCTCTTCAGTGGCTGGATAAAGTCCTTACTCAGATGGGCTCCCCTCTGAACCCCATATCTTCCGTCTCATAG
>ENSCAFT00000009977.2_CANFA
ATGCACTCCAGCACCCCCATCAGCTCCCTCTTCTCCTTCACCAGCCCAGCAGTGAAGAGACTGCTAGGCTGGAAGCAGGGAGATGAAGAGGAAAAGTGGGCAGAGAAGGCGGTAGACTCTTTAGTGAAAAAGTTAAAGAAAAAGAAAGGAGCCATGGATGAACTGGAGAGGGCCCTCAGCTGTCCCGGGCAGCCCAGTAAATGTGTGACAATTCCCCGGTCCCTGGACGGGCGGCTTCAGGTGTCCCACCGCAAGGGTTTGCCCCATGTCATTTACTGCCGAGTGTGGCGCTGGCCTGATCTCCAGTCTCACCATGAGCTGAAGCCACTGGAATGCTGTGAGTTCCCTTTCGGCTCCAAGCAGAAAGAGGTGTGCATTAACCCCTATCACTACCGGCGGGTGGAGACTCCAGTGCTGCCGCCTGTACTCGTGCCAAGGCACAGTGAATATAACCCCCAGCTCAGCCTGCTAGCCAAGTTCCGCAGCACCTCCCTCCACAGTGAGCCTCTCATGCCGCACAACGCCACCTATCCTGACTCTTTCCAGCAGCCTCCGTGCAGTGCGTTCCCTCCCTCGCCGGGGCCCGGGCACGTGTTCTCACAGTCCCCATGCACTGCTGGCTACCCTCACTCCCCAGGAAGCCCCTCCGAGCCAGAGAGCCCCTATCAACACTCAGTTGACACACCACCCCTGCCTTATCATGCCACAGGAGCCCCAGGGACCCAGAATGGCCAGCCAGTAGATGCCACAACTGATAGTCATTTAGTGCTGTCAGTGTCTAAAAGAGACTTTCGACCAGTTTGCTATGAGGAACCTCAGCACTGGTGCTCGGTTGCCTACTATGAACTGAACAACCGAGTTGGGGAGACGTTCCAGGCATCCTCCCGAAGTGTGCTTATAGATGGATTCACAGACCCTTCAAATAACAGGAACAGATTCTGCCTTGGACTTCTTTCTAACGTAAACAGAAACTCAACAATAGAAAACACCAGGAGACACATAGGAAAGGGTGTGCATTTGTACTACGTTGGGGGAGAGGTGTACGCCGAGTGTGTGAGTGACAGCAGCATCTTTGTGCAGAGCCGGAACTGCAACTATCAGCATGGCTTCCACCCAGCCACTGTGTGCAAGATCCCCAGTGGCTGCAGTCTGAAGATCTTCAACAACCAGCTCTTCGCACAGCTGCTCGCTCAGTCAGTTCACCACGGATTCGAAGTCGTGTATGAGTTAACCAAGATGTGCACTATCCGCATGAGCTTTGTTAAGGGCTGGGGAGCGGAGTATCATCGCCAGGATGTCACAAGCACCCCCTGCTGGATTGAGATTCATCTTCACGGACCACTGCAGTGGTTGGACAAAGTTCTCACTCAGATGGGTTCTCCACATAACCCGATTTCTTCAGTGTCTTAA
>ENSCAFT00000012270.2_CANFA
ATTATGAATGTGACAAGTTTATTTTCCTTCACAAGTCCTGCTGTGAAGAGACTCCTTGGGTGGAAACAGGGTGATGAAGAAGAAAAATGGGCAGAGAAAGCTGTTGATGCTTTGGTGAAAAAACTGAAGAAAAAGAAGGGTGCCATGGAGGAACTGGAAAAAGCCTTGAGCTGCCCAGGGCAACCAAGTAACTGTGTCACCATTCCCCGCTCCCTGGATGGCAGGCTGCAAGTTTCCCACCGGAAGGGACTGCCTCATGTCATTTATTGCCGTGTGTGGCGCTGGCCCGATCTTCAGAGCCACCATGAACTAAAACCACTGGAATGCTGTGAGTTTCCTTTTGGTTCCAAGCAGAAGGAGGTATGCATCAATCCCTACCACTATAAGCGCGTAGAAAGCCCTGTTCTTCCTCCAGTGCTGGTTCCAAGACACAGCGAATATAATCCTCAGCACAGCCTGTTAGCTCAGTTCCGTAACTTAGGACAAAACGAGCCTCACATGCCGCTCAACGCCACTTTTCCAGATTCTTTCCAGCAACCCAACAGCCATCCATTCCCTCACTCCCCTAGTAGCAGCTACCCCAACTCTCCTGGAAGCAGCAGTGGTACCTACCCGCACTCGCCCACCAGCTCAGACCCAGGAAGCCCTTTCCAGATGCCAGCTGATACGCCCCCACCTGCTTACCTTCCTCCTGAAGACCCCATGACCCAAGATGGCTCTCAGCCAATGGACACAAATATGATGGCACCTTCCCTGCCCTCAGAAATCAACAGAGGAGACGTTCAGGCGGTTGCTTATGAGGAACCTAAACATTGGTGCTCTATTGTCTACTATGAGCTCAATAATCGTGTGGGTGAAGCGTTCCATGCCTCCTCCACAAGTGTGTTGGTGGATGGTTTCACCGATCCTTCCAACAATAAGAACCGTTTCTGCCTTGGGCTGCTCTCCAACGTTAATCGGAATTCCACTATTGAAAACACTAGGCGGCACATTGGAAAAGGAGTACATCTTTACTATGTTGGAGGGGAGGTGTACGCCGAATGCCTCAGTGACAGCAGTATCTTTGTGCAAAGTCGGAACTGCAACTACCATCATGGATTTCACCCCACTACTGTTTGCAAGATCCCCAGTGGGTGTAGTTTGAAAATTTTTAATAACCAAGAATTCGCTCAGTTATTGGCACAGTCTGTGAACCATGGCTTCGAGACAGTCTATGAGCTCACTAAAATGTGCACTATCCGCATGAGCTTTGTAAAGGGTTGGGGAGCCGAATACCACCGCCAGGATGTTACTAGCACCCCCTGCTGGATTGAGATCCACCTGCATGGCCCCCTCCAGTGGCTGGATAAAGTTCTTACTCAGATGGGTTCACCTCACAATCCTATTTCATCTGTGTCTTAA
>ENSCAFT00000027461.2_CANFA
ATGTTCAGGTCCAAACGCTCGGGGCTGGTGCGGCGACTTTGGCGAAGTCGTGTGGTCCCCGACCGGGAGGAGGATGGGAGCTCGGGCAGCCGCGCTGAGCCGGCCCCGCGGGCACGAGACGTGGCGGAGCCGGGAGGCCCGGGCTGGCTGCCCGAGAGCGACTGCGAGACGGTGACCTGCTGCCTCTTCTCGGAGCGGAGCCGCGAAGCCCGCTCGCGGCTGCTGCTGCTCGAGCAGGAGCTCAAGACGGTCACGTACTCGCTGCTGAAGCGGCTCAAGGAGCGCTCGCTGGACACGCTGCTGGAGGCGGTGGAGTCCCGCGGCGGCGTGCCGGGCGGCTGCGTGCTGGTGCCGCGCGCCGACCTCCGCCTGGGCGGCCAGCCCGCGCCGCCGCAGCTGCTGCTCGGCCGCCTCTTCCGCTGGCCCGACCTGCAGCACGCCGTGGAGCTGAAGCCCCTGTGCGGCTGCCACAGCTTCGCCGCCGCCGCCGACGGCCCCACCGTGTGCTGCAACCCCTACCACTTCAGCCGGCTCTGCGGGCCAGAATCACCACCACCCCCCTATTCTCGGCTGTCTCCTCGCGACGAGTACAAGCCACTGGATCTCTCTGATTCCACATTGTCTTACACTGAAACGGAGGCCACCAACTCCCTCATCACCGCCCCGGGTGAATTCTCAGACGCCAGCATGTCTCCGGATGCCACCAAGCCGAGCCACTGGTGCAGCGTGGCCTACTGGGAGCACCGGACCCGCGTGGGCCGCCTCTACGCGGTGTACGACCAGGCCGTGAGCATCTTCTACGACCTACCTCAGGGCAGCGGCTTCTGCTTGGGCCAGCTCAACCTGGAGCCGCGCAGCGAGTCGGTGCGCCGCACGCGCAGCAAGATCGGCTTCGGCATCCTGCTCAGCAAGGAGCCCGACGGCGTGTGGGCCTACAACCGGGGCGAGCACCCCATCTTCGTCAACTCCCCGACGCTCGATGCACCCGGTGGCGGCCGCGCCCTCGTGGTGCGCAAGGTGCCCCCCGGCTACTCCATCAAGGTGTTCGACTTCGAGCGCTCGGGGCTGCTGCAGCAGGGGCCTGAGCCCGACGCCGCCGACGGCCCCTACGACCCCAACAGCGTGCGCATCAGCTTCGCCAAGGGCTGGGGGCCCTGCTACTCGCGGCAGTTCATCACCTCCTGCCCCTGCTGGCTCGAGGTCCTCCTCAACAACCACAGATAG
>ENSCAFT00000027567.2_CANFA
ATGTCGTCCATCCTGCCCTTCACCCCCCCGATCGTGAAGCGCCTGCTGGGCTGGAAGAAGGGCGAGCAGAACGGGCAGGAGGAGAAGTGGTGCGAGAAGGCGGTCAAGAGTTTGGTCAAGAAGCTCAAGAAGACCGGGCAGTTGGACGAGCTGGAGAAGGCCATCACCACGCAGAACGTCAACACCAAGTGCATCACCATCCCCAGGTCCCTGGATGGCCGGCTGCAGGTGTCCCATCGGAAGGGGCTCCCGCATGTCATCTACTGCCGCCTGTGGCGATGGCCCGACCTGCACAGCCACCACGAGCTGCGGGCCATGGAGCTGTGTGAGTTCGCCTTCAACATGAAGAAGGACGAGGTCTGCGTGAATCCCTACCACTATCAGAGGGTAGAGACCCCAGTTCTACCTCCCGTGTTGGTGCCACGCCACACAGAGATCCCGGCCGAGTTCCCCCCGCTGGACGACTACAGCCATTCCATCCCCGAGAACACTAACTTCCCCGCGGGCATCGAGCCCCAGAGCAATATTCCAGAAACCCCACCCCCTGGCTACCTGAGCGAAGATGGAGAGACCAGTGACCACCAGATGAACCACAGCATGGACGCAGGTTCTCCAAACCTCTCCCCGAATCCGATGTCCCCAGCACACAATAATTTGGACCTGCAGCCTGTCACCTACTGCGAGCCGGCCTTCTGGTGCTCCATCTCCTACTACGAGCTGAACCAGCGCGTGGGGGAGACCTTCCACGCCTCGCAGCCCTCCATGACGGTGGACGGCTTCACCGACCCCTCCAACTCGGAGCGCTTCTGCCTCGGCCTGCTCTCCAACGTCAACAGGAACGCGGCCGTGGAGCTCACGCGGAGGCACATCGGGCGAGGCGTGCGGCTGTACTACATCGGCGGGGAGGTCTTCGCAGAGTGCCTCAGCGACAGTGCCATCTTTGTCCAGTCTCCCAACTGCAACCAGCGCTACGGCTGGCACCCGGCCACCGTCTGCAAGATCCCCCCAGGGTGCAACCTGAAGATCTTCAACAACCAGGAGTTTGCCGCCCTCCTGGCTCAATCCGTCAACCAGGGCTTCGAGGCGGTCTACCAGTTGACGCGGATGTGTACCATCCGCATGAGCTTCGTCAAAGGCTGGGGAGCAGAATACAGGAGACAGACAGTGACCAGCACCCCCTGCTGGATCGAGCTGCACCTGAACAGGCCCTTGCAGTGGCTTGACAAGGTCCTCACCCAGATGGGTTCCCCGAGCATCCGCTGTTCCAGTGTGTTTTAG
>ENSCAFT00000027850.2_CANFA
ATGTCATCTATCCTGCCGTTCACTCCGCCTGTTGTGAAGAGGCTGCTGGGATGGAAGAAATCAGCCGGTGGGTCCGGAGGAGCAGGCGGCGGAGAGCAGAACGGACAAGAAGAAAAGTGGTGTGAGAAAGCGGTTAAAAGTTTGGTGAAGAAGCTAAAGAAAACAGGACGATTAGATGAGCTTGAGAAAGCCATCACCACTCAAAATTGTAATACTAAATGTGTCACCATACCAAGCACTTGCTCTGAAATTTGGGGACTGAGTACACCAAATACGATAGATCAGTGGGATACAACAGGCCTTTACAGCTTCTCTGAACAAACCAGGTCTCTGGATGGCCGTCTGCAAGTGTCTCATCGGAAAGGACTACCACACGTGATATATTGCCGATTGTGGCGCTGGCCTGACCTTCACAGTCACCATGAACTCAAAGCAATTGAAAACTGCGAATATGCTTTTAATCTTAAAAAGGATGAAGTATGTGTAAACCCTTACCACTACCAGAGAGTTGAGACACCAGTTTTGCCTCCGGTATTAGTGCCACGGCACACTGAGATCCTAACAGAACTGCCTCCTCTGGATGATTATACCCACTCCATTCCAGAAAACACTAATTTCCCAGCGGGAATCGAGCCACAGAGTAATTACATTCCAGAAACGCCCCCTCCTGGATATATCAGTGAGGATGGAGAAACAAGTGATCAACAGTTGAACCAAAGTATGGATACAGGATCTCCAGCAGAACTATCTCCTACTACTCTTTCCCCGGTTAATCATAGTTTGGATTTGCAGCCAGTTACTTACTCAGAACCTGCATTTTGGTGTTCAATAGCATATTATGAATTAAACCAGAGGGTTGGCGAGACCTTCCACGCATCACAGCCCTCACTCACTGTAGACGGTTTCACAGATCCATCCAACTCAGAGAGGTTCTGCCTAGGGTTGCTCTCCAACGTCAACCGAAATGCGACTGTAGAAATGACAAGAAGACATATAGGAAGAGGAGTACGCTTATATTACATAGGTGGAGAGGTTTTTGCTGAGTGCCTAAGTGATAGTGCAATCTTTGTGCAGAGCCCCAACTGTAACCAGAGATACGGCTGGCACCCTGCGACAGTGTGTAAAATTCCACCAGTCCTAGGCTGTAATCTGAAGATCTTCAACAATCAGGAATTTGCTGCTCTCCTGGCTCAGTCTGTTAATCAGGGTTTTGAAGCCGTGTATCAGCTAACTAGAATGTGCACCATAAGAATGAGTTTTGTGAAAGGATGGGGAGCAGAATACCGAAGGCAGACGGTAACGAGCACTCCTTGCTGGATTGAACTTCATCTGAATGGACCTCTACAGTGGTTGGACAAAGTATTAACTCAGATGGGATCCCCTTCAGTGCGTTGCTCAAGCATGTCATAA
>ENSCAFT00000030280.2_CANFA
ATGTTCAGGACCAAACGATCTGCGCTCGTCCGGCGTCTCTGGAGGAGCCGTGCGGCGGGCAGGGCTGGCTGCTGCCTGGGCAAGGCGGCCCGGGGCGCCAAAGGCCACCACCAGGCGGATCTGAAGGCGCTCACGCACTCGGTGCTCAAGAAACTGAAGGAGCGGCAGTTGGAGCTGCTGCTCCAGGCCGTGGAGTCCCGCGGCGGGACGCGCACCGCGTGCCTCCTGCTGCCCGGCCGCCTGGACTGCAGGCCGCAGCCCGCGCAGCCGCCCTCGGCCTACTCGCTCCCCCTCCTGCTGTGCAAAGTGTTCAGGTGGCCGGATCTCAGGCATTCCTCGGAAGTCAAGAGGCTGTGTTGCTGTGAATCTTACGGGAAGATCAACCCGGAGCTGGTGTGCTGCAACCCCCATCACCTTAGCCGACTCTGCGAACTAGAGTCTCCCCCTCCTCCTTACTCCAGATACCCGATGGATTTTCTCAAACCAACTGCAGACTGTCCAGATGCTGTGCCTTCCTCCGCTGAAACAGGGGGAACGAATTTTCTGGCCCCTGGGGGGCTTTCAGATTCCCAACTTCTTCTGGAGCCTGGGGATCGGTCACACTGGTGCGTGGTGGCATACTGGGAGGAGAAGACGAGAGTGGGGAGGCTCTACTGCGTCCAGGAGCCCTCCCTGGATATCTTCTATGATCTACCTCAGGGGAATGGCTTTTGCCTCGGACAGCTCAACTCGGACAACAAGAGTCAGCTGGTGCAAAAGGTGCGGAGCAAGATCGGCTGCGGCATCCAGCTGACGCGGGAGGTGGACGGCGTGTGGGTATACAACCGCAGCAGTTACCCCATCTTCATCAAGTCGGCCACACTGGACAACCCGGACTCCAGGACGCTGTTGGTGCACAAAGTGTTCCCCGGTTTCTCCATCAAGGCTTTTGACTACGAGAAGGCGTACAGCCTGCGGCGGCCCAACGACCACGAGTTCACGCAGCAGCCGTGGACTGGCTTCACCGTGCAGATCAGCTTCGTGAAGGGCTGGGGCCAGTGCTACACGCGCCAGTTCATCAGCAGCTGCCCGTGCTGGCTGGAGGTCATCTTCAACAGCCGGTAG
>ENSCINT00000011525.2_CIOIN
TATCCAGACCAGCAAATACAAACAATGCAGAACCCTACGACGTCAAATGATGCGTGTTTAAGCATTGTACATAGTCTTATGTGCCACCGGCAAGGCGGGGAGAGTGAATCTTTTGCGAAGCGAGCAATCGAAAGTTTGGTGAAAAAATTAAAAGAGAAAAAAGACGAATTAGAAAGTTTAATAACCGCCATTACAACTAGTGGTGCCCACCCTTCTAAATGTGTTACTATACAAAGAACCCTGGATGGAAGGCTGCAGGTAGCCGGTCGCAAAGGTTTCCCCCATGTTATATATGCCCGTTTATGGCGATGGCCAGATCTTCACAAAAACGAGCTTAAACACCTAAAAGTCTGCAAATTCGCGTTTGATTTGAAATGCGACTCGGTGTGTATTAACCCCTACCACTATGATAGAGTGGTCTCGCCAGGAATTGATTTATCTGGACTCACTTTACAGCATACACGTAAGTGTTTTGATATTGTTTATACTTTTGCTACGGTTGAACATTCATGTACTGCTGCAGCTCCCTTGGTATCCAACGATTACCAAGATTTAAAGATAACTGACGTGCAAGGGAACTGGATGAACCAGGGCAAGGCTGAAGCTATGCCATTGGGACCTGTCCAACATCAAGCCTCAGAAGAATACACTAGTACCTCTAAAGCAGGTGGGATTTTTGTAGCCGCCACGCCCATGACTGCACCTTATTATTCACCAAATGATGTTCCTTACCTACCAGTATCCACACATCCAGTCTGTTACGCCTTCATAGCACCAGATTCTTACTGCAATTTTTTACAAATCGTCCAACTCTATGAGCAACAAATTCGCCAAATTTACAGTTACATTATTCATATTTTGTATGTTAATAAAAATACAGTTACAGTAATATATTGCCCCGAGTTCTGGTGTTCAATCACTGCATATGAGATGGACGTACAAGTTGGTGAGACATTTAAAGTTCCATCTTCGTGTCCAGCTGTTACTGTGGATGGTTATGTTGACCCTTCTGGTGGCAACAGATTTTGTCTTGGTCAGCTATCAAACGTACATAGAACTGAAGCATCAGAAAAAGCAAGGTTACACATCGGCAAAGGTGTCCAGCTAGTGTGCCATGGAGAGGGGGACGTTTGGGTGAAGTGTTTAAGTGATCATGCAGTATTTGTACAAAGCTACTACCTTGATAGGGAAGCAGGCAGGTCACCAGGGGATGCAGTTCATAAAATCTACCCAAATGCTTATATAAAGGTTTTTGATTTGCGGCAGTGCCATAGACAGATGCAGCAACAAGCTAACACAGCTTCAGCAGCAGCAAACGCACAAGCTGCTGCTGTATCAGGG
>ENSCINT00000011529.2_CIOIN
ATGCAGAACCCTACGACGTCAAATGATGCGTGTTTAAGCATTGTACATAGTCTTATGTGCCACCGACAAGGTGGGGAGAGTGAATCTTTTGCGAAGCGAGCAATCGAAAGTTTGGTGAAAAAATTAAAAGAGAAAAAAGACGAGTTAGAAAGTTTAATAACCGCCATTACAACTAGTGGTGCCCACCCTTCTAAATGTGTCACTATACAAAGAACCCTGGATGGAAGGCTGCAGGTAGCCGGTCGCAAAGGTTTCCCCCATGTTATATATGCCCGTTTATGGCGATGGCCAGATCTTCACAAAAACGAGCTTAAACACCTAAAAGTCTGCAAATTCGCGTTTGATTTGAAATGCGACTCGGTGTGTATTAACCCCTACCACTATGATAGAGTGGTCTCGCCAGGAATTGATTTATCTGGACTCACTTTACAGCATACACCTGCTGCAGCTCCCTTGGTATCCAACGATTACCAAGATTTAAAGATAACTGACGTGCAAGGGAACTGGATGAACCAGGGCAAGGCTGAAGCTATGCCATTGGGACCTGTACAACATCAAGCCTCAGAAGAATACACTAGTACCTCTAAAGCAGCTTCCAGTTTTTCTACACCTAGCTCAAGCGCGCCAGTGAACCCTAATCAAGCTATTGGCAGTGCCTCGCAACAGCTTATACAATACAGTCAGAGAAATCAACACATGAGTTGGCAAGCTGGCAGCACTGCGAAATACACACCAGAAATGAGCACGCCCATGACTGCACCTTATTATTCACCAAATGATGTTCCTTACCTACCAGTATCCACACATCCAGGCCCCGAGTTCTGGTGTTCAATCACTGCATATGAGATGGACGTCCAAGTTGGTGAGACATTTAAAGTTCCATCTTCGTGTCCAGCTGTTACTGTGGATGGTTATGTTGACCCTTCTGGTGGCAACAGATTTTGTCTTGGTCAGCTATCAAACGTACATAGAACTGAAGCATCAGAAAAAGCAAGGTTACACATCGGCAAAGGTGTCCAGCTAGTGTGCCATGGAGAGGGGGACGTTTGGGTGAAGTGTTTAAGTGATCATGCAGTATTTGTACAAAGCTACTACCTTGATAGGGAAGCAGGCAGGTCACCAGGGGATGCAGTTCATAAAATCTACCCAAATGCTTATATAAAGGTTTTTGATTTGCGGCAGTGCCATAGACAGATGCAGCAACAAGCTAACACAGCTTCAGCAGCAGCAAACGCACAAGCTGCTGCTGTATCAGGGAATATACCTGGACCTGGTTCTGTAGGTGGAATAGCCCCTGCTATAGGTCTGCCAGGTTTATCAGCAGCTGCAGGCATAGGAGTGGATGATCTCCGTAGACTTTGTATTCTTAGAATGAGTTTTGTAAAAGGCTGGGGGCCTGACTACCCTCGACAAGATATAAAACAAACGCCTTGTTGGATAGAAATACAACTGCATAGAGCCCTCCAATTACTTGATGAAGTTTTACACACAATGCCAATAGGGGAACCTCATTCTCATGACTGA
>ENSCINT00000012287.2_CIOIN
ATGGCGATGACAAGTTTATTTGGTTTTACAAGTCCAGCTGTAAAAAGACTGCTTGGCTGGAAACAAGGTGACGAGGAAGAAAAATGGGCTGAGAAAGCCGTTGACTCACTTGTGAAGAAGCTAAAGAAGAAAAAAGGATCCATGGAGGAGCTAGAGCGAGCACTTAGTTGTCCTGGACAACCAAGTAAATGTGTCACCATCCCTCGATCGTTAGATGGCAGACTACAGGTCTCCCATAGAAAAGGTTTGCCGCATGTAATCTACTGTCGAGTGTGGAGATGGCCGGATTTACAAAGTCATCATGAGTTAAAACCTTTGGAAATCTGCTCCTACCCATTTGATGCAAAGCAGAAAGATGTCTGCATCAATCCTTACCATTATAAACGTGTGGAAAGCCCAGTCCTTCCTCCAGTGTTGGTTCCACGCCATAGTGAGTTTGTTCCATCACACAGCATGATACACGGCAACGGAGGTGGACACAACCATAACCACAACCATATGCCACCCAATGCCAACTACCCGCAGAATAATTCATACAACAGACCTGTACCGCAATTAAACCATCCAACAATACCAAACCAGGGACCAAGTTCACCCTACGGTGGTTCTCAATCTACTGACGTTTACTCTCCGAACTCGTTCCAACCCCCACAGTCACCTGACGGTTCAGTTAGTGGTCCCAACTCTCCATACAGTATACCTGCAGACACCCCACCCCCGGCCTACATGCCACCGGAGGGGGATAAGGTAGTGCCCGGATCTGAGGCAATGGAGACCAACAGAACAATGATATCACCAAACAACAGAGGCATAGAAGTACCAGTCGCATACAGTGAACCAAATCATTGGTGCACCATCGTTTACTACGAGTTAAACAATAGAGTGGGTGAAGCATTCCCTGCCACATCTACTTCTATAATAGTGGATGGTTTCACCAACCCATCTAGTACTTCAAACAGATTCTGCTTGGGTCAGTTATCGAATGTAAACCGGAACTCGACCATCGAAAATACGAGACGCCACATCAGTAAAGGCGTTCATCTGTATTACGTGGGAGGTGAGGTATATGCAGAATGCTTGTCTGATTCGTCAATTTTCGTCCAATCACGTAACTGCAACTACCACCACGGTTTCCACCCAACCACTGTATGCAAGATACCACCATCATGCTCGCTCAAGATATTTAACAATCAGGAATTCGCCGCCCTGCTCTCCCAATCGGTGAACCACGGATACGAGGCTGTGTTCGAACTCACCAAGATGTGCACGATCCGAATGAGCTTCGTCAAGGGTTGGGGTGCGGAATACCACAGACAGGACGTTACATCCACACCGTGCTGGATCGAAATTCACCTCAATGGCCCCCTCCAGTGGCTGGACAAAGTGCTTACCCAGATGGGGTCGCCAAACAACGCGATATCATCCGTCTCC
>ENSCINT00000012785.2_CIOIN
AAACATCGAACATTGAAAGTAAATATGTTGCAATTCACTCCTCCAGTTGTTAAAGAACTCCTGGGGTGGAAGAGAGGGGAAATGTCAGCTCAGGATGAAAAGTTTGCTGAGAAAGCAATCAAAAGTTTGGTAAAAAAGCTCAAGAAAAGTGGGGGGTTGGAGGATCTGAAGAAGGCTGTGACGAAGCAATCAATCGATACAAAGTGTGTGAAGATACCTCGGTCACTAGATGGCAGGCTGCAGGTTTCCCACAAGAAGTCCCTCCCCCATGTTTTATACTGTAGGTTGTGGAGGTGGCCGGACCTGAGGAACCATCATGAGTTACGACCGGTGGAGAAATGTGAATATGCTTTCCAACTAAAGAGAGATGAGGTATGCGTGAACCCGTACCATTACACGCGTGTAGAAACACCCGCCCTTCCCCCAATATTGGTCCCACGGCAAACGGAACCAATACCTGCCGAGTTCCCACCATTGGATGATTGGTCTATTGTTCCTGAGAATGCTACTTTTGAACCAAGTGAGTTAATGAGCCCACCACCAGGCTACATGAGCGAGGATAGCGAGTTCAGTGAATCGGGTTCCAACTTATCAAGTCCCGGCCCTCCAACTACATTCTCAGGTGTGTACTACACAGCTACCAGAGACATGGTATTTAGTGCAAGCAATAAAAACTTGTTTAGAAGTCAATTGCGGTTTTGCTTGCACCCATCATTATGTTATTTGTTGTCACAAACAAACGATGATGTTCAATCTGTTGCGTATCATGAACCCCCACATTGGTGTTCCATATCTTACTATGAACTTAATCAAAGAATAGGTGAGTGTCCCTTCCACGCCACTCAATCCTCGCTTACCGTCGACGGATTCACCGATCCTTCAAACTCGGAGAGGTTTTGTCTCGGACTTCTTTCCAACATCAACCGAACACAGCATGTTGAAATAACTAGAAGACACGTGGGGAAAGGCGTTCGTTTATATTACATCGCTGGTGAAGTATTCGCTGAGTGTTTGAGTGACAGCGCGATATTCGTGCAGAGTCCGAACTGTAACCAGCGATACGGATGGCACCCAGCTACTGTTGTTAAGATACCACCTGGATGTCACCTTAAAATATTCAATAACCAGGAATTTGCGGCTCTTTTGTCCCAATCAGTAAACCAGGGATTTGAGGCAGTTTACCAACTAACTAGGATGTGCACGATTCGTATGAGTTTTGTTAAAGGTTGGGGAGCTGAGTACCGAAGACAACATGTCACTTCCACCCCATGTTGGATAGAAATGCATCTGAATGGTCCACTGCAGTGGTTGGACAAAGTGTTGCAGCAGATGGGAGCTCCACATATACCATGTTCCAGCATGTCTTGA
>ENSCINT00000018319.2_CIOIN
ATGTTGACGCTGTATAGAAAAAGACAGCTGCGTCGCAAATTGAAACGAAGAATCCTAAAGCAGAATCCTAAAGAAGAGGATTCAGTGCAAGCTCATGTGCATGCACTCATAGCAAGCTTTGAGGAGAATCAACTCGAAAACCTCTTTCTTGCCCTGGACTCGCGTGGCTGTGACAGTGCTCCCTGCGTGCAGCTCTCACCAGAACACCAGCTTGATCCTTCGTTTATGAAGCAATCCCATGAAATAATGGTGTGCAAAGCTTTTCAGTGGCCCGACCTCGAAAACATGTCACAGCTTTGCTTAATGCCGTATTGCGAATCACCTCAAAGCAACCATATCTGCCTCAACCCCTACCATTATTCAAAGTATATTGATTTGCCATTTACCTCAATGCATTTGTGTCATCTTGAGAACCCTTCTGATCTCGAGCATGTGAACCTGTGTAAAGACTACCCATCCGAAACTGAAACAGGACTTTCTTCTATATTTTCCTCAAAAAGCGAGAACCAGTTGATCGAAACTCATCGCTCGCCCTACTCTGCCGTAATGACTCGCTCCCGCAGTAGTATATGGTGTACTTTAGCCTACTGGGAGGAACGGGATCGAGTGGGTCGCCTTTATCCCGTTAAACACAACTTCGTGAACGTGTTCGACCAATCACCGAAAGGAGAAGGTTTCTGTCTCTCAGCCGTCAGCAGTCAAACCAGCCGCTCCGCTAAAGTTCGGAGGTTAATTGGACACGGGGTTACGATTGGCATTGATCCGACGCTGCAAGAAGCAAGTCTGTATAACCGTAGTGACTACCCTGTATTCGTTAACTCCCCAGTTCTTGAACCAATCCCCTCCCGTTCCCAACTCGTGCATAAAGTTCTCCCTGGCGAATGCTGCAGAATATTCAGCCATGAGGTCGCAGCCGACTTAAAAAGATTGCACTCCCACCATGTCACACGAACTGGTCCATACAATCCATACACGGTTCGAATCAGCTTCGTAAAGGGCTGGGGCGGTAACACATACCGAAGGCAAGTCATAACCTCATGCCCGTGTTGGCTTGAAATTCTATTTAACCCATCTCAGCATTCT
>ENSCPOG00000001555.1_CAVPO
GAGAGCCTGGACAACCGAGCAGAGCTAGCCCCGCGCACAAAAGAGAGCGCAGGCTGCGGCCGCCCTGAGATCCACCCGATAGCCCCGCGGCAGCCTCGGAACGCAGTGGGACCGCGCGACGCCCAGGGCACAGGCAGGCGCCGGCGCGCGGGGGACCCCCCGAGGCCCATGTCGGAGCCAGGGGCTGGCTCTGAGAGTTCCCCGCTGGACGTGGCAAAACCAGGAGGTCCGGGCTGGCTGCCCGAGAGTGACTGCGAGACGGTGACCTGCTGCCTTTTCTCGGAGCGGGAAACCGCGGCAGACGCGCCCCAGGACGCCGGCGAACCCCTAGCGGGAGCTGGCCCGGAGCCGGCGGGCGGCGGGCAGAGCCGCGAAGGCCGCTCGCGGCTGCTGTTGCTGGAGCGGGAGCTGAAGACCGTCACGTACTCGCTGCTGAAGCGGCTCAAGGAGCGCTCGCTGGACACGCTGCTGGAGGCCGTGGAGTCCCGCGGCGGCGTGCCGGGCGGCTGCGTGCTGGTGCCGCGCGCCGAACTCCGCCTGGGCGGCCAGCCCGCGCCACCGCAGCTGCTGCTCGGCCGCCTCTTCCGCTGGCCCGACCTGCAGCACGCCGTGGAGCTCAAGCCCCTGTGCGGCTGCCACAGCTTCGCCGCTGCCGCCGATGGCCCCACTGTGTGCTGCAACCCCTACCACTTCAGTCGGCTTTGCGGGCCAGAATCACCGCCACCCCCCTACTCTCGGCTGTCTCCTCCTGACGAGTACAAGCCACTGGATCTGTCTGATTCCACATTGTCTTACACTGAAACCGAGGCCACCAACTCCCTCATCACTGCTCTGGGTGAATTCTCAGACGCCAGCATGTCTCCGGACGCCACCAAGCCGAGCCACTGGTGCAGCGTAGCGTACTGGGAGCACCGGACGCGCGTGGGCCGCCTCTACGCGGTGGCGGAGCAGGCCGTGAGCATCTTCTACGACCTACCTCAGGGCAGCGGCTTCTGCCTGGGCCAGCTCCACCTGGAGCCGCGCAGCGAGTCGGTGCGGCGCACGCGCAGCAAGATCGGCTTCGGCATCGTGCTCAGCCGGGAGCCCGACGGCGTGTGGGCCTACAACCGCGGCGAGCACCCCATCTTCGTCAACTCCCCGACGCTGGACGCGCCCGGCAGCCGCGCCCTGGTGGTGCGCAAAGTGCCCCCCGGCTACTCCATCAAGGCCTTCGACTTCGCGCGCTCCGACCTGCTGCAGCACGCGGCCGAGCCCGAGGCCGCCGACGGCCCCTACGACCCCAACAGCGTGCGCATCAGCTTCGCCAAGGGCTGGGGCCCCAGCTACTCCAGGCAGTTCATCACCTCCTGCCCCTGCTGGCTGGAGATCCTGCTCAACCACCACCGATAG
>ENSCPOG00000005835.1_CAVPO
ATGACGTCAATGGCCAGCTTGTTTTCTTTTACTAGTCCAGCAGTCAAGCGATTGTTGGGCTGGAAGCAAGGTGATGAGGAGGAAAAATGGGCAGAAAAGGCAGTTGATGCTTTGGTAAAAAAGCTAAAAAAGAAAAAAGGTGCCATGGAGGAACTGGAGAAAGCCTTGAGCAGTCCAGGACAGCCAAGCAAGTGTGTCACTATTCCCAGGTCTTTAGATGGACGCCTCCAGGTTTCTCACAGAAAAGGTTTACCACATGTTATATATTGTCGTGTGTGGCGGTGGCCTGATTTGCAGAGTCATCATGAGCTAAAACCATTGGATATTTGTGAGTTTCCTTTTGGATCTAAACAAAAAGAAGTTTGTATCAACCCATACCACTATAAGAGAGTGGAGAGTCCAGTCTTACCTCCAGTATTAGTGCCTCGTCATAATGAATTCAACCCCCAACACAGCCTTCTGGTTCAGTTTAGGAACCTGAGCCACAATGAGCCGCACATGCCACAGAATGCCACGTTTCCAGATTCTTTTCACCAGCCCAACAACACTCCTTTTCCCTTATCTCCAAATAGCCCCTACCCGCCTTCCCCTGCTAGCAGTACCTATCCCAATTCCCCAGCGAGCCCTGGACCAGGAAGTCCTTTTCAACTCCCAGCTGATACACCTCCCTCTGCCTATATGCCACCTGATGATCAGATGGGTCAAGATAATTCCCAGCCTATGGATACAAGCAATAATATGATTCCTCAGATTATGCCCAGTATATCCAGCAGGGACGTTCAGCCTGTTGCTTATGAAGAGCCCAAACATTGGTGTTCAATTGTCTACTATGAATTAAATAACCGTGTTGGGGAAGCTTTTCATGCATCATCTACTAGTGTATTGGTGGATGGATTCACAGACCCTTCAAATAACAAAAGTAGATTCTGCTTGGGATTGTTGTCAAATGTTAACCGTAATTCAACAATTGAAAACACTAGACGACATATTGGAAAAGGTGTTCACCTGTACTATGTTGGCGGGGAGGTGTATGCGGAGTGTCTCAGTGACAGCAGCATATTTGTACAGAGTAGGAACTGCAATTTTCACCATGGCTTTCATCCCACCACCGTCTGTAAGATTCCCAGCAGCTGCAGCCTCAAAATTTTTAACAATCAGGAGTTTGCTCAGCTTCTAGCTCAGTCTGTCAACCATGGGTTTGAGGCAGTGTATGAGCTCACCAAAATGTGCACCATCCGAATGAGTTTTGTCAAGGGCTGGGGAGCAGAGTATCACCGGCAGGATGTCACCAGCACGCCGTGTTGGATTGAGATTCATCTTCATGGGCCTCTTCAGTGGCTGGACAAAGTCCTTACCCAGATGGGCTCCCCTCTGAACCCCATATCTTCTGTTTCATAA
>ENSCPOG00000006535.1_CAVPO
ATGGACAATATGTCTATTACGAATACACCAACAAGTAATGATGCCTGCCTGAGCATTGTACATAGTTTGATGTGCCATAGACAGGGTGGAGAAAGTGAAACGTTTGCAAAAAGAGCAATTGAAAGTTTGGTAAAGAAGCTGAAGGAAAAAAAAGATGAATTGGATTCTTTAATAACAGCTATAACTACAAATGGAGCTCATCCTAGCAAATGTGTTACCATACAGAGAACGTTGGATGGAAGGCTTCAGGTGGCTGGTCGGAAAGGATTTCCTCATGTCATCTATGCCCGACTGTGGAGGTGGCCTGATCTTCACAAAAATGAACTGAAGCACGTTAAATATTGTCAGTATGCATTTGATTTAAAATGTGATAGTGTCTGTGTGAATCCATATCACTATGAACGAGTTGTATCACCTGGAATTGNNNNNNNNNNNNNNNNNNNNNNNNNNNNNNNNNNNNNNNNNNNNNNNNNNNNNNNNNNNNNNNNNNNNNNNNNNNNNNNNNNNNNNNNNNNNNNNNNNNNNNNNNNNNNNNNNNNNNNNNNNNNNNNNNNNNNNNNNNNNNNNNNNNNNNNNNNNNNNNNNNNNNNNNNNNNNNNNNNNNNNNNNNNNNNNNNNNNNNNNNNNNNNNNNNNNNNNNNNNNNNNNNNNNNNNNNNNNNNNNNNNGTCAGCCTGCTAGTATTCTGGCAGGCAGCCATAGTGAAGGACTGTTGCAGATAGCTTCAGGGCCTCAGCCAGGACAGCAGCAGAACGGAACTGGTCNNNNNNNNNNNNNNNNNNNNNNNNNNNNNNNNNNNNNNNNNNNNNNNNNNNNNNNNNNNNNNNNNNNNNNNNNNNNNNNNNNNNNNNNNNNNNNNNNNNNNNNNNNNNNNNNNNNNNNNNNNNNNNNNNNNNNNNNNNGGCCAGTTCACAATGAGCTTGCATTCCAGCCTCCCATTTCCAATCATCCTGCTCCTGAGTATTGGTGTTCCATTGCTTACTTTGAAATGGATGTTCAGGTAGGAGAGACATTTAAGGTTCCTTCAAGCTGCCCTATCGTAACTGTTGATGGGTATGTGGATCCTTCTGGAGGAGATCGCTTTTGCCTGGGTCAACTCTCCAACGTCCACAGGACAGAAGCCATTGAGAGAGCAAGGTTGCACATAGGCAAAGGTGTGCAGCTGGAATGTAAAGGTGAAGGTGATGTTTGGGTCAGGTGCCTTAGTGACCATGCGGTCTTTGTACAGAGTTACTACTTAGACAGAGAAGCTGGACGTGCACCTGGAGATGCTGTTCATAAGATCTACCCAAGTGCGTACATAAAGGTCTTTGATTTGCGTCAGTGTCATCGACAGATGCAGCAACAGGCAGCCACTGCACAAGCTGCAGCAGCTGCCCAGGCAGCAGCTGTGGCAGGAAACATCCCTGGTCCTGGATCAGTAGGTGGAATAGCTCCAGCTATT
>ENSCPOG00000009156.1_CAVPO
AAGAATGTGACAAGTTTGTTTTCCGTCACAAGGCCAGCTGTGAAGAGACTCCTTGGGTGGACACAGGGTGATGAGGAAGAAAAGTGTGCAGAAAAAGCTGTTGATACTTGCGTGAAAAAACTGAAGAAAAAGAAAGGTGCCATGGAGGAACTGGAAAAAGCCCGGAGCCACCCAGGGCATCCAAGTAACTGTGTCACCATTCCCCGCTCCCTGGATGACAGGCGGCAGGTCTCCCACCGGAAGGGGCTGCCTCACGTCATCTACTGCCGTGTGTGGCGCTGGCCTGACCTTCAGAGCCACCATGAACTAAAACCAGAGGAGTGCTGCGAGTTTCCTTTTGGCTCCAAGCAGAAGGAGGNNNNNNNNNNNNNNNNNNNNNNNNNNNNNNNNNNNNNNNNNNNNNNNNNNNNNNNNNNNNNNNNNNNNNNNNNNNNNNNNNNNNNNNNNNNNNNNNNNNNNNNNNNNNNNNNNNNNNNNGGACAAAACGAGCCTCACATGCCACTCAACGCCACTTTTCCGGATTCTTTCCAGCAGCCCAACAGCCACCCTTTCCCTCACTCTCCCAACAGCAGCTACCCAAACTCTCCAGGGAGCAGCAGCAGCACCTACCCTCACTCTCCCACCAGCTCCGACCCGGGCAGCCCTTTCCAGATGCCAGCTGACACGCCTCCCCCTGCCTACCTGCCTCCTGAAGACCCCATGGCCCAGGACGGCTCTCAGCCAATGGACACAAACATGGCGCCTCTGGCCTCCGAAATCAGAGGAGATGTCCAGGCAGTTGCTTATGAGGAACCAAAACACTGGTGCTCTATTGTCTACTATGAGCTCAATAACCGTGTGGGTGAAGCGTTCCATGCATCCTCCACGAGTGTGTTGGTGGATGGCTTCACCGATCCTTCCAACAATAAGAACCGTTTCTGCCTTGGGCTGCTCTCCAACGTTAACCGGAATTCCACTATCGAAAACACCAGGCGGCATATTGGAAAAGNNNNNNNNNNNNNNNNNNNNNNNNNNNNNNNNNNNNNNNNNNNNNNNNNNNNNNNNNNNNNNNNNNNNNNNNNNNNNNNNNNNNNNNNNNNNNNNNNNNNNNNNNNNNNNNNNNNNNNNNNNNNNNNNNNNNNNNNNNNNNNNNNNNNNNNNNNNNNNNNNNNNNNNNNNNNNNNACTGGCACAGTCTGTGAACCATGGTTTCGAAACAGTCTATGAGTTCACAAAAATGTGCACTATACGCATGAGCTTTGTGAAGGGCTGGGGAGCAGAATACCACCGCCAGGATGTTACCAGCACCCCCTGCTGGATTGAGATACACCTGCATGGCCCACTCCAATGGCTGGATAAAGTTCTTACCCAGATGGGTTCACCTCACAATCCTATTTCATCCGTGTCTTAA
>ENSCPOG00000010349.1_CAVPO
ATGCACCCCAGCACCCCCATCAGCTCCCTCTTCTCCTTCACCAGCCCTGCAGTGAAGAGACTGCTCGGCTGGAAGCAAAGAGATGAGCAGAAGTGGGCTGAGAAAGCAGTGGACTCACTAGTGAAGAAACTAAAGAAGAAGAAAGGGGCCATGGATGAGCTGGAGAGGGCCCTCAGCTCTCCGGGGCAGCCCAGCAAGTGCGTTACCATCCCGCGGTCCCTAGACGGGCGTCTGCAGGTGTCCCACCGCAAGGGGCTGCCCCATGTTATCTACTGCCGCGTGTGGCGATGGCCCGACCTGCAGTCGCACCACGAGCTGAAGCCCCTGGAGTGCTGTGAGTTCCCATTTGGCTCCAAGCAGAAAGAAGTGTGCATCAACCCTTACCACTACCGCCGAGTGGAGACCCCAGTGCTGCCTCCTGTACTCGTGCCCAGACACAGCGAATATAACCCCCAGCTCAGCCTCCTGGCCAAGTTCCGCAGCGCCTCCCTGCACAGCGAGCCGCTCATGCCACACAATGCCACCTACCCTGACTCCTTCCAGCAGCCTCCGTGTCCTGCGCTCCCTCTCTCGCCTGGCCACATGTTCTCTCAGTCCCCGGGCTCAGCCAGCTATCCCCACTCCCCGGGAAGCCCTTCTGAGCCAGAGAGTCCCTATCAACACTCAGNNNNNNNNNNNNNNNNNNNNNNNNNNNNNNNNNNNNNNNNNNNNNNNNNNNNNNNNNNNNNNNNNNNNNNNNNNNNNNNNNNNNNNNNNNNNNNNNNNNNNNNNNNNNNNNACTTCCGGCCAGTTTGTTACGAGGAGCCCCAGCACTGGTGCTCTGTCGCCTACTATGAACTAAACAACCGCGTCGGGGAGACATTCCAGGCTTCCTCCCGCAGCGTGCTCATAGACGGCTTCACTGACCCTTCGAATAACAGGAACAGGTTCTGCCTGGGACTTCTTTCAAATGTGAACAGAAACTCGACCATAGAAAACACTAGAAGACACATAGGAAAGGNNNNNNNNNNNNNNNNNNNNNNNNNNNNNNNNNNNNNNNNNNNNNNNNNNNNNNNNNNNNNNNNNNNNNNNNNNNNNNNNNNNNNNNNNNNNNNNNNNNNNNNNNNNNNNNNNNNNNNNNNNNNNNNNNNNNNNNNNNNNNNNNNNNNNNNNNNNNNNNNNNNNNNNNNNNNNNNNNNNNNNNNNNNNNNNNNNNNNNNNNNNNNNNNNNNNNNNNNNNNNNNNNNNNNNNNNNNNNNNNNNNNNNNNNNNNNNNNNGGTTGGGGAGCTGAGTATCATCGCCAGGATGTCACGAGCACCCCGTGCTGGATTGAGATTCACCTCCACGGACCCCTGCAGTGGTTGGACAAAGTCCTGACTCAGATGGGCTCTCCACACAACCCTATTTCTTCAGTGTCTTAG
>ENSCPOG00000013529.1_CAVPO
TGCTCTGAAATTTGGCTGAGTACACTAACGATAGATCAGTGGGATGCAACAGGCCTTTACAGCTTCTCTGAACAAACCAGGTCTCTTGATGGTCGTCTTCAGGTTTCACATCGAAAAGGACTGCCACATGTTATATATTGTCGGTTATGGCGCTGGCCTGATCTTCACAGTCACCATGAACTCAAGGCAATTGAAAACTGCGAATATGCTTTTAATCTAAAAAAGGATGAAGTATGTGTAAACCCTTATCATTATCAGAGAGTTGAGACACCAGTTTTGCCTCCAGTATTGGTGCCACGGCACACTGAGATTCTCACAGAACTACCACCTCTGGATGATTATACCCATTCCATACCAGAAAACACTAATTTCCCAGCGGGAATTGAGCCACAGAGTAATTATATCCCAGNNNNNNNNNNNNNNNNNNNNNNNNNNNNNNNNNNNNNNNNNNNNNNNNNNNNNNNNNNNNNNNNNNNNNNNNNNNGATCTCCAGCAGAACTGTCTCCTACTACTCTCTCCCCTGTTAATCATAGCTTGGATTTGCAGCCAGTTACTTACTCAGAACCTGCATTTTGGTGTTCAATAGCATATTATGAATTAAATCAGAGGGTTGGAGAGACCTTCCACGCATCACAGACCTCACTTACTGTAGATGGCTTTACAGATCCNNNNNNNNNNNNNNNNNNNNNNNNNNNNNNNNNNNNNNNNNNNNNNNNNNNNNNNNNNNNNNNNNNNNNNNNNNNNNNNNNNNGAAGAGGAGTGCGCTTATATTACATAGGTGGGGAAGTTTTTGCTGAGTGCCTAAGTGATAGTGCAATCTTTGTACAGAGCCCCAATTGTAATCAGAGATACGGCTGGCACCCTGCAACAGTGTGTAAAATTCCACCAGGCTGTAACCTGAAGATCTTCAACAACCAGGAATTTGCTGCTCTTCTGGCTCAGTCTGTTAATCAGGGTTTTGAAGCCGTGTATCAGCTAACTAGAATGTGCACCATACGAATGAGTTTTGTGAAAGGGTGGGGAGCAGAATAT
>ENSCSAVT00000004890.1_CIOSA
ATGGCCATGACAAGTCTTTTTGGCTTTACAAGCCCAGCTGTAAAGAGATTGTTGGGCTGGAAACAAGGTGATGAAGAAGAAAAGTGGGCTGAAAAAGCCGTTGATTCACTTGTCAAGAAGCTCAAGAAAAAGAAAGGGTCCATGGAGGAATTGGAACGAGCTCTAAGTTGTCCTGGGCAACCAAGTAAATGTGTCACTATTCCACGGTCACTAGATGGCAGGCTTCAGGTGTCTCATAGAAAAGGCCTCCCTCATGTTATCTACTGCCGAGTGTGGAGGTGGCCCGACCTTCAAAGCCATCATGAATTAAAGCCTTTAGATATCTGTGCATACCCGTTTGATGCAAAACAAAAGGATGTTTGTATTAACCCTTATCATTACAAAAGAGTGGAAAGCCCAGTTCTCCCCCCCGTACTGGTCCCAAGACACAGCGAGTTTGTACCTTCTCATAGCATGATCCATGGCGCTGGAAACGGTGGCCGTAATCTCAACCATATGCCCCCAAACGCCAGCTACGCACAGACCAACTCCTTCAACAGAGGTGTTCCACCGCAGCTGAACCATCCTAATCTGGCCAACCAAGGGCCCAGTTCACCATATGGTGGATCTCAATCAACTGATGTTTATTCACCAAACTCATTTCCGCCGCCCCAGTCCCCTGATGGCTCGATAAGCGGACCTAACTCTCCATACAGCATTCCCGCTGACACCCCTCCGCCCGCATACATGCCGCCAGAGGGTGACAAAGCGGCCCCTGAATCTATGGAGACCAGTCGGTCAATAATCTCACCCAACAACAGAGGAATAGAAGTTCCTGTGGCATACAGCGAACCAAATCACTGGTGCACCATTGTATACTACGAGCTGAACAATCGAGTCGGTGAGGCTTTTCCAGCTTCATCCACTTCTATTATTGTTGATGGCTTCACCAATCCGTCTAGCACTTCTAACAGATTTTGCTTGGGCCAACTCTCCAACGTCAATCGAAACTCGACCATCGAAAACACGCGTCGGCACATCGGCAAGGGTGTCCATTTGTATTACGTGGGTGGCGAGGTGTACGCCGAGTGCCTTTCTGATTCGTCAATATTCGTCCAGTCACGAAACTGCAACTACCACCATGGCTTTCACCCGACAACCGTGTGTAAGATCCCACCGTCATGTTCATTAAAGATATTCAACAACCAGGAATTTGCGGCCCTGCTCTCTCAGTCGGTCAACCACGGCTACGAAGCTGTATTCGAACTAACCAAGATGTGTACCATTAGGATGAGCTTTGTCAAGGGCTGGGGTGCTGAATACCACCGGCAAGATGTTACATCCACACCGTGTTGGATCGAAATTCACCTAAATGGACCCCTGCAGTGGCTGGACAAAGTTCTGACGCAAATGGGCTCCCCAAACAATGCAATTTCTTCCGTATCA
>ENSCSAVT00000008068.1_CIOSA
GCTTTTGTTTTGTCACAATTTTTTAGAATGTTGCAGTTCACACCTCCTGTTGTTAAGGAGCTCCTAGGTTGGAAACGTGGAGAGATGTCGGCCCAGGATGAAAAGTTTGCGGAGAAAGCAATCAAAAGTTTAGTGAAGAAGTTAAAGAAGAGTGGAGGCTTGGATGACTTGAAAAAAGCAGTGACGAAGCAGTCTATCGATACTAAGTGTGTAAAGATACCCCGCTCGTTGGATGGCAGGTTGCAGGTGTCCCACAAGAAATCTCTCCCCCATGTATTGTATTGTCGATTGTGGAGGTGGCCCGATCTTCGCAACCATCATGAGTTGCGACCTGTAGAGAAATGCGAGTTCGCATTCCAACTCAAGCGCGATGAGGTATGTGTGAACCCCTACCACTATACCCGGGTAGAAACCCCAGCCCTACCCCCAATACTGGTGCCTCGGCAATCGGAACCTATCCCTGCAGAATACCCACCCCTAGATGATTGGTCCATCGTACCAGAGAACGCAACATATGAACCAAGGAACTTCACCATCCCTGAGAGTCCACCACCCGGCTATATGAGTGAGGACAGCGAGTTCAGTGAATCTGGCTCCAATTTGTCAAGTCCTGGTCCACCTGGGACCTTCTCAGGTTATGGCAGCTGGTTGGCCATTCTAACCTCTCCTCCCCCTTACACAGATGCAACAACAAATGAGTCAGGTTCAGCAAGTTCAAGCAATGAGGACATGCAATCGGTGGCTTACCACGAACCTCCTTTCTGGTGTTCCATATCCTACTATGAACTAAAACAGCACATTGGGGAGCCATTTCATGCCACACAATCTTCGCTAACAGTGGATGGATTCACTGATCCTTCCAACGCTGAGCGGTTCTGTCTCGGTCTTCTCTCCAACATTAACCGAACACAGCACGTCGAGATCACAAGGAGGCATGTAGGGAAAGGTGTCAGGCTGTACTACATTGCTGGGGAAGTGTTTGCAGAATGCTTGAGTGACAGCGCGATATTCGTGCAAAGCCCCAACTGCAACCGCCGATATGGCTGGCATCCAGCCACTGTTGTCAAGATTCCACCTGGATGTCATCTTAAGATCTTCAACAACCAGGAATTTGCAGCGTTGCTGTCACAATCTGTAAACCAAGGGTTTGAAGCAGTGTACCAACTCACCCGGATGTGTACGATACGAATGAGCTTTGTTAAGGGTTGGGGTGCAGAATATAGACGTCAACATGTCACATCCACCCCATGTTGGATTGAGATGCATTTGAACGGTCCATTGCAGTGGTTGGACAAAGTCCTTCAGCAAATGGGAGCACCACATATACCCTGCTCCAGTATGTCGTAA
>ENSCSAVT00000008199.1_CIOSA
TGCAATTGTAATATGTTTTCTATTGGTGGGAACCAATCTCTGAGGCATTTACTTGGTGAGAAGAAGTTGGAGCTTGACTATCATGAGGAAAAGCAGACTGAAAAATTCATAAAAACTCTGGTTAAAAAGTTAAAGAAGGAAAAATCCTTAGATGATCTTGAAAGAGCAATATGTCACCGAACACACGCCACCAAATGTGTTACAGTTTCAAGGACGATTAACACGAAATCACCACCGATCCTACCCCATGTATGGACGTGTAGATTCTGGAGGTGGCCCCATCTCAAGTCGGCATTAGAACTTCAATCGATAGCAGTTTGCTGCCATGGATTTGATAAAAACACAAATGATATCTGCATTCAACCGTATCATTACAACAAAATCGAAACACCAACACTGCCTCCAGTTCTGGTCCCAAAGTCAAGTGAACCACTGCCGTCACGGGACCAAATGCCACCGATCAATTTAGATGGAAACACAATACCAAAAAATGCAACTTACGTAGATGGATTGGAACCCCAGAGTTTTGGAATTAGCTGGTATAAACCCCCACCACCGGGGTATATGAGCGAGGACAGCGAGGCAACCGACCATGACAGCAGCGCGGCCAACAGTCCCCACCCTCCTGCATATAACTCAGGTGAGGAAATCATTCAGGTTTTTATTATTGCATGTCCCTGGACACGACACTTAATAGAAGTTGCATTTGCATTGTCAAGGGGTGACGCACAGCCGGTGGCATATTGTGAACCTCCGTTTTGGTGTTCCATCTCGTATTACGAGATGAATCTGCGAATTGGAGAGACATTCCACGCGTCACAGCCTTCTTTGACTGTTGACGGGTTCACTGATCCGTCAAATTCTGAGAGATTTTGTCTTGGGCTTTTGTCGAATATCAACAGAAATCAACAAATTGAATTAACCCGACGTCACGTTGGCAAAGGTGTACGACTCTACTACATAGGGGGTGAGGTGTTTGCAGAATGCCTGGGGGAAAGTTCAATTTTTGTTCAAAGTCCAAATTGCAACAAGCGATATGGCTGGCACCCTGCTACTGTTGTGAAAATACCACCTGGTTGCAATCTAAAGATCTTCAACAACCGAGAATTTGCGGCACTTTTATCTCAACTTGTAAACCAAGGTTTTGAAGCGGTGTATCAGCTCACCAGGATGTGTACTATTCGAATGAGCTTCGTCAAGGGCTGGGGTGCAGAGTACAGGCGACAAACGGTCACGGCAACCCCATGTTGGATAGAACTGCACCTAAATGGGCCACTGCAGTGGTTGGATAAAGTCCTAACCCAAATGGGCTCCCCGGGTATTCCTTGCTCATCTATGTCATAA
>ENSCSAVT00000011206.1_CIOSA
TTTAGGATGCAAAATCCTACGACTTCAAATGATGCCTGTCTCAGCATTGTACACAGCCTTATGTGCCACAGACAGGGGGGTGAAAGTGAATCTTTTGCGAAAAGGGCGATTGAAAGTTTAGTGAAAAAACTTAAGGAGAAAAAGGATGAACTCGAAAGTTTGATAACCGCTATCACCACAAGTGGGGCACATCCTTCGAAGTGTGTCACCATACAACGGACACTAGATGGTCGACTGCAGGTTGCCGGCCGGAAAGGTTTTCCTCACGTAATCTACGCACGGCTGTGGAGGTGGCCCGATTTGCATAAAAACGAACTGAAACATCTGAAAATCTGCAAGTTCGCTTTTGACTTGAAATGCGACTCTGTGTGCATCAACCCCTACCATTACGATCGCGTGGTTTCGCCTGGTATTGACCTTTCAGGACTCACTCTTCAGCACACACCTGCCCCAGCCCCCCTTGTCTCCAACGATTATCAGGACTTGAAGATAGGGGATGTGCAGGGTAACTGGCTGAACCAGGGAAAAGGGGACGCCATACCCCACGGCCCCATCCAACACCCCCCAACTGATGACTTCCCCAACACGTCAAACGTTGGTACATCGAATGGGATAAGCAACGGCCCCTCGTCGGGTACGATGCAATACACAGCCGGGGGAAACAACTTTTCCACCCCAAGTTCCAGTTCAAGTATCAACCAACCGATCGGGAGTGCGTCCCAACAGCTGATACAATACAGCCAACGAAACCAGCATATGAGCTGGCAAGCGGGAAACACTGCAAAATACACCCCCAATCAGTACCAACATATGAGCTGGCAAGCGGGAAACACTGCAAAATACACCCCAGACATGAGTACTCCCATGAACGCCCCTTATTACGCACCAACTGACGTACCCTACCTACCCGTCTCAACCCATCCAGGCCCAGAATTTTGGTGTTCGATCACCGCTTACGAAATGGACGTCCAGGTTGGAGAGACGTTTAAGGTCCCGTCGTCCTGCCCAGCTGTGACAGTGGACGGCTACGTCGACCCATCTGGAGGGAACCGGTTTTGCCTCGGTCAGCTTTCGAACGTCCACAGAACAGAAGCATCGGAAAAGGCGAGATTGCACATTGGGAAAGGGGTCCAGCTGGTTTGCCATGGAGAAGGAGACGTGTGGGTGAAGTGTCTGAGCGACCACGCCGTATTCGTGCAGAGTTATTACCTCGACCGAGAGGCTGGTCGATCACCCGGAGACGCAGTGCACAAGATTTATCCCAATGCTTACATAAAGGTTTTCGATTTGCGTCAATGCCACAGACAGATGCAGCAACAAGCGAGCACGGCTTCCGCTGCTGCTAACGCTCAAGCCGCCGCTGTGTCTGGGAACATCCCGGGGCCTGGATCCGTTGGGGGCATCGCACCTGCTATAGGTCTACCCGGGTTATCAGCTGCAGCCGGAATAGGGGTTGACGATTTAAGGAGGTTGTGTATATTACGAATGAGCTTCGTGAAGGGGTGGGGTCCTGATTACCCACGACAGGACATCAAGCAGACTCCCTGCTGGATTGAAATTCAACTGCATAGAGCATTACAACTCCTAGATGAAGTTCTACACACAATGCCAATAGGAGAACCTCATTCCCATGATTAA
>ENSCSAVT00000019139.1_CIOSA
ATGTTGACGTTATATAGAAAAAGACAGCTACGCCGCAAATTAAAACGGAGAATCCTCAAACAAAACCCCATCCACGAGGACTCGGTGCAGGCCCATGTTCATGCGCTAATAGCAAGTTTTGAGGAAAGTCAGCTTGAAAACCTTTTTCTTGCTTTAGACTCTCGGGGCTGCAACAGTGCACCTTGTGTGCCCTTCTCCCCAGAGCAGGAACTTAATCCATCAGTTATAAAACAGACCCATGATATGGTGGTCTGTAAAGCTTTCCGCTGGCCTGACCTCGAGAACATGTCTAATCTTTGCTTGATGCCATTTTGTGAATCACCTCAAAGCAACCTCATCTGCCTCAATCCCTACCATTATTCAAAGTATATAGATTTACCATTTACCTCACTGCATTTATCTCCTTTTGAAAATTCCACCGATCTTGAAAATAAAAATCTGTGTGATGACTATGATTATCCCTCCGAAACAGAAATGGGACTCACTTCAATGATCTCCTCAAAAAGCGACAGTCAGTTAATATCACACCCCTACCCAACCGTCGTCACTCGTTCCAGAAGCAGTGTTTGGTGCACGTTGGCATATTGGGAAGAACGGGACAGGGTGGGTCGCCTTTTCCCGGTCAACCATAGATTCGTGAACGTGTTCGATCAGTCACTGAAAGGCGATGGTTTCTGTCTCGCCGCAGTCAGCAGTCGTTCAAGTCGCTCCGCTAAAGTTCGGAGGTTAATTGGTCACGGAGTAACAATCGGCGTTGACCCCACGCTGCAAGAAGCGAGCTTATACAACAGAGGAGATTACCCTGTATTCGTCTACTCCCCAGTTCTTCAGCCAGTTGCTTCACGTTCTCAACTCGTCCACAAAGTCCTGCCTGGTGAATGCTGCAGAATATTCAACCACGCTATCGCCGCCGAGCTGAAACATTGGCACGCCCAACATGTAACCCGAACCGGCCCGTATAACCCGTACACGGTGCGCATAAGTTTCGTTAAAGGTTGGGGCGGAGATCATTACCGCAGGCAAGTAATAACATCGTGCCCTTGTTGGCTTGAAATTCTATTTAGTTCGTCGCAGCGCTCT
>ENSDART00000003587.2_BRARE
ATGTCCTCCATCTTGCCTTTCACTCCGCCCGTGGTGAAACGTCTGCTGGGTTGGAAGAAGTCTGCTAGTGGTTCAAGCGGAGCAGGAGGTGGTGGAGAGCAAAACGGCCAGGAGGAGAAGTGGTGCGAGAAGGCAGTCAAAAGCCTGGTAAAGAAGTTGAAGAAAACTGGCCAACTGGACGAGCTGGAGAAGGCCATCACCACACAAAACCGCAACACCAAGTGTGTCACCATTCCCAGCAATTGCTCTGAAATTTGGGGACTGAGTACACCAAATACGATAGAACAGTGGGATACCTCAGGCCTTTACAGCTACCCTGACCAAACCAGATCTCTGGACGGGCGTTTGCAAGTGTCTCACCGTAAAGGTCTGCCTCATGTCATCTACTGCCGCCTGTGGCGATGGCCCGACCTGCACAGCCATCACGAGCTGCGCGCCATCGAGACCTGCGAGTATGCTTTCAACCTCAAGAAGGATGAAGTCTGCGTCAATCCCTACCACTACCAGCGGGTGGAGACACCAGTTCTTCCTCCTGTTCTCGTGCCAAGACACACGGAGATCCTGACTGAGTTGCCACCTTTGGACGACTACACCAACTCCATACCTGAAAACACCAACTTCCCAACAGGGATCGAGCCCCCCAACAATTACATACCAGAAACTCCTCCACCGGGATACATCAGTGAGGATGGGGAGGCCAGTGACCAGCAAATGAATCAAAGTATGGACACAGGTTCTCCTGCAGAACTGTCACCAAGCACACTCTCGCCTGTCAATCATGGCATGGACCTGCAGCCAGTGACTTACTCAGAGCCTGCGTTTTGGTGCTCCATAGCTTACTATGAACTTAACCAGCGGGTTGGAGAAACATTCCACGCCTCTCAGCCTTCCCTCACCGTGGACGGCTTCACAGACCCCTCCAATTCAGAGCGATTCTGCCTGGGCTTGCTGTCCAACGTCAACCGCAACGCCACCGTCGAGATGACCCGAAGACATATAGGACGAGGAGTCAGGCTGTATTATATTGGTGGGGAAGTGTTTGCTGAATGTCTTAGCGATAGCGCCATCTTTGTTCAGAGCCCGAACTGTAATCAGAGGTATGGCTGGCATCCTGCAACAGTCTGTAAAATCCCCCCAGGCTGTAACCTGAAGATCTTCAACAACCAGGAGTTTGCAGCATTGCTGGCTCAGTCGGTGAACCAGGGGTTCGAGGCTGTTTATCAGTTGACCAGGATGTGCACCATTCGCATGAGTTTTGTCAAAGGCTGGGGAGCAGAGTACAGACGGCAGACAGTGACGAGCACCCCCTGCTGGATCGAGCTGCATCTGAACGGGCCCCTCCAGTGGCTGGACAAGGTTCTGACCCAGATGGGCTCTCCCTCCGTACGCTGCTCCAGTATGTCCTAA
>ENSDART00000009740.1_BRARE
ATGTTCAGGACCAAACGATCGGGGCTCGTCCGGCGACTCTGGAGGAGCCGCGCGCCCGTGGAGGGTGAGGGGGACGCGGACACTGGTACGCGCGGCGGCACCGCAGGCTGCTGCCTGGCCAGTAAGCCGAACCCCGGCACCGAGGCCGAACTAAAAGCGCTGACATACTCGATCCTGAAGAAGATCAAGGAGAAGCAGCTGGAGGTGCTTTTACAGGCGGTTGAATCCCGGGGGGGAGCGCGGAGCCCCTGCCTCCTCCTGCCCGGGAAAGCGGACGCCAGGCTGGGTCAACAGTCGTACCCGCTGCCGTTGCTGCTCTACAAGGTGTTTCGGTGGCCGGACCTCCGGCACTCCTCGGAATTAAAGAGACTTTCGTGCTGTGAATCTTATGGGAAAATCAACCCGGAGCTCGTGTGCTGCAACCCGCATCATATGAGCAGACTCTGCGAGCTCGAATCCCCCCCACCCCCGTACTCAAGATATCCCACCGATTTTCTTAAACCACCTGATTCTCCAGGTTCTGTGCCTGCTTCCACTGAAACTGGAGGAACGGCATATTCAGCCCCTATGGGGTTTTCA
>ENSDART00000014508.4_BRARE
ATGTCTCCCTCCTCGCTGGCGCAGAACCACTGGTGTAATGTGGCTTACTGGGAGCTTCGCACCCGTGTGGGCCGCCTGTACCCAGTTCACGACGCCTCTCTCAGCATCTTCTACGACCTACCTCAGGGTACAGGCCTATGTTTGGGCCTGCTGCCCCTCTCTCCGCGCTCCACTTCCGTCCAGCGCACCCGCGGCAAGATCGGCCACGGCATCCTCCTCAGCAAAGAGCCCGATGGAGTTTGGGCCTACAACCGCAGTCAGCACCCTATATTTGTCAACTCGCCCACTCTGGAGCATCACCCCTACCTGAGTCTGACGGTGAGGAGAGTAATGCCAGGCTACTCCATAAAGGTGTTTGACTATGAGAAGTCGTGCCAAATGCAACCGGCCAGTCATCCGGTACACCCGGAAGGGCCATACGACCCGAACAGTGTGAGGATCAGTTTTGCCAAGGGTTGGGGACCGTGCTATTCCAGACAGTTCATCACATCGTGTCCATGCTGGCTGGAGATTTTACTCAACAACCACAGATAA
>ENSDART00000028618.4_BRARE
ATGCACTCCTCTACCTCCATCACATCGCTCTTCTCCTTCACCAGTCCGGCTGTGAAGCGTCTGCTCGGCTGGAAGCAAGGAGACGAGGAGGAAAAGTGGGCCGAAAAGGCTGTCGATTCCCTCGTGAAGAAGCTGAAGAAGAAGAAAGGAGCGATGGAGGAACTGGAAAAGGCTCTTAGCTGTCCAGGTCAGCCCAGTAAATGCGTGACCATCCCTCGCTCTCTAGACGGAAGGCTCCAGGTGTCTCATCGGAAAGGTTTGCCTCATGTTATTTACTGTAGAGTGTGGCGCTGGCCCGACCTTCAGTCCCACCATGAGCTCAAAGCGCTCGACTGCTGCGAGTTTCCATTCGGATCCAAGCAGAAGGAGATCTGCATCAACCCATATCATTACCGCCGCGTCGAGACGCCAGTTCTACCGCCGGTGCTAGTGCCCCGTCACAGTGAGTTCAACCCTCAGCACAGCCTGCTGGCCAAGTTCAGAAATGCTTCCCTCCACAACGAGCCTCTGATGCCCCAAAATGCCACTTTCCCCGACTCCTTCCCTGCGATGCCCTGCAGCTCCTTCTCTTCATCTCCCTCCAGCTCTTTAAACCCATCTCCCGCTGCGCACAGCTTCCCAAACTCTCCCAGCAGCGCCACTGAGCCCGGCAGCCCTTACCAGATCACAGCTGAGACGCCTCCTCCACCGTACAGTATGATGGAGAGCAGTCCGTCTGAAGACGTGAAGCCCGCAGAGTCTTCAGAGAATAAACTCATCCTGACGGCTCCACAAAGAGACTTGAGGCCAGTGTGTTATGAAGAACCAGAATATTGGTGTTCGGTGGCGTATTATGAACTCAACAACAGGGTTGGTGAGACATTTCACGCCTCTGCCCGAAGCATCTTAGTGGACGGTTTCACAGATCCATCAAACAACAAGAACCGCTTCTGTCTCGGCCTGCTGTCCAACGTCAACCGCAACTCCACCATCGAGCACACGCGCAGACACATAGGAAAAGGTGTGCACTTGTATTATGTGGGAGGAGAGGTGTACGCAGAGTGTCTGAGTGACTCCAGTATTTTCGTTCAGAGTCGGAACTGTAACTATCAGCACGGTTTTCACCCCACCACCGTCTGCAAGATCCCGAGTGGATGCAGCCTGAAGATCTTCAACAACCAGCTGTTTGCCCAGCTGCTCTCACAGTCGGTAAACCACGGCTTTGAAGTGGTGTATGAACTCACCAAGATGTGCACCATCAGGATGAGTTTCGTCAAG
>ENSDART00000033566.3_BRARE
ATGAATGTCACCTCACTCTTTTCCTTCACCAGCCCGGCGGTCAAACGACTGCTGGGCTGGAAGCAAGGGGATGAAGAAGAGAAGTGGGCAGAGAAGGCGGTGGATGCACTGGTCAAGAAGTTGAAGAAGAAGAAGGGCGCTATGGAGGAACTAGAGAGGGCACTCAGCTGCCCCGGTCAGCCAAGCAATTGTGTCACTATCCCACGCTCACTGGATGGGAGGCTTCAAGTATCACACCGAAAGGGGCTTCCTCACGTCATCTACTGCCGTGTGTGGCGATGGCCCGACCTGCAATCGCACCATGAGCTCAAGGCCCTAGAGTGCTGTGAGTTTCCTTTTGGATCCAAGCAGAAGGATGTGTGCATCAACCCTTACCACTACAAAAGGGTGGACAGTCCAGTGCTGCCACCCGTGCTGGTTCCACGAAACAGCGAGTTCAACGCTAAACTCTCCATGCTGCCACGCTTCCGTAACCCACTCCACCAGACGGAGCCCCCCATGCCTCAGAACGCCACCTTCCCCGACTCCTTCCCCCAGCAGCCAGCAAATGCCCTTCCCTTTACCCCGAACTCCCCAACCAACAGTTATCCCAGCTCGCCCAACAGCGGCACAGGCAGCACTGCCACCTTTCCACATTCGCCATCCAGCTCAGATCCAGGCAGCCCTTTTCAGATGCCAGAAACCCCTCCACCTGCGTATATGCCTCCAGAGGAGCCAATGACACAGGACTGTCCCCAGCCAATGGACACTAACCTATTAGCTCCAAACTTGCCATTGGAGATCAGCAACCGAACAGATGTTCATCCTGTGGCCTATCAGGAACCCAAGCACTGGTGCTCCATTGTGTACTATGAGCTGAATAATCGTGTGGGTGAAGCCTTTCTGGCCTCATCCACCAGTGTACTCGTGGATGGCTTTACTGACCCATCCAACAACCGCAACCGCTTCTGCCTGGGTCTGCTGTCAAATGTCAACCGGAACTCAACCATCGAAAACACCCGGCGTCACATCGGAAAAGGTTTGCTTTTCCATTTGTACTATGTGGGAGGAGAGGTGTATGCCGAATGTTTGAGCGACAGCAGTATCTTTGTCCAGAGCCGCAACTGCAATTACCACCATGGTTTCCACCCCACCACCGTATGCAAGATCCCCAGTCGCTGCAGCCTCAAGATCTTCAACAACCAGGAGTTTGCAGAGCTCTTGGCACAGTCAGTCAATCACGGTTTTGAAGCTGTCTATGAACTCACCAAGATGTGCACCATCCGCATGAGTTTTGTAAAGGGCTGGGGTGCAGAGTACCATCGGCAGGATGTGACCAGCACCCCGTGCTGGATTGAGATTCATCTTCATGGACCCCTGCAGTGGTTGGATAAAGTCCTCACCCAGATGGGATCTCCTCACAACCCCATTTCTTCAGTGTCCTAG
>ENSDART00000035478.2_BRARE
CCTGTTCACAATGAAATCGCATTTCAGCCACCGATATCCAACCACCCTGCTCCTGAATACTGGTGCTCCATTGCCTACTTCGAGATGGACGTTCAGGTGGGCGAGACCTTCAAAGTGCCCTCGTCCTGCCCCATCGTGACGGTGGATGGGTACGTGGACCCGTCTGGAGGAGACAGATTCTGCCTCGGCCAGCTCAGCAACGTCCACAGAACAGAGGCCATCGAGAGAGCGAGACTGCACATCGGGAAGGGCGTCCAGCTGGAGTGTAAAGGTGAAGGAGACGTGTGGGTTCGCTGTCTGAGCGATCACGCGGTCTTCGTCCAGAGCTACTACCTGGACCGTGAGGCGGGACGCGCACCCGGGGACGCCGTGCACAAGATTTACCCCAGCGCATACATCAAGGTGTTTGACTTGCGTCAGTGCCACCGGCAGATGCAGCAGCAGGCAGCGACGGCTCAGGCAGCGGCAGCCGCTCAGGCAGCAGCAGTGGCCGGAAACATCCCCGGACCCGGATCTGTCGGAGGAATCGCTCCAGCTATCAGTTTGTCTGCGGCCGCTGGTATCGGTGTGGATGACCTGCGCCGGCTCTGTATCCTGCGCATGAGCTTCGTGAAGGGCTGGGGTCCCGATTACCCCCGGCAGAGCATTAAAGAGACGCCCTGCTGGATCGAGATCCATCTGCACCGTGCGCTGCAGCTGCTGGACGAGGTTCTGCACACCATGCCCATCGCAGACCCCACACCGTTAGACTGA
>ENSDART00000043455.2_BRARE
ATGTCTATATTGCCTTTCACGCCCCCGATCGTGAAGAGGCTGCTGGGCTGGAAGAAGGGCGAGCAGAACGGACAGGAGGAGAAATGGTGCGAGAAAGCGGTGAAGAGTCTGGTGAAGAAGTTAAAGAAGACCGGACAGCTGGAGGAGTTGGAGAAGGCCATCACCACCCAGAATATCAACACCAAATGCATCACCATACCAAGGTCTCTGGATGGCCGTCTGCAGGTATCTCACAAAAAAGGCCTCCCTCATGTAATCTACTGCCGTCTCTGGCGTTGGCCTGACCTGCAGTCCCACCACGAACTGCGTGCTGTTGAAATGTGTGAGTTTGCCTTCCACACGAAGAAGGATGAGGTGTGTGTAAACCCTTATCACTACCAGCGTGTAGAAACTCCAGTTTTGCCTCCAGTCCTGGTTCCTCGGCATGCTGACATCCCCACAGACTTCCCTCCACTAGATGATTACTCCATCCCAGAGAACACCATATTCCCAGCGGGCATTGAGCCTCCCAGCAACTATATACCGGAGACCCCTCCTCCAGGATACCTGAGTGAGGATGGGGAAACCAGTGACCACCAAATGAGCCACAGCATGGACACAGGTTCTCCAACGCTTTCGCCTAACCCTGTTTCTCCGGCAAACAGCAACCTAGATCTGCAGCCAGTAACATATTGTGAATCTGCATTTTGGTGCTCGATTTCATACTATGAGCTGAATCAGCGTGTCGGTGAGACTTTCCATGCCTCACAACCATCTTTAACTGTGGATGGCTTTACGGACCCCTCTAACGCAGAGCGATTTTGCCTGGGTCTGCTCTCCAATGTCAACCGGAATGCAGCTGTGGAGCTGACGCGCAGACACATCGGCCGAGGCGTGCGTTTGTATTACATCGGCGGTGAGGTGTTTGCTGAGTGTCTGAGTGACAGTGCTATTTTCGTCCAGAGTCCGAACTGTAACCAGCGGTATGGCTGGCACCCTGCCACTGTGTGTAAGATTCCTCCAGGGTGTAATCTGAAGATCTTCAACAATCAGGAATTTGCAGCACTGTTGGCCCAATCAGTGAATCAGGGATTTGAGGCTGTGTACCAGCTTACCCGCATGTGCACCATTCGAATGAGTTTTGTCAAGGGGTGGGGGGCAGAATACAGGCGACAGACAGTGACCAGCACCCCCTGCTGGATAGAGCTGCATCTCAACGGGCCCCTGCAGTGGCTGGACAAGGTGCTCACTCAGATGGGCTCTCCAAACCTTCGCTGCTCCAGCGTGTCATAG
>ENSDART00000045374.3_BRARE
ATGTCAATTTTACCTTTCACTCCGCCGATCGTCAAGAGGTTGCTGGGCTGGAAGAAGGGAGAGCAGAACGGACAGGAGGAGAAATGGTGCGAAAAGGCCGTTAAGAGTCTAGTGAAGAAGCTGAAGAAGACGGGACAGCTGGACGAGCTAGAGAAAGCCATCACAACTCAGGATGTCAACACCAAGTGCATCACAATACCGCGATCTCTAGACGGTCGATTGCAAGTATCTCATAGGAAAGGTCTCCCTCATGTGATTTACTGTCGTCTGTGGCGCTGGCCAGATCTGCAGTCTCATCATGAGCTCAGAGCGATTGAACTCTGTGAGTTTGCCTTTCACATGAAGAAGGACGAGGTCTGTGTCAATCCCTACCACTATCAGCGGGTCGAGACACCAGTTCTTCCTCCAGTGCTGGTGCCTCGACACACTGAAATCCCCAGTGAGTTTCCTCCTCTGGATGACTATAGTCACTCCATCCCAGAAAACACCATTTTCCCTGCCGGCATCGAACCCCAGAGCAACTACATACCAGAGACGCCACCTCCCGGCTACATCAGTGAGGATGGAGAAACCAGTGATCATCAGATGAACCGGAGCATGGACACAGGTTCTCCAAACCTGTCACCGAACCCTGTGTCTCCTGCCCACAACAATTTAGATCTACAGCCAGTGACATACTGTGAACCAGCATTTTGGTGCTCTATTTCCTACTACGAATTGAACCAGCGAGTAGGAGAAACTTTCCATGCCTCACAGCCCTCTTTAACAGTAGATGGCTTCACAGACCCGTCCAACTCAGAGCGTTTTTGTCTCGGACTGCTGTCCAATGTGAACCGAAACGCTGCTGTGGAGCTCACACGCAGACACATTGGCCGGGGTGTGCGTTTGTATTACATTGGAGGTGAAGTGTTTGCAGAGTGTCTAAGTGACAGCGCCATTTTTGTTCAGAGTCCCAACTGCAATCAGCGTTACGGCTGGCACCCCGCTACTGTTTGCAAGATTCCACCTGGCTGTAATCTGAAGATCTTTAATAATCAGGAGTTTGCAGCCCTGTTGGCCCAGTCTGTGAATCAGGGCTTTGAGGCTGTATACCAGCTCACACGCATGTGCACCATTCGCATGAGCTTTGTGAAGGGCTGGGGAGCCGAGTACAGGCGGCAGACAGTGACTAGCACCCCCTGCTGGATAGAGCTGCACCTTAACGGGCCTCTGCAGTGGCTGGACAAAGTACTCACTCAGATGGGCTCCCCCTCCATCCGCTGCTCCAGTGTGTCATAG
>ENSDART00000047862.2_BRARE
ATGTCCGTGAACCCTCCCAACAGTAATGACGCCTGCCTCAGTATCGTGCACAGCCTCATGTGCCACCGGCAGGGTGGCGAAAACGAGGGCTTCGCCAAGCGTGCCATCGAGAGTCTGGTCAAGAAACTGAAGGAGAAGAAAGATGAACTGGACTCCCTCATCACCGCCATTACTACCAACGGAGTTCATCCCAGCAAGTGCGTGACCATCCAGAGGACGCTGGACGGACGCCTACAGGTTGCGGGTCGTAAAGGTTTTCCTCATGTAATCTACGCACGTTTGTGGCGCTGGCCTGACCTTCACAAGAATGAGCTGAAGCATGTGAAATTCTGCCAGTATGCATTTGACCTCAAATACGACAATGTCTGTGTCAACCCTTACCATTATGAGAGAGTGGTGTCACCAGGCATCGCTAAAGTTGGTCTCAGTCTTCAAAACACGGGGAGACTGATAAAGGAAGAGTACAGCCACGACTGCATTCAGATGGACGTTCCCCCAGGCCTGCCTCCTCAGCAGGACCACCAGGGGGCGATGAAGCTCCCCCCTCCAGACCACTATGGCCAGCCACTGCCTCCCCTACAGCTGCCTTCAGAAGGCCCCCGCGCACCCCCGCCGGTCACCCTCTACTCCAACATGCCCCTCTCACCCACCGCTTCAGGCTCTATGATGCCGATGCAGGGAGGTCATGGTGAAGGCTTACTACAGATAGCGTCTCCTCAGGGTCAAGTCATGACCCCTACCCCTCCCCCCTCCACCCCTACACATGGACCCCCACAGACCCCCGTCCCACCACAGCCTCCACCCAACCAGAATGGCTACAATAGCTCCAAACACTCCCAGACGCAAGGCTCCTTTCACATAACAACCTGGACAGGCAGCAGCACAGCCTCCTACACTCCTGTAGGACCCCAGCAAAATGGACGTGGCCACCAGCCTCCTCTCCACCACCCGCACTTTTGGTCTCAACATCACAGTTCAGCATCTTTCCCCCCTCCAGTCTCCAATCATCCAGGTCCTGAGTTTTGGTGTTCAATCTCATATTTCGAGATGGACGTGCAGGTGGGGGAGATGTTTAAAGTGCTGTCCAGCTGTCCGGTGGTGACGATTGACGGGTATGTGGACCCCTCAGGAGGTGACCGCTTCTGCCTCGGGCAGCTCAGTAATGTGCACCGCACTGACGCCAGCGAGAGAGCCAGGTTGCACATAGGTAAAGGCGTGCAGCTGGAGTGTCGTGGTGAGGGGGATGTATGGATGCGCTGTATGAGCGATCATGCCGTCTTTGTGCAGAGTTATTATCTGGACAGAGAAGCAGGCCGAGCGCCAGGAGATGCAGTGCACAAAATCTACCCAGGGGCCTACATAAAGGTGTTTGACCTCAGGCAGTGCCACAGGCAGATGCAGCAGCAAGCAGCGACGGCACAGGCGGCAGCGGCGGCACAGGCGGCAGCGGTCGCGGGGAATATTCCAGGACCGGGAAGTGTTGGTGGAATTGCTCCTGCAGTCAGCCTCTCTGCGGCAGCAGGCATCGGTGTGGATGACCTTAGGAGGCTGTGTATCCTGCGTCTGAGTTTCGTGAAGGGTTGGGGTCCCGATTACCCCCGGCAGAGCATCAAACACACCCCCTGCTGGGTGGAGGTGCACTTGCACCGGGCGCTGCAGCTGCTGGATGAGGTGCTGCACACTATGCCACTGGCTGACCCTGGACCAGCTAACTGA
>ENSDART00000048201.3_BRARE
ATGTCCGTCTCCAGCACACCCACCAGTAATGATGCCTGCCTGAGCATCGTCCACAGCCTCATGTGCCATCGGCAGGGTGGAGAGAGCGAGTCCTTCTCCAAACGAGCCATAGAGAGCTTGGTGAAGAAGCTGAAAGAGAAGAAAGATGAGCTGGACTCTTTGATCACTGCCATCACCACAAACGGAGCTCATCCCAGTAAATGCGTGACTATACAGCGCACGCTGGACGGTAGACTGCAGATTCCTGTAATAAAAAAAATGAATCATATATTTGTAGAGAATTTTAATGTTTCTTTTTTTCATAAATTATTCCTAAAGTCAGCAGGCTTTACACCATTATTAATCGAAAGCGGATGTGATTCCGTACTTTTTGGAACAAAATTGTATAATTTTTTACAATTTATTATACCAAGATTAGATCTGTCTGTTCTGACGCTGGGCGGCCCAGGTCCAAGTGGAGAGCTGATGGTGAAGGAGGAGTTTGAGGGTCAGTCGTCTCATTCCGCAGCTGATGGAGGTCACAGTATTCAAACCATCCAGCACACGGCCACGCCCTCTGCCCCGCCTGACACTTTCAACAGCCCCGTCCTCCTGCCGCCAGCTGACCACACAAGCTCCACCTCCACCTCGGCTTTCAGCGCTATGGCTGCCGGTCCAAACAATGCTCCCAGCTCGTGGCCCAGAGGAAGCAGCTTTCCTCCCAGCATTCCTCATCAGAACGGTCATCTTCAGCACCACCCTCCTCTTCCTCACACAGGACAGTACTGGTCAGTCCATAATGAGCTGGCCTTCCAGCCACCGATATCCACACATCCAGGCAGTCCCCTATGGAGTCAGATCGCATACTTTGAGATGGACATTCAAGTAGGCGAGACTTTTAAGGTGCCCTCCAACTGTCCTGTGGTGACGGTGGATGGTTATGTGGACCCGTCTGGTGGAGATCGCTTTTGTCTGGGCCAGCTGAGTAACGTTCATCGCACTGAGGCCATCGAGAGAGCCAGGCTTCACATTGGTAAAGGTGTCCAGTTGGAGTGTAAAGGTGAAGGAGATGTGTGGGTTCGCTGTCTCAGTGATCACGCTGTGTTTGTCCAGAGTTATTATCTGGACCGAGAGGCTGGACGAGCTCCGGGTGACGCCGTCCACAAAATATACCCCAGCGCCTACATCAAGGTAACACACCCATACAATCTCAGAATTTTGGGGAGACTTGGGATGTCTGGAGTGTTTGATCTGCGTCAGTGTCATCGGCAGATGCAGCAGCAGGCAGCGACGGCTCAGGCTGCAGCGGCTGCACAAGCGGATGCAGTGGCTGGAAACATCCCAGGCCCGGGGTCTGTGGGCGGCATCGCTCCGGCTATCAGTCTGTCTGCGGCGGCAGGCATCGGTGTGGACGACCTGCGGCGGCTCTGCATTCTGCGCATGAGTTTCGTGAAAGGCTGGGGTCCCGATTACCCTCGCCAGAGCATCAAGGAGACCCCATGCTGGATCGAAATTCACCTGCACCGGGCCCTTCAGCTCCTGGACGAGGTTCTGCACACCATGCCTATATCTGACCCACAACCTCTGGACTGA
>ENSDART00000049006.3_BRARE
ATGTTCAGGACGAAACGCTCAGGTCTTGTGCGGCGACTCTGGAGAAGCCGTTTGATTCCAGATAAAGAGGGGGGCGATGGATATGGCAAAAGCGGCGAGGGGTCTCGAGACGATCTGCTTGGCACCAACCCAGAGAAAATTCCCAAGACGGAGCAGGAGCTCAAGACCGCCACCTATTCACTATTAAAAAGGCTAAAGGAGAAAACCTTGGATACTTTGTTGGAAGCTGTGGAGTCAGGCGGGATGCCGAGCGACTGTGTGATGGTATCGCGGACCGAGCTGCGGTTAGGCGGCCACATGGCTCCTCCACAACTGCTTATCTGTAAGCTTTACCGGTGGTCTGACCTGCAGCACACGGCCCAGCTAAAAGCGCTCTGTGAGTGCAAGAGCTTCGGAGCTCAGGACGGTCCGGTAGTGTGCTGCAATCCATATCATTACAGCCGACTCTGTGGGCCAGAGTCACCCCCTCCTCCATACTCAAGACTTTCCCCCAGCGAAGAACACAAGCCACTGGACAACCCCCCCCCCCCCCCCCCCAAAAAAAAGACACATGGCAATGCATTTAGTTATTGCCCAGCAGGTATTTCAGATGCCAGTCTGTCACCTGACGCCCCCAAGCAGAGTCACTGGTGTAACGTGGCGTACTGGGAGCATCGGACACGGGTGGGCCGCCTCTATACGGTGTACCAGCCTGCCGTCAGCATTTTCTATGACCTACCTCAAGGTACGGGCTTCTGCCTTGGCCAGCTGAGCCTGGACCAGCGCAGCAGCACCGTGCAGCGGACGCGTGGCAAGATCGGCTACGGCTTGCTCCTGAGCAAAGAGCCGGATGGAGTCTGGGCTTACAACCGCAGCCAGCACCCCATCTTCGTCAACTCTCCGACTCTGGATGTCCCAGGGAGTCGAAGCCTGGTGGTGCGCAAGGTGATGCCTGGATACTCCATTAAAGTGTTTGACTATGAACGCTCGTCCATGCTCAGGCAAGGAGCCGAGTCGGAGCTGCTAGACGGACCCTATGACCCGAACAGTGTGCGCATCAGTTTCGCGAAGGGCTGGGGCCCTTGTTACTCCCGCCAGTTCATCACTTCGTGCCCCTGTTGGCTGGAGATCCTCCTCAACAACCAC
>ENSDART00000054168.2_BRARE
ACGACTGTCTGCAAAATCCCCAGCGGCTGCAGCCTCAAGATCTTCAACAACCAAGAATTTGCTCAGCTTCTCGCTCAGTCTGTCAACCATGGCTTTGAGGCCGTCTATGAGCTCACCAAGATGTGCACCATCCGCATGAGCTTTGTAAAGGGTTGGGGTGCCGAGTACCACAGACAAGATGTGACAAGCACCCCCTGCTGGATAGAAGTGCATCTCCACGGCCCCCTGCAATGGCTGGATAAAGTTCTAACACAAATGGGTTCCCCTCTGAACCCCATCTCTTCTGTCTCGTAA
>ENSDART00000054175.2_BRARE
ATGACCTCCATGTCTAGTCTGTTTTCCTTCACCAGCCCGGCAGTGAAGCGGTTGCTGGGCTGGAAGCAGGGCGATGAGGAGGAAAAATGGGCGGAAAAAGCTGTGGATGCCCTGGTGAAGAAGCTGAAAAAGAAAAAGGGTGCCATGGAAGACTTGGAAAAGGCCCTTAGTAGTCCTGGGCAGCCCAGCAAATGTGTTACCATTCCCAGGTCGCTGGACGGGCGGCTGCAGGTGTCCCACAGGAAGGGCCTCCCACACGTCATCTACTGCCGCGTGTGGCGCTGGCCTGACCTGCAGTCCCACCATGAGCTCAAACCGCTCGAGGTTTGCGAGTATCCATTCGGCTCCAAACAGAAAGAAGTGTGCATCAACCCATATCACTACAAACGAGTTGAAAGTCCAGTACTTCCTCCGGTTCTGGTGCCACGACACAGTGAGTTCAACCCTCAACACAGTCTCCTGGTGCAGTTTCGCAACTTGAGTCACAACGAGCCTCATATGCCTCTCAACGCCACCTTCCCAGAGTCCTTCCAGCAGCACAGCGGAGGAAGCTCCTTCCCCATCTCTCCAAACTCACCCTACCCTCCATCTCCCGCCAGCAGTGGCACATACCCCAACTCTCCTGCAAGCTCTGGGCCATCCAGCCCCTTCCAGCTACCAGCTGATACTCCTCCTCCTGCCTACATGCCTCCAGATGAACAGATGGGGCAAGACGGTTCTCAGTCCATGGAGACTGGTAGCAGCCTGGCTCCTCAGAACATGCCCAGAGGGGATGTGCAGCCAGTGGAGTATCAGGAGCCCAGTCACTGGTGCTCTATTGTGTACTATGAGCTGAATAATCGTGTGGGAGAGGCTTACCACGCTTCCTCCACCAGCGTACTGGTTGATGGATTCACCGATCCATCCAACAACAAAAATCGCTTCTGCCTGGGCCTGCTCTCTAATGTCAATCGCAACTCCACTATTGAAAACACCCGTCGCCACATCGGCAAAGGTGTCCACCTGTACTATGTTGGAGGAGAGGTGTATGCAGAGTGTTTGAGTGATACCAGCATTTTTGTCCAGAGTCGAAACTGCAACTACCATCATGGCTTTCACCCCACGACTGTCTGCAAAATCCCCAGCGGCTGCAGCCTCAAGATCTTCAACAACCAAGAATTTGCTCAGCTTCTCGCTCAGTCTGTCAACCATGGCTTTGAGGCCGTCTATGAGCTCACCAAGATGTGCACCATCCGCATGAGCTTTGTAAAGGGTTGGGGTGCCGAGTACCACAGACAAGATGTGACAAGCACCCCCTGCTGGATAGAAGTGCATCTCCACGGCCCCCTGCAATGGCTGGATAAAGTTCTAACACAAATGGGTTCCCCTCTGAACCCCATCTCTTCTGTCTCGTAA
>ENSDART00000075213.1_BRARE
ATGTCTCCCTCCTCGCTGGCGCAGAACCACTGGTGTAATGTGGCTTACTGGGAGCTTCGCACCCGTGTGGGCCGCCTGTACCCAGTTCACGACGCCTCTCTCAGCATCTTCTACGACCTACCTCAGGGTACAGGCCTATGTTTGGGCCTGCTGCCCCTCTCTCCGCGCTCCACTTCCGTCCAGCGCACCCGCGGCAAGATCGGCCACGGCATCCTCCTCAGCAAAGAGCCCGATGGAGTTTGGGCCTACAACCGCAGTCAGCACCCTATATTTGTCAACTCGCCCACTCTGGAGCATCACCCCTACCTGAGTCTGACGGTGAGGAGAGTAATGCCAGGCTACTCCATAAAGGTGTTTGACTATGAGAAGTCGTGCCAAATGCAACCGGCCAGTCATCCGGTACACCCGGAAGGGCCGTACGACCCGAACAGTGTGAGGATCAGTTTTGCCAAGGGTTGGGGACCGTGCTATTCCAGACAGTTCATCACATCGTGTCCATGCTGGCTGGAGATTTTACTCAACAACCACAGATAA
>ENSDNOT00000005030.1_DASNO
ATGTTCAGGACCAAACGATCTGCGCTCGTCCGGCGTCTCTGGAGGAGCCGTGCGCCCGGCGGCGAGGACGAGGAGGAGGGCCCGGGGGGAGGTGGAGGGGAGCCGCGGGGGGAAGGGGCGACGGACGGACGGGCGCATGGGGCCGGCGGCGGCGCGGGCAGGGCTGGCTGCTGCCTGGGCAAGGCGGTCAGAGGTGCCAAAGGTCACCACCATCCCCATCCCCCAGCCGCGGGCGCCGGCTCGGCCGGGGGCGCCGAGGCCGATCTGAAGGCGCTCACGCACTCGGTGCTCAAGAAACTGAAGGAGCGGCAGCTGGAGCTGCTGCTCCAGGCCGTGGAGTCCCGCGGCGGGACCCGCACCGCGTGCCTCCTGCTGCCCGGCCGCCTGGACTGCAGGTTGGGCCCGGGGACCCCCGCCGGCGCGCAGCCGGCGCAGCAGCCCTCGTCTTATTCGCTCCCCCTCCTGCTGTGCAAAGTGTTCAGGTGGCCGGATCTCAGGCATTCCTCGGAAGTCAAGAGGCTGTGTTGCTGTGAATCTTACGGGAAGATCAACCCTGAGCTGGTGTGCTGCAACCCCCATCACCTTAGCCGACTCTGCGAACTAGNNNNNNNNNNNNNNNNNNNNNNNNNNNNNNNNNNNNNNNNNNNNNNNNNNNNNNNNNNNNNNNNNNNNNNNNNNNNNNNNNNNNNNNNNNNNNNNNNNNNNNNNNNNNNNNNNNNNNNNNNNNNNNNNNATTCCCAACTTCTTCTGGAGCCTGGGGATCGGTCACACTGGTGCGTGGTGGCATACTGGGAGGAGAAGACGAGAGTGGGGAGGCTCTACTGTGTCCAGGAGCCTTCCCTGGATATCTTCTATGATCTACCTCAGGGGAACGGCTTTTGCCTTGGACAGCTCAATTCGGACAACAAGAGTCAGCTGGTGCAGAAAGTGCGGAGCAAGATCGGCTGTGGCATCCAGCTCACGCGGGAGGTGGACGGCGTGTGGGTGTACAACCGCAGCAGCTACCCCATCTTCATCAAGTCGGCCACACTGGACAACCCGGACTCCAGGACGCTGTTGGTCCACAAGGTGTTCCCCGGTTTCTCCATCAAGGCTTTTGACTATGAGAAAGCGTACAGCCTGCAGCGGCCCAACGACCACGAGTTCATGCAGCAGCCGTGGACTGGCTTCACGGTGCAGATCAGCTTCGTGAAGGGCTGGGGCCAGTGCTACACCCGCCAGTTCATCAGCAGCTGCCCGTGCTGGCTGGAGGTCATCTTCAACGGCCGGTAG
>ENSDNOT00000005062.1_DASNO
ATGGACAATATGTCTATTACAAATACACCAACAAGTAATGATGCCTGTTTGAGCATTGTACATAGTTTAATGTGTCATAGACAAGGTGGAGAGAGTGAAACATTTGCAAAAAGAGCAATTGAAAGTTTGGTAAAGAAACTGAAGGAGAAAAAGGATGAATTGGATTCTTTAATAACAGCTATAACTACAAATGGAGCTCATCCTAGCAAATGTGTTACCATACAGAGAACACTGGATGGAAGGCTTCAGGTGGCTGGTCGGAAAGGATTTCCTCATGTGATCTATGCCCGTCTCTGGAGGTGGCCTGATCTTCATAAAAATGAACTAAAACATGTTAAATATTGTCAGTATGCTTTTGACTTAAAATGTGATAGTGTCTGTGTGAATCCATATCACTATGAACGAGTTGTATCACCTGGAATTGACCTCTCAGGATTAACACTGCAGAGTAATGCTCCACCAAGTATGTTGGTGAAGGACGAATATGTTCATGACTTTGAGGGACAGCCATCATTATCCACCGAAGGACATTCAATTCAAACCATTCAGCATCCACCAAGTAATCGGGCGTCGACTGAGACATACAGCACCCCAGCTCTGTTAGCCCCACCTGATTCTAATGCTACCAGCACCACCAACTTTCCCAACATTCCTGTGGCTTCCACAANNNNNNNNNNNNNNNNNNNNNNNNNNNNNNNNNNNNNNNNNNNNNNNNNNNNNNNNNNNNNNNNNNNNNNNNNNNNNNNNNNNNNNNNNNNNNNNNNNNNNNNNNNNNNNNNNNNNNNNNACAGCACTACCACCTGGACTGGAAGTAGAACTGCACCATACACACCTAATTTGCCTCACCACCAAAACGGCCATCTTCAGCACCACCCGCCTATGCCGCCCCATCCCGGACATTACTGGCCTGTTCACAATGAGCTTGCATTCCAGCCTCCCATTTCCAATCATCCTGNNNNNNNNNNNNNNNNNNNNNNNNNNNNNNNNNNNNNNNNNNNNNNNNNNNNNNNNNNNNNNNNNNNNNNNNNNNNNNNNNNNNNNNNNNNNNNNNNNNNNNNNNNNNNNNNNNNNNNNNNNNNNNNNNNNNNNNNNNNNNNNNNNNNNNNNNNNNNNNNNNNNNNNNNNNNNNNNNNNNNNNNGTTGCACATAGGCAAAGGTGTGCAGTTGGAATGTAAAGGTGAAGGTGATGTTTGGGTCAGGTGCCTTAGCGACCATGCGGTCTTTGTACAGAGTTACTACTTAGACAGAGAAGCTGGGCGTGCACCTGGAGATGCTGTTCATAAGATCTACCCAAGTGCATATATAAAGGTCTTTGATTTGCGCCAGTGTCATCGTCAGATGCAACAGCAGGCAGCCACTGCACAAGCTGCAGCTGCCGCCCAGGCAGCAGCCGTTGCAGGAAACATCCCTGGCCCAGGCTCAGTAGGTGGAATAGCTCCAGCTATCAGTTTGTCAGCTGCTGCTGGAATTGGTGTAGATGACCTTCGTCGCTTATGCATACTCAGGATGAGTTTTGTAAAAGGCTGGGGACCGGATTACCCAAGACAGAGTATCAAAGAAACACCTTGCTGGATTGAGATTCACTTACACCGGGCCCTCCAACTCCTAGATGAAGTGCTTCACACCATGCCTATTGCAGACCCGCAACCTTTAGACTGA
>ENSDNOT00000005999.1_DASNO
AAAAAGAAAAAGGGTGCCATGGAGGAACTGAGAAAAGCCTTGAGCAGTCCAGGACAGCCAAGCAAATGTGTCACTATTCCCAGGTCTTTAGATGGACGCCTGCAGGTTTCTCACAGAAAAGGCCTACCGCACGTTATATATTGCCGAGTTTGGCGCTGGCCTGACTTGCAGAGTCATCATGAGCTAAAGCCATTGGATATTTGTGAATTTCCTTTTGGATCTAAGCAAAAAGAAGTTTGTATCAACCCGTACCACTATAAGAGAGTGGAAAGTCCAGTTTTACCTCCAGTATTAGTGCCTCGTCATAATGAATTTAATCCACAACACAGCCTTCTGGTTCAATTTAGAAACCTGAGCCACAATGAACCACACATGCCACAGAATGCCACGTTTCCAGATTCCTTCCACCAACCCAACAACACTCCTTTTCCCTTATCACCCAACAGTCCTTATCCTCCTTCCCCTGCTAGCAGCACATATCCCAACTCCCCTGCAAGTTCTGGTCCAGGAAGTCCATTTCAGCTTCCAGCTGATACTCCTCCTCCTGCCTATATGCCACCCGATGATCAGATGAGTCAAGATAATTCCCAGCCTATGGATACAAGCAATAATATGATTCCTCATATTATGCCCAGTATATCCAGCAGAGATGTTCAGCCTGTTGCCTACGAAGAACCCAAACACTGGTGTTCAATTGTCTACTATGAATTAAACAATCGTGTTGGGGAAGCTTTTCATGCATCTTCTACTAGTGTATTAGTAGATGGATTCACAGATCCTTCAAATAACAAAAGTAGATTCTGCTTGGGGTTGTTGTCAAATGTTAATCGTAATTCGACAATTGAGAATACTAGGCGACATATTGGAAAAGGTGTCCATCTGTACTATGTTGGTGGGGAGGTATATGCGGAGTGCCTCAGTGACAGCAGCATATTTGTACAGAGTAGGAACTGCAATTTTCATCATGGCTTTCATCCTACTACTGTCTGTAAGATTCCCAGCAGCTGCAGCCTCAAAATTTTTAACAATCAGGAATTTGCTCAGCTTCTGGCTCAGTCTGTCAACCATGGGTTTGAGGCTGTATATGAGCTCACCAAAATGTGCACTATTCGAATGAGTTTTGTCAAGGGCTGGGGAGCAGAATATCACCGGCAGGATGTTACCAGCACCCCATGTTGGATTGAGATTCATCTTCACGGGCCTCTTCAGTGGCTGGATAAAGTCCTCACTCAGATGGGCTCACCTCTGAACCCCATATCTTCTGTTTCATAG
>ENSDNOT00000008145.1_DASNO
CTGCCTCATGTCATTTATTGCCGCGTGTGGCGCTGGCTTGATCTTCAGAGCCACCATGAACTAAAACCACTGGAATGCTGTGAGTTTCCTTTTGGTTCCAAGCAAAAGGAGGTCTGCATCAATCCCTACCACTATAAGCGAGTCGAAAGCCCTGTTCTTCCTCCAGTCCTGGTTCCAAGACACAGTGAATATAATCCTCAGCACAGCCTCTTAGCTCAGTTCCGTAACTTAGGACAAAATGAGCCGCACATGCCACTCAATGCCACTTTTCCGGATTCTTTCCAGCAACCCAACAGCCATCCGTTTCCTCATTCACCCAACAGCAGTTACCCAAACTCTCCTGGAAGCAGCAGTAGCACCTATCCTCACTCTCCTACCAGCTCAGACCCAGGAAGCCCTTTTCAGATGCCAGNNNNNNNNNNNNNNNNNNNNNNNNNNNNNNNNNNNNNNNNNNNNNNNNNNNNNNNNNNNNNNNNNNNNNNNNNNNNNNNNNNNNNNNNNNNNNNNNNNNNNNNNNNNNNNNNNNNNNNNNNNNNNNNNNNNNNNNNNNNNNNNNNNNNNNNNNNNNNNNNNNNNNNNNNNNNNNNNNNNNNNNNNNNNNNNNNNNNNNNNNNNNNNNNNNNNNNNNNNNNNNNNNNNNNNNNNNNNNNNNNNNNNNNNNNNNNNNNNNNNNNNNNNNNNNNNNNNNNNNNNNNNNNNNNNNNNNNNNNNNNNNNNNNNNNNNNNNNNNNNNNNNNNNNNNNNNNNNNNNGAGTTCATCTTTACTATGTCGGAGGGGAGGTATATGCCGAGTGCCTCAGTGATAGTAGCATCTTTGTGCAAAGTCGGAACTGCAACTACCATCATGGATTTCATCCCACCACTGTTTGCAAGATCCCTAGTGGGTGTAGCTTGAAAATTTTCAACAACCAAGAATTTGCTCAGTTATTGGCACAGTCTGTGAACCATGGTTTTGAGACCGTCTATGAGCTCACAAAAATGTGTACCATACGCATGAGCTTTGTGAAGGGCTGGGGAGCAGAATACCACCGCCAGGATGTTACTAGCACCCCCTGCTGGATTGAGATACATCTGCACGGCCCCCTACAGTGGCTGGATAAAGTTCTCACGCAGATGGGTTCACCACACAATCCCATTTCATCCGTGTCTTAA
>ENSDNOT00000008220.1_DASNO
ATGTTCAGGTCCAAACGCTCGGGGCTGGTGCGGCGACTTTGGCGAAGTCGTGTGGTCCCGGACCGGGAGGAAGGCAGCGGCGGCGGCGGAGGCGGCGGCGGCGAAGAGGATGGGAGCTTGGGCAGCCGAGCTGAGTCGGCCCCGCGGGCACGAGAAGGCGGAGGCTGCGGCCGCTCCGAAGTGCGCCCGGTAGCCTCCCGGCGGCCCCGGGACGCGGTCGGACAGCGAGGCGCCCAGGGCGCGGGGAGGCGCCGGCGCGCAGGGGGCCCCCCGAGGCCCTTGTCGGAACCGGGGGCGGGAGCTGGGGGCTCCCCTCTGGACCTGACGGAGCCGGGAGGCCCGGGCTGGCTGCCCGAGAGCGACTGCGAGACGGTGACCTGTTGTCTCTTCTCGGAACGGGACGCGGCCTGCGCGCCCCAGGACGCCGGCGACCCCCTGGCCGCGGCGGCCCTGGAGCCGGTGGGCGACAGGCGGAGCCGCGACGCCCGCTCGCGGCTGCTGTTGCTCGAGCAGGAACTCAAGACGGTCACGTACTCGCTGCTGAAGCGGCTCAAGGAGCGTTCGCTGGACACGCTGCTGGAGGCGGTGGAGTCCCGCGGCGGCGTGCCGGGCGGCTGCGTGCTGGTGCCGCGCGCCGACCTCCGCCTGGGCGGCCAGCCCGCGCCGCCGCAGCTGCTGCTCGGCCGCCTCTTCCGCTGGCCGGACCTGCAGCACGCCGTGGAGCTGAAGCCCTTGTGCGGCTGCCACAGTTTCGCCGCCGCTGCCGACGGCCCCACCGTGTGCTGCAACCCCTACCACTTCAGCCGGCTCTGCGGGCCAGAATCACCGCCACCCCCCTATTCTCGGCTGTCTCCTCGTGACGAGTACAAGCCACTGGATCTGTCTGATTCCACATTGTCTTACACTGAAACGGAGGCCACCAGCTCCCTCATCACTGCTCCAGGTCAATTCTCAGNNNNNNNNNNNNNNNNNNNNNNNNNNNNNNNNNNNNNNNNNNNNNNNNNNNNNNNNNNNNNNNNNNNNNNNNNNNNNNNNNNNNNNNNNNNNNNNNNNNNNNNNNNNNNNNNNNNNNNNNNNNNNNNNNNNNNNNNNNNNNNNNNNNNNNNNNNNNNNNNNNNNNNNNNNNNNNNNNNNNNNNNNNNNNNNNNNNNNNNNNGCAAGATCGGCTTCGGCATCCTGCTCAGCAAGGAGCCCGACGGCGTCTGGGCCTACAACCGCGGCGAGCACCCCATCTTCGTCAACTCCCCCACGCTGGACGCGCCCGGCGGCCGCGCCCTGGTCGTGCGCAAGGTGCCGCCCGGCTACTCCATCAAGGTGTTCGACTTCGAGCGCTCCGGCCTGCTGCAGCACGGGCCCGAGCCGGACACCGCCGACGGCCCCTTCGACCCCAACAGCGTCCGCATCAGCTTCGCCAAGGGCTGGGGGCCCTGCTACTCCCGGCAGTTCATCACCTCCTGCCCCTGCTGGCTCGAGATCCTCCTCAACAATCACAGATAG
>ENSDNOT00000009310.1_DASNO
ATGTCGTCCATCTTGCCATTCACTCCACCAGTTGTGAAGAGACTGCTGGGATGGAAGAAATCAGCTGGGGGATCTGGAGGAGCAGGTGGAGGAGAGCAAAATGGACAGGAAGAAAAGTGGTGTGAGAAAGCAGTTAAAAGTTTGGTGAAGAAGCTAAAGAAAACAGGACGATTAGATGAGCTTGAGAAAGCTATCACCACTCAAAATTGTAATACTAAATGTGTTACCATACCAAGCACTTGCTCTGAAATTTGGGGACTGAGTACACCAAATACGATAGATCAGTGGGATACAACAGGCCTTTACAGCTTCTCTGAACAAACCAGNNNNNNNNNNNNNNNNNNNNNNNNNNNNNNNNNNNNNNNNNNNNNNNNNNNNNNNNNNNNNNNNNNNNNNNNNNNNNNNNNNNNNNNNNNNNNNNNNNNNNNNNNNNNNNNNNNNNNNNNNNNNNNNNNNNNNNNNNNNNNNNNNNNNNNNNNNNNNNNNNNNNNNNNNNNNNNNNNNNNNNNNNNNNNNNNNNTTTTGCCTCCAGTATTAGTGCCTCGGCACACTGAGATCCTAACAGAACTACCACCTCTGGATGATTATACCCACTCCATTCCAGAAAACACTAATTTTCCAGCAGGAATTGAGCCACAGAGTAATTACATCCCAGNNNNNNNNNNNNNNNNNNNNNNNNNNNNNNNNNNNNNNNNNNNNNNNNNNNNNNNNNNNNNNNNNNNNNNNNNNNGATCTCCAGCAGAACTATCTCCTACTACTCTTTCCCCAGTTAATCATAGCTTGGATTTGCAGCCAGTTACTTATTCAGAACCTGCATTTTGGTGTTCAATAGCATATTATGAATTAAACCAGAGGGTTGGAGAGACGTTCCATGCATCACAACCCTCACTAACTGTAGATGGCTTTACAGATCCATCAAATTCAGAGAGATTCTGTTTAGGTTTACTCTCCAACGTCAACCGAAATGCTACAGTAGAAATGACAAGAAGACACATAGNNNNNNNNNNNNNNNNNNNNNNNNNNNNNNNNNNNNNNNNNNNNNNNNNNNNNNNNNNNNNNNNNNNNNNNNNNNNNNNNNNNNNNNNNNNNNNNNNNNNNNNNNNNNNNNNNNNNNNNNNNNNNNNNNNNNNNNNNNNNNNNNNNNNNNNNNNNNNNNNNNNNNNNNNNNNNNNNNNNNNNNNNNNNNNNNNNNNNNNNNNNNNNNNNNNNNNNNNNNNNNNNNNNNNNNNNNNNNNNNNNNNNNNNNNNNNNNNNNNNNNNNNNNNNNNNNNNNNNNNNNNAAGGCAGATGGTAACAAGTACTCCTCGCTGGATTGAACTTCATTTGAATGGACCTCTGCAGTGGTTGGACAAAGTATTACCTCAAATGGGATCTCCTTCAGTGCATTGCTCAAGTATGTCATGA
>ENSDNOT00000014216.1_DASNO
ATGTCGTCCATCCTGCTCTTCACTCCTCCGATCGTGAAGCGCCTGCTGGGCTGGAAGATGGTCGAGCAGAACGGGCAGGAGGAGAAGTGGTGCGAGAAGGTTAAGAGCTTGGTCAAGAANNNNNNNNNNNNNNNNNNNNNNNNNNNNNNNNNNNNNNNNNNNNNNNNNNNNNNNNNNNNNNNNNNNNNNNNNNNNNNNNNNNNGTCGCTGGATGGCCGGCTGCAGGTGTCCCATCGGAAGGGGCTCCCCCATGTCATCTACTGCCGCCTGTGGCGATGGCCCGACCTGCACAGCCACCACGAGCTGCGGGCCATGGAGCTGTGTGAATTCGCCTTCAATATGAAGAAGGACGAGGTCTGCGTGAATCCCTACCACTATCAGAGAGTAGAGACGCCAGTTCTACCTCCCGTGNNNNNNNNNNNNNNNNNNNNNNNNNNNNNNNNNNNNNNNNNNNNNNNNNNNNNNNNNNNNNNNNNNNNNNNNNNNNNNNNNNNNNNNNNNNNNNNNNNNNNNNNNNNNNNNNNNNNNNAAACCCCACCCCCTGGTTACCTGAGTGAAGATGGAGAAACCAGTGACCACCAGATGAACCACAGCATGGACGCAGNNNNNNNNNNNNNNNNNNNNNNNNNNNNNNNNNNNNNNNNNNNNNNNNNNNNNNNNNNNNNNNNNNNNNNNNNNNNNNNNNNNNNNNNNNNNNNNNNNNNNNNNNNNNNNNNNNNNNNNNNNNNNNNNNNNNNNNNNNNNNNNNNNNNNNNNNNNNNNNNNNNNNNNNNNNNNNNNNNNNNNNNNNNNNNNNNNNNNNNNNNNNNNNNNNNNNNNNNNNNNNNNNNNNNNNNNNNNNNNNNNNNNNNNNNNNNNNNNNNNNNNNGGAGAGGCGTGCGGCTCTACTACATCGGCGGGGAGGTGTTCGCAGAGTGCCTCAGCGACAGTGCGATTTTTGTCCAGTCCCCCAACTGTAACCAGCGCTACGGCTGGCACCCAGCTACCGTCTGCAAGATCCCACCAGGATGCAACCTGAAGATCTTCAACAACCAGGAGTTCGCTGCCCTCCTGGCTCAGTCCGTCAACCAGGGCTTCGAGGCCGTCTACCAGCTGACGCGCATGTGTACCATCCGCATGAGTTTTGTCAAAGGCTGGGGAGCAGAGTACAGGAGACAGACAGTGACCAGTACCCCCTGCTGGATTGAGCTGCACCTGAATGGCCCTTTGCAG
>ENSEEUT00000001573.1_ERIEU
ATGGACACTATGTCTATTACGAATACACCAACAAGTAATGATGCTCTGAGCATTGTGCAAAGTTTGATGTGCCATAGACAAGGCGGAGAAAGGGAAACATTTGCCAAAAGAGCAATTGAAAGGTTGGTAAATGAGCTGGAGGAGAAAAAAGAAGAATTAGATTCTTTANNNNNNNNNNNNNNNNNNNNNNNNNNNNNNNNNNNNNNNNNNNNNNNNNNNNNNNNNNNNNNNNNNNNNNNNNNNNNNGTGGCTGGTCGGAAAGGATTCCCTCATGTGATCTATGCCCGTCTCTGGAGGTGGCCTGATCTTCACAAAAATGAACTCAAACATGTTAAATATTGTCAGTATGCATTTGACTTAAAATGTGATAGTGTCTGTGTGAACCCGTATCACTATGAACGAGTTGTATCACCTGGAATTGATCTCTCAGGATTAACACTGCAGAGTAATGCCCCACCAAGTATGTTGGTGAAGGATGAATACGTTCATGACTTTGAGGGACAGCCGTCATTATCCACTGAAGGTCATTCAATTCAGACCATCCAGCATCCACCAAGCAATCGCACGTCGTCGGAGACATACAGCACCCCAGCTCTGTTAGCCCCATCTGAATCTAACGCTGCCAGCACCACCAACTTTCCCAACATTCCTGTTGCTTCCACAAGTCAGCCTGCCAGCATACTGGCAGGCAGCCATAGTGAAGGATTGTTGCAGATAGCTTCAGGGCCTCAGCCAGGACAGCAGCAGAATGGATTTACTGGGCAGCCAGCCACTTACCATCATAACAGCACTACCACCTGGACTGGAAGTAGGACTGCACCATACACACCTAATTTGCCTCACCACCAAAACGGCCATCTTCAGCACCACCCGCCTATGCCGCCCCATCCCGGACATTACTNNNNNNNNNNNNNNNNNNNNNNNNNNNNNNNNNNNNNNNNNNNNNNNNNNNCTCCTGAATATTGGTGTTCCATTGCTTACTTTGAAATGGATGTTCAGGTAGGAGAGACATTTAAGGTTCCTTCAAGCTGCCCTATTGTTACTGTTGATGGATACGTGGACCCTTCTGGAGGAGATCGCTTTTGCTTGGGTCAGCTCTCCAATGTCCACAGGACAGAAGCCATTGAGAGAGCAAGGCTGCACATAGGCAAAGGTGTGCAGTTGGAATGTAAAGGTGAAGGCGACGTGTGGGTCAGGTGCCTTAGTGACCATGCAGTCTTTGTGCAGAGTTACTACCTAGACAGAGAAGCGGGGCGCGCACCTGGAGATGCTGTTCATAAGATCTACCCAAGTGCTTATATAAAGGTCTTTGATTTGCGCCAGTGTCACCGGCAGATGCAGCAGCAGGCAGCCACTGCACAGGCTGCAGCAGCTGCCCAGGCAGCAGCCGTGGCGGGGAACATCCCTGGTCCAGGATCAGTAGGTGGAATTGCACCAGCCATCAGTTTGTCAGCAGCTGCTGGAATCGGTGTTGATGACCTTCGTCGCTTATGCATCCTCAGGATGAGTTTTGTGAAAGGCTGGGGACCGGATTACCCGAGACAGAGCATTAAGGAAACGCCCTGCTGGATTGAGATCCACTTACACAGGGCTCTTCAGCTCCTAGATGAAGTACTTCACACCATGCCTATTGCTGACCCACAACCATTAGACTGA
>ENSEEUT00000001683.1_ERIEU
ATGACGTCAATGGCCAGCTTGTTTTCTTTTACTAGTCCAGCAGTAAAGCGCTTGTTGGGCTGGAAGCAAGGTGATGAGGAGGAGAAATGGGCAGAAAAAGCAGTCGATGCTTTAGTGAAAAAGCTGAAAAAGAAAAAGGGTGCTATGGAAGAACTGGAAAAGGCACTGAGCAGTCCAGGACAGCCAAGCAAGTGTGTGACTATTCCCAGATCTTTAGATGGACGACTACAGGTTTCTCACAGAAAAGGCTTACCCCATGTTATATACTGTCGTGTTTGGCGCTGGCCTGATTTGCAGAGTCACCATGAACTAAAACCATTGGATATTTGTGAATTTCCTTTTGGATCTAAGCAAAAAGAAGTTTGTATCAACCCATACCACTATAAGAGAGTGGAGAGTCCAGTCTTACCTCCAGTATTAGTGCCTCGTCATAATGAATTCAACCCACAACACAGCCTTCTGGTTCAGTTTAGAAACTTGAGCCACGAACCACACATGCCACAAAATGCGGAGTTTCCAGACTCTTTCCTCCAGACCAACAACACTCCTTTCCCCTTATCTCCAAATAGTCCCTACCCACCTTCCCCTGCAAGCAGCACATATCCCAACTCCCCAGCAAGTTCTGGACCAGGAAGTCCATTTCAGCTCCCAGCTGATACGCCTCCTCCTGCCTATATGCCACCAGATGATCAGCTGGGTCAAGATAATTCCCAGCCCATGGATACAAGCAATAACCTGATTTCTCAAATTATGCCCAGTATATCTAGCAGAGATGTTCAGCCTGTCGCCTATGAAGAACCCAAACATTGGTGTTCAATTGTCTACTATGAATTGAACAATCGTGTTGGGGAGGCTTTTCATGCATCTTCTACTAGTGTGTTAGTAGATGGATTTACAGATCCTTCAAATAACAAAAGTAGATTCTGCTTGGGGTTGCTGTCAAATGTAAATCGAAATTCAACAATTGAAAACACTAGGCGACATATTGGAAAAGGTGTTCATCTGTACTATGTTGGAGGAGAGGTATATGCAGAGTGCCTCAGTGACAGCAGCATATTTGTGCAGAGTAGGAACTGCAACTTTCATCACGGCTTTCATCCTACCACTGTTTGTAAGATTCCCAGCAGCTGCAGCCTCAAAATTTTTAACAACCAAGAGTTTGCTCAGCTTTTGGCTCAGTCTGTCAACCATGGGTTTGAGGCAGTATATGAGCTCACCAAAATGTGTACCATCAGAATGAGTTTTGTCAAGGGCTGGGGAGCAGAATATCACCGTCAGGATGTTACTAGCACCCCATGTTGGATTGAGATTCATCTTCATGGGCCTCTCCAGTGGCTGGATAAAGTCCTCACTCAGATGGGCTCCCCTCTGAATCCCATTTCTTCTGTTTCATAG
>ENSEEUT00000007722.1_ERIEU
ATGTCATCCATCTTGCCATTCACTCCCCCGGTTGTGAAGAGACTCCTGGGATGGAAAAAATCAGCTAGTGGATCTGGAGGAGCCGGTGGAGGAGAGCAGAATGGACAGGAAGAAAAGTGGTGTGAAAAAGCAGTGAAAAGTCTGGTGAAGAAGCTAAAGAAAACAGGACGATTAGATGAGCTTGAGAAAGCCATCACCACTCAGAACTGTAATACTAAATGTGTTACTATACCAAGCACTTGCTCTGAGATTTGGGGACTGAGTACACCAAATACGATAGATCAGTGGGATACAACAGGCCTTTACAACTTCTCTGAACAAACCAGGTCTCTTGATGGTCGTCTTCAGGTATCTCACAGGAAAGGACTGCCTCATGTTATATATTGCCGGCTGTGGCGCTGGCCTGATCTTCACAGTCATCATGAGCTCAAAGCGATTGAAAATTGCGAATATGCTTTTAATCTTAAAAAGGATGAAGTATGTGTAAACCCTTACCACTACCAGAGAGTTGAGACACCAGTTTTGCCTCCGGTATTAGTACCTCGACACACTGAGATCCTAACAGAACTACCACCTCTGGATGACTACACCCACTCCATTCCAGAAAACACTAATTTCCCAGCAGGAATAGAGCCACAGAGTAATTACATCCCAGAAACACCACCTCCTGGATATATCAGTGAAGATGGAGAAACAAGTGATCAACAGCTAAACCAAAGTATGGATACAGGCTCTCCCGCAGAACTGTCTCCTACTACTCTTTCTCCTGTTAATCATAGCTTGGATCTGCAGCCGGTTACTTACTCAGAACCTGCATTTTGGTGTTCAATAGCCTATTATGAATTAAACCAGAGGGTTGGAGAGACCTTCCATGCATCACAGCCCTCACTCACGGTAGACGGTTTCACAGATCCATCAAATTCAGAGAGGTTCTGTTTAGGTTTACTGTCCAACGTCAACCGAAATGCTACAGTAGAAATGACCAGAAGACATATAGGAAGAGGCGTGCGCTTATATTACATAGGTGGGGAAGTTTTTGCTGAGTGCCTCAGTGATAGTGCAATCTTTGTCCAGAGCCCTAACTGTAATCAGAGATACGGCTGGCACCCTGCAACAGTGTGTAAAATTCCACCAGGTTGTAATTTGAAAATCTTCAACAACCAGGAATTTGCTGCTCTTCTGGCTCAGTCTGTTAACCAGGGTTTTGAAGCTGTGTATCAGTTAACTAGAATGTGCACCATAAGAATGAGTTTTGTGAAAGGATGGGGAGCAGAATAC
>ENSEEUT00000008113.1_ERIEU
GACACACCACCCCCGCCTTATCATGCCACTGAAGCCCCAGGGACCCAGAATGGCCAACCTGTAGATGCCACAGCTGATAGTCATTTAGTGCTGCCCGTGCCTAATGGAGACTTCCGGCCAGTGTGCTATGAGGAGCCGCAGCACTGGTGCTCAGTTGCCTACTATGAACTGAACAACCGAGTTGGGGAAACTTTCCAGGCTTCCTCCCGAAGTGTGCTCATAGACGGATTCACAGATCCTTCGAATAACAGGAACAGATTCTGTCTTGGACTTCTTTCTAATGTTAACAGAAATTCAACAATAGAAAACACCAGGAGACACATAGGAAAGGGTGTGCATTTATACTATGTTGGAGGAGAGGTCTATGCTGAGTGTGTGAGTGACAGCAGTATCTTTGTACAAAGCCGGAACTGCAACTACCAGCACGGCTTCCATCCAGCCACCGTCTGCAAGATCCCTAGTGGCTGCAGCCTCAAGATTTTCAACAACCAGCTCTTTGCACAGCTGCTGGCGCAGTCAGTTCACCATGGATTTGAAGTTGTTTATGAGTTAACTAAGATGTGTACTATCCGGATGAGTTTTGTTAAGGGCTGGGGAGCCGAGTATCATCGCCAAGATGTCACAAGCACTCCCTGTTGGATTGAGATTCATCTTCATGGGCCATTGCAGTGGTTGGACAAAGTTCTGACTCAAATGGGGTCTCCACATAACCCCATTTCTTCAGTGTCATAA
>ENSEEUT00000008370.1_ERIEU
ATGAACGTGACCAGCTTGTTTTCCTTCACCAGCCCCGCCGTGAAGCGGCTCCTGGGGTGGAAGCAGGGCGACGAGGAGGAAAAGTGGGCCGAGAAGGCGGTGGACGCCCTGGTGAAGAAGCTGAAGAAGAAGAAGGGTGCCATGGAGGAGCTGGAGAAGGCCCTGAGCTGCCCGGGGCAGCCCAGCAACTGCGTGACCATCCCGCGCTCGCTGGACGGCCGGCTGCAGGTGTCTCACCGCAAGGGGCTGCCCCATGTCATCTACTGCCGCGTGTGGCGCTGGCCCGACCTGCAGAGCCACCATGAGCTCAAGCCACTGGAGTGCTGTGAGTTCCCCTTCGGCTCCAAGCAGAAGGAGGTGTGCATCAACCCGTACCACTACAAGCGGGTGGAGAGCCCCGTTCTCCCTCCCGTGCTGGTGCCCAGACACAGTGAATACAACCCTCAGCACAGCCTCCTGGCCCAGTTCCGCAACTTAGGACAGAACGAGCCTCACATGCCACTCAACGCTACTTTCCCGGATTCTTTCCAGCAGCCACCCAGCCACCCGTTCCCGCATTCCCCCAACAGCAGCTACCCCAACTCCCCGGGGAGCAGCAGCACCTACCCACACTCGCCCACCAGCTCCGACCCGGGGAGTCCTTTTCAGATGCCAGCCGACACGCCCCCACCAGCTTACCTGCCTCCTGAAGACCCCATGACCCAGGATGGCTCGCAGCCAATGGACACCAACATGATGGCGCCCTCCCTGCCCTCAGAAATCAACCGAGGAGATGTCCAGGCAGTGGCCTACGAGGAACCAAAACACTGGTGCTCGATTGTCTACTACGAGCTCAACAACCGCGTGGGAGAAGCCTTCCACGCCTCCGCCACCAGCTTGTTGGTGGATGGTTTCACCGACCCGTCCAACAACAAGAACCGTTTCTGCCTCGGGCTGCTATCCAACGTTAACCGGAACTCCACCATTGAAAATACCAGGCGGCACATCGGAAAAGGCGTCCACCTTTATTATGTCGGAGGGGAGGTCTACGCAGAGTGCCTGAGTGACAGCAGCATCTTCGTGCAGAGTCGAAACTGCAACTACCACCACGGCTTCCACCCCACCACCGTGTGCAAGATCCCCAGCGGGTGCAGCCTGAAAATTTTTAACAACCAAGAATTCGCTCAGTTGTTGGCCCAGTCAGTGAACCACGGCTTCGAGACCGTCTACGAGCTCACCAAGATGTGTACCATCCGCATGAGCTTTGTGAAGGGCTGGGGAGCAGAATACCACCGCCAGGATGTCACTAGCACCCCCTGCTGGATCGAGATCCACCTGCACGGCCCCCTCCAGTGGCTGGATAAAGTCCTCACACAGATGGGCTCGCCCCATAATCCTATCTCGTCTGTGTCTTAA
>ENSETET00000001043.1_ECHTE
ACCAAACGATCTGCGCTCGTCCGGCGTCTCTGGAGGAGCCGCGCGCCCGGCGGCGAGGACGAGGAGGAGGGCGCGGGGGGAGGCGGCGGCGAGCCGCGGGGGGAAGGGGCGACGGCCGGCCGAGCGCATGGGGCCGGCGGCGGCGCGAGCAGAGCTGGTTGCTGCATGGGCAAGGCGGTCCGAGGTGCCAAAGGTCACCACCATCCCCACCCCCCCGCCGCCGGGGCCGGCGCGACCGGGGGCACCGAGGCGGATCTGAAGGCGCTCACGCACTCGGTGCTCAAGAAACTGAAGGAGCGGCAGCTGGAGCTGCTGCTCCAGGCCGTGGAGTCCCGCGGCGGGACCCGCACCGCGTGCCTCCTGCTGCCCTGCCGCCTGGACTGCAGGCTGGGCCCGGGGGCGCCCGCCGGCGCGCAGCCGCCCTCGGCCTACTCGCTCCCCCTCCTGCTGTGCAAAGTGTTCAGGTGGCCGGATCTCAGGCATTCCTCGGAAGTCAAGAGGCTGTGTTGCTGTGAATCTTACGGGAAGATCAACCCGGAGCTGGTGTGCTGCAACCCCCATCACCTTAGCCGACTCTGCGAACTAGAGTCTCCCCCTCCTCCTTACTCCAGATACCCGATGGATTTTCTCAAACCAACTGCGGACTGTCCAGTTGCTGTGCCTTCCTCCGGTGAACCAGGGGGAACGAATTATCTGGCCCCTGGGGGGCTGTCAGATTCCCAACTTCTCCAGGAGCCTGGGGATCGGTCACACTGGTGCGTGGTGGCATACTGGGAAGAGAAGACGCGCGTGGGACGGCTCTACTGTGTCCAGGAGCCCTCCCTGGACATCTTCTACGATCTACCTCAGGGGAACGGCTTCTGCCTGGGACAGCTCAACTCGGACAACAAGAGCCAGCTGGTGCAGAAAGTGCGGAGCAAGATCGGCTACGGCATCCAGCTCACCCGGGAGGTGGACGGCGTGTGGGTGTACAACCGCAGCAGCTACCCGGTGTTCATCAAGTCGGCCACACTGGACAACCCCGACTCCAGGACTCTCTTGGTACACAAAGTTTCTCCCGGTTTCTCCATCAAGGCGTTCGACTACGAGAAAGCCTCCGGCCTCCAGCGGCCCAACGACCACGAGTTCACGCAGCAGCCCTGGACCGGCTTCACGGTGCAGATCAGTTTCGTGAAGGGCTGGGGCCAGTGCTACACCCGCCAGTTCATCAGCAGCTGCCCCTGCTGGCTGGAGGTCATCTTCAACAGCCGGTAG
>ENSETET00000003355.1_ECHTE
ATGTTGTCCATCCTGCCCTTCACGCCCCCGATCGTGAAGCGCCTGCTGGGCTGGAAGAAGGGCGAGCAGACCGGGCAGGAGGAGAAGTGGTGCGAGAAGGCGGTCAAGAGCCTGGTCAAGAAGCTCAAGAAGACGGGGCAGCTGGACGAGCTGGAAAAGGCCATCACCACGCAGAACGTCAGCACCAAGTGCATCACCATCCCCAGGTCTCTGGATGGGCGGCTGCAGGTGTCCCACCGGAAGGGGCTCCCCCATGTCATCTACTGCCGCCTGTGGCGGTGGCCTGACCTGCACAGCCACCACGAGCTGCGTGCCATGGAACTGTGTGAGTTCGCCTTCCACATGAAGAAAGATGAGGTGTGCGTGAACCCCTACCACTACCAGAGAGTGGAGACGCCAGNNNNNNNNNNNNNNNNNNNNNNNNNNNNNNNNNNNNNNNNNNNNNNNNNNNNNNNNNNNNNNNNNNNNNNNNNNNNNNNNNNNNNNNNNNNNNNNNNNNNNNNNNNNNNNNNNNNNNNNNNNNNNNNNNNNNAGACCCCACCCCCTGGCTACCTGAGTGAAGATGGAGAAACCAGTGACCACCAGATGAACCACAGCATGGATGCAGGTTCTCCAAACCTCTCCCCAAACCCGATGTCCCCGGCGCACAACAACTTGGACCTGCAGCCAGTTACCTACTGCGAGCCGGCCTTCTGGTGCTCCATCTCCTACTACGAGCTGAACCAGCGCGTCGGGGAGACCTTCCACGCCTCGCAGCCGTCCATGACGGTGGACGGCTTTACCGACCCCTCCAACTCCGAGCGCTTCTGCCTCGGACTGCTCTCCAACGTCAACAGGAATGCGGCCGTGGAGCTTACCAGGAGGCATATCGGGCGAGGCGTGCGGCTCTACTACATCGGGGGCGAGGTCTTTGCGGAATGCCTCAGCGACAGTGCCATTTTCGTCCAGTCTCCCAACTGTAACCAGCGCTACAGCTGGCACCCCGCCACCGTCTGCAAGATCCCACCAGGATGCAACCTGAAAATCTTCAACAACCAGGAGTTTGCCGCCCTGCTGGCTCAGTCCGTCAACCAGGGCTTCGAGGCCGTCTACCAGCTGACACGCATGTGCACCATCCGCATGAGCTTCGTCAAAGGCTGGGGGGCCGAGTACAGGAGACAGACAGTGACCAGTACCCCCTGCTGGATCGAGCTGCACCTGAATGGCCCTTTGCAGTGGCTTGACAAGGTCCTCACGCAGATGGGCTCCCCAAGCATCCGCTGTTCCAGTGTGTCCTAG
>ENSETET00000003614.1_ECHTE
ATGTCGTCCATCCTGCCGTTCACCCCACCAGTTGTGAAGAGACTGCTGGGGTGGAAGAAGTCGGCCAGTGGCTCTGGGGGAGCCGGTGGAGGCGAGCAGAACGGACAGGAAGAAAAGTGGTGTGAGAAAGCCGTGAAGAGTCTGGTGAAGAAACTAAAGAAAACAGGACGGTTGGATGAGCTTGAGAAAGCTATCACCACCCAAAATTGTAATACTAAGTGTGTCACCATATGTGGGACAGTGCCAAGCACTTGCTCTGAAATTTGGGGACTGAGTACACCAAATACGCTAGATCAGTGGGACACAACAGGCCTTTACAGCTTCTCTGAACAAACCAGGTCTCTCGATGGTCGCCTTCAGGTGTCTCATCGAAAAGGATTGCCACATGTCATCTACTGCCGCTTATGGCGCTGGCCGGATCTTCACAGCCATCACGAACTCAAAGCAATCGAAAACTGCGAATATGCTTTTCATCTTAAAAAGGATGAAGTGTGTGTGAACCCTTACCACTATCAAAGAGTTGAGACACCAGTTCTGCCTCCAGTGTTGGTGCCACGGCACACTGAGATCTTAACAGAACTCCCGCCTCTGGATGACTACACCCACTCCATTCCAGAAAACACTAATTTCCCAGCAGGCATTGAGCCACAGAGTAATTACATCCCAGAAACACCACCTCCTGGTTTTATTATTGAAGATGGAGAAACAAGTGACCAACAGTGTACCCAAAGCATGGACACTGNNNNNNNNNNNNNNNNNNNNNNNNNNNNNNNNNNNNNNNNNNNNNNNNNNNNNNATTTGCAACCAGTTACTTACTCAGAGCCTGCATTTTGGTGTTCCATAGCGTATTATGAGTTAAACCAGAGGGTTGGAGAGACCTTCCATGCCTCACAGCCCTCACTCACTGTAGATGGCTTTACAGACCCTTTCAACTCGGAGAGGTTCTGCTTAGGGTTACTCTCCAACGTCAACCGAAATGCTACCGTAGAAATGACAAGAAGGCATATAGGAAGAGGAGTGCGCCTGTATTACATAGGTGGGGAGGTTTTTGCTGAGTGCCTGAGTGACAGTGCGATCTTTGTGCAGAGCCCCAATTGCAACCAGAGGTACAGCTGGCACCCTGCCACCGTGTGTAAGATCCCACCAGGTTGTAATCTCAAGATCTTCAACAACCAGGAGTTTGCTGCTCTTCTGGCTCAGTCTGTTAATCAGGGATTTGAAGCGGTGTACCAGCTCACTAGAATGTGTACCATAAGAATGAGCTTTGTGAAAGGCTGGGGAGCAGAATACCGAAGGCAGACGGTCACGAGCACGCCTTGCTGGATTGAACTCCACCTGAACGGACCTCTGCAGTGGTTGGACAAAGTGTTAACTCAGATGGGCTCCCCGTCAGTGCGCTGCTCAAGCATGTCGTAA
>ENSETET00000006896.1_ECHTE
GTCTGCGGGCTGGTGCTGCGCCTCGATCTGCACCGGGACCGTCAGCGCTTACGGTCGAGAATGATTATGGTCCGATGTTTTCCGCAGCACGATTTGCTTCTTGACGTGAAGCTGTATCCCCTACATCACGCCAGATTGGATTCGTTCGCCGACAGCCCCACGGTGTGCTGCAACCCTTACCCCTTTAACAGGTTATGCGGGCCAGAATCACCACCCCCACCCTACTCTCGGCTGTCTCCTTGTGACGAGTACAAGCCACTGGATCTATCCGATTCCACACTGTCATACACTGAAACGGAGCCCGCCAGCACCCTCATCACTGCTCCCGGCGAATTGTCAGATGCCAGCATGTCTCCAGATGCCACGAAGCCGAGCCACTGGTGCAGCGTGGCGTACTGGGAGCACCGGACGAGAGTGGGCCGCCTCTACGCGGTGTACGACCAGGCCGTCAGCATCTTCTACGACCTACCTCAGGGCAGCGGCTTCTGCCTGGGCCAGCTCAGCCTGGAGCAGCGCAGCGAGTCCGTACGGCGAACGCGCAGCAAGATCGGCTTCGGCATCCTGCTCAGCAAGGAGCCCGACGGCGTGTGGGCCTACAACCGCGGCGAGCACCCCATCTTCGTCAACTCCCCGACGCTGGATGCTCCCGGTGGCCGTGCCCTTGTGGTGCGCAAGGTGCCACCAGGCTACTCCATCAAGGTGTTCGACTTTGAGCGCTCGGGCCTGCTCCAGCACGGGCCGGAGCCAGACGCTGCCGACGGCCCCTACGACCCCAACAGTGTCCGCATCAGCTTTGCCAAGGGCTGGGGGCCCTGCTACTCGAGGCAGTTCATCACCTCCTGTCCCTGCTGGCTCGAGATTCTCCTGAACAACCACAGATAG
>ENSETET00000007750.1_ECHTE
GTGGACAATATGTCTATTACGAATACACCCACAAGCAATGACGCCTGTCTGAGCATTGTGCATAGTCTGATGTGCCATAGACAAGGTGGGGAGAGCGAGACGTTTGCAAAAAGAGCAATTGAGAGCTTGGTAAAGAAGCTGAAGGAGAAAAAAGATGAGTTGGATTCATTAATAACAGCTATAACTACAAATGGAGCGCACCCAAGCAAATGTGTTACCATACAGAGAACACTGGACGGGAGGCTTCAGGTGGCTGGCCGCAAAGGGTTTCCTCATGTGATCTATGCCCGTCTCTGGAGGTGGCCTGATCTTCACAAAAATGAACTGAAACATGTTAAATATTGTCAGTATGCATTTGACTTAAAATGCGACAGTGTCTGTGTGAATCCATATCACTATGAACGCGTTGTCTCCCCTGGAATCGATCTCTCAGGATTAACATTGCAAAGTAATGCTCCACCAAGTATGTTGGTGAAAGACGAGTATGTTCATGACTTTGAGGGACAGCCATCCCTGTCCTCCGAAGGACATTCGATTCAGACCATCCAGCATCCACCAAGTAACCGGGCGTCCTCGGAGACGTACAGCACCCCGGCTCTGCTAGCCCCGGCTGAGCCCAACGCAACCAGCACCACCAACTTCCCCAACATCCCCGTGGCTTCCACAAGTCAGCCGGCCGGTCTCCTGGCGGCCAGCCATAGCGAAGGCCTCTTGCAGATCGCCTCGGGCCCCCAGCCGGGACAGCAACAGAATGGATTCACCGGGCAGCCAGCGACTTACCACCATAACAGCACTACCACCTGGACGGGAAGTAGAACTGCACCATACACACCTAATTTGCCTCACCACCAAAACGGCCATCTTCAGCACCACCCGCCTATGCCGCCCCATCCCGGACATTACTGGCCAGTTCACAATGAGCTTGCGTTCCAGCCTCCCATTTCCAACCATCCAGCTCCTGAGTACTGGTGCTCCATTGCTTACTTTGAAATGGACGTTCAGGTGGGAGAGACGTTTAAGGTCCCTTCAAGCTGCCCGATTGTTACTGTGGATGGCTACGTGGACCCTTCAGGAGGAGACCGCTTTTGCCTGGGTCAGCTCTCTAATGTTCACAGGACAGAAGCCATTGAGAGAGCAAGGTTGCACATTGGCAAAGGTGTGCAGCTGGAATGTAAAGGGGAAGGTGATGTTTGGGTCAGGTGCCTTAGCGACCATGCGGTCTTTGTACAGAGTTACTACTTAGACAGAGAAGCCGGACGTGCACCTGGAGATGCTGTGCACAAGATCTACCCAAGTGCATATATAAAGGTCTTCGACTTGCGCCAGTGTCACCGTCAGATGCAGCAGCAGGCGGCCACTGCTCAGGCTGCAGCTGCCGCCCAGGCAGCCGCCGTGGCAGGAAACATCCCGGGCCCGGGATCCGTCGGTGGGATTGCCCCAGCTATCAGTCTGTCTGCGGCTGCTGGCATCGGTGTGGATGACCTGCGCCGCCTGTGCATCCTCAGGATGAGTTTTGTGAAGGGCTGGGGACCTGATTATCCCAGGCAGAGCATCAAGGAGACCCCCTGCTGGATCGAGATCCACTTGCACCGGGCCCTGCAGCTACTGGATGAAGTCCTTCACACCATGCCCATTGCTGACCCCCAGCCGCTCGACTGA
>ENSETET00000016535.1_ECHTE
AGGCTCCTGGGGTGGAAACAGGGCGATGCAAAAGAAAAATGGGCCGAGAAAGCTGTGGATGCTTTGGTGAAGAAACTGAAGAAAAAGAAAGGTGCCATGGAGGAACTGGAAAAGGCCTTGAGCTGCCCAGGACAACCAAGTAACTGTGTCACCATCCCACGCTCTCTGGATGGCAGGCTGCAGGTGTCTCACCGGAAGGGACTGCCCCATGTCATATACTGCCGAGTGTGGCGCTGGCCCGACCTTCAGAGCCACCACGAACTGAAGCCACTGGAATGCTGTGAGTTTCCTTTTGGTTCCAAGCAGAAGGAAGTCTGCATCAACCCCTACCACTATAAGCGAGTGGAAAGCCCTGTTCTCCCTCCAGTGCTGGTTCCAAGACACAGCGAATATAACCCTCAGCACAGCCTCTTAGCTCAGTTCCGAAACATAGGACAAAATGAGCCTCACATGCCACTCAATGCCACTTTTCCAGATTCTTTCCAGCAGCCTAACAGCCATCCGTTTCCTCACTCACCCGACAGCAGTTACCCAAACTCTCCTGGGAGCAGCAATAGCACCTACCCCCACTCTCCCACCAGCTCAGACCCCGGAAGCCCTTTTCAGATGCCAGCTGATACACCCCCACCTGCTTACCTACCTCCTGAAGACCCCATGGCCCAGGATGGCTCACAGCCGATGGACACAAATATGATGGCACCTTCACTGCCCTCAGAAACCAACAGAGGAGATGTTCAGGCAGTTGCTTATGAGGAACCCAAGCACTGGTGCTCCATTGTCTACTATGAGCTCAACAATCGTGTGGGTGAAGCGTTCCATGCCTCCTCCACAAGCGTGCTGGTGGACGGTTTCACTGATCCTTCCCACAACAAGAACCGTTTCTGTCTTGGGCTGCTGTCCCATGTTAACCGGGATTCCACTATTGAAAACACGAGGCGGCATTTTGAAAAGGGCGTCCATCTGTATTACGTTGGTGGAGAGGTGTATGCCGAGTGCCTCAGTGACAGTAGCATCTTTGNNNNNNNNNNNNNNNNNNNNNNNNNNNNNNNNNNNNNNNNNNNNNNNNNNNNNNNNNNNNNNNNNNNNNNNNNNNNNNNNNNNNNNNNNNNNNNNNNNNNNNNNNNNNNNNNNNNNNNNNNNNNNNNNNNNNNNNNNNNNNNNNNNNNNNNNNNNNNNNNNNNNNNNNNNNNNNNNNNNNNNNNNNNNNNNGGCTGGGGAGCAGAATACCACCGCCAGGATGTCACTAGCACCCCCTGCTGGATCGAGATACACCTCCACGGCCCCCTACAGTGGCTGGATAAAGTTCTTACTCAGATGGGCTCGCCTCATAATCCCATCTCTTCTGTGTCTTAA
>ENSETET00000017446.1_ECHTE
ACTTGCTCTGAAACTTGGGGACTGAGTACAACAAATATGCTAGATCATTGGGACACAACAGGCCGCTACAGCTCTGAACAGACCAGGTCTCTTGATGGTCACCTTCAGGTGTCTCATCGAAAAGGATTGCCACATGTCATCCAATGCTGCTTATGGCTCTGGCCGGATCTTCACAGCCATCACGAACTCAAAGCAATCGAAAACTGCGAATATGCTTTTCATCTTAAAAAGGATGAAGTGTGTGTGAACCCTTACCACTATCAAAGAGTTGAGACAGCAGTTCTGCCTCCAGTGTTGGTGCCGCGGCACACTGAGATCTTAACAGAACTCTCTATTCCAGAAAACACTAATTTCCCAGCAGGCATTGAGCCACAGAGTAATTACATCCCAGAAACATCACCTCCCGGGTATATTAGTGAAGATGGAGAAACAAATGATCAACAGTTGAACCAAAGTATGGATACAGGTTCTCCAGCGGAACTGTCTCCCTGGGCTCTGTCCCCTGTCAATCATAGCTTGCCAGTTACTTACTCAGAGCCTGCATTTTGTTCCACAGCGTATTATGAGTTATACCAGACCTTCGATGCCTCACAGTCCTCACTCACTGTACATGGCTTTACAGACCCTTCCAATTCGGAGAGGTTCTGCTTAGAGTTACTCTCCAAGGTCAACCGAAATGCTACCATAGAAATGACAAGAAGGCCTATAGGAAGAGGAGTGTGCCTGTATTACATAGGTGGGGAGGTTTTTGCTGAGTGCCTAAGTGATAGTGCAATCTTTGTGCAGAGCCCCAAGTGCAATCAGAGATACAGCTGGCACCCTGCAACTGTGTGTAAAAGCCCACCAAGTTGTAATCTCAAGATCTTCAGCAACCAGGAGTGTGCTGCTCTTCTGGTTCAGTCTGTTAATCAGGGCTCTGAAGCAGTGTACCAGCTCACTAGAATGTGGACCATAAGAATGAGCTTTGTGAAAGGCTGGGGAGCACAATACAGGCAGACGGTCACGAGCATGCCTTGCTGGATTGAACTCCATCTGAACGAACCTTTACAGTGGTTGGACAAAGTATTAACTCAGATTGGCTCCCCGTCAGTGCGTTGCTCAAGCATGTCATAA
>ENSETET00000019911.1_ECHTE
ATGACGTCAATGGCCAGCTTGTTTTCTTTTACTAGTCCAGCAGTAAAGCGATTGTTGGGCTGGAAACAAGGTGACGAGGAGGAGAAATGGGCAGAAAAGGCAGTCGATGCTTTGGTGAAAAAGCTCAAAAAGAAGAAGGGCGCCATGGAGGAACTGGAGAAAGCCTTGAGCAGTCCCGGGCAGCCCAGCAAATGTGTCACCATCCCGAGGTCTCTGGATGGACGCCTGCAGGTATCTCACAGGAAGGGCCTTCCCCATGTCATCTATTGTCGTGTCTGGCGCTGGCCTGATTTGCAGAGCCACCACGAGCTAAAGCCATTGGATATTTGTGAATTTCCTTTTGGATCCAAGCAAAAAGAAGTTTGTATCAACCCATACCACTATAAAAGAGTGGAGAGTCCAGTCTTACCTCCAGTATTAGTGCCTCGTCATAATGAATTCAATCCACAGCACAGCCTTCTGGTTCAGTTTAGGAACCTGAGCCACAATGAACCGCACATGCCACAAAACGCCACGTTTCCAGACTCGTTCCACCAGCCCAACAACACTCCTTTTCCCTTATCGCCAAACAGCCCTTATCCCCCCTCCCCTGCTAGCAGCACGTATCCCAACTCACCTGCAAGTTCTGGACCAGGAAGTCCATTTCAGCTTCCAGCTGATACACCTCCTCCAGCCTATATGCCACCTGATGATCAGTTGGGTCCAGATAATTCCCAGCCCATGGATACAAGCAATAATATGATTCCTCAGATAATGCCCAGTATATCCAGCAGGGATGTTCAGCCTGTTGCCTACGAAGAGCCCAAACATTGGTGTTCAATTGTCTACTATGAGTTAAACAATCGTGTTGGCGAAGCTTTTCATGCATCTTCTACTAGTGTATTAGTGGATGGATTCACAGATCCTTCAAATAACAAAAGTCGATTCTGCTTGGGATTATTGTCAAATGTTAACCGTAATTCTACAATTGAAAACACTAGGAGACATATTGGAAAAGGTGTTCATCTGTACTATGTTGGTGGGGAGGTGTATGCAGAATGCCTCAGTGACAGCAGCATATTTGTACAGAGTAGGAACTGTAACTTTCATCATGGATTTCATCCCACTACTGTCTGTAAGATTCCCAGCAGCTGCAGTCTCAAAATTTTTAACAACCAGGAATTTGCCCAGCTTCTGGCTCAGTCTGTCAACCATGGGTTTGAGGCCGTCTATGAGCTCACCAAAATGTGTACCATCCGAATGAGTTTTGTCAAG
>ENSETET00000020236.1_ECHTE
ATGCACTCCAGCACCCCCATCAGCTCCCTCTTCTCCTTCACCAGCCCCGCAGTGAAGAGACTGCTCGGCTGGAAGCAAGGAGATGAGGAGGAGAAGTGGGCCGAGAAGGCGGTCGACTCTTTAGTGAAGAAGTTAAAGAAGAAGAAAGGAGCCATGGATGAGCTGGAGAGAGCCCTCAGCTGTCCAGGGCAGCCCAGCAAGTGTGTCACCATTCCCCGGTCCCTGGATGGGCGGCTGCAAGTGTCCCACCGCAAGGGTTTGCCCCACGTCATTTATTGCCGGGTGTGGCGCTGGCCCGATCTCCAGTCCCACCATGAGTTGAAGCCCCTGGAGTGCTGTGAATTCCCATTTGGCTCTAAGCAGAAAGAGGTGTGCATCAACCCTTACCACTACCGCAGGGTGGAGACTCCAGTGCTGCCTCCAGTCCTCGTGCCAAGACACAGCGAATACAACCCCCAGCTCAGCCTTCTGGCCAAGTTCCGCAGCACCTCCCTCCACAGCGAGCTGCTCATGCCGCACAATGCCACCTACCCTGACTCCTTCCAGCATCCGCTGGGCTCAGCATTCCCTCCGTCACCCAGCCATGCCTTCTCGCAGTCCCCGTGCACTGCCAGCTACCCTCACTCCCCAGGAAGTTCCTCGGAGCCAGAAAGCCCACATCCGCACTCAGTTGACTCCCCAGGGCCTTATCATGTCACTGAAGCCGCAGGGACCAAGGGCAGGCCTGCAGATGCCACAGCTGATAGTCACTTAGCACTGTCCATGCCTAATGGAGNNNNNNNNNNNNNNNNNNNNNNNNNNNNNNNNNNNNNNNNNNNNNNNNNNNNNNNNNNNNNNNNNNNNNNNNNNNNNNNNNNNNNNNNNNNNNNNNNNNNNNNNNNNNNNNNNNNNNNNNNNNNNNNNNNNNNNNNNNNNNNNNNNNNNNNNNNNNNNNNNNNNNNNNNNNNNNNNNNNNNNNNNNNNNNNNNNNNNNNNNNNNNNNNNNNNNNNNNNNNNNGTGTTCACTTGTACTACGTCGGTGGTGAAGTGTACGCCGAGTGCGTGAGTGACAGCAGCATCTTCGTACAGAGCCGGAACTGCAACTACCAGCATGGCTTCCACCCAGCAACCGTCTGCAAGATCCCCAGCGGCTGTAGCCTCAAGATCTTCAACAACCAGCTCTTTGCTCAGCTACTCGCACAGTCAGTCCACCACGGGTTTGAAGTCGTTTATGAGTTGACAAAGATGTGCACCATCCGGATGAGCTTTGTTAAGAGCTGGAGAGCTGAGTACCACCGCCAGGATGTCACAAGCACCCCCTGCTGGATCGAGGTTCATCTTCACGGACCGCTGCAGTGGTTAGACAAAGTCCTGACGCAAATGGGCTCTCCGCATAACCCTATTTCATCAGTGTCCTAA
>ENSFCAT00000003814.1_FELCA
ATGCACTCCAGCACCCCCATCAGCTCCCTCTTCTCCTTCACCAGCCCGGCAGTGAAGAGACTGCTAGGCTGGAAGCAAGGAGATGAAGAGGAAAAGTGGGCAGAGAAGGCAGTAGACTCTTTAGTAAAGAAATTAAAGAAGAAGAAAGGAGCCATGGATGAGCTGGAGAGGGCCCTCAGCTGCCCGGGGCAGCCCAGCAAATGCGTTACAATTCCCAGGTCCCTGGATGGGCGTCTGCAGGTGTCCCACCGCAAGGGGTTGCCCCACGTCATTTACTGCCGAGTGTGGCGCTGGCCTGATCTCCAGTCTCACCACGAGTTGAAGCCGCTGGAGTGCTGTGAGTTCCCATTCGGATCCAAGCAGAAAGAGGTGTGCATTAACCCCTACCACTATCGCCGGGTGGAGACTCCAGCTGACACACCACCCCCGCCTTATCATGCCACAGAAGCCCCAGGGACCCAGAATGGCCGACCTGTAGATGCCACAGCTGATAGTCATTTAGTGCTGTCAGTGCCTAATGGAGACTTTCGACCAGTTTGCTACGAGGAACCACAGCACTGGTGCTCTGTTGCGTACTATGAACTGAACAACCGAGTTGGGGAGACGTTCCAGGCCTCCTCCCGAAGCGTGCTTATAGATGGATTCACAGACCCTTCAAATAACAGGAACAGATTCTGTCTTGGACTTCTTTCTAACGTAAACAGAAACTCAACAATAGAAAACACCAGGAGACACATAGGAAAG
>ENSFCAT00000004137.1_FELCA
CTTCCTCCAGTGCTGGTTCCAAGACACAGTGAATATAATCCTCAGCACAGCCTATTAGCTCAGTTCCGTAACTTAGGACAAAATGAGCCTCACATGCCACTCAACGCCACTTTTCCGGATTCTTTCCAGCAACCCAATAGCCATCCGTTCCCTCACTCCCCCAGCAGCAGCTACCCCAACTCTCCTGGAAGCAGCAGTGGCACCTACCCGCACTCCCCCACCAGCTCAGACCCAGGAAGCCCTTTCCAGATGCCAGCTGATACGCCCCCACCTGCTTACCTGCCTCCTGAGGACCCCATGACCCAGGATGGCTCCCAGCCAATGGACACAAATATGATGGCACCTTCACTGCCCTCAGAAATCAACAGAGGAGATGTTCAGGCGGTCGCTTATGAGGAACCAAAACACTGGTGCTCTATTGTCTACTATGAGCTCAATAATCGTGTGGGCGAAGCGTTCCATGCCTCCTCCACAAGTGTGTTGGTGGATGGTTTCACCGATCCTTCCAACAATAAGAACCGTTTCTGCCTTGGGCTGCTCTCCAACGTTAACCGGAATTCCACTATTGAAAACACCAGGCGGCATATTGGAAAAGGAGTGCATCTTTACTATGTGGGAGGGGAAGTGTATGCCGAATGCCTCAGCGACAGCAGCATCTTTGTGCAAAGTCGGAACTGCAACTACCATCATGGATTTCACCCCACTACTGTTTGCAAGATCCCTAGTGGGTGTAGTTTGAAAATTTTTAATAACCAAGAATTTGCTCAGTTATTGGCACAGTCTGTGAACCATGGCTTCGAGACAGTCTATGAGCTCACTAAAATGTGTACTATCCGCATGAGCTTTGTAAAAGGTTGGGGAGCAGAATATCACCGCCAGGATGTTACTAGCACCCCCTGCTGGATTGAGATCCACCTGCATGGCCCCCTCCAGTGGCTGGATAAAGTTCTTACTCAGATGGGTTCACCTCACAATCCTATTTCATCTGTGTCTTAA
>ENSFCAT00000004418.1_FELCA
TCCCTGGATGGCCGACTGCAGGTGTCCCATCGGAAGGGGCTCCCCCATGTCATCTACTGCCGCCTGTGGCGATGGCCTGACCTCCACAGCCACCACGAGCTGCGGGCCATGGAGCTATGCGAGTTCGCCTTCAACATGAAGAAGGACGAGGTCTGCGTGAATCCCTACCACTATCAGAGGGTAGAGACCCCAGTTCTACCTCCTGTGCTGGTGCCACGCCACACAGAGATCCCGGCCGAGTTCCCCCCGCTGGACGACTACAGCCATTCCATCCCCGAGAACACTAACTTCCCCGCGGGCATCGAGCCCCAGAGCAATATTCCAGAAACCCCACCCCCTGGCTACCTGAGTGAAGATGGAGAGACCAGTGACCACCAGATGAACCACAGCATGGATGCAGGTTCTCCAAACCTATCCCCGAATCCGATGTCCCCAGCACACAACAATTTGGACCTGCAGCCTGTCACCTACTGCGAGCCAGCCTTCTGGTGCTCCATTTCCTACTACGAGCTGAACCAGCGCGTCGGGGAGACCTTCCACGCCTCCCAGCCCTCCATGACCGTGGACGGCTTCACCGACCCCTCCAACTCGGAGCGCTTCTGCCTGGGGCTGCTCTCCAATGTCAACAGGAACGCGGCTGTGGAGCTCACACGGAGGCATATCGGGCGAGGCGTGCGGCTGTACTACATCGGAGGGGAGGTCTTCGCCGAGTGCCTCAGTGACAGCGCCATCTTTGTCCAGTCTCCCAACTGTAACCAGCGCTGCAACCTGAAGATCTTCAACAACCAGGAGTTTGCCGCCCTCCTGGCTCAGTCTGTCAACCAGGGCTTCGAGGCGGTCTACCAGCTGACCCGGATGTGCACCATCCGCATGAGCTTCGTCAAAGGCTGGGGAGCAGAGTACAGGAGACAGACAGTGACCAGCACTCCCTGCTGGATTGAGCTGCACCTGAATGGGCCGTTGCAGTGGCTTGACAAGGTCCTCACCCAGATGGGCTCCCCAAGCATCCGCTGTTCCAGTGTGTCTTAG
>ENSFCAT00000005256.1_FELCA
CTCTCAGGATTAACACTGCAGAGTAATGCTCCACCAAGTATGTTGGTGAAGGATGAATATGTTCATGACTTTGAAGGGCAGCCATCATTATCCACTGAAGGTCATTCAATTCAAACCATCCAGCATCCACCAAGTAATCGTGCCTCAACGGAGACATACAGCACCCCAGCTCTGTTAGCTCCATCTGAGTCTAATGCTACCAGCACCACCAACTTTCCCAACATTCCTGTGGCTTCCACAAGTCAGCCTGCCAGTATACTGGCAGGCAGCCATAGTGAAGGATTGTTGCAGATAGCTTCAGGGCCTCAGCCAGGACAGCAGCAGAATGGATTTACTGGTCAGCCAGCTACTTACCATCATAACAGCACTACCACCTGGACTGGAAGTAGGACTGCACCATACACACCTAATTTGCCTCACCACCAAAACGGCCATCTTCAGCACCACCCGCCTATGCCGCCCCATCCCGGACATTACTCTCCTGAGTATTGGTGTTCCATCGCTTACTTTGAAATGGATGTTCAAGTTGGAGAGACATTTAAGGTTCCTTCAAGCTGCCCTATTGTTACTGTTGATGGATATGTGGACCCTTCTGGAGGAGATCGCTTTTGCTTGGGTCAACTCTCGAATGTCCACAGGACAGAAGCCATTGAAAGAGCAAGGTTGCACATAGGCAAAGGTGTGCAGCTGGAATGTAAAGGTGAAGGTGATGTTTGGGTCAGGTGCCTTAGCGACCATGCAGTCTTTGTGCAGAGTTACTACTTAGACAGAGAAGCGGGCCGTGCACCTGGAGATGCTGTTCATAAGATCTACCCAAGTGCATATATAAAGGTCTTTGATTTGCGTCAGTGTCATCGGCAGATGCAGCAGCAGGCGGCCACTGCTCAAGCTGCAGCCGCTGCGCAGGCCGCCGCCGTGGCAGGAAACATCCCTGGCCCTGGATCAGTAGGTGGAATAGCTCCAGCTATCAGTTTGTCAGCTGCTGCCGGCATTGGTGTCGATGACCTTCGCCGTTTGTGCATACTCAGGATGAGTTTTGTGAAGGGCTGGGGACCGGATTACCCAAGACAGAGCATCAAAGAAACGCCTTGCTGGATCGAG
>ENSFCAT00000012303.1_FELCA
ATGTTCAGGTCCAAACGCTCGGGGCTGGTGCGGCGACTTTGGCGAAGTCGTGTGGTCCCCGACCGGGAGGAAGGAGGCGGCGGCGGCGGCGGCGGCGGTGACGTGGATGGGAGCTTGGGCAGCCGAGCTGAGCCGGCCCCGCGGGCACGAGAAGGCGGAGGCTGCGGCCGCTCCGAAGTCCGCCCGGTAGCCCCGCGGCGGCCCCGGGACGCGGTGGGACAGCGAGGCGCCCAGGGCGCGGGGAGGCGCCGGCGCGCAGGGGGCCCCCCGAGGCCCATGTCGGAGCTGGGGGCCGGCGCTGGGGGCTCCCCTCTGGACGCGGCGGAGCCGGGAGGCCCGGGCTGGCTGCCCGAAAGTGACTGCGAGACTGTGACTTGCTGTCTCTTCTCGGAGCGGGACGCCGCGGGCGCGCCGCGGGACGCCGGCGACCCCCTGGCCGGGGCGGCCCTGGAGGCGGCGGGCGGCGGGCGGAGTCGCGAAGCCCGCTCGCGGCTGCTGCTGCTCGAGCAGGAACTCAAGACGGTCACGTACTCGCTGCTGAAGCGGCTCAAGGAGCGCTCGCTGGACACTCTGCTGGAGGCGGTGGAGTCCCGCGGCGGCGTGCCGGGCGGCTGCGTGCTGGTGCCGCGCGCCAACCTCCGCCTGGGCGGCCAGCCTGCGCCGCCGCAGCTGCTGCTCGGCCGCCTCTTCCGCTGGGCCGACCTGCAGCACGCCGTGAAGCTGAAGCCCCTGTGCGGCTGCCACAGCTTCGCCGCCACGGCTGACGGCCCCACCGTGTGCTGCAACCCCTACCAGTTCAGCCGGCTCTGCGGGCCAGAATCACCACCGCCCCCCTATTCTCGGCTGTCTCCTCACGACGAGTACAAGCCACTGGATCTATCTGATTCCACATTGTCTTACACTGAAACGGAGGCCACCAACTCCCTCATCACCGCCCCGGGTGAATTCTCAGACGCCAGCATGTCTCCGGATGCCACCAAGCCCAGCCACTGGTGTAGCGTGGCCTACTGGGAGCACCGGACGCGTGTGGGCCGCCTCTACGCGGTGTACGACCAGGCCGTGAGCATCTTCTACGACCTACCTCAGGGCAGCGGCTTCTGCCTGGGCCAGCTCAACCTGGAGCAGCGCAGCGAGTCGGTGCGGCGCACGCGCAGCAAGATCGGCTTCGGCATCCTGCTCAGCAAGGAGCCCGACGGCGTGTGGGCCTACAACCGCGGCGAGCACCCCATCTTCGTCAACTCCCCCACGCTCGACGCGCCCGGCGGCCGCGCCCTCGTGGTGCGCAAGGTGCCGCCCGGCTACTCCATCAAGGTGTTCGACTTCGAGCGCTCGGGCCTGCTCCAGCAGGGGCCCGAGCCCGACGCCGCCGACGGCCCCTACGACCCCAACAGCGTCCGCATCAGCTTCGCCAAGGGCTGGGGGCCCTGCTACTCGCGGCAGTTCATCACCTCCTGCCCCTGCTGGCTGGAGGTCCTCCTCAACAACCACAGATAG
>ENSFCAT00000013270.1_FELCA
ATGTCGTCCATCTTGCCCTTCACTCCGCCAGTCGTGAAGAGACTGCTGGGATGGAAGAAATCAGCCGGTGGCTCTGGAGGAGCGGGTGGAGGAGAGCAGAACGGACAAGAAGAAAAGTGGTGTGAGAAAGCAGTTAAAAGTTTGGTGAAGAAGCTAAAGAAAACAGGACGATTAGATGAGCTTGAGAAAGCCATCACCACTCAAAATTGTAATACTAAATGTGTTACCATACCAAGCACTTGCTCTGAAATTTGGGGACTGAGTACACCAAATACGATAGATCAGTGGGATACAGCAGGCCTTTACAGCTTCTCTGAACAAACCAGGTCTCTGGATGGCCGTCTGCAAGTGTCTCATCGAAAAGGACTGCCACATGTGATATATTGCCGATTGTGGCGTTGGCCTGACCTTCACAGTCACCATGAACTCAAAGCCATTGAAAACTGCGAATATGCTTTCAATCTTAAAAAGGATGAAGTATGTGTAAACCCTTACCACTTGCCTCCGGTATTGGTGCCACGGCACACCGAGATCCTGACCGAACTGCCTCCTCTGGATGATTACACCCACTCCATTCCAGAAAACACTAATTTCCCAGCGGGAATTGAGCCACAGAGTAATTACATCCCAGAAACGCCACCTCCTGGATATATCAGTGAGGATGGAGAAACGAGTGATCAACAGTTGAACCAAAGTATGGATACAGGAAGAGGAGTACGCTTATATTACATAGGTGGAGAAGTTTTTGCAGAGTGCCTAAGCGATAGTGCAATCTTTGTGCAGAGCCCCAACTGTAATCAGAGATACGGCTGGCACCCGGCAACAGTGTGTAAAATCCCACCAAGGCAGACGGTAACAAGCACTCCTTGCTGGATCGAACTTCATCTGAATGGGCCTCTGCAGTGGTTGGACAAAGTGTTAACTCAGATGGGATCCCCTTCAGTGCGTTGTTCAAGCATGTCCTAA
>ENSGACT00000000694.1_GASAC
ATGTCTGTGAACCCTCCAAGCAGCAATGACGCCTGCCTCAGCATCGTCCACAGCCTCATGTGCCACCGGCAGGGAGGGGAGAACGAGGGCTTCGCTAAGCGGGCCATCGAGAGCCTCGTGAAGAAGCTGAAGGAGAAGAAGGACGAGCTGGACTCGCTCATCACCGCCATCACCACCAACGGTGTCCATCCCAGCAAGTGTGTCACCATCCAGAGGACGCTGGACGGCCGGCTTCAGGTGGCAGGGAGGAAAGGCTTTCCTCATGTCATCTATGCACGGCTGTGGCGCTGGCCTGACCTCCACAAAAATGAACTCAAGCATGTCAAGTTCTGCCAATACGCCTTTGACCTGAAGTATGACAATGTATGTGTCAACCCCTACCACTATGAAAGGGTGGTGTCACCAGGCATCGTTGGTCTCAGCCTTCAAAATACTGCAGCACCGGGCAGCCTGATCAAAGAGGAGTACATCCACGACTGCATACAGATGGACCTGCCACCCGGCATGCCTCTGTCTGACCATCAGGCCGCCATGAAGCTGCCTCCTCCTGACCACTATGGCCAGCCCTTGCATCCCCCTCAGCTGTCCTCTGAACCTCATGGACCACCACCTGTCACCAGATACACTAACCTGCCAGTCTCACCCAAAGTCTCTGGCTCCATGGTGCCACTGCAGGGCGGACACGCCGACGGCCGTCTCCAGACCGCATCTCCGCAGGCTGCTGTCATGACCTCGGCACCGCGACCTCCGACCCCAACTCAACCCCCTCTCCAGCAACAGGCTGCCCAGCCAGCCTCACAGCCCCCCCACCAACAGCCCTCCCTACCTCCTTCTCACGCGCATGGACAGAACGGTTACAGCAATAAACACTCTCAGGCTGCCTTCCACAGGCCTCAGCATCACGGCTCAGCCTCTTTCCCTCCTTCTGTGTCCAACCATCCAGGGCCAGAGTTCTGGTGCTCTATCTCCTACTTTGAAATGGACGTTCAGGTGGGTGAGATGTTCAAGGTGCCGTCCAGCTGCCCCATAGTAACCGTGGACGGTTATGTCGACCCGTCGGGGGGGGATCGCTTTTGCCTCGGACAGCTGAGCAACGTTCACCGCACGGACGCAAGTGAGAGAGCCAGGTTGCATATCGGTAAAGGTGTGCAGCTGGAGTGTCGCGGAGAGGGCGACGTGTGGATGCGCTGTATGAGCGACCATGCTGTGTTTGTACAGAGCTACTACCTCGACCGGGAGGCGGGCCGAGCACCGGGCGACGCCGTGCACAAGATCTACCCCGGAGCCTACATCAAGGTGTTCGACCTGCGGCAGTGCCACAGACAGATGCAGCAGCAGGCGGCGACGGCGCAGGCTGCAGCTGCTGCACAGGCAGCTGCCGTGGCAGGAAACATCCCCGGGCCAGGCAGCGTCGGAGGCATTGCACCTGCAGTTAGCCTGTCGGCAGCAGCGGGGATCGGCGTGGACGACCTGCGGCGCCTGTGCATCCTGCGGCTCAGCTTCGTGAAGGGCTGGGGGCCCGACTACCCGCGGCAGAGCATCAAACACACGCCCTGCTGGGTGGAGGTCCACTTGCACCGCGCGCTGCAGCTTCTGGATGAGGTGTTGCACACCATGCCATTGGCTGACCCAGGGCCTGCTAACTGA
>ENSGACT00000004170.1_GASAC
GTCTCCGTTGATCAGGGGACCATGTCTGTCCTCGGCCCCGGCATCGTTCACAGCCTGATGTTCCATCGGCAGGGAGGCGACAACGAGGGCTTCGCCAAGCGCGCCATCGAGAGCCTGCTGAAGAAGCTGAAGGAGAAGAGGGAGGAGCTCGACTCCCTCATCACCGCAGTGACCACCAACGGCCTCCACCCGAGTAAATGTGTGACCATCCAGAGGACGCTGGACGGACGGCTGCAGGTAGCAGGTAGAAAAGGCTTCCCTCATGTGATCTATGCCCGTCTGTGGCGCTGGCCGGACCTCCATAAGAACGAGCTGAAACATGTAACCTTCTGTCAGTTTGCCTTCGACCTGAAGTACGACAGCGTGTGTGTGAACCCGTACCACTACGAGAGAGTGGCGCCCCCCGCCGCCGCAGGTCCAACGTCTCTGATGAAGGAGGAGTTCATGATGGACTCACCCCCCCACTCTGACCTCTACAGCCAGCTCCGCTCTCTCAGCATGTATCTCAACATGCCCCTCTCTCCTGCAGAGCCAATCAGCGTTGATCTCTACAGCGGCTCGATTTACCTCCGTTCGTCCGTCTCTCTGCACTTCCTGTCCTCAGCGTCTCACAGAGCCGTCAGAGCAGAGACACCACCTGGCCAGGTAACAACTCCGCCCCCTACACCCAACAGGACTGAGAGGGCGGAGCCCCCCCAGCCTCCATTAGATCCTCATCAACACGCCTCCAACTGTCAAGAAAAGGTCAAGAACACACGAGGGACCGAAAACACGCAAAACCGCAGACGAACCGACAAGGAGACGCAGAACACGCAGAACACGCAGAACACGCAGAACACGCAGAACACGCAGTTAGCAACATACACATTTTCTGGTTATTATCCACACTCAACAAAGTGTCAAGTTGGTTCATATCCACACTCAACAAAAGGATGTCCACGCACCGTCTCTGTCTCCCTTTGTCTCTGTCCTGTCCCCGATCCAGAGTTCTGGGGCTCCATCTGCTACTTTGAGTTGGATGTGCAGGTCGGGGAGATGTTTCAGGTCCAGTCTAGCTGCGCTGTGGTCACCATGGACGGCTGCGTGGATCCTTCAGGCGGAGACCGTCTCTGTTTGGGGCAGCTGAGTAATGTCCACCGCACCTCGTCCAGCCACCGAGCCAGGTGGCTCCACGTCGGCCGGGGGGTGCAGCTGGAGAGCCGTGGGGACGGGGACGTCTGGATGCGTTGCCTTAGTGACCACGCGCTGTTCGTCCAGAGTTGGTACTTGGACCGCGAGGCGGGCCGAGCCCCCGGAGACGGAGTCCATAAGATCCACCCCGGAGCTTACGTCAAGGTCTTTGACCTGAGGCAGTGTCACAGGCAGATGCAGCAGCAGGCAACAGCAGTTGTTGGTGCGATTCCGGGGTCGGGCAGCGTGGGGGGCATCGCCCCTGCAGGCCGTGTGTGTTCCTCAGCAGACGTCGGCGCGGACGACCTGCGGCGGTTGTGCATCGTGCGCCTGAGCTTCGTCAAAGGTTGGGGGTCCGACAACCCACGTCAGAGCATCAAGGACACACCCTGCTGGCTGGAGGTCCACCTGCATCGAGCGCTGCGGCTGCTCGACCAGGTGCTACACCAGACCACGTGGTCTGACACAGCCGCGCCTCCT
>ENSGACT00000006733.1_GASAC
ATGTTCAGGACGAAACGCTCAGGTCTCGTGCGGCGACTCTGGAGAAGCCGTTTGATCCCAGATAGAGAAGGGGAAGATGGAAATGGCGCAACTAGTGAGCGCGGTCGGGACGATCTGTTCGGAAACAACCCAGAGAAAATCCCCAAAAGGGAGCTCACACCGATGACCCCTAGCGGGTCTCCCGGAGGGGACTTAGGGGGCGTGTGCGCCCGGAGCCCCGCGGAGAGCGGCGGCTTGTGGGTCGCGTCGGACCGCGATGGGGCTGCGGTGTGCGCCCAGGAGCAGGGGAGCCCCCGCTGCGCGCGGGACAGAGAGTGCCGGACAGTGACGTGCTGCTTGTTTCAAGACCGGGACCACTCCGAGCTCACGGGTCCGGAGACGGCTCAGGGCACCGCGGATCCGGGGACGTGTCACTTCGTGTTGAGGAGCCTCCGGCCGCGGGATAGCGGCTCTCCCGAGGCGCAGGAGGCGATGCCGCGCTCGGTGTTGGAGCAAGAACTGAAATCAGCCACATACTCTCTTTTAAAAAGGCTCAAGGAAAGGGCGCTGGATACCTTGCTGGAGGCGGTGGAGTCCAGAGGAGGGATGCCGAGCGACTGCGTTATGATCCCCCGCACGGAGCTGAGGCTGGGCGGCCATGTGGCTTCCCCACAGCTGCTGGTGTGCAAACTGTACCGCTGGTCCGACCTGCAGCTCTCCGCGCAGCTCAAGCCGCTCTGTGAGTGTAGGAGCTTCGGGGCGCTGGACGGTCCAACGTTATGCTGCAACCCCTATCACTACAGCCGGCTGTGTGGGCCAGAGTCGCCCCCACCTCCTTATTCACGGCTTTCCCCGAATGAAGAACACAAGCCACTGGATCTGTCAGACTCCACATTGTCTTACACTGAAACTGAGGCCGCCAGCTCACCAAATGTAACACCAGGGGAATTCTCAGATGCCAGTATGTCGCCTGACGCCCCGAAGCAGAGCCACTGGTGTAACGTGGCGTACTGGGAGCACCGCACGCGCGTGGGTCGCCTCTACACGGTGTACGAGCACTCCGTCAGCATCTTCTACGATCTACCTCAGGGCACGGGCTTTTGCCTGGGCCAGCTCAACCTGGAGCACCGCAGCAGCACAGTGCAGCGCACCAGAGGCAAAATCGGCTACGGCATCCTGCTCAGCAAGGAGCCCGACGGTGTTTGGGCGTACAATCGCAGCGAGCACCCCATATTTGTCAACTCCCCAACCCTGGACGTGCCCAACAGCAGAACTCTGGTGGTGCGGAAGGTTATGCCGGGCTACTCCATCAAGGTGTTTGACTATGAGCGCTCCTTCCTCCTGAGGCACACCACGGAGGTTGACCTCTTGGACGGACCCTATGACCCCAACAGTGTGCGCATCAGCTTTGCTAAGGGCTGGGGCCCCTGCTACTCGAGACAGTTCATCACCTCCTGCCCCTGCTGGCTGGAGATCCTCCTCAACAACCATAGATAA
>ENSGACT00000006771.1_GASAC
AAAATGTCTATATTACCGTTTACACCTCCAATCGTGAAGAGGCTTCTTGGCTGGAAGAAGGGAGAGCAGAACGGGCAAGAGGAGAAATGGTGCGAGAAGGCTGTCAAAAGTCTTGTGAAGAAGTTGAAAAAGACTGGACAGTTGGACGAGTTGGAAAAAGCCATCACAACACAGAATGTCCACACGAAATGCATAACCATACCCAGATCTTTAGATGGCCGTCTTCAGGTCTCTCACAGGAAAGGTCTTCCTCATGTCATTTACTGTCGCCTGTGGCGCTGGCCGGACCTGCAGTCCCACCACGAGCTGAGGGCCGTCGACCACTGTGAGTTTGCCTTCCACACGAAGAAGGATGAAGTCTGCGTCAACCCCTACCACTACCAGAGGGTGGAGACGCCAACTTTACCTCCTGTTCTGGTGCCGCGGCATACAGATATCCCCGCGGAGTTTCCCCCGTTGGATGACTACAGTCCATCCATCCCAGAGAACACCAACTTTCCCGCTGACATTGAGCCCCAGAGTAACTATATTCCTGAAACTCCCCCACCAGGGTATCTGAGTGAGGATGGTGAGACAAATGATCACCACCTCAACCACAGCATGGAGACAGGTTCACCCAGCCTGTCACCCAACCCTGTGTCACCCGCCAACAGTAATCTTGACTTACAACCTGTGACATACTGCGAGTCTGCCTTCTGGTGCTCCATCTCCTACTACGAGCTGAACCAACGCGTAGGAGAGACCTTCCACGCCTCCCAGCCCTCCCTCACTGTCGACGGATTCACGGACCCATCCAACTCTGAACGCTTCTGCCTGGGCTTGCTGTCCAACGTCAACCGCAACTCCGCGGTAGAGCTCACACGCAGACACATAGGGCGGGGCGTGAGGTTGTACTACATCGGAGGAGAGGTGTTCGCCGAGTGTCTCAGTGACAGTGCCATCTTTGTTCAGAGTCCTAACTGCAACCAGCGCTACGGCTGGCATCCGGCCACTGTCTGCAAAATACCTCCAGGCTGCAACCTGAAGATCTTCAACAACCAGGAGTTTGCTGCTCTCCTCGCCCAGTCAGTCAACCGGGGCTTTGAGGCCGTCTACCAGCTCACCAGAATGTGCACCATTCGCATGAGTTTTGTCAAAGGTTGGGGAGCAGAGTACAGACGTCAGACAGTGACCAGCACCCCCTGCTGGATAGAACTGCATCTCAATGGCCCTTTGCAGTGGCTGGACAAGGTTCTCACCCAGATGGGCTCTCCCAGCATCCACTGCTCCAGTGTGTCCTAG
>ENSGACT00000009979.1_GASAC
ATGTCCATCACCAACACGCCCACCAGCAACGATGCCTGCCTGAGCATCGTGCACAGCCTGATGTGTCACAGGCAGGGCGGTGAAAGTGAGACGTTCGCCAAGCGGGCCATTGAGAGCCTGGTGAAGAAGTTAAAGGAGAAAAAAGACGAGCTTGACTCTCTCATCACAGCGATCACCACCAATGGGGCTCATCCCAGCAAGTGCGTGACCATTCAGAGGACACTGGACGGCCGGCTGCAGGTGGCTGGACGTAAAGGGTTCCCTCATGTCATCTATGCCCGGCTGTGGCGGTGGCCTGACCTGCATAAGAATGAACTGAAGCATGTCAAATACTGCCAGTTTGCCTTTGACCTCAAGTGTGACAATGTGTGTGTCAACCCCTATCACTACGAGCGAGTGGTGTCTCCTGGTATAGCCACAGACCTGTCGGGACTGACGTTGACCAGCTCTGGTCCCAGCTCCGGTCCCAGCTCCGCGATGATGGTAAAGGACGAGTATGATTTCGATGGGCCGCAGAGTTTGCCCTCAATCGACGGAGGCCACTCCATCCAGACCATCCAGCACCCTCCGTCCGTCGGCTGCCCGACCCCTTCCGAACCGTTTGCAACTCCGAACCTGCTCCCGCCTGCTGAGGCCTCCACCTCTGCCGCAACCTCGTCCTTCCCTGCCATTGCGGCCGGATCAGGCAGTGCCAGCTCCACCTGGTCTAGAAACGGCAGCTTCACATCCAACATACCCCACCACACCAACGGACATCTACAGCACCACCCTCCTATGCCACAACCGACGCACTACTGGCCAGTGCACAATGAGCTCGCCTTCCAGCCGCCTATATCCAATCATCCAGCTCCTGACTACTGGTGCTCCATCGCCTACTTTGAGATGGACGTCCAGGTCGGGGAGACGTTTAAGGTTCCCTCCACCTGCCCCATCGTGACCGTAGACGGCTATGTCGACCCCTCGGGAGGGGACCGCTTCTGCTTGGGGCAGCTCAGCAACGTCCATCGCACCGAGGCCATCGAGAGAGCGAGGCTTCACATCGGTAAAGGGGTTCAGCTGGAGTGTAAGGGCGAGGGAGACGTGTGGGTGCGATGCCTCAGTGACCACGCAGTGTTTGTCCAGAGTTACTACCTGGACAGAGAGGCGGGTCGAGCCCCCGGAGACGCCGTTCACAAAATCTACCCCAGCGCGTACATCAAGGTGTTTGACCTCCGGCAGTGCCACAGACAGATGCAGCAGCAGGCTGCTACGGCTCAAGCAGCGGCCGCAGCCCAAGCCGCCGCCGTGGCCGGGAACATACCGGGGCCCGGATCGGTCGGAGGAATCGCTCCAGCTATTAGTCTGTCAGCAGCAGCGGGCATCGGCGTAGACGACCTGCGCAGGCTGTGTATTCTCAGGATGAGCTTTGTTAAGGGCTGGGGGCCCGACTACCCCCGCCAGAGCATCAAGGAGACCCCCTGCTGGATCGAGATCCACCTCCACAGAGCGCTGCAGTTGCTGGACGAGGTCTTGCACACTATGCCCATAGCGGACCCACAGCCCCTGGACTAA
>ENSGACT00000017653.1_GASAC
ATGTCCTCCATCTTGCCATTCACCCCTCCTGTGGTGAAGAGGCTGCTGGGCTGGAAGAAGTCGTCGAGTGGCCCGGGTGGAGCAGGCGGCGGAGAGCAGAATGGGCAAGAGGAGAAATGGTGCGAGAAGGCTGTGAAGAGCTTAGTGAAGAAGCTGAAGAAGACAGGCCAGCTGGACGAGCTGGAGAAAGCTATCACCACACAGAACTGCAACACCAAGTGTGTCACCATCCCCAGATCCCTGGATGGCCGCCTGCAGGTCTCTCACAGGAAGGGGCTTCCTCACGTTATCTACTGCCGCTTGTGGCGATGGCCGGACCTTCACAGCCACCACGAGCTGCGTGCCATCGAGGCCTGTGAGTATGCCTTCCATCTAAAGAAGGATGAGGTCTGCATCAACCCCTACCACTACCAGAGGGTGGAGACCCCAGTGCTGCCTCCTGTTCTTGTGCCAAGACACTCAGAGATCCTGCCAGAGCTGCCACCTCTGGATGATTACACTCATTCCATACCCGAGAACACAAACTTCCCTGCAGGAATCGAACCTCCAAACAACTATATACCAGAAACACCTCCACCGGGCTACATCAGTGAGGATGGAGAGGCAAGTGATCAACAGATGAATCAAAGTATGGACACAGGTTCTCCAGCAGAGCTCTCCCCCAGCACTCTGTCTCCTGTCAATCACAGCATGGACATGCAGCCGGTGACCTACTCTGAGCCCGCCTTCTGGTGCTCTATAGCCTATTACGAGCTGAACCAGCGCGTGGGGGAGACGTTCCACGCCTCTCAGCCCTCGCTGACAGTGGACGGATTCACAGATCCATCCAACTCTGAGCGCTTCTGCCTGGGTCTGCTGTCTAACGTCAACAGGAATGCCACTGTGGAGATGACCCGGAGGCACATAGGAAGAGGAGTTCGGCTCTACTACATTGGAGGGGAGGTATTTGCGGAGTGCCTGAGTGATAGCGCCATTTTTGTCCAGAGTCCAAACTGCAACCAGCGGTATGGCTGGCATCCAGCAACAGTGTGTAAAATTCCCCCAGGTTGTAATCTAAAAATCTTCAACAACCAGGAGTTTGCAGCCCTGCTGGCTCAGTCAGTCAACCAGGGCTTTGAGGCGGTTTACCAGCTCACCCGGATGTGCACCATCCGCATGAGCTTCGTCAAAGGCTGGGGAGCCGAGTACAGGCGGCAGACTGTCACAAGCACTCCTTGCTGGATTGAGCTCCATTTGAACGGCCCCCTGCAGTGGCTGGACAAGGTTCTGACCCAGATGGGTTCCCCTTCTGCACGCTGCTCCAGTATGTCCTAA
>ENSGACT00000021842.1_GASAC
ATGTTTAGGACCAAACGATCGGGGCTCGTCCGGCGACTCTGGAGGAGCCGCGCGCCCGTGGAGGGCGACGGGGAGACGGATAGAGGGACGCATGGCACCGGAGGCTGCTGCATGGGCAAAGCGACAAAGGTGGCCAAGTCCAACGCCGGGTCGGAGGCTGAATTGAAGTCGTTGACCCACTCCGTACTGAAGAAGATCAAAGAGAAACAATTAGAGCTGCTTCTGCAGGCGGTGGAGTCCAAGGGGGGTGCCCGAAGCCCTTGCTTGCTCCTGCCGGGCAAGGCAGACGCCAAAGTGGGTCAACAGTCTTACTCCCTCCCCATGCTGCTCTACAAAGTGTTCCGGTGGCCGGACCTCAGGCATTCCTCGGAGCTCAAGAGGCTGTCTTGCTGTGAATCCTACGGGAAAATCAACCCGGAGCTCGTTTGCTGCAACCCGCACCACATGAGCAGACTTTGTGAACTCGAATCTCCTCCACCTCCGTATTCGCGGTATCCCATGGACTATCTGAAACCACCAGATTCTCCAGACTCTGGACCATCATCTAGTGATACTGTGGGAACGACGTACTCGGCCCCTGTGGGGCTCTCAGATTCCCTGGCACTGCAGGAGTCTGGCGATCGGGCCCACTGGTGCGTGGTGGCTTACTGGGAGGAGAAGACACGCGTCGGGCGCCTCTACTCGGTCCAGGAGCCCTCTCTGGACATCTTCTACGATCTACCTCAAGGGAACGGCTTCTGCCTGGGCCAGCTCTGCTCCGAAAACAAGTCCCAGCTGGTGCAGATGGTGCGGGCCAAGATCGGCTACGGCATCCAGCTGACGCGCGAGCCGGACGGGGTGTGGGTCTACAACCGCAGCTGCTACCCCATCTTCATCAAGTCGGCCACACTGGACAACCCGGACTCGCGCACGCTGCTGGTGCACAAGGTGTTCCCCGGGTTCTCCATCAAAGCTTTTGACTATGACAAAGCCGGCAGCCTGCAGAGGCCCAACGACCACGAGTTCACGCAGCAGCCGCGCACGGGCTTCACGGTGCAGATAAGCTTCGTGAAGGGCTGGGGCCAGTGCTACACCAGACAGTTCATCAGCAGCTGCCCATGCTGGCTGGAAGTCATCTTCAACACGCGATAG
>ENSGACT00000022309.1_GASAC
ATGTCAATCACAAACACACCCACAAGTAATGACGCCTGTTTGAGCATCGTGCACAGCCTGATGTGCCACCGGCAGGGAGGGGAGAGTGAAAGCTTTGCCAAGCGAGCCATTGAGAGTCTGGTGAAGAAGCTGAAGGAGAAGAAAGATGAGCTTGACTCCCTCATCACAGCCATCACTACAAATGGAGCTCATCCTAGCAAGTGTGTGACCATACAGAGGACTTTGGATGGACGCCTACAGGTGGCCGGGCGCAAAGGTTTCCCCCATGTTGTCTATGCCCGACTGTGGCGATGGCCTGATCTACACAAGAATGAGCTAAAACATGTGAAATATTGCCAGTATGCCTTTGACTTGAAATGTGACAATGTTTGTGTCAACCCCTACCACTACGAGAGGGTCGTCTCTCCAGGCATCGATTTATCAGGGCTGACACTTTCCAGTTCAGTTCCCCTCCTGGTCAAGGATGAGTATGACTATGACAACCAGCAATCCCACTCAAGCTCTGAAAGCCACCTGCAGACCATCCAGCATCCCCCGTCAAGGCCTAGTCCACATGACACCTTCATCAACCCCGCTCTGCTGCCCCTGTCGGAGGGCGGCGGTTCAGCCTCAACCTCCGCTTTCTCCACCATCAGCGCTGGACCCTCAAGTGAGACACAACATAGCGGCTTACATATATACGCAGAAATAATTCAATTAAAAAGTGCAAGTAGATATAGAGATCCCAACCCCAGCTGGAGCAGAAACAGCAGCTTCTCCCCCGCAGTGCCACAGCATCAAAATGGGCATCTCCAGCATCATCCCCCCATGCCTCACACAGGGCATTATTGGCCTGTTACCAACGAAATTGCCTTCCAGCCCCCCATATCCAATCACCCCGCTCCAGAGTACTGGTGCTCCATTGCGTACTTCGAGATGGATGTCCAAGTTGGGGAAACCTTTAAGGTGCCGTCCACGTGTCCGATAGTGACCGTGGACGGCTACGTTGATCCTTCAGGAGGGGACCGCTTTTGCTTGGGTCAGCTGAGCAACGTCCACAGGACAGAGAACATCGAGAGAGCCAGGCTTCACATTGGCAAAGGCATGCAGTTGGAGTGCAAAGGGGAAGGAGATGTCTGGGTGCGCTGCCTGAGTGATCACGCAGTGTTTGTGCAGAGCTACTACCTAGATCGGGAGGCCGGACGCGCCCCCGGAGATGCAGTTCACAAGATCTACCCGAGCGCCTACATCAAGGTGACATTGCAGTGCAATGTGAAAAAGCTTCAGTCTCCATGGCTCACTTTTGGTCATACTCTAGCATTTGTCTTGTCCCCTGGCAGCGGAAACATCCCCGGGCCCGGCTCTGTGGGAGGCATCGCCCCGGCCATCAGTCTGTCTGCTGCTGCAGGCATCGGGGTGGATGACCTGCGCAGGCTGTGCATCCTGCGTATGAGCTTCGTGAAGGGCTGGGGGCCCGACTACCCACGGCAGAGCATCAAGGAGACCCCCTGCTGGATCGAGATCCATTTACACCGGGCTCTCCAGCTGCTGGATGAAGTCCTGCACACCATGCCCATAGCTGACCCGCAACCCCTCGACTGA
>ENSGACT00000022337.1_GASAC
ATGTTCAAGTCGAAACGCTCAGGTCTTGTACGGCGACTCTGGAGAAGCCGTCTGGTCACCGAGAGCGACGGACGGGATGGAGGCAGACGAGGTGAGGAAGGACGGAACGGCCCGTGTGGCAGACACTCAGGAAAGCTGCGCAGACACGAGCAGCGGTCGGTGACGCACACCGACCCGGCGCCGGGACCCACGGGGGAGGCTGGAGACCTCGCGGAGAGCGCCGAGAGGGAGGAAGAGGAGGAGGAGGAGGAGGAGCAGCAGCCGGAGGATGACCGGGGCGCCATGTGCACCCCGGAGCAGAGAGGCTCCCGGCGGGGACAGCAGGGCGACGCCAGGACGGTGACGTGTTGTTTGTTTGGGGAATGGGATCTCAGAGCCCGCAGCCCTTATTGGGCCCCGAGTAAAGACGCAGGGGGCGCTTGCCAGTGCGCGCCGAGGCACGCGGCGCTGGAGGAGGAACTCGCGAGCACCGCTCATGGTTTTTTGAAAAGACTCAAGGAGAGATCTCTGGATACCTTGGTGAAGGCTGTGGAGACCAAAGGAGGGATACCCAGCGAGTGCGTCATGGTGCCCAGCACCGAGCTGCGGCTCGGGGCGCATCACATCCCTCCTCAGTGGCTCGTGTCCAAGGTGTACCGATGGAGCGACCTGCCGCTCTCCGCCCGGCTCAAAACGCTGGGCCAGTGTCAGAGCTTCGGCGCAGTCGACGGCGCAAAGGTGTGCTGCAATCCTTATCACTACAGCCGCTTATGTGGACCAGATTCACCTCCTCCCCCCTACTCTCTGTCCCGTGTGGATGAACACAAGCCACTGGACTCGACTCTGTCTTACACTGAAACCGTGCCCCCCCTCCCGCCCGCTCCGCCTCACGTTACGCCAAGAGACTACACAGACACTGGTACCTCCATCGGCTCCTCGACCTCCGGCGGGCATCGCTCTCACTGGTGCAGCGTTGCCTACTGGGAGCAGCGCACGCGCGTGGGTCGCCTCTATCCGGCCTACGAGCCCTCGCTCAACATCTTCTACGACCTACCTCAGGGCACCGGCCTCTGCCTGGGCCAGCTCCACGCCAACGCCTACCACAGCCGCCGCGACGACCCGGGCAGCCACGGCGCGTCGGGTGCACACGGACACCCCGCCCACGGAAGCGGAGGGAGCGGCGGCGGCGGCGGCGGCGGCGGCGGCGGCGGCGGCGGCGTGCAACAGATACGCAGTAAAATCGGCCACGGCATCGTGCTGAGCCGGGAGCCCGACGGAGCGTGGTTGTACAACCGCAGCCAGCACCCGGTGTTCGTCCACTCGCCCACCCTGGACCCCCCCAGGGCCCGGGGTCTCAGCGTGGAGAGGGTGATGCCGGGCTTCTCCCTCAAGGTGTTTGACTACGAGCGCTCCAGCTGGATGGCGGAGCGCGGCGTGAAGCCCGAGTGCCAGGAGGGGCCCTGGGACCCCCACAGCGTTCGCATCAGTTTTGCTAAAGGGTGGGGGCCCTGCTACTCCAGACAGTTCATCACCTCCTGCCCGTGCTGGCTGGAGGTGCTGCTCAACAACCACAGATAG
>ENSGACT00000022341.1_GASAC
ATGTCAATTCTGCCCTTCACTCCCCCCATCGTCAAACGCCTCCTGGGCTGGAAGAAGGGCGAGCAGAACGGCCAGGAGGAGAAGTGGTGCGAGAAGGCGGTGAAGAGTCTGGTGAAGAAGCTGAAGAAGACGGGACAGCTGGACGAGCTGGAGAAAGCCATCACCACCCAGAACGCCAACACCAAGTGCATCACCATCCCCAGGGATTTAGAGGGAATACCTTTTAAAGAGGTTCAGTGGGGGAACCCTGGTGGTGCATTACACATGATTCAAGCGAGACCTCCGTCTGATTCACACTGCAGCGTGTCCGGTCAGCCCGTAAAAAAGTGTCTCGATTTAACCCCAAAAACGGATAGTTATCTTGTGGACGTGATGTCCTACAGGAAGGTGCAGAGGGAGGTTAAGGTTCCCAGTGCTGTCATCACGTTTGGGAGAATATTTGACGAGACGCAGCAAAGCGGATTCTGGAGCTCATCGGCTCCTGTGGCCGCGCTGCAGGAGGGAGAACGACGCACTAAAAGCTCAGAGAGAACAGGTGTGTGTTCCATGCAGGCAGCCGCCCTGCATCAAAAGAAGAGTGTGTGTGTGACTGGATCAGAAGACAGGTCACACAAACATCTCTCTCTCTGCCTCTGTGGGTCAGACCTCCAGCCGGTGACGTACTGCGAGCCGGCCTTCTGGTGCTCCATTTCCTACTACGAGCTGAACCAGCGGGTAGGAGAGACCTTCCACGCCTCGCAGCCCTCGCTGACGGTCGACGGCTTCACGGACCCGTCCAACTCGGAGCGGTTCTGCCTGGGCCTGTTGTCCAACGTCAACCGCAACGCCGCCGTGGAGCTGACGCGCAGACACATCGGCCGCGGTGTGCGGCTGTATTACATCGGCGGAGAAGTGTTCGCCGAGTGTCTCAGCGACAGCGCCATCTTTGTCCAGAGCCCCAACTGTAACCAACGCTACGGCTGGCACCCGGCCACCGTCTGCAAGATCCCCCCACCAGGATGCAACCTGAAGATCTTCAATAACCAGGAGTTTGCCGCCCTGCTGGCCCAGTCCGTCAACGGGTTCGAGGCCGTGTACCAGCTCACCCGGATGTGCACCATCCGAATGAGCTTCGTCAAGGGCTGGGGGGCCGAGTACAGGCGACAGACGGTGACCAGCACCCCCTGCTGGATCGAGCTGCACCTCAACGGCCCCCTGCAGTGGCTCGACAAGGTGCTCACACAAATGGGCTCCCCCAGCATCCGCTGCTCCAGCGTCTCTTAG
>ENSGACT00000022796.1_GASAC
ATGAACGTCACCTCGCTCTTCTCCTTCACCAGCCCGGCGGTCAAGCGGCTGCTGGGTTGGAAGCAGGGAGACGAGGAAGAGAAATGGGCGGAAAAGGCCGTGGACGCTCTGGTTAAGAAGCTGAAAAAGAAGAAGGGGGCCATGGAGGAGCTGGAGAGGGCCCTCAGCTGCCCGGGTCAGCCCAGTAACTGTGTGACAATCCCCCGCTCCCTGGACGGACGGCTGCAGGTGTCCCACCGGAAAGGTCTGCCGCATGTTATTTATTGCCGGGTGTGGCGCTGGCCCGACCTGCAGTCGCACCACGAGCTGAAGGCCCTGGAGTGCTGCGAGTACCCCTTTGGCTCCAAACAGAAGGACGTGTGCATCAACCCGTACCACTACAAACGAGTGGACAGTCCAGTGCTGCCCCCTGTGTTGGTACCGAGGAACAGCGAGTTCAACGCCAAGCACACGATGTTGCCTCGCTTCCGCAACCCCCTGCAACAGAACGAGCCGCACATGCCACAGAATGCCACCTTCCCGGAGTCCTTTGCTCAGGCCAACCCAATGCCCCCCGCTTTCCCCAGCTCACCGGTCAACAGTTACCCAAACTCGCCGGGAAGTGGCAGCAGCAGCGCCACCTTCCCTCAGTCGCCATCCAGCTCTGACCCCGGCAGCCCGTTTCAAATGCCAGAGACACCCCCTCCTGCCTACATGCCCCCCGAGGAGCAGATGACTCAGGATTGTCCCCAGCCAATGGACACCAACCTCCTGGTTCCACCTTTGCCTCTAGAGAGTAACAACCGACCAGACGTGCAGCCCGTGGCCTACGAGGAGCCCAAGCACTGGTGCTCCATTGTTTACTACGAGCTCAACAACCGCGTGGGAGAGGCGTTCCAGGCGTCCTCCACCAGCGTGCTCGTCGACGGCTTCACGGACCCCTCCAACAACCGCAACCGGTTTTGCCTCGGCCTGCTGTCTAACGTCAACCGCAACTCCACCATCGAGAACACCCGGCGGCACATCGGCAAAGGTGTCCATCTGTACTATGTTGGCGGGGAGGTGTACGCAGAGTGTCTGAGTGACAGCAGTATCTTCGTCCAGAGCCGTAACTGTAACTACCACCACGGCTTCCATCCCACGACCGTGTGCAAGATTCCCAGCGGCTGCAGCCTGAAGATTTTCAACAACCAAGAGTTCGCCGAGCTGCTGGCGCAGTCCGTGAACCACGGCTTTGAGGCTGTCTATGAGCTCACCAAGATGTGCACCATCCGCATGAGTTTCGTTAAGGGTTGGGGGGCAGAGTACCACCGCCAGGATGTGACCAGCACACCCTGCTGGATTGAGATCCACCTGCATGGTCCCCTACAGTGGCTGGATAAGGTGCTAACCCAGATGGGCTCCCCCCACAACCCTATATCCTCCGTCTCCTAG
>ENSGACT00000023591.1_GASAC
ATGTCTTCCATCCTCCCCTTCACTCCCCCGGTTGTGAAGCGCCTGCTGGGATGGAAGAAGACCTCGACGGGGAACAAGTGGTGTGAGAAAGCTGTGAAGAGCTTGGTGAAGAAGCTGAAGAAGACGGGGCAGCTGGACGAGCTAGAGAAGGCCATCAGCACGCAGAACAGCAACACCAAGTGTGTGACCATACCCAGTAATTGCTCAGATCTATGGGGTCTAGGCTCAGGCCACACGATAGAGCAGTGGAACTCCACAGGCATGTTCGGATACCATGACCACAGCAGGTCCCTGGACGGCCGCCTTCAGGTGTCCCACCGCAAGGGCCTGCCCCACGTCATCTACTGCCGCCTGTGGAGATGGCCCGACCTCCACAGCCACCACGAGCTGAGGGCCATCGACTCGTGCCAGTTCGCCTTCAACCTCAAAAAGGATGAAGTGTGCGTCAATCCCTACCATTACCAGAGAGTGGAGACGCCTGTGCTGCCTCCAGTGTTGGTGCCACGCCACACGGAGATTCTCACCGAGCTTCCTCCCCTAGACGACTTTACAAACTCCATCCCTGAAAACACCAACTTCCCGGTCGGCATAGACCCTCCTAATAACTACATTCCAGGTCTGTATGCAAGGAGAGAAGCAGAAACCTGCATTGTTTCATCCACTTCTTACCTTCGCNGCAACGTGAACAGGAATGCCACCGTTGAAATGACGAGGAGACACATAGGTCGTGGTGTACGGTTGTATTACATCGGAGGGGAGGTGTTCGCCGAGTGCCTCAGCGACAGTGCCATTTTTGTCCAGAGTCCCAACTGCAACCAGCGATACGGCTGGCACCCGGCCACAGTCTGCAAGATACCGCCAGGCTGTAATCTTAAAATATTCAACAACCAGGAGTTTGCTGCACTGCTGGCCCAGTCAGTCAATCAGGGATTTGAGGCAGTGTACCAACTAACCAGGATGTGCACCATCAGAATGAGCTTCGTCAAGGGCTGGGGAGCAGAGTACAGGCGTCAGACAGTAACCAGCACTCCCTGTTGGATTGAGCTGCACCTCAACGGCCCCCTCCAGTGGCTGGATAAGGTGCTGACCCAGATGGGTTCACCATCGGTGCGCTGCTCCAGTATGTCCTAA
>ENSGACT00000024798.1_GASAC
ATGACCTCCATGTCCAGTCTCTTCTCCTTCACGAGCCCAGCGGTGAAACGCCTGCTCGGCTGGAAGCAGGGAGACGAGGAGGAGAAATGGGCTGAGAAGGCGGTGGACGCGCTGGTGAAAAAGCTGAAGAAGAAGAAGGGTGCCATGGAGGACCTGGAGAAGGCCCTGAGTTGCCCCGGGCAGCCCAGCAAGTGCGTAACCATCCCACGGTCACTGGACGGCCGGCTGCAGGTCTCTCACAGGAAAGGTCTTCCGCACGTCATCTACTGCAGAGTGTGGCGCTGGCCGGACCTCCAGTCCCACCACGAGCTCAAGCCCCTGGAGGTGTGCGAGTACCCGTTTGGCTCCAAGCAGAAGGAGGTCTGCATCAACCCATACCACTACAAGCGAGTGGAGAGTCCTGTGCTCCCTCCGGTCCTGGTACCGCGGCACAGCGAGTTCAACCCTCAGCATAGCTTGCTGGTACAGTTCCGCAACCTCACCCACAACGAGCCGCACATGCCCCTGAACGCCACCTTTCCAGAGTCCTTCCAGCAGCCGCCCAGTGATTGTGGCAGCGGAGGAGGGGGTGGAGGCGGTTCTTTCCCCATCTCTCCAAACTCTCCGTATCCCTCTTCACCAGCCAGCAGCGGTACTTATCCAAACTCCCCCGCCAGCTCGGGGCCCTCCAGTCCATTCCAGCTCCCAGCTGACACCCCACCCCCAGCCTATATGCCCCCCGACGAGCAGCTGGGTCAGGAGAGCCAGTCCATGGAAACCAGCAGCAGCCTGGTGCCTCCGAACGTGGCCAGAGGAGACGTGCAGCCAGTGGAGTACGAGGAGCCGAGCCACTGGTGCTCCATCGTCTACTACGAACTCAACAACCGCGTGGGCGAGGCCTACCACGCCTCGTCGACCAGCGTGTTGGTGGACGGCTTCACTGACCCCTCCAACAACAAGAACCGCTTCTGCCTCGGGCTGCTGTCAAACGTCAACCGCAACTCCACTATTGAGAACACGCGCAGGCACATCGGCAAAGGGGTGCACCTGTACTACGTGGGCGGGGAAGTGTACGCCGAGTGCCTCAGCGACACCAGCATTTTCGTCCAGAGCCGTAACTGCAATTACCACCACGGCTTCCACCCGACCACCGTGTGCAAGATCCCCAGCGGCTGCAGCCTCAAGATCTTCAACAACCAGGAGTTCGCCCAGCTGCTGGCCCAGTCGGTCAACCACGGCTTCGAGGCCGTGTACGAGCTCACCAAGATGTGCACTATCAGGATGAGCTTCGTCAAGGGCTGGGGAGCAGAGTATCACCGACAGGACGTCACCAGCACCCCCTGCTGGATCGAGGTGCACCTGCACGGGCCCCTCCAGTGGCTGGACAAGGTGCTCACACAGATGGGGTCGCCCCTCAACCCGATCTCCTCTGTGTCCTAA
>ENSGACT00000027237.1_GASAC
ATGAACTCCACCACATCCATTACATCTCTATTCTCCTTCACCAGCCCGGCGGTAAAACGCCTGCTGGGTTGGAAACAAGGGGATGAGGAAGAGAAGTGGGCGGAAAAGGCCGTGGACTCTCTAGTGAAGAAACTGAAGAAGAAGAAGGGGGCGATGGAGGAGCTGGAAAGAGCACTCAGCTGTCCAGGGCAGCCCAGCAAGTGTGTGACGATTCCTCGGTCACTAGACGGGAGGTTGCAGGTGTCCCACAGGAAGGGACTGCCCCATGTCATCTACTGCAGGGTGTGGCGCTGGCCTGATCTGCAGTCCCACCACGAGCTGAAAGCCTTGGACTGCTGCGAGTTTGATTTTGGCTCCAAGCAGAAGGACATCTGCATCAACCCGTACCACTACAGGCGCGTGGAGACTCCAGTGCTGCCGCCAGTTCTGGTCCCACGCCACAGCGAGTTCAACCCTCAACACAGTTTGCTGGCGAAGTTCCGTAACGCCTCCCTGCACAACGAGCCTCTGATGCCCCAGAACGCCACCTACCCGGACTCCTTCCCCGCGCTGCTCATCCAGTCGCCCACCTCACAGAGTTACCCCAGCTCCCCCAACAGCTCCGCGGAGCCCGGCAGTCCGTACCACATCGCGGCAGAGACTCCCCCGCCTCCATACAGCATGATGGAAACGAGCCCTCAGGAGGACGTGAAGCCCAGCAACTCCACGGAAACCCTCAAACTCACATTTTCATCTCCGCACAGAGATTTACGGCCCGTGTGTTACGAGGAACCAGAGTTCTGGTGTTCGGTAGCTTACTACGAGCTCAACAACCGAGTGGGGGAGACTTTCCACGCGTCGTCTCGCAGCGTCCTGGTGGACGGCTTCACCGACCCGTCCAACAACAAGAACCGCTTCTGCCTCGGCCTGCTGTCCAACGTCAACCGCAACTCCACCATCGAACACACACGCAGGCACATAGGCAAAGGTCTACACCTGTACTACGTGGGCGGCGAGGTGTACGCAGAGTGTCTGAGCGACAGCAGCATCTTCGTCCAGAGCCGCAACTGCAATTTCCAGCACGGCTTCCACGCCACCACGGTGTGCAAGATCCCCAGCGGCTGCAGCCTCAAGATCTTCAACAATCAGCTGTTCGCCCAGCTCCTCGCCCAGTCGGTGAACCACGGCTTCGAGGTGGTTTATGAGCTCACCAAGATGTGTACCATCCGCATGAGCTTTGTCAAGGGATGGGGCGCTGAGTACCACCGGCAAGATGTGACCAGCACCCCCTGCTGGATTGAGGTACATCTGCACGGGCCCCTTCAATGGCTGGACAAGGTCCTCACACAGATGGGGTCCCCCCACAACCCTATTTCATCAGTGTCATAA
>ENSGALT00000012781.3_CHICK
ATGTCCTCCATCCTGCCGTTCACCCCTCCCATCGTCAAGCGTCTCCTGGGCTGGAAGAAAGGGGAGCAGAACGGGCAGGAGGAGAAATGGTGCGAGAAGGCGGTGAAGAGCCTGGTGAAGAAGCTGAAGAAGACGGGGCAGCTGGACGAGCTGGAGAAGGCGATCACCACGCAGAACATCAACACCAAGTGCATCACCATCCCCAGGTCGCTGGATGGCCGGCTGCAGGTGTCCCACCGCAAGGGCCTTCCCCATGTCATCTACTGCCGGCTGTGGCGGTGGCCGGACCTGCATAGCCACCATGAGCTGCGGGCCATGGAGATGTGTGAGTACGCCTTCAACATGAAGAAGGACGAAGTCTGTGTGAATCCCTATCATTACCAACGAGTGGAGACCCCAGTGTTACCCCCAGTGCTGGTGCCTCGGCACACGGAGATCCCAGCTGAGTTCCCACCGTTGGACGATTACAGTCACTCTATCCCAGAGAACACTAACTTCCCAGCAGGCATTGAGCCGCAGAGCAACTACATCCCAGAGACACCTCCTCCAGGCTATTTGAGTGAGGATGGAGAAACTAGTGACCACCAGATGAACCCCAGCATGGATGCAGGTTCTCCAAACTTATCACCAAATCCTATGTCTCCGGCACACAATAATCTGGATCTGCAGCCCGTTACCTACTGCGAGCCGGCGTTCTGGTGCTCCATATCCTACTATGAACTCAACCAGCGCGTGGGGGAGACGTTCCATGCCTCGCAGCCCTCCATGACCGTGGATGGTTTCACTGACCCGTCGAATTCTGAACGCTTCTGCCTTGGTCTGCTCTCTAATGTGAACAGGAATGCAGCAGTGGAGCTCACGAGACGGCACATCGGAAGAGGAGTGAGGCTGTACTACATTGGTGGCGAGGTGTTTGCTGAGTGCCTTAGTGACAGTGCCATTTTTGTCCAGTCTCCCAACTGCAACCAGCGCTACGGCTGGCACCCAGCAACAGTCTGCAAGATCCCACCAGGATGTAACTTGAAGATTTTTAACAACCAGGAATTCGCAGCTCTCTTGGCTCAGTCTGTAAACCAGGGCTTCGAAGCTGTGTACCAGCTGACCAGGATGTGCACGATTCGGATGAGCTTCGTCAAGGGTTGGGGAGCAGAATACAGGCGGCAGACGGTGACCAGCACTCCCTGCTGGATTGAGCTGCACCTCAACGGCCCTCTGCAGTGGCTGGACAAGGTCCTCACACAGATGGGCTCCCCGAGCATCCGCTGCTCCAGCGTCTCCTAA
>ENSGALT00000022940.1_CHICK
AGCACTTGCTCTGAAATTTGGGGACTGAGTACACCAAACACGATAGATCAGTGGGAAACATCAGGCCTTTACAGCTTCTCTGAACAAACCAGATCTCTTGATGGCCGACTACAGGTATCGCATCGTAAAGGACTACCACATGTCATCTACTGTCGTCTGTGGCGCTGGCCAGATCTTCACAGCCACCATGAACTTAAAGCAATCGAAAACTGCGAATATGCTTTTAATCTTAAGAAGGATGAAGTATGTGTAAACCCATACCACTACCAGAGAGTGGAGACACCAGTCTTGCCTCCTGTACTAGTGCCACGGCACACTGAGATTCTAACAGAACTTCCTCCTCTTGATGACTACACCCATTCCATTCCTGAAAACACTAACTTCCCAGCTGGAATTGAACCACAGAGCAATTACATACCAGAAACACCACCTCCAGGATATATCAGTGAAGATGGAGAAACAAGTGACCAGCAGTTGAACCAAAGCATGGATACAGGATCTCCAGCAGAGCTGTCTCCCAGTACTCTCTCCCCAGTTAATCACAGCCTGGACTTGCAGCCAGTCACTTATTCGGAACCCGCATTTTGGTGTTCAATAGCATATTATGAGTTGAATCAAAGAGTGGGAGAAACCTTCCATGCATCACAGCCTTCCCTGACTGTAGATGGCTTCACAGATCCATCCAATTCAGAACGGTTTTGTCTAGGTCTGCTTTCCAATGTCAACAGAAATGCAACAGTGGAAATGACAAGGCGACACATAGGAAGGGGAGTGCGTCTCTATTACATCGGTGGAGAAGTTTTTGCCGAGTGTCTTAGTGATAGCGCAATTTTTGTTCAGAGCCCCAACTGTAATCAAAGATATGGCTGGCATCCAGCAACTGTCTGCAAAATCCCACCAGGATGCAACCTAAAAATCTTTAATAACCAAGAATTTGCTGCTCTTCTGGCTCAGTCTGTGAATCAGGGTTTTGAAGCAGTTTATCAGCTTACCAGAATGTGTACCATAAGGATGAGTTTTGTTAAAGGATGGGGAGCGGAGTACAGGCGGCAAACAGTAACAAGCACTCCTTGCTGGATTGAACTTCATCTGAATGGACCTCTACAATGGTTGGACAAAGTATTGACTCAGATGGGCTCCCCTTCAGTACGC
>ENSGALT00000027547.3_CHICK
ATGCACTCCAGCACCCCTATCAGTTCCTTGTTCTCCTTCACCAGCCCTGCAGTGAAAAGGCTGCTGGGCTGGAAACAAGGAGATGAAGAGGAAAAGTGGGCAGAAAAAGCTGTTGATTCCCTGGTGAAGAAATTAAAGAAGAAAAAAGGTGCCATGGAAGAACTGGAAAGGGCTCTAAGCTGCCCAGGTCAGCCCAGTAAATGTGTCACGATCCCACGTTCCTTGGATGGGCGGCTGCAGGTTTCTCACCGCAAGGGGCTCCCTCATGTCATATACTGCAGAGTGTGGCGTTGGCCTGATTTACAATCTCACCATGAATTGAAGCCACTGGAATGTTGTGAGTTCCCATTTGGCTCAAAACAGAAAGAAGTGTGCATTAACCCCTACCATTACCGGCGGGTGGAAACTCCAGTCCTACCTCCAGTACTTGTTCCAAGACACAGCGAGTTTAACCCTCACCTCAGCCTTCTCGCCAAGTTTCGAAATACTTCTCTGCACAGTGAGCCACTGATGCCACACAATGCCACCTATCCTGATTCTTTCCAACATCCTCCATGCACCCCGTTTCCACCATCACCCAGCCACATGTTCTCCCAGTCGCCTAACAGCATCAGCTACCCCAACTCACCAGGAAGCTCTTCTGGACCAGGAAGTCCATATCAGCTCACGGTGGAAACTCCACCCCCACCCTACCACGCAAGAGAAACTCCAGGAAGCCACAATGGGCGGTCAATGGATGCTATAGCTGAAAGCCAACTAGTACTGTCTTTGCCCAATGGAGGTAAATCTGCCGATGGAGAAACTGAAAATTTTCGGCCTGTTTGCTATGAGGAACCACAACACTGGTGCTCAGTTGCCTACTATGAACTCAACAACAGGGTAGGAGAGACTTTCCAGGCTTCCTCTCGAAGTATCCTTATAGATGGATTTACAGATCCCTCAAATAACAAAAACAGGTTCTGCCTGGGACTGCTCTCGAATGTAAACCGCAATTCGACTATAGAAAACACCAGGAGACACATAGGAAAAGGTGTCCATCTTTATTATGTTGGTGGAGAAGTGTATGCTGAATGTGTCAGTGACAGCAGTATTTTCGTGCAGAGCCGCAATTGTAACTATCAGCATGGTTTCCACCCAGCCACTGTCTGTAAGATCCCCAGTGGCTGCAGCCTCAAGATCTTCAACAACCAGCTCTTCGCCCAGCTGCTTGCCCAGTCAGTCAATCATGGCTTTGAAGTGGTATATGAGCTGACGAAGATGTGTACGATTCGAATGAGCTTTGTTAAAGGCTGGGGAGCAGAGTATCATCGCCAAGATGTTACAAGCACGCCCTGCTGGATTGAGATCCACCTTCACGGACCATTGCAATGGCTGGATAAGGTTCTGACACAGATGGGCTCACCTCATAACCCCATCTCTTCCGTCTCTTAA
>ENSGALT00000029461.1_CHICK
GCCCCATCCATGCCAACCAGAGGTGCCAGCTCCACCGCAGCTCCGGGAGGGTTAATAGATTCCCAAGTTCTCCAGGAGTCAGGGGATCACTCACACTGGTGCGTGGTGGCATACTGGGAAGAGAAGACACGCGTGGGTCGGCTGTACTCTGTCCAAGAGCCCTCCCTGGATATCTTCTATGATCTACCTCAGGGGAACGGCTTCTGCCTTGGGCAGCTCAACTCGGACAACAGAAGCCAGCTGGTGCAGAAGGTGCGCAGCAAGATTGGGTACGGCATCCAGCTCACCAAGGAGGTGGACGGCGTGTGGGTCTACAACCGCAGCAGCTACCCCATCTTCATCAAGTCGGCCACACTGGACAACCCCGACTCCAGGACGTTGCTGGTGCACAAAGTGTTCCCGGGTTTTTCCATCAAGGCTTTTGATTACGAGAAGGCGTACAGCCTGCAGAGGCCGAATGACCACGAGTTCATGCAGCAGCCATGGACTGGATTTACCGTGCAGATCAGCTTTGTGAAGGGCTGGGGCCAGTGCTACACCAGGCAGTTCATCAGCAGCTGCCCGTGCTGGTTAGAGGTTATTTTTAATAACCGA
>ENSGALT00000030113.2_CHICK
ATGAACGTGACAAGTTTATTTTCCTTCACCAGCCCAGCAGTGAAGAGGCTGTTGGGGTGGAAGCAGGGAGATGAAGAAGAAAAATGGGCAGAGAAGGCTGTTGATGCACTAGTGAAAAAACTAAAGAAGAAAAAAGGTGCTATGGAGGAGCTGGAGAAAGCGTTAAGCTGTCCTGGTCAGCCCAGCAACTGTGTCACAATTCCTCGGTCCTTGGATGGCCGGCTTCAGGTTTCACACCGGAAAGGGCTGCCGCATGTAATTTACTGCAGAGTGTGGCGCTGGCCAGACCTGCAAAGCCATCATGAACTGAAACCACTGGAATGCTGCGAGTTTCCTTTTGGTTCAAAACAGAAGGAGGTCTGCATCAATCCTTACCACTACAAGCGGGTAGAAAGTCCTGTTCTACCTCCGGTGCTGGTTCCAAGGCACAGCGAATACAACCCTCAGCACAGCCTCTTGGCTCAGTTCCGCAACTTGGGACAAAATGAGCCCCACATGCCACACAACGCTACTTTCCCGGACTCTTTTCAGCAACCCAACAGTCACCCGTTCCCCCATTCGCCAAACAGCAGCTATCCAAACTCGCCTGGAAGCAGCAGTAGCACCTACCCACATTCTCCAGCCAGCTCAGACCCAGGAAGCCCTTTTCAGATGCCAGCTGATACTCCTCCTCCTGCTTACCTGCCTCCGGAAGATCAGATGACACACGATACCTCCCAGCCAATGGATACCAACATGATGGCACCCGGAATCCACCCTGACATACACAGAGGAGATGTTCAGGCTGTTGCTTATGAAGAGCCGAAGCATTGGTGCTCCATTGTTTATTACGAGCTGAATAATCGTGTTGGGGAGGCCTTCCATGCCTCTTCCACCAGCATCCTGGTGGATGGCTTCACTGATCCTTCAAACAACAAAAACAGATTTTGCCTGGGGCTGCTCTCCAATGTTAACCGGAATTCCACCATTGAGAATACAAGGAGGCACATTGGAAAAGGTGTTCATCTCTATTATGTTGGTGGAGAAGTGTACGCTGAATGCCTCAGCGACAGCAGTATTTTTGTGCAAAGTCGAAACTGCAACTACCACCATGGTTTCCATCCAACCACAGTGTGCAAAATTCCCAGTGGCTGCAGTTTGAAGATTTTCAATAATCAGGAGTTCGCTCAGCTCTTAGCACAGTCGGTGAACCATGGCTTTGAGACGGTGTATGAGCTTACCAAGATGTGCACTCTCCGCATGAGTTTTGTAAAGGGTTGGGGAGCTGAATATCATCGACAAGATGTAACGAGCACTCCATGCTGGATAGAGATACACCTTCACGGTCCCCTTCAGTGGCTGGATAAAGTACTTACTCAGATGGGCTCTCCTCATAATCCTATTTCTTCAGTGTCTTAA
>ENSGALT00000038305.1_CHICK
ATGTTCAGGTCCAAACGCTCAGGGCTGGTGCGGCGGCTTTGGAGGAGCCGCGTTATCCCGGAGAGGGACGGAGGAGATGGGAACGGCCAAAGCTCGGAGCGAAACGCGACGGCGGTGACGGCCGAGGGACAGCGCATGGCACAGCCGCGCCGGGCGCAGGAGGGCGAGGGCCGCCCGGTGCGCTGCTGCCTGTTCGCCGAGCGGCCCGGCCCCGAGCTGCCGCCGCCGCCGCCTCCTCCTCCCGGCGGCGCCTCTCCCCCCGGGTCGGGCGGAGGCGAAAGCTTGNCCGACCTGCAGCACCCCGCCGAGCTGAAGGCCCTGTGCGAATGTCAGAGTTTCGGGGCGGCCGACGGCCCCACCGTGTGGTGTAATCCGTACCACTTCAGCCGGCTCTGTGGGCCAGAGTCTCCGCCGCCTCCCTACTCCCGGCTGTCTCCTAACGACGAGCAAAAGCCACTGGATCTCTCGGATTCCACGTTGTCTTACACTGAAACGGAGGCGACGAACTCACCCAACGTCACGCCCGGGGAGTTCTCAGACGCCAGCACGTCGCCCGATGCCGTGAAGAGGAGCCATTGGTGCAACGTGGCCTACTGGGAGCACCGGACGCGCGTCGGCCGCCTCTACACAGTGTACGAACAGTCTGTCAGTATATTTTATGACCTACCTCAAGGAAACGGCTTCTGCCTCGGACAGCTAAACCTGGAAAACAGGAGCGAGACTGTGAGAAGGACTCGAAGTAAAATCGGTTACGGGATTTTACTTAGCAAAGAACCGGACGGTGTGTGGGCTTACAATCGCAGCGAGCATCCCATCTTCGTCAACTCCCCGACACTGGACATCCCCAACTGTAGGACTTTGATAGTGCGCAAGGTGATGCCGGGCTATTCCATCAAGGTGTTTGACTACGAGAAGTCCTGCCTCTTGCAGCACACTGCGGAGCTGGATTATGCAGACGGGCCCTACGACCCCAACAGCGTGCGGATCAGCTTTGCCAAGGGCTGGGGGCCGTGTTACTCGAGACAGTTCATCACGTCTTGCCCGTGTTGGCTGGAGATCTTGCTCAGTAACAATCGATAA
>ENSGALT00000039647.1_CHICK
ATGTCATCCATTCTGCCATTCACTCCACCGGTTGTGAAGAGACTCCTTGGGTGGAAGAAGTCAGCTGGTGGCTCTGCAGGGGCTGGTGGTGGTGAGCAGAATGGGCAAGAGGAGAAGTGGTGTGAAAAAGCGGTGAAAAGCTTGGTCAAGAAGCTAAAGAAAACAGGACAGCTGGATGAGCTTGAGAAGGCCATTACCACTCAGAACTGCAATACGAAGTGTGTGACTATACCAAGCACTTGCTCTGAAATTTGGGGACTGAGTACACCAAACACGATAGATCAGTGGGACACAACAGGCCTTTACAGCTTCTCTGAACAAACCAGATCTCTCGATGGCCGACTACAGGTGTCGCATCGTAAAGGACTACCGCATGTCATCTACTGTCGCCTGTGGCGCTGGCCGGATCTTCACAGCCACCATGAACTTAAAGCAATTGAAAACTGTGAATATGCTTTTAATCTTAAAAAGGATGAAGTGTGTGTGAATCCATACCACTACCAGAGAGTGGAGACACCAGTCTTGCCTCCTGTACTAGTGCCACGGCACACTGAGATCCTAACTGAGCTTCCTCCTCTTGATGACTACACTCATTCCATTCCTGAGAACACTAATTTCCCAGCTGGGATTGAACCACAAAGCAATTACATACCAGGTATTTTCTTACCTCCCAGCGTAAACAACAATTCTGAGACGAGTGACCAGCAGTTGAACCAAAGCATGGATACAGGATCTCCAGCAGAGCTGTCTCCCAGCACTCTCTCTCCAGTTAACCATAGCCTGGATTTGCAGCCAGTCACTTACTCGGAGCCCGCATTCTGGTGTTCTATAGCGTATTACGAATTGAATCAAAGAGTGGGAGAAACCTTCCATGCATCACAACCTTCCCTGACTGTGGATGGCTTCACAGACCCATCCAATTCGGAACGGTTTTGTCTAGGTCTGCTTTCCAACGTCAACAGGAATGCAACAGTGGAAATGACAAGACGACACATAGGGAGGGGAGTGCGTCTCTATTACATCGGCGGAGAAGTGTTTGCCGAGTGCCTCAGTGATAGCGCGATTTTTGTTCAGAGCCCCAACTGTAATCAAAGATATGGCTGGCATCCTGCAACCGTCTGCAAAATCCCACCAGGATGCAATCTAAAAATCTTTAATAACCAAGAGTTTGCTGCTCTTCTGGCTCAGTCTGTGAATCAGGGTTTTGAAGCAGTTTATCAGCTTACCAGAATGTGTACCATCAGGATGAGTTTTGTTAAAGGATGGGGAGCTGAGTATAGGCGGCAGACCGTAACAAGCACTCCTTGCTGGATTGAACTTCATCTGAACGGACCTCTACAATGGCTGGACAAAGTATTGACTCAGATGGGCTCCCCTTCAGTACGCTGCTCCAGCATGTCGTAA
>ENSGALT00000040187.1_CHICK
GTGTGTCAAATGACGTCAATGGCCAGTTTGTTCTCCTTTACTAGCCCAGCTGTAAAGCGTCTGTTGGGCTGGAAACAAGGAGATGAAGAGGAAAAATGGGCAGAAAAAGCTGTCGATGCTTTGGTTAAAAAGCTGAAAAAGAAAAAAGGTGCTATGGAAGAACTGGAGAAAGCTTTGAGCAGTCCAGGACAGCCCAGCAAGTGTGTTACTATCCCCCGTTCGTTAGATGGACGACTTCAGGTTTCTCACAGAAAAGGCCTTCCCCATGTAATTTACTGTCGGGTCTGGCGTTGGCCTGATCTACAAAGCCATCATGAGCTGAAGCCATTGGATATTTGTGAATTTCCTTTTGGATCTAAACAGAAGGAAGTCTGCATCAATCCTTACCACTATAAGAGGGTGGAGAGCCCAGTTCTACCTCCAGTGTTAGTGCCTAGACATAGTGAATTCAATCCACAGCACAGTCTACTAGTTCAGTTCAGGAACCTAAGCCACAATGAACCACATATGCCACATAATGCGACATTTCCAGATTCCTTCCAGCAACCCAACAGCACTCCATTTTCCATTTCGCCAAACAGTCCCTATCCACCTTCTCCAGCCAGCAGCACTTACCCAAGCTCCCCAGCTAGCTCTGGACCATCTAGTCCATTTCAGCTACCTGCTGATACTCCACCTCCTGCATATATGCCCCCTGATGATCAAATGGGGCAGGATAACTCTCAGTCTATGGACACAAGCAATACAATGATCCCTCAAATCATGCCAAATATATCTACCAGAGATGTTCAGCCTGTTGCCTATGAAGAACCCAAACACTGGTGTTCGATTGTGTATTACGAATTAAATAATCGTGTTGGAGAGGCCTTTCATGCATCTTCCACAAGTGTCTTAGTAGATGGGTTTACAGATCCCTCCAATAATAAAAACAGGTTCTGCTTGGGTTTGCTCTCAAATGTTAATCGCAACTCAACAATTGAGAACACTAGACGACATATTGGGAAAGGAGTTCATCTCTACTATGTTGGTGGGGAAGTCTATGCTGAGTGTTTAAGTGACAGCAGCATATTTGTACAGAGCAGGAACTGCAACTACCACCACGGCTTTCATCCAACAACTGTATGCAAGATTCCTAGTGGATGCAGCCTGAAAATCTTTAACAATCAGGAATTTGCTCAGCTTTTAGCTCAGTCTGTCAACCATGGATTTGAAGCAGTGTATGAGCTCACCAAAATGTGCACCATCCGAATGAGTTTTGTAAAGGGGTGGGGAGCTGAATATCACCGACAAGATGTCACAAGCACCCCATGCTGGATAGAAATTCATCTTCATGGGCCCCTCCAGTGGCTGGATAAAGTACTTACACAAATGGGTTCTCCTCTTAATCCCATTTCATCTGTTTCATAG
>ENSLAFT00000000142.1_LOXAF
ATGTCGTCCATCTTGCCATTCACTCCACCAGTTGTGAAGAGACTGCTGGGATGGAAGAAATCTGCTGGTGGGTCTGGAGGAGCAGGCGGAGGAGAACAGAACGGACAGGAAGAAAAGTGGTGTGAGAAAGCAGTTAAAAGTCTGGTGAAGAAGTTAAAGAAAACAGGACGATTAGATGAGCTTGAGAAAGCCATCACCACTCAAAATTGTAATACTAAATGTGTTACTATACCAAGCACTTGCTCTGAAATTTGGGGACTGAGTACACCAAATACGATAGATCAGTGGGATACAACAGGCCTTTACAGCTTCTCTGAACAAACCAGGTCTCTTGATGGTCGTCTTCAGGTATCTCATCGAAAAGGATTGCCACATGTTATATATTGCCGATTATGGCGCTGGCCAGATCTTCACAGTCATCATGAACTCAAAGCAATTGAAAACTGCGAATATGCTTTTAATCTTAAAAAGGATGAAGTATGTGTAAACCCTTACCACTATCAGAGAGTTGAGACACCAGTTTTGCCTCCAGTATTAGTGCCACGGCACACTGAGATCTTAACAGAACTACCGCCTCTGGATGATTATACTCACTCCATTCCAGAAAACACTAATTTCCCGGCGGGAATTGAGCCACAGAGTAATTACATCCCAGAAACACCACCTCCTGGATATATCAGTGAAGATGGAGAAACAAGTGATCAACAGCTGAACCAAAGTATGGACACAGGATCTCCAGCGGAGCTGTCTCCTACCACTTCCCCCGTTAATCATAGCTNNNNNNNNNNNNNNNNNNNNNNNNNNNNNNNNNNNNNNNNNNNNNNNNNNNNNNNNNNNNNNNNNNNNNNNNNNNNNNNNNNNNNNNNNNNNNNNNNNNNNNNNNNNNNNNNNNNNNNNNNNNNNNNNNNNNNNNNNNNNNNNNNNNNNNNNNNNNNNNNNNNNNNNNNNNNNNNNNNNNNNNNNNNNNNNGTAGAAATGACAAGAAGGCATATAGGAAGAGGCGTGCGCTTATATTACATAGGTGGGGAAGTTTTTGCTGAGTGCCTAAGTGACAGTGCAATCTTTGTGCAGAGCCCCAATTGTAATCAGAGATACGGCTGGCACCCTGCAACAGTGTGTAAGATTCCACCAGGCTGTAATCTCAAGATCTTCAACAATCAGGAATTTGCTGCCTTTCTGGCTCAGTCTGTTAATCAGGGTTTTGAAGCCGTGTACCAGCTAACTAGAATGTGCACCATAAGAATGAGTTTTGTGAAAGGATGGGGAGCAGAATAC
>ENSLAFT00000002903.1_LOXAF
ATGCATTCCAGCACCCCCATCAGCTCTCTGTTCTCCTTCACCAGCCCAGCAGTAAAGAGACTGCTAGGCTGGAAACAAGGAGATGAAGAGGAAAAGTGGGCAGAGAAGGCGGTAGACTCTTTAGTGAAGAAATTAAAGAAGAAGAAAGGAGCCATGGATGAGCTGGAGAGGGCCCTCAGCTGTCCGGGGCAGCCCAGCAAGTGTGTCACAATTCCCCGGTCATTGGATGGACGGCTGCAGGTGTCCCACCGCAAGGGTTTGCCCCATGTCATTTATTGCCGAGTGTGGCGTTGGCCTGATCTTCAGTCCCACCATGAGTTGAAGCCACTGGAGTGCTGTGAATTCCCATTTGGCTCGAAGCAGAAAGAGGTGTGCATTAACCCTTATCACTACCGCAGAGTGGAGACTCCAGTGCTGCCTCCTGTGCTTGTGCCAAGACACAGTGAATATAATCCCCAGCTCAGCCTTCTGGCCAAGTTCCGCAGTGCCTCCCTCCATAGTGAACCACTCATGCCGCACAATGCCACCTATCCCGACTCCTTCCAGCATCCTCAGTGTTCTGCATTCCCTCCGTTGGCCAGTCATGCTTTCTCGCAGCCCCCATGCACTGCCACCTACCCTCACTCCCCAGGAAGTTCTTCTGAGCCAGCGAGTCCATATCAGCACTCAGNNNNNNNNNNNNNNNNNNNNNNNNNNNNNNNNNNNNNNNNNNNNNNNNNNNNNNNNNNNNNNNNNNNNNNNNNNNNNNNNNNNNNNNNNNNNNNNNNNNNNNNNNNNNNNNAATTCCGGTCAGTATGCTATGAGGAGCCACAGCACTGGTGCTCCGTTGCCTACTATGAACTGAACAACCGAGTCGGGGAGACGTTCCAGGCCTCCTCCCGAAGTGTGCTGATAGATGGATTCACAGACCCTTCAAATAACCGGAACAGATTCTGTCTTGGACTTCTTTCCAACGTAAACAGAAACTCAACAATAGAAAATACCAGGAGACACATAGGAAAGGNNNNNNNNNNNNNNNNNNNNNNNNNNNNNNNNNNNNNNNNNNNNNNNNNNNNNNNNNNNNNNNNNNNNNNNNNNNNNNNNNNNNNNNNNNNNNNNNNNNNNNNNNNNNNNNNNNNNNNNNNNNNNNNNNNNNNNNNNNNNNNNNNNNNNNNNNNNNNNNNNNNNNNNNNNNNNNNNNNNNNNNNNNNNNNNNNNNNNNNNNNNNNNNNNNNNNNNNNNNNNNNNNNNNNNNNNNNNNNNNNNNNNNNNNNNNNNNNNGGCTGGGGAGCTGAATATCATCGCCAGGATGTCACGAGC
>ENSLAFT00000004339.1_LOXAF
ATGACGTCAATGGCCAGCTTGTTTTCTTTTACTAGTCCAGCAGTAAAGCGATTGTTGGGCTGGAAACAAGGTGACGAGGAGGAAAAATGGGCAGAAAAGGCAGTCGACGCTTTGGTGAAAAAGTTAAAAAAGAAAAAGGGTGCCATGGAGGAACTGGAGAAAGCCTTGAGTAGTCCAGGACAGCCAAGCAAATGTGTCACTATTCCTAGGTCTTTAGATGGACGCCTGCAGGTTTCTCACAGAAAAGGCCTGCCCCATGTTATATATTGTCGTGTTTGGCGCTGGCCTGATTTGCAGAGTCATCATGAGCTAAAACCATTGGATATTTGTGAATTTCCTTTTGGATCTAAGCAAAAAGAAGTCTGTATCAATCCATATCACTATAAGAGAGTGGAGAGTCCAGTCTTACCTCCAGTATTAGTGCCTCGTCATAATGAATTCAATCCACAACATAGCCTTCTGGTTCAGTTTAGGAACCTGAGCCACAATGAACCGCACATGCCACAAAATGCCACGTTTCCAGATTCTTTCCACCAGCCCAACAACACTCCTTTTCCCTTGTCACCAAACAGCCCTTATCCCCCTTCCCCCGCTAGCAGCACATATCCCAATTCTCCTGCAAGTTCTGGACCAGGAAGTCCATTTCAGCTTCCAGCTGATACCCCTCCTCCCGCCTATATGCCACCCGATGATCAGATGGGTCAGGATAATTCTCAGCCTATGGATACAGGCAGTAATATGATCCCTCAGATTATGCCCAGTATATCCAGCAGAGATGTTCAGCCTGTTGCCTACGAAGAGCCCAAACATTGGTGTTCAATTGTGTACTATGAGTTAAACAACCGTGTTGGGGAAGCCTTTCATGCATCTTCTACTAGTGTGTTAGTAGATGGATTCACAGATCCTTCAAATAACAAAAGTAGATTCTGCTTGGGGTTGTTGTCAAATGTTAATCGTAATTCAACAATTGAAAACACTAGGCGACATATTGGAAAAGGTGTTCATCTGTACTATGTTGGCGGGGAGGTATATGCGGAGTGCCTCAGTGACAGCAGCATATTTGTACAGAGTAGGAACTGCAACTTTCATCATGGCTTTCATCCTACTACTGTCTGTAAGATTCCCAGCAGCTGCAGCCTCAAAATTTTTAACAATCAGGAATTTGCTCAGCTTCTGGCTCAGTCTGTCAACCATGGGTTTGAGGCAGTGTATGAGCTCACCAAAATGTGCACCATTCGAATGAGTTTTGTCAAGGGCTGGGGAGCAGAATATCACCGACAGGATGTTACCAGCACCCCGTGTTGGATTGAAATTCATCTTCATGGGCCTCTTCAGTGGCTGGATAAAGTCCTCACTCAGATGGGCTCCCCTCTGAACCCCATATCTTCTGTTTCATAG
>ENSLAFT00000008014.1_LOXAF
CGGGCGCATGGGGCCGGCGGCGGCGGCGCGAGCAGGGCTGGCTGCTGCATGGGCAAGGCAGTCAGAGGTGCCAAAGGTCACCACCATCCCCATCCCCCAACCGCGGGCGCCGGCGCAGCCGGGGGCGCCGAGGCGGATTTGAAGGCGCTCACGCACTCGGTGCTGAAGAAACTGAAGGAGCGGCAGCTGGAGCTGCTGCTCCAGGCCGTGGAGTCCCGCGGCGGGACCCGCACCGCGTGCCTCCTGCTTCCCGGCCGCCTTGACTGCAGACTGGGCCCGGGGGCGCCCGCCGGCGCGCAGCCCGCGCAGCCGCCCTCGGCTTACTCGCTCCCCCTCCTGCTGTGCAAAGTGTTCAGGTGGCCGGATCTCAGGCATTCCTCGGAAGTCAAGAGGCTGTGTTGCTGTGAATCTTACGGGAAAATCAACCCTGAGCTGGTGTGCTGCAACCCCCATCACCTTAGCCGACTCTGCGAACTAGAGTCTCTCTCTCCTCCTTACTCCAGATACCCGATGGATTTTCTCAAACCAACTGNNNNNNNNNNNNNNNNNNNNNNNNNNNNNNNNNNNNNNNNNNNNNNNNNNNNNNNNNNNNNNNNNNNNNNNNNNNATTCTCAACTTCTTCTGGAACCTGGGGATCGGTCACACTGGTGCGTGGTGGCATACTGGGAGGAGAAGACGAGAGTGGGGAGGCTCTACTGTGTCCAGGAGCTCTCCCTGGACATCTTTTATGATCTACCTCAGGGGAATGGCTTTTGCCTCGGACAGCTCAATTCGGACAACAAGAGTCAGCTGGTGCAGAAAGTGCGGAGCAAAATCGGCTGTGGCATTCAGCTCACGCGGAAGGATGGCGTGTGGGTGTACAACNNNNNNNNNNNNNNNNNNNNNNNNNNNNNNNNNNNNNNNNNNNNNNNNNNNNNNNNNNNNNNNNNNNNNNNNNNNNNNNNNNNNNNNNNNNNNNNNNNNNNNNNNNNNNNNNNNNNNNNNNGTACCAGCCTGCAGCGGCCCAACGACCATGAGTTCATGCAGCAGCCGTGGACTGGCTTCACCGTGCAGATCAGCTTCGTGAAGGGCTGGGGCCAGTGCTACACCCGCCAGTTCATCAGCAGCTGCCCGTGCTGGCTGGAGGTCATCTTCAACAGCCGGTAG
>ENSLAFT00000012593.1_LOXAF
ATGGACAATATGTCTATTACGAATACACCAACAAGTAATGATGCCTGTCTGAGCATTGTACATAGTTTGATGTGCCATAGACAAGGTGGAGAGAGTGAAACATTTGCAAAAAGAGCAATTGAAAGTTTGGTAAAGAAGCTGAAGGAGAAAAAAGATGAATTGGATTCTTTAATAACAGCTATAACTACAAATGGAGCTCATCCTAGCAAATGTGTTACCATACAGAGAACACTGGATGGAAGGCTTCAGGTGGCTGGTCGGAAAGGATTTCCTCATGTGATCTATGCTCGTCTCTGGCGGTGGCCTGATCTTCACAAAAACGAACTAAAACATGTTAAATATTGTCAGTATGCATTTGACTTAAAATGTGATAGTGTCTGTGTGAATCCTTATCACTATGAACGAGTTGTATCACCTGGAATTGATCTCTCAGGATTAACACTGCAGAGTAATGCTCCACCAAGTATGTTGGTGAAGGACGAATATGTTCATGACTTTGAGGGACAGCCATCGTTACCCACTGAAGGACATTCAATTCAAACCATCCAGCATCCACCAAGTAATCGTGCATCAACAGAGACATACAGCACTCCAGCTCTGTTAGCCCCATCTGAGTCTAATGCCACCAGCACCACCAACTTTCCCAACATTCCTGTGGCTTCCACAAGTCAGCCTGCCAGTATCCTGGCAGGCAGCCACAGTGAAGGACTGTTGCAGATAGCTTCAGGGCCTCAGCCAGGACAGCAGCAGAATGGATTTACTGGTCAGCCAGCTACTTACCATCATAACAGCACTACCACCTGGACTGGAAGTAGAACCGCACCATACACACCTAATTTGCCTCACCACCAAAACGGCCATCTTCAGCACCACCCGCCTATGCCGCCCCATCCCGGACATTACTNNNNNNNNNNNNNNNNNNNNNNNNNNNNNNNNNNNNNNNNNNNNNNNNNNNCTCCTGAATATTGGTGTTCCATTGCTTACTTTGAAATGGATGTTCAGGTAGGAGAGACATTTAAGGTTCCTTCAAGCTGCCCTATTGTTACTGTTGATGGATACGTGGACCCTTCTGGAGGAGATCGCTTTTGCTTGGGTCAACTCTCCAATGTCCACAGGACAGAAGCCATTGAGAGAGCAAGGTTGCACATAGGCAAAGGTGTGCAGTTGGAATGTAAAGGTGAAGGTGATGTTTGGGTCAGGTGCCTTAGTGACCACGCAGTCTTTGTACAGAGTTACTACTTAGACAGAGAAGCCGGACGTGCACCTGGAGATGCTGTTCATAAGATCTACCCAAGTGCATATATAAAGNNNNNNNNNNNNNNNNNNNNNNNNNNNNNNNNNNNNNNNNNNNNNNNNNNNNNNNNNGCTGCAGCCGCCGCTCAGGCAGCAGCCGTGGCAGGAAACATCCCTGGCCCAGGATCAGTAGGTGGAATAGCTCCAGCCATCAGTTTGTCTGCTGCTGCTGGAATTGGTGTGGATGACCTT
>ENSLAFT00000013285.1_LOXAF
GGGAGCTTGGGCAGCCGAGCTGAGCCGGCCCAGCGGGCACGAGAAGGTGGAGGCTGCGGCCGCTCTGAAGTCCGCCCGGTAGCCCCGCGGCGGCCCCGGGACGCGGTGGGACAGCGAGGTGCCCAGGGCGCTGGGAGGCGCCGGCGCTCAGGGGGCCCCCCGAGGCCCATATCGGAGCCGGGGGCTAGCGCCTGGGGCTCCCCGCTGGAAGTGGCGGAGTCGGGAGGCCTGGGCTGGCTGCCCGAGAGTGACTGCGAGACGGTGACCTGCTGTCTCTTCTCGGAGCGGGACGCAGCCGGCGCGCCCCGGGAGGCCGCCGACTCCCTGGCCGGGGCTGCCCTGGAGGCGGCGGGCGGCGGGCGGAGTCGCGAAGCCCGCTCGAGGCTGCTGCTGCTGGAGCAGGAGCTCAAGACGGTCACGTACTCGCTGCTGAAGCGGCTCAAGGAGCGCTCGCTGGACACGCTGCTGGAGGCGGTGGAGTCCCGCGGCGGCGTGCCGGGCGGCTGCGTGCTGGTGCCGCGCGCCGACCTCCGCCTGGGCGGCCAGCCCGCGCCGCCGCAGCTGCTGCTCGGCCGCCTCTTCCGCTGGCCCGACCTGCAGCACGCCGTGGAGCTGAAGCCCCTGTGCGGCTGCCACAGCTTCGCCGCCGCCGCCGACGGCCCCACCGTGTGCTGCAATCCCTACCACTTCAGCCGGCTCTGCGGGCCAGAATCACCATCACCTCTCTACTCTCGGCTGTCTCCTTGTGACGAGTACAAGCCACTGGNNNNNNNNNNNNNNNNNNNNNNNNNNNNNNNNNNNNNNNNNNNNNNNNNNNNNNNNNNNNNNNNNNNNNNNNNNNNNNATGCCAGCATGTCTCCCGATGCCACAAAGCCAAGCCACTGGTGCAGCGTGGCGTACTGGGAGCACCGGACACGAGTGGGCCGCCTCTATGCGGTGTACGACCAGGCCGTCAGCATCTTCTATGACCTACCTCAGGGCAGCGGCTTCTGCCTGGGCCAGCTCAACCTGGAGCAGCGCAGCGAGTCGGTGCAGCGAACGCGCAGCAAGATTGGCTTTGGCATCCTGCTCAGCAAGGAGCCTGACGGTGTGTGGGCCTACAACCGGGGCGAGCACCCCATCTTCGTCAACTCCCCCACGCTGGACGCGCCCGGTGGCCGCGCCCTCGTTGTGCGCAAGGTGCCACCTGGTTACTCC
>ENSLAFT00000018345.1_LOXAF
ATGAACGTGACAAGTTTATTTTCCTTCACAAGTCCAGCTGTGAAGAGACTTCTTGGGTGGAAACAGGGTGATGAAGAAGAAAAATGGGCAGAGAAAGCTGTTGATGCTTTGGTGAAAAAACTGAAGAAAAAGAAAGGTGCCATGGAGGAACTGGAAAAGGCCTTGAGCTGCCCGGGGCAACCAAGTAACTGTGTCACCATTCCCCGCTCTCTGGATGGCAGGCTCCAAGTGTCCCACCGGAAGGGACTGCCCCATGTCATTTACTGCCGCGTGTGGCGCTGGCCCGACCTCCAGAGCCACCATGAACTGAAGCCACTCGAATGCTGTGAGTTTCCTTTTGGGTCCAAGCAGAAGGAGGTCTGCATCAACCCGTACCACTATAAGAGAGTCGAAAGCCCTGTTCTTCCTCCAGTGCTGGTTCCACGCCATAGCGAGTATAACCCTCAGCACAGCCTCTTAGCTCAGTTCCGTAACTTAGGACAAAACGAGCCTCACATGCCACTCAATGCCACTTTTCCGGATTCTTTCCAGCAGCCCAACAGCCATCCGTTTCCTCATTCTCCCAACAGCAGTTACCCAAACTCTCCTGGAAGCAGCAGTAGCACCTACCCCCACTCTCCCACCAGCTCAGACCCAGGAAGCCCTTTTCAGATGCCAGCAGATACACCCCCGCCTGCTTACTTGCCTCCTGAAGACCCCGTGACCCAGGATGGCTCACAGCCCATGGACACGAATATGATGGCGCCTTCACTGCCCTCAGAAATCAACAGAGGAGATGTTCAGGCAGTTGCTTATGAGGAACCAAAACACTGGTGCTCTATTGTCTACTATGAGCTCAACAATCGTGTGGGTGAAGCGTTCCATGCCTCCTCCACAAGTGTGTTGGTGGATGGTTTCACTGATCCTTCCAACAACAAGAACCGTTTCTGCCTTGGGCTGCTATCCAACGTTAACCGGAATTCCACTATTGAAAACACGAGGCGGCATATTGGAAAAGNNNNNNNNNNNNNNNNNNNNNNNNNNNNNNNNNNNNNNNNNNNNNNNNNNNNNNNNNNNNNNNNNNNNNNNNNNNNNNNNNNNNNNNNNNNNNNNNNNNNNNNNNNNNNNNNNNNNNNNNNNNNNNNNNNNNNNNNNNNNNNNNNNNNNNNNNNNNNNNNNNNNNNNNNTCAGTTACTGGCACAGTCCGTAAACCATGGATTTGAGGTCTACGAGCTCACAAAAATGTGTACGATCCGCATGAGCTTTGTGAAGGGCTGGGGAGCAGAATACCACCGCCAGGATGTAACTAGCACCCCCTGCTGGATTGAGATACATCTGCACGGCCCCCTACAGTGGCTGGATAAAGTTCTTACTCAAATGGGTTCGCCTCATAATCCCATTTCATCTGTGTCTTAA
>ENSMLUT00000002183.1_MYOLU
CCGCCCCCTGGCTACCTGAGTGAAGATGGAGAATCCAGTGACCAGATGATCCACAGCATGGATGCAGNNNNNNNNNNNNNNNNNNNNNNNNNNNNNNNNNNNNNNNNNNNNNNNNNNNNNNNNNNNNNNNNNNNNNNNNNNNNNNNNNNNNNNNNNNNNNNNNNNNNNNNNNNNNNNNNNNNNNNNNNNNNNNNNNNNNNNNNNNNNNNNNNNNNNNNNNNNNNNNNNNNNNNNNNNNNNNNNNNNNNNNNNNNNNNNNNNNNNNNNNNNNNNNNNNNNNNNNNNNNNNNNNNNNNNNNNNNNNNNNNNNNNNNNNNNNNNNNNNNNNNNNGGCGAGGCGTGCGGCTGTACTACATCGGAGGGGAGGTCTTCGCAGAGTGCCTCAGCGACAGTGCCATCTTCGTGCAGTCCCCCAACTGTAACCAGCGCTATGGCTGGCACCCCGCCACCGTCTGCAAGATCCCACCAGGATGCAACCTGAAGATCTTTAACAACCAGGAGTTTGCTGCCCTCCTGGCTCAGTCCGTCAACCAGGGCTTCGAGGCCGTCTATCAGCTGACACGCATGTGCACCATTCGCATGAGCTTCGTCAAAGGCTGGGGAGCAGAGTACAGGAGACAGACGGTGACCAGCACCCCCTGCTGGATCGAGCTGCACCTGAATGGGCCTTTGCAGTGGCTTGACAAGGTCCTCACCCAGATGGGCTCCCCAAGCATCCGCTGTTCCAGTGTGTCTTAG
>ENSMLUT00000002318.1_MYOLU
ATGACGTCAATGGCCAGCTTGTTTTCTTTTACTAGTCCAGCAGTAAAGCGATTGTTGGGCTGGAAGCAAGGTGATGAAGAGGAGAAATGGGCAGAAAAGGCAGTCGATGCTTTGGTGAAAAAGCTAAAAAAGAAAAAGGGTGCCATGGAGGAACTGGAGAAAGCCTTGAGCAGTCCAGGACAGCCGAGCAAATGTGTCACTATTCCCAGATCTTTAGACGGACGCCTTCAGGTTTCTCACAGAAAAGGCTTACCCCACGTTATATATTGTCGTGTTTGGCGCTGGCCTGATTTGCAGAGTCATCATGAGCTAAAACCATTGGATATTTGTGAATTTCCTTTTGGATCTAAGCAAAAAGAAGTTTGTATCAACCCGTACCACTATAAGAGAGTGGAGAGTCCAGNNNNNNNNNNNNNNNNNNNNNNNNNNNNNNNNNNNNNNNNNNNNNNNNNNNNNNNNNNNNNNNNNNNNNNNNNNNNNNNNNNNNNNNNNNNNNNNNNNNNNNNNNNNNNNNNNNNNNNNNNNNNNNNNNNNNNNNNNNNNNNNNNNNNNNNNNNNNNNNNNNNNNNNNNNNNNNNNNNNNNNNNNNNNNNNNNNNNNNNNNNNNNNNNNNNNNNNNNNNNNNNNNNNNNNNNNNNNNNNNNNNNNNNNNNNNCTGATACCCCTCCTCCTGCCTATATGCCACCAGATGATCAGATGGGTCAAGATAATTCCCAGCCTATGGATACAAGCAATAATATGATTCCTCAGATTATGCCCAGTATATCCAGCAGAGATGTTCAGCCTGTTGCCTATGAAGAGCCCAAACATTGGTGTTCAATTGTTTACTATGAATTAAACAATCGTGTTGGGGAAGCTTTTCATGCGTCTTCTACTAGTGTGTTAGTAGATGGATTCACAGACCCTTCAAATAACAAAAGTAGATTCTGTTTGGGGTTGTTGTCAAACGTTAATCGTAATTCGACAATTGAAAACACTAGGAGACATATTGGAAAAGGTGTTCATCTGTACTATGTTGGTGGAGAGGTGTATGCAGAGTGTCTCAGCGATAGCAGCATATTTGTACAGAGTAGGAACTGCAACTTTCATCACGGCTTTCATCCTACCACTGTCTGTAAGATTCCCAGCAGCTGCAGCCTCAAAATTTTTAACAATCAAGAGTTTGCACAGCTTCTGGCTCAGTCTGTCAATCATGGATTTGAGGCAGTATATGAGCTCACCAAAATGTGTACAATTCGAATGAGTTTTGTCAAGGGCTGGGGAGCAGAATATCACCGGCAGGATGTTACCAGCACCCCATGTTGGATTGAGATTCATCTTCATGGGCCTCTTCAGTGGCTGGATAAAGTCCTCACTCAGATGGGCTCCCCCCTGAACCCCATATCTTCTGTTTCATAG
>ENSMLUT00000006400.1_MYOLU
AACACACCCCTGTTTTATTATGCCATAGAATCCCCCGAGAACCAGAATGGCCCTGTAGATACCACAGCTGATAGGCATTTAGTGCTATCAATGCCTAATGGAGNNNNNNNNNNNNNNNNNNNNNNNNNNNNNNNNNNNNNNNNNNNNNNNNNNNNNNNNNNNNNNNNNNNNNNNNNNNNNNNNNNNNNNNNNNNNNNNNNNNNNNNNNNNNNNNNNNNNNNNNNNNNNNNNNNNNNNNNNNNNNNNNNNNNNNNNNNNNNNNNNNNNNNNNNNNNNNNNNNNNNNNNNNNNNNNNNNNNNNNNNNNNNNNNNNNNNNNNNNNNNNGTGTGCATTTATATTATGTCGGGGGAGAGGTCTATGCTGAGTGTGTGAGCGACAGCAGCATCTTTGTCCAGAGCCGGAACTGCAACTATCAGCACGGTTTCCACCCAGCCACTGTCTGCAAGATCCCCAGTGGTTGTAGCCTCAAGATCTTCAGCAACCAGCTCTTTGCTCAGCTACTTGCTCAGTCAGTCCACCATGGATTTGAAGTCGTCTATGAGTTAACTAAGATGTGCACTATCCGGATGAGTTTCGTTAAGGGTTGGGGAGCTGAGTACCATCGCCAGGATGTCACGAGCACACCTTGCTGGATTGAGATTCATCTTCACGGGCCACTGCAGTGGTTGGACAAAGTTCTGACTCAAATGGGCTCTCCACATAACCCGATTTCTTCAGTGTCTTAA
>ENSMLUT00000007453.1_MYOLU
ATGTTCAGGTCCAAACGCTCGGGGCTGGTGCGGCGACTTTGGAGTCGTGTGCCCGACCGGAGAGTGCGCAGCGGCGGCGGCGACGATAGCTTGGNNNNNNNNNNNNNNNNNNNNNNNNNNNNNNNNNNNNNNNNNNNNNNNNNNNNNNNNNNNNNNNNNNNNNNNNNNNNNNNNNNNNNNNNNNNNNNNNNNNNNNNNNNNNNNNNNNNNNNNNNNNNNNNNNNNNNNNNNNNNNNNNNNNNNNNNNNNNNNNNNNNNNNNNNNNNNNNNNNNNNNNNNNNNNNNNNNNNNNNNNNNNNNNNNNNNNNNNNNNNNNNNNNNNNNNNNNNNNNNNNNNNNNNNNNNNNNNNNNNNNNNNNNNNNNNNNNNNNNNNNNNNNNNNNNNNNNNNNNNNNNNNNNNNNNNNNNNNNNNNNNNNNNNNNNNNNNNNNNNNNNNNNNNNNNNNNNNNNNNNNNNNNNNNNNNNNNNNNNNNNNNNNNNNNNNNNNNNNNNNNNNNNNNNNNNNNNNNNNNNNNNNNNNNNNNNNNNNNNNNNNNNNNNNNNNNNNNNNNNNNNNNNNNNNNNNNNNNNNNNNNNNNNNNNNNNNNNNNNNNNNNNNNNNNNNNNNNNNNNNNNNNNNNNNNNNNNNNNNNNNNNNNNNNNNNNNNNNNNNNNNNNNNNNNNNNNNNNNNNNNNNNNNNNNNNNNNNNNNNNNNNNNNNNNNNNNNNNNNNNNNNNNNNNNNNNNNNNNNNNNNNNNNNNNNNNNNNNNNNNNNNNNNNNNNNTACCACTTCAGCCGGCTCGGGCCAGAATCACCACCACCCCCCTACTCTCGGCTGTCTCCTCGTGACGAGTACAAGCCACTGGATCTATCTGATTCCACATTGTCTTACACTGAAACGGAGGCCACCAACTCCCTCATCACTGCTCCGGGTGAATTCTCAGACGCCAGCATGTCTCCAGATGCCACCAAGCCGAGCCACTGGTGCAGCGTGGCATACTGGGAGCACCGAACGCGTGTGGGCCGCCTCTACGCGGTGTACGACCAGGCCGTCAGCATCTTCTACGACCTACCTCAGGGCAGCGGCTTCTGCCTGGGCCAGCTCAACCTGGATCAGCGCAGCGAGTCGGTGCGGCGGACGCGCAGCAAGATCGGCTTCGGCATCCTGCTCAGCAAGGAGCCTGACGGCGTGTGGGCCTACAACCGCGGCGAGCACCCCATCTTCGTCAACTCCCCGACGCTGGATGCGCCCGGCGGCCGCGCCCTCGTCGTGCGCAAGGTGCCACCGGGCTATTCCATCAAGGTGTTCGACTTCGAGCGCTCGGGCCTGCTCCAGCACGGGCCCGAGCCCGACGCCGCCGACGGCCCCTACGACCCCAACAGCGTCCGCATCAGCTTCGCCAAGGGCTGGGGGCCCTGCTACTCCCGGCAGTTCATCACCTCCTGTCCCTGCTGGCTGGAGATCCTGCTCAACAACCACAGATAG
>ENSMLUT00000008857.1_MYOLU
ATGTCGTCCATCTTGCCATTCACTCCACCAGTTGTGAAGAGACTGCTGGGATGGAAGAAATCAGCTGGTGGATCCGGAGGAGCAGGTGGAGGAGAGCAGAATGGACAGGAAGAAAAGTGGTGTGAGAAAGCAGTTAAAAGTTTGGTGAAGAAGCTAAAGAAAACAGGACGATTAGATGAGCTTGAGAAAGCTATCACCACTCAAAATTGTAATACTAAATGTGTCACCATACCAAGCACTTGCTCTGAAATTTGGGGACTGAGTACACCAAATACGATAGATCAGTGGGATACAACAGGCCTTTACAGCTTCTCTGAACAAACCAGNNNNNNNNNNNNNNNNNNNNNNNNNNNNNNNNNNNNNNNNNNNNNNNNNNNNNNNNNNNNNNNNNNNNNNNNNNNNNNNNNNNNNNNNNNNNNNNNNNNNNNNNNNNNNNNNNNNNNNNNNNNNNNNNNNNNNNNNNNNNNNNNNNNNNNNNNNNNNNNNNNNNNNNNNNNNNNNNNNNNNNNNNNNNNNNNNNNNNNNNNNNNNNNNNNNNNNNNNNNNNNNNNNNNNNNNNNNNNNNNNNNNNNNNNNNNNNNNNNNNNNNNNNNNNNNNNNNNNNNNNNNNNNNNNNNNNNNNNNNNNNNNNNNNNNNNNNNNNNNNNNNNNNNNNAAACACCACCTCCTGGATATATCAGTGAAGATGGAGAAACAAGTGATCAACAGTTGAACCAAAGTATGGATACAGGATCCCCAGCAGAACTATCTCCTACTACTCTTTCCCCTGTTAATCATAGTTTGGACTTGCAGCCAGTTACATACTCAGAACCTGCATTTTGGTGTTCAATAGCCTATTATGAATTAAACCAGAGGGTTGGAGAGACCTTCCATGCATCACAGCCCTCACTTACCGTAGACGGCTTCACAGATCCATCAAATTCAGAGAGATTCTGCTTAGGTTTACTTTCCAACGTCAACCGAAATGCTACAGTAGAAATGACAAGAAGACATATAGGAAGAGGAGTGCGCTTATATTACATAGGTGGGGAAGTTTTTGCTGAGTGCCTAAGTGATAGTGCAATCATTGTGCAGAGCCCCAATTGTAATCAGAGATACGGCTGGCACCNNNNNNNNNNNNNNNNNNNNNNNNNNNGCTGTAATCTGAAGATCTTCAACAACCAGGAATTTGCTGCTCTTCTGGCTCAGTCTGTGAATCAGGGTTTTGAAGCCGTGTATCAGCTAACTAGAATGTGCACCATAAGAATGAGTTTTGTGAAAGGGTGGGGAGCAGAATACCGAAGGCAGACGGTAACAAGCACTCCTTGCTGGATTGAACTTCATCTGAATGGACCTCTGCAGTGGTTGGACAAAGTATTAACTCAGATGGGATCCCCTTCAGTGCGTTGCTCAAGCATGTCATAA
>ENSMLUT00000012264.1_MYOLU
ATGAACGTGACAAGTTTATTTTCCTTCACAAGTCCAGCCGTGAAGAGACTTCTCGGGTGGAAGCAGGGCGACGAAGAAGAAAAATGGGCAGAGAAAGCGGTGGATGCTTTGGTGAAAAAACTGAAGAAAAAGAAGGGGGCCATGGAGGAACTGGAAAAGGCCCTGAGCTGCCCGGGGCAGCCCAGCAACTGTGTCACCATCCCCCGCTCTCTGGATGGCAGGCTGCAGGTTTCCCACCGGAAGGGACTGCCTCATGTCATTTACTGCCGAGTGTGGCGCTGGCCCGACCTGCAGAGCCACCATGAACTGAAACCACTGGAATGCTGCGAGTTTCCTTTCGGCTCCAAGCAGAAGGAGGTGTGCATCAATCCCTACCACTATAAGAGAGTGGAAAGCCCCGTTCTTCCTCAAGTGCTGGTCCCGAGACACAGTGAATATAACCCTCAGCACAGCCTCTTAGCTCAGTTCCGCAACTTAGGACAAAATGAGCCTCACATGCCACTCAACGCCACTTTTCCGGATTCTTTCCAGCAACCCAACAGCCACCCGTTCCCTCACTCCCCCAACAGCAGCTACCCCAACTCTCCCGGAAGCAGCAGTAGCACCTACCCTCATTCTCCCACCAGCTCTGACCCAGGAAGCCCTTTTCAGATGCCAGCTGATACGCCCCCACCTGCTTACCTGCCCCCTGAAGACCCCATGACCCAGGATGGCTCTCAGCCAATGGACACAAACATGATGGCTCCTTCACTGCCCCCTGAAATCAACAGAGGAGATGTTCAGGCAGTTGCTTATGAGGAGCCAAAACACTGGTGCTCTATTGTCTATTATGAGCTCAATAACCGCGTGGGAGAAGCGTTCCATGCCTCCTCCACCAGCGTGTTGGTGGACGGTTTCACCGACCCTTCCAACAATAAGAACCGTTTCTGCCTTGGGCTGCTCTCCAACGTTAATCGGAATTCCACTATTGAAAACACGAGGCGGCACATTGGAAAAGGAGTCCACCTTTACTATGTTGGAGGGGAGGTATATGCCGAATGCCTCAGCGACAGTAGCATCTTTGTGCAAAGTCGGAACTGCAACTACCATCACGGATTTCATCCCACTACTGTGTGCAAGATCCCAAGTGGGTGCAGTTTGAAAATTTTTAATAACCAGGAATTTGCTCAGTTGTTGGCACAGTCTGTGAACCATGGCTTCGAGACCGTCTACGAGCTCACGAAAATGTGTACTATACGCATGAGCTTTGTGAAGGGTTGGGGAGCAGAATACCACCGCCAAGATGTTACTAGCACCCCCTGCTGGATTGAGATCCACCTGCATGGCCCCCTCCAGTGGCTGGATAAAGTTCTCACTCAGATGGGTTCACCTCACAATCCTATTTCATCTGTGTCTTAA
>ENSMLUT00000013949.1_MYOLU
ATGGACAATATGTCTATTACAAATACACCAACAAGTAATGATGCCTGTCTGAGCATTGTACATAGCTTGATGTGCCATAGACAAGGTGGAGAGAGTGAAACATTTGCAAAAAGAGCAATTGAAAGTTTGGTAAAGAAGCTGAAGGAGAAAAAAGATGAATTGGATTCGTTAATAACAGCCATTACTACAAATGGAGCTCATCCTAGTAAATGTGTTACCATACAGAGAACATTGGATGGAAGGCTTCAGNNNNNNNNNNNNNNNNNNNNNNNNNNNNNNNNNNNNNNNNNNNNNNNNNNNNNNNNNNNNNNNNNNNNNNNNNNNNNNNNNNNNNNNNNNNNNNNNNNNNNNNNNNNNNNNNNNNNNNNNNNNNNNNNNNNNNNNNNNNNNNNNNNNNNNNNNNNNNNNNNNNNNNNNNNNNNNNATCTCTCAGGATTAACATTGCAGAGTAATGCTCCACCAAGTATGTTGGTGAAGGATGAATATGTACATGACTTTGAGGGACAGCCATCATTATCCACTGAAGGGCATTCAATTCAAACCATCCAGCATCCACCAAGTAATCGTGCATCGACGGAGACATACAGCGCCCCAGCTCTGCTAGCTCCATCTGAGTCTGATGCTACCAGCACCACCAACTTTCCCAACATTCCTGTGGCTTCCACAAGTCAGCCTGCCAGTATACTGGCAGGCAGCCATAGTGAAGGATTGTTGCAGATAGCTTCAGGGCCTCAGCCAGGACAGCAGCAGAATGGATTTACTGGTCAGCCAGCTACTTACCATCATAACAGCACTACCACCTGGACTGGAAGTAGGACTGCACCATACACACCTAATTTGCCTCACCACCAAAACGGCCATCTTCAGCACCACCCGCCTATGCCGCCCCATCCCGGACATTACTGGCCAGTTCACAATGAGCTTGCATTCCAGCCTCCCATTTCCAATCATCCTGCTCCTGAGTATTGGTGTTCCATCGCTTACTTTGAAATGGATGTTCAAGTAGGAGAGACATTTAAGGTTCCGTCAAGCTGCCCTATTGTTACTGTTGATGGATATGTGGACCCTTCTGGAGGAGATCGCTTTTGCTTAGGTCAACTCTCCAATGTCCACAGGACAGAAGCCATTGAGAGGGCAAGGTTGCACATAGGCAAAGGTGTGCAGTTGGAATGTAAAGGTGAAGGTGATGTCTGGGTCAGGTGCCTCAGTGACCATGCAGTCTTTGTACAGAGTTACTACTTAGACAGAGAAGCTGGGCGAGCACCTGGAGATGCTGTTCATAAGATTTACCCAAGTGCGTATATAAAGTTGTCAGCTGCTGCTGGGATCGGGGTTGATGACCTTCGTCGCTTATGCATCCTCAGGATGAGCTTTGTGAAAGGCTGGGGACCGGATTACCCAAGACAGAGCATCAAGGAGACCCCTTGCTGGATTGAGATTCACTTACACCGGGCCCTTCAGCTCCTAGATGAAGTACTTCACACCATGCCTATTGCCGACCCACAACCTTTAGACTGA
>ENSMMUT00000000497.2_MACMU
ATGACGTCAATGGCCAGCTTGTTTTCTTTTACTAGTCCAGCAGTAAAGCGATTGTTGGGCTGGAAACAAGGTGATGAGGAGGAGAAATGGGCAGAAAAGGCAGTTGATGCTTTGGTGAAGAAGCTAAAAAAGAAAAAGGGTGCCATGGAGGAACTGGAGAAAGCCTTGAGCAGTCCAGGACAGCCGAGTAAATGTGTCACTATTCCCAGATCTTTAGATGGACGCCTGCAGGTTTCTCACAGAAAAGGCTTACCCCATGTTATATATTGTCGTGTTTGGCGCTGGCCGGATTTGCAGAGTCATCATGAGCTAAAGCCATTGGATATTTGTGAATTTCCTTTTGGATCTAAGCAAAAAGAAGTTTGTATCAACCCATACCACTATAAGAGAGTGGAGAGTCCAGTCTTACCTCCAGTATTAGTGCCTCGTCATAATGAATTCAATCCACAACACAGCCTTCTGGTTCAGTTTAGGAACCTGAGCCACAATGAACCACACATGCCACAAAATGCCACGTTTCCAGATTCTTTCCACCAACCCAACAACACTCCTTTTCCCTTATCTCCAAACAGCCCTTATCCCCCTTCTCCTGCTAGCAGCACATATCCCAACTCCCCAGCAAGTTCTGGACCAGGAAGTCCATTTCAGCTCCCAGCTGATACACCTCCTCCTGCCTATATGCCACCTGATGATCAGATGGGTCAAGATAATTCCCAGCCTATGGATACAAGCAATAATATGATTCCTCAGATTATGCCCAGTATATCCAGCAGAGATGTTCAGCCTGTTGCCTATGAAGAGCCTAAACATTGGTGTTCAATAGTCTACTATGAATTAAACAATCGTGTTGGAGAAGCTTTTCATGCATCTTCTACTAGTGTGTTAGTAGATGGATTCACAGATCCTTCAAATAACAAAAGTAGATTCTGCTTGGGTTTGTTGTCAAATGTTAATCGTAATTCGACAATTGAAAACACTAGGCGACATATTGGAAAAGGTGTTCATCTGTACTATGTTGGTGGGGAGGTGTATGCGGAATGCCTCAGTGACAGCAGCATATTTGTACAGAGTAGGAACTGCAACTTTCATCATGGCTTTCATCCCACCACTGTCTGTAAGATTCCCAGCAGCTGCAGCCTCAAAATTTTTAACAATCAGGAGTTTGCTCAGCTTCTGGCTCAGTCTGTCAACCATGGGTTTGAGGCAGTATATGAGCTCACCAAAATGTGTACCATTCGAATGAGTTTTGTCAAGGGTTGGGGAGCAGAATATCACCGGCAGGATGTAACCAGCACCCCATGTTGGATTGAGATTCATCTTCATGGGCCTCTTCAGTGGCTGGATAAAGTCCTTACTCAGATGGGCTCCCCTCTGAACCCCATATCTTCTGTTTCATAA
>ENSMMUT00000010948.2_MACMU
ATGTCGTCCATCTTGCCATTCACTCCGCCAGTTGTGAAGAGACTGCTGGGATGGAAGAAGTCAGCTGGTGGGTCTGGAGGAGCAGGTGGAGGAGAGCAGAATGGGCAGGAAGAAAAGTGGTGTGAGAAAGCAGTGAAAAGTCTGGTGAAGAAGCTTAAGAAAACAGGACGATTAGATGAGCTTGAGAAAGCCATCACCACGCAAAACTGTAATACTAAATGTGTTACCATACCAAGGTCTCTTGATGGTCGTCTCCAGGTATCCCATCGAAAAGGATTGCCACATGTTATATATTGCCGATTATGGCGCTGGCCTGACCTTCACAGTCATCATGAACTCAAGGCAATTGAAAACTGCGAATATGCTTTTAATCTTAAAAAGGATGAAGTATGTGTAAACCCTTACCACTATCAGAGAGTTGAGACACCAGTTTTGCCTCCAGTATTAGTGCCCCGACACACTGAGATCCTAACAGAACTTCCGCCTCTGGATGACTATACTCACTCCATTCCAGAAAACACTAACTTCCCAGCAGGAATTGAGCCACAGAGTAATTATATTCCAGAAACGCCACCTCCTGGATACATCAGTGAAGATGGAGAAACAAGTGACCAACAGTTGAATCAAAGTATGGACACAGGCTCTCCAGCAGAACTATCTCCTACTACTCTTTCCCCTGTTAATCATAGCTTGGACTTACAGCCAGTTACTTACTCAGAACCTGCATTTTGGTGTTCAATAGCATATTATGAATTAAATCAGAGGGTTGGAGAAACCTTCCATGCATCACAACCCTCACTCACTGTAGATGGCTTTACAGATCCATCAAATTCAGAGAGGTTCTGCTTAGGTTTACTCTCCAATGTTAACCGAAATGCCACAGTAGAAATGACAAGAAGGCATATAGGAAGAGGAGTGCGCTTATATTACATAGGTGGGGAAGTTTTTGCTGAGTGCCTAAGTGATAGTGCAATCTTTGTGCAGAGCCCCAATTGTAATCAGAGATACGGTTGGCACCCTGCAACAGTGTGTAAAATTCCACCAGGCTGTAATCTGAAGATCTTCAACAACCAGGAATTTGCTGCTCTTCTGGCTCAGTCTGTTAATCAGGGTTTTGAAGCCGTCTACCAGCTAACTAGAATGTGCACCATAAGAATGAGTTTTGTGAAAGGGTGGGGAGCAGAATACCGAAGGCAGACGGTAACAAGTACTCCTTGCTGGATTGAACTTCATCTGAATGGACCTCTACAGTGGTTGGACAAAGTATTAACTCAGATGGGATCCCCTTCAGTGCGTTGCTCAAGCATGTCATAA
>ENSMMUT00000013845.2_MACMU
ATGCACTCCACCACCCCCATCAGCTCCCTCTTCTCCTTCACCAGCCCCGCAGTGAAGAGACTGCTAGGCTGGAAGCAAGGAGATGAAGAGGAAAAGTGGGCAGAGAAGGCGGTGGACTCTCTAGTGAAGAAATTAAAGAAGAAGAAAGGAGCCATGGACGAGCTGGAGAGGGCGCTCAGTTGCCCGGGACAGCCCAGCAAGTGCGTCACGATTCCCCGCTCCCTGGACGGGCGGCTGCAGGTGTCCCACCGCAAGGGCCTGCCCCACGTGATTTACTGCCGTGTGTGGCGCTGGCCGGATCTGCAGTCCCACCACGAGCTGAAGCCACTGGAGTGCTGTGAGTTCCCATTTGGCTCCAAGCAGAAAGAGGTGTGCATTAACCCTTACCACTACCGCCGGGTGGAGACTCCAGTGCTGCCTCCTGTGCTCGTGCCAAGACACAGTGAATATAACCCCCAGCTCAGCCTCCTGGCCAAGTTCCGCAGCGCCTCCCTGCACAGTGAGCCACTCATGCCACACAACGCCACCTATCCCGACTCTTTCCAGCAGCCTCCGTGCTCGGCACTCCCTCCCTCACCCAGCCACGCGTTCTCCCAGTCCCCGTGCACGGCCAGCTACCCTCACTCCCCAGGAAGTCCTTCTGAGCCAGAGAGTCCCTATCAACACTCAGTTGACACACCACCCCTGCCTTATCATGCCACAGAAGCCTCTGAGACCCAGAGTGGCCAACCTGTAGATGCCACAGCTGATAGACATTTAGTGCTATCAATACCAAATGGAGACTTTCGGCCAGTTTGTTACGAGGAACCCCAGCACTGGTGCTCGGTCGCCTACTACGAACTGAACAACCGAGTTGGGGAGACATTCCAGGCTTCCTCCCGAAGTGTGCTCATAGATGGGTTCACCGACCCTTCAAATAACAGGAACAGATTCTGTCTTGGACTTCTTTCTAATGTAAACAGAAACTCAACGATAGAAAATACCAGGAGACATATAGGAAAGGGTGTGCACTTGTACTACGTCGGGGGAGAGGTGTATGCCGAGTGTGTGAGTGACAGCAGCATCTTTGTGCAGAGCCGGAACTGCAACTATCAACATGGCTTCCACCCAGCCACCGTCTGCAAGATCCCCAGCGGCTGCAGCCTCAAGGTCTTCAACAACCAGCTCTTCGCTCAGCTCCTGGCCCAGTCAGTTCACCACGGCTTTGAAGTTGTGTATGAACTGACGAAGATGTGCACTATCCGGATGAGTTTTGTTAAGGGTTGGGGCGCTGAGTATCATCGTCAGGATGTCACCAGCACCCCCTGCTGGATTGAGATTCATCTTCATGGGCCGCTGCAGTGGCTGGACAAAGTTCTGACTCAGATGGGCTCTCCACATAACCCCATTTCTTCAGTGTCTTAA
>ENSMMUT00000017914.2_MACMU
ATGTTCAGGACCAAACGATCTGCGCTCGTCCGGCGTCTCTGGAGGAGCCGTGCGCCCGGCGGCGAGGACGAGGAGGAGGGCGCGGGGGGAGGTGGAGGAGGCGGCGAGCTGCGGGGAGAAGGGGCGACGGACAGCCGAGCGCATGGGGCCGGTGGCGGCGGCCCGGGCAGGGCTGGATGCTGCCTGGGCAAGGCGGTGCGAGGTGCCAAAGGTCACATCCATCCCCACCCTCCCGCCGCGGGCGCCGGCGCGGCCGGGGGCGCCAAAACGGATATTATCGCACTTTTACATTCTGTGCTCAAGAATTTGATCGAGCCGCAGATGGAGCTGCTACTCGTTGCACTGGAGTCCCGCAGAGGGACGAAATCCGCGGGCCTGCTGGTTGGGGTGGGGCTGGACTGCAAGCTGGGCCCGGGGGCGCCCGCCAGCGCGCAGCCTGCGCAGCCGCCCTCGTCCTACTCGCTCCCCCTCCTGCTGTGCAAAGTGTTCAGGTGGCCGGATCTCAGGCATTCCTCGGAAGTCAAGAGGCTGTGTTGCTGTGAATCTTACGGGAAGATCAACCCCGAGCTGGTGTGCTGCAACCCCCATCACCTTAGCCGACTCTGCGAACTAGAGTCTCCCCCCCCTCCTTACTCCAGATACCCGATGGATTTTCTCAAACCAACTGCAGACTGTCCAGATGCTGTGCCTTCCTCCGCTGAAACAGGGGGAACGAATTATCTGGCCCCTGGGGGGCTTTCAGATTCCCAACTTCTTCTGGAGCCTGGGGATCGGTCACACTGGTGCGTGGTGGCATACTGGGAGGAGAAGACGAGAGTGGGGAGGCTCTACTGTGTCCAGGAGCCCTCTCTGGATATCTTCTATGATCTACCTCAGGGGAATGGCTTTTGCCTCGGACAGCTCAATTCGGACAACAAGAGTCAGCTGGTGCAGAAGGTGCGGAGCAAAATCGGCTGTGGCATCCAGCTGACGCGGGAGGTGGATGGCGTGTGGGTGTACAACCGTAGCAGTTACCCCATCTTCATCAAGTCCGCCACACTGGACAACCCGGACTCCAGGACGCTGTTGGTACACAAGGTGTTCCCCGGTTTCTCCATCAAGGCTTTCGACTACGAGAAGGCGTACAGCCTGCAGCGGCCCAATGACCACGAGTTTATGCAGCAGCCGTGGACGGGCTTTACCGTGCAGATCAGCTTTGTGAAGGGCTGGGGCCAGTGCTACACCCGCCAGTTCATCAGCAGCTGCCCGTGCTGGCTAGAGGTCATCTTCAACAGCCGGTAG
>ENSMMUT00000021671.2_MACMU
ATGTCGTCCATCCTGCCTTTCACTCCCCCGATCGTGAAGCGCCTGCTGGGCTGGAAGAAGGGTGAGCAGAACGGGCAGGAGGAGAAATGGTGCGAGAAGGCGGTCAAGAGCCTGGTCAAGAAACTCAAGAAGACGGGGCAGCTGGACGAGCTGGAGAAGGCCATCACCACGCAGAACGCCAACACCAAGTGCATCACCATCCCCAGGTCCCTGGATGGCCGGTTGCAGGTGTCCCATCGGAAGGGGCTCCCTCATGTCATCTACTGCCGCCTGTGGCGATGGCCGGACCTGCACAGCCACCACGAGCTGCGGGCCATGGAGCTGTGTGAGTTCGCCTTCAATATGAAGAAGGACGAGGTCTGCGTGAATCCCTACCACTACCAGAGAGTAGAGACACCAGTTCTACCTCCTGTGTTGGTGCCACGCCACACAGAGATCCCGGCCGAGTTCCCCCCACTGGACGACTACAGCCATTCCATCCCCGAAAACACTAACTTCCCCGCGGGCATCGAGCCCCAGAGCAATATTCCAGAGACCCCACCCCCTGGCTACCTGAGTGAAGATGGAGAAACCAGTGACCACCAGATGAACCACAGCATGGACGCAGGTTCTCCAAACCTATCCCCGAATCCGATGTCCCCAGCACATAATAACTTGGACCTGCAGCCAGTTACCTACTGCGAGCCAGCCTTCTGGTGCTCCATCTCCTACTACGAGCTGAACCAGCGTGTCGGGGAGACGTTTCACGCCTCGCAGCCATCCATGACTGTGGACGGCTTCACCGACCCCTCCAATTCGGAGCGCTTCTGCCTCGGGCTGCTCTCCAACGTCAACAGGAATGCAGCAGTGGAGCTGACGCGGAGACACATTGGAAGAGGCGTGCGGCTCTACTACATCGGAGGGGAGGTCTTCGCAGAGTGCCTCAGTGACAGCGCTATTTTTGTCCAGTCTCCCAACTGTAACCAGCGCTATGGCTGGCACCCGGCCACCGTCTGCAAGATCCCACCAGGATGCAACCTGAAGATCTTCAACAACCAGGAGTTTGCTGCCCTCCTGGCCCAGTCCGTCAACCAGGGCTTTGAGGCGGTCTACCAGTTGACCCGAATGTGTACCATCCGCATGAGCTTCGTTAAAGGCTGGGGAGCGGAGTACAGGAGACAGACTGTGACCAGTACCCCCTGCTGGATCGAGCTGCACCTGAATGGGCCTTTGCAGTGGCTTGACAAGGTCCTCACCCAGATGGGCTCCCCAAGCATCCGCTGTTCCAGTGTGTCTTAG
>ENSMMUT00000025767.1_MACMU
ATGGACAATATGTCTATTACGAATACACCAACAAGTAATGATGCCTGTCTGAGCATTGTGCATAGTTTGATGTGCCATAGACAAGGTGGAGAGAGTGAAACATTTGCAAAAAGAGCAATTGAAAGTTTGGTAAAGAAGCTGAAGGAGAAAAAAGATGAATTGGATTCTTTAATAACAGCTATAACTACAAATGGAGCTCATCCTAGTAAATGTGTTACCATACAGAGAACATTGGATGGGAGGCTTCAGGTGGCTGGCCGGAAAGGATTTCCTCATGTGATCTATGCCCGTCTCTGGAGGTGGCCTGATCTTCACAAAAATGAACTAAAACATGTTAAATATTGTCAGTATGCATTTGACTTAAAATGTGATAGTGTCTGTGTGAATCCATATCACTATGAACGAGTTGTATCACCTGGAATTGATCTCTCAGGATTAACACTGCAGAGTAATGCTCCTTCAAGTATGATGGTGAAGGATGAATATGTTCATGACTTTGAGGGACAGCCATCGTTGTCCACTGAAGGACATTCGATTCAAACCATCCAGCATCCACCAAGTAATCGTGCGTCAACAGAGACATACAGCACCCCAGCTCTGTTAGCCCCATCTGAGTCTAATGCTACCAGCACTGCCAACTTTCCCAACATTCCCGTGGCTTCCACAAGTCAGCCTGCCAGTATACTGGGGGGCAGCCATAGTGAAGGACTGTTGCAGATAGCATCAGGGCCTCAGCCAGGACAGCAGCAGAATGGATTTACTGGTCAGCCAGCTACTTACCATCATAACAGCACTACCACCTGGACTGGAAGTAGGACTGCACCATACACACCTAATTTGCCTCACCACCAAAACGGCCATCTTCAGCACCACCCGCCTATGCCGCCCCATCCCGGACATTACTGGCCTGTTCACAATGAGCTTGCATTCCAGCCTCCCATTTCCAATCATCCTGCTCCTGAGTATTGGTGTTCCATTGCTTACTTTGAAATGGATGTTCAGGTAGGAGAGACATTTAAGGTTCCTTCAAGCTGCCCTATTGTTACTGTTGATGGATACGTGGACCCTTCTGGAGGAGATCGCTTTTGTTTGGGTCAACTCTCCAATGTCCACAGGACAGAAGCCATTGAGAGAGCAAGGTTGCACATAGGCAAAGGTGTGCAGTTGGAATGTAAAGGTGAAGGTGATGTTTGGGTCAGGTGCCTTAGCGACCACGCGGTCTTTGTACAGAGTTACTACTTAGACAGAGAAGCTGGGCGTGCACCTGGAGATGCTGTTCATAAGATCTACCCAAGTGCATATATAAAGGTCTTTGATTTGCGTCAGTGTCATCGACAGATGCAGCAGCAGGCGGCCACTGCACAAGCTGCAGCAGCTGCCCAGGCAGCAGCCGTGGCAGGAAACATCCCTGGCCCGGGATCAGTAGGTGGAATAGCTCCAGCTATCAGTCTGTCAGCTGCTGCTGGAATCGGTGTTGATGACCTTCGTCGCTTATGCATACTCAGGATGAGTTTTGTGAAAGGCTGGGGACCAGATTACCCAAGACAGAGCATCAAAGAAACACCTTGCTGGATTGAAATTCACTTACACCGGGCCCTCCAGCTCCTAGACGAAGTACTTCACACCATGCCGATTGCAGACCCACAACCTTTAGACTGA
>ENSMMUT00000025838.2_MACMU
ATGAATGTGACAAGTTTATTTTCCTTTACAAGTCCAGCTGTGAAAAGACTTCTTGGGTGGAAACAGGGCGATGAAGAAGAAAAATGGGCAGAGAAAGCTGTTGATGCTTTGGTGAAAAAACTGAAGAAAAAGAAAGGTGCCATGGAGGAACTGGAGAAGGCTTTGAGCTGCCCAGGGCAACCAAGTAACTGTGTCACCATTCCCCGCTCTTTGGATGGCAGGCTGCAAGTCTCCCACCGGAAGGGACTGCCTCATGTCATTTACTGCCGTGTATGGCGCTGGCCCGATCTTCAGAGCCACCATGAACTAAAACCACTGGAATGCTGTGAGTTTCCTTTTGGTTCCAAGCAGAAGGAGGTCTGCATCAATCCCTACCACTATAAGCGAGTAGAAAGCCCTGTACTTCCTCCTGTGCTGGTTCCAAGACACAGCGAATATAATCCTCAGCACAGCCTCTTAGCTCAGTTCCGTAACTTAGGACAAAATGAGCCTCACATGCCACTCAACGCCACTTTTCCAGATTCTTTCCAGCAACCCAACAGCCACCCGTTTCCTCACTCTCCCAATAGCAGTTACCCAAACTCTCCTGGGAGCAGCAGCAGCACCTACCCTCACTCTCCCACCAGCTCAGACCCAGGAAGTCCTTTCCAGATGCCAGCTGATACGCCCCCACCTGCTTACCTGCCTCCTGAAGACCCCATGACCCAGGATGGCTCCCAGCCGATGGACACAAACATGATGGCGCCTCCCCTGCCCTCAGAAATCAACAGAGGAGATGTTCAGGCAGTTGCTTATGAGGAACCAAAACACTGGTGCTCTATTGTCTACTATGAGCTCAACAATCGTGTGGGTGAAGCTTTCCATGCCTCCTCCACAAGTGTGTTGGTGGATGGTTTCACTGATCCTTCCAACAATAAGAACCGTTTCTGCCTTGGGCTGCTCTCCAATGTTAACCGGAATTCCACTATTGAAAACACCAGGCGGCATATTGGAAAAGGAGTTCATCTTTATTATGTTGGAGGGGAGGTATATGCCGAATGCCTTAGTGACAGTAGCATCTTTGTGCAAAGTCGGAACTGCAACTACCATCATGGATTTCATCCTACTACTGTTTGCAAGATCCCTAGTGGGTGTAGTCTGAAAATTTTTAACAACCAAGAATTTGCTCAGTTATTGGCACAGTCTGTGAACCATGGATTTGAGACAGTCTATGAGCTTACAAAAATGTGTACTATACGTATGAGCTTTGTGAAGGGCTGGGGAGCAGAATACCACCGCCAGGATGTTACTAGCACCCCCTGCTGGATTGAGATACATCTGCACGGCCCCCTCCAGTGGCTGGATAAAGTTCTTACTCAAATGGGTTCACCTCATAATCCTATTTCATCTGTGTCTTAA
>ENSMMUT00000026725.2_MACMU
CCCCCGAGGCCCATGTCGGAGCCGGGGGCCGGCGCTGGGGGCTCCCTGCTGGACGTGGCGGAGTCGGGAGGCCCGGGCTGGCTGCCCGAGAGTGACTGCGAGACGGTGACCTGCTGTCTCTTTTCGGAGCGGGACGCCGCCGGCGCGCCCCGGGACGCCAGCGACCCCCTGGCCGGGGCGGCCCTGGAGCCGGCGGGCGGCGGGCGGAGTCGCGAAGCGCGCTCGCGGCTGCTGCTGTTGGAGCAGGAACTCAAAACGGTCACGTACTCGCTGCTGAAGCGGCTCAAGGAGCGCTCGCTGGACACGCTGCTGGAGGCGGTGGAGTCCCGCGGCGGCGTGCCGGGCGGCTGCGTGCTGGTGCCGCGAGCCGACCTCCGCCTGGGCGGCCAGCCCGCGCCGCCGCAGCTGCTGCTCGGCCGCCTCTTCCGCTGGCCCGACCTGCAGCACGCAGTGGAGCTGAAGCCACTGTGCGGCTGCCACAGCTTCGCCGCCGCCGCCGACGGCCCCACCGTGTGCTGCAACCCCTACCACTTCAGCCGGCTCTGCGGGCCAGAATCTCCGCCACCTCCCTACTCTCGGCTGTCTCCTCGCGACGACTACAAGCCACTGGATCTGTCCGATTCCACATTGTCTTACACTGAAACGGAGGCTACCAACTCCCTCATCACTGCTCCGGGTGAATTCTCAGACGCCAGCATGTCTCCGGACGCCACCAAGCCGAGCCACTGGTGCAGCGTGGCGTACTGGGAGCACCGGACGCGCGTGGGCCGCCTCTACGCGGTGTACGACCAGGCCGTCAGCATCTTCTACGACCTACCTCAGGGCAGCGGCTTCTGCCTGGGCCAGCTCAACCTGGAGCAGCGCAGCGAGTCGGTGCGGCGAACGCGCAGCAAGATCGGCTTCGGCATCCTGCTCAGCAAGGAGCCCGACGGCGTGTGGGCCTACAACCGCGGCGAGCACCCCATCTTCGTCAACTCCCCGACGCTGGACGCGCCCGGCGGCCGCGCCCTGGTCGTGCGCAAGGTGCCGCCCGGCTACTCCATCAAGGTGTTCGACTTCGAGCGCTCGGGGCTGCAGCATGCGCCCGAGCCCGACGCCGCCGACGGCCCCTACGATCCCAACAGCGTCCGCATCAGCTTCGCCAAGGGCTGGGGGCCCTGCTACTCCCGGCAGTTCATCACCTCCTGCCCCTGCTGGCTGGAGATCCTCCTCAACAACCCCAGATAG
>ENSMODT00000000610.2_MONDO
ATGAATGTGACAAGTTTATTCTCCTTTACCAGCCCAGCTGTGAAGAGGCTTCTGGGTTGGAAACAAGGGGATGAAGAAGAAAAATGGGCAGAGAAGGCTGTTGATGCTTTGGTCAAAAAACTGAAGAAAAAGAAGGGGGCAATGGAGGAATTAGAAAAGGCTTTGAGCTGTCCAGGGCAGCCCAGCAACTGTGTCACCATTCCTCGATCACTGGATGGCAGGCTGCAGGTCTCCCACCGGAAGGGGCTGCCTCATGTCATTTACTGTCGAGTATGGCGTTGGCCAGACCTTCAGAGCCATCATGAACTGAAACCACTGGAGTGCTGTGAGTTTCCCTTTGGCTCCAAGCAGAAGGAAGTCTGCATCAATCCATACCACTACAAACGGGTAGAAAGCCCTGTTCTTCCTCCTGTGTTGGTTCCACGACACAGCGAATATAACCCTCAGCACAGCCTGTTAGCTCAGTTCCGTAATTTGGGACAAAATGAGCCTCACATGCCACTCAATGCCACCTTCCCAGACTCTTTCCAACAACCCAACAGCCACCCTTTCCCTCACTCGCCCAGCAGCAGCTATCCAAATTCTCCGGGAAGCAGCAGCAGCACCTATCCTCATTCTCCCACCAGTTCAGATCCAGGAAGTCCTTTCCAGATGCCAGCGGATACGCCTCCTCCTGCTTACCTTCCTCCTGAAGACCCCATGACCCAGGATGGCTCACAGCCGATGGATACAAACATGATGGCTCCTCCCATGCCCCCAGAAATAAACAGAGGAGATGTGCAGGCAGTTGCTTATGAAGAACCAAAACACTGGTGTTCTATTGTCTACTATGAGCTCAACAACCGTGTGGGTGAAGCATTCCATGCCTCCTCCACAAGTGTGTTGGTGGATGGTTTCACTGATCCTTCCAACAACAAGAACCGGTTCTGCCTTGGGCTCCTCTCCAATGTTAACCGGAATTCTACTATTGAAAACACCAGACGGCACATTGGCAAAGGTGTTCACCTGTATTATGTTGGAGGGGAGGTGTATGCTGAGTGTCTGAGTGACAGCAGCATCTTTGTTCAGAGCCGAAACTGCAACTACCACCATGGTTTCCACCCCACCACCGTGTGCAAGATCCCCAGTGGCTGCAGCCTCAAGATTTTCAACAACCAAGAGTTTGCCCAGCTGTTGGCCCAGTCAGTCAACCACGGCTTTGAGACCGTCTATGAGCTCACCAAGATGTGTACCATTCGAATGAGCTTTGTAAAGGGCTGGGGAGCAGAATACCACCGGCAGGATGTAACCAGCACTCCTTGCTGGATTGAGATCCATCTGCATGGCCCTCTACAGTGGCTGGATAAAGTTCTTACTCAGATGGGCTCGCCTCATAATCCCATTTCATCTGTGTCATAA
>ENSMODT00000004338.2_MONDO
ATGTTCAGGACCAAACGATCGGTGCTCGTCCGGCGTCTCTGGAGGAGCCGAGGAGGCGCTGGTAGGGGTGGCTGTTGCCTGGGCTTGTCGGCGGAATTGAAGGCTCTAACCCACTCGGTGTTGAAGAAACTGAAGGAGCGGCAGCTGGAGTTGTTACTGCAGGCAGTGGAGTCCCGCGGGGGCACCCGCACTGCCTGCCTCCTCCTGCCTGGCAGAGTGGACTCCAGGCTGGCGCTGGGGCAGGGGCCGCCCGCGTCCCCTCTCCAGACTCAGCCTACCCAGCCTCAACCGCCGCCGCCGCTGTCTTACTCGCTCCCCTTGTTGTTGTGCAAAGTGTTCAGGTGGCCAGATCTCAGGCATTCCTCGGAAGTCAAGAGGTTGTGTTGCTGTGAATCTTACGGGAAGAACAACCCGGAGTTGGTCTGCTGCAACCCTCACCACCTTAGCAGACTCTGCGAACTAGAGTCTCCCCCTCCTCCCTACTCCAGATACCCAATGGATTTTCTCAAACCAACTGAGTGTCCAGATGCTGTGCCTTCCTCTACTGAAACAGGGGGAACTAATTATCTGGCCCCTGGGGGGCTTTCAGATTCCCAACTTCTTCAGGAGCCTGGGGATCAGTCACACTGGTGCGTGGTAGCATATTGGGAGGAGAAAACAAGAGTGGGTCGGCTCTACTCTGTCCAAGAGCCCTCCCTGGATATCTTCTATGATCTACCTCAGGGGAATGGCTTTTGCCTCGGACAGCTCAATTCGGACAACAAGAGTCAGCTGGTACAAAAAGTCCGTAGCAAAATTGGCTGCGGCATCCAGTTGACTAGAGAAGTAGACGGCGTGTGGGTGTATAACCGTAGTAGTTACCCGATCTTTATCAAGTCGGCCACACTGGATAACCCCGACTCCAGGACGTTGTTGGTGCACAAGGTGTTCCCGGGTTTTTCCATCAAGGCTTTTGACTATGAGAAAGCATACAGTTTGCAGCGGCCCAATGACCATGAGTTCATGCAACAACCATGGACAGGCTTCACCGTGCAGATCAGCTTCGTGAAAGGCTGGGGCCAGTGTTACACAAGGCAGTTCATCAGCAGCTGCCCATGCTGGTTGGAGGTCATATTCAACAACCGATAA
>ENSMODT00000007722.2_MONDO
GGTGGAGAAAGTGAAACGTTTGCCAAAAGAGCAATTGAAAGTTTGCTAAAGGAGCTGAAGGAGAAGGATGAGTTGGATTCTCTAATAACAGCAGGGGATCCAAGTGGGCTGGCCTGGACATTGACTGGAAAACTTCGGGTGGCTGGTTGGGAAGGATTCCCTCATTATGCTCATCTCTGGAAGTGGCCTGAGCTTCATGAGAATGAACGTGAACACAGTCAGAGTGCCTGCAATATGATGACAGGCATCGCTCTCTTGGGACTGACACAGCAAAGCTCTGCTCCGAGACTGTGCTCGTGCGCTGAGGGGAGACGACCATCACTGACTGCCCAAGGCCGTTTGATTCAGACCATCCAGCATCCACCGAGCACCCAGGCTCCCAGCAACAGAGCCATGTTAAATCCATCTCGTTCGAAGACTACCAGGACCCGGGTCTTCGCCAATTTTCCTGTGGCCTCCACCAGTCAGCCTGCCAGAGTGCTGATGGGCTGTCACAATGATGGACTTTTGCAAATAGCTTCAGGACCTGGCCCACAACAGCAGCAGAATGAATTTACTCTTCAGCCGAGTACTTGGCAGCAAAACAGTGCTGCCACCTGGATGGGCAGTAGACCTGCAGAATACATCCCGAATCTTCCTTACCACCACAATAGCTTCCCTCAGCCTCTCCTGCACATGCCACCCTATCCTGAGCAATTCCAGCTAGTTCCCAGCCAGGCTCCGTCGCAGCCTCTCCATTGCACTCGGCCTCCCCTTGAGTATTGGTGTTCCATTGCCTACTTTGAAAGGAACATCCAGGTAGGAGAGACGCTTAAATTTCTCTCAAGCTGCCCAATTGTTACTGTCGATGGATATATGGACCCATCTGGAGGGGACCACTTCTGCCTGGGTCGACTTCGCAACATTTACAGAACCAGAGCCATTGAGAAAACGAGGATGCTGGTAGGCAAGGGGGTGCAGCTGGAATGTAAGGGTGAAGGCGATGTCTGGGTAAAGTGCCTCAGTGACCACCCGTTGTTCGTGCAGAGTTACTACCTGGACCGAGAGGCTGGCCGAGCCCCTGGAGAAGCCATTCATAAGATTTATCCGAGTGCACACATAAAGGTATTTGATATACAACAGTGCCATTATGAGATGCAATACCAGGTGGCTATGGCACAAGCTGCAGCAGCGACCCAGATTGCACCAGGAGCTGGAAATGTCCCTGGAATGAGAGGGAGAGGAGTCCCTGTTCTGGGTCCTTTGGCTGCTGCTAGGATCAGGTCGGATGACCTGTACCACTTATGCTTACTCAGGATGAGCCTTGTCAAGGGCTGGGGGCCTGAGTATTCAAGAGACAGCATTAAACAAACACCTTGCTGGATTGAGATCCACTTACACCGCGCTCTCCAACTCCTTGATGAAATA
>ENSMODT00000012229.2_MONDO
ATGTCATCCATCTTACCATTCACTCCACCAGTTGTGAAGAGGCTTTTGGGATGGAAGAAATCTGCTGGTGGTTCTGGAGGAGCAGGTGGTGGAGAACAGAATGGACAAGAAGAAAAATGGTGTGAAAAAGCTGTTAAAAGTTTGGTAAAGAAGCTAAAGAAAACAGGAAGATTAGATGAACTTGAGAAAGCTATCACCACTCAAAACTGTAATACGAAATGTGTAACTATACCAAGCACTTGCTCTGAAATTTGGGGACTGAGTACACCAAATACGATAGATCAGTGGGATACAACAGGCCTTTACAGCTTCTCTGAACAAACCAGGTCCCTTGATGGTCGTCTACAGGTATCTCATCGAAAAGGATTGCCACATGTTATTTACTGTCGTTTGTGGCGTTGGCCAGATCTTCACAGTCACCATGAACTTAAAGCAATTGAAAACTGTGAATATGCTTTTAATCTTAAAAAGGATGAAGTATGTGTAAACCCATACCACTACCAGAGGGTCGAGACGCCAGTTTTGCCTCCTGTGCTAGTGCCACGGCATACTGAGATTCTAACAGAACTACCCCCTTTGGATGACTATACTCATTCCATTCCAGAAAACACTAATTTCCCAGCAGGAATTGAGCCCCCAAGTAATTACATACCAGAAACACCACCCCCCGGATATATCAGTGAAGATGGAGAAACAAGTGATCAGCAATTAAACCAAAGTATGGACACAGGATCTCCAGCAGAACTCTCTCCTAGCACTCTTTCCCCAGTTAATCATAGCCTAGATTTGCAGCCAGTTACTTATTCAGAGCCTGCATTTTGGTGTTCAATAGCATATTATGAGTTAAATCAGAGGGTTGGAGAAACCTTCCACGCATCACAACCATCACTGACTGTAGATGGATTTACAGATCCATCAAATTCAGAGAGATTTTGCTTAGGTTTACTCTCCAATGTTAACCGAAATGCTACAGTGGAAATGACAAGACGGCATATAGGAAGAGGAGTACGCTTGTATTATATTGGTGGAGAAGTTTTTGCCGAGTGCCTAAGTGATAGTGCAATCTTTGTTCAGAGTCCAAATTGTAATCAGAGATATGGCTGGCATCCTGCAACAGTGTGTAAAATCCCACCAGGTTGTAATCTAAAAATCTTCAATAACCAGGAGTTTGCTGCTCTTTTGGCTCAATCTGTGAATCAGGGTTTTGAAGCTGTGTACCAGCTAACTAGAATGTGTACAATAAGAATGAGTTTTGTTAAAGGATGGGGAGCAGAATACAGAAGGCAGACAGTAACAAGCACCCCTTGCTGGATTGAACTTCATCTGAATGGACCACTGCAGTGGTTGGACAAAGTATTAACTCAGATGGGATCCCCTTCAGTGCGTTGCTCAAGCATGTCATAA
>ENSMODT00000012231.2_MONDO
AGATCTTTGGATGGTCGGCTGCAAGTATCTCACCGGAAAGGACTGCCCCATGTGATCTACTGCCGCCTCTGGAGATGGCCAGACCTTCACAGCCACCATGAGCTCCGGGCCATGGAGATGTGTGAATTTGCCTTCAACATGAAGAAGGATGAAGTCTGTGTGAATCCCTATCATTACCAGAGAGTAGAAACCCCAGTTCTACCTCCTGTGTTGGTCCCAAGACACACAGAGATCCCAGCCGAGTTCCCTCCGTTAGATGACTACAGCCATTCCATTCCGGAGAATACTAACTTCCCTGCAGGGATCGAACCTCAAAGCAATTACATTCCAGAAACCCCACCCCCTGGTTACCTGAGCGAGGATGGAGAAACCAGTGATCATCAGATGAACCACAGCATGGATGCAGGGTCTCCAAACTTATCTCCAAATCCTATGTCCCCCGCACACAATAATTTGGATCTGCAGCCCGTTACTTACTGCGAGCCAGCCTTCTGGTGTTCCATCTCCTACTATGAGCTGAACCAGAGGGTGGGAGAAACTTTCCATGCCTCTCAGCCTTCCATGACAGTGGATGGCTTCACTGACCCATCCAACTCGGAGCGCTTCTGCCTGGGTTTATTGTCCAATGTGAACAGGAATGCCGCCGTGGAGCTCACTAGACGGCACATTGGGAGAGGAGTACGTCTCTATTACATTGGAGGGGAGGTCTTTGCAGAATGCCTCAGCGATAGTGCCATTTTTGTCCAGTCCCCTAACTGTAATCAGCGCTATGGCTGGCACCCAGCAACCGTCTGCAAGATTCCACCAGGATGTAACCTGAAGATATTCAACAACCAGGAGTTTGCAGCCCTGTTGGCTCAGTCTGTCAACCAGGGCTTCGAGGCTGTTTACCAGCTGACTCGGATGTGTACGATTCGCATGAGCTTTGTCAAAGGCTGGGGAGCAGAATACAGGAGACAGACTGTGACCAGCACCCCCTGCTGGATTGAATTGCATCTGAATGGTCCTCTCCAGTGGCTGGATAAGGTCCTCACCCAGATGGGCTCTCCTAGCATCCGATGCTCTAGTGTATCTTAG
>ENSMODT00000012242.2_MONDO
ATGTTCAGGTCCAAACGCTCGGGGCTGGTGCGGCGACTTTGGAGAAGTCGAGTGGTCCCCGACCTGGAGGAAGGAGGAGGCGGCGGCGGCGGCGGCGGAGGAGGAGACGAGGATGGGAGCTCCGGGAGCCGCGCGGAGCCGGCCCCGAGGGGAGGAGAAAGGGGAGGCTGCAGCCGCTCCGAAATCCGCCCGGTAACCTCGCGGCGGCCCCGGGAGACGACTGGGCAGCGAGGCGCCCAGGGCGCAGGGAGGCGCCGGCGCGCAGGGGGCCCCCTGAGGCCCATGTCGGAACCAGGGGCCGGCACTGGGGCCGGGGGCTCCACGTTGGAGGTGGCCGAGCAGGGAGGCCCTGGATGGCTGCCGGAAAGCGACTGCGAGACCGTGACCTGCTGCCTCTTTTCCGAACGGGACGTAGTTGGCACGCCCCGGGACGCCGGCGACCCTCTGGCTGGGGTGCCTCTGGAGCACGGGGCTGGCGGCGGAAGGAGTCGAGAAGCCCGTTCTCGGCTGCTACTTTTGGAGCAGGAGCTCAAAACGGTCACCTACTCGTTGCTGAAGCGGCTGAAGGAACGCGCTCTAGACACGCTGCTGGAGGCGGTGGAGTCCCGCGGTGGGGTGCCTGGCGGCTGTGTCCTGGTGCCGCGCACAGACCTCAGGCTGGGCGGCCAGCCCGCCCCGCCCCAGCTCCTCCTGGGTAGACTCTTCCGCTGGCCCGACCTGCAGCACGCCGTCGAGCTCAAGCCCCTGTGTGGTTGCCATAGCTTCAACGCCGTCGACAGCCCCACAGTGTGTTGCAACCCTTACCACTTCAGCAGGCTCTGCGGGCCAGAATCTCCACCACCCCCTTATTCTCGACTGTCTCCTCCCCACGATGAGCGAAAGCCCTTGGATTTATCTGATTCCACGTTGTCTTACACTGAAGCAGAGACCACCAATTCCCCAAACGTCACGCCTGGTGAATTCTCAGACGCCAGCATGTCTCCTGACACCATGAAGCAGAGCCACTGGTGTAACGTTGCTTACTGGGAGCATCGGACCCGCGTGGGCCGCCTCTATACGGTGTATGAACAGTCCGTCAGCATCTTCTATGACCTACCTCAAGGAAACGGCTTCTGCCTCGGCCAGCTGAACCTGGAGCACAGGAGCGAGACCGTCAGGAGGACCCGCAGCAAGATCGGCTACGGCATCTTCCTCAGCAAGGAGCCCGACGGCGTGTGGGCGTACAACCGGGGCGAGCACCCCATCTTCGTCAACTCCCCAACACTGGACATTCCCAGCTGCCGGACTCTGATCGTGCGCAAGGTGATGCCGGGCTACTCCATCAAAGTGTTCGATTTCGAGAAGTCCTGCCTCCTCCAGCAGCACGCCACCGAGCTGGACTACGCCGACGGGCCCTACGACCCCAACAGCGTGAGGATCAGCTTTGCCAAGGGCTGGGGGCCCTGCTACTCCAGACAGTTCATCACCTCTTGCCCGTGCTGGCTCGAGATTCTACTCAGCAACAACAGATAA
>ENSMODT00000012775.2_MONDO
ATGCACTCCAGCACCCCTATTAGCTCTCTGTTCTCCTTCACTAGCCCAGCAGTAAAAAGACTGCTTGGCTGGAAACAAGGAGATGAAGAGGAAAAGTGGGCTGAGAAGGCTGTCGACTCTCTGGTGAAGAAACTAAAGAAGAAGAAGGGAGCTATGGAAGAACTAGAGAGGGCTCTGAGCTGCCCAGGCCAACCCAGTAAATGTGTCACCATACCACGATCCCTAGATGGAAGGCTGCAGGTGTCCCACCGAAAGGGTCTACCCCATGTGATATACTGCAGGGTATGGCGCTGGCCAGATTTACAGTCTCACCATGAATTAAAACCACTTGAATGCTGTGAATTTCCATTTGGTTCAAAGCAGAAAGAAGTGTGCATTAACCCATATCACTACCGCCGAGTGGAAACCCCAGTGCTTCCTCCTGTGCTTGTACCAAGACACAGTGAGTTTAACCCCCAGCTCAGTCTTCTGGCCAAGTTTCGGAATGCATCCCTCCACAGTGAGCCCCTGATGCCACATAATGCTACCTATCCAGAGTCCTTTCAGCAGCCGGCAGGCTCTGCCTACTCATCATCGCCCAGCCACATGTTCTTGCCATCTCCCAGCACCGTAAGCTACCCTCATTCCCCAGGAAGTTCATCTGGGCCAGGGAGTCCATATCAACTCACAGTTGATACACCACCCCCACCTTATCATGCCACAGAAACACCAGGGAGCCACAATGGACGACCTCTAGATGCCTCAGCTGACAGCCATTTAGTGTTGTCATTGCCTAATGGAGACTTTCGGCCCGTTTGTTATGAAGAGCCTCAGCACTGGTGTTCCGTTGCCTACTATGAACTCAACAACCGAGTTGGGGAGACTTTTCAGGCTTCTTCTAGAAGTGTACTCATAGATGGATTCACGGATCCTTCAAACAACAGGAACAGGTTCTGTCTTGGACTTCTTTCTAATGTAAACAGAAACTCAACAATAGAAAATACTCGGAGACATATAGGAAAGGGTGTTCACCTGTATTATGTTGGGGGAGAAGTTTATGCTGAATGTGTAAGTGATAGCAGCATTTTTGTACAGAGCCGTAACTGCAACTATCAGCATGGATTTCACCCAGCCACTGTCTGCAAGATCCCCAGTGGCTGTAGCCTGAAGATTTTCAACAATCAACTCTTTGCCCAGCTGCTTGCTCAGTCAGTTAATCATGGCTTTGAAGTCGTCTATGAGCTGACTAAGATGTGCACTATTCGAATGAGTTTTGTTAAGGGCTGGGGAGCTGAATATCATCGTCAGGATGTCACCAGCACACCCTGCTGGATTGAGATTCATCTTCATGGACCACTGCAGTGGCTGGACAAAGTTCTCACACAGATGGGTTCACCGCATAACCCCATTTCTTCAGTATCTTAA
>ENSMODT00000019277.2_MONDO
ATGACGTCAATGGCCAGTTTGTTCTCTTTTACTAGTCCAGCTGTAAAGCGATTGTTGGGCTGGAAACAAGGTGATGAAGAAGAAAAATGGGCAGAAAAAGCAGTTGATGCTTTGGTAAAAAAGTTGAAAAAGAAAAAGGGTGCTATGGAAGAACTAGAAAAAGCACTGAGTAGCCCTGGACAGCCCAGCAAGTGTGTTACTATTCCTCGATCTTTAGATGGACGATTACAGGTTTCTCACAGAAAAGGTCTACCCCATGTTATTTACTGCCGAGTCTGGCGTTGGCCTGATTTACAGAGTCATCATGAGCTGAAGCCATTAGATATTTGTGAATTTCCCTTTGGTTCTAAGCAAAAGGAAGTTTGTATCAATCCATATCACTATAAGAGAGTGGAAAGTCCAGTTTTACCTCCAGTATTAGTGCCTCGACATAGTGAATTCAATCCACAACACAGCCTTCTAGTTCAGTTCAGGAATCTAAGCCACAATGAACCACATATGCCACAGAATGCCACTTTCCCAGATTCTTTCCAGCAGCCCAACAACACACCTTTCCCCTTATCACCAAATAGCCCTTATCCTCCTTCTCCAGCTAACAGCACATACCCCAACTCTCCTGCCAGCTCTGGGCCAGGAAGTCCATTTCAACTTCCAGCTGATACTCCCCCTCCTGCTTATATGCCTCCTGATGACCAGATGGGTCAAGATAATTCTCAGTCTATGGATACAAGCAATAATATGATTCCTCAAATTATGCCAAATATATCCAACAGAGATGTCCAGCCTGTTGCTTATGAAGAGCCCAAGCACTGGTGTTCAATTGTGTACTATGAATTAAATAATCGAGTTGGAGAAGCTTTTCATGCGTCTTCAACAAGTGTTTTAGTTGATGGATTTACAGATCCTTCCAACAACAAAAGTAGATTCTGCTTAGGTCTTTTGTCAAATGTTAATCGTAACTCAACAATTGAAAACACCAGGAGGCATATTGGAAAAGGGGTTCACCTTTATTATGTTGGAGGGGAAGTTTATGCTGAATGCCTGAGTGACAGCAGCATATTTGTACAGAGTAGAAACTGCAACTTTCATCACGGCTTTCATCCTACCACTGTCTGTAAGATTCCTAGTGGCTGCAGCCTAAAGATTTTTAACAATCAAGAGTTTGCTCAGCTTTTGGCACAGTCTGTCAACCATGGATTTGAGGCAGTCTATGAACTCACCAAAATGTGTACAATTCGAATGAGCTTTGTAAAGGGCTGGGGAGCTGAATATCACCGGCAAGATGTTACCAGTACCCCATGCTGGATTGAAATTCATCTTCATGGACCTCTACAGTGGCTGGATAAAGTACTTACTCAGATGGGGTCCCCTCTTAATCCCATATCTTCTGTTTCATAA
>ENSMODT00000038720.1_MONDO
ATGGACAATATGTCTATTACTAACACACCCACAAGTAATGATGCCTGTCTGAGCATTGTTCATAGTTTGATGTGCCATAGACAAGGTGGAGAAAGTGAAACATTTGCAAAAAGAGCAATTGAAAGTTTGGTAAAGAAGCTGAAGGAGAAGAAGGATGAATTGGATTCTTTAATAACAGCTATAACTACAAATGGCGCCCATCCCAGCAAATGTGTCACAATACAAAGGACATTAGATGGCAGGCTTCAGGTGGCTGGTCGGAAAGGTTTCCCTCATGTGATATATGCTCGTCTCTGGAGGTGGCCTGATCTTCACAAAAATGAACTTAAACATGTGAAATACTGTCAATATGCTTTCGACCTAAAATGTGATAGTGTCTGTGTGAATCCATATCATTATGAACGAGTTGTATCACCTGGCATTGATCTCTCAGGATTGACACTGCAAAGTTCTGCTCCATCAAGTATGTTGGTGAAGGATGAATATGTTCCTGACTTTGAGGGACAGCCATCATTGTCCACTGAAGGACATTCAATTCAGACCATACAGCATCCACCAAGTAACCGTGCATCTTCAGAGACATACCCAGCCATGTTAGCTCCGTCTGAGTCTAACACTACCAGCACCACTAACTTTCCCAACATTCCTGTGGCTTCCACAAGTCAGCCTACCAGTATATTGACAGGCAGCCATAGTGAAGGACTTTTGCAGATAGCTTCAGGACCTCAGCCAGGACAGCAGCAGAATGGATTTACTGCCCAGCCAGCTACTTACCATCATAACAGTACTACCACTTGGACTGGAAGTAGAACTGCAGCATATACGCCCAATATACCTCACCACCAAAATGGTCATCTTCAACATCATCCGCCTATGCCACCCCATCCTGGACATTACTGGCCAGTTCACAATGAGATTGCATTCCAGCCTCCCATTTCCAATCATCCTGCTCCTGAATATTGGTGTTCAATTGCTTACTTTGAAATGGATGTTCAGGTAGGAGAGACATTTAAAGTTCCTTCAAGCTGCCCAATTGTTACTGTCGATGGATATGTGGACCCATCTGGAGGAGACCGCTTTTGCTTGGGTCAACTCTCCAACGTTCATAGAACTGAAGCAATTGAGAGAGCAAGGTTGCACATAGGCAAGGGTGTGCAGTTGGAATGTAAAGGTGAAGGCGATGTTTGGGTAAGGTGCCTCAGTGATCATGCAGTGTTTGTGCAGAGTATGTCTTTGAACAGAGATGTAAACAATGATGGGAAAGTGATTTTGCACCCATGGGAAGATAAAAAACACACATGCGTATTTGATTTACGCCAGTGCCATCGTCAGATGCAACAACAGGCTGCCACTGCACAAGCTGCAGCAGCTGCCCAGGCCGCAGCCGTAGCAGGAAATATCCCTGGACCAGGATCAGTAGGTGGAATAGCCCCTGCTATCAGTCTGTCGGCTGCTGCTGGGATTGGCGTGGATGACCTGCGCCGCCTTTGCATACTCAGGATGAGTTTTGTAAAAGGTTGGGGCCCCGATTACCCAAGGCAGAGCATCAAAGAAACACCATGCTGGATTGAGATTCATTTACACCGTGCCCTCCAACTCCTAGATGAAGTACTTCATACCATGCCTATCGCAGACCCACAGCCATTAGATTGA
>ENSMUST00000025393.5_MOUSE
ATGGACAATATGTCTATAACAAATACACCAACAAGTAACGATGCCTGTCTGAGCATTGTACATAGTTTGATGTGTCATAGACAAGGTGGGGAAAGTGAAACCTTTGCAAAAAGAGCAATTGAGAGTTTGGTAAAGAAGCTGAAAGAGAAAAAAGATGAATTGGATTCTTTAATAACAGCTATAACTACAAATGGAGCTCATCCTAGCAAGTGTGTCACCATACAGAGAACATTGGATGGACGACTTCAGGTGGCTGGTCGGAAAGGATTTCCTCATGTGATCTATGCCCGTCTGTGGAGGTGGCCTGATCTACACAAGAATGAACTAAAGCATGTTAAATATTGTCAGTATGCGTTTGACTTAAAATGTGACAGTGTCTGTGTGAATCCATATCACTATGAGCGGGTTGTCTCACCTGGAATTGATCTCTCAGGATTAACACTGCAGAGTAATGCTCCAAGTATGTTAGTGAAGGATGAGTACGTTCACGACTTTGAAGGACAGCCGTCCTTACCCACTGAAGGACATTCGATTCAAACCATCCAACACCCGCCAAGTAATCGCGCATCAACGGAGACGTACAGCGCCCCGGCTCTGTTAGCCCCGGCAGAGTCTAACGCCACCAGCACCACCAACTTCCCCAACATTCCTGTGGCTTCCACAAGTCAGCCGGCCAGTATTCTGGCGGGCAGCCATAGTGAAGGACTGTTGCAGATAGCTTCAGGGCCTCAGCCAGGACAGCAGCAGAATGGATTTACTGCTCAGCCAGCTACTTACCATCATAACAGCACTACCACCTGGACTGGAAGTAGGACTGCACCATACACACCTAATTTGCCTCACCACCAAAACGGCCATCTTCAGCACCACCCGCCTATGCCGCCCCATCCTGGACATTACTGGCCAGTTCACAATGAGCTTGCATTCCAGCCTCCCATTTCCAATCATCCTGCTCCTGAGTACTGGTGCTCCATTGCTTACTTTGAAATGGACGTTCAGGTAGGAGAGACGTTTAAGGTCCCTTCAAGCTGCCCTGTTGTGACTGTGGATGGCTATGTGGATCCTTCGGGAGGAGATCGCTTTTGCTTGGGTCAACTCTCCAATGTCCACAGGACAGAAGCGATTGAGAGAGCGAGGTTGCACATAGGCAAAGGAGTGCAGTTGGAATGTAAAGGTGAAGGTGACGTTTGGGTCAGGTGCCTTAGTGACCACGCGGTCTTTGTACAGAGTTACTACCTGGACAGAGAAGCTGGCCGAGCACCTGGCGACGCTGTTCATAAGATCTACCCAAGCGCGTATATAAAGGTCTTTGATCTGCGGCAGTGTCACCGGCAGATGCAGCAACAGGCGGCCACTGCGCAAGCTGCAGCTGCTGCTCAGGCGGCGGCCGTGGCAGGGAACATCCCTGGCCCTGGGTCCGTGGGTGGAATAGCTCCAGCCATCAGTCTGTCTGCTGCTGCTGGCATCGGTGTGGATGACCTCCGGCGATTGTGCATTCTCAGGATGAGCTTTGTGAAGGGCTGGGGCCCAGACTACCCCAGGCAGAGCATCAAGGAAACCCCGTGCTGGATTGAGATTCACCTTCACCGAGCTCTGCAGCTCTTGGATGAAGTCCTGCACACCATGCCCATTGCGGACCCACAGCCTTTAGACTGA
>ENSMUST00000026999.1_MOUSE
ATGTTCAGGACCAAACGATCTGCGCTCGTCCGGCGTCTCTGGAGGAGCCGTGCGCCCGGCGGCGAGGACGAGGAGGAGGGCGTGGGGGGTGGCGGCGGAGGAGGCGAGCTGCGGGGAGAAGGGGCGACGGACGGCCGGGCTTATGGGGCTGGTGGCGGCGGTGCGGGCAGGGCTGGCTGCTGCCTGGGCAAGGCAGTCCGAGGTGCCAAAGGTCACCACCATCCCCATCCCCCAACCTCGGGTGCCGGGGCGGCCGGGGGCGCCGAGGCGGATCTGAAGGCGCTCACGCACTCGGTGCTCAAGAAACTCAAGGAGCGGCAGCTGGAGCTGCTGCTTCAGGCCGTGGAGTCCCGCGGCGGTACGCGCACCGCGTGCCTCCTGCTGCCCGGCCGCCTGGACTGCAGGCTGGGCCCGGGGGCGCCCGCCAGCGCGCAGCCCGCGCAGCCGCCCTCGTCCTACTCGCTCCCCCTCCTGCTGTGCAAAGTGTTCAGGTGGCCGGATCTCAGGCATTCCTCGGAAGTCAAGAGGCTGTGTTGCTGTGAATCTTACGGGAAGATCAACCCCGAGCTGGTGTGCTGCAACCCCCATCACCTTAGTCGACTCTGTGAACTAGAGTCTCCCCCTCCTCCTTACTCCAGATACCCAATGGATTTTCTCAAACCAACTGCAGGCTGTCCAGATGCTGTACCTTCCTCCGCGGAAACCGGGGGAACGAATTATCTGGCCCCTGGGGGGCTTTCAGATTCCCAACTTCTTCTGGAGCCTGGGGATCGGTCACACTGGTGCGTGGTGGCATACTGGGAGGAGAAGACTCGCGTGGGGAGGCTCTACTGTGTCCAAGAGCCCTCCCTGGATATCTTCTATGATCTACCTCAGGGGAATGGCTTTTGCCTCGGACAGCTCAATTCGGACAACAAGAGTCAGCTGGTACAGAAAGTGCGGAGCAAGATCGGCTGTGGCATCCAGCTGACGCGGGAAGTGGATGGCGTGTGGGTTTACAACCGCAGCAGTTACCCCATCTTCATCAAGTCCGCCACACTGGACAACCCGGACTCCAGGACGCTGTTGGTGCACAAAGTGTTCCCTGGTTTCTCCATCAAGGCTTTTGACTATGAGAAAGCCTACAGCCTGCAGCGGCCCAATGACCACGAGTTCATGCAGCAACCATGGACGGGTTTCACCGTGCAGATCAGCTTTGTGAAGGGCTGGGGCCAGTGCTACACCCGCCAGTTCATCAGCAGCTGCCCGTGCTGGCTGGAGGTCATCTTCAACAGCCGGTAG
>ENSMUST00000029371.2_MOUSE
ATGCACCCCAGCACCCCCATCAGCTCCCTCTTCTCCTTCACCAGCCCCGCAGTGAAGCGGCTGCTGGGCTGGAAGCAGGGAGATGAAGAGGAGAAGTGGGCAGAGAAGGCGGTGGACTCTTTGGTGAAGAAGTTAAAGAAGAAGAAAGGCGCCATGGATGAACTGGAGAGGGCGCTGAGCTGCCCGGGTCAGCCTAGCAAGTGTGTCACCATCCCACGGTCCCTCGATGGACGCCTCCAGGTGTCCCACCGAAAGGGGCTGCCCCACGTCATCTACTGCCGCGTGTGGCGCTGGCCAGACCTGCAGTCCCATCATGAGCTGAAGCCCTTGGAGTGCTGTGAGTTCCCGTTCGGCTCCAAGCAGAAGGAGGTCTGCATCAACCCATACCATTACCGCAGAGTGGAGACCCCAGTTCTGCCTCCAGTGCTGGTACCAAGACACAGCGAGTACAACCCTCAGCTCAGCCTCCTGGCCAAGTTCCGAAGTGCCTCGCTGCACAGCGAACCCCTCATGCCGCACAACGCCACCTACCCTGACTCTTTCCAGCAGTCTCTCTGTCCGGCACCGCCCTCCTCGCCAGGCCATGTGTTTCCGCAGTCTCCATGCCCCACCAGCTACCCGCACTCCCCCGGAAGTCCTTCCGAGTCAGACAGTCCCTATCAACACTCAGACTTCCGGCCAGTTTGCTACGAGGAACCCCAGCACTGGTGTTCTGTTGCCTACTACGAACTAAACAACCGGGTCGGAGAGACTTTCCAGGCGTCCTCGCGGAGCGTGCTCATAGACGGCTTCACCGACCCTTCCAATAACAGGAATAGGTTCTGCCTTGGGCTTCTCTCAAATGTAAACAGAAACTCGACCATAGAAAACACCAGGAGGCACATTGGAAAGGGTGTGCATTTGTACTACGTTGGGGGCGAGGTGTATGCGGAGTGCGTGAGCGACAGCAGCATCTTTGTCCAGAGCCGGAACTGCAACTACCAGCACGGCTTCCACCCGGCCACCGTCTGCAAGATCCCCAGCGGCTGCAGCCTCAAGGTCTTCAACAACCAGCTCTTCGCCCAGCTGCTCGCCCAGTCCGTGCACCACGGCTTTGAAGTGGTGTATGAGCTGACGAAGATGTGCACGATTCGGATGAGCTTTGTGAAGGGCTGGGGAGCAGAGTATCATCGCCAGGATGTCACGAGCACCCCCTGCTGGATCGAGATCCATCTTCATGGACCGCTGCAGTGGTTGGATAAGGTGCTCACTCAGATGGGCTCCCCACACAACCCTATCTCTTCAGTGTCTTAA
>ENSMUST00000034973.3_MOUSE
ATGTCGTCCATCCTGCCCTTCACCCCCCCGATCGTGAAGCGCCTGCTGGGTTGGAAGAAGGGCGAGCAGAACGGGCAGGAGGAGAAGTGGTGCGAGAAGGCGGTCAAGAGCTTGGTGAAGAAGCTCAAGAAGACGGGGCAGTTGGACGAGCTGGAGAAGGCCATCACCACGCAGAACGTGAACACCAAGTGCATTACCATCCCCAGGTCACTGGATGGTCGGCTGCAGGTGTCCCATCGGAAGGGGCTCCCTCACGTTATCTACTGCCGCCTGTGGCGATGGCCCGACCTGCACAGCCACCATGAATTACGGGCCATGGAGCTCTGTGAGTTTGCCTTCAACATGAAGAAGGATGAAGTGTGTGTAAATCCTTACCACTATCAGAGAGTAGAGACGCCAGTTCTACCTCCAGTGTTGGTGCCACGCCACACCGAGATCCCGGCCGAGTTCCCCCCACTGGATGACTACAGCCATTCCATTCCCGAGAACACTAACTTCCCTGCTGGCATTGAGCCCCAGAGCAATATTCCAGAAACCCCACCTCCTGGCTACCTGAGTGAAGATGGAGAAACCAGTGACCACCAGATGAACCACAGCATGGACGCAGGTTCTCCAAACCTCTCCCCGAATCCGATGTCCCCAGCACACAATAACTTGGACCTACAGCCAGTCACCTACTGTGAGCCGGCCTTCTGGTGCTCCATCTCCTACTACGAGCTGAACCAGCGAGTTGGGGAGACATTCCACGCCTCACAGCCATCCATGACAGTAGATGGCTTCACTGACCCCTCCAACTCGGAGCGCTTCTGCCTGGGCCTACTGTCCAATGTCAACCGGAATGCAGCCGTGGAACTTACAAGGCGACACATTGGGAGAGGTGTGCGGCTCTACTACATCGGAGGGGAGGTCTTTGCGGAGTGCCTCAGTGACAGTGCTATTTTCGTCCAGTCTCCCAACTGCAACCAGCGCTATGGCTGGCACCCGGCCACTGTCTGCAAGATCCCACCAGGCTGCAACCTGAAGATCTTCAACAACCAGGAATTTGCTGCCCTCCTAGCTCAGTCTGTCAACCAGGGCTTTGAGGCTGTCTACCAGCTGACGCGCATGTGCACCATCCGTATGAGCTTCGTCAAAGGCTGGGGAGCAGAGTACAGGAGACAGACAGTGACCAGCACCCCCTGCTGGATTGAGCTACACCTGAATGGACCCTTGCAGTGGCTTGACAAGGTCCTCACCCAGATGGGTTCCCCGAGCATCCGCTGTTCCAGTGTGTCTTAG
>ENSMUST00000041029.4_MOUSE
ATGTTCAGGTCTAAACGTTCGGGGCTGGTGCGGCGACTTTGGCGAAGTCGTGTGGTCCCTGATCGGGAGGAAGGCAGCGGCGGCGGCGGTGGTGTCGACGAGGATGGGAGCCTGGGCAGCCGAGCTGAGCCTGCCCCGCGGGCACGAGAGGGCGGAGGCTGCAGCCGCTCCGAAGTCCGCTCGGTAGCCCCGCGGCGGCCCCGGGACGCGGTGGGACCGCGAGGCGCCGCGATCGCGGGCAGGCGCCGGCGCACAGGGGGCCTCCCGAGGCCCGTGTCGGAGTCGGGGGCCGGGGCTGGGGGCTCCCCGCTGGATGTGGCGGAGCCTGGAGGCCCAGGCTGGCTGCCTGAGAGTGACTGCGAGACGGTGACCTGCTGTCTCTTCTCCGAACGGGACGCAGCAGGCGCGCCCCGGGACTCTGGCGATCCCCAAGCCAGACAGTCCCCGGAGCCGGAGGAGGGCGGCGGGCCTCGGAGTCGCGAAGCCCGCTCGCGACTGCTGCTTCTGGAGCAGGAGCTCAAGACGGTCACGTACTCGCTGCTCAAGAGGCTCAAGGAGCGTTCGCTGGACACGCTGTTGGAGGCTGTGGAGTCCCGAGGCGGCGTACCGGGCGGCTGCGTGCTGGTGCCGCGCGCCGACCTCCGCTTGGGCGGCCAGCCCGCGCCACCGCAGCTGCTGCTCGGCCGCCTCTTCCGCTGGCCAGACCTGCAGCACGCAGTGGAGCTGAAACCCCTGTGCGGCTGCCACAGCTTTACCGCCGCCGCCGACGGGCCCACGGTGTGTTGCAACCCCTACCACTTCAGCCGGCTCTGCGGGCCAGAATCACCGCCGCCCCCCTATTCTCGGCTGTCTCCTCCTGACCAGTACAAGCCACTGGATCTGTCCGATTCTACATTGTCTTACACTGAAACCGAGGCCACCAACTCCCTCATCACTGCTCCGGGTGAATTCTCAGATGCCAGCATGTCTCCGGATGCCACCAAGCCGAGCCACTGGTGCAGCGTGGCGTACTGGGAGCACCGGACACGCGTGGGCCGCCTCTATGCGGTGTACGACCAGGCTGTCAGCATTTTCTACGACCTACCTCAGGGCAGCGGCTTCTGCCTGGGCCAGCTCAACCTGGAGCAGCGCAGTGAGTCGGTGCGGCGCACGCGCAGCAAGATCGGTTTTGGCATACTGCTCAGCAAGGAGCCAGACGGCGTGTGGGCCTACAACCGGGGCGAGCACCCCATCTTCGTCAACTCCCCGACGCTGGATGCGCCCGGAGGCCGCGCCCTGGTCGTGCGCAAGGTGCCACCGGGTTACTCCATCAAGGTGTTCGACTTTGAGCGCTCAGGGCTGCTGCAGCACGCAGACGCCGCTCACGGCCCCTACGACCCGCACAGTGTGCGCATCAGCTTCGCCAAGGGCTGGGGACCCTGCTACTCGCGACAGTTCATCACCTCCTGCCCCTGTTGGCTGGAGATCCTACTCAACAACCACAGATAG
>ENSMUST00000066091.5_MOUSE
ATGAATGTGACCAGCTTGTTTTCATTCACAAGTCCAGCTGTGAAGAGACTCCTTGGGTGGAAACAGGGCGATGAAGAAGAGAAATGGGCAGAGAAAGCTGTGGACGCTTTGGTGAAGAAACTGAAGAAGAAGAAAGGGGCCATGGAAGAGCTGGAGAAGGCCCTGAGCTGCCCTGGACAGCCGAGTAACTGCGTCACCATTCCTCGCTCCCTGGATGGCAGGTTGCAGGTGTCCCACCGGAAGGGACTACCTCATGTCATTTATTGCCGTGTGTGGCGCTGGCCCGACCTCCAGAGCCACCATGAACTGAAGCCTCTGGAATGCTGTGAGTTCCCATTTGGTTCCAAGCAGAAGGAGGTCTGCATCAACCCCTACCACTATAAGCGAGTGGAGAGCCCGGTTCTCCCGCCGGTGCTGGTTCCGAGGCACAGCGAGTACAATCCTCAGCACAGCCTTCTGGCTCAGTTCCGCAACCTGGGACAAAATGAGCCTCACATGCCACTGAACGCCACGTTCCCAGACTCTTTCCAGCAGCCCAACAGCCACCCGTTCCCCCACTCCCCCAACAGCAGCTACCCCAACTCTCCTGGCGGCAGCAGCAGCACCTACCCTCACTCCCCAACCAGCTCAGACCCGGGCAGCCCTTTTCAGATGCCAGCTGACACACCCCCACCTGCTTACCTGCCTCCTGAAGACCCCATGGCCCAGGATGGCTCTCAGCCCATGGACACGAACATGATGGCGCCTCCACTGCCCGCTGAAATCAGCAGAGGAGATGTTCAGGCAGTTGCTTACGAGGAACCAAAACACTGGTGCTCTATTGTGTACTATGAGCTCAACAACCGTGTGGGTGAAGCGTTCCACGCCTCGTCCACCAGCGTGCTGGTGGATGGTTTCACAGATCCGTCCAACAATAAGAACCGCTTCTGCCTTGGCTTGCTCTCCAACGTTAACCGGAATTCCACTATTGAAAACACCAGGCGACATATTGGGAAAGGAGTCCACCTTTATTACGTTGGAGGAGAGGTGTATGCGGAATGCCTCAGTGACAGCAGCATCTTCGTGCAGAGCCGGAACTGCAACTACCACCACGGCTTTCACCCCACCACCGTCTGCAAGATCCCCAGCGGGTGCAGCTTGAAAATCTTCAACAACCAAGAGTTTGCTCAGCTACTGGCGCAGTCTGTGAACCACGGGTTCGAGACCGTGTATGAACTCACCAAAATGTGCACTATTCGGATGAGCTTCGTGAAGGGTTGGGGAGCCGAATACCACCGGCAGGATGTTACCAGCACCCCCTGCTGGATTGAGATCCATCTGCATGGCCCTCTCCAGTGGCTGGATAAGGTTCTGACCCAGATGGGCTCACCCCACAATCCTATTTCATCCGTGTCTTAA
>ENSMUST00000069557.5_MOUSE
ATGACGTCAATGGCCAGCTTGTTTTCTTTCACTAGTCCAGCCGTGAAGCGATTGTTGGGCTGGAAACAAGGTGACGAGGAAGAGAAATGGGCAGAAAAGGCAGTGGATGCTTTAGTGAAAAAGCTGAAGAAGAAGAAGGGTGCTATGGAGGAGCTGGAGAAAGCCTTGAGCAGCCCAGGACAGCCAAGCAAGTGTGTCACGATCCCCAGGTCCTTGGATGGACGTCTGCAAGTTTCTCACAGGAAAGGCTTGCCCCATGTTATATATTGCCGTGTTTGGCGCTGGCCAGATTTGCAGAGCCATCACGAGCTAAAACCATTGGATATTTGTGAATTTCCTTTTGGATCTAAGCAAAAGGAAGTTTGTATCAATCCATACCACTATAAGAGAGTGGAGAGTCCAGTCTTACCTCCAGTATTAGTGCCTCGTCACAATGAATTCAATCCACAACACAGCCTTCTGGTTCAGTTCAGGAACCTGAGCCACAATGAACCGCACATGCCACAAAACGCCACGTTTCCCGATTCTTTCCACCAACCCAACAACGCTCCTTTCCCCTTATCTCCTAACAGCCCCTATCCTCCTTCCCCTGCTAGCAGCACATATCCCAACTCCCCAGCAAGCTCTGGACCTGGAAGTCCATTTCAACTCCCAGCTGACACCCCTCCCCCTGCCTATATGCCACCTGATGATCAGATGGCCCCAGATAATTCCCAGCCTATGGATACAAGCAGTAACATGATTCCTCAGACCATGCCCAGCATATCCAGCAGAGATGTTCAGCCTGTCGCCTATGAGGAGCCCAAACACTGGTGTTCGATTGTCTACTATGAATTAAACAATCGTGTTGGGGAAGCTTTTCATGCATCTTCTACTAGTGTGTTAGTAGATGGATTTACAGATCCTTCAAATAACAAAAGTAGATTCTGCCTGGGATTGTTGTCAAATGTTAATCGTAATTCAACTATTGAAAACACTAGGCGGCATATTGGAAAAGGTGTTCATCTATACTACGTTGGTGGGGAGGTGTACGCTGAGTGTCTTAGTGACAGCAGCATCTTTGTTCAGAGTAGGAACTGCAACTTTCACCATGGCTTCCATCCCACCACCGTCTGTAAGATCCCCAGCAGCTGCAGCCTCAAGATTTTTAACAATCAGGAGTTTGCTCAGCTTCTGGCTCAGTCAGTCAACCATGGATTCGAGGCTGTGTATGAGCTCACCAAGATGTGTACCATTCGAATGAGCTTTGTCAAGGGCTGGGGAGCAGAGTACCACCGACAGGACGTCACCAGTACTCCCTGCTGGATTGAGATTCACCTCCACGGGCCTCTGCAGTGGCTGGATAAAGTCCTTACTCAGATGGGCTCTCCGCTGAACCCCATTTCTTCTGTTTCATAG
>ENSMUST00000091831.3_MOUSE
ATGTCGTCCATCTTGCCATTCACTCCGCCAGTGGTGAAGAGACTTCTGGGATGGAAAAAATCAGCCGGTGGGTCTGGAGGAGCAGGTGGTGGAGAGCAGAATGGACAGGAAGAAAAGTGGTGTGAAAAAGCAGTGAAAAGTCTGGTGAAAAAGCTAAAGAAAACAGGACGGTTAGATGAGCTTGAGAAAGCCATCACCACTCAGAATTGCAATACTAAATGTGTCACCATACCAAGGTCTCTTGATGGCCGTCTTCAGGTTTCACACCGGAAAGGGTTGCCACATGTTATATATTGCCGGCTCTGGCGCTGGCCGGACCTTCACAGTCATCATGAGCTCAAGGCAATCGAAAACTGCGAATATGCTTTTAATCTGAAAAAAGATGAAGTGTGTGTAAATCCGTACCACTACCAGAGAGTTGAGACCCCAGTCTTGCCTCCAGTCTTAGTGCCTCGGCACACGGAGATTCTAACAGAACTGCCGCCCCTGGATGACTACACCCACTCCATTCCAGAAAACACAAATTTCCCAGCAGGAATTGAGCCACAGAGTAATTACATCCCAGAAACACCACCACCTGGATATATCAGTGAAGATGGAGAAACAAGTGACCAACAGTTGAACCAAAGTATGGACACAGGCTCTCCGGCTGAACTGTCTCCTACTACTCTCTCTCCTGTTAATCACAGCTTGGATTTGCAGCCAGTTACTTACTCGGAACCTGCATTCTGGTGTTCAATCGCATACTATGAACTAAACCAGAGGGTTGGAGAGACCTTCCATGCGTCACAGCCCTCGCTCACTGTAGACGGCTTCACAGACCCATCAAACTCGGAGAGGTTCTGCTTAGGCTTGCTCTCCAACGTTAACCGAAATGCCACTGTAGAAATGACAAGAAGACATATAGGAAGGGGAGTGCGCTTGTATTACATAGGTGGGGAAGTGTTTGCTGAGTGCCTAAGTGATAGTGCAATCTTTGTGCAGAGCCCCAACTGTAACCAGAGATACGGCTGGCACCCTGCAACAGTGTGTAAGATCCCACCAGGCTGTAACCTGAAGATCTTCAACAACCAAGAATTTGCTGCTCTTCTGGCTCAGTCTGTCAACCAGGGTTTTGAAGCCGTTTATCAGCTAACCCGAATGTGCACCATAAGAATGAGTTTTGTGAAGGGCTGGGGAGCAGAATATCGGAGGCAGACAGTAACAAGTACTCCTTGCTGGATTGAACTTCATCTGAATGGCCCTCTGCAGTGGCTGGACAAAGTATTAACTCAGATGGGATCCCCTTCAGTGCGATGCTCAAGCATGTCGTAA
>ENSOANT00000003130.1_ORNAN
ATGTCGTCCATCTTACCGTTCACCCCACCAGTCGTGAAGAGGCTTTTGGGATGGAAGAAATCAGCTGGTGGTTCTGGAGGAGCAGGTGGTGGAGAACAGAATGGACAGGAAGAAAAGTGGTGTGAGAAAGCCGTTAAAAGCTTGGTGAAGAAGCTAAAGAAAACGGGACAATTAGATGAGCTTGAGAAAGCCATCACTACTCAAAATTGCAATACGAAATGTGTTACTATACCAAGCACTTGCTCTGAAATTTGGGGACTGAGTACACCAAATACGATAGATCAGTGGGATACTTCAGGCCTTTACAGCTACTCTGAACAAACCAGGTCTCTTGATGGTCGTCTGCAGGTCTCTCACCGTAAAGGATTGCCACATGTTATCTACTGCCGTTTATGGCGCTGGCCAGATCTTCACAGTCATCACGAACTTAAGGCAATTGAAAACTGTGAATATGCTTTCAATCTTAAAAAGGATGAAGTATGTGTAAACCCTTACCACTATCAGAGAGTGGAAACTCCAGTTTTGCCTCCTGTGCTAGTGCCACGGCATACTGAGATCCTAACTGAGCTCCCCCCTCTGGATGACTATACTCATTCCATTCCTGAAAACACTAATTTTCCAGCAGGAATTGAGCCACAGAGTAATTACATACCAGAAACACCACCACCTGGATATATCAGTGAAGATGGAGAGACAAGTGATCAACAGTTGAACCAGAGCATGGACACAGGATCTCCAGCAGAGCTTTCTCCCAGCACTCTTTCTCCAGTTAATCACAGCCTGGATTTGCAACCCGTTACTTATTCAGAGCCTGCATTTTGGTGTTCAATAGCATATTATGAATTAAACCAGAGAGTGGGAGAAACTTTCCATGCATCGCAGCCCTCACTGACTGTAGATGGCTTTACAGATCCATCAAATTCGGAAAGATTCTGCCTAGGTTTACTCTCTAACGTTAACCGAAATGCCACCGTGGAAATGACAAGGCGACACATAGGAAGAGGAGTGCGTTTATATTACATCGGAGGGGAAGTTTTTGCTGAGTGCCTAAGTGATAGCGCTATATTTGTTCAGAGCCCTAATTGTAATCAGAGATACGGTTGGCATCCCGCAACAGTTTGTAAAATTCCACCAGGTTGTAACCTGAAGATCTTTAATAACCAGGAATTTGCTGCTCTTCTGGCTCAGTCTGTGAATCAGGGCTTTGAAGCAGTGTACCAGCTAACTAGAATGTGCACTATAAGAATGAGTTTTGTGAAAGGTTGGGGGGCTGAATACAGAAGGCAGACAGTGACGAGCACTCCCTGCTGGATCGAACTGCATTTGAATGGACCTCTCCAGTGGTTAGACAAAGTATTAACTCAGATGGGCTCCCCTTCAGTGCGCTGCTCCAGCATGTCATAA
>ENSOANT00000010433.1_ORNAN
ACTATGAACGTGACCAGCTTATTTTCCTTCACCAGCCCGGCAGTGAAGAGGTTGCTCGGTTGGAAGCAGGGGGATGAGGAAGAAAAATGGGCAGAGAAGGCGGTTGATGCACTCGTGAAAAAATTGAAGAAGAAAAAAGGGGCCATGGAGGAGCTAGAAAAGGCCCTGAGCTGCCCCGGGCAACCTAGCAACTGTGTCACCATCCCCCGCTCCCTGGACGGCAGACTGCAGGTGTCCCATCGGAAGGGGCTGCCCCACGTGATTTACTGCCGGGTGTGGCGCTGGCCGGACCTCCAGAGCCACCATGAACTCAAACCGCTGGAATGCTGCGAGTTCCCCTTCGGTTCCAAGCAGAAGGAAGTCTGCATCAATCCGTACCACTACAAGCGGGTGGAAAGCCCGGTTCTTCCTCCAGTTCTGGTCCCAAGACACAGTGAATATAATCCTCAGCACAGCCTCCTAGCTCAGTTTCGCAACTTGGGACAAAACGAACCACACATGCCTCTCAATGCCACTTTCCCGGACTCTTTCCAGCAACCCAACAGCCACCAGTTCCCTCACTCACCCAACAGCAGCTACCCGAACTCCCCAGGGAGCAGCAGCAGTACCTATCCCCACTCACCTACCAGCTCCGATCCAGGAAGCCCCTTTCAGATGCCAGCCGATACTCCTCCTCCTGCTTACCTCCCTCCCGAGGATCCTATGACCCAGGATGGGTCGCAGCCAATGGATACGAACATGATGGCGCCTTCAATGCCCCCTGACATAAACAGAGGCGATGTTCAAGCAGTTGCTTATGAAGAGCCAAAACACTGGTGCTCCATTGTCTACTATGAGCTCAACAATCGTGTGGGTGAAGCGTTCCATGCCTCCTCCACAAGCGTGTTGGTGGATGGTTTCACCGATCCTTCTAACAACAAGAACCGGTTCTGCCTTGGGCTGCTCTCCAACGTTAACCGGAATTCCACCATTGAAAACACTAGGCGGCACATTGGCAAAGGAGTTCACCTCTACTATGTTGGAGGGGAAGTGTACGCCGAGTGCCTCAGCGACAGCAGCATCTTCGTGCAAAGTCGGAACTGCAACTATCACCACGGGTTCCACCCCACCACCGTTTGCAAGATCCCCAGCGGGTGCAGTTTGAAAATTTTTAACAACCAAGAGTTTGCCCAGTTACTGGCTCAGTCGGTGAACCACGGCTTTGAAACTGTTTATGAGCTCACGAAGATGTGCACTATCCGAATGAGTTTTGTGAAGGGCTGGGGAGCCGAGTATCACCGCCAGGATGTGACAAGCACTCCATGCTGGATTGAGATTCATCTGCACGGTCCTCTACAGTGGCTGGATAAAGTCCTTACTCAAATGGGTTCACCTCACAATCCTATCTCGTCTGTGTCTTAA
>ENSOANT00000011180.1_ORNAN
GATTCCCAACTTCTTCAGGAGCCGGGCGATCAGTCACACTGGTGCGTGGTGGCCTACTGGGAGGAGAAAACAAGGGTGGGTCGGCTCTACTCTGTCCAAGAGCCCTCCCTGGATATCTTCTACGATCTACCTCAGGGGAACGGCTTCTGCCTCGGACAGCTCAACTCGGACAACAAGAGTCAACTGGTGCAAAAGGTCCGGAGCAAGATCGGCTCGGGCATCCAGCTGACACGGGAAATGGATGGCGTGTGGGTGTACAACCGCAGCAGTTACCCGATCTTCATCAAGTCGGCCACACTGGATAACCCCGACTCCAGGACTCTGTTGGTCCACAAGGTGTTTCCGGGTTTTTCCATCAAGGCTTTCGACTACGAGAAGGCGTACAGCTTGCAGCGGCCCAACGACCACGAATTCATGCAGCAGCCATGGACCGGCTTTACCGTGCAGATCAGTTTTGTGAAAGGCTGGGGCCAGTGTTACACGAGGCAGTTCATCAGCAGCTGCCCGTGCTGGCTCGAGGTTATATTCAATAACCGATAG
>ENSOANT00000012135.1_ORNAN
ATGTTCAGGACCAAACGATCGGTGCTCGTCCGGCGACTCTGGAGGAGCCGAGCGCCCGGCGGGGAGGACGAGGAGGAGGTGGCAGGAGGGGAGGAAGGGGCCACGGACAGCCGGGCGCATGGGGCAGGGGGAGCGGGCAGGACTGGCTGCTGCATGGGCAAGGCGGGCATCGGCTCAGCCGCCCAGGCCCCCGGGGGCTCCGAGGCCGAACTGAAGGCTCTGACCCACTCGGTCCTGAAGAAGCTCAAGGAGCGGCAGCTGGAAATCCTCCTGCAGGCGGTGGAGTCCCGAGGAGGCGCCCGCACCGCCTGCCTCCTCCTGCCCGGGAGGGTGGACTCCTCCTACTCCCTCCCCTTGTTGCTCTGCAAAGTCTTCAGGTGGCCCGATCTCAGGCATTCCTCCGAAGTCAAGAGGTTGCGTTGCTGTGAATCTTATGGGAAGAACAACCCGGACCTGGTTTGCTGCAACCCTCACCACCTCAGCAGGCTCTGCGAACTAGAGTCTCCCCCTCCTCCCTACTCCAGATACCCA
>ENSOANT00000012903.1_ORNAN
ATGGACAATATGTCTATTACTAACACACCAACAAGTAATGATGCCTGTCTGAGCATTGTTCATAGTTTGATGTGCCATAGACAAGGTGGAGAGAGTGAAACGTTTGCCAAGAGAGCGATTGAAAGCTTGGTAAAGAAGCTGAAGGAGAAGAAAGATGAATTGGATTCTTTAATAACAGCTATAACTACAAATGGAGCCCATCCTAGCAAGTGTGTTACTATTCAGAGAACACTGGATGGAAGGCTTCAGGTGGCTGGACGTAAGGGCTTTCCTCATGTGATTTATGCTCGTCTTTGGCGGTGGCCTGATCTTCACAAAAATGAACTTAAGCATGTTAAATATTGTCAGTATGCTTTTGACCTAAAATGTGATAGTGTTTGTGTGAATCCATATCACTATGAACGTGTTGTATCACCTGGCATTGAAAATAAAGATCTCTCAGGATTAACACTGCAGAGTTCAGCTCCATCAAGCATGTTGGTGAAGGATGAATATGTTCATGACTTTGAGGGACAGCCGTCATTATCTACTGAAGGACATTCAATTCAGACCATCCAGCATCCACCAAGTAATCGCGCATCTTCAGAGACATACAGCACCCCAGCCATGTTAGCTCCGTCCGAGTCTAACGCTACCAGCACCACTAACTTTCCCAACATTCCTGTGGCTTCCACAAGTCAGCCTCCCAGTATATTAACAGGGAGCCATAGTGATGGACTCTTACAGATAGCTTCAGGACCCCAGCCAGGACAGCAACAGAACGGATTTGCCGCTCAGCCAGCTACTTATCACCACAACAGTACTACCACCTGGACTGGAAGCAGAACAACAGCATATCCCCCTAATATACCTCACCATCAAAATGGTCATCTTCAACATCATCCGCCTATGCCACCCCATCCTGGACATTACTGGCCAGTTCACAATGAGCTTGCATTCCAGCCTCCCATTTCCAACCATCCTGCAGCTCCTGAATATTGGTGTTCAATTGCTTACTTTGAAATGGATGTGCAAGTAGGAGAGACATTTAAAGTTCCTTCCAGCTGCCCAATTGTTACTGTTGATGGATATGTGGACCCTTCTGGAGGAGACCGCTTTTGCCTGGGGCAGCTCTCTAATGTTCACCGAACAGAAGCTATTGAGAGAGCAAGGTTGCACATAGGGAAAGGGGTGCAGTTGGAATGTAAAGGAGAAGGAGATGTTTGGGTCCGATGCCTCAGTGACCATGCAGTCTTTGTCCAAAGCTACTACCTAGACAGAGAAGCAGGGCGGGCACCAGGAGATGCCGTTCACAAAATTTACCCAAGTGCATATATAAAGGTATTCGACTTGCGCCAGTGTCATCGTCAAATGCAGCAGCAGGCCGCCACCGCCCAAGCCGCAGCAGCGGCGCAAGCGGCAGCGGTAGCCGGAAACATCCCCGGACCGGGCTCAGTAGGTGGAATAGCTCCTGCCATCAGCCTGTCCGCCGCTGCCGGGATTGGGGTGGATGATCTTCGTCGCTTGTGCATTCTCAGGATGAGCTTTGTGAAGGGCTGGGGACCCGATTACCCGAGACAGAGCATCAAAGAGACACCTTGCTGGATCGAAATTCACTTACACCGGGCCCTCCAGCTTCTAGATGAAGTACTTCATACCATGCCTATTGCTGACCCTCAGCCTTTAGACTGA
>ENSOANT00000015706.1_ORNAN
ATGACGTCCATGGCCAGCCTGTTCTCTTTTACTAGCCCAGCTGTGAAGCGCTTATTGGGCTGGAAACAAGGCGACGAAGAAGAGAAATGGGCAGAGAAAGCCGTCGATGCCCTGGTGAAAAAGTTAAAAAAGAAGAAGGGTGCCATGGAGGAGCTGGAGAAAGCCTTGAGCAGTCCCGGGCAGCCCAGCAAATGCGTGACCATTCCTCGCTCCCTTGATGGGCGCCTTCAGGTTTCCCACCGAAAGGGCCTGCCCCATGTTATCTACTGCCGGGTGTGGCGCTGGCCAGATTTGCAGAGCCACCATGAGCTGAAACCGTTAGATATGTGTGAATTTCCCTTCGGGTCTAAGCAGAAGGAAGTGTGTATTAATCCGTACCACTACAAGAGAGTGGAGAGTCCAGGTGTGAACGTCTTAGAGCTAAAGCTAGATCAATTATTGCCTCCAGTATTGGTGCCCAGGCATAGTGAGTTCAATCCGCAACACAGCCTTCTGGTCCAGTTCAGGAATCTAAGCCACAACGAACCCCACATGCCGCAGAACGCCACGTTTCCAGACTCCTTCCAGCAGCCCAACAACACTCCCTTTCCCCTGTCTCCCAATAGCCCTTATCCTCCCTCGCCGGCCAGCAGCACGTACCCCAGCTCTCCAGCCAGCTCGGGGCCGGCAAGCCCGTTTCAGCTTCCAGGTAAAAATGAAAAGGGCCTGTTGACCACACTTGGGGGACCCAGAAATCCTCCTCCTGCCAGTGGCTTTGCTGGCGTGCAGGACACACCCAAAATCCCAGGAGTAACTGTGTGGCAAAGTAGCCTTGAGCCATCTTATACTCCCGAGCTGACTGGGGACAGGATGAGCCAACAGCATCACAGCAACATTTTACCCCACTTTTCAAAATGTGCTCCCTATTTAAATTTCAGAAACGTCCAGCCCGTGGCCTATGAAGAGCCCAAGCACTGGTGTTCGATTGTCTACTATGAATTAAATAATCGTGTGGGCGAGGCCTTTCACGCATCTTCAACCAGCGTCCTAGTGGATGGGTTCACGGACCCTTCGAACAACAAAAGTAGATTCTGCTTAGGCTTGTTGTCCAATGTCAATCGCAATTCTACGATTGAGAATACCAGGCGACACATCGGGAAAGGGGTTCACCTTTATTACGTTGGTGGGGAAGTTTATGCTGAGTGCTTGAGCGACAGCAGCATATTTGTTCAGAGTAGAAACTGCAACTATCATCATGGTTTTCACCCTACCACTGTGTGCAAGATTCCTAGTGGCTGCAGCCTAAAGATTTTTAACAATCAGGAGTTTGCTCAGCTTCTGGCACAGTCTGTCAACCACGGATTTGAGGCAGTCTATGAACTCACCAAAATGTGCACCATTCGCATGAGTTTTGTGAAGGGTTGGGGTGCTGAATACCATCGGCAAGATGTAACCAGTACTCCGTGCTGGATTGAAATCCATCTTCATGGGCCCCTCCAGTGGCTGGATAAAGTACTGACACAGATGGGTTCTCCTCTTAACCCCATCTCTTCTGTTTCCTAG
>ENSOANT00000021387.1_ORNAN
GTTCTACCTCCCGTGTTGGTGCCCAGGCACACAGAGATCCCGGCCGAGTTCCCGCCGTTAGACGACTACAGCCATTCCATCCCGGAGAACACTAATTTCCCCGCAGGGATTGAGCCCCAAGGCAATTACATTCCAGAAACCCCACCCCCTGGCTACCTGAGTGAGGATGGAGAGACCAGTGACCATCAGATGAATCACAGCATGGATGCAGGTTCTCCCAATTTATCGCCAAATCCTATGTCCCCAGCACACAACAACCTGGACCTGCAGCCGGTGACCTACTGCGAGCCCGCGTTCTGGTGCTCCATCTCCTACTACGAGCTGAACCAGCGGGTTGGGGAGACCTTCCACGCCTCCCAGCCCTCCATGACGGTGGACGGCTTCACCGACCCGTCCAACTCGGAGCGCTTCTGCCTGGGCCTGCTGTCCAACGTGAACCGGAACGCCGCCGTGGAACTCACCCGGCGGCACATCGGGAGAGGAGTGCGGTTGTACTACATCGGCGGGGAAGTGTTCGCCGAGTGCCTCAGCGACAGTGCCATCTTTGTCCAGTCTCCCAATTGTAACCAGCGCTACGGCTGGCACCCGGCAACCGTCTGCAAGATACCCCCAGGATGCAACCTGAAGATCTTCAACAACCAGGAGTTTGCGGCCTTGCTGGCTCAGTCGGTCAACCAGGGGTTCGAGGCGGTGTACCAGCTGACGCGCATGTGCACCATCCGGATGAGCTTCGTCAAGGGCTGGGGAGCTGAATACAGGCGGCAGACTGTGACCAGCACCCCCTGCTGGATAGAGCTGCATCTCAACGGGCCCCTGCAGTGGCTGGACAAGGTCCTGACCCAGATGGGGTCCCCCAGCATCCGCTGCTCCAGCGTGTCCTAG
>ENSOANT00000021389.1_ORNAN
ATGTCCCCCGACACCATGAAGCAGAGCCACTGGTGCAACGTCGCCTACTGGGAGCACCGGACTCGAGTGGGCCGCCTCTACACAGTGTACGAACAGTCCGTCAGTATCTTCTACGACCTACCTCAAGGGAACGGCTTCTGCCTCGGCCAGCTCAACCTGGACCACCGGAGCGAGACGGTGAAAAGGACGCGCAGCAAGATCGGCTACGGCATCTTCCTCAGCAAGGAGCCCGACGGGGTGTGGGCCTACAACCGGGGCGACCACCCCATCTTCGTCAACTCCCCGACGCTGGACATTCCCAACTGCAGGACCGTCATCGTGCGCAAAGTCATGCCAGGCTACTCCATCAAGGTGTTCGACTTCGACAAGTCTTGCCTCCTGCAGCACGCCGCAGACCTGGACTACGGCGACGGGCCCTACGACCCCAACAGCGTGAGGATCAGTTTCGCCAAGGGCTGGGGCCCTTGCTATTCCAGGCAGTTCATCACCTCCTGCCCCTGCTGGCTCGAGATCTTGCTCAGTAACCACAGATAA
>ENSOANT00000024405.1_ORNAN
ATGCATCCCAGCACCCCCATCAGCTCCCTGTTCTCCTTTACCAGCCCGGCAGTGAAGAGGCTGCTGGGCTGGAAGCAAGGGGATGAAGAGGAGAAGTGGGCCGAGAAGGCCGTGGACTCGTTGGTGAAGAAGCTGAAGAAGAAGAAGGGGGCCATGGAGGAGCTGGAGCGGGCCCTTAGCTGCCCGGGGCAGCCCAGCAAATGCGTCACCATTCCGCGCTCGCTGGACGGCAGGCTGCAGGTGTCGCACCGCAAAGGCCTCCCCCATGTGATTTACTGCCGCGTATGGCGGTGGCCCGACCTACAGTCTCACCACGAGTTGAAGCCCCTGGAGGGTTGTGAATTCCCCTTTGGCTCCAAGCAGAAAGAGGTGTGCATTAACCCCTATCACTACCGACGGGTGGAGACTCCAGTGCTTCCACCCGTGCTGGTCCCAAGACACAGCGAGTTCAACCCCCAGCTCAGCCTCCTGGCCAAGTTTCGGAATGCCTCCCTGCACAGCGAGCCCCTGATGCCACACAACGCCACCTACCCCGAGTCCTTCCAGCAGCCTCCCGGCTCCGCCTTCTCCTCCTCTCCCAGCCATATGTTCATCCAGTCACCCAGCACCATCAGCTACCCAAACTCCCCAGGAAGCTCTGGGCCTGGAAGTCCCTATCAGCTGACAGTTGATACACCCCCGCCGCCTTACCACACCACAGAAACACCAGGAAACCAGAGCGGGCGGACTCTAGATCCGGCAGCAGACAGTCACTTAGTTCTCTCATTGCCCAATGGAGATTTTCGGCCTGTGTGTTATGAAGAACCACAGCACTGGTGCTCTGTTGCCTACTATGAACTTAACAACCGAGTAGGGGAGACTTTCCAAGCCTCTTCTCGAAGCGTCCTCATAGATGGATTCACGGATCCTTCAAATAACAGGAATAGGTTCTGTCTTGGACTTCTTTCTAATGTAAACAGAAACTCAACCATAGAAAACACCAGGAGGCACATAGGAAAGGGCGTCCACCTCTATTACGTTGGGGGAGAAGTGTACGCGGAGTGCGTGAGCGACAGCAGCATCTTCGTCCAGAGCCGAAACTGCAACTATCAACACGGCTTCCACCCGGCCACGGTTTGCAAGATCCCCAGCGGCTGCAGCCTCAAGATTTTCAACAACCAGCTCTTCGCCCAGCTCCTGGCTCAGTCCGTGAACCACGGCTTCGAGGTGGTCTATGAGCTGACCAAGATGTGCACCATCCGAATGAGCTTCGTCAAAGGCTGGGGAGCAGAGTATCATCGCCAAGACGTAACCAGCACTCCCTGCTGGATTGAGATTCATCTGCACGGACCCTTGCAGTGGCTGGACAAAGTCCTAACGCAGATGGGCTCACCCCATAACCCTATCTCGTCCGTCTCTTAG
>ENSOCUT00000003931.1_RABIT
ATGGACAATATGTCTATTACGAATACACCAACAAGTAATGATGCCTGTCTAAGCATTGTACATAGTTTGATGTGCCATAGAGGTGGAGAGAGTGAAACATTTGCAAAAAGAGCAATTGAAAGTTTGGTAAAGAAGCTGAAGGAGAAAAAAGATGAATTAGATTCTTTAATAACAGCTATAACTACAAATGGAGCTCATCCTAGTAAATGTGTTACCATACAGAGAACGTTGGATGGACGACTGCAGGTGGCTGGTCGGAAGGGATTTCCTCATGTGATATATGCCCGTCTCTGGAGATGGCCTGATCTTCACAAAAATGAACTAAAACATGTTAAATATTGTCAGTATGCATTTGACTTAAAATGTGACAGTGTCTGTGTGAATCCGTATCACTATGAACGAGTTGTCTCACCTGGAATTGATCTCTCAGGATTAACGCTGCAGAGTAATGCTCCACCAAGCATGTTGGTAAAGGATGAATATGTTCATGACTTTGAGGGACAGCCATCATTATCCACTGAAGGACATTCAATTCAAACCATCCAGCATCCACCAAGTAATCGCGGATCAACCGAGACATACAGCACCCCAGCTCTGTTAGCCCCATCTGAGTCTAATGCTGCCGGCACCACCAACTTTCCNNNNNNNNNNNNNNNNNNNNNNNGTCAGCCTGCCAGTATACTGGCAGGCAGCCATAGTGAAGGACTGTTGCAGATAGCTTCAGGGCCTCAGCCAGGACAGCAGCAGAATGGATTTACTGGTCAGCCAGCTACTTACCATCATAACAGCACTACTACCTGGACTGGAAGTAGGACTGCACCATACACACCTAATTTGCCTCACCACCAAAACGGCCATCTTCAGCACCACCCGCCTATGCCGCCCCATCCCGGACATTACTNNNNNNNNNNNNNNNNNNNNNNNNNNNNNNNNNNNNNNNNNNNNNNNNNNNCTCCTGAATATTGGTGTTCCATTGCTTATTTTGAAATGGATGTTCAGGTAGGAGAGACATTTAAGGTTCCTTCAAGCTGCCCTATTGTTACTGTTGATGGATACGTGGACCCTTCAGGAGGAGATCGCTTTTGCTTGGGTCAACTCTCCAATGTCCACAGGACAGAAGCCATTGAGAGAGCAAGNNNNNNNNNNNNNNNNNNNNNNNNNNNNNNNNNNNNNNNNNNNNNNNNNNNNNNNNNNNNNNNNNNNNNNNNNNNNNNNNNNNNNNNNNNNNNNNNNNNNNNNNNNNNNNNNNNNNNNNNNNNNNNNNNNNNNNNNNNNNNNNNNNNNNNNNNNNNNNNNNNNNNNNNNGTCTTTGATTTACGTCAGTGTCATCGACAGATGCAGCAGCAAGCAGCCACTGCACAAGCTGCAGCAGCTGCCCAGGCAGCAGCTGTGGCAGGAAACATCCCTGGCCCAGGATCAGTAGGTGGAATAGCTCCAGCTATCAGTCTGTCAGCTGCTGCTGGAATCGGTGTTGATGACCTTCGTCGTTTATGCATACTCAGGATGAGTTTTGTGAAAGGCTGGGGACCGGATTACCCACGACAAAGTATCAAAGAAACGCCTTGCTGGATTGAGATTCACTTGCACAGGGCTCTCCAGCTCCTGGATGAAGTACTTCACACCATGCCCATTGCAGACCCACAGCCCTTAGACTGA
>ENSOCUT00000004936.1_RABIT
ATGACGTCAATGGCCAGCTTGTTTTCTTTTACTAGTCCAGCGGTAAAGCGATTGTTGGGCTGGAAACAAGGTGATGAGGAGGAGAAATGGGCAGAAAAGGCAGTTGATGCTTTGGTAAAAAAGCTAAAAAAGAAAAAGGGTGCCATGGAGGAACTGGAGAAAGCCTTGAGCAGCCCAGGACAGCCAAGCAAATGTGTCACTATTCCCAGATCTTTGGATGGACGCCTGCAGGTTTCTCACAGAAAAGGCTTACCCCACGTTATATATTGCCGTGTTTGGCGCTGGCCTGATCTACAGAGTCATCATGAGCTGAAGCCATTGGATATTTGTGAATTTCCTTTTGGATCCAAGCAGAAAGAAGTTTGCATCAACCCATACCACTATAAAAGAGTGGAGAGTCCAGTCTTACCTCCAGTATTAGTGCCTCGTCATAATGAATTCAATCCACAACACAGCCTTCTGGTTCAGTTTCGGAACTTGAGCCATAACGAACCACACATGCCGCAGAATGCCACGTTTCCAGATTCTTTCCACCAGCCCAACAACACTCCTTTCCCCTTATCTCCAAACAGCCCCTATCCGCCTTCCCCTGCTAGCAGCACGTATCCCAATTCCCCGGCAAGTTCTGGACCGGGAAGTCCCTTTCAGCTCCCAGCTGATACACCTCCTCCTGCTTATATGCCCCCTGATGATCAGATGGGTCAAGATAATTCACAGCCGATGGATACAAGCAATAATATGATTCCTCAGGTTATGCCCAGTATATCCAGCAGAGATGTTCAGCCTGTTGCTTATGAGGAACCCAAACACTGGTGTTCAATTGTCTACTATGAGTTAAACAATCGTGTTGGGGAAGCTTTTCATGCATCTTCTACTAGTGTGTTAGTAGATGGATTCACAGACCCTTCCAATAACAAAAGTAGATTCTGCTTGGGGTTATTGTCAAATGTGAATCGTAATTCGACAATTGAAAACACTAGGCGACACATTGGAAAAGNNNNNNNNNNNNNNNNNNNNNNNNNNNNNNNNNNNNNNNNNNNNNNNNNNNNNNNNNNNNNNNNNNNNNNNNNNNNNNNNNNNNNNNNNNNNNNNNNNNNNNNNNNNNNNNNNNNNNNNNNNNNNNNNNNNNNNNNNNNNNNNAAAATTTTAACCAATCAGGAGTTCGCTCAGCTTCTGGCCCAGTCTGTCAATCATGGGTTTGAGGCAGTGTATGAGCTCACCAAAATGTGCACCATTCGAATGAGTTTCGTCAAGGGCTGGGGAGCAGAATATCACCGGCAGGATGTGACCAGTACCCCTTGTTGGATTGAGATTCACCTTCATGGGCCTCTTCAGTGGCTGGATAAAGTCCTTACTCAGATGGGCTCCCCTCTTAACCCCATATCTTCTGTTTCATAG
>ENSOCUT00000006132.1_RABIT
ATGTTCAGGTCCAAACGCTCGGGGCTGGTGCGGCGACTTTGGCGAAGTCGTGTGGTCCCCGACCGGGAGGAAGGCGGCGGCGGCGGCGGCGGCGGCGACGAGGATGGGGGCTTTGGCAGCCGAGCTGAGCCGGCCCCGCGGGCACGAGAGGGCGGAGGCTGCGGCCGCCCCGAAGTCCGCCCGGTAGCCCCGCGGCGGCCCCGGGACGCGGTGGGACAGCGAGGCGCCCAGAGCGCGGGCAGGCGCCGGCGCGCAGGGGGCCCCCAGAGGCCCGTGTCGGAGCCGGGGGCCGGCGCTGGGGGCTCCCTGCTGGACGTGGCGGAGCCGGGCGGCCCGGGCTGGCTGCCCGAGAGCGACTGCGAGACGGTGACCTGCTGTCTCTTCTCGGAGCGGGACGCCGCCGGCGCGCCGCGGGACGCCGGGGACCCCCTGGCCGGGGCGGCGCTGGAGCCGGCGGGCGGCGGGCGGAGCCGCGAAGCGCGCTCGCGGCTGCTGCTGCTCGAGCAGGAACTGAAGACGGTCACGTACTCGCTGCTGAAGCGGCTCAAGGAGCGCTCGCTGGACACGCTGCTGGAGGCGGTGGAGTCCCGCGGCGGCGTGCCGGGCGGCTGCGTGCTGGTGCCGCGCGCCGACCTCCGCCTGGGCGGCCAGCCCGCGCCGCCGCAGCTGCTGCTCGACCGCTTCTTCCGCTGGCCCGACCTGCAGCACGCCGTGGAGCAGAAGCCCCTGTGCGGCTGCCACAGTTTCGCCGCTGCCGCGGACGGCCCCACGGTGTGCTGCAACCCCTACCACTTCAGCCGGTTCTGCGGCCCAGAATCTCCACCACCCCCCTACTCTCGGCTGTCTCCTCGCGACGAGTACAAGCCACTGGATCTGTCTGATTCCACATTGTCTTACACTGAAACCGAGGCCACCAACTCCCTCATCACTGCGCCCGGTGAATTCTCAGACGCCAGCATGTCCCCGGACGCCACCAAGCCGAGCCACTGGTGCAGCGTGGCGTACTGGGAGCACCGCACGCGCGTGGGCCGCCTCTACGCCGTGTACGACCAGGCCGTGAGCATCTTCTACGACCTACCTCAGGGCAGCGGCTTCTGCCTGGGCCAGCTCAACCTGGAGCAGCGCAGCGAGTCGGTGCGGCGCACGCGCAGCAAGATCGGCTTCGGCATCGTGCTCAGCAAGGAGCCCGACGGCGTGTGGGCCTACAACCGCGGCGAGCACCCCATCTTCGTCAACTCCCCGACGCTGGACGCGCCGGGCGGCCGCGCCCTGGTCGTACGCAAGGTGCCGCCCGGCTACTCCATCAAGGTATTCGACTTCGAGCGCTCGGGCCTGCGGCAGCAGGCGCCCGAGGCGGACGCGGCCGACGGCCCCTACGACCCCAACAGCGTGCGCATCAGCTTCGCCAAGGGCTGGGGGCCCTGCTACTCGCGGCAGTTCATCACCTCCTGCCCCTGCTGGCTCGAGATCCTGCTCAACAACCAGAGATAG
>ENSOCUT00000006638.1_RABIT
ACCCCGCCCCCAGGCTACCTGAGCGAAGATGGAGAGACCAGCGACCACCAGATGAACCACAGCATGGACGCAGGTTCTCCAAACCTGTCCCCGAATCCGATGTCCCCAGCACACAATAACTTGGTACTGCAGCCCGTCACCTACTGCGAGCCGGCATTCTGGTGCTCCATCTCCTACTACGAGCTGAACCAGCGCGTCGGGGAGACCTTCCACGCCTCGCAGCCCTCCATGACCGTGGACGGCTTCACCGACCCCTCCAACTCGGAGCGCTTCTGCCTGGGGCTGCTGTCCAACGTGAACAGGAACGCGGCGGTGGAGCTCACCAGGCGGCACATCGGGCGGGGCGTGCGGCTCTACTACATCGGAGGGGAGGTCTTCGCCGAGTGCCTCAGCGACAGCGCCATCTTCGTCCAGTCTCCCAACTGTAACCAGCGCTATGGCTGGCATCCGGCCACCGTCTGCAAGATCCCTCCAGGGTGCAACCTGAAGATCTTCAACAACCAGGAGTTCGCCGCGCTCCTGGCCCAGTCGGTGAACCAGGGCTTCGAGGCCGTCTACCAGCTGACGCGCATGTGCACCATCCGCATGAGCTTCGTCAAAGGCTGGGGAGCCGAGTACAGGAGACAGACAGTGACCAGCACCCCCTGCTGGATCGAGCTGCACCTGAATGGGCCTTTGCAGTGGCTGGACAAGGTCCTCACCCAGATGGGCTCCCCCAGCATCCGCTGTTCCAGTGTGTCCTAG
>ENSOCUT00000007454.1_RABIT
GCCATGGACGAGCTGGAGAGGGCGCTCAGCTGTCCCGGGCAGCCCAGCAAGTGCGTCACCATCCCCCGGTCTCTGGACGAGCGACTGCAGATGTCCCACCGCAAGAGTCTGCCCCACGTCATTTATTGCCGAGTGTGGCGCTGGCCGGATCTCCAGTCCCACCATGAGTTGAAGCCGCTGGAGTGCTGTGAGTTCCCATTTGGCTCCAAGCAGAAAGAGGTGTGCATCAACCCTTACCACTATCGCCGGGTAGAGACGCCAGTGCTGCCTCCGGTGCTGGTGCCACGGCACAGTGAATATAACCCCCAGCTCAGCCTGCTGGCCAAGTTCCGCAGCGCCTCCCTGCACAGCGAGCCGCTCATGCCACACAACGCCACCTACCCTGACTCCTTCCAGCAGCCTCCGTGCTCTGCGCCCCCTCCCTCGCCCAGCCATGTGTTCCTGCAGTCCCCGTGCACCGCCAGCTACCCCCACTCCCCAGGAAGTCCTTCGGAGCCTGACAGCCCATATCAGCACTCAGNNNNNNNNNNNNNNNNNNNNNNNNNNNNNNNNNNNNNNNNNNNNNNNNNNNNNNNNNNNNNNNNNNNNNNNNNNNNNNNNNNNNNNNNNNNNNNNNNNNNNNNNNNNNNNNACTTCCGGCCCGTCTGCTACGAGGAGCCCCAGCACTGGTGCTCAGTGGCCTACTACGAACTGAACAACCGAGTCGGGGAGACCTTCCAGGCCTCCTCCCGCAGTGTGCTCATCGACGGCTTCACAGACCCCTCCAATAACAGGAACCGATTCTGTCTTGGACTTCTTTCTAATGTAAACAGAAACTCAACGATAGAAAACACCAGGAGACACATAGGAAAGGNNNNNNNNNNNNNNNNNNNNNNNNNNNNNNNNNNNNNNNNNNNNNNNNNNNNNNNNNNNNNNNNNNNNNNNNNNNNNNNNNNNNNNNNNNNNNNNNNNNNNNNNNNNNNNNNNNNNNNNNNNNNNNNNNNNNNNNNNNNNNNNNNNNNNNNNNNNNNNNNNNNNNNNNNNNNNNNNNNNNNNNNNNNNNNNNNNNNNNNNNNNNNNNNNNNNNNNNNNNNNNNNNNNNNNNNNNNNNNNNNNNNNNNNNNNNNNNNNGGCTGGGGAGCTGAGTATCATCGCCAGGATGTCACGAGCACCCCCTGCTGGATTGAGATTCATCTTCACGGACCGCTGCAGTGGTTGGACAAAGTTCTGACTCAGATGGGCTCTCCACATAATCCCATTTCCTCAGTGTCTTAA
>ENSOCUT00000011291.1_RABIT
ACTTGCTCTGAAATTTGGGGACTGAGTACACCAAATACGATAGATCAGTGGGATACAACAGGCCTTTACAGCTTCTCTGAACAAACCAGGTCTCTTGACGGTCGTCTTCAGGTGTCCCATCGGAAAGGACTGCCGCATGTTATATATTGCCGGTTGTGGCGCTGGCCTGACCTTCACAGCCATCATGAACTCAAGGCAATTGAAAACTGCGAATATGCTTTCAATCTTAAAAAGGATGAAGTATGTGTAAACCCTTACCACTACCAGAGAGTTGAGACACCAGAAAACTTGATAAAGTCCCCCACACNGGATGACTATACCCACTCCATTCCAGAAAACACTAACTTTCCCGCAGGAATTGAGCCACAGAGTAATTACATCCCAGNNNNNNNNNNNNNNNNNNNNNNNNNNNNNNNNNNNNNNNNNNNNNNNNNNNNNNNNNNNNNNNNNNNNNNNNNNNNNNNNNNNNNNNNNNNNNNNNNNNNNNNNNNNNNNNNNNNNNNNNNNNNNNNNNATTTGCAGCCAGTTACTTATTCAGAACCGGCCTTTTGGTGTTCAATAGCATATTATGAATTGAACCAGAGGGTTGGAGAGACCTTCCATGCCTCACAGCCTTCCCTCACAGTAGATGGCTTTACAGATCCATCAAACTCAGAGAGGTTCTGCTTAGGGTTACTGTCCAATGTGAACCGAAACGCCACAGTAGAAATGACAAGAAGACATATAGGAAGAGGAGTGCGCTTATATTACATAGGTGGGGAAGTTTTTGCTGAGTGCCTAAGTGATAGTGCAATCTTTGTGCAGAGCCCCAATTGTAATCAGAGATACGGCTGGCACCCTGCAACAGTGTGTAAAATTCCACCAGGCTGTAATCTCAAGATCTTCAACAACCAGGAATTTGCTGCTCTTCTGGCTCAGTCTGTTAATCAGGGGTTTGAAGCCGTCTATCAGCTAACTAGAATGTGCACCATAAGAATGAGTTTTGTGAAAGGCTGGGGAGCAGAATAC
>ENSOCUT00000017919.1_RABIT
ATGAACGTGACCAGTTTGTTCTCCTTCACGAGTCCCGCCGTGAAGAGACTTCTCGGGTGGAAACAGGGCGACGAGGAAGAAAAATGGGCAGAGAAAGCTGTGGATGCCCTGGTGAAAAAACTGAAGAAGAAGAAGGGCGCCATGGAGGAGCTGGAGAAGGCCTTGAGCTGCCCGGGACAGCCGAGTAGCTGTGTCACCATCCCCCGCTCCCTGGACGGCCGGCTGCAGGTCTCCCACCGGAAGGGGCTGCCCCATGTCATCTACTGCCGGGTGTGGCGCTGGCCCGACCTCCAGAGCCACCACGAACTGAAGCCACTGGAATGCTGTGAGTTTCCTTTTGGTTCCAAGCAGAAGGAGGTCTGCATCAATCCCTACCACTACAAGCGAGTGGAGAGCCCTGTTCTTCCTCCGGTGCTGGTTCCAAGACACAGCGAATATAATCCTCAGCACANNNNNNNNNNNNNNNNNNNNNNNNNNNNNNNNNNNNNNNNNNNNNNNNNNNNNNNNNNNNNNNNNNNNNNNNNNNNNNAGCAGCCCGGCAGCCACCAGTTTCACTCTCCCAACAGCAGCTACCCCTCGCCAGCGAGCAGCAGCACCTACCCTCACTCCCCCAGCAGCTCAGACCCAGGAAGCCCCTTCCAGATGCCAGCCGAAACACCCCCACCTGCTTACCTGCCTCCCGAAGATGCCATGACCCAGGATGGTTCCCAACCAATGGACACAAATATGATGGCACCTTCACTGCCCTCGGATATCAACAGAGGAGATGTTCATGTAGTTGCTTATGAGGAACCAAAACACTGGTGCTCTATTGTCTACTATGAGCTCAACAACCGTGTGGGTGAGGCATTCCATGCCTCCTCCACGAGTGTGTTGGTGGATGGTTTCACTGATCCTTCCAACAATAAGAACCGTTTCTGCCTTGGGCTGCTCTCCAATGTTAACCGGAATTCCACTATTGAAAACACCAGGCGGCATATTGGAAAAGGAGTCCACCTTTACTACGTCGGAGGGGAGGTGTACGCCGAGTGCCTCAGTGACAGCAGCATCTTTGTGCAGAGTCGGAACTGCAACTACCATCACGGATTTCACCCCACCACTGTGTGCAAGATCCCTAGCGGGTGCAGCTTGAAAATTTTTAATAACCAAGAATTTGCTCAGCTGTTGGCACAGTCTGTGAACCATGGCTTCGAGACGGTCTACGAGCTGACGAAAATGTGTACCATACGCATGAGCTTCGTCAAGGGCTGGGGAGCAGAATACCATCGCCAGGATGTTACCAGCACCCCCTGCTGGATTGAGATACACCTGCACGGCCCCCTCCAGTGGCTGGATAAAGTCCTGACTCAGATGGGCCCACCTCACAACCCCATCTCATCCGTGTCTTAA
>ENSOGAT00000000150.1_OTOGA
ATGAACGTGACAAGTTTGTTTTCCTTCACAAGTCCAGCTGTGAAGAGACTTCTTGGGTGGAAACAGGGTGATGAAGAAGAAAAATGGGCAGAGAAGGCTGTTGACGCTTTAGTGAAAAAACTGAAGAAAAAGAAAGGTGCCATGGAGGAACTGGAAAAGGCCTTGAGCTGCCCGGGGCAGCCGAGCAACTGTGTCACCATTCCCCGCTCTCTGGATGGCAGGCTGCAAGTCTCCCACCGGAAGGGACTGCCTCATGTTATTTACTGTCGTGTGTGGCGCTGGCCCGACCTCCAGAGCCACCATGAACTGAAGCCACTGGAATGCTGTGAGTTTCCTTTTGGTTCCAAGCAGAAGGAGGTCTGCATCAATCCCTACCACTATAAGCGAGTAGAGAGCCCTGTACTCCCTCCAGTGCTGGTTCCGAGACACAGTGAATACAACCCTCAGCACAGCCTCTTAGCTCAGTTCCGTAACTTAGGACAAAATGAGCCTCACATGCCACTCAACGCCACTTTTCCAGATTCTTTCCAGCAGCCCAACAGCCACCCGTTTCCTCCTTCTCCCGGCAGCAGCTACCCAAACTCTCCCGGGAGCAGCAGCAGCACCTACCCTCACTCTCCCACCAGCTCAGACCCCGGAAGCCCTTTCCAGATGCCAGCTGATACGCCCCCACCTGCTTACCTGCCACCTGAAGACCCCATGACCCAGGATGGCTCTCAGCCAATGGACACAAACATGATGGTGCCTCCACTGCCCTCAGAAATCAGCAGAGGAGACGTGCAGGCAGTTGCTTATGAAGAACCAAAACACTGGTGCTCTATTGTCTACTATGAGCTCAACAATCGTGTGGGTGAAGCGTTCCATGCCTCCTCCACCAGTGTGTTGGTGGATGGTTTCACTGATCCTTCCAACAATAAGAACCGTTTCTGCCTTGGGCTGCTCTCCAACGTTAACCGGAATTCCACTATTGAAAACACGAGGCGGCACATTGGAAAAGGAGTCCACCTCTACTACGTCGGTGGGGAGGTGTACGCCGAGTGCCTCAGCGACAGCGGCATCTTTGTGCAGAGCCGGAACTGCAACTACCACCACGGGTTTCACCCCACTACTGTTTGCAAGATCCCCAGTGGGTGCAGTCTGAAAATTTTTAACAACCAGGAATTTGCGCAGTTACTGGCGCAGTCTGTGAACCACGGTTTCGAGACAGTCTATGAGCTCACGAAGATGTGTACTATACGCATGAGCTTCGTGAAGGGCTGGGGAGCAGAATACCACCGCCAGGATGTTACTAGCACCCCCTGCTGGATTGAGATACACCTGCACGGCCCCCTGCAGTGGCTGGATAAAGTCCTTACTCAGATGGGTTCACCTCATAATCCTATTTCATCTGTGTCTTAA
>ENSOGAT00000000444.1_OTOGA
ATGTCATCCATCTTGCCATTCACTCCACCAGTTGTGAAGAGACTGCTGGGATGGAAGAAGTCTGCTGGTGGGTCTGGAGGAGCAGGAGGAGGAGAGCAGAATGGGCAAGAAGAAAAGTGGTGTGAGAAAGCAGTGAAAAGTCTGGTTAAGAAGCTAAAGAAAACAGGACGATTAGATGAGCTTGAGAAAGCCATCACTACTCAAAACTGTAATACTAAATGTGTTACCATACCAAGCACTTGCTCTGAAATTTGGGGACTGAGTACACCAAATACGATAGATCAGTGGGATACAACAGGCCTTTACAGCTTCTCTGAACAAACCAGGTCTCTTGATGGTCGTCTTCAGGTATCCCATCGAAAAGGATTGCCACATGTTATATATTGCCGATTGTGGCGCTGGCCTGATCTTCACAGTCATCATGAACTCAAAGCAATTGAAAACTGCGAATATGCTTTTAATCTTAAAAAGGATGAAGTATGTGTAAACCCTTACCACTATCAGAGAGTTGAGACACCAGTTTTGCCTCCAGTATTAGTGCCACGGCACACTGAGATCCTAACAGAACTACCGCCTCTGGATGATTATACCCACTCCATTCCAGAAAACACTAATTTCCCAGCAGGAATTGAGCCACAGAGTAATTATATCCCAGAAACACCACCTCCTGGATATATTAGTGAAGATGGAGAAACAAGTGATCAACAGTTGAATCAAAGTATGGACACAGGCTCTCCAGCAGAACTGTCTCCTACTACTCTTTCCCCTGTTAATCATAGCCTGGATTTGCAGCCAGTTACTTACTCAGAACCTGCATTTTGGTGTTCAATAGCGTATTATGAATTAAACCAGAGGGTTGGAGAAACCTTTCATGCATCACAGCCCTCACTCACCGTAGATGGCTTTACAGATCCATCAAATTCAGAGAGGTTTTGCTTAGGTTTACTGTCCAACGTTAACCGAAATGCTACAGTAGAAATGACAAGAAGACATATAGGAAGAGGAGTGCGCTTGTATTACATAGGTGGGGAAGTATTTGCTGAGTGCCTAAGTGATAGTGCAATCTTTGTTCAGAGCCCCAATTGTAATCAGAGATATGGCTGGCACCCTGCAACAGTGTGTAAAATTCCACCAGGTTGTAATCTGAAGATCTTCAACAATCAGGAATTTGCTGCTCTTCTGGCTCAGTCTGTTAATCAGGGTTTTGAAGCCGTGTATCAACTAACTAGAATGTGCACCATAAGAATGAGTTTTGTGAAAGGGTGGGGAGCAGAATACCGAAGGCAGACAGTAACAAGTACACCTTGCTGGATTGAACTTCATCTGAATGGACCGCTACAGTGGTTGGACAAAGTATTAACTCAGATG
>ENSOGAT00000002743.1_OTOGA
GACACACCAGCCCTGCCTTATCATGCCCCAGAAGCACCAGGGACCCAGAATGGCCAACCTGTAGATGCCACAATTGGTAGACGCTTGGTGTCTTTGGTGCCAAATGGAAACTTTCGGCCAGTGTGTTACGAGGAGCCCCAGCACTGGTGCTCAGTTGCCTACTATGAACTGAACAACCGCGTTGGGGAGACGTTCCAGGCTTCCTCCCGGAGTGTGCTCATAGATGGCTTCACTGACCCTTCCAATAACAGGAACAGGTTCTGCCTTGGACTGCTTTCTAATGTAAATAGGAACTCAACGATAGAAAACACCAGGAGACACATAGGAAAGGGTGTGCACTTGTACTATGTCGGGGGAGAGGTGTATGCCGAGTGCGTGAGTGACAGCAGCATCTTTGTGCAGAGCCGGAATTGCAACTATCAGCACGGCTTCCACCCGGCCACTGTCTGCAAGATCCCCAGCGGGTGCAGCCTCAAGGTCTTCAACAACCAGCTGTTTGCTCAGTTGCTGGCCCAGTCAGTGCACCATGGCTTCGAAGTCGTTTATGAGTTAACTAAGATGTGCACCATCCGGATGAGTTTTGTTAAGGGTTGGGGAGCTGAGTATCACCGCCAGGATGTGACGAGCACCCCCTGCTGGATTGAAGTCCATCTTCATGGACCGCTGCAGTGGTTGGACAAAGTTCTGACTCAGATGGGCTCCCCCCATAACCCGATTTCTTCAGTATCTTAA
>ENSOGAT00000009605.1_OTOGA
ATGACATCAACAACCAGCTTGTTCTCTTTTACTAGTCCAGCTGTGAAGTTATTAGGCTGGGGTGATGAGAAGACCAAGGCAGCTCATGCTTTAGAAGAAAAGAGGATAAAGAGTGCCATCAAGGAACTGGAGAAAGCCTTGAGTCCAGGCCAGCCGAGCTGTGTCACTATTCCCAGATCTTTAGATGGACGCCTGCAGGTTTCTCACAGAAAAGGCTTACCCCACGTCATATATTGTCGGGTTTGGCGCTGGCCTGACTTGCAGAGTCATCATGAGCTAAAGCCATTGGATATTTGTGAATTTCCTTTTGGATCTAAGCAAAAAGAAGTTTGTATCAACCCGTACCACTATAAGAGAGTGGAGAGTCCAGTCTTACCTCCAGTATTAGTGCCTCGTCATAATGAATTCAATCCGCAGCACAGCCTGTTGGTTCAATTTAGGAACCTGAGCCATAATGAACCACACATGCCACAAAATGCCACATTTCCGGACTCTTTCCACCAGCCCAACAATACTCCTTTCCCCTTATCTCCAAATAGCCCCTATCCCCCTTCCCCTGCCAGTAGCACATATCCCAACTCCCCAGCAAGTTCTGGACCAGGAAGTCCATTTCAGCTTCCAGNNNNNNNNNNNNNNNNNNNNNNNNNNNNNNNNNNNNNNNNNNNNNNNNNNNNNNNNNNNNNNNNNNNNNNNNNNNNNNNNNNNNNNNNNNNNNNNNNNNNNNNNNNNNNNNNNNNNNNNNACGTTCAGCCTGTTGCCTATGAAGAGCCCAAACATTGGTGTTCAATTGTCTACTATGAATTAAACAATCGTGTTGGGGAAGCTTTTCATGCATCTTCTACTAGTGTTTTAGTAGATGGATTCACAGATCCTTCAAATAACAAAAGTAGATTCTGTTTGGGGTTATTGTCAAATGTTAATCGTAATTCAACAATTGAAAACACTAGGCGACATATTGGGAAAGGTGTTCATCTGTACTATGTTGGTGGGGAGGTGTATGCGGAATGCCTCAGTGATAGCAGCATCTTTGTACAGAGCAGGAACTGCAACTTTCATCATGGCTTCCATCCTACCACTGTCTGTAAGATTCCTAGCAGCTGTAGCCTCAAGATTTTTAACAATCAGGAGTTTGCTCAGCTTCTGGCTCAGTCTGTCAACCATGGGTTTGAGGCAGTATATGAGCTCACTAAAATGTGTACCATTCGAATGAGTTTTGTCAAGGGCTGGGGAGCAGAGTATCACCGGCAGGATGTTACCAGCACCCCATGCTGGATTGAGATTCATCTTCACGGTCCTCTTCAATGGCTGGATAAAGTCCTCACTCAAATGGGCTCTCCTCTGAATCCCATATCTTCTGTTTCATAG
>ENSOGAT00000012083.1_OTOGA
ATGGACAATATGTCTATTACGAATACACCAACAAGTAATGATGCCTGTCTGAGCATTGTGCATAGTTTGATGTGCCATAGACAAGGTGGAGAGAGTGAAACATTTGCAAAAAGAGCAATTGAGAGTTTAGTAAAGAAGCTGAAGGAGAAAAAAGATGAATTGGATTCTTTAATAACAGCTATAACTACAAATGGAGCTCATCCTAGTAAATGTGTTACCATACAGAGAACATTGGATGGAAGGCTTCAGNNNNNNNNNNNNNNNNNNNNNNNNNNNNNNNNNNNNNNNNNNNNNNNNNNNNNNNNNNNNNNNNNNNNNNNNNNNNNNNNNNNNNNNNNNNNNNNNNNNNNNNNNNNNNNNNNNNNNNNNNNNNNNNNNNNNNNNNNNNNNNNNNNNNNNNNNNNNNNNNNNNNNNNNNNNNNNNNNNNNNNNNNNNNNNNNNNNNNNNNNNNNNCTCCACAAAATATGTTGGTAAAGGATGAATATGTTCATGACTTTGAGGGACAGCCATCGTTATCCACTGAAGGACATTCAATTCAAACCATCCAGCATCCACCAAGTAATCGTGCGTCAACAGAGACATACAGCACCCCAGCTCTGTTAGCCCCGTCTGAGTCCAATGCTGCCAGCACCACCAACTTTCCCAACATTCCTGTGGCTTCCACAAGTCAGCCTGCTAGTATACTAGCAGGCAGCCATAGTGAAGGACTGTTGCAGATAGCATCAGGGCCTCAGCCAGGACAGCAGCAGAATGGATTTACTGGTCAGCCAGCTACTTACCATCATAACAGCACTACCACCTGGACTGGAAGTAGGACTGCACCATACACACCTAATTTGCCTCACCACCAAAACGGCCATCTTCAGCACCACCCGCCTATGCCGCCCCATCCCGGACATTACTGGCCAGTTCACAATGAGCTTGCATTCCAGCCTCCCATTTCTAATCACCCTGCTCCTGAATATTGGTGTTCTATTGCTTACTTTGAAATGGATGTTCAGGTAGGAGAGACATTAAGNNNNNNNNNNNNNNNNNNNNNNNNNNNNNNNNNNNNNNNNNNNNNNNNNNNNNNNNNNNNNNNNNNNNNNNNNNNNNNNNNNNNNNNNNNNNNNNNNNNNNNNNNNNNNNNNNNNNNNNNNNNNNNNNNNNNNNNNNNNNNNNNNNNNNNNNNNNNNNNNNNNNNNNNNNNNNNNNNNNNNNNNNNNNNNNNNNNNNNNNNNNNNNNNNNNNNNNNNNNNNNNNNNNNNNNNNNNNNNNNNNNNNNNNNNNNNNNNNNNNNNNNNNNNNNNNNNNNNNNNNNNNNNNNNNNNGTCTTTGATTTGCGTCAGTGTCACCGGCAGATGCAGCAGCAGGCGGCCACTGCTCAGGCTGCAGCGGCCGCCCAGGCAGCAGCCGTGGCGGGAAACATCCCTGGTCCGGGATCAGTAGGTGGAATAGCTCCAGCTATCAGTCTGTCGGCTGCTGCTGGAATTGGTGTTGATGACCTTCGTCGCTTATGCATACTCAGGATGAGTTTTGTGAAAGGCTGGGGACCGGATTACCCAAGACAGAGCATCAAGGAAACGCCTTGCTGGATTGAGATTCACTTACACCGGGCCCTTCAGCTCCTAGACGAAGTACTTCACACCATGCCAATTGCAGACCCACAGCCTCTAGACTGA
>ENSOGAT00000013936.1_OTOGA
GGGGGAGGCGGAGGAGAGCTCCGGGTTGAAGGGACGACGGACCGTCGGGCGCAAGGGTCCGGTGGCGGCGGCGCGGGCAGGGCTGGTTGCTGCCTGGGCAAAGCGGTCAGAGGTGCCAAAGGTCACCACCATCCCCACCCCCCAGCGGGCGCCGGCGCGGCCGGGGGCGCCGAGGCGGATCTGAAGGCGCTCACGCACTCGGTGCTCAAGAAACTGAAGGAGCGGCAGCTGGAGCTGCTGCTCCAGGCCGTGGAGTCCCGCGGCGGTACGCGCACCGCATGCCTCCTGCTGCCCGGCCGCCTGGACTGCAGGCTGGGCCCGGGGGCACCCGCCAGCGCGCAGCCCGCGCAGTCGCCCTCGTCCTACTCGCTTCCCCTCCTGCTGTGCAAAGTGTTCAGGTGGCCGGATCTCAGGCATTCCTCGGAAGTCAAGAGGCTGTGTTGCTGTGAATCTTACGGGAAGATCAACCCCGAGCTGGTGTGCTGCAACCCCCATCACCTTAGCCGACTCTGCGAACTAGNNNNNNNNNNNNNNNNNNNNNNNNNNNNNNNNNNNNNNNNNNNNNNNNNNNNNNNNNNNNNNNNNNNNNNNNNNNNNNNNNNNNNNNNNNNNNNNNNNNNNNNNNNNNNNNNCCCTGGGGGGCTTTCAGATTCCCAACTTCTTCTGGAGCCTGGGGATCGGTCACACTGGTGCGTGGTGGCATACTGGGAGGAGAAGACGCGAGTGGGGAGGCTCTACTGTGTCCAGGAGCCCTCCCTGGACATCTTCTATGATCTACCTCAGGGGAATGGCTTTTGCCTCGGACAGCTCAATTCGGACAACAAGAGTCAGCTGGTGCAGAAGGTGCGGAGCAAAATTGGCTGTGGCATCCAGTTGACGCGGGAAGTGGATGGCGTGTGGGTGTACAACCGCAGCAGTTACCCCATCTTCATCAAGTCCGCCACACTGGACAACCCCGACTCCAGGACGCTGTTGGTACACAAGGTGTTCCCCGGTTTCTCCATCAAGGCTTTCGACTACGAGAAGGCATACAGCCTGCAGCGGCCCAACGACCACGAGTTCATGCAGCAGCCATGGACCGGCTTCACCGTGCAGATCAGCTTCGTGAAGGGCTGGGGCCAGTGCTACACCCGCCAGTTCATCAGCAGCTGCCCATGCTGGCTGGAGGTCATCTTCAACAGCCGGTAG
>ENSOGAT00000014219.1_OTOGA
ATGTCGTCCATCCTGCCTTTCACCCCCCCGATCGTGAAGCGCCTGCTGGGCAAGAAGGGCGAGCAGACCCAGGAGGAGAAGTGGTGTGAGAAGGCAGTCAAGGTCAAGAAGCTCAAGAAGACGGGGCAGCTGGACGAGCTGGAGAAGGCCATCACTACTCAGGACGTCAATACCAAGTGCATCACCATCCCCAGGTCCCTGGATGGCCGGCTGCAGGTGTCCCATCGGAAGGGGCTTCCTCATGTCATCTACTGCCGCCTGTGGCGGTGGCCGGACCTGCACAGCCACCATGAGCTGCGGGCCATGGAGCTGTGTGAGTTTGCCTTCAACATGAAGAAGGATGAGGTCTGCGTGAATCCCTACCACTACCAGAGAGTGGAGACGCCAGTTCTACCTCCTGTGTTGGTGCCACGCCACACAGAGATCCCGGCCGAGTTCCCACCGCTGGACGACTACAGCCATTCCATCCCCGAAAACACTAACTTCCCTGCGGGCATTGAGCCCCAGAGCAATATTCCAGAAACCCCACCCCCTGGCTACCTGAGTGTAGATGGAGAAACCAGTGACCACCAGATGAACCATAGCATGGACGCAGGTTCTCCAAACCTATCCCCAAATCCGATGTCCCCAGCACACAATAACTTGGACCTGCAGCCTGTCACCTACTGCGAGCCGGCCTTCTGGTGCTCCATCTCCTACTATGAGCTGAACCAGCGCGTCGGAGAGACATTCCATGCATCGCAGCCATCTATGACAGTGGACGGCTTCACTGACCCCTCTAACTCGGAGCGCTTCTGCCTGGGCCTGCTCTCTAACGTCAACAGGAATGCAGCAGTGGAGCTCACTCGGAGGCATATCGGGAGAGGCGTGCGGCTCTACTACATTGGCGGGGAGGTCTTCGCAGAATGCCTCAGCGACAGCGCTATTTTTGTCCAGTCTCCCAACTGCAACCAGCGCTATGGCTGGCACCCAGCCACCGTCTGCAAGATCCCACCAGGTTGCAACCTGAAGATCTTCAACAACCAGGAGTTCGCTGCCCTCCTGGCCCAGTCTGTCAACCAGGGCTTTGAGGCCGTCTACCAGCTGACCCGGATGTGCACCATCCGCATGAGCTTCGTCAAAGGCTGGGGCGCGGAGTACAGGAGACAGACAGTGACCAGCACCCCCTGCTGGATTGAGCTGCACCTGAACGGACCTTTGCAGTGGCTTGACAAGGTCCTTACCCAGATGGGCTCCCCAAGCATCCGCTGTTCTAGCGTGTCTTAG
>ENSOGAT00000015392.1_OTOGA
ATGTTCAGGTCCAAACGCGGGCTGGTGNNNNNNNNNNNNNNNNNNNNNNNNNNNNNNNNNNNNNNNNNNNNNNNNNNNNNNNNNNNNNNNNNNNNNNNNNNNNNNNNNNNNNNNNNNNNNNNNNNNNNNNNNNNNNNNNNNNNNNNNNNNNNNNNNNNNNNNNNNNNNNNNNNNNNNNNNNNNNNNNNNNNNNNNNNNNNNNNNNNNNNNNNNNNNNNNNNNNNNNNNNNNNNNNNNNNNNNNNNNNNNNNNNNNNNNNNNNNNNNNNNNNNNNNNNNNNNNNNNNNNNNNNNNNNNNNNNNNNNNNNNNNNNNNNNNNNNNNNNNNNNNNNNNNNNNNNNNNNNNNNNNNNNNNNNNNNNNNNNNNNNNNNNNNNNNNNNNNNNNNNNNNNNNNNNNNNNNNNNNNNNNNNNNNNNNNNNNNNNNNNNNNNNNNNNNNNNNNNNNNNNNNNNNNNNNNNNNNNNNNNNNNNNNNNNNNNNNNNNNNNNNNNNNNNNNNNNNNNNNNNNNNNNNNNNNNNNNNNNNNNNNNNNNNNNNNNNNNNNNNNNNNNNNNNNNNNNNNNNNNNNNNNNNNNNNNNNNNNNNNNNNNNNNNNNNNNNNNNNNNNNNNNNNNNNNNNNNNNNNNNNNNNNNNNNNNNNNNNNNNNNNNNNNNNNNNNNNNNNNNNNNNNNNNNNNNNNNNNNNNNNNNNNNNNNNNNNNNNNNNNNNNNNNNNNNNNNNNNNNNNNNNNNNNNNNNNNNNNNTCGCCGCTGCCGCCGACGGCCCCACCGTGTGCTGCAACCCCTACCACTTCAGCCGGCTCTGCGGGCCAGAATCACCGCCACCCCCCTACTCTCGGCTGTCTCCTCGCGACGAGTACAAGCCACTGGATCTGTCCGATTCCACATTGTCTTACACTGAAACGGAGGCCACCAACTCCCTCATCACTGCTTCGGGTGAATTCTCAGACGCCAGCATGTCTCCCGACGCCACCAAGCCGAGCCACTGGTGCAGCGTGGCCTACTGGGAGCACCGGACGCGTGTGGGCCGCCTCTATGCGGTGTACGACCAGGCCGTCAGCATCTTCTACGACCTACCTCAGGGCAGCGGCTTCTGCCTGGGCCAGCTCAACCTGGAACAGCGCAGCGAGTCGGTGCGGCGAACACGCAGCAAGATCGGCTTCGGCATCCTGCTCAGCAAGGAGCCGGACGGCGTGTGGGCTTACAACCGTGGGGAGCACCCTATCTTCGTCAACTCCCCGACGCTGGACGCGCCCGGCGGACGCGCCCTGGTCGTGCGCAAGGTGCCGCCCGGCTACTCCATCAAGGCGTTCGACTTCGAGCGCTCGGGCCTGCTCCAGCAGGGGCCGGAGCCCGATGCCGCCGACGGCCCCTACGACCCCAACAGCGTCCGCATCAGCTTCGCCAAGGGCTGGGGGCCCTGCTACTCCCGGCAGTTCATCACCTCCTGTCCCTGCTGGCTCGAGATCCTCCTCAACAACCACAGATAG
>ENSORLT00000002749.1_ORYLA
AAGATGTCAATTTTGCCTTTCACTCCCCCCATCGTCAAAAGACTTTTGGGCTGGAAGAAGGGAGAACAGAACGGCCAGGAGGAGAAGTGGTGTGAAAAAGCGGTAAAAAGTCTGGTGAAGAAGCTGAAGAAGACGGGGCAGTTGGATGAACTCGAGAAAGCTATCACCACACAGAGCATCAACACAAAATGCATCACTATACCAAGGTCTTTGGATGGTCGTCTGCAGGTCTCCCACAGAAAAGGTCTACCTCATGTCATCTACTGCCGACTGTGGCGTTGGCCCGATCTGCAGTCTCACCACGAGCTGCGAGCGGTGGAGCTGTGCGAATACGCCTTCCACACAAAGAAAGATGAAGTGTGTGTTAACCCATACCACTACCTAAGGGTAGAAACACCAGTTCTGCCCCCGGTGCTCGTGCCCAGACACACTGAAATCCCCAGTGAGTTTCCTCCTCTGGATGACTACAGCCATTCAATCCCTGAAAACACCAACTTCCCTGCTGGCATCGAGCCCCAAAGCAATTACATACCAGAAACGCCACCACCAGGTTACCTCAGCGAGGATGGGGAGACCAGTGATCACCAGATGACCCACAGCATGGACACAAGCTCCCCAAATCTGTCCCCTAACCCTGTTTCACCCACACACAGTAATTTAGACCTTCAGCCAGTGACATACTGTGAGCCGGCTTTTTGGTGCTCTATTTCTTACTACGAACTAAACCAACGAGTTGGAGAAACCTTCCACGCCTCACAGCCCTCCCTGACAGTGGACGGATTCACAGACCCCTCCAACTCTGAGCGCTTTTGCCTTGGTTTACTGTCCAACGTCAACCGCAACGCGGCGGTGGAGTTAACGCGCAGACACATTGGCCGGGGCGTGCGGCTGTACTACATCGGAGGAGAAGTGTTTGCGGAGTGTCTCAGTGATAGCGCTATATTTGTTCAGAGCCCCAACTGTAATCAGCGTTATGGTTGGCACCCCGCCACAGTCTGCAAGATCCCTCCAGGATGTAACCTGAAGATCTTCAACAACCAGGAGTTTGCCGCCCTCCTGGCTCAGTCCGTCAACCAGGGCTTTGAGGCTGTGTATCAGCTTACCAGGATGTGCACGATCCGCATGAGCTTCGTCAAGGGCTGGGGAGCCGAATACAGGCGGCAGACAGTGACCAGCACCCCCTGCTGGATCGAGCTCCACCTGAACGGCCCTCTGCAGTGGCTCGACAAGGTGCTGACACAGATGGGCTCCCCAAGCATCCACTGCTCCAGTGTCTCCTAG
>ENSORLT00000002768.1_ORYLA
ATGTTCAAGTCGAAACGCTCAGGTCTTGTTCGGCGACTCTGGAGAAGCCGTCTGGATAGCGACGGGCAGGATGGAAGCAAACGAGGTGAGGCAGGACGGAACGGTCCTTGTGACAGACACTCAGGAAAGCTCCACAGGCAAGAGCAGCGCTCGGTGACACACGCTGATGGGTCTCCAGGACTTACGAGAGAGGCAGGAGACCTGAGTGCAGAGAGGGACGACGAGGAGCAGCCTGATGGTGACCGGCGGGGCATGTGCGCTCCAGTGCACAGAGGCTCTCGGCCAGATCAGGACGGGGGTGGCAGCGGGACGGTGACGTGTTGTTTGTTTGGGGAATGGGATCTCAGAACTCGGAGCCCCTGGGCCCCGAGAAAAGACGGAGGTGGCCCTTCTCAGTGCGCCCCGAGGCGCGCGGGGCTGGAAGAGGAACTTTTAAGCACTTCTTATGCGTTTTTGAAAAGACTCAAGGAGAGATCTCTTGATAACTTGGTGAAGGCTGTAGAGGCCAAAGGAGGGATGCCGGGGGAGTGCGTGATGGTGCCAAGCGCGGAGCTGCGCCTTGGCGCACAGCGCATCTCTCCTCAGTATCTTCTGTGTACGTTGTTTCGGTGGAGCGACCTGCCCTTCTCAGCGCGACTCAAAGTGCTGTGCCACTGCCAGAGCTTCAGCGCAGCGGACAGTGCAAAGGTGTGCTGCAATCCATATCACTACAGCCGGCTATGCGGGCCAGAATCGCCTCCTCCCCCCTACTGTCTGTCCCATTCAGATGAACAAAAGCCACTGGTGCTTTCTTCTCAATCAGACTCACCTCTGTCTTACACTGAAAAAAATTGCACAATAAGGCTGCTCACTGATGGTGGAGATTATGGAGACGCCAGCTTAAAAAATGACACAAGTGGACCTCGCTCTCACTGGTGCAGTGTTGCTTACTGGGAGCAGCGCACCCGTGTCGGTCGCCTTTATCCAGCCTACGAACCCTCGCTCAGCATCTTTTATGACCTACCTCAGGGCACGGGCCTCTGCCTCAGCCAGCTCCACCATGGCAGCAGCGGGAACAGCAGCAGCATTGTCCAACAGATTCGCAGTAAAATTGGTTTCGGCATCATACTGAGTCGTGAACCGGACGGAGTGTGGGTCTACAACCGCAGCCAGCACCCAGTGTTTGTCCACTCGCCCACTCTGGACCACCCCGGCACTCGGGGACTGAGTGTTAAAAGGGTGATGCCGGGCTTTTCCCTCAAGGTCTTTGATTTTGAGCGCTCCAGCTGGATGACAGAGCACAGCGTTAAACCGGAGACCCAGGAGGGGCCCTGGGACCCTCACAGTGTTCGCATCAGTTTTGCTAAAGGATGGGGACCCTGCTACTCTAGACAGTTCATCACCTCTTGTCCCTGCTGGCTGGAGGTGTTACTCAACAACCACAGATAA
>ENSORLT00000004945.1_ORYLA
ATGAACTCCTCCACGTCCTTTACGTCCCTGTTCTCCTTCACCAGCCCGGCAGTGAAACGGCTGCTTGGCTGGAAGCAAGGCGACGAGGAGGAGAAGTGGGCCGAAAAGGCTGTCGATTCTCTTGTTAAGAAACTCAAGAAGAAGAAAGGAGCGATGGAGGAGCTGGAGAGAGCCCTGAGCTGTCCCGGGCAGCCCAGTAAGTGCGTGACCATCCCTCGGTCGCTGGATGGCAGACTGCAGGTGTCCCACAGAAAGGGCCTGCCCCACGTCATCTACTGCCGGGTGTGGCGCTGGCCTGACCTGCAGTCCCATCATGAGCTGAAGCCTCTGGAGTGCTGCGAGTTCCCCTTTGGTTCTAAGCAGAAGGATATCTGTGTCAATCCATATCACTACCGGCGCGTGGAGACTCCAGTGCTGCCTCCGGTTCTAGTTCCCCGTCACAGCGAGTTTAACCCCCAGCACAGCTTGCTGGCAAAGTTTAGGAATGCCTCCCTCCACAATGAGCCCCTGATGCCCCAGAATGCCACCTACCCGGACGCCTTCCCCCCACTGCCCGGCTCCTCCTTCTCCTCTTCTCCATCTTCGTCCCTCGCACAGTCCCCCACCTCTCAAATATTCCCCAGCTCCCCCAACAGTTCTGCAGAACCCAGTAGCCCCTATCACATCACAGCGGAGACTCCCCCGCCTCCCTACAGCAGCATGGAGACAACCCCTCCAGAGGACGTGAAGCCCAGCAACTCCACAGAAACCGCTAAACTCACCTTCTCAGCTCCACACAGAGGTAGCCGACCTGCTCATGTATCCTATTTGAGGCCTGTTTGTTACGAAGAGCCCAAGTACTGGTGTTCTGTAGCTTACTATGAGCTCAACAACAGGGTGGGGGAGACTTTCCACGCTTCCTCCCACAGCATCTTGGTGGACGGCTTCACTGACCCCTGCAACAACAAGAACCGCTTCTGCCTGGGCCTCCTTTCCAACGTCAACCGCAACTCCACCATCGAGCACACGCGCAGGCACATAGGCAAAGGGTTACACCTGTACTACGTGGGCGGGGAGGTGTACGCAGAGTGTCTGAGCGACAGCAGCATCTTTGTCCAAAGCCGCAACTGCAATTTCCAGCATGGCTTCCACCCCACCACAGTGTGCAAGATCCCCAGCGGATGCAGCCTCAAGATCTTCAACAACCAGCTGTTCGCCCAGCTCCTCGCCCAGTCGGTCAACCACGGCTTCGAGGTGGTGTACGAACTCACCAAGATGTGCACCATCCGCATGAGCTTCGTCAAGGGATGGGGGGCTGAATACCACCGTCAGGATGTGACCAGCACCCCCTGCTGGATTGAAGTGCACCTGCATGGGCCGTTGCAATGGCTGGATAAGGTTCTCACCCAGATGGGTTCTCCTCACAACCCCATCTCCTCAGTCTCATAA
>ENSORLT00000006329.1_ORYLA
ATGTCCATCACCAACACACCAACCAGCAATGATGCATGTCTGAGCATTGTGCACAGCCTCATGTGCCACAGACAGGGGGGTGAGAGTGAGACGTTCGCCAAACGAGCTATTGAAAGTCTGGTGAAGAAGCTGAAGGAGAAGAAGGATGAGCTGGATTCCCTCATCACTGCCATCACCACCAATGGAGCCCACCCCAGCAAGTGTGTGACCATTCAGAGGACTCTTGATGGACGTCTGCAGGTGGCGGGACGCAAGGGTTTCCCTCATGTCATCTATGCCCGTCTGTGGAGATGGCCTGATCTCCACAAGAATGAGCTGAAGCATGTCAAATACTGCCAGTTTGCCTTTGATTTGAAGTGTGACAGCGTATGTGTCAACCCTTATCACTATGAGAGGGTGGTGTCTCCTGGCATAGATTTATCAGGACTCACTCTGACCAGCTCCGGTCCCAGCTCTGCACTGATTGTAAAGGATGAGTACGATTTTGATGGACCGCAGAGTATACCCTCCGTTGAGGGGGGGCACTCCCTACAGACCATCCAGCACCCTCCATCCAATCCCCACCAGACCCCCTCAGAATCATTTGCTCCCCCAAGCCTGCTCTCACCTGTGGAGGCCTCCACCTCAGCTTCAGCTTCATCCTTCCCTTCTATAGCTGCAGGATCCGGCAGTAAGATGCAACACCTTTTCTTTATGTTTGTTTGTCTTTCCGGATTTACTTTTGTTCTAAATATTACATGCATTGAGGATAGGTGTAATATTTTTCCTCCTTTTCACTTAAAAGATGCCGGCTCCAACTGGTCAAGGAGCAGTAGTTTCGCCCCCAGCATACCTCACCACACCAATGGCCACTTACAGCACCATCCACCTATGCCGCATCCGACACATTACTGGCCAGTGCACAATGAGCTCGCCTTTCAGCCTCCGATATCCAATCATCCAGCTCCTGACTACTGGTGCTCCATTGCTTATTTTGAGATGGACGTTCAGGTCGGGGAGACGTTTAAAGTGCCCTCCACCTGTCCCATTGTGACAGTAGACGGCTATGTGGACCCGTCAGGGGGGGACAGATTCTGTTTGGGTCAACTCAGTAATGTCCATCGCACTGAAGCTATTGAGAGAGCCAGGCTTCACATTGGTAAAGGTGTCCAGCTGGAGTGTAAAGGCGAGGGGGATGTGTGGGTGCGATGCCTCAGCGACCACGCCGTGTTTGTTCAGAGCTATTATCTGGACAGGGAGGCGGGCCGAGCCCCAGGAGACGCTGTGCACAAAATCTATCCGAGCGCTTATATCAAGGTGTTTGACCTTCGCCAGTGTCACCGACAGATGCAGCAGCAGGCGGCCACAGCTCAGGCAGCCGCTGCAGCACAGGCAGCAGCTGTTGCTGGTAACATACCTGGACCTGGGTCAGTCGGAGGCATAGCTCCAGCCATCAGTCTGTCAGCTGCAGCTGGAATCGGTGTGGATGATCTCCGGAGGCTGTGTATCCTCAGGATGAGTTTTGTTAAAGGCTGGGGGCCCGACTACCCCCGCCAGAGCATCAAGGAGACCCCTTGTTGGATCGAAATCCATCTGCACAGAGCTCTCCAGTTACTAGACGAGGTTCTTCACACCATGCCAATAGCAGACCCCCAGCCTCTGGACTGA
>ENSORLT00000007300.1_ORYLA
ATGTTTAGGACCAAACGATCGGGGCTCGTCCGGCGACTCTGGAGGAGCCGTGCGCCCGTGGAGGGCGACGGGGAGACGGATAGAGGGACGCATGGCTCCGGGGGCTGCTGCATGGGCAAAGCGACAAAAGTGGCCAAGTCCAACGCGGGGTCGGAGGCCGAATTGAAGGCGTTGACCCACTCGGTACTGAAAAAGATCAAAGAAAAACAATTAGAGGTGCTTTTGCAGGCGGTGGAGTCCAAGGGGGGCGTCCGGAGCCCCTGCCTTCTCCTGCCCAGCAAAGTGGACGCCAAAGTGGGTCAACAGTCTTACTCCCTCCCCATGCTGCTCTACAAAGTGTTCAGGTGGCCGGACCTCAGGCATTCCTCGGAGCTGAAGAGGCTGTCGTGCTGTGAATCTTACGGGAAAGCCAACCCCGAGCTCGTTTGCTGCAACCCTCACCACATGAGCAGGCTCTGTGAACTCGAGTCTCCTCCTCCTCCTTATTCGCGATATCCCATGGACTATTTGAAACCACCAGATTCTCCAGGCTCTGGACCTTCATCCAGTGACACTGGAGGAACCACATACTCGGCCCCTGTGGGGCTTTCAGATTCTTTGGCGTTGCAGGACTCTGAGCGAGGCTATTGGTGCGTGGTGGCTTACTGGGAGGAGAAGACACGCGTTGGGCGCCTCTATTCGGTCCAGGAGCCCTCTCTGGACATTTTCTATGATCTACCTCAAGGGAACGGCTTCTGCCTGGGCCAGCTCTGCTCCGACAACAAGTCCCAACTGGTGCAGATGGTGCGGAGCAAGATCGGTTATGGCATCCAGCTGACACGCGAGCCAGACGGAGTGTGGGTCTACAACCGCAGCTGCTACCCTATCTTCATCAAGTCGGCCACACTGGACAACCCAGACTCACGCACGCTGCTGGTGCACAAGGTGTTTCCTGGATTCTCCATTAAAGCTTTTGACTATGACAAGGCCAACAGCCTCCAGAGGCCAAACGACCACGAGTTCACGCAGCAGCCTCGCACAGGCTTCACGGTGCAGATAAGCTTTGTGAAAGGCTGGGGACAATGCTACACCAGACAGTTCATCAGTAGTTGCCCATGCTGGTTAGAAGTCATCTTCAACACCCGATAG
>ENSORLT00000008549.1_ORYLA
GAAATGTCCATACTGCCATTCACCCCCCCGATCGTTAAGAGCCTCCTAGGATGGAAGAAAGGAGAACAGAACGGACAGGAGGAAAAATGGTGCGAAAAGGCTGTCAAAAGTCTCGTGAAGAAGTTGAAAAGGACGGGACAAGTGGACGAGCTGGAAAAAGCTATCACAACACAGAATATGAACACTAAATGCTTGACCATACCCAGGTCTTTAGACGGACGCCTGCAGGTCTCCCATAGAAAAGGTCTCCCTCATGTCATCTACTGCCGCCTGTGGCGCTGGCCCGACCTGCAGTCTCATCACGAACTGCGGGCTGTGGACCACTGTGAATTTGCTTTTAACACAAAGAAAGATGAAGTGTGTGTCAACCCCTACCATTACCAAAGGGTGGAGACCCCAATTTTGCCTCCTATCTTAGTTCCACGCCACACAGATATTTCTACTGACTTCCCACAATTGGATGACTGCAGCCCATCCATTCCTGAAAATACAAATATCTCCACTAACACAGAGCCTCAGAATAACTATATTCCAGAAACTCCCCCGCCTGGATATATGAGTGAGGATGGGGAAACAAATGATCACCAAGTCAACCTCAACATGGACACTGGTTCACCCAGCATGTCGCCCAATCCTGTGTTTCCAATGAACAGTAATCTCAATTTACAGCCAGTGACCTACTGTGAATCAGCTTTCTGGTGCTCCATCTCCTACTATGAGCTGAACCAGCGTGTTGGAGAGACCTTCCACGCTTCTCAGCCTTCCCTCACAGTAGACGGATTCACAGACCCGTCCAACTCTGAACGCTTCTGTCTGGGCTTGTTGTCCAATGTGAACCGCAACTCTGCAGTAGAGCTCACACGCAGACACATAGGACGAGGTGTGAGGCTGTACTACATTGGGGGGGAGGTATTTGCAGAGTGTCTGAGTGACAGTGCCATCTTTGTTCAAAGTCCAAACTGCAACCAGCACTACAGTTGGCACCCTGCCACTGTGTGCAAAATCCCACCAGGTTGTAACCTTAAGATTTTCAACAACCAGGAGTTTGCTGCCCTCCTCGCCCAGTCGGTCAACCAGGGCTTTGAGGCAGTCTACCAGCTCACCAGGATGTGTACTATTCGAATGAGTTTTGTTAAAGGTTGGGGTGCCGAGTACAGACGTCAAACAGTGACCAGCACCCCCTGCTGGATAGAGCTACATCTTAATGGTCCTTTGCAGTGGCTGGACAAGGTTCTCACACAGATGGGCTCTCCCAGCATCCACTGCTCCAGTGTGTCTTAG
>ENSORLT00000008573.1_ORYLA
ATGTTCAGGACGAAACGCTCAGGTCTTGTGCGGCGACTGTGGAGAAGCCGTTTGATCCCAGATAAAGAGGGGGGAGATGGAAATGGCACAACTAGTGAGGGCTGTCGGGACGATCTGTTCGGCAACAACCCGGAGAAAATTCCCAAAACGGAGTTCAGACCGATGACCCCGAGTGGGTCCTTTGGAAGAGACTTGGGGTGCGTGTGCCCCGTGGAGAGCAGCGGCTCGGGCGTCACGTCGGACCAAGATGAGGGCGCAGTGTGCGTCCAGGAACAGGGGAGCCCCCGCTCTGTTCAGGACAGCGAGTGCAGGACGGTGACGTGCTGCTTATTTAAAGACCGGGACCACTTCGAGGGTAACAGGGATCCAGGGTCGTGCCACTTCATGCTGAGGAACCTTGGAGGAGGAGACGGCGGCTCTCCTGACGCGCACGAGGCGATGCCCCGCGTGCTGTTGGAGCAAGAACTGAAGTCCGCCACATATTCTCTTTTGAAAAGGCTAAAGGAGAAGGCGCTGGATACTTTACTGGAGGCAGTGGAGTCCAGAGGAGGGATGCCGAGCGAATGTGTCATGGTTTCCGGGACGGAGCTGAAGTTTGGTGGACATGCGGCGTCTCCACCGCTGCTGGTGTGTAAAGTGTACCGCTGGGCTGACCTCCAGCACTCGGCTCAGCTCAAGCCACTCTGTGAGTGCAAGAGCTTTGGGGCCCTGGACTGCCCCACTGTTTGCTGCAATCCCTATCACTACAGCCGGCTCTGTGGGCCAGAGTCACCCCCACCCCCATATTCAAGGCTTTCCTCTAATGAAGAACACAAGCCACTGGATCTGTCGGACTCCACGTTATCGTATACTGAAACCGAGGCAGCCAGCTCACCAAACAACACACAAGGGGACTTTTCAGATGTCAGTCTGTCGCCTGATGCCCCAAAGCAGAGCCACTGGTGTAACGTGGCTTACTGGGAGCACCGCACCCGCGTTGGCCGCCTCTACACAGTGTACGAGCACGCCGTCAGCATCTTTTACGATCTACCTCAGGGTACAGGCTTTTGCCTGGGCCAGCTCAACTTGGATCATCGAAGCAGCACAGTACAGCGTACAAGAGGCAAAATTGGCTATGGGATTCTCCTCAGCAAGGAGCCTGATGGTGTTTGGGCCTATAACCGCAGTGACCACCCCATATTTGTCAACTCCCCCACTCTGGATGTGCCGAACAGCAGAACTCTGGTTGTGCGAAAGGTGATGCCGGGCTACTCCATCAAGGTGTTTGACTATGAACGTTCTTGCCTCCTGAGGCACACCACAGAGGCTGACTTCCTGGATGGACCTTATGACCCCAACAGTGTGCGAATCAGCTTTGCTAAAGGCTGGGGCCCCTGTTACTCAAGACAGTTCATCACCTCCTGCCCCTGTTGGCTGGAGATTCTCCTCAACAACCACAGATAA
>ENSORLT00000009248.1_ORYLA
ATGAATGTCACCTCACTCTTCTCATTCACCAGCCCTGCTGTCAAACGGCTGCTCGGATGGAAGCAGGGAGACGAAGAAGAGAAGTGGGCAGAAAAAGCGGTTGATGCTCTGGTTAAGAAACTGAAAAAGAAGAAGGGAGCCATGGAGGAGCTGGAACGGGCTCTCAGCTGCCCCGGGCAGCCCAGTAACTGTGTGACGATCCCTCGTTCACTGGATGGACGGTTGCAGGTGTCCCACAGGAAAGGCCTGCCACATGTTATTTATTGCCGGGTGTGGCGCTGGCCTGACCTGCAGTCCCACCATGAACTGAAGGCGCTGGAGTGCTGCGAGTACCCCTTTGGCTCCAAACAAAAGGATGTGTGCATTAACCCCTACCACTACAAACGGGTCGACAGCCCAGTGCTTCCTCCTGTCTTGGTTCCAAGGAACAGCGAGTTTAACGCTAAGCACACAATGCTTCCTCGATTTCGCAACCCTCTACAGCAAAACGAGCCACACATGCCCCAGAATGCCACCTTCCCAGAATCCTTTGCACAGGCCAACACTGTGCCATTCCTTCACTCTCCCGGTAATAGCTACCCAAATTCCCCCGGCAGTGGTAGCACCATCACCTTTCCTCATTCACCCTCTAGCTCCGATCCTGGCAGTCCATTCCAGATGCCAGATTTAGAGACTCCTCCACCCGCTTATATGCCTCCAGAGGAGCAGATGACTCAGGATTGCCCCCAACCAATGGACACCAACCTCATGGCTCCACCCTTGCCCTTAGAAAACAACAATCGAGCAGATGTGCAGCCAGTGGCTTATGAAGAACCCAAGTACTGGTGCTCCATTGTTTACTACGAACTCAACAATCGAGTAGGTGAAGCGTTCCAGGCTTCCTCCACCAGTGTTCTCGTCGACGGCTTCACAGATCCCTCCAACAATCGCAATCGATTTTGCCTCGGCCTGCTCTCCAATGTGAACCGGAACTCCACCATCGAGAACACCCGACGGCACATTGGCAAAGGCGTCCATCTGTATTATGTTGGAGGAGAGGTGTATGCAGAATGTCTAAGTGACAGCAGCATATTTGTCCAGAGTCGTAACTGTAACTACCAACATGGATTCCACCCCACAACTGTGTGCAAGATTCCCAGCAGATGCAGCTTGAAGATATTCAACAACCAGGAGTTTGCTGAGCTTCTGGCCCAGTCTGTCAACCATGGCTTTGAGGCAGTTTACGAGCTCACTAAGATGTGTACCATCCGAATGAGCTTTGTTAAGGGCTGGGGAGCAGAGTACCACCGTCAGGATGTGACCAGTACACCCTGCTGGATAGAGATCCATCTGCATGGTCCTCTACAATGGTTGGATAAGGTCCTGACCCAGATGGGCTCCCCCCACAACCCTATATCCTCTGTCTCCTAG
>ENSORLT00000009648.1_ORYLA
AAGAGCAACATGTCAATCACTAACACCCCCACAAGCAATGATGCCTGCCTGAGCATCGTGCACAGCCTCATGTGCCATCGGCAGGGAGGGGAGAGTGAAAGCTTTGCCAAACGGGCTATCGAGAGTTTAGTCAAGAAGCTGAAGGAGAAAAAGGATGAGCTGGATTCTCTCATCACAGCCATCACCACAAATGGGGCACATCCAAGCAAATGTGTAACCATACAGCGAACGTTGGATGGACGCTTGCAGGTTGCAGGTCGTAAAGGTTTTCCACATGTCGTCTATGCCAGACTGTGGCGATGGCCTGATCTACACAAGAACGAGTTAAAACATGTGAAATACTGTCAGTATGCCTTCGACCTGAAATGCGACAGTGTTTGTGTCAACCCGTACCACTATGAGAGGGTTGTTTCTCCAGGAATTGACTTATCAACACTCACCATTTCAAATTCAGGTCCACTCATCGTGAAAGATGAGTTTGACTATGATAACCAACAGTCTCACTCCAGCTCGGAGAGTCACCTGCAGACGATCCAGCATCCACCGTCAAGAGCGGTTCCCCCGGAGACGTTCAGCAGCCCAGCTCTGCTGCCTCCGTCAGATGGCAGCAGCTCAGCCTCGACATCTGCTTTCTCAGCTATTAGCGCTGGACCTTCAAGTGAGATGCTACACAAGCTGAACTCCTTTGTTGTACATCTAACACTCTGCAGGACAAAGTTTCTCCAAAGCATGAAGTATTTATTTTTTATTTCTGCTTTTGCCAACGATCCTGCCCCAAACTGGAGCAGAAATGGCAGCTTTCCTGCAGCGGTGCCTCAACACCAGAATGGGCACCTACAGCATCATCCACCCATGCCTCACACGGGACATTACTGGCCTGTTGCCAGTGAAATTTCCTTCCAGCCGCCTATATCCAATCATCCAGCTCCAGAATACTGGTGCTCCATTGCCTACTTTGAGATGGACGTCCAAGTTGGGGAGACATTTAAGGTTCCATCCACATGTCCTGTTGTAACTGTAGACGGTTACGTGGATCCATCTGGAGGAGATCGCTTCTGCCTGGGACAATTGAGTAATGTCCACAGGACAGAAAATATAGAGAGAGCCAGGCTTCACATTGGCAAAGGCGTGCAGCTGGAGTGCAAAGGTGAAGGAGATGTGTGGGTGCGCTGCCTAAGTGATCACGCCGTCTTTGTGCAGAGCTACTATCTGGACCGAGAAGCTGGACGCGCACCAGGGGACGCCGTTCACAAGATCTACCCCAGCGCATACATCAAGGTGTTTGACTTGCGCCAGTGCCACAGGCAGATGCAGCAGCAGGCGGCAACGGCTCAGGCAGCGGCTGCGGCGCAGGCAGCTGCTGTGGCTGGGAACATTCCAGGACCTGGCTCTGTGGGAGGCATCGCCCCCGCCATCAGTTTGTCTGCTGCTGCTGGCATCGGTGTGGACGACCTGCGCAGGCTGTGCATTCTGCGCATGAGCTTCGTGAAAGGCTGGGGGCCGGATTACCCACGGCAGAGCATCAAGGAAACACCCTGCTGGATCGAGATCCATTTACATCGAGCTCTGCAGCTACTAGATGAGGTCCTGCACACTATGCCCATCGCTGACCCTCAGCCTCTCGACTGA
>ENSORLT00000011780.1_ORYLA
ATGTCGTCCATGTCTAGCCTCTTTTCTTTTACAAGCCCAGCAGTCAAACGGCTGCTTGGGTGGAAGCAAGGAGATGAGGAAGAGAAATGGGCAGAAAAGGCTGTGGATGCACTTGTGAAAAAGCTGAAAAAGAAGAAGGGCGCCATGGAAGACCTGGAGAAAGCCCTGAGCTGCCCAGGTCAACCCAGCAAGTGTGTTACCATTCCACGATCCCTGGATGGCCGGCTGCAGGTTTCTCACAGGAAAGGTCTCCCTCACGTTATCTACTGTCGAGTGTGGCGCTGGCCGGACCTTCAGTCCCACCATGAGCTGAAGCCCCTGGACGGGTGCGAGTATCCATTTGGCTCCAAACAGAAGGAGGTCTGCATCAATCCGTACCACTACAATCGCGTGGAAAGCCCTGTGCTGCCTCCTGTCCTTGTACCGCGACACAGCGAGTTCAATCCACAGCACAGTTTGCTTGCACAGTTTCGCAATCTCACCCACAACGAGCCGCACATGCCCCTAAACGCCACCTTTCCGGAGTCCTTTCCACAGCCGCACAACGGGGGTGGCTCCTTTTCCATTTCTCCCAACTCTCCATATCCCCCCTCTCCAGCCAGCTGTGGTACTTACCCAAACTCCCCTGTCAGCTCGGGACCCTCCAGTCCATTCCAACTCCCAGCTGACACCCCACCCCCAGCCTACATGCCCCCAGATGAGCAACTGGGCCAGGAAAACCAGTCCATGGAGACAAGCAGCAGCCTTGTGTCTCAGAACATCGGTAGAGGAGATTTGCACTCCGTGGAATATGAGGAGCCAAGTCACTGGTGCTCCATTGTCTACTATGAACTGAACAATCGTGTTGGCGAGGCTTACCATGCTTCATTATCCAGTATCATCGTTGATGGCTTCACCAATCCTGAAAACAACAAAAACCGCTTCTGCCTCGGGCTGTTGTCAAACGTCAACCGCAATTCCACGATTGAGAACACTCGCAGGCATATTGGCAAAGGGGTGCACCTTTACTACGTGGCTGGGGAGGTGTTTGCAGAGTGCCTGAGCGACACCAGCATTTTTGTCCAGAGTCGTAACTGCAATTTCCAACACAACTTCCATCCCACCACCGTGTGTAAGATCCCGAGTGGATGCAGCCTTCGCATTTTCAACAACCAACAGTTTGCCCAACTCCTGGCCAAGTCGGTCAATGAGGGTTTCGAGGCGGTCTACGAGCTTACCAAGATGTGTACGATTAGGATGAGCTTTGTCAAGGGCTGGGGAGCAGAGTATCATCGACAGGATGTCACCAGCACCCCCTGCTGGATTGAAATGCATTTGAACGGGCCCCTGCAGTGGCTGGATAAAGTGCTGACACAAATGGGTTCACCCCTCAACCCTATTTCATCTGTGTCCTAA
>ENSORLT00000014832.1_ORYLA
ATGTCCTCCATCCTTCCTTTCACTCCCCCTGTTGTGAAACGCCTCCTGGGATGGAAGAAGACTCCAGTAAGCAGCGGAGGAGCCGGAGGAGGAATTGGAGGAGTTGGGGAGCAGAATGGAGGAGGACAGGAAGAGAAATGGTGTGAGAAAGCTGTGAAAAGCCTGGTGAAGAAGCTGAAGAAGACAGGCCAGCTGGATGAGCTGGAGAAAGCAATCAGCACACAGAACAGCAACACAAAGTGTATAACAATACCAAGCAATTGTTCAGAATTTTGGGGTCTAGGCTCAGGCCACTCGATAGAGCAGTGGGACTCTACAGGCTTGTATGGATACCAAGACCACAGCAGGTCATTGGACGGGCGTCTGCAAGTCTCTCACCGCAAAGGCCTGCCTCATGTCATCTACTGCCGCCTATGGAGATGGCCTGACCTTCATAGCCACCATGAGCTGAGGGCCATTGACACATGCCAGTATGCATTCAACCTCAAAAAAGACGAAGTGTGCGTCAATCCCTATCACTATCAGAGAGTGGAGACGCCTGTTCTCCCTCCAGTGTTGGTGCCACGCCACACAGAGATTTTGACAGAGCTCCCACCTCTAGATGATTTTACCAACTCCATTCCTGAAAACACCAACTTCCCTGCAGGCATTGAACCTCCTAACAACTATATACCTGACACTCCTCCGCCTGGCTACATGAGTGAAGATGGGGAGACCAGTGATCAGCAAATGAATCAAAGTATGGAATCAGGTTCACCAGCAGAAATGTCACCAAGTACACTTTCACCTGTCACCGGCATGGATCTCCAGCCAGTCACCTACAGTGAACCTGCGTTCTGGTGCTCCATAGCTTACTATGAGCTGAACCAGCGGGTCGGGGAGAATTTCCACGCCTCCCAACCATCCTTGACCGTCGATGGCTTCACTGACCCCTCCAACTCTGAGCGCTTCTGTTTAGGACTTCTGAGCAACGTTAATAGAAATGCAACAGTTGAAATGACAAGGAGACACATAGGTCGTGGCGTCCGGTTGTATTACATTGGTGGAGAGGTATTTGCAGAGTGCCTCAGTGACAGTGCCATTTTTGTACAGAGTCCCAACTGCAATCAACGATACGGCTGGCATCCTGCCACAGTCTGCAAAATACCTCCAGGCTGTAACCTGAAGATTTTTAACAACCAGGAGTTTGCAGCGCTGCTGGCCCAGTCAGTCAACCAGGGCTTTGAGGCGGTGTATCAGCTAACCAGAATGTGCACAATCAGAATGAGTTTCGTCAAGGGCTGGGGAGCTGAGTACAGGCGTCAGACAGTAACCAGCACCCCTTGTTGGATTGAGTTGCATCTCAACGGCCCCCTCCAGTGGTTGGATAAGGTGTTGACCCAAATGGGTTCCCCCTCAGTACGCTGCTCCAGTATGTCCTAA
>ENSORLT00000019644.1_ORYLA
CAAGTCAAGATGTCGTCCATCTTGCCATTCACTCCTCCTGTGGTGAAGAGGCTTCTGGGCTGGAAGAAATCACCTAACGGACCTGGGGTGGCGGGCAGCGGAGAACAAAACGGGCAAGAAGAGAAATGGTGCGAAAAGGCCGTGAAGAGCTTAGTGAAGAAGCTAAAGAAGACAGGCCAGCTAGATGAACTAGAGAAAGCAATCACAACGCAGAACTGCAACACAAAGTGTGTCACCATTCCCAGATCTCTAGATGGACGCCTGCAAGTCTCCCACCGGAAAGGGCTTCCTCATGTCATCTACTGTCGCTTGTGGCGATGGCCGGATCTTCACAGCCACCACGAGTTGCGAGCCATCGAGGCCTGCGAGTATGCCTTCCACCTCAAAAAAGATGAAGTCTGTATCAACCCCTACCACTACCAGAGAGTGGAGACCCCAGTGCTGCCTGCTGTTCTTGTGCCAAGACATTCAGAAATCCTGCCAGACCTGCCACCTCTGGATGACTACACTCATTCTATACCTGAGAACACAAACTTTCCTGCAGGAATTGAACCTCCAAACAACTATATACCAGCTATGCAATCCACCATGTACCCTAACACTACAGCTCTTCCTGCAGATGGTTATCCCACCAGAGCCTTTTTATCACGACCACAACAAAATTCGGATGTGTACGTTTTTCTGTCCACAGAAACGCCCCCACCGGGTTACCTCAGTGAGGATGGGGAGGCCAGTGATCAACAGATGAATCAAAGTATGGACACAGGCTCTCCGGCGGAGCTCTCCCCGAGCACTCTGTCTCCTGTCAATCATAGCATGGATCTTCAGCCGGTGACTTATTCAGAACCAGCCTTCTGGTGCTCAATAGCCTACTATGAGTTAAACCAGCGCGTGGGAGAGACGTTCCACGCGTCTCAGCCATCTTTGACAGTGGATGGATTCACAGATCCATCCAACTCCGAGAGGTTTTGCTTGGGCTTGCTGTCCAACGTCAACAGGAACGCCACTGTGGAGATGACGCGAAGACACATAGGAAGAGGAGTTAGACTCTACTATATTGGAGGGGAAGTGTTTGCAGAGTGCCTGAGTGATAGCGCCATCTTTGTTCAGAGTCCAAACTGCAATCAGCGGTATGGATGGCATCCTGCAACTGTGTGTAAAATTCCACCAGGCTGTAATCTAAAAATATTCAACAACCAGGAGTTTGCTGCTCTGCTGGCACAGTCAGTCAATCAAGGCTTTGAGGCTGTCTACCAGCTTACCAGGATGTGCACCATCCGAATGAGCTTCGTCAAAGGCTGGGGAGCTGAATATAGGCGACAAACTGTCACAAGCACTCCTTGCTGGATCGAACTGCATTTGAATGGTCCTTTACAGTGGTTGGACAAGGTCCTGACCCAGATGGGTTCTCCATCTGCCCGCTGCTCCAGTATGTCCTGA
>ENSPTRT00000010649.3_PANTR
ATGCACTCCACCACCCCCATCAGCTCCCTCTTCTCCTTCACCAGCCCCGCAGTGAAGAGACTGCTAGGCTGGAAGCAAGGAGATGAAGAGGAAAAGTGGGCAGAGAAGGCAGTGGACTCTCTAGTGAAGAAGTTAAAGAAGAAGAAGGGAGCCATGGACGAGCTGGAGAGGGCTCTCAGCTGCCCGGGGCAGCCCAGCAAATGCGTCACGATTCCCCGCTCCCTGGACGGGCGGCTGCAGGTGTCCCACCGCAAGGGCCTGCCCCACGTGATATACTGCCGCGTGTGGCGCTGGCCGGATCTGCAGTCCCACCACGAGCTGAAGCCGCTGGAGTGCTGTGAGTTCCCATTTGGCTCCAAGCAGAAAGAGGTGTGCATTAACCCTTACCACTACCGCCGGGTGGAGACTCCAGTACTGCCTCCTGTGCTCGTGCCAAGACACAGTGAATATAACCCCCAGCTCAGCCTCCTGGCCAAGTTCCGCAGCGCCTCCCTGCACAGTGAGCCACTCATGCCACACAACGCCACCTATCCTGACTCTTTCCAGCAGCCTCCATGCTCTGCACTCCCTCCCTCACCCAGCCACGCGTTCTCCCAGTCCCCGTGCACGGCCAGCTACCCTCACTCCCCAGGAAGTCCTTCTGAGCCAGAGAGTCCCTATCAACACTCAGTTGACACACCACCCCTGCCTTATCATGCCACAGAAGCCTCTGAGACCCAGAGTGGCCAACCTGTAGATGCCACAGCTGATAGACATTTAGTGCTATCGATACCAAATGGAGACTTTCGACCAGTTTGTTACGAGGAGCCCCAGCACTGGTGCTCGGTCGCCTACTATGAACTGAACAACCGAGTTGGGGAGACATTCCAGGCTTCCTCCCGAAGTGTGCTCATAGATGGGTTCACCGACCCTTCAAATAACAGGAACAGATTCTGTCTTGGACTTCTTTCTAATGTAAACAGAAACTCAACGATAGAAAATACCAGGAGACATATAGGAAAGGGTGTGCACTTGTACTACGTCGGGGGAGAGGTGTATGCTGAGTGTGTGAGTGACAGCAGCATCTTTGTGCAGAGCCGGAACTGCAACTATCAACACGGCTTCCACCCAGCTACCGTCTGCAAGATCCCCAGCGGCTGCAGCCTCAAGGTCTTCAACAACCAGCTCTTCGCTCAGCTCCTGGCCCAGTCAGTTCACCACGGCTTTGAAGTCGTGTATGAACTGACCAAGATGTGTACTATCCGGATGAGTTTTGTTAAGGGTTGGGGCGCTGAGTATCATCGCCAGGATGTCACCAGCACCCCCTGCTGGATTGAGATTCATCTTCATGGGCCACTGCAGTGGCTGGACAAAGTTCTGACTCAGATGGGCTCTCCACATAACCCCATTTCTTCAGTGTCTTAA
>ENSPTRT00000013291.2_PANTR
ATGTTCAGGTCCAAACGCTCGGGGCTGGTGCGGCGACTTTGGCGAAGTCGTGTGGTCCCCGACCGGGAGGAAGGCGGCAGCGGCGGCGGCGGTGGCGGCGACGCGGATGGGAGCTTGGGCAGCCGAGCTGTACCGGCCCCGCGGGCTAGAGAGGGCGGAGGCTGCGGCCGCTCCGAAGTCCGCCCGGTAGCCCCGCGGCGGCCCCGGGACGCAGTGGGACAGCGAGGCGCCCAGGGTGCGGGGAGGCGCCGGCGCGCAGGGGGCCCCCCGAGGCCCATGTCGGAGCCAGGGGCCGGCGCTGGGAGCTCCCTGCTGGACGTGGCGGAGCCGGGAGGCCCGGGCTGGCTGCCCGAGAGTGATTGCGAGACGGTGACCTGCTGTCTCTTTTCGGAGCGGGACGCCGCCGGCGCGCCCCGGGACGCCAGCGACCCCCTGGCCGGGGCGGCCCTGGAGCCGGCGGGCGGCGGGCGGAGTCGCGAAGCGCGCTCGCGGCTGCTGCTGCTGGAGCAGGAACTCAAAACGGTCACGTACTCGCTGCTGAAGCGGCTCAAGGAGCGCTCGCTGGACACGCTGCTGGAGGCGGTGGAGTCCCGCGGCGGCGTGCCGGGCGGCTGCGTGCTGGTGCCGCGCGCCGACCTCCGCCTGGGCGGCCAGCCCGCGCCGCCGCAGCTGCTGCTCGGCCGCCTCTTTCGCTGGCCCGACCTGCAGCACGCCGTGGAGCTGAAGCCTCTGTGGGGCTGCCACAGCTTCGCCGCCGCCGCCGACGGCCCTACCGTGTGCTGCAACCCCTACCACTTCAGCCGGCTCTGCGGGCCAGAATCTCCGCCACCTCCCTACTCTCGGCTGTCTCCTCGTGACGAGTACAAGCCACTGGATCTGTCCGATTCCACATTGTCTTACACTGAAACGGAGGCTACCAACTCCCTCATCACTGCTCCGGGTGAATTCTCAGACGCCAGCATGTCTCCGGACGCCACCAAGCCGAGCCACTGGTGCAGCGTGGCGTACTGGGAGCACCGGACGCGCGTGGGCCGCCTCTATGCGGTGTACGACCAGGCCGTCAGCATCTTCTACGACCTACCTCAGGGCAGCGGCTTCTGCCTGGGCCAGCTCAACCTGGAGCAGCGCAGCGAGTCGGTGCGGCGAACGCGCAGCAAGATCGGCTTCGGCATCCTGCTCAGCAAGGAGCCCGACGGCGTGTGGGCCTACAACCGCGGCGAGCACCCCATCTTCGTCAACTCCCCGACGCTGGACGCGCCCGGCGGCCGCGCCCTGGTCGTGCGCAAGGTGCCCCCCGGCTACTCCATCAAGGTGTTCGACTTCGAGCGCTCGGGCCTGCAGCACGCGCCCGAGCCCGACGCCGCCGACGGCCCCTACGACCCCAACAGCGTCCGCATCAGCTTCGCCAAGGGCTGGGGGCCCTGCTACTCCCGGCAGTTCATCACCTCCTGCCCCTGCTGGCTGGAGATCCTCCTCAACAACCCCAGATAG
>ENSPTRT00000013292.2_PANTR
ATGTCGTCCATCCTGCCTTTCACTCCCCCGATCGTGAAGCGCCTGCTGGGCTGGAAGAAGGGCGAGCAGAACGGGCAGGAGGAGAAATGGTGCGAGAAGGCGGTCAAGAGCCTGGTCAAGAAACTCAAAAAGACGGGGCAGCTGGACGAGCTGGAGAAGGCCATCACCACGCAGAACGTCAACACCAAGTGCATCACCATCCCCAGGTCCCTGGATGGCCGGTTGCAGGTGTCCCATCGGAAGGGGCTCCCTCATGTCATCTACTGCCGCCTGTGGCGATGGCCAGACCTGCACAGCCACCACGAGCTGCGGGCCATGGAGCTGTGTGAGTTCGCCTTCAATATGAAGAAGGACGAGGTCTGCGTGAATCCCTACCACTACCAGAGAGTAGAGACACCAGTTCTACCTCCTGTGTTGGTGCCACGCCACACAGAGATCCCGGCCGAGTTCCCCCCACTGGACGACTACAGCCATTCCATCCCCGAAAACACTAACTTCCCCGCAGGCATCGAGCCCCAGAGCAATATTCCAGAGACCCCACCCCCTGGCTACCTGAGTGAAGATGGAGAAACCAGTGACCACCAGATGAACCACAGCATGGACGCAGGTTCTCCAAACCTATCCCCGAATCCGATGTCCCCAGCACATAATAACTTGGACCTGCAGCCAGTTACCTACTGCGAGCCGGCCTTCTGGTGCTCCATCTCCTACTACGAGCTGAACCAGCGCGTCGGGGAGACATTCCACGCCTCGCAGCCATCCATGACTGTGGATGGCTTCACCGACCCCTCCAATTCGGAGCGCTTCTGCCTAGGGCTGCTCTCCAATGTCAACAGGAATGCAGCAGTGGAGCTGACACGGAGACACATCGGAAGAGGCGTGCGGCTCTACTACATCGGAGGGGAGGTCTTCGCAGAGTGCCTCAGTGACAGCGCTATTTTTGTCCAGTCTCCCAACTGTAACCAGCGCTATGGCTGGCACCCGGCCACCGTCTGCAAGATCCCACCAGGATGCAACCTGAAGATCTTCAACAACCAGGAGTTCGCTGCCCTCCTGGCCCAGTCCGTCAACCAGGGCTTTGAGGCTGTCTACCAGTTGACCCGAATGTGCACCATCCGCATGAGCTTCGTCAAAGGCTGGGGAGCGGAGTACAGGAGACAGACTGTGACCAGTACCCCCTGCTGGATCGAGCTGCACCTGAATGGGCCTTTGCAGTGGCTTGACAAGGTCCTCACCCAGATGGGCTCCCCAAGCATCCGCTGTTCCAGTGTGTCTTAG
>ENSPTRT00000018370.2_PANTR
ATGTTCAGGACCAAACGATCTGCGCTCGTCCGGCGTCTCTGGAGGAGCCGTGCGCCCGGCGGCGAGGACGAGGAGGAGGGCGCGGGGGGAGGTGGAGGAGGAGGCGAGCTGCGGGGAGAAGGGGCGACGGACAGCCGAGCGCATGGGGCCGGTAGCGGCGGCCCGGGCAGGGCTGGATGCTGCCTGGGCAAGGCGGTGCGAGGTGCCAAAGGTCACCACCATCCCCACCCGCCAGCCGCGGGCGCCGGCGCGGCCGGGGGCGCCGAGGCGGATCTGAAGGCGCTCACGCACTCGGTGCTCAAGAAACTGAAGGAGCGGCAGCTGGAGCTGCTGCTCCAGGCCGTGGAGTCCCGCGGCGGGACGCGCACCGCGTGCCTCCTGCTGCCCGGCCGCCTGGACTGCAGGCTGGGCCCGGGGGCGCCCGCCGGCGCGCAGCCTGCGCAGCCGCCCTCGTCCTACTCGCTCCCCCTCCTGCTGTGCAAAGTGTTCAGGTGGCCGGATCTCAGGCATTCCTCGGAAGTCAAGAGGCTGTGTTGCTGTGAATCTTACGGGAAGATCAACCCCGAGCTGGTGTGCTGCAACCCCCATCACCTTAGCCGACTCTGCGAACTAGAGTCTCCCCCCCCTCCTTACTCCAGATACCCGATGGATTTTCTCAAACCAACTGCAGACTGTCCAGATGCTGTGCCTTCCTCCGCTGAAACAGGGGGAACGAATTATCTGGCCCCTGGGGGGCTTTCAGATTCCCAACTTCTTCTGGAGCCTGGGGATCGGTCACACTGGTGCGTGGTGGCATACTGGGAGGAGAAGACGCGAGTGGGGAGGCTCTACTGTGTCCAGGAGCCCTCTCTGGATATCTTCTATGATCTACCTCAGGGGAATGGCTTTTGCCTCGGACAGCTCAATTCGGACAACAAGAGTCAGCTGGTGCAGAAGGTGCGGAGCAAAATCGGCTGCGGCATCCAGCTGACGCGGGAGGTGGATGGTGTGTGGGTGTACAACCGCAGCAGTTACCCCATCTTCATCAAGTCCGCCACACTGGACAACCCGGACTCCAGGACGCTGTTGGTACACAAGGTGTTCCCCGGTTTCTCCATCAAGGCTTTCGACTACGAGAAGGCGTACAGCCTGCAGCGGCCCAATGACCACGAGTTTATGCAGCAGCCGTGGACGGGCTTTACCGTGCAGATCAGCTTTGTGAAGGGCTGGGGCCAGTGCTACACCCGCCAGTTCATCAGCAGCTGCCCGTGCTGGCTAGAGGTCATCTTCAACAGCCGGTAG
>ENSPTRT00000018403.2_PANTR
ATGGACAATATGTCTATTACGAATACACCAACAAGTAATGATGCCTGTCTGAGCATTGTGCATAGTTTGATGTGCCATAGACAAGGTGGAGAGAGTGAAACATTTGCAAAAAGAGCAATTGAAAGTTTGGTAAAGAAGCTGAAGGAGAAAAAAGATGAATTGGATTCTTTAATAACAGCTATAACTACAAATGGAGCTCATCCTAGTAAATGTGTTACCATACAGAGAACATTGGATGGGAGGCTTCAGGTGGCTGGCCGGAAAGGATTTCCTCATGTGATCTATGCCCGTCTCTGGAGGTGGCCTGATCTTCACAAAAATGAACTAAAACATGTTAAATATTGTCAGTATGCGTTTGACTTAAAATGTGATAGTGTCTGTGTGAATCCATATCACTACGAACGAGTTGTATCACCTGGAATTGATCTCTCAGGATTAACACTGCAGAGTAATGCTCCATCAAGTATGATGGTGAAGGATGAATATGTGCATGACTTTGAGGGACAGCCATCGTTGTCCACTGAAGGACATTCAATTCAAACCATCCAGCATCCACCAAGTAATCGTGCGTCGACAGAGACATACAGCACCCCAGCTCTGTTAGCCCCATCTGAGTCTAATGCTACCAGCACTGCCAACTTTCCCAACATTCCTGTGGCTTCCACAAGTCAGCCTGCCAGTATACTGGGGGGCAGCCATAGTGAAGGACTGTTGCAGATAGCATCAGGGCCTCAGCCAGGACAGCAGCAGAATGGATTTACTGGTCAGCCAGCTACTTACCATCATAACAGCACTACCACCTGGACTGGAAGTAGGACTGCACCATACACACCTAATTTGCCTCACCACCAAAACGGCCATCTTCAGCACCACCCGCCTATGCCGCCCCATCCCGGACATTACTGGCCTGTTCACAATGAGCTTGCATTCCAGCCTCCCATTTCCAATCATCCTGCTCCTGAGTATTGGTGTTCCATTGCTTACTTTGAAATGGATGTTCAGGTAGGAGAGACATTTAAGGTTCCTTCAAGCTGCCCTATTGTTACTGTTGATGGATACGTGGACCCTTCTGGAGGAGATCGCTTTTGTTTGGGTCAACTCTCCAATGTCCACAGGACAGAAGCCATTGAGAGAGCAAGGTTGCACATAGGCAAAGGTGTGCAGTTGGAATGTAAAGGTGAAGGTGATGTTTGGGTCAGGTGCCTTAGTGACCACGCGGTCTTTGTACAGAGTTACTACTTAGACAGAGAAGCTGGGCGTGCACCTGGAGATGCTGTTCATAAGATCTACCCAAGTGCATATATAAAGGTCTTTGATTTGCGTCAGTGTCATCGACAGATGCAACAGCAGGCGGCTACTGCACAAGCTGCAGCAGCTGCCCAGGCAGCAGCCGTGGCAGGAAACATCCCTGGCCCGGGATCAGTAGGTGGAATAGCTCCAGCTATCAGTCTGTCAGCTGCTGCTGGAATTGGTGTTGATGACCTTCGTCGCTTATGCATACTCAGGATGAGTTTTGTGAAAGGCTGGGGACCGGATTACCCAAGACAGAGCATCAAAGAAACACCTTGCTGGATTGAAATTCACTTACACCGGGCCCTCCAGCTCCTAGACGAAGTACTTCATACCATGCCGATTGCAGACCCACAACCTTTAGACTGA
>ENSPTRT00000030641.3_PANTR
ATGAATGTGACAAGTTTATTTTCCTTTACAAGTCCAGCTGTGAAGAGACTTCTTGGGTGGAAACAGGGCGATGAAGAAGAAAAATGGGCAGAGAAAGCTGTTGATGCTTTGGTGAAAAAACTGAAGAAAAAGAAAGGTGCCATGGAGGAACTGGAAAAGGCCTTGAGCTGCCCAGGGCAACCGAGTAACTGTGTCACCATTCCCCGCTCTCTGGATGGCAGGCTGCAAGTTTCCCACCGGAAGGGACTGCCTCATGTCATTTACTGCCGTGTGTGGCGCTGGCCCGATCTTCAGAGCCACCATGAACTAAAACCACTGGAATGCTGTGAGTTTCCTTTTGGTTCCAAGCAGAAGGAGGTCTGCATCAATCCCTACCACTATAAGCGAGTAGAAAGCCCTGTACTTCCTCCTGTGCTGGTTCCAAGACACAGCGAATATAATCCTCAGCACAGCCTCTTAGCTCAGTTCCGTAACTTAGGACAAAATGAGCCTCACATGCCACTCAACGCCACTTTTCCAGATTCTTTCCAGCAACCCAACAGCCACCCGTTTCCTCACTCTCCCAATAGCAGTTACCCAAACTCTCCTGGGAGCAGCAGCAGCACCTACCCTCACTCTCCCACCAGCTCAGACCCAGGAAGCCCTTTCCAGATGCCAGCTGATACGCCCCCACCTGCTTACCTGCCTCCTGAAGACCCCATGACCCAGGATGGCTCTCAGCCGATGGACACAAACATGATGGCGCCTCCCCTGCCCTCAGAAATCAGCAGAGGAGATGTTCAGGCGGTTGCTTATGAGGAACCAAAACACTGGTGCTCTATTGTCTACTATGAGCTCAACAATCGTGTGGGTGAAGCGTTCCATGCCTCCTCCACAAGTGTGTTGGTGGATGGTTTCACTGATCCTTCCAACAATAAGAACCGTTTCTGCCTTGGGCTGCTCTCCAATGTTAACCGGAATTCCACTATTGAAAACACCAGGCGGCATATTGGAAAAGGAGTTCATCTTTATTATGTTGGAGGGGAGGTGTATGCCGAATGCCTTAGTGACAGTAGCATCTTTGTGCAAAGTCGGAACTGCAACTACCATCATGGATTTCATCCTACTACTGTTTGCAAGATCCCTAGTGGGTGTAGTCTGAAAATTTTTAACAACCAAGAATTTGCTCAGTTATTGGCACAGTCTGTGAACCATGGATTTGAGACAGTCTATGAGCTTACAAAAATGTGTACTATACGTATGAGCTTTGTGAAGGGCTGGGGAGCAGAATACCACCGCCAGGATGTTACTAGCACCCCCTGCTGGATTGAGATACATCTGCACGGCCCCCTCCAGTGGCTGGATAAAGTTCTTACTCAAATGGGTTCACCTCATAATCCTATTTCATCTGTATCTTAA
>ENSPTRT00000045226.2_PANTR
ATGTCGTCCATCTTGCCATTCACGCCGCCAGTTGTGAAGAGACTGCTGGGATGGAAGAAGTCAGCTGGTGGGTCTGGAGGAGCAGGCGGAGGAGAGCAGAATGGGCAGGAAGAAAAGTGGTGTGAGAAAGCAGTGAAAAGTCTGGTGAAGAAGCTAAAGAAAACAGGACGATTAGATGAGCTTGAGAAAGCCATCACCACTCAAAACTGTAATACTAAATGTGTTACCATACCAAGGTCTCTTGATGGTCGTCTCCAGGTATCCCATCGAAAAGGATTGCCACATGTTATATATTGCCGATTATGGCGCTGGCCTGATCTTCACAGTCATCATGAACTCAAGGCAATTGAAAACTGCGAATATGCTTTTAATCTTAAAAAGGATGAAGTATGTGTAAACCCTTACCACTATCAGAGAGTTGAGACACCAGTTTTGCCTCCAGTATTAGTGCCCCGACACACCGAGATCCTAACAGAACTTCCGCCTCTGGATGACTATACTCACTCCATTCCAGAAAACACTAACTTCCCAGCAGGAATTGAGCCACAGAGTAATTATATTCCAGAAACGCCACCTCCTGGATATATCAGTGAAGATGGAGAAACAAGTGACCAACAGTTGAATCAAAGTATGGACACAGGATCTCCAGCAGAACTATCTCCTACTACTCTTTCCCCTGTTAATCATAGCTTGGATTTACAGCCAGTTACTTACTCAGAACCTGCATTTTGGTGTTCAATAGCATATTATGAATTAAATCAGAGGGTTGGAGAAACCTTCCATGCATCACAGCCCTCGCTCACTGTAGATGGCTTTACAGACCCATCAAATTCAGAGAGGTTCTGCTTAGGTTTACTCTCCAATGTTAACCGAAATGCCACAGTAGAAATGACAAGAAGGCATATAGGAAGAGGAGTGCGCTTATACTACATAGGTGGGGAAGTTTTTGCTGAGTGCCTAAGTGATAGTGCAATCTTTGTGCAGAGCCCCAATTGTAATCAGAGATATGGCTGGCACCCTGCAACAGTGTGTAAAATTCCACCAGGCTGTAATCTGAAGATCTTCAACAACCAGGAATTTGCTGCTCTTCTGGCTCAGTCTGTTAATCAGGGTTTTGAAGCCGTCTATCAGCTAACTAGAATGTGCACCATAAGAATGAGTTTTGTGAAAGGGTGGGGAGCAGAATACCGAAGGCAGACGGTAACAAGTACTCCTTGCTGGATTGAACTTCATCTGAATGGACCTCTACAGTGGTTGGACAAAGTATTAACTCAGATGGGATCCCCTTCAGTGCGTTGCTCAAGCATGTCATAA
>ENSPTRT00000050431.2_PANTR
ATGACGTCAATGGCCAGCTTGTTTTCTTTTACTAGTCCAGCAGTAAAGCGATTGTTGGGCTGGAAACAAGGTGATGAGGAGGAGAAATGGGCAGAAAAGGCAGTTGATGCTTTGGTGAAGAAACTAAAAAAGAAAAAGGGTGCCATGGAGGAACTGGAGAAAGCCTTGAGCAGTCCAGGACAGCCGAGTAAATGTGTCACTATTCCCAGATCTTTAGATGGACGCCTGCAGGTTTCTCACAGAAAAGGCTTACCCCATGTTATATATTGTCGTGTTTGGCGCTGGCCGGATTTGCAGAGTCATCATGAGCTAAAGCCGTTGGATATTTGTGAATTTCCTTTTGGATCTAAGCAAAAAGAAGTTTGTATCAACCCATACCACTATAAGAGAGTGGAGAGTCCAGTCTTACCTCCAGTATTAGTGCCTCGTCATAATGAATTCAATCCACAACACAGCCTTCTGGTTCAGTTTAGGAACCTGAGCCACAATGAACCACACATGCCACAAAATGCCACGTTTCCAGATTCTTTCCACCAGCCCAACAACACTCCTTTTCCCTTATCTCCAAACAGCCCTTATCCCCCTTCTCCTGCTAGCAGCACATATCCCAACTCCCCAGCAAGTTCTGGACCAGGAAGTCCATTTCAGCTCCCAGCTGATACGCCTCCTCCTGCCTATATGCCACCTGATGATCAGATGGGTCAAGATAATTCCCAGCCTATGGATACAAGCAATAATATGATTCCTCAGATTATGCCCAGTATATCCAGCAGGGATGTTCAGCCTGTTGCCTATGAAGAGCCTAAACATTGGTGTTCAATAGTCTACTATGAATTAAACAATCGTGTTGGAGAAGCTTTTCATGCATCTTCTACTAGTGTGTTAGTAGATGGATTCACAGATCCTTCAAATAACAAAAGTAGATTCTGCTTGGGTTTGTTGTCAAATGTTAATCGTAATTCGACAATTGAAAACACTAGGCGACATATTGGAAAAGGTGTTCATCTGTACTATGTTGGTGGAGAGGTGTATGCGGAATGCCTCAGTGACAGCAGCATATTTGTACAGAGTAGGAACTGCAACTTTCATCATGGCTTTCATCCCACCACTGTCTGTAAGATTCCCAGCAGCTGCAGCCTCAAAATTTTTAACAATCAGGAGTTTGCTCAGCTTCTGGCTCAATCTGTCAACCATGGGTTTGAGGCAGTATATGAGCTCACCAAAATGTGTACCATTCGGATGAGTTTTGTCAAGGGTTGGGGAGCAGAATATCACCGGCAGGATGTAACCAGCACCCCATGTTGGATTGAGATTCATCTTCATGGGCCTCTTCAGTGGCTGGATAAAGTCCTTACTCAGATGGGCTCCCCTCTGAACCCCATATCTTCTGTTTCATAA
>ENSRNOT00000000102.2_RAT
ATGCACCCCAGCACCCCCATCAGCTCCCTCTTCTCCTTCACCAGCCCCGCAGTGAAGAGGCTGCTGGGCTGGAAGCAGGGAGATGAAGAGGAGAAGTGGGCAGAGAAGGCAGTGGACTCTTTGGTGAAGAAGTTAAAGAAAAAGAAAGGCGCCATGGATGAACTGGAGAGGGCGCTGAGCTGCCCGGGCCAGCCTAGCAAGTGCGTTACCATCCCACGCTCCCTGGATGGACGCCTCCAGGTGTCCCACCGGAAGGGGCTGCCCCATGTCATCTACTGCCGCGTGTGGCGCTGGCCAGATCTGCAATCCCATCATGAGCTGAAGCCCTTGGAATGCTGCGAGTTCCCGTTTGGCTCTAAGCAGAAGGAGGTCTGCATCAACCCATACCATTACCGCAGAGTGGAGACCCCAGTTCTGCCTCCAGTGCTGGTACCAAGACACAGCGAGTACAACCCTCAGCTCAGCCTCCTGGCCAAGTTCCGAAGTGCCTCGCTGCACAGCGAACCGCTCATGCCGCACAACGCCACCTACCCTGACTCTTTCCAGCAGTCTCTCGGTCCCGCACCGCCCTCCTCGCCAGGACACGTGTTTCCGCAGTCTCCATGCCCCACCAGCTACCCGCAGTCCCCCGGAAGTCCTTCCGAGTCAGACAGTCCTTATCAACACTCAGACTTCCGGCCAGTTTGCTACGAGGAGCCCCTGCACTGGTGCTCTGTTGCCTACTACGAACTGAACAACCGGGTCGGAGAGACTTTCCAGGCATCCTCCCGGAGTGTGCTCATAGATGGCTTCACAGACCCCTCCAATAACAGGAATAGGTTCTGTCTTGGGCTTCTTTCAAATGTAAACAGAAATTCGACGATAGAAAACACCAGAAGGCACATTGGAAAGGGTGTGCATTTGTACTACGTTGGGGGCGAGGTGTACGCGGAGTGCGTGAGCGACAGCAGCATCTTTGTCCAGAGCCGGAACTGCAACTACCAGCACGGCTTCCACCCGGCCACTGTCTGCAAGATCCCCAGTGGCTGCAGCCTCAAGGTCTTCAACAACCAGCTCTTCGCCCAGCTGCTCGCCCAGTCAGTGCACCACGGCTTTGAAGTTGTCTATGAACTGACGAAGATGTGCACGATTCGGATGAGCTTTGTGAAGGGCTGGGGAGCCGAGTATCATCGCCAGGATGTCACAAGCACCCCCTGCTGGATTGAGATTCATCTTCATGGACCACTGCAGTGGTTGGACAAGGTGCTAACTCAGATGGGCTCCCCACACAACCCTATTTCTTCAGTGTCTTAA
>ENSRNOT00000012155.4_RAT
ATGTTCAGGTCTAAACGCTCGGGGCTGGTGCGGCGACTTTGGCGAAGTCGTGTGGTCCCTGATCGGGAGGAAGGCAGCGGCGGCGGCTGTGGTGGCGACGAGGATGGGAGCCTGGGCAGCCGAGCTGAGCCTGCCCCGCGGGCACGAGAGGGCGGAGGTTGCGGCCGCTCCGAAGTCCGCTCGGTAGCCCCGCGGCGGCTCCGGGACGCGGTGGGACCGCGAGGCGCCCTGATCGCGGGCAGGCGCCGGCGCACAGGGGGCCCCCCGAGGCCCGTGTCGGAGCCGGGGGCCGGAGCTGGGGGCTCCCCGCTGGATGTGGTGGAGCCTGGAGGCCCGGGCTGGCTGCCTGAGAGTGACTGCGAGACGGTGACTTGCTGTCTCTTCTCCGAGCGGGACGCTGCAGGCGCGCCCCGGGACTCTGGCGATCCCCAAGCCAGGCAGTCCCCGGAGCCGGAGGAGGGCGGCGGGCCTCGGAGTCGCGAAGCCCGCTCGCGGCTGCTGCTTCTGGAGCAGGAGCTCAAGACAGTCACGTACTCGCTGCTCAAGCGGCTCAAGGAGCGTTCGCTGGACACACTGTTGGAGGCTGTAGAGTCCCGAGGCGGCGTGCCGGGCGGCTGCGTGCTGGTGCCGCGCGCCGACCTCCGTCTGGGCGGCCAGCCCGCGCCACCGCAGCTGCTGCTCGGTCGCCTGTTCCGCTGGCCAGACCTGCAGCACGCAGTGGAGCTGAAACCCCTGTGCGGCTGCCACAGCTTTGCCGCCGCCGCTGACGGGCCCACGGTGTGTTGCAACCCCTACCACTTCAGCCGGCTCTGCGGGCCAGAATCACCGCCGCCCCCCTATTCTCGGCTGTCTCCTCCTGACCAGCACAAGCCACTGGATCTGTCCGATTCTACATTGTCTTACACTGAAACCGAGGCCACCAACTCCCTCATCACTGCTCCGGGTGAATTCTCAGATGCCAGCATGTCTCCAGATGCCACCAAGCCAAGCCACTGGTGCAGCGTGGCATACTGGGAGCACCGGACACGCGTGGGCCGCCTCTATGCGGTGTATGACCAGGCTGTCAGCATCTTCTACGACCTACCTCAGGGCAGCGGCTTCTGCCTGGGCCAGCTCAACCTGGAGCAGCGCAGTGAGTCGGTGCGGCGCACACGGAGCAAGATCGGTTTTGGCATCCTGCTCAGCAAGGAGCCCGATGGCGTGTGGGCCTACAACCGGGGCGAGCACCCCATCTTCGTCAACTCCCCGACGCTGGATGCGCCCGGAGGCCGCGCCCTGGTCGTGCGCAAGGTGCCACCGGGCTACTCCATCAAGGTGTTCGACTTTGAGCGCTCAGGGCTGCTGCAGCACGCAGACGCCGCTCATGGCCCCTATGACCCGCACAGCGTGCGCATCAGCTTCGCCAAGGGCTGGGGACCCTGCTACTCGCGACAGTTCATCACCTCCTGCCCCTGTTGGCTGGAGATCCTCCTCAACAACCACAGATAG
>ENSRNOT00000016704.3_RAT
ATGACGTCAATGGCCAGCCTGTTTTCTTTCACTAGTCCAGCCGTGAAGCGATTGTTGGGCTGGAAACAAGGTGATGAGGAAGAGAAATGGGCAGAAAAGGCCGTGGATGCTTTAGTGAAAAAGCTGAAGAAGAAGAAGGGCGCCATGGAGGAGTTGGAGAAAGCCTTGAGCAGCCCAGGACAGCCAAGCAAGTGTGTCACTATCCCCAGGTCCTTGGACGGCCGTTTGCAAGTCTCTCACAGGAAAGGCTTGCCCCACGTTATATATTGCCGTGTTTGGCGCTGGCCGGATTTGCAGAGCCATCATGAGCTAAAGCCTTTGGATATTTGTGAGTTTCCTTTTGGATCGAAGCAAAAAGAAGTTTGTATCAATCCATACCACTATAAGAGAGTGGAGAGTCCAGTCTTACCTCCAGTGTTAGTGCCTCGTCACAACGAATTCAATCCCCAGCACAGCCTTCTGGTTCAGTTCAGGAACCTGAGCCACAATGAGCCGCACATGCCCCAGAATGCCACGTTTCCTGATTCCTTCCACCAGCCCAACAGCACTCCTTTCCCCTTATCTCCTAACAGCCCCTATCCTCCTTCCCCTGCTAGCAGCACATATCCCAACTCCCCTGCAAGCTCCGGACCAGGAAGTCCATTTCAACTCCCAGCTGATACCCCTCCCCCTGCCTATATGCCACCTGACGATCAGATGGGTCAGGATAACTCCCAGCCTATGGACACAAGCAACAACATGATTCCTCAGATCATGCCCAGCATATCTAGCAGAGATGTTCAGCCTGTTGCCTATGAAGAGCCCAAACACTGGTGTTCGATTGTGTACTATGAACTGAACAACCGTGTCGGGGAAGCTTTCCATGCGTCTTCCACCAGTGTGTTAGTAGACGGGTTTACAGACCCTGCCAATAACAAGAGCCGCTTCTGCTTGGGGCTGCTGTCCAACGTTAATCGCAACTCAACCATCGAGAACACCAGGCGGCACATCGGGAAAGGTGTCCATCTATACTACGTTGGTGGGGAGGTGTATGCCGAGTGTCTTAGTGACAGCAGCATCTTTGTTCAGAGTAGGAACTGCAACTTTCACCATGGCTTCCACCCCACCACCGTCTGTAAGATTCCCAGCAGCTGCAGCCTCAAAATTTTTAACAATCAGGAGTTTGCTCAGCTTCTGGCTCAGTCAGTCAACCATGGGTTTGAGGCTGTGTATGAGCTCACCAAGATGTGTACCATTCGAATGAGTTTTGTCAAGGGCTGGGGAGCAGAGTACCACCGACAGGATGTAACCAGTACTCCATGCTGGATTGAGATTCACCTCCATGGGCCTCTGCAGTGGCTGGATAAAGTCCTGACCCAGATGGGCTCTCCGCTGAACCCCATTTCTTCTGTTTCATAG
>ENSRNOT00000021113.3_RAT
ATGGACAATATGTCTATTACAAATACACCGACAAGCAATGACGCCTGTCTGAGCATTGTACACAGTTTGATGTGCCACAGACAAGGTGGAGAGAGTGAGACATTTGCCAAAAGAGCAATTGAGAGTCTGGTAAAGAAGCTGAAAGAGAAGAAAGATGAACTGGATTCTTTAATAACAGCTATCACTACAAATGGAGCTCACCCCAGCAAGTGTGTCACCATACAGAGAACACTGGATGGACGACTGCAGGTGGCTGGTCGGAAAGGATTTCCTCATGTGATCTATGCCCGTCTGTGGAGGTGGCCTGATCTACACAAGAACGAACTAAAACATGTTAAATATTGTCAGTATGCATTTGACTTAAAATGTGATAGCGTCTGTGTGAACCCATATCACTATGAGCGGGTTGTCTCACCTGGAATTGATCTCTCTGGATTAACACTGCAGAGTAATGCTCCACCAAGTATGTTAGTGAAGGATGAATATGTTCATGACTTTGAAGGACAGCCATCCTTACCCACGGAAGGACATTCGATTCAAACCATCCAACATCCACCAAGTAATCGCGCATCCACGGAGACGTACAGCGCCCCAGCTCTGTTAGCCCCATCAGAGTCTAATGCCACCAGTACCACCAACTTCCCCAACATTCCTGTGGCTTCCACAAGTCAGCCGGCCAGCATTCTGGCAGGCAGCCATAGTGAAGGACTGTTGCAGATAGCTTCAGGGCCTCAGCCAGGACAGCAGCAGAATGGATTCACTGCTCAGCCAGCTACTTACCACCATAACAGCACTACCACCTGGACTGGAAGTAGGACTGCACCATACACACCTAATTTGCCTCACCACCAAAACGGCCATCTTCAGCACCACCCGCCTATGCCGCCCCATCCTGGACATTACTGGCCGGTTCACAATGAGCTTGCATTCCAGCCTCCCATTTCCAATCATCCTGCTCCTGAATATTGGTGTTCCATTGCTTACTTTGAAATGGATGTTCAGGTAGGAGAGACATTTAAAGTCCCTTCAAGCTGTCCTATTGTAACTGTGGATGGATACGTGGATCCTTCTGGAGGAGATCGCTTTTGCTTGGGTCAACTCTCCAATGTCCACAGGACAGAAGCTATTGAGAGAGCAAGGTTGCACATAGGCAAAGGAGTGCAGTTGGAGTGTAAAGGTGAAGGGGACGTGTGGGTCAGGTGCCTCAGTGACCACGCCGTCTTCGTGCAGAGTTACTACCTGGACCGTGAAGCTGGCCGAGCACCTGGTGACGCCGTCCACAAGATCTACCCGAGTGCGTATATAAAGGTCTTTGATTTGCGGCAGTGTCACCGGCAGATGCAGCAGCAGGCGGCCACCGCGCAAGCCGCAGCTGCTGCCCAGGCGGCAGCTGTGGCAGGAAACATCCCTGGTCCTGGGTCCGTAGGTGGAATAGCCCCGGCCATCAGTACTTCCCCTTTGTCTGGGGTAGGAGCCTATTTAGTTAAACTCCTGACTATAGACTTTTATGATGGAAACACGTGGCACTCATCTTCCATGTCTGAAGGCATAACTACCCTTCCCATTAGTGTCATGATTCACCTCCACCGAGCTCTGCAGCTCCTGGATGAAGTCCTGCACACCATGCCCATTGCGGACCCACAGCCTTTAGACTGA
>ENSRNOT00000024531.3_RAT
ATGTCGTCCATCTTGCCATTCACTCCGCCAGTGGTGAAGAGACTTCTGGGATGGAAAAAATCAGCCGGTGGGTCTGGAGGAGCAGGTGGTGGAGAACAGAATGGACAGGAAGAAAAGTGGTGTGAAAAAGCAGTGAAAAGTCTGGTGAAAAAGCTAAAGAAAACAGGACGATTAGATGAGCTTGAGAAAGCCATCACCACTCAGAATTGCAATACTAAGTGTGTCACCATACCAAGGTCTCTTGATGGTCGTCTTCAGGTGTCTCATCGGAAAGGGCTGCCACATGTTATATATTGCCGGCTGTGGCGCTGGCCAGACCTTCACAGCCATCATGAGCTCAAGGCGATCGAGAACTGCGAATACGCTTTCAGTCTGAAAAAAGATGAAGTGTGTGTGAACCCTTACCACTACCAGAGGGTGGAGACACCAGTCTTGCCTCCAGTCTTGGTGCCTCGGCACACAGAGATTCTAACAGAACTGCCGCCTCTGGATGACTATACCCACTCCATTCCAGAAAACACAAATTTCCCAGCAGGAATTGAGCCACAGAGTAATTACATCCCAGAAACACCACCACCTGGATATATCAGTGAAGATGGAGAAACTAGTGACCAACAGTTGAACCAAAGTATGGACACAGGCTCTCCGGCTGAACTGTCTCCTACCACTCTCTCCCCTGTCAATCACAGCTTGGATTTGCAGCCAGTTACTTATTCAGAACCTGCATTTTGGTGTTCAATCGCATATTATGAACTAAACCAGAGGGTTGGAGAGACCTTCCATGCGTCACAGCCCTCACTCACTGTAGACGGCTTTACAGATCCATCGAACTCGGAGAGGTTCTGCTTAGGTTTGCTCTCCAACGTTAACAGAAACGCTACTGTAGAAATGACCAGAAGGCATATAGGAAGGGGAGTGCGCTTGTATTACATAGGTGGGGAAGTGTTTGCCGAGTGCCTAAGTGATAGTGCGATCTTTGTGCAGAGCCCCAACTGTAACCAGAGATACGGCTGGCACCCCGCGACAGTGTGCAAAATCCCACCAGGCTGTAACCTGAAGATCTTCAACAACCAAGAATTTGCTGCTCTTCTGGCTCAGTCTGTTAACCAGGGTTTTGAGGCCGTTTATCAGCTGACTCGAATGTGCACCATAAGAATGAGCTTCGTGAAGGGGTGGGGAGCAGAATACCGGAGGCAGACAGTAACAAGTACTCCTTGCTGGATTGAACTTCATCTGAATGGCCCCCTGCAGTGGTTGGACAAAGTATTAACTCAGATGGGATCCCCGTCAGTGCGATGCTCAAGCATGTCCTAA
>ENSRNOT00000024831.2_RAT
ATGTTCAGGACCAAACGATCTGCGCTCGTCCGGCGTCTCTGGAGGAGCCGTGCGCCCGGCGGCGAGGACGAGGAGGAGGGCGTGGGGGGTGGCGGCGGCGGAGGCGACCTGCGGGGAGAAGGGGCGACGGACGGCCGGGCTTATGGGGCTGGTGGCGGCGGTGCGGGCAGGGCTGGCTGCTGCCTGGGTAAGGCAGTCCGAGGTGCCAAAGGTCACCACCATCCCCATCCCCCATCCTCGGGTGCCGGGGCGGCCGGGGGCGCCGAGGCGGATCTGAAGGCGCTCACGCACTCGGTGCTCAAGAAACTCAAGGAGCGGCAGCTGGAGCTGCTGCTTCAGGCCGTGGAGTCCCGCGGCGGTACGCGCACCGCGTGCCTCCTGCTGCCCGGCCGCCTGGACTGCAGGCTGGGCCCGGGGGCGCCCGCCAGCGCGCAGCCCGCGCAGCCGCCCTCGTCCTACTCGCTCCCCCTCCTGCTGTGCAAAGTGTTCAGGTGGCCGGATCTCAGGCATTCCTCGGAAGTCAAGAGGCTGTGTTGCTGTGAATCTTACGGGAAGATCAACCCCGAGCTGGTGTGCTGCAACCCCCATCACCTTAGTCGACTCTGTGAACTAGAGTCTCCCCCTCCTCCTTACTCCAGATACCCGATGGATTTTCTCAAACCAACTGCAGACTGTCCAGACGCTGTACCTTCCTCCGATGAAACCGGGGGAACGAATTATCTGGCCCCTGGGGGGCTTTCAGATTCCCAACTTCTTCTGGAGCCTGGGGATCGGTCACACTGGTGCGTGGTGGCATACTGGGAGGAGAAGACTCGAGTGGGGAGGCTCTACTGTGTCCAAGAGCCCTCCCTGGATATCTTCTATGATCTACCTCAGGGGAATGGCTTTTGCCTCGGACAGCTCAATTCGGACAACAAGAGTCAGCTGGTACAGAAAGTGAGGAGCAAGATCGGCTGTGGCATCCAGCTGACAAGGGAAGTGGATGGCGTGTGGGTTTACAACCGCAGCAGTTACCCCATCTTCATCAAGTCCGCCACACTGGACAACCCGGACTCCAGGACGCTGTTGGTGCACAAAGTGTTCCCTGGTTTCTCCATCAAGGCTTTTGACTATGAAAAGGCCTACAGCCTGCAGCGGCCCAATGACCACGAGTTCATGCAGCAGCCATGGACGGGCTTCACCGTGCAGATTAGCTTCGTGAAGGGCTGGGGCCAGTGCTACACCCGCCAGTTCATCAGCAGTTGCCCGTGCTGGCTGGAGGTCATCTTCAACAGCCGGTAG
>ENSRNOT00000025079.4_RAT
ATGAATGTGACCAGCTTGTTTTCATTCACAAGCCCAGCTGTGAAGAGACTCCTTGGGTGGAAACAGGGCGACGAAGAAGAGAAATGGGCGGAGAAGGCTGTGGACGCTTTGGTGAAGAAACTGAAGAAGAAGAAAGGGGCCATGGAAGAGCTGGAGAAGGCCCTGAGCTGCCCCGGGCAGCCGAGTAACTGTGTCACCATTCCTCGCTCCCTGGATGGCAGGTTGCAGGTGTCCCACCGGAAGGGACTGCCTCATGTCATTTATTGCCGCGTGTGGCGCTGGCCCGACCTCCAGAGCCATCATGAACTAAAGCCTCTGGAATGCTGCGAGTTCCCATTTGGTTCCAAGCAGAAGGAAGTCTGCATCAATCCCTACCACTATAAGCGAGTGGAGAGCCCCGTTCTCCCACCGGTGCTGGTTCCGAGGCACAGCGAGTACAACCCTCAGCACAGCCTTCTGGCTCAGTTCCGAAACCTGGGACAAAATGAGCCCCACATGCCACTGAATGCCACGTTCCCCGACTCCTTCCAGCAGCCACACAGCCACCCGTTTCCCCAGTCCCCCAACAGCAGCTACCCCAACTCTCCTGGCAGCAGCAGCAGCACCTACCCTCACTCCCCGACCAGCTCAGACCCGGGCAGCCCTTTTCAGATGCCAGCCGACACACCCCCGCCTGCTTACCTGCCTCCTGAAGACCCCATGGCCCAGGATGGCTCTCAGCCTATGGACACGAACATGACGAACATGACGGCACCGACACTGCCCGCGGAGATCAATAGAGGAGATGTTCAAGCAGTTGCTTACGAGGAACCAAAACACTGGTGCTCTATTGTGTACTATGAGCTCAACAACCGTGTGGGCGAAGCGTTCCATGCCTCCTCCACCAGCGTGTTGGTGGATGGTTTCACCGATCCTTCCAACAATAAGAACCGATTCTGCCTTGGGCTGCTCTCCAATGTTAACCGGAACTCCACTATTGAAAATACCAGGCGACACATCGGGAAAGGAGTCCACCTTTATTACGTCGGAGGAGAGGTGTATGCGGAGTGCCTCAGTGACAGCAGCATCTTCGTGCAGAGTCGGAACTGCAACTACCACCATGGCTTTCATCCCACCACGGTCTGCAAGATCCCCAGCGGGTGCAGCTTGAAAATCTTCAACAACCAAGAGTTCGCTCAGCTACTGGCGCAGTCTGTGAACCATGGGTTCGAGACAGTGTATGAACTCACCAAAATGTGCACTATTCGAATGAGCTTCGTGAAGGGCTGGGGAGCAGAGTACCACCGGCAGGATGTCACTAGCACCCCCTGCTGGATTGAGATACACCTGCATGGCCCTCTCCAGTGGCTGGATAAAGTCCTTACCCAGATGGGTTCGCCCCACAACCCTATTTCGTCGGTGTCTTAA
>ENSRNOT00000039730.2_RAT
ATGTCGTCCATCCTGCCCTTCACCCCCCCGATCGTGAAGCGCCTGCTGGGCTGGAAGAAGGGCGAGCAGAACGGGCAGGAGGAGAAGTGGTGCGAGAAGGCGGTCAAGAGCTTGGTGAAGAAGCTCAAGAAGACGGGGCAGTTGGACGAGCTGGAGAAGGCCATCACCACGCAGAACGTGAACACCAAGTGCATTACCATCCCCAGGTCACTGGATGGCCGGCTGCAGGTATCCCATCGGAAGGGGCTCCCCCATGTCATCTACTGCCGCTTGTGGCGGTGGCCCGACCTGCACAGCCACCATGAGTTACGGGCCATGGAGCTCTGTGAGTTCGCCTTCAACATGAAGAAGGATGAAGTGTGTGTAAATCCTTACCACTATCAGAGAGTAGAGACACCAGTGCTACCTCCAGTGTTGGTGCCACGCCACACCGAGATCCCGGCCGAGTTCCCCCCTCTGGATGACTACAGCCATTCCATCCCCGAGAACACTAACTTCCCCGCTGGCATTGAACCCCAGAGCAATATTCCAGAAACCCCACCTCCTGGCTACCTGAGTGAAGATGGAGAAACTAGCGACCACCAGATGAACCACAGCATGGACGCAGGCTCTCCAAACCTCTCCCCGAATCCGATGTCCCCAGCACACAATAACTTGGACCTACAGCCAGTCACCTACTGTGAGCCGGCCTTTTGGTGCTCCATCTCCTACTACGAGCTGAACCAGCGAGTTGGGGAGACATTCCACGCTTCACAGCCGTCCATGACAGTAGATGGCTTCACTGATCCCTCCAATTCAGAGCGCTTCTGTCTGGGCCTGCTGTCCAATGTTAACCGGAATGCAGCCGTGGAGCTTACAAGGCGGCACATTGGGAGGGGTGTGCGGCTCTACTACATTGGAGGGGAGGTCTTTGCAGAGTGCCTCAGTGACAGTGCTATTTTCGTCCAGTCTCCCAACTGCAACCAGCGCTATGGCTGGCACCCTGCCACTGTCTGCAAGATACCCCCAGGCTGCAACCTGAAGATCTTCAACAACCAGGAATTTGCTGCCCTCCTAGCTCAGTCTGTCAACCAGGGCTTTGAGGCTGTCTACCAGTTGACTCGCATGTGCACCATCCGCATGAGCTTCGTCAAAGGCTGGGGAGCCGAGTACAGGAGACAGACAGTGACCAGCACCCCCTGCTGGATCGAGCTACACCTGAATGGGCCCTTGCAGTGGCTTGACAAGGTCCTCACCCAGATGGGTTCCCCCAGCATCCGCTGTTCCAGCGTGTCTTAG
>ENSSTOT00000000692.1_SPETR
ATGTTCAGGTCCAAACGCTCGGGGCTGGTGCGGCGACTTTGGCGAAGTCGTGTGGTCCCCGATCGGGAGGAAGGCGGCGGCAGCGGCGGCGGCGGTGACGAGGATAGCTTGGGCAGCCAAGCTGAGCCGCCGGCACGAGAGGGCGGAGGCTGTCGTTCCGAAGTCCGCCCGGTAGTCCCACGGCGGCCCCCGGACGCGGTGGGACAGCGAGGCGCCCAGAGTGCGGGGAGGCGCCGGCGCGCAGGGGGCCCCCCGAGACCCATGTCGGAGCCGGGGGCCGGCGCCGGGGGCTCCCTGCTGGATGTGGCGGAACCGGGAGGCCCGGGCTGGCTGCCCGAGAGTGACTGCGAGACAGTGACCTGCTGTCTCTTCTCGGAGCGGGACGCCGCTGGCGCGCCCCGGGACGCTGGCCCCCTGGCCGGGGCGGCCCTGGAGCCGGCGGGCGGCGGGNNNNNNNNNNNNNNNNNNNNNNNNNNNNNNNNNNNNNNNNNNNNNNNNNNNNNNNNNNNNNNNNNNNNNNNNNNNNNNNNNNNNNNNNNNNNNNNNNNNNNNNNNNNNNNNNNNNNNNNNNNNNNNNNNNNNNNNNNNNNNNNNNNNNNNNNNNNNNNNNNNNNNNNNNNNNNNNNNNNNNNNNNNNNNNNNNNNNNNNNNNNNNNNNNNNNNNNNNNNNNNNNNNNNNNNNNNNNNNNNNNNNNNNNNNNNNNNNNNNNNNNNNNNNNNNNNNNNNNNNNNNNNNNNNNNNNNNNNNNNNNNNNNNNNNNNNNNNNNNNNNNNNNNNNNNNNNNNNNNNNNNNNNNNNAATCACCGCCCCCTCCCTACTCTCGGCTGTCTCCTCAAGACGAGTACAAGCCACTGGNNNNNNNNNNNNNNNNNNNNNNNNNNNNNNNNNNNNNNNNNNNNNNNNNNNNNNNNNNNNNNNNNNNNNNNNNNNNNNACGCCAGCATGTCTCCGGACGCCACCAAGCCGAGCCACTGGTGCAGCGTGGCGTACTGGGAGCACCGGACGCGTGTGGGCCGCCTCTACGCGGTGTACGACCAGGCCGTCAGCATCTTCTACGACCTACCTCAGGGCAGCGGCTTCTGCCTGGGCCAGCTCAACCTGGAGCAGCGCAGCGAGTCGGTGCGGCGCACGCGCAGCAAGATCGGCTTCGGCATCCTGCTCAGCAAGGAGCCCGACGGCGTGTGGGCCTACAACCGCGGCGAGCACCCCATCTTCGTCAACTCCCCGACGCTGGACGCGCCCGGCGCACGGGCCCTGGTGGTGCGCAAGGTGCCGCCCGGCTACTCCATCAAGGTGTTCGACTTCGAGCGCTCGGGGCTGCTGCAGCACGCGGCCGAGCCCGACGCCGCCGACGGCCCCTACGACCCCAACAGCGTGCGCATCAGCTTCGCCAAGGGCTGGGGGCCCTGCTACTCCCGGCAGTTCATCACCTCCTGTCCCTGCTGGCTGGAGATCCTGCTCAACAACCACAGATAG
>ENSSTOT00000003471.1_SPETR
ATGTTCAGGACCAAACGATCTGCGCTCGTCCGGCGTCTCTGGAGAAGCCGAGCGCCCGGCGGCGAGGACGAGGAGGAGGGCGCTGGGGGAGGCGGAGGAGGAGGCGAGCTGCGGGGAGAAGGGGCGACGGACGGCCGGGCGCATGGGGCCGGTGGCGGCGGCGTGGGCAGGGCTGGCTGCTGCCTGGGCAAGGCAGTCCGAGGTGCCAAAGGTCACCACCATCCCCATCCCCCAGCCGCGGGCGCCGGCGCGGCCGGGGGCACCGAAGCGGATCTGAAGGCGCTCACGCACTCGGTGCTTAAGAAACTGAAGGAGCGGCAGCTGGAGCTGCTGCTTCAGGCCGTGGAGTCCCGCGGCGGTACGCGCACCGCGTGCCTCCTGCTGCCTGGCCGCCTGGACTGCAGGCTGGGCCCGGGGGCTCCCGCCAGTGCGCAACCCGCGCAGCCGCCCTCGTCCTACTCGCTCCTCTTCTTGCTGTGCAAAGTGTTCAGGTGGCCGGATCTCAGGCATTCCTCGGAAGTCAAGAGGCTGTGTTGCTGTGATCCTTACGGGAAGATCCCCGAGGTGTGCTGCAACCCCCATCTTAGCAGACTCTGCCTAAAGTCTCCCCCCCCTCCCTACTCCAGATACCCGATGGATTTTCTCAAGCCAACTGNNNNNNNNNNNNNNNNNNNNNNNNNNNNNNNNNNNNNNNNNNNNNNNNNNNNNNNNNNNNNNNNNNNNNNNNNNNATTCCCAACTTCTTCTGGAGCCTGGGGATCGGTCACACTGGTGCGTGGTGGCATACTGGGAGGAGAAGACGAGAGTGGGGAGGCTCTACTGTGTCCAGGAGCCTTCCCTGGATATCTTCTATGATCTACCTCAGGGGAATGGCTTTTGCCTTGGACAGCTCAATTCCGACAACAAGAGTCAGCTGGTGCAGAAGGTGCGGAGCAAGATCGGCTGCGGCATCCAGCTGACTCGGGAAGTGGACGGTGTGTGGGTGTACAACCGCAGCAGTTACCCCATCTTCATCAAGTCCGCCACACTGGACAACCCAGACTCCAGGACGCTGCTGGTGCACAAGGTGTTCCCCGGATTCTCCATCAAGGCTTTCGATTATGAGAAGGCGTACAGCCTGCAGCGGCCCAACGACCACGAGTTCATGCAGCAGCCGTGGACGGGCTTCACCGTGCAGATCAGCTTCGTGAAGGGCTGGGGCCAGTGCTACACCCGCCAGTTCATCAGCAGCCCGTGCCTAGAGGTCATCTTCAACAGCCGGTAG
>ENSSTOT00000003791.1_SPETR
ACTTGCTCTGAATGGGGACTGAGTACACCAAATACGATAGATCAGTGGGATACAACAGGCCTTTACAGCTTCTCTGAACAAACCAGATCTCTTGATGGTCGCCTTCAAGTTTCTCATCGAAAAGGGTTACCACATGTTATCTATTGCCGGTTATGGCGCTGGCCTGATCTTCACAGTCATCATGAACTCAAGGCATTTGAAAACTGTGATAATGCGTTTAAATCAAAAAAGGNNNNNNNNNNNNNNNNNNNNNNNNNNNNNNNNNNNNNNNNNNNNNNNNNNNNNNNNNNNNNNNNNNNNNNNNNNNNNNNNNNNNNNNNNNNNNNNNNNNNNNNNNNNNNNNNNNNNNNNNNNNNNNNNNNNNNNNNNNNNNNNNNNNNNNNNNNNNNNNNNNNNNNNNNNNNNNNNNNNNNNNNNNNNNNNNNNNNNNNNNNNNNNNNNNNNNNNNNNNNNNNNNNNNNNNNNNNNNNNNNNNNNNNNNNNNNNNNNNGCTCTCCAGCAGAACTGTCTCCTACTACTCTCTCCCCTGTTAATCATAGCCTGGATTTGCAGCCAGTTACTTACTCAGAACCTGCGTTTTGGTGTTCAATAGCATATTATGAATTAAACCAGAGGGTTGGAGAGACTTTCCATGCATCACAGCCCTCGCTCACTGTAGATGGCTTTACAGACCCATCGAATTCAGAGAGGTTCTGCTTAGGTTTGCTCTCTAATGTTAACCGAAATGCTACAGTAGAAATGACAAGAAGGCATATAGGAAGAGGAGTGCGCTTATATTACATAGGTGGGGAAGTTTTTGCTGAGTGCCTAAGTGATAGTGCAATCTTTGTGCAGAGCCCCAATTGTAATCAGAGATACGGCTGGCACCCTGCAACAGTGTGTAAAATTCCACCAGGCTGTAACCTGAAGATCTTCAACAACCAGGAATTTGCTGCTCTTCTGGCTCAGTCTGTTAATCAGGGTTTTGAAGCCGTGTACCAATTAACTAGAATGTGCACCATAAGAATGAGTTTTGTGAAAGGATGGGGAGCAGAATATCGAAGACAGACGGTAACAAGTACTCCTTGCTGGATTGAACTTCATCTGAATGGACCTCTACAGTGGTTGGACAAAGTATTAACTCAGATGGGATCCCCTTCAGTGCGTTGCTCAAGCATGTCATAA
>ENSSTOT00000007099.1_SPETR
ATGCACTCCAGCACCCCCATCAGCTCCCTCTTCTCCTTCACCAGCCCCGCAGTGAAGAGACTGCTTGGCTGGAAGCAAGGAGATGAAGAGGAGAAGTGGGCAGAGAAGGCCGTGGACTCTCTAGTGAAGAAACTAAAGAAGAAGAAAGGAGCCATGGATGAGCTGGAGAGGGCCCTCAGCTGTCCTGGGCAACCCAGCAAATGCGTCACCATCCCCAGATCTCTGGATGGGCGCCTGCAGGTGTCCCACCGCAAGGGTTTGCCGCACGTCATTTACTGCCGGGTGTGGCGATGGCCAGATCTCCAGTCCCACCATGAGTTGAAGCCATTGGAGTGCTGTGAGTTCCCTTTTGGCTCCAAACAGAAAGAGGTGTGCATTAACCCTTACCACTACCGCCGGGTGGAGACTCCAGNNNNNNNNNNNNNNNNNNNNNNNNNNNNNNNNNNNNNNNNNNNNNNNNNNNNNNNNNNNGCCAAGTTCCGAAGCGCCTCCCTGCACAGCGAGCCACTCATGCCACACAATGCCACTTACCCCGAATCCTTCCAGCAGCCTCCGTGTCCTGCGCTCCCTCCCTCGCCCAGCCACGTGTTCTCACAGTCCCCCTGCTCAGCCAGTTACCCCCACTCCCCAGGAAGTCCTTCTGAGCCAGAGTCTCCATATCAACACTCAGTTCCCCCCTCACCTCATCATGCCCCAACCCCAGGGACCCAGAATGGCTGCACTGTAGATGCCACTGCCGATAGTCTTTTAGTACAAGCAGTACCTGACGGTGACTTCCGTCCAGTGTGTTACGAGGAGCCCCAGCACTGGTGCTCGGTCGCCTACTATGAACTCAACAACCGAGTGGGGGAGACGTTCCAGGCTTCCTCCCGAAGCGTGCTCATAGATGGCTTCACCGACCCTTCAAACAACAGGAACAGGTTCTGTCTTGGACTCCTTTCGAATGTAAACAGAAACTCCACCATAGAGAACACCAGGAGACACATAGGAAAGGGCGTGCATTTGTACTACGTTGGGGGAGAGGTGTATGCCGAGTGTGTGAGCGACAGCAGCATCTTTGTGCAGAGCAGGAACTGCAACTATCAGCACGGCTTCCACCCAGCCACGGTCTGCAAGATCCCCAGTGGGTGCAGTCTCAAGGTCTTCAACAACCAACTCTTCGCTCAGCTGCTTGCCCAGTCGGTTCACCATGGCTTTGAAGTTGTTTATGAGTTAACCAAGATGTGCACTATTCGGATGAGTTTTGTTAAGGGTTGGGGAGCTGAGTATCATCGCCAGGATGTCACGAGCACCCCCTGTTGGATTGAGATTCACCTTCATGGACCACTGCAGTGGTTGGACAAGGTTCTGACTCAGATGGGATCCCCGCATAACCCCATTTCTTCAGTATCTTAA
>ENSSTOT00000010285.1_SPETR
ATGTCGTCCATCCTGCCCTTCACCCCGCCGATCGTGAAGCGCCTGCTGGGCTGGAAGAAAGGCGAGCAGAACGGGCAGGAGGAGAAGTGGTGCGAGAAGGCGGTCAAGAGCTTGGTCAAGAAGCTTAAGAAGACGGGGCAGCTGGATGAACTGGAGAAGGCCATCACCACGCAGAACGTCAACACCAAGTGCATCACCATCCCCAGGTCTTTGGATGGCCGGCTGCAGGTGTCCCATCGGAAGGGGCTCCCCCATGTCATCTACTGCCGCCTGTGGCGATGGCCTGACCTGCACAGCCACCATGAGCTGCGGGCCATGGAGCTGTGTGAATTCGCCTTCAACATGAAGAAGGACGAGGTCTGCGTGAACCCCTACCACTACCAGAGGGTAGAGACACCAGTTCTACCTCCTGTGCTGGTGCCACGGCACACAGAGATCCCGGCCGAGTTCCCCCCGCTGGACGACTACAGCCATTCCATCCCTGAGAACACCAACTTCCCCGCTGGCATCGAGCCCCAGAGCAATATTCCAGAGACCCCACCCCCTGGCTACCTGAGTGAAGATGGAGAGACCAGCGACCACCAGATGAACCACAGCATGGACGCAGGTTCTCCAAATCTGTCCCCAAATCCGATGTCCCCAGCACACAATAACCTGGACCTGCAGCCAGTCACCTACTGCGAGCCAGCCTTCTGGTGCTCCATCTCCTACTACGAGCTGAACCAGCGCGTCGGGGAGACATTCCATGCCTCGCAGCCTTCCATGACGGTGGACGGCTTCACTGACCCCTCCAACTCCGAGCGCTTCTGCCTAGGCCTGCTGTCCAATGTCAACAGGAACGCTGCCGTGGAGCTCACGCGGAGGCACATCGGGCGAGGCGTGCGGCTCTACTACATTGGAGGGGAGGTCTTTGCAGAGTGCCTCAGCGACAGCGCCATCTTCGTCCAGTCTCCCAACTGTAACCAGCGCTACGGTTGGCATCCAGCCACCGTCTGCAAGATCCCACCAGGATGCAACCTGAAGATCTTCAACAACCAGGAGTTCGCCGCCCTCTTGGCTCAGTCTGTCAACCAGGGCTTCGAGGCTGTCTACCAGTTGACTCGAATGTGCACCATCCGCATGAGCTTCGTCAAAGGCTGGGGAGCAGAGTACAGGAGACAGACAGTGACCAGCACCCCCTGCTGGATTGAGCTGCACCTGAATGGGCCTTTGCAGTGGCTTGACAAGGTTCTCACCCAGATGGGCTCCCCCAGCATCCGCTGTTCCAGCGTGTCTTAG
>ENSSTOT00000010602.1_SPETR
ACAAATGGAGCTCATCCTCGTAAATGTGTTACAATACAGAGATCATTGGATGGAAGACTTCAGGTGGCTGGTCGGAAAGGATTTCNNNNNNNNNNNNNNNNNNNNNNNNNNNNNNNNNNNNNNNNNNNNNNNNNNNNNNNNNNNNNNNNNNNNNNNNNNNNNNNNNNNNNNNNNNNNNNNNNNNNNNNNNNNNNNNNNNNNNNNNNNNNNNNNNNNNNNNNNNNNNNNNNNNNNNNNNNNNNNNNNNNNNNNNNNNNNNNNNNNNNNNCTCCACCAAGTATGTTGGTGAAGGATGAATATGTTCATGACTTTGAGGGACAGCCATCATTATCCACAGAAGGACATTCAATTCAAACCATCCAGCATCCACCAAGTAATCGTGCTTCGACGGAGACATACAGTACCCCAGCTCTTTTAGCCCCATCTGAGTCAAATGCTACCAGCACCACCAACTTTCCCAACATTCCTGTGGCTTCCACAAGTCAGCCTGCCAGTATTCTGGCAGGTAGTCATAGTGAAGGACTGTTGCAAATAGCTTCAGGGCCTCAGCCAGGACAGCAGCAGAATGGATTTACTGGTCAGCCAGCTACTTACCATCATAACAGCACTACCACCTGGACTGGAAGTAGGACTGCTCCATACACACCTAATTTGCCTCACCACCAAAACGGCCATCTTCAGCACCACCCGCCTATGCCGCCCCATCCCGGACATTACTGGCCAGTTCACAATGAACTTGCATTCCAGCCTCCCATTTCCAATCATCCTGCTCCTGAGTATTGGTGTTCCATTGCTTACTTTGAGATGGACGTTCAGGTAGGAGAGACATTTAAAGTTCCTTCAAGCTGCCCTATTGTAACTGTTGATGGATATGTGGATCCTTCTGGAGGAGATCGCTTTTGCTTGGGTCAACTCTCCAATGTCCACAGGACAGAAGCCATTGAAAGAGCGAGGTTGCACATAGCAAGTGTGCAGTTGGAATGTAAAGAAGGTGACGTTTGGTCAAGGTGCNNNNNNNNNNNNNNNNNNNNNNNNNNNNNNNNNNNNNNNNNNNNNNNNNNNNNNNNNNNNNNNNNNNNNNNNNNNNNNNNNNNNNNNNNNNNNNNNNNNNNNNNNNNNNNNNNNNNNNNNNNNNNNNNNNNNNNNNNNNNNNNNNNNNNNNNNNNNNNNNNNNNNNNNNNNNNNNNNNNNNNNNNNNNNNNNNNNNNNNNNNNNNNNNNNNNNNNNNNNNNNNNNNNNNNNNNNNNNNNNNNNNGTCTCTCAGCTGCTGCTGGCATTGGTGTTGATGATCTTCGTCGCTTATGCATACTCAGGATGAGCTTTGTGAAAGGCTGGGGACCGGATTATCCAAGACAGAGTATCAAAGAAACGCCTTGCTGGATTGAGATCCACTTACACCGGGCCCTCCAGCTCCTAGATGAAGTACTTCACACCATGCCTATTGCAGACCCACAGCCTTTAGACTGA
>ENSSTOT00000010834.1_SPETR
ATGAATGTGACAAGTTTGTTTTCCTTCACAAGTCCAGCTGTGAAGAGACTTCTCGGGTGGAAACAGGGTGACGAAGAAGAAAAATGGGCAGAGAAGGCTGTGGACGCGCTGGTGAAGAAACTGAAGAAGAAGAAGGGTGCCATGGAGGAGCTGGAGAAGGCCCTGAGCTGCCCCGGGCAGCCCAGTAACTGTGTCACCATCCCCCGCTCTCTGGACGGCAGGCTGCAGGTCTCCCACCGGAAGGGACTGCCCCACGTCATTTACTGCCGCGTGTGGCGCTGGCCTGATCTTCAGAGCCACCATGAACTGAAGCCACTGGAATGCTGCGAGTTCCCTTTTGGCTCCAAGCAGAAAGAAGTCTGCATCAATCCCTACCACTATAAGCGAGTAGAAAGCCCCGTTCTTCCTCCAGTGCTGGTTCCGAGACACAGTGAATATAACCCTCAGCACAGCCTCCTAGCTCAGTTCCGGAACCTGGGACAGAATGAGCCTCACATGCCACTCAACGCCACTTTTCCAGATTCTTTCCAGCAGCCCAACAGCCACCCGTTCCCTCATTCTCCCAACAGCAGTTACCCGAACTCTCCCGGAAGCAGCAGCAGCACCTATCCTCACTCTCCTACCAGCTCAGACCCGGGCAGCCCTTTCCAGATGCCAGCTGATACTCCCCCACCTGCCTACTTGCCTCCCGAGGACCCCATGACCCAGGATGGCTCTCAACCAATGGACACAAATATGATGGCGCCTTCCCTGCCCTCAGAGATCAACAGAGGAGATGTTCAGGCAGTTGCTTATGAAGAACCAAAACACTGGTGCTCTATTGTCTACTATGAGCTCAACAATCGAGTGGGTGAAGCGTTCCATGCCTCCTCCACAAGTGTGTTGGTGGATGGTTTCACTGATCCTTCCAACAATAAGAACCGTTTCTGCCTTGGGCTGCTCTCCAATGTTAACCGGAATTCCACTATTGAAAACACCAGGCGGCATATTGGAAAAGNNNNNNNNNNNNNNNNNNNNNNNNNNNNNNNNNNNNNNNNNNNNNNNNNNNNNNNNNNNNNNNNNNNNNNNNNNNNNNNNNNNNNNNNNNNNNNNNNNNNNNNNNNNNNNNNNNNNNNNNNNNNNNNNNNNNNNNNNNNNNNNNNNNNNNNNNNNNNNNNNNNNNNNNNNNNNNNNNNNNNNNNNNNNNNNNNNNNNNNNNNNNNNNNNNNNNNNNNNNNNNNNNNNNNNNNNNNNNNNNNNNNNNNNNNNNNNNNNGGCTGGGGAGCAGAATACCACCGCCAGGATGTTACTAGCACCCCCTGCTGGATTGAGATACATCTGCACGGTCCCCTCCAGTGGCTGGATAAAGTTCTCACCCAGATGGGTTCACCTCATAATCCTATTTCATCAGTGTCTTAA
>ENSSTOT00000011799.1_SPETR
ATGACGTCAATGGCCAGCTTGTTTTCTTTTACTAGTCCAGCAGTGAAGCAATTGTTGGGCTGTAAACAAGGTGATGAGGAGGAAAAAGCAAAGGCAGTCGATGCTTTTGGTAAAAAACTAAAAAAGAAAAAAGGNNNNNNNNNNNNNNNNNNNNNNNNNNNNNNNNNNNNNNNNNNNNNNNNNNNNNNNNNNNNNNNNNNNNNNNNNNNNNNNNNNNNNNNNNNNNNNNNNNNNNNNNNNNNNNNNNNNNNNNNNNNNNNNNNNNNNNNNNNNNNNNNNNNNNNNNNNNNNNNNNNNNNNNNNNNNNNNNNNNNNNNNNNNNNNNNNNNNNNNNNNNNNNNNNNNNNNNNNNNNNNNNNNNNNNNNNNNNNNNNNNNNNNNNNNNNNNNNNNNNNNNTCTTACCTCCAGTGTTAGTGCCTCGTCATAATGAATTCAATCCACAACACAGTCTTCTGGTTCAGTTTAGGAACCTGAGCCATAATGAACCGCATATGCCACAAAATGCCACATTTCCAGATTCTTTCCATCAGCCCAACAACACTCCTTTTCCCTTATCTCCAAATAGCCCCTATCCCCCTTCCCCTGCTAGCAGTACATATCCTAACTCCCCAGCAAGTTCTGGACCAGGAAGTCCATTTCAACTCCCAGCTGATACACCTACTCCTGCCTATATGCCACCTGATGAACAGATGGGCCAAGATAATTCCCAGCCTATGGATACAAGCAATAATATGGTTCCTCAGATTATGCCCAGTATATCCAGCAGAGATGTTCAGCCTGTTGCCTATGAAGAACCCAAACATTGGTGTTCAATTGTTTACTACGAATTAAACAACCGCGTTGGGGAAGCTTTTCATGCATCTTCTACTAGTGTGTTAGTAGATGGATTCACAGACCCTTCAAATAACAAAAGTAGATTCTGCTTGGGGTTGTTGTCAAATGTTAATCGTAATTCAACAATTGAAAATACTAGGCGTCATATTGGAAAAGGTGTTCATCTGTACTATGTTGGCGGGGAGGTGTATGCGGAGTGTCTCAGTGACAGCAGCATATTTGTACAGAGTAGGAACTGCAACTTTCATCATGGTTTTCATCCCACCACTGTCTGTAAGATTCCCAGCAGCTGCAGCCTCAAAATTTTTAATAATCAGGAATTTGCTCAGCTTCTGGCTCAATCTGTCAATCATGGGTTTGAGGCAGTCTATGAGCTCACAAAAATGTGCACCATTCGAATGAGTTTTGTTAAGGGCTGGGGAGCAGAATATCACCGACAGGATGTTACCAGCACCCCATGTTGGATTGAGATTCATCTCCATGGGCCTCTTCAGTGGCTGGATAAAGTCCTTACTCAGATGGGATCTCCTTTAAATCCCATATCTTCCGTTTCATAG
>ENST00000231589.2_HUMAN
ATGACGTCAATGGCCAGCTTGTTTTCTTTTACTAGTCCAGCAGTAAAGCGATTGTTGGGCTGGAAACAAGGTGATGAGGAGGAGAAATGGGCAGAAAAGGCAGTTGATGCTTTGGTGAAGAAACTAAAAAAGAAAAAGGGTGCCATGGAGGAACTGGAGAAAGCCTTGAGCAGTCCAGGACAGCCGAGTAAATGTGTCACTATTCCCAGATCTTTAGATGGACGCCTGCAGGTTTCTCACAGAAAAGGCTTACCCCATGTTATATATTGTCGTGTTTGGCGCTGGCCGGATTTGCAGAGTCATCATGAGCTAAAGCCGTTGGATATTTGTGAATTTCCTTTTGGATCTAAGCAAAAAGAAGTTTGTATCAACCCATACCACTATAAGAGAGTGGAGAGTCCAGTCTTACCTCCAGTATTAGTGCCTCGTCATAATGAATTCAATCCACAACACAGCCTTCTGGTTCAGTTTAGGAACCTGAGCCACAATGAACCACACATGCCACAAAATGCCACGTTTCCAGATTCTTTCCACCAGCCCAACAACACTCCTTTTCCCTTATCTCCAAACAGCCCTTATCCCCCTTCTCCTGCTAGCAGCACATATCCCAACTCCCCAGCAAGTTCTGGACCAGGAAGTCCATTTCAGCTCCCAGCTGATACGCCTCCTCCTGCCTATATGCCACCTGATGATCAGATGGGTCAAGATAATTCCCAGCCTATGGATACAAGCAATAATATGATTCCTCAGATTATGCCCAGTATATCCAGCAGGGATGTTCAGCCTGTTGCCTATGAAGAGCCTAAACATTGGTGTTCAATAGTCTACTATGAATTAAACAATCGTGTTGGAGAAGCTTTTCATGCATCTTCTACTAGTGTGTTAGTAGATGGATTCACAGATCCTTCAAATAACAAAAGTAGATTCTGCTTGGGTTTGTTGTCAAATGTTAATCGTAATTCGACAATTGAAAACACTAGGCGACATATTGGAAAAGGTGTTCATCTGTACTATGTTGGTGGAGAGGTGTATGCGGAATGCCTCAGTGACAGCAGCATATTTGTACAGAGTAGGAACTGCAACTTTCATCATGGCTTTCATCCCACCACTGTCTGTAAGATTCCCAGCAGCTGCAGCCTCAAAATTTTTAACAATCAGGAGTTTGCTCAGCTTCTGGCTCAATCTGTCAACCATGGGTTTGAGGCAGTATATGAGCTCACCAAAATGTGTACCATTCGGATGAGTTTTGTCAAGGGTTGGGGAGCAGAATATCACCGGCAGGATGTAACCAGCACCCCATGTTGGATTGAGATTCTTCATGGGCCTCTTCAGTGGCTGGATAAAGTCCTTACTCAGATGGGCTCCCCTCTGAACCCCATATCTTCTGTTTCATAA
>ENST00000262158.1_HUMAN
ATGTTCAGGACCAAACGATCTGCGCTCGTCCGGCGTCTCTGGAGGAGCCGTGCGCCCGGCGGCGAGGACGAGGAGGAGGGCGCAGGGGGAGGTGGAGGAGGAGGCGAGCTGCGGGGAGAAGGGGCGACGGACAGCCGAGCGCATGGGGCCGGTGGCGGCGGCCCGGGCAGGGCTGGATGCTGCCTGGGCAAGGCGGTGCGAGGTGCCAAAGGTCACCACCATCCCCACCCGCCAGCCGCGGGCGCCGGCGCGGCCGGGGGCGCCGAGGCGGATCTGAAGGCGCTCACGCACTCGGTGCTCAAGAAACTGAAGGAGCGGCAGCTGGAGCTGCTGCTCCAGGCCGTGGAGTCCCGCGGCGGGACGCGCACCGCGTGCCTCCTGCTGCCCGGCCGCCTGGACTGCAGGCTGGGCCCGGGGGCGCCCGCCGGCGCGCAGCCTGCGCAGCCGCCCTCGTCCTACTCGCTCCCCCTCCTGCTGTGCAAAGTGTTCAGGTGGCCGGATCTCAGGCATTCCTCGGAAGTCAAGAGGCTGTGTTGCTGTGAATCTTACGGGAAGATCAACCCCGAGCTGGTGTGCTGCAACCCCCATCACCTTAGCCGACTCTGCGAACTAGAGTCTCCCCCCCCTCCTTACTCCAGATACCCGATGGATTTTCTCAAACCAACTGCAGACTGTCCAGATGCTGTGCCTTCCTCCGCTGAAACAGGGGGAACGAATTATCTGGCCCCTGGGGGGCTTTCAGATTCCCAACTTCTTCTGGAGCCTGGGGATCGGTCACACTGGTGCGTGGTGGCATACTGGGAGGAGAAGACGAGAGTGGGGAGGCTCTACTGTGTCCAGGAGCCCTCTCTGGATATCTTCTATGATCTACCTCAGGGGAATGGCTTTTGCCTCGGACAGCTCAATTCGGACAACAAGAGTCAGCTGGTGCAGAAGGTGCGGAGCAAAATCGGCTGCGGCATCCAGCTGACGCGGGAGGTGGATGGTGTGTGGGTGTACAACCGCAGCAGTTACCCCATCTTCATCAAGTCCGCCACACTGGACAACCCGGACTCCAGGACGCTGTTGGTACACAAGGTGTTCCCCGGTTTCTCCATCAAGGCTTTCGACTACGAGAAGGCGTACAGCCTGCAGCGGCCCAATGACCACGAGTTTATGCAGCAGCCGTGGACGGGCTTTACCGTGCAGATCAGCTTTGTGAAGGGCTGGGGCCAGTGCTACACCCGCCAGTTCATCAGCAGCTGCCCGTGCTGGCTAGAGGTCATCTTCAACAGCCGGTAG
>ENST00000288840.2_HUMAN
ATGTTCAGGTCCAAACGCTCGGGGCTGGTGCGGCGACTTTGGCGAAGTCGTGTGGTCCCCGACCGGGAGGAAGGCGGCAGCGGCGGCGGCGGTGGCGGCGACGAGGATGGGAGCTTGGGCAGCCGAGCTGAGCCGGCCCCGCGGGCAAGAGAGGGCGGAGGCTGCGGCCGCTCCGAAGTCCGCCCGGTAGCCCCGCGGCGGCCCCGGGACGCAGTGGGACAGCGAGGCGCCCAGGGCGCGGGGAGGCGCCGGCGCGCAGGGGGCCCCCCGAGGCCCATGTCGGAGCCAGGGGCCGGCGCTGGGAGCTCCCTGCTGGACGTGGCGGAGCCGGGAGGCCCGGGCTGGCTGCCCGAGAGTGACTGCGAGACGGTGACCTGCTGTCTCTTTTCGGAGCGGGACGCCGCCGGCGCGCCCCGGGACGCCAGCGACCCCCTGGCCGGGGCGGCCCTGGAGCCGGCGGGCGGCGGGCGGAGTCGCGAAGCGCGCTCGCGGCTGCTGCTGCTGGAGCAGGAACTCAAAACCGTCACGTACTCGCTGCTGAAGCGGCTCAAGGAGCGCTCGCTGGACACGCTGCTGGAGGCGGTGGAGTCCCGCGGCGGCGTGCCGGGCGGCTGCGTGCTGGTGCCGCGCGCCGACCTCCGCCTGGGCGGCCAGCCCGCGCCGCCGCAGCTGCTGCTCGGCCGCCTCTTTCGCTGGCCCGACCTGCAGCACGCCGTGGAGCTGAAGCCCCTGTGCGGCTGCCACAGCTTCGCCGCCGCCGCCGACGGCCCTACCGTGTGCTGCAACCCCTACCACTTCAGCCGGCTCTGCGGGCCCGAATCTCCGCCACCTCCCTACTCTCGGCTGTCTCCTCGCGACGAGTACAAGCCACTGGATCTGTCCGATTCCACATTGTCTTACACTGAAACGGAGGCTACCAACTCCCTCATCACTGCTCCGGGTGAATTCTCAGACGCCAGCATGTCTCCGGACGCCACCAAGCCGAGCCACTGGTGCAGCGTGGCGTACTGGGAGCACCGGACGCGCGTGGGCCGCCTCTATGCGGTGTACGACCAGGCCGTCAGCATCTTCTACGACCTACCTCAGGGCAGCGGCTTCTGCCTGGGCCAGCTCAACCTGGAGCAGCGCAGCGAGTCGGTGCGGCGAACGCGCAGCAAGATCGGCTTCGGCATCCTGCTCAGCAAGGAGCCCGACGGCGTGTGGGCCTACAACCGCGGCGAGCACCCCATCTTCGTCAACTCCCCGACGCTGGACGCGCCCGGCGGCCGCGCCCTGGTCGTGCGCAAGGTGCCCCCCGGCTACTCCATCAAGGTGTTCGACTTCGAGCGCTCGGGCCTGCAGCACGCGCCCGAGCCCGACGCCGCCGACGGCCCCTACGACCCCAACAGCGTCCGCATCAGCTTCGCCAAGGGCTGGGGGCCCTGCTACTCCCGGCAGTTCATCACCTCCTGCCCCTGCTGGCTGGAGATCCTCCTCAACAACCCCAGATAG
>ENST00000302085.3_HUMAN
ATGAATGTGACAAGTTTATTTTCCTTTACAAGTCCAGCTGTGAAGAGACTTCTTGGGTGGAAACAGGGCGATGAAGAAGAAAAATGGGCAGAGAAAGCTGTTGATGCTTTGGTGAAAAAACTGAAGAAAAAGAAAGGTGCCATGGAGGAACTGGAAAAGGCCTTGAGCTGCCCAGGGCAACCGAGTAACTGTGTCACCATTCCCCGCTCTCTGGATGGCAGGCTGCAAGTCTCCCACCGGAAGGGACTGCCTCATGTCATTTACTGCCGTGTGTGGCGCTGGCCCGATCTTCAGAGCCACCATGAACTAAAACCACTGGAATGCTGTGAGTTTCCTTTTGGTTCCAAGCAGAAGGAGGTCTGCATCAATCCCTACCACTATAAGAGAGTAGAAAGCCCTGTACTTCCTCCTGTGCTGGTTCCAAGACACAGCGAATATAATCCTCAGCACAGCCTCTTAGCTCAGTTCCGTAACTTAGGACAAAATGAGCCTCACATGCCACTCAACGCCACTTTTCCAGATTCTTTCCAGCAACCCAACAGCCACCCGTTTCCTCACTCTCCCAATAGCAGTTACCCAAACTCTCCTGGGAGCAGCAGCAGCACCTACCCTCACTCTCCCACCAGCTCAGACCCAGGAAGCCCTTTCCAGATGCCAGCTGATACGCCCCCACCTGCTTACCTGCCTCCTGAAGACCCCATGACCCAGGATGGCTCTCAGCCGATGGACACAAACATGATGGCGCCTCCCCTGCCCTCAGAAATCAACAGAGGAGATGTTCAGGCGGTTGCTTATGAGGAACCAAAACACTGGTGCTCTATTGTCTACTATGAGCTCAACAATCGTGTGGGTGAAGCGTTCCATGCCTCCTCCACAAGTGTGTTGGTGGATGGTTTCACTGATCCTTCCAACAATAAGAACCGTTTCTGCCTTGGGCTGCTCTCCAATGTTAACCGGAATTCCACTATTGAAAACACCAGGCGGCATATTGGAAAAGGAGTTCATCTTTATTATGTTGGAGGGGAGGTGTATGCCGAATGCCTTAGTGACAGTAGCATCTTTGTGCAAAGTCGGAACTGCAACTACCATCATGGATTTCATCCTACTACTGTTTGCAAGATCCCTAGTGGGTGTAGTCTGAAAATTTTTAACAACCAAGAATTTGCTCAGTTATTGGCACAGTCTGTGAACCATGGATTTGAGACAGTCTATGAGCTTACAAAAATGTGTACTATACGTATGAGCTTTGTGAAGGGCTGGGGAGCAGAATACCACCGCCAGGATGTTACTAGCACCCCCTGCTGGATTGAGATACATCTGCACGGCCCCCTCCAGTGGCTGGATAAAGTTCTTACTCAAATGGGTTCACCTCATAATCCTATTTCATCTGTATCTTAA
>ENST00000327367.3_HUMAN
ATGTCGTCCATCCTGCCTTTCACTCCCCCGATCGTGAAGCGCCTGCTGGGCTGGAAGAAGGGCGAGCAGAACGGGCAGGAGGAGAAATGGTGCGAGAAGGCGGTCAAGAGCCTGGTCAAGAAACTCAAGAAGACGGGGCAGCTGGACGAGCTGGAGAAGGCCATCACCACGCAGAACGTCAACACCAAGTGCATCACCATCCCCAGGTCCCTGGATGGCCGGTTGCAGGTGTCCCATCGGAAGGGGCTCCCTCATGTCATCTACTGCCGCCTGTGGCGATGGCCAGACCTGCACAGCCACCACGAGCTACGGGCCATGGAGCTGTGTGAGTTCGCCTTCAATATGAAGAAGGACGAGGTCTGCGTGAATCCCTACCACTACCAGAGAGTAGAGACACCAGTTCTACCTCCTGTGTTGGTGCCACGCCACACAGAGATCCCGGCCGAGTTCCCCCCACTGGACGACTACAGCCATTCCATCCCCGAAAACACTAACTTCCCCGCAGGCATCGAGCCCCAGAGCAATATTCCAGAGACCCCACCCCCTGGCTACCTGAGTGAAGATGGAGAAACCAGTGACCACCAGATGAACCACAGCATGGACGCAGGTTCTCCAAACCTATCCCCGAATCCGATGTCCCCAGCACATAATAACTTGGACCTGCAGCCAGTTACCTACTGCGAGCCGGCCTTCTGGTGCTCCATCTCCTACTACGAGCTGAACCAGCGCGTCGGGGAGACATTCCACGCCTCGCAGCCATCCATGACTGTGGATGGCTTCACCGACCCCTCCAATTCGGAGCGCTTCTGCCTAGGGCTGCTCTCCAATGTCAACAGGAATGCAGCAGTGGAGCTGACACGGAGACACATCGGAAGAGGCGTGCGGCTCTACTACATCGGAGGGGAGGTCTTCGCAGAGTGCCTCAGTGACAGCGCTATTTTTGTCCAGTCTCCCAACTGTAACCAGCGCTATGGCTGGCACCCGGCCACCGTCTGCAAGATCCCACCAGGATGCAACCTGAAGATCTTCAACAACCAGGAGTTCGCTGCCCTCCTGGCCCAGTCGGTCAACCAGGGCTTTGAGGCTGTCTACCAGTTGACCCGAATGTGCACCATCCGCATGAGCTTCGTCAAAGGCTGGGGAGCGGAGTACAGGAGACAGACTGTGACCAGTACCCCCTGCTGGATTGAGCTGCACCTGAATGGGCCTTTGCAGTGGCTTGACAAGGTCCTCACCCAGATGGGCTCCCCAAGCATCCGCTGTTCCAGTGTGTCTTAG
>ENST00000342988.2_HUMAN
ATGGACAATATGTCTATTACGAATACACCAACAAGTAATGATGCCTGTCTGAGCATTGTGCATAGTTTGATGTGCCATAGACAAGGTGGAGAGAGTGAAACATTTGCAAAAAGAGCAATTGAAAGTTTGGTAAAGAAGCTGAAGGAGAAAAAAGATGAATTGGATTCTTTAATAACAGCTATAACTACAAATGGAGCTCATCCTAGTAAATGTGTTACCATACAGAGAACATTGGATGGGAGGCTTCAGGTGGCTGGTCGGAAAGGATTTCCTCATGTGATCTATGCCCGTCTCTGGAGGTGGCCTGATCTTCACAAAAATGAACTAAAACATGTTAAATATTGTCAGTATGCGTTTGACTTAAAATGTGATAGTGTCTGTGTGAATCCATATCACTACGAACGAGTTGTATCACCTGGAATTGATCTCTCAGGATTAACACTGCAGAGTAATGCTCCATCAAGTATGATGGTGAAGGATGAATATGTGCATGACTTTGAGGGACAGCCATCGTTGTCCACTGAAGGACATTCAATTCAAACCATCCAGCATCCACCAAGTAATCGTGCATCGACAGAGACATACAGCACCCCAGCTCTGTTAGCCCCATCTGAGTCTAATGCTACCAGCACTGCCAACTTTCCCAACATTCCTGTGGCTTCCACAAGTCAGCCTGCCAGTATACTGGGGGGCAGCCATAGTGAAGGACTGTTGCAGATAGCATCAGGGCCTCAGCCAGGACAGCAGCAGAATGGATTTACTGGTCAGCCAGCTACTTACCATCATAACAGCACTACCACCTGGACTGGAAGTAGGACTGCACCATACACACCTAATTTGCCTCACCACCAAAACGGCCATCTTCAGCACCACCCGCCTATGCCGCCCCATCCCGGACATTACTGGCCTGTTCACAATGAGCTTGCATTCCAGCCTCCCATTTCCAATCATCCTGCTCCTGAGTATTGGTGTTCCATTGCTTACTTTGAAATGGATGTTCAGGTAGGAGAGACATTTAAGGTTCCTTCAAGCTGCCCTATTGTTACTGTTGATGGATACGTGGACCCTTCTGGAGGAGATCGCTTTTGTTTGGGTCAACTCTCCAATGTCCACAGGACAGAAGCCATTGAGAGAGCAAGGTTGCACATAGGCAAAGGTGTGCAGTTGGAATGTAAAGGTGAAGGTGATGTTTGGGTCAGGTGCCTTAGTGACCACGCGGTCTTTGTACAGAGTTACTACTTAGACAGAGAAGCTGGGCGTGCACCTGGAGATGCTGTTCATAAGATCTACCCAAGTGCATATATAAAGGTCTTTGATTTGCGTCAGTGTCATCGACAGATGCAGCAGCAGGCGGCTACTGCACAAGCTGCAGCAGCTGCCCAGGCAGCAGCCGTGGCAGGAAACATCCCTGGCCCAGGATCAGTAGGTGGAATAGCTCCAGCTATCAGTCTGTCAGCTGCTGCTGGAATTGGTGTTGATGACCTTCGTCGCTTATGCATACTCAGGATGAGTTTTGTGAAAGGCTGGGGACCGGATTACCCAAGACAGAGCATCAAAGAAACACCTTGCTGGATTGAAATTCACTTACACCGGGCCCTCCAGCTCCTAGACGAAGTACTTCATACCATGCCGATTGCAGACCCACAACCTTTAGACTGA
>ENST00000356825.2_HUMAN
ATGTCGTCCATCTTGCCATTCACGCCGCCAGTTGTGAAGAGACTGCTGGGATGGAAGAAGTCAGCTGGTGGGTCTGGAGGAGCAGGCGGAGGAGAGCAGAATGGGCAGGAAGAAAAGTGGTGTGAGAAAGCAGTGAAAAGTCTGGTGAAGAAGCTAAAGAAAACAGGACGATTAGATGAGCTTGAGAAAGCCATCACCACTCAAAACTGTAATACTAAATGTGTTACCATACCAAGGTCTCTTGATGGTCGTCTCCAGGTATCCCATCGAAAAGGATTGCCACATGTTATATATTGCCGATTATGGCGCTGGCCTGATCTTCACAGTCATCATGAACTCAAGGCAATTGAAAACTGCGAATATGCTTTTAATCTTAAAAAGGATGAAGTATGTGTAAACCCTTACCACTATCAGAGAGTTGAGACACCAGTTTTGCCTCCAGTATTAGTGCCCCGACACACCGAGATCCTAACAGAACTTCCGCCTCTGGATGACTATACTCACTCCATTCCAGAAAACACTAACTTCCCAGCAGGAATTGAGCCACAGAGTAATTATATTCCAGAAACGCCACCTCCTGGATATATCAGTGAAGATGGAGAAACAAGTGACCAACAGTTGAATCAAAGTATGGACACAGGCTCTCCAGCAGAACTATCTCCTACTACTCTTTCCCCTGTTAATCATAGCTTGGATTTACAGCCAGTTACTTACTCAGAACCTGCATTTTGGTGTTCGATAGCATATTATGAATTAAATCAGAGGGTTGGAGAAACCTTCCATGCATCACAGCCCTCACTCACTGTAGATGGCTTTACAGACCCATCAAATTCAGAGAGGTTCTGCTTAGGTTTACTCTCCAATGTTAACCGAAATGCCACGGTAGAAATGACAAGAAGGCATATAGGAAGAGGAGTGCGCTTATACTACATAGGTGGGGAAGTTTTTGCTGAGTGCCTAAGTGATAGTGCAATCTTTGTGCAGAGCCCCAATTGTAATCAGAGATATGGCTGGCACCCTGCAACAGTGTGTAAAATTCCACCAGGCTGTAATCTGAAGATCTTCAACAACCAGGAATTTGCTGCTCTTCTGGCTCAGTCTGTTAATCAGGGTTTTGAAGCCGTCTATCAGCTAACTAGAATGTGCACCATAAGAATGAGTTTTGTGAAAGGGTGGGGAGCAGAATACCGAAGGCAGACGGTAACAAGTACTCCTTGCTGGATTGAACTTCATCTGAATGGACCTCTACAGTGGTTGGACAAAGTATTAACTCAGATGGGATCCCCTTCAGTGCGTTGCTCAAGCATGTCATAA
>ENST00000379826.1_HUMAN
ATGCACTCCACCACCCCCATCAGCTCCCTCTTCTCCTTCACCAGCCCCGCAGTGAAGAGACTGCTAGGCTGGAAGCAAGGAGATGAAGAGGAAAAGTGGGCAGAGAAGGCAGTGGACTCTCTAGTGAAGAAGTTAAAGAAGAAGAAGGGAGCCATGGACGAGCTGGAGAGGGCTCTCAGCTGCCCGGGGCAGCCCAGCAAATGCGTCACGATTCCCCGCTCCCTGGACGGGCGGCTGCAGGTGTCCCACCGCAAGGGCCTGCCCCATGTGATTTACTGTCGCGTGTGGCGCTGGCCGGATCTGCAGTCCCACCACGAGCTGAAGCCGCTGGAGTGCTGTGAGTTCCCATTTGGCTCCAAGCAGAAAGAAGTGTGCATTAACCCTTACCACTACCGCCGGGTGGAGACTCCAGTACTGCCTCCTGTGCTCGTGCCAAGACACAGTGAATATAACCCCCAGCTCAGCCTCCTGGCCAAGTTCCGCAGCGCCTCCCTGCACAGTGAGCCACTCATGCCACACAACGCCACCTATCCTGACTCTTTCCAGCAGCCTCCGTGCTCTGCACTCCCTCCCTCACCCAGCCACGCGTTCTCCCAGTCCCCGTGCACGGCCAGCTACCCTCACTCCCCAGGAAGTCCTTCTGAGCCAGAGAGTCCCTATCAACACTCAGTTGACACACCACCCCTGCCTTATCATGCCACAGAAGCCTCTGAGACCCAGAGTGGCCAACCTGTAGATGCCACAGCTGATAGACATGTAGTGCTATCGATACCAAATGGAGACTTTCGACCAGTTTGTTACGAGGAGCCCCAGCACTGGTGCTCGGTCGCCTACTATGAACTGAACAACCGAGTTGGGGAGACATTCCAGGCTTCCTCCCGAAGTGTGCTCATAGATGGGTTCACCGACCCTTCAAATAACAGGAACAGATTCTGTCTTGGACTTCTTTCTAATGTAAACAGAAACTCAACGATAGAAAATACCAGGAGACATATAGGAAAGGGTGTGCACTTGTACTACGTCGGGGGAGAGGTGTATGCCGAGTGCGTGAGTGACAGCAGCATCTTTGTGCAGAGCCGGAACTGCAACTATCAACACGGCTTCCACCCAGCTACCGTCTGCAAGATCCCCAGCGGCTGCAGCCTCAAGGTCTTCAACAACCAGCTCTTCGCTCAGCTCCTGGCCCAGTCAGTTCACCACGGCTTTGAAGTCGTGTATGAACTGACCAAGATGTGTACTATCCGGATGAGTTTTGTTAAGGGTTGGGGTGCTGAGTATCATCGCCAGGATGTCACCAGCACCCCCTGCTGGATTGAGATTCATCTTCATGGGCCACTGCAGTGGCTGGACAAAGTTCTGACTCAGATGGGCTCTCCACATAACCCCATTTCTTCAGTGTCTTAA
>ENSTBET00000001298.1_TUPGB
CCCCAGAAGTTGTTGAGCGCATTTTTCCACGGAGCAGACATGCAGCCCGAGGACCTGAAGCCCAGTTGCGCCGCCCACAGTTTCACGGCCGCTGATGGCCCCATCTTGTGCTGCCCCTACCACTTCACCCGGCTCTTCGGGGCCGAATCACCGCCACCTCCCTACTCTCGGCTGTCTCCTCACGACGAGTACAAGCCACTGGATCTGTCCGATTCCACATTGTCTTACACTGAAACGGAGGCCACCAACTCCCTCATCACGGCTCCGGGGGAATTCTCAGNNNNNNNNNNNNNNNNNNNNNNNNNNNNNNNNNNNNNNNNNNNNNNNNNNNNNNNNNNNNNNNNNNNNNNNNNNNNNNNNNNNNNNNNNNNNNNNNNNNNNNNNNNNNNNNNNNNNNNNNNNNNNNNNNNNNNNNNNNNNNNNNNNNNNNNNNNNNNNNNNNNNNNNNNNNNNNNNNNNNNNNNNNNNNNNNNNNNNNNNNNNNNNNNNNNNNNNNNNNNNNNNNNNNNNNNNNNNNNNNNNNNNNNNNNNNNNNNNNNNNNNNNNNNNNNNNNNNNNNNNGTCAACTCGCCCACGCTGGACGCGCCCGGTCGCGCCCTGGTGGTGCGCAAGGTGCCGCCCGGCTACTCCATCAAGGTGTTCGACTTCGAGCGCTCCGGCCTGCTGCAGCACGCGCCGGAGCCCGACGCCGCCGACGGCCCCTACGACCCCAACAGCGTGCGCATCAGCTTCGCCAAGGGCTGGGGGCCCAGCTACTCCCGGCAGTTCATCACCTCCTGCCCCTGCTGGCTCGAGGTTCTGCTCAGCAACCACAGATAG
>ENSTBET00000002762.1_TUPGB
[truncated: 162,658 more chars]
