# Supplementary material for: Emergence, development and diversification of the TGF-β signalling pathway within the animal kingdom
Source: BMC Evol Biol. 2009 Feb 3;9:28. doi: 10.1186/1471-2148-9-28 (PMC2657120; doi:10.1186/1471-2148-9-28)
Supplement: Additional file 5 — Sequences. All sequences and alignments are provided in the supplementary archive. [file 1471-2148-9-28-S5.zip › sequences/figureS1/Smads_nt_MH2.muscled]

>F25E2.5a.1_CAEEL 
ATGGGTGATCATCATAATTTAACGGGCCTTCCCGGTACCTCCATCCCGCC
ACAGTTCAACTATTCTCAGCCCGGTACCAGCACCGGAGGGCCGCTTTATG
GTGGAAAACCTTCTCATGGATTGGAAGATATTCCTGATGTAGAGGAATAT
GAGAGGAACCTGCTCGGGGCTGGAGCAGGTTTTAATCTGCTCAATGTAGG
AAATATGGCTAATGAATTTAAACCAATAATCACATTGGACACGAAACCAC
CTCGTGATGCCAACAAGTCATTGGCATTCAATGGCGGGTTGAAGCTAATC
ACTCCGAAAACTGAAGTTCCCGACGAGCACACACCGATGATGTCACCAGT
G------------------------------------------------A
ATACAACTACAAAGATTCTACAACGGAGTGGTATTAAAATGGAAATCCCG
CCATATTTGGATCCAGACAGTCAGGATGATGACCCGGAAGATGGTGTCAA
CTACCCGGATCCAGATTTATTTGACACAAAAAACACAAATATGACCGAGT
ACGATTTGGATGTGTTGAAGCTTGGAAAACCAGCAGTAGATGAAGCACGG
AAAAAGATCGAAGTTCCCGACGCTAGTGCGCCGCCAAAC-----------
--------------------------------------------------
--------------------------AAAATTGTAGAA---TATTTGATG
TATTATAGAACGTTAAAAGAAAGT------GAACTCATACAACTGAATGC
GTATCGGACAAAACGAAATCGATTATCGTTGAACTTGGTCAAAAACAAT-
--ATT---------------GATCGA------------------------
--------------------------------------------------
----------------------------------GAGTTCGACCAAAAAG
CTTGC---------------------------GAGTCCCTGGTGAAAAAA
TTG---AAGGATAAGAAG------AATGATCTCCAGAACCTGATTGATGT
GGTTCTTTCAAAAGGTACAAAATATACCGGT-------------------
-----------------------------------------TGCATTACA
ATTCCA---AGG--------------------------------------
--------------------------------------------------
--ACACTT------------------------GATGGCCGGTTACAG---
------GTCCACGGAAGA---AAAGGTTTCCCT-----------------
----CACGTAGTCTATGGCAAACTGTGGAGGTTTAATGAAATGACA---A
AAAACGAAACGCGTCATGTGGACCACTGCAAGCAC------------GCA
---TTTGAAATGAAAAGTGACATG------GTATGC--------------
-------GTGAATCCCTATCACTAC---GAAATTGTCATTGGAACTATGA
TTGTTGGGCAGAGGGATCATGACAATCGAGATATG---------------
--------------------------------------------------
--------------------------------------------------
-----------------------CCGCCGCCACATCAACGCTACCACACT
CCAGGTCGGCAGGATCCAGTTGACGAT-----------------------
--------------------------------------------------
-----------ATGAGTAGATTTATACCA------CCAGCTTCCATTCGT
CCGCCTCCGATGAACATGCACACAAGGCCTCAGCCTATGCCTCAACAATT
GCCTTCAGTTGGCGCAACGTTTGCCCATCCTCTCCCACATCAG-------
--------------------------------------------------
------------------GCGCCACATAACCCAGGGGTTTCA--------
-------------------------------CATCCGTACTCCATTGCTC
CA------------------------------------------------
--------------------------------------------------
--------------------------------------------------
--------------------------------------------------
------------------------------CAGACCCATTACCCGTTGAA
CATGAACCCAATTCCGCAAATGCCGCAAATGCCACAAATGCCACCACCTC
TCCATCAGGGATATGGA---------------------------------
--------------------------------------------------
--------------------------------------------------
--------------------------------------ATGAATGGGCCG
AGTTGCTCTTCAGAAAACAACAATCCATTCCACCAAAATCACCATTATAA
TGAT---------------ATTAGCCATCCAAAT------CACTATTCCT
ACGACTGTGGTCCGAACTTGTACGGGTTTCCAACT---------------
------------CCTTATCCG------GATTTTCACCATCCT--------
----TTCAATCAGCAACCACACCAGCCGCCACAACTATCACAAAACCATA
CGTCCCAACAAGGCAGTCATCAACCAGGGCACCAAGGTCAGGTACCG---
------------------------------------------AATGATCC
ACCAATTTCAAGACCA------GTGTTACAACCA----------------
-----------------------TCAACAGTCACCTTGGACGTGTTCCGT
CGGTACTGTAGACAGACATTTGGAAATCGATTTTTTGAAGGAGAAAGTGA
ACAATCCGGCGCAATAATTCGGTCTAGTAACAAATTCATTGAAGAATTTG
ATTCGCCGATTTGT------GGTGTGACAGTTGTTCGA------------
--------------------------------------------------
----------------------------------CCGCGGATGACAGAC-
-----GGTGAG------GTTTTGGAGAACATCATGCCGGAAGATGCACCA
TATCATGACATTTGCAAGTTCATTTTGAGGCTCACATCAGAAAGTGTAAC
TTTCTCAGGAGAGGGGCCAGAAGTTAGTGATTTG------------AACG
AA---------AAATGGGGAACAATTGTGTACTATGAGAAAAATTTGCAA
------------ATTGGCGAG------AAAAAATGTTCGAGA--------
-GGAAATTTCCACGTGGATGGCGGATTCATTTGCTCTGAG---------A
AT---------------CGTTACAGTCTCGGACTTGAG------------
---CCAAATCCA--------------------------------------
-------------------------ATTAGAGAA---CCAGTGGCGTTTA
AAGTTCGT------------------------------------------
------------------------------AAAGCA---ATAGTGGAT--
--------------------------------------------------
--------------GGAATT------CGCTTTTCCTACAAA------AAA
GACGGGAGTGTTTGGCTTCAA------------------AAC--------
----------------------CGCATGAAGTACCCGGTATTTGTCACTT
CTGGGTATCTCGACGAGCAATCAGGAGGCCTAAAGAAGGATAAAGTGCAC
AAAGTTTAC-----------------------------------------
----------GGATGTGCGTCTATCAAAACG-------------------
--------------------------------------------------
---------------TTTGGCTTCAACGTT--------------------
-TCCAAACAAATC------ATCAGAGACGCGCTTCTTTCCAAGCAAATGG
CAACAATGTACTTGCAAGGAAAATTG---------------------ACT
CCGATGAATTATATCTACGAGAAGAAGACTCAGGAAGAGCTGCGAAGGGA
AGCAACACGCACCACTGATTCATTGGCCAAG---TAC------TGTTGTG
TCCGTGTC---------------------------TCGTTCTGCAAA---
--------------------------------------------------
----------------GGA------TTT----------------------
--------------------------------------------------
--------------------------------------------------
----------GGA---GAAGCATAC-------------------------
--------CCAGAA------------------------------------
--------------------------------------------------
-------------------CGCCCGTCAATTCATGATTGTCCAGTTTGGA
TTGAGTTGAAAATCAACATTGCCTACGATTTCATGGATTCAATCTGCCAG
TACATAACCAACTGCTTCGAGCCGCTAGGAATGGAAGATTTTGCAAAATT
GGGAATCAACGTCAGTGATGAC----------------------------
--------------------------------------------------
--------------------------------------------------
--------------------------------------------------
--------------------------------------------------
--------------------------------------------------
----------
>GSTENT00008463001.1_TETNG 
--------------------------------------------------
--------------------------------------------------
--------------------------------------------------
--------------------------------------------------
--------------------------------------------------
--------------------------------------------------
--------------------------------------------------
--------------------------------------------------
-----ATGTCCTCC---------------ATCCTTCCTTTC---ACTCCT
CCAGTAGTGAAA--------------------------------------
--------------------------------------------------
--------------------------------------------------
--------------------------------------------------
--------------------------------------------------
--------------------------CGTCTCCTGGGC---TGGAAG---
------------------AAGACT------CCAGCAGGGGGCGGAGGGGC
AGGGGGAGGAATCGGGGGAGTCGGGGAG------CAGAATGGAGGAGGG-
--CAG---------------GAGGAG------------------------
--------------------------------------------------
----------------------------------AAGTGGTGTGAAAAGG
CTGTG---------------------------AAGAGCCTGGTGAAGAAG
CTG---AAGAAG---ACG------GGGCAGCTGGACGAGTTGGAGAAGGC
CATCAGCACCCAGAACAGCAAC---ACCAAG-------------------
-----------------------------------------TGTGTCACC
ATCCCC---AGTAACTGCTCAGACCTTTGGGGTCTTGGTTCAGGCCACAC
GATAGAGCAGTGGGACTCGACAGGCATGTACGGATACCCCGACCACATCA
GGTCCCTG------------------------GACGGCCGTCTCCAG---
------GTGTCCCACCGT---AAAGGTCTGCCC-----------------
----CACGTCTTCTACTGCCGTCTGTGGAGGTGGCCGGACCTCCACAGCC
ACCACGAGCTGAAAGCCATCGACGCCTGCCAGTAT------------GCC
---TTCAACCTGAAGAAGGATGAA------GTGTGT--------------
-------GTCAACCCCTACCATTAC---CAGAGAGTGGAGACGCCA----
-----------------------------GTGCTT---------------
--------------------------------------------------
--------------------------------------------------
-----------------------CCTCCGGTGTTGGTGCCGCGACACACC
------------------------GAG-----------------------
--------------------------------------------------
--------------------ATCCTGACG------------GAGCTTCCT
CAC------------------CTG------------------GACGACTT
CACCAAC---------------------------------TCC-------
--------------------------------------------------
------------------ATTCCTGAGAACACCAACTTCCCT--------
----------------------------------GCTGGC----------
--------------------------------------------------
--------------------------------------------------
--------------------------------------------------
--------------------------------------------------
--------------------------------------------------
-------------------------------------ATCGACCCCCCCA
ACAAC---------------------------------------------
--------------------------------------------------
--------------------------------------------------
--------------------------------------------------
------------------------------TACATACCA-----------
--------------------------------------------------
--------------------------------------------------
--------------------------------------------------
--------------------------------------------------
--------------------------------------------------
------------------------------------GAA---ACGCCTCC
ACCTGGTTACATCAGT------GAGGATGGAGAG----------------
-----------------------ACC------------------------
---AGTGACCAGCAGATG--------------------------------
----------------------------------------------AATC
AGAGTATGGAAACA------GGCTCGCCCGCTGAGATG------------
--------------------------------------------------
----------------------------------TCCCCCAGCTCGCTG-
-----TCCCCG------------GTCAGC---------------------
---------CACGGCCTC--------------------------------
-------GACCTGCAGCCGGTCACCTACAGCGAG------------CCGG
CC---------TTCTGGTGCTCCATCGCCTACTACGAGCTGAACCAGCGG
------------GTGGGCGAG---ACCTTCCACGCCTCGCAG--------
-CCCTCCCTGACGGTGGACGGC---TTCACCGACCCCTCC---------A
ACTCT------GAG---CGCTTCTGCCTGGGGCTGCTC------------
---AGCAACGTC--------------------------------------
-------------------------AACAGGAAC---GCCACGGTGGAAA
TCACCAGG------------------------------------------
------------------------------AGACAC---ATAGGTAGGCG
GGGGTGCGGGGCTGCCGCCAGCAGAGAGCCGCTCCACCTCCTCTGTCCCC
CCAGGTCGCGGCGTGAGGCT------GTATTACATCGGCGG------GGA
---GGTGTTTGCCGAGTGCCTCAGCGACAGCGCCATCTTTGTCCAGAGTC
CCAACTGCAACCAGCGCTACGGCTGGCACCCAGCCACCGTCTGCAAGATC
CCCCCAGGTCTGAGCGCCGGCCGGTCCCGGCGCCGCTG---CTCGCTTTA
ACCGCAGCA------------------------------------CCGCT
CTGCTTCTCAGGC---TGTAACCTGAAGATC-------------------
--------------------------------------------------
---------------TTCAACAACCAGGAG--------------------
-TTTGCGGCCCTG------CTGGCCCAGTCGGTCAACCAGGGCTTC----
-----------------GAGGCCGTG------------------------
--------------------------------------------------
----------------TACCAGCTCACCAGG---ATG------TGCACCA
TCAGGATG---------------------------AGCTTTGTGAAA---
--------------------------------------------------
----------------GGC------TGG----------------------
--------------------------------------------------
--------------------------------------------------
----------GGG---GCCGAGTAC-------------------------
--------AGGTGGGCAGCGGCGGCCGGCCAGGTTCCTGCTCCCAGAGCT
TGGCCACCTAGCTTCTGTGGCCGTAGGGCGCTCTCCCTCCGTCCTCAGCG
CTGTTCTCTCTCCCCCAGACGTCAGACGGTGACCAGCACTCCCTGCTGGA
TCGAGCTGCATCTCAACGGCCCCCTCCAGTGGTTGGACAAGGTTCTGACC
CAGATGGGCTCGCCATCAGTGCGCTGCTCCAGTATGTCC-----------
--------------------------------------------------
--------------------------------------------------
--------------------------------------------------
--------------------------------------------------
--------------------------------------------------
--------------------------------------------------
----------
>ENSORLT00000008573.1_ORYLA 
--------------------------------------------------
--------------------------------------------------
--------------------------ATGTTCAGGACGAAACGCTCAGGT
CTTGTGCGGCGACTGTGGAGAAGCCGTTTGATCCCAGATAAAGAGGGGGG
AGATGGAAATGGCACAACTAGTGAGGGCTGTCGGGACGATCTGTTCGGCA
ACAACCCGGAGAAAATTCCCAAAACGGAGTTCAGACCGATGACCCCGAGT
GGGTCCTTTGGAAGAGACTTGGGGTGCGTGTGCCCCGTGGAGAGCAGCGG
C------------------------------------------------T
CGGGCGTCACGTCGGACCAAGATGAGGGCGCAGTGTGCGTCCAGGAACAG
GGGAGCCCCCGCTCTGTTCAGGACAGCGAGTGCAGGACGGTGACGTGC--
--------------------------------------------------
--------------------------------------------------
--------------------------------------------------
--------------------------------------------------
--------------------------TGCTTATTTAAA---GACCGG---
------------------GACCAC------TTCGAGGGTAACAGGGATCC
AGGGTCGTGCCACTTCATGCTGAGGAACCTTGGAGGAGGAGACGGCGGC-
--TCT---------------CCTGAC------------------------
--------------------------------------------------
-GCGCACGAGGCGATGCCCCGCGTGCTGTTGGAGCAAGAACTGAAGTCCG
CCACA---------------------------TATTCTCTTTTGAAAAGG
CTA---AAGGAGAAGGCG------------CTGGATACTTTACTGGAGGC
AGTGGAGTCCAGAGGAGGGATGCCGAGCGAA-------------------
-----------------------------------------TGTGTCATG
GTTTCC--------------------------------------------
--------------------------------------------------
--------------------------------GGGACGGAGCTGAAG---
------TTTGGTGGACAT---GCGGCGTCTCCA-----------------
----CCGCTGCTGGTGTGTAAAGTGTACCGCTGGGCTGACCTCCAGCACT
CGGCTCAGCTCAAGCCACTCTGTGAGTGCAAGAGC------------TTT
---GGGGCCCTGGACTGCCCCACT------GTTTGC--------------
-------TGCAATCCCTATCACTAC---AGCCGGCTCTGTGGGCCA----
-----------------------------GAGTCA---------------
--------------------------------------------------
--------------------------------------------------
-----------------------CCCCCACCCCCATATTCAAGGCTTTCC
--------------------------------------------------
--------------------------------------------------
--------------------------------------------------
------------------------------------------TCTAATGA
AGAACAC-------------------------------------------
--------------------------------------------------
------------------AAGCCACTGGATCTGTCG--------------
--------------------------------------------------
--------------------------------------------------
--------------------------------------------------
--------------------------------------------------
--------------------------------------------------
--------------------------------------------------
--------------------------------------------------
--------------------------------------------------
--------------------------------------------------
--------------------------------------------------
--------------------------------------------------
--------------------------------------------------
--------------------------------------------------
--------------------------------------------------
--------------------------------------------------
--------------------------------------------------
--------------------------------------------------
------------------------------------------GACTCCAC
GTTATCGTATACTGAA------ACCGAGGCAGCC----------------
-----------------------AGC------------------------
--------------------------------------------------
--------------------------------------------------
--------------------------------------------------
--------------------------------------------------
----------------------------------TCACCAAACAACACA-
-----CAAGGG---------------------------------------
--------------------------------------------------
-------GACTTTTCAGATGTCAGTCTGTCGCCTGATGCCCCAAAGCAGA
GC---------CACTGGTGTAACGTGGCTTACTGGGAGCACCGCACCCGC
------------GTTGGCCGC---CTCTACACAGTGTACGAG--------
-CACGCCGTCAGCATC---------TTTTACGATCTACCT---------C
AGGGT---ACA------GGCTTTTGCCTGGGCCAGCTC------------
---AACTTGGAT--------------------------------------
-------------------------CATCGAAGC---AGCACAGTACAGC
GTACAAGA------------------------------------------
------------------------------GGCAAA---ATTGGCTAT--
--------------------------------------------------
--------------GGGATT------CTCCTCAGCAAGGAG------CCT
---GATGGTGTTTGGGCCTAT------------------AAC--------
----------------------CGCAGTGACCACCCCATATTTGTCAACT
CCCCCACTCTGGATGTGCCGAACAGCAGAACTCTG------GTTGTGCGA
AAGGTGATG------------------------------------CCG--
----------GGC---TACTCCATCAAGGTG-------------------
--------------------------------------------------
---------------TTTGACTATGAACGT--------------------
----TCTTGCCTC------CTGAGGCACACCACAGAGGCTGACTTC----
--------------------------------------------------
--------------------------------------------------
----------CTGGATGGACCTTATGACCCC------------AACAGTG
TGCGAATC---------------------------AGCTTTGCTAAA---
--------------------------------------------------
----------------GGC------TGG----------------------
--------------------------------------------------
--------------------------------------------------
----------GGC---CCCTGTTAC-------------------------
--------TCA---------------------------------------
--------------------------------------------------
-------------------AGACAGTTCATCACCTCCTGCCCCTGTTGGC
TGGAGATTCTCCTCAACAACCACAGA------------------------
--------------------------------------------------
--------------------------------------------------
--------------------------------------------------
--------------------------------------------------
--------------------------------------------------
--------------------------------------------------
--------------------------------------------------
----------
>dwil_GLEANR_11908_DROWI 
--------------------------------------------------
--------------------------------------------------
--------------------------------------------------
--------------------------------------------------
--------------------------------------------------
--------------------------------------------------
ATGGGTGGACCAGGGGCAGGTCCGCCATCTCATATGTATGGGCCACAAGA
T------------------------------------------------A
TCATAGTGCGGGAC---------------ATGGTTCAGATGCCACCGCCG
CCACCATCGAATGCTCCGACATCGGCCGATGCCTGCCTGAGCATTGTCCA
C-------------------------------------------------
--------------------------------------------------
--------------------------------------------------
--------------------------------------------------
--------------------------TCACTGATGTGC---CATCGC---
------------------CAGGGC--------------------------
----------------------------------------------GGT-
--GAG---------------AGTGAA------------------------
--------------------------------------------------
----------------------------------GGATTCGCTAAGCGAG
CCATC---------------------------GAATCGCTGGTAAAGAAG
CTT---AAGGAGAAGCGG------GACGAATTGGATTCCCTCATAACGGC
CATCACCACAAACGGAGCGCATCCAAGTAAA-------------------
-----------------------------------------TGTGTGACC
ATTCAG---CGC--------------------------------------
--------------------------------------------------
--ACCCTC------------------------GACGGTCGGCTACAG---
------GTGGCTGGACGC---AAGGGATTTCCA-----------------
----CATGTGATCTATGCTCGCATCTGGCGTTGGCCTGATCTCCAT---A
AGAACGAGCTGAAACATGTCAAATACTGTGCTTTC------------GCC
---TTCGATCTGAAATGCGACTCA------GTTTGT--------------
-------GTGAATCCCTATCACTAT---GAACGCGTTGTGTCGCCTGGCA
TCGATCTCTCTGGACTTAGTTTGCAATCGGGTCCCAGTCGCCTGGTTAAA
GATGAATACTCGGCTGGACCATTAGTGGGTGGCATGGATATTGATGGCAC
AGATATTGGCACCATACAGCATCATCCCACGCAGATGGTGGGGCCAGGAG
GTGCCTATGGCTATGCCCAAGGACCTGGTGAATACGTTGGCGATGCCTCA
------------------------ACCAATCCCATGAGTGCAATGTTCGC
CCAAGGGCGTACAATACCAAAAATCGAACCGCAGGATGGAGTGGTGGCGG
GGTCGCGTAGTTCATGGATGGTACCACCA------------CCACCACGG
CTTGGTCAACCACAACAGACTCAGCAGCAGCAACAGCAGCCCCCGCCGCC
CTCTCAGCAGCAGCAGCAGCAAACACAGACCCAATCTCAGGGT-------
--------------------------------------------------
------------------CCTCCCCACTCGCTTTCCGTACCA--------
-------------------------------CATGGCATGCCAGGTATGC
CC------------------------------------------------
--------------------------------------------------
--------------------------------------------------
--------------------------------------------------
------------------------------------ACCGGACCAATGAA
TCCGGGACCGGTTATGGCGCCGCCACCCCCGCCCCAACAAGCTCAGAATC
CGCAAGGAAATGGTGTCCATCATGGCCAGGCTAATTCACCAACCGATCCA
TCTGCCAGTATGGCCATGCAGCAACAACAACAGCAGCAGCAACAACAACA
ACCGCCTGGAGGTGTTCCCAATGGCCCTAATGGACCAGTCAATGCCGGCG
CTGGTGCTGGAAATGGAGGACAATATTATGGCCCTCAACCCACGGCCAAT
CAGATGCAAAATGTTAGTAACGATGGCAAATGTCCTCAAGTTTCGCCATC
TGTG---------------CATGCTCAGCAAAAC------GGTTATGTAC
CCCAGCCAGGATCTGCAGCTGCTGTGGCGGGTGCT---------------
------------GGTGGTTTT------GGGGCATCTGCTCCA--------
----CCCAATTCCCAACAGCAGCAGCAGCAGCAACAACAA----------
--------------------------------------------------
------------------------------------------CAGCAACA
GCAGCAACAATCACCA------GCAGGTGTGCAA----------------
-----------------------CCG------------------------
---CAAACAAATGCTGCTGGTGCGACAAGCAGCCAGGTTCAAGGCGGAGG
TAATGCAGCTGCTGGTACTTGGACAGGTCCCAATACTCTCACCTACACAC
AATCAATGCAGCCG------CCCGATCCACGCTCATTGCCAGGAGCATTC
TGGAACTCATCGCTAACGGGTGACCTGGCTTCACCACAGCAAGCGCCACA
ACAACAACCCCAGCAACAG---------------CAGCCGCAACCACAA-
-----CAACAA---------------------------------------
--------------------------------------------------
-------CAGCAGCAGCCACGTTTGCTCTCCCGTCAACCGCCA---CCGG
AA---------TACTGGTGTTCCATTGCATACTTTGAGCTGGACACTCAA
------------GTGGGTGAA---ACCTTCAAAGTCCCGTCG---GCAAA
GCCAAATGTTATTATTGATGGC---TATGTGGATCCCTCC---------G
GTGGG---AAT------CGTTTTTGTTTGGGTGCCCTC------------
---AGCAATGTT--------------------------------------
-------------------------CATCGAACT---GAACAATCCGAGC
GTGCCAGG------------------------------------------
------------------------------CTGCAT---ATTGGCAAG--
--------------------------------------------------
--------------GGCGTC------CAGTTGGATTTGCGA------GGC
GAGGGCGATGTTTGGCTACGT------------------TGC--------
----------------------CTCAGCGATAATTCTGTGTTTGTACAAA
GCTATTACCTGGATCGTGAGGCGGGTCGTACGCCGGGCGATGCTGTCCAC
AAAATCTAT------------------------------------CCG--
----------GCA---GCCTGCATTAAAGTT-------------------
--------------------------------------------------
---------------TTCGATTTGCGACAA--------------------
-TGTCACCAACAG------ATGCACTCACTGGCCACCAATGCCCAGGCTG
CCGCAGCTGCACAAGCAGCCGCCGTTGCTGGCGTCTCCAATCAACAACAG
ATGGGCGGTGGCGGTAGAAGCATCACAGCTGCCGCTGGAATT--------
----------GGGGTAGATGATCTGCGTCGT---CTT------TGCATAT
TGCGTTTA---------------------------AGCTTTGTCAAG---
--------------------------------------------------
----------------GGC------TGG----------------------
--------------------------------------------------
--------------------------------------------------
----------GGA---CCTGATTAT-------------------------
--------CCG---------------------------------------
--------------------------------------------------
-------------------CGACAATCGATTAAGGAGACACCGTGTTGGA
TTGAGGTTCATTTGCATCGGGCTCTGCAATTGCTTGATGAGGTTCTCCAC
GCCATGCCCATCGATGGACCACGTGCTGCTGCT-----------------
--------------------------------------------------
--------------------------------------------------
--------------------------------------------------
--------------------------------------------------
--------------------------------------------------
--------------------------------------------------
----------
>ENSGALT00000012781.3_CHICK 
--------------------------------------------------
--------------------------------------------------
--------------------------------------------------
--------------------------------------------------
--------------------------------------------------
--------------------------------------------------
--------------------------------------------------
--------------------------------------------------
-----ATGTCCTCC---------------ATCCTGCCGTTC---ACCCCT
CCCATCGTCAAG--------------------------------------
--------------------------------------------------
--------------------------------------------------
--------------------------------------------------
--------------------------------------------------
--------------------------CGTCTCCTGGGC---TGGAAG---
------------------AAAGGG--------------------------
-------------------------------------GAGCAGAACGGG-
--CAG---------------GAGGAG------------------------
--------------------------------------------------
----------------------------------AAATGGTGCGAGAAGG
CGGTG---------------------------AAGAGCCTGGTGAAGAAG
CTG---AAGAAGACG---------GGGCAGCTGGACGAGCTGGAGAAGGC
GATCACCACGCAGAACATCAAC---ACCAAG-------------------
-----------------------------------------TGCATCACC
ATCCCC---AGG--------------------------------------
--------------------------------------------------
--TCGCTG------------------------GATGGCCGGCTGCAG---
------GTGTCCCACCGC---AAGGGCCTTCCC-----------------
----CATGTCATCTACTGCCGGCTGTGGCGGTGGCCGGACCTGCATAGCC
ACCATGAGCTGCGGGCCATGGAGATGTGTGAGTAC------------GCC
---TTCAACATGAAGAAGGACGAA------GTCTGT--------------
-------GTGAATCCCTATCATTAC---CAACGAGTGGAGACCCCA----
-----------------------------GTGTTA---------------
--------------------------------------------------
--------------------------------------------------
-----------------------CCCCCAGTGCTGGTGCCTCGGCACACG
--------------------------------------------------
--------------------------------------------------
--------------------GAGATCCCA------GCTGAGTTCCCACCG
TTG---------------------------------------GACGATTA
CAGTCACTCT----------------------------------------
--------------------------------------------------
------------------ATCCCAGAGAACACTAACTTCCCA--------
-------------------------------GCAGGCATT----------
--------------------------------------------------
--------------------------------------------------
--------------------------------------------------
--------------------------------------------------
--------------------------------------------------
--------------------------------------------------
--------------------------------------------------
--------------------------------------------------
--------------------------------------------------
--------------------------------------------------
--------------------------------------------------
--------------------------------------------------
--------------------------------------------------
------------GAGCCGCAG------AGCAACTACATCCCA--------
--------------------------------------------------
--------------------------------------------------
---------------------------------------GAGACACCTCC
TCCAGGCTATTTGAGT------GAGGATGGAGAA----------------
--------------------------------------------------
---ACTAGTGACCACCAG--------------------------------
-------------------------------------------ATGAACC
CCAGCATGGATGCA------GGTTCTCCAAACTTATCACCAAATCCTATG
--------------------------------------------------
----------------------------------TCTCCGGCACACAAT-
-----AATCTG---------------------------------------
--------------------------------------------------
-------GATCTGCAGCCCGTTACCTACTGCGAG------------CCGG
CG---------TTCTGGTGCTCCATATCCTACTATGAACTCAACCAGCGC
------------GTGGGGGAG---ACGTTCCATGCCTCGCAG--------
-CCCTCCATGACCGTGGATGGT---TTCACTGACCCGTCG---------A
ATTCT---GAA------CGCTTCTGCCTTGGTCTGCTC------------
---TCTAATGTG--------------------------------------
-------------------------AACAGGAAT---GCAGCAGTGGAGC
TCACGAGA------------------------------------------
------------------------------CGGCAC---ATCGGAAGA--
--------------------------------------------------
--------------GGAGTG------AGGCTGTACTACATT------GGT
---GGCGAGGTGTTTGCTGAG------------------TGC--------
----------------------CTTAGTGACAGTGCCATTTTTGTCCAGT
CTCCCAACTGCAACCAGCGCTACGGCTGGCACCCAGCA---ACAGTCTGC
AAGATCCCA------------------------------------CCA--
----------GGA---TGTAACTTGAAGATT-------------------
--------------------------------------------------
---------------TTTAACAACCAGGAA--------------------
-TTCGCAGCTCTC------TTGGCTCAGTCTGTAAACCAGGGCTTC----
-----------------GAAGCTGTG------------------------
--------------------------------------------------
----------------TACCAGCTGACCAGG---ATG------TGCACGA
TTCGGATG---------------------------AGCTTCGTCAAG---
--------------------------------------------------
----------------GGT------TGG----------------------
--------------------------------------------------
--------------------------------------------------
----------GGA---GCAGAATAC-------------------------
--------AGG---------------------------------------
--------------------------------------------------
-------------------CGGCAGACGGTGACCAGCACTCCCTGCTGGA
TTGAGCTGCACCTCAACGGCCCTCTGCAGTGGCTGGACAAGGTCCTCACA
CAGATGGGCTCCCCGAGCATCCGCTGCTCCAGCGTCTCC-----------
--------------------------------------------------
--------------------------------------------------
--------------------------------------------------
--------------------------------------------------
--------------------------------------------------
--------------------------------------------------
----------
>ENSDART00000045374.3_BRARE 
--------------------------------------------------
--------------------------------------------------
--------------------------------------------------
--------------------------------------------------
--------------------------------------------------
--------------------------------------------------
--------------------------------------------------
--------------------------------------------------
--------ATGTCA---------------ATTTTACCTTTC---ACTCCG
CCGATCGTCAAG--------------------------------------
--------------------------------------------------
--------------------------------------------------
--------------------------------------------------
--------------------------------------------------
--------------------------AGGTTGCTGGGC---TGGAAG---
------------------AAGGGA--------------------------
-------------------------------------GAGCAGAACGGA-
--CAG---------------GAGGAG------------------------
--------------------------------------------------
----------------------------------AAATGGTGCGAAAAGG
CCGTT---------------------------AAGAGTCTAGTGAAGAAG
CTG---AAGAAGACG---------GGACAGCTGGACGAGCTAGAGAAAGC
CATCACAACTCAGGATGTCAAC---ACCAAG-------------------
-----------------------------------------TGCATCACA
ATACCG---CGA--------------------------------------
--------------------------------------------------
--TCTCTA------------------------GACGGTCGATTGCAA---
------GTATCTCATAGG---AAAGGTCTCCCT-----------------
----CATGTGATTTACTGTCGTCTGTGGCGCTGGCCAGATCTGCAGTCTC
ATCATGAGCTCAGAGCGATTGAACTCTGTGAGTTT------------GCC
---TTTCACATGAAGAAGGACGAG------GTCTGT--------------
-------GTCAATCCCTACCACTAT---CAGCGGGTCGAGACACCA----
-----------------------------GTTCTT---------------
--------------------------------------------------
--------------------------------------------------
-----------------------CCTCCAGTGCTGGTGCCTCGACACACT
--------------------------------------------------
--------------------------------------------------
--------------------GAAATCCCC------AGTGAGTTTCCTCCT
CTG---------------------------------------GATGACTA
TAGTCACTCC----------------------------------------
--------------------------------------------------
------------------ATCCCAGAAAACACCATTTTCCCT--------
-------------------------------GCCGGCATC----------
--------------------------------------------------
--------------------------------------------------
--------------------------------------------------
--------------------------------------------------
--------------------------------------------------
--------------------------------------------------
--------------------------------------------------
--------------------------------------------------
--------------------------------------------------
--------------------------------------------------
--------------------------------------------------
--------------------------------------------------
--------------------------------------------------
------------GAACCCCAG------AGCAACTACATACCA--------
--------------------------------------------------
--------------------------------------------------
---------------------------------------GAGACGCCACC
TCCCGGCTACATCAGT------GAGGATGGAGAA----------------
--------------------------------------------------
---ACCAGTGATCATCAG--------------------------------
-------------------------------------------ATGAACC
GGAGCATGGACACA------GGTTCTCCAAACCTGTCACCGAACCCTGTG
--------------------------------------------------
----------------------------------TCTCCTGCCCACAAC-
-----AATTTA---------------------------------------
--------------------------------------------------
-------GATCTACAGCCAGTGACATACTGTGAA------------CCAG
CA---------TTTTGGTGCTCTATTTCCTACTACGAATTGAACCAGCGA
------------GTAGGAGAA---ACTTTCCATGCCTCACAG--------
-CCCTCTTTAACAGTAGATGGC---TTCACAGACCCGTCC---------A
ACTCA---GAG------CGTTTTTGTCTCGGACTGCTG------------
---TCCAATGTG--------------------------------------
-------------------------AACCGAAAC---GCTGCTGTGGAGC
TCACACGC------------------------------------------
------------------------------AGACAC---ATTGGCCGG--
--------------------------------------------------
--------------GGTGTG------CGTTTGTATTACATT------GGA
---GGTGAAGTGTTTGCAGAG------------------TGT--------
----------------------CTAAGTGACAGCGCCATTTTTGTTCAGA
GTCCCAACTGCAATCAGCGTTACGGCTGGCACCCCGCT---ACTGTTTGC
AAGATTCCA------------------------------------CCT--
----------GGC---TGTAATCTGAAGATC-------------------
--------------------------------------------------
---------------TTTAATAATCAGGAG--------------------
-TTTGCAGCCCTG------TTGGCCCAGTCTGTGAATCAGGGCTTT----
-----------------GAGGCTGTA------------------------
--------------------------------------------------
----------------TACCAGCTCACACGC---ATG------TGCACCA
TTCGCATG---------------------------AGCTTTGTGAAG---
--------------------------------------------------
----------------GGC------TGG----------------------
--------------------------------------------------
--------------------------------------------------
----------GGA---GCCGAGTAC-------------------------
--------AGG---------------------------------------
--------------------------------------------------
-------------------CGGCAGACAGTGACTAGCACCCCCTGCTGGA
TAGAGCTGCACCTTAACGGGCCTCTGCAGTGGCTGGACAAAGTACTCACT
CAGATGGGCTCCCCCTCCATCCGCTGCTCCAGTGTGTCA-----------
--------------------------------------------------
--------------------------------------------------
--------------------------------------------------
--------------------------------------------------
--------------------------------------------------
--------------------------------------------------
----------
>cr01.sctg17.wum.111.1_CAERE 
--------------------------------------------------
----------------------------------ATGACTGAGCGTCAAC
ATTTGAATGGTTACCCCGGTTCAGTCCCTCCTCCACAATATACATTTGGA
CAACCGGGTACCAGTACTGCAAATGTTGGGCCAGTTTATGGGTCAAAACA
GGGTGTTCAACAAAACGGATTCGAAGACATTCCAGATATAGAAGCTTACG
AAAGAAGCTTACGTGGGGATGCTACTACTTTCCCACTTTCGCTAGCTTCT
AGTACTCCACAAGTTATCGATGATCAGACCCCGCTGATGTCACCAGTGAG
C------------------------------------------------A
CATCCACAAAAGTCGTGAATAGGAACGGCGTTAAAGTGGAGCAGATGTCT
CCGTTTCTAGACCCAGAATGTAACGAGGAGGAACCGGAAGAAGGAGTGTC
TTATCCGGATCCAGATCTCTTCGATACCAAAAACACAATAATGACGGAAC
ACGATTTGGATGTGTTAAAGTATGGAAAGAACAACCCCGAGGAGTACAGA
AAAAAATTAGAAGTACCGGATGCTAGTTCTCCGCCTAAT-----------
--------------------------------------------------
--------------------------AAAATAGTGGAA---TTTTTAATG
TATAATAGAACGCTCAAAGAAAAT------GAGCTACAACAAATCAATGC
ATACCGAACGAAGCGGAACAGATTATCTCTTAACTTGGTCAGGCTCAAT-
--CCA---------------GATAGA------------------------
--------------------------------------------------
----------------------------------GAGTTTGATCAAAAAG
CATGT---------------------------GAATCTCTTGTCAAGAAA
CTA---AAGGACAAAAAA------CACGATCTCCAGAATCTTATCGACGT
GGTACATACAAAAGGCACAAAATACACTGGT-------------------
-----------------------------------------TGCATAACA
ATTCCA---AGA--------------------------------------
--------------------------------------------------
--ACGCTT------------------------GACGGACGGTTACAG---
------GTTCATGGACGG---AAAGGATTCCCA-----------------
----CACGTTGTTTATGGGAAACTGTGGAGATTCTCGGAGATGACG---A
AAAACGAAACGCGTCACGTTGATCATTGCAAGCAC------------GCG
---TTTGAAATGAAAACTGATGCGCAACCCATGACATCAGTTAGCCAGAT
GGATCACATGAACCCAATGAACTCA---TTGATTCCTCTGACTCCGATGA
CGCCGTCAAGTATTGGATCT---------GCAATG---------------
--------------------------------------------------
--------------------------------------------------
-----------------------CCTCCTCATAGTGTCGCTACAAGCTAT
--------------------------------------------------
--------------------------------------------------
-----------------------------------GCCTACGAGCACCCA
CCTCCATATTCGGTTGCTATGAATGGCCATTACGACCCCATGGCGCAGTT
TTCCGCGAGTCATATGCCATCGATCACTCCGGATCCCTCGATGTCGCACA
CTCCTTTTCCACAA------------------------------------
------------------CATCCAACAAACTACCATTTTCCC--------
-------------------------------ATGGACATCCCTTCCACTT
CT------------------------------------------------
--------------------------------------------------
--------------------------------------------------
--------------------------------------------------
--------------------------------------------------
----------GCGGCGAATCATCACTTTCCTTCGCAAGCACATCCGCCCC
CTAACCAGGATCAAGAA---------------------------------
--------------------------------------------------
--------------------------------------------------
--------------------------------------------------
------ATGTACCAAGATCCTGATGGGAATATTTGGCCTCCTGATTTTTT
CCAA---------------GTTTACAATTTGCAA------GCTTTTCGTC
CAGATGATCAAGTCGCTCAAGAGACAAACCAACCT---------------
------------TTGCCAGCC------GATTGGACACCCAGG--------
----TTCTTTATTCCATTGAGCAAGTTCAGAACGTACTGTAGAGAG----
--------------------------------------------------
------------------------------------------ACGTTCAC
TGAACGGTTCTTCGAT------GCGTCAGAGGAA----------------
-----------------------GAT------------GCAAGACCTGAT
GAATCGTCCAATCCAAATTTTGTTCGGATGGTCGATAAAGACATTCTCGG
TGTTGGAAGCTACAAATACAGGCCGTTACCACGAGGAGAGGAAGCTGTTG
AAGACGAAGACGAA------GACCGTCCAGCTGCAGAG------------
--------------------------------------------------
----------------------------------GCACCGTACTCCGAC-
-----TTGGCC------AACTTTGTCGTGAAAGTA---------------
--------------------------------------------------
-------ACCCACGAATCGCTGTGTATGTCTGGAAAAGAGCCGCCGGTCG
CACCAGATGTTCGTTGGGGAGTTGTTAGCTACTACGAA------------
------------GAGGGAGAT---TGCTACATCGAGAGAGAATGCTACAG
AGGAAACTTCCATATAGATAGCGGATTCATC------------------A
TCTCG---GAACAA---CGACTGAGCCTCGGTCTCATT------------
---CAAAACCCA--------------------------------------
-------------------------TCCAGAAGT---ACAATGGCATTCA
AAATTCGT------------------------------------------
------------------------------AAAGCA---ATGATTGAT--
--------------------------------------------------
--------------GGAATC------CGCTTCTCATACAAG------ACC
GATGGAAGTGTTTGGCTCCAA------------------AAC--------
----------------------AACATGAGACTCCCAATCTTCGTCACTT
CTGGTTATCTTGATGATCAATGCCCAGGCATTCGAGTCAACAAAGTTCAT
AAACTCTAT-----------------------------------------
----------GGACATGCTAAAGTCAAAGTA-------------------
--------------------------------------------------
---------------TTCGGCTTTACAAGA--------------------
-GTAAAGCAGATT------ATAAGAGACCGATTGTACTCGAAACAAATGG
CCAGATTATACTTGCAACAAAACGGC---------------AACCGCAAT
CCAATGTTCGAGGTTTACCACCGGATACCTCTTATTGCTATTCAAAGGGA
AGCTCGTGTAACCACCGACTCTCTTGTCAAG---TAC------TGCTGTG
TCAAGGTT---------------------------TCGTTTGGAAAA---
--------------------------------------------------
----------------GGA------TTT----------------------
--------------------------------------------------
--------------------------------------------------
----------GGA---GATGCATAC-------------------------
--------CCAGAG------------------------------------
--------------------------------------------------
-------------------CGTCCTATCGTATCACAGTGTCCTGTCTGGT
TGGAGCTCAAGATTAACTCAGCCTTCGACTACATGGACGCAATTCTGAAC
GACCTTGAGAATCGATTCCAAGGGTTTCAGATGCATGATTACGCAAAACT
TGGTGTCGACGTTTCCCCTGAT----------------------------
--------------------------------------------------
--------------------------------------------------
--------------------------------------------------
--------------------------------------------------
--------------------------------------------------
----------
>dana_GLEANR_7510_DROAN 
--------------------------------------------------
--------------------------------------------------
--------------------------------------------------
--------------------------------------------------
--------------------------------------------------
-----------------------------------------ATGGGCGGC
CCCGGGGCGGGACCGCCCGCCCACATGTACGGCGCCGTAGCTCCGCAGGA
C------------------------------------------------A
TCATCGTCCGGGAC---------------ATGGTCCAGATGCCACCCCCA
CCGCCCTCAAACGCCCCAACATCGGCGGACGCCTGCCTGAGCATCGTCCA
C-------------------------------------------------
--------------------------------------------------
--------------------------------------------------
--------------------------------------------------
--------------------------TCGCTGATGTGC---CACCGG---
------------------CAGGGC--------------------------
----------------------------------------------GGG-
--GAG---------------AGCGAG------------------------
--------------------------------------------------
----------------------------------GGCTTCGCAAAGCGCG
CCATT---------------------------GAGTCGCTGGTGAAGAAG
CTG---AAGGAGAAGCGC------GACGAACTGGACTCGCTGATCACGGC
CATTACCACAAACGGCGCACACCCCAGCAAG-------------------
-----------------------------------------TGCGTGACC
ATCCAG---CGA--------------------------------------
--------------------------------------------------
--ACACTT------------------------GATGGTCGCCTGCAG---
------GTCGCCGGTCGG---AAAGGGTTTCCG-----------------
----CACGTGATCTACGCCCGGATCTGGCGCTGGCCGGATCTGCAC---A
AGAACGAGCTGAAGCATGTCAAGTACTGCGCCTTC------------GCC
---TTTGATCTCAAGTGCGACTCT------GTGTGC--------------
-------GTGAATCCCTACCACTAC---GAGCGCGTCGTCTCGCCG----
-----------------------------GGCATC---------------
--------------------------------------------------
--------------------------------------------------
-----------------------GATCTGTCCGGCCTCAGTCTGCAGTCC
GGGCCCAGTCGCCTCGTGAAGGACGAA-----------------------
--------------------------------------------------
--------------------TACTCAGCG---------------GGCCCC
CTAGTTGGCGGCATGGACATCGATGGCAACGACATCGGCACGATTCAACA
CCACCCCACGCAGATGGTGGGCCCGGGCTATGGATACGCCCAAGGACCCG
CTGAATATGTTGGCGACGGG------------------------------
------------------AATCCCATGAGTGCGATGTTCCCC--------
-------------------------------ACCGGGCGAACAATACCAA
AAATTGAGCCGCCAGATGGGGTGGTTGGGTCGCGGAGTTCATGGATGGTG
CCGCCGCCACCGCGGCTCGGCCAGCCCCCACAACAACAGTCCCAGCCCCA
GCCGCAGCAGCAACCCCCGCCGCCCCCCCAGCAGCAACAGCCACAGCAGC
AGCCTCAGTCCCAATCCCAAGCTGTACCTCATGGCATGCCGGGCATGCCT
GGCCCCATGAATACTGGCCCTGTGATGGCCCCGCCACCTCCGCCCCAGCA
GAGCCAAAATCCCCAGGGCAATGGGGTGCACCACGCCCAGACCAACTCAC
CCACTGATCCCGCCTCC---------------------------------
---------------------------------------------GCCAT
GGTCATGCAACAGCAGCAGCAGCAACAACAGCAACAGCCGCCGGGCGGCG
TGCCAAACGGTGGTGTCAACGCCAGCGGTGGAGCCGGGAATGGAGGGCCA
TACTATGGCCAGCCACCGACAGGAAGTCAGATGCAGGGCTCCAGTGCAGC
TGGA---------------GGTGGAGGATCCGTT------CCACAGCCCG
TGCACGCCCAGCAGAATGGCTATGTTTCGCAGCCG---------------
------------GGATCCGCG------GGAGCAGGCCCCAGT--------
----GGAGGAGGCAGTGTCTTCGGAGCA----------------------
--------------------------------------------------
------------------------------------------GCGCCGAC
TGCCTCACAGCAGCAA------CAACAAGCGGCT----------------
-----------------------GCG------------------------
---GGAGTTCAGGCCAATGCCGGCTCTGGAGGAGCTCAGGCCAGCGGGGG
AAGTGGAGCAGCTCAGACCTGGGCAGGTCCCAACACCCTCAGCTATACTC
AGTCTATGCAGCCG------CCCGATCCGCGCTCACTGCCGGGTGCCTTT
TGGAACTCGTCGTTACCGGGCGAACTAGGATCTCCGCAACAAACC-----
----------------------------------CCGCCGCAGCAGCAA-
-----TCACAG---------------------------------------
--------------------------------------------------
-------CAGCAGCAACCGCGCCTGCTTTCGCGCCAACCGCCA---CCCG
AG---------TACTGGTGCTCCATTGCTTACTTCGAACTGGACACTCAG
------------GTGGGTGAG---ACGTTCAAGGTGCCCTCG---GCCAA
GCCGAACGTAATCATTGACGGC---TATGTGGATCCATCC---------G
GGGGG---AAT------CGCTTCTGCCTAGGGGCCCTC------------
---AGCAATGTC--------------------------------------
-------------------------CATCGGACC---GAGCAGTCGGAAC
GCGCCAGG------------------------------------------
------------------------------CTACAT---ATTGGCAAG--
--------------------------------------------------
--------------GGCGTG------CAGTTGGATCTGCGC------GGA
GAGGGGGATGTGTGGTTGCGC------------------TGC--------
----------------------CTCAGCGACAACTCGGTGTTCGTACAAA
GCTATTACCTGGATCGTGAGGCGGGTCGCACGCCCGGCGATGCTGTGCAC
AAGATTTAC------------------------------------CCG--
----------GCG---GCGTGCATAAAGGTA-------------------
--------------------------------------------------
---------------TTTGACCTGCGCCAG--------------------
-TGCCACCAACAA------ATGCATTCTCTAGCCACGAATGCCCAGGCAG
CGGCGGCGGCTCAGGCGGCCGCAGTGGCCGGAGTGGCCAACCAGCAGATG
GGTGGAGGCGGAAGAAGCATTACGGCGGCGGCTGGCATT-----------
----------GGAGTGGACGACTTGCGGCGA---CTC------TGCATCC
TACGCCTG---------------------------AGCTTCGTCAAG---
--------------------------------------------------
----------------GGC------TGG----------------------
--------------------------------------------------
--------------------------------------------------
----------GGT---CCCGACTAC-------------------------
--------CCG---------------------------------------
--------------------------------------------------
-------------------AGGCAGTCGATCAAGGAGACTCCCTGCTGGA
TCGAAGTGCACCTCCACAGAGCCCTGCAGCTACTGGACGAGGTGCTCCAC
GCCATGCCCATCGATGGCCCACGAGCGACCACA-----------------
--------------------------------------------------
--------------------------------------------------
--------------------------------------------------
--------------------------------------------------
--------------------------------------------------
--------------------------------------------------
----------
>ENSORLT00000009648.1_ORYLA 
--------------------------------------------------
--------------------------------------------------
--------------------------------------------------
--------------------------------------------------
--------------------------------------------------
--------------------------------------------------
--------------------------------------------------
--------------------------------------------------
--------AAGAGC---------------AACATGTCAATCACTAACACC
CCCACAAGCAATGATGCCTGCCTGAGCATCGTGCAC--------------
--------------------------------------------------
--------------------------------------------------
--------------------------------------------------
--------------------------------------------------
--------------------------AGCCTCATGTGC---CATCGG---
------------------CAGGGA--------------------------
----------------------------------------------GGG-
--GAG---------------AGTGAA------------------------
--------------------------------------------------
----------------------------------AGCTTTGCCAAACGGG
CTATC---------------------------GAGAGTTTAGTCAAGAAG
CTG---AAGGAGAAAAAG------GATGAGCTGGATTCTCTCATCACAGC
CATCACCACAAATGGGGCACATCCAAGCAAA-------------------
-----------------------------------------TGTGTAACC
ATACAG---CGA--------------------------------------
--------------------------------------------------
--ACGTTG------------------------GATGGACGCTTGCAG---
------GTTGCAGGTCGT---AAAGGTTTTCCA-----------------
----CATGTCGTCTATGCCAGACTGTGGCGATGGCCTGATCTACAC---A
AGAACGAGTTAAAACATGTGAAATACTGTCAGTAT------------GCC
---TTCGACCTGAAATGCGACAGT------GTTTGT--------------
-------GTCAACCCGTACCACTAT---GAGAGGGTTGTTTCTCCA----
-----------------------------GGAATT---------------
--------------------------------------------------
--------------------------------------------------
-----------------------GACTTATCAACACTCACCATTTCAAAT
--------------------------------------------------
--------------------------------------------------
--------------------TCAGGTCCA------CTCATCGTGAAAGAT
GAG---------------------------------------TTTGACTA
TGATAACCAACAGTCTCACTCCAGCTCGGAGAGTCACCTGCAGACGATCC
AG------------------------------------------------
------------------CATCCACCGTCAAGAGCGGTTCCC--------
-------------------------------CCGGAGACGTTCAGCAGCC
CA------------------------------------------------
--------------------------------------------------
--------------------------------------------------
--------------------------------------------------
------------------------------GCTCTGCTGCCTCCGTCAGA
TGGCAGCAGCTCAGCCTCGACATCTGCTTTCTCAGCTATTAGCGCTGGAC
CTTCAAGTGAGATGCTA---------------------------------
--------------------------------------------------
--------------------------------------------------
--------------------------------------------------
------------------------------CACAAGCTGAACTCCTTTGT
TGTA---------------CATCTAACACTCTGC------AGGACAAAGT
TTCTCCAAAGCATGAAGTATTTATTTTTTATTTCT---------------
------------GCTTTTGCC------AACGATCCTGCCCCA--------
----AACTGG----------------------------------------
--------------------------------------------------
------------------------------------------AGCAGAAA
TGGCAGCTTTCCTGCA------GCGGTGCCTCAA----------------
-----------------------CAC------------------------
---CAGAATGGGCACCTA--------------------------------
----------------------------------------------CAGC
ATCATCCACCCATG------CCTCACACGGGACATTAC------------
--------------------------------------------------
----------------------------------TGGCCTGTTGCCAGT-
-----GAAATT------TCC------------------------------
--------------------------------------------------
-------TTCCAGCCGCCTATATCCAATCATCCAGCT---------CCAG
AA---------TACTGGTGCTCCATTGCCTACTTTGAGATGGACGTCCAA
------------GTTGGGGAG---ACATTTAAGGTTCCATCC---ACATG
TCCTGTTGTAACTGTAGACGGT---TACGTGGATCCATCT---------G
GAGGA---GAT------CGCTTCTGCCTGGGACAATTG------------
---AGTAATGTC--------------------------------------
-------------------------CACAGGACA---GAAAATATAGAGA
GAGCCAGG------------------------------------------
------------------------------CTTCAC---ATTGGCAAA--
--------------------------------------------------
--------------GGCGTG------CAGCTGGAGTGCAAA------GGT
GAAGGAGATGTGTGGGTGCGC------------------TGC--------
----------------------CTAAGTGATCACGCCGTCTTTGTGCAGA
GCTACTATCTGGACCGAGAAGCTGGACGCGCACCAGGGGACGCCGTTCAC
AAGATCTAC------------------------------------CCC--
----------AGC---GCATACATCAAGGTG-------------------
--------------------------------------------------
---------------TTTGACTTGCGCCAG--------------------
-TGCCACAGGCAG------ATGCAGCAGCAGGCGGCAACGGCTCAGGCAG
CGGCTGCGGCGCAGGCAGCTGCTGTGGCTGGGAACATTCCAGGACCTGGC
TCTGTGGGAGGCATCGCCCCCGCCATCAGTTTGTCTGCTGCTGCTGGCAT
C---------GGTGTGGACGACCTGCGCAGG---CTG------TGCATTC
TGCGCATG---------------------------AGCTTCGTGAAA---
--------------------------------------------------
----------------GGC------TGG----------------------
--------------------------------------------------
--------------------------------------------------
----------GGG---CCGGATTAC-------------------------
--------CCA---------------------------------------
--------------------------------------------------
-------------------CGGCAGAGCATCAAGGAAACACCCTGCTGGA
TCGAGATCCATTTACATCGAGCTCTGCAGCTACTAGATGAGGTCCTGCAC
ACTATGCCCATCGCTGACCCTCAGCCTCTCGAC-----------------
--------------------------------------------------
--------------------------------------------------
--------------------------------------------------
--------------------------------------------------
--------------------------------------------------
--------------------------------------------------
----------
>dgri_GLEANR_3838_DROGR 
--------------------------------------------------
--------------------------------------------------
--------------------------ATGCCCAAACAGCAACCACAGCCG
CCTCACCCTCAACATCAACGCCACCTTCAGCTGCACACGTGCTATACCAC
GAGGACAACACCACCACCACAACCACCACTCCCCAGCTACACAATATGCT
ATTTGCCACAAATCCAGGATCAGCAGCAGCAGCATCAGCATCAATTGGCA
ACCGAAGCAGCAGCGATCGACGAATATTCGAGCTATTCTTATACCGAGAA
T------------------------------------------------G
GTTGCAACTACGCAAATGCTGGCGCCGGCATATTAAGCGACGAAAACGGT
CCTGTTTGTGCCACAGCGGCGAGTGCGGCAAGTGCGGCATCCTTTGCGAT
GTCAGCGGCAAACATGTTTCTG----------------------------
--------------------------------------------------
--------------------------------------------------
--------------------------------------------------
--------------------------CGCAACTGTTGC------------
------------------GGCGGC------GGCGAGACAACGACAGACTC
CTCCTCGAGCAGTGGATCAGCGGACAGCAGACGCCAAATACTGCTGAGT-
--CGT---------------CAGCGT------------------------
--------------------------------------------------
-------------------CCCAGCTCAACGTGCAACTTGCTGCGGCAAC
CTGCTACCAATCTGCTGTACTACCAAAGCTTCGAGGCGCTGTGGAAGAAG
CTG---AAGAGCAAACAA------------ATCGCCGATCTAATCCAAGC
GGTGAAAAGTCGTGTCGAACCACCAACGCCGCATCCCAAGTGCAACGGCG
GCCTCACATCATCATCAGCCTCGACGACAAGCTATCTCCAGTGCATCCTG
ATCAAGTCCAAC--------------------------------------
--------------------------------------------------
--TCGCCC------------------------AGCGACCAGCTGCAG---
--------------------------------------------------
----CACGTCTTCACATGCAGGCTCTTCTTCTGGCCCGAACTCAGGAATG
CCGACGAACTGAGGCGACATCCTACTTGCCCCAGT------------GCA
---------------CTCGATTACGTCTACGTCTGC--------------
-------TGCAACCCACTGCACTGG---TATCGCATGACTTACCCCATCG
ATTCA------------------------GAACTC---------------
--------------------------------------------------
--------------------------------------------------
-----------------------GCACCCCCGCCTTATCAGCGCTCGAAA
--------------------------------------------------
--------------------------------------------------
-----------------------------------------ATGCTGAGA
CTC-----------------------------------------------
--------------------------------------------------
--------------------------------------------------
------------------CGAGATACAGATTCCGAGGGAAAC--------
--------------------------------------------------
--------------------------------------------------
--------------------------------------------------
--------------------------------------------------
--------------------------------------------------
--------------------------------------------------
--------------------------------------------------
--------------------------------------------------
--------------------------------------------------
--------------------------------------------------
--------------------------------------------------
------------------------------ACTCAAAACAACAACGAACA
GTCG---------------TCGTCAGCGTCGTGG------ACCGTACAGA
GCAACAACAACAACAACAACAGCAGCAGCAGCAGC---------------
------------AGCAGCGGC------TCCCACCACAGCCGA--------
--------------------------------------------------
--------------------------------------------------
------------------------------------------AGCATTTC
GACGAGCATCATCAAA------AAGGAGGCGGCG----------------
--------------------------------------------------
--------------------------------------------------
--------------------------------------------------
--------------------------------------------------
--------------------------------------------------
--------------------------------------------------
--------------------------------------------------
--------------------------------------------------
-------GAGTGCCTCCAGTCTTTCACCACTAGTGGAAAAGATGGAAGCG
CCTGCACACAAGCGTGGTGCCAGATCGCCTACTGGGAGCTGGCTCAGCGC
------------ATCGGGGAG---CTCTTCCATGCCACGAAG--------
-CCAGTACTCAATATT---------CACGCAGACGGGTCCGTCGACTGTG
CCGGA---GAG------AGCCTCTGTCTGCGTGAATTA------------
---CAGGGCAAGGGG-----------------------------------
-------------------------AATCAACGC---GATTCTGTGCAAA
GCACGCGA------------------------------------------
------------------------------CAAAAA---GTGGGTCTG--
--------------------------------------------------
--------------GGTGTA------ACTCTAAGTGTGGAA------GGT
---GGCGATGTGTGGATATAC------------------AAT--------
----------------------CGCAGTAATGTGCCCGTATTCGTGGATT
CCCCAACACTGGCCGAACGCATGGAT---------------CGGGTGTGC
AGAGTGATG------------------------------------CCT--
----------GGC---CACTGTCTCAAAGCC-------------------
--------------------------------------------------
---------------TTCGACACACACAGG--------------------
-GCTCTAGTGCTG------GCTAGCCAGCAGTCGCAACCGACGCAT----
--------------------------------------------------
--------------------------------------------------
-------------CTGGGACCAATTGATCGG------------TTTAGCA
TGAAGATT---------------------------AGCTTTGAGAAG---
--------------------------------------------------
----------------GGT------TGG----------------------
--------------------------------------------------
--------------------------------------------------
----------GGC---AACAAATAC-------------------------
--------AAG---------------------------------------
--------------------------------------------------
-------------------CGGCCAGACATTATGGGCTGTCCCTGTTGGC
TGGAGGTGCACTTCTGTCAACTGCGG------------------------
--------------------------------------------------
--------------------------------------------------
--------------------------------------------------
--------------------------------------------------
--------------------------------------------------
--------------------------------------------------
--------------------------------------------------
----------
>ENSORLT00000002768.1_ORYLA 
--------------------------------------------------
--------------------------------------------------
--------------------------------------------------
--------------------------------------------------
----------------------------ATGTTCAAGTCGAAACGCTCAG
GTCTTGTTCGGCGACTCTGGAGAAGCCGTCTGGATAGCGACGGGCAGGAT
GGAAGCAAACGAGGTGAGGCAGGACGGAACGGTCCTTGTGACAGACACTC
A------------------------------------------------G
GAAAGCTCCACAGGCAAGAGCAGCGCTCGGTGACACACGCTGATGGGTCT
CCAGGACTTACGAGAGAGGCAGGAGACCTGAGTGCAGAGAGGGACGACGA
GGAGCAGCCTGATGGTGACCGGCGGGGCATGTGCGCTCCAGTGCACAGAG
GCTCTCGGCCAGATCAGGACGGGGGTGGCAGCGGGACGGTGACGTGT---
--------------------------------------------------
--------------------------------------------------
--------------------------TGTTTGTTTGGGGAATGGGATCTC
AGAACTCGGAGCCCCTGGGCCCCG--------------------------
-------------------------------AGAAAAGACGGAGGTGGC-
--CCT---------------TCTCAG------------------------
--------------------------------------------------
----------------------------------TGCGCCCCGAGGCGCG
CGGGGCTGGAAGAGGAACTTTTAAGCACTTCTTATGCGTTTTTGAAAAGA
CTC---AAGGAGAGATCT------------CTTGATAACTTGGTGAAGGC
TGTAGAGGCCAAAGGAGGGATGCCGGGGGAG-------------------
-----------------------------------------TGCGTGATG
GTGCCA--------------------------------------------
--------------------------------------------------
--------------------------------AGCGCGGAGCTGCGC---
------CTTGGCGCACAG---CGCATCTCTCCT-----------------
----CAGTATCTTCTGTGTACGTTGTTTCGGTGGAGCGACCTGCCCTTCT
CAGCGCGACTCAAAGTGCTGTGCCACTGCCAGAGC---------------
---TTCAGCGCAGCGGACAGTGCA---AAGGTGTGC--------------
-------TGCAATCCATATCACTAC---AGCCGGCTATGCGGGCCA----
-----------------------------GAATCG---------------
--------------------------------------------------
--------------------------------------------------
-----------------------CCTCCTCCCCCCTACTGTCTGTCCCAT
--------------------------------------------------
--------------------------------------------------
--------------------------------------------------
--------------------------------------------------
--------------------------------------------------
--------------------------------------------------
------------------TCAGATGAACAAAAGCCACTGGTG--------
-------------------------------CTTTCTTCTCAATCA----
--------------------------------------------------
--------------------------------------------------
--------------------------------------------------
--------------------------------------------------
--------------------------------------------------
--------------------------------------------------
--------------------------------------------------
--------------------------------------------------
--------------------------------------------------
--------------------------------------------------
--------------------------------------------------
--------------------------------------------------
--------------------------------------------------
--------------------------------------------------
--------------------------------------------------
--------------------------------------------------
------------------------------------------GACTCACC
TCTGTCTTACACTGAA------AAAAATTGCACA----------------
--------------------------------------------------
--------------------------------------------------
--------------------------------------------------
--------------------------------------------------
--------------------------------------------------
-------------------------------ATAAGGCTGCTCACTGAT-
-----GGTGGA---------------------------------------
--------------------------------------------------
-------GATTATGGAGACGCCAGCTTAAAAAATGACACAAGTGGACCTC
GCTCT------CACTGGTGCAGTGTTGCTTACTGGGAGCAGCGCACCCGT
------------GTCGGTCGC---CTTTATCCAGCCTACGAA--------
-CCCTCGCTCAGCATC---------TTTTATGACCTACCT---------C
AGGGC---ACG------GGCCTCTGCCTCAGCCAGCTC------CACCAT
GGCAGCAGCGGG--------------------------------------
-------------------------AACAGCAGC---AGCATTGTCCAAC
AGATTCGC------------------------------------------
------------------------------AGTAAA---ATTGGTTTC--
--------------------------------------------------
--------------GGCATC------ATACTGAGTCGTGAA------CCG
---GACGGAGTGTGGGTCTAC------------------AAC--------
----------------------CGCAGCCAGCACCCAGTGTTTGTCCACT
CGCCCACTCTGGACCACCCCGGCACTCGGGGACTG------AGTGTTAAA
AGGGTGATG------------------------------------CCG--
----------GGC---TTTTCCCTCAAGGTC-------------------
--------------------------------------------------
---------------TTTGATTTTGAGCGC--------------------
-TCCAGCTGGATGACAGAGCACAGCGTTAAACCGGAGACCCAGGAG----
--------------------------------------------------
--------------------------------------------------
----------------GGGCCCTGGGACCCT------------CACAGTG
TTCGCATC---------------------------AGTTTTGCTAAA---
--------------------------------------------------
----------------GGA------TGG----------------------
--------------------------------------------------
--------------------------------------------------
----------GGA---CCCTGCTAC-------------------------
--------TCT---------------------------------------
--------------------------------------------------
-------------------AGACAGTTCATCACCTCTTGTCCCTGCTGGC
TGGAGGTGTTACTCAACAACCACAGA------------------------
--------------------------------------------------
--------------------------------------------------
--------------------------------------------------
--------------------------------------------------
--------------------------------------------------
--------------------------------------------------
--------------------------------------------------
----------
>dsec_GLEANR_11444_DROSE 
--------------------------------------------------
--------------------------------------------------
--------------------------------------------------
--------------------------------------------------
--------------------------------------------------
--------------------------------------------------
--------------------------------------------------
--------------------------------------------------
-----------------------------ATGTTGCCATTC---ACCCCG
CAGGTGGTCAAG--------------------------------------
--------------------------------------------------
--------------------------------------------------
--------------------------------------------------
--------------------------------------------------
--------------------------CGTTTGTTAGCA---CTCAAA---
------------------AAGGGC--------------------------
----------------------------------AACGAGGACAACAGC-
--GTC---------------GAGGGC------------------------
--------------------------------------------------
----------------------------------AAGTGGTCGGAGAAGG
CCGTC---------------------------AAGAATCTGGTCAAGAAG
ATC---AAGAAGAATTCG---------CAGCTGGAGGAGCTAGAGCGCGC
GATCTCCACACAGAACTGCCAG---ACGCGG-------------------
-----------------------------------------TGCGTGACG
GTGCCG---CGC--------------------------------------
--------------------------------------------------
--AGCAAG------------------------CCAGCTCCCGCCGGC---
------GAGCATCTGCGC---AAGGGTCTGCCG-----------------
----CACGTCATCTATTGCCGCCTGTGGCGCTGGCCCGATCTCCAGAGTC
AGAATGAACTAAAGCCCCTCGATCATTGCGAGTAC------------GCC
---TTCCATTTGCGCAAGGAGGAG------ATCTGC--------------
-------ATAAATCCGTACCACTAC---AAGAAAATTGAACTGTCC----
-----------------------------ATCCTG---------------
--------------------------------------------------
--------------------------------------------------
-----------------------GTGCCCAAATCGCTGCCCACGCCGCCC
--------------------------------------------------
--------------------------------------------------
-----------------------GACTCC------ATTGTGGATTATCCG
CTG---------------------------------------GACAACCA
TACGCACCAG----------------------------------------
--------------------------------------------------
------------------ATACCCAACAACACCGATTACAAT--------
-------------------------------GCGGCGATAATTCGCAGCG
CC------------------------------------------------
--------------------------------------------------
--------------------------------------------------
--------------------------------------------------
------------------------------TCGTTGAGTCCGCCGCAGTA
TATGGAATTGGGCGGTGCCGGGCCCGTTTCCGTATCATCGTCTGCCAGTT
CGACGCCAGCGACTGCC---------------------------------
--------------------------------------------------
--------------------------------------------------
-----------------------------------GCCGGTGGTGGTGGT
GGTCCCTCCTCCTCGTCGTCGTCGTCCTCGTCCGCCGCCTCCGCCTATCA
ACAG---------------CAACAGCAGCAGCTG------TCCTTTGGCC
AAAACATGGACTCTCAATCGAGTGTGCTCAGTGTG---------------
------------GGCAGCAGC------ATTCCCAACACCGGC--------
--------------------------------------------------
--------------------------------------------------
------------------------------------------ACCCCGCC
GCCCGGCTACATGAGC------GAGGATGGTGAC----------------
--------------------------------------------------
--------------------------------------------------
--------------------------------------------------
--CCCATCGATCCC------AACGACAACATGAACATG------------
--------------------------------------------------
----------------------------------TCGCGTCTAACGCCG-
-----CCCGCC---------------------------------------
--------------------------------------------------
-------GATGCAGCGCCGGTGATGTACCATGAG------------CCGG
CC---------TTTTGGTGTTCCATCTCCTACTACGAGCTAAATACACGT
------------GTTGGCGAG---ACGTTCCATGCCTCGCAG--------
-CCCTCGATCACGGTGGATGGC---TTTACCGATCCCTCC---------A
ATTCG---GAG------CGCTTCTGCCTCGGACTGCTG------------
---TCCAATGTG--------------------------------------
-------------------------AATCGCAAC---GAGGTCGTGGAGC
AGACACGT------------------------------------------
------------------------------CGCCAC---ATCGGCAAG--
--------------------------------------------------
--------------GGCGTA------CGGCTTTACTATATT------GGC
---GGAGAGGTATTCGCAGAA------------------TGT--------
----------------------CTGAGCGACTCGTCCATTTTCGTACAGA
GCCCGAATTGTAACCAGCGATACGGCTGGCATCCGGCC---ACCGTATGC
AAGATACCG------------------------------------CCC--
----------GGT---TGCAACCTAAAGATC-------------------
--------------------------------------------------
---------------TTCAACAACCAGGAG--------------------
-TTCGCCGCCCTG------CTGTCGCAATCCGTGTCGCAGGGATTC----
-----------------GAGGCGGTC------------------------
--------------------------------------------------
----------------TACCAATTGACACGC---ATG------TGCACCA
TCCGCATG---------------------------TCGTTCGTCAAG---
--------------------------------------------------
----------------GGC------TGG----------------------
--------------------------------------------------
--------------------------------------------------
----------GGC---GCCGAATAT-------------------------
--------CGC---------------------------------------
--------------------------------------------------
-------------------CGCCAGACGGTGACCTCAACGCCCTGCTGGA
TCGAACTCCATCTGAACGGGCCGCTCCAGTGGCTGGATCGCGTGCTCACA
CAGATGGGTTCGCCTCGGCTGCCGTGCAGCTCCATGTCG-----------
--------------------------------------------------
--------------------------------------------------
--------------------------------------------------
--------------------------------------------------
--------------------------------------------------
--------------------------------------------------
----------
>Q91693_XENLA_XENLA 
--------------------------------------------------
--------------------------------------------------
--------------------------------------------------
--------------------------------------------------
--------------------------------------------------
--------------------------------------------------
--------------------------------------------------
-------------------------------------------------A
TGAATGTGACAAGC---------------CTTTTCTCCTTC---ACAAGC
CCAGCTGTGAAG--------------------------------------
--------------------------------------------------
--------------------------------------------------
--------------------------------------------------
--------------------------------------------------
--------------------------AGGCTGCTTGGT---TGGAAA---
------------------CAGGGA--------------------------
----------------------------------------------GAC-
--GAA---------------GAAGAG------------------------
--------------------------------------------------
----------------------------------AAATGGGCAGAGGAAG
CGGTG---------------------------GATGCCTTGGTGAAAAAG
CTG---AAGAAGAAAAAA------GGAGCCATCCAAGAACTTGAAAAGGC
CCTGACTTGTCCTGGACAGCCC---AGTAAC-------------------
-----------------------------------------TGTGTCACC
ATTCCT---CGT--------------------------------------
--------------------------------------------------
--TCCTTG------------------------GATGGCCGACTGCAA---
------GTGTCTCACCGT---AAGGGCCTACCG-----------------
----CATGTCATTTATTGCAGAGTGTGGCGTTGGCCTGATCTACAGAGTC
ACCATGAACTGAAACCCTTGGAGTGTTGCGAGTAT------------CCC
---TTTGGTTCCAAACAGAAGGAG------GTCTGC--------------
-------ATCAACCCATATAATTAT---AAACGAGTGGAGAGTCCT----
-----------------------------GTCTTG---------------
--------------------------------------------------
--------------------------------------------------
-----------------------CCGCCTGTCCTTGTTCCACGGCACAGT
------------------------GAG-----------------------
--------------------------------------------------
--------------------TACAACCCT------CAACACAGTCTCCTT
GCG------------------------------------------CAATT
CCGAAAC---------------TTGGAGCCAAGTGAGCCACAC-------
--------------------------------------------------
------------------ATGCCTCACAACGCAACTTTTCCC--------
-------------------------------GACTCTTTCCAGCAGCCAA
AC------------------------------------------------
--------------------------------------------------
--------------------------------------------------
--------------------------------------------------
--------------------------------------------------
--------------------------------------------------
--------------------------------------------------
--------------------------------------------------
--------------------------------------------------
--------------------------------------------------
---------------------AGCCATCCGTTCCCTCACTCGCCCAACAG
CAGC---------------TACCCAAACTCTCCG------GGAAGCAGCA
GTACTTACCCTCACTCACCGGCGAGCTCTGATCCT---------------
------------GGAAGCCCT------TTTCAAATACCAGCT--------
--------------------------------------------------
--------------------------------------------------
---------------------------------------GACACCCCTCC
TCCAGCTTATATGCCT------CCTGAGGATCAG----------------
--------------------------------------------------
---ATGACGCAAGACAAC--------------------------------
----------------------------------------------TCTC
AGCCGATGGACACA------AATATGATGGTGCCTAACATC---------
--------------------------------------------------
----------------------------------TCTCAAGATATCAAT-
-----AGAGCA---------------------------------------
--------------------------------------------------
-------GATGTACAAGCTGTTGCCTATGAAGAG------------CCAA
AA---------CACTGGTGCTCCATTGTCTATTATGAGCTGAACAACCGT
------------GTAGGAGAA---GCTTTCCATGCCTCCTCC--------
-ACAAGTGTATTGGTGGACGGC---TTCACTGATCCTTCA---------A
ACAACAGGAAC------AGATTTTGCCTTGGGCTTCTG------------
---TCCAATGTC--------------------------------------
-------------------------AACCGGAAC---TCGACCATTGAGA
ACACCAGG------------------------------------------
------------------------------CGGCAT---ATTGGGAAA--
--------------------------------------------------
--------------GGTGTG------CATTTATACTACGTC------GGG
---GGTGAGGTCTATGCTGAA------------------TGC--------
----------------------TTAAGCGACAGCAGCATTTTTGTTCAGA
GTCGGAATTGTAACTTCCACCATGGTTTTCATCCTACA---ACTGTGTGT
AAAATCCCC------------------------------------AGC--
----------GGG---TGCAGTCTGAAGATC-------------------
--------------------------------------------------
---------------TTTAACAACCAGGAA--------------------
-TTTGCTCAGCTT------TTGGCCCAGTCTGTAAACCATGGCTTT----
-----------------GAAACGGTC------------------------
--------------------------------------------------
----------------TATGAACTGACAAAG---ATG------TGCACTA
TTCGAATG---------------------------AGTTTTGTCAAG---
--------------------------------------------------
----------------GGC------TGG----------------------
--------------------------------------------------
--------------------------------------------------
----------GGT---GCGGAATAT-------------------------
--------CAT---------------------------------------
--------------------------------------------------
-------------------CGGCAGGATGTGACAAGCACCCCCTGCTGGA
TTGAGATTCACCTTCATGGGCCACTTCAATGGCTGGATAAAGTACTTACT
CAGATGGGCTCACCCCATAATCCCATCTCCTCTGTCTCT-----------
--------------------------------------------------
--------------------------------------------------
--------------------------------------------------
--------------------------------------------------
--------------------------------------------------
--------------------------------------------------
----------
>dvir_GLEANR_445_DROVI 
--------------------------------------------------
--------------------------------------------------
--------------------------------------------------
--------------------------------------------------
--------------------------------------------------
--------------------------------------------------
---------ATGGACACCGACGATGTCGAATCGAACACAAGCAGCGCCAT
C------------------------------------------------A
CCACATTGGGCACC---------------CTTTTCTCATTC---CAATCG
CCGGCTGTGAAA--------------------------------------
--------------------------------------------------
--------------------------------------------------
--------------------------------------------------
--------------------------------------------------
--------------------------AAGTTACTCGGC---TGGAAA---
------------------CAGGGC--------------------------
----------------------------------------------GAT-
--GAG---------------GAGGAG------------------------
--------------------------------------------------
----------------------------------AAATGGGCCGAGAAGG
CAGTC---------------------------GACAGTTTGGTGAAGAAA
CTA---AAGAAGCGCAAA------GGCGCCATCGAGGAACTGGAACGTGC
CCTATCCTGCCCCGGTCAGCCA---TCCAAA-------------------
-----------------------------------------TGTGTGACC
ATACCA---CGA--------------------------------------
--------------------------------------------------
--TCGCTA------------------------GATGGACGATTACAG---
------GTATCTCATCGC---AAGGGTCTGCCG-----------------
----CATGTGATTTATTGCCGCGTCTGGCGCTGGCCGGACTTACAGTCGC
ATCATGAACTCAAACCGCTCGAATTATGCCAATAT------------CCG
---TTTAGCGCCAAACAGAAGGAG------GTCTGC--------------
-------ATTAATCCGTATCACTAC---AAGCGTGTGGAGAGTCCG----
-----------------------------GTGCTG---------------
--------------------------------------------------
--------------------------------------------------
-----------------------CCGCCGGTGCTGGTGCCCAGACACTCA
------------------------GAG-----------------------
--------------------------------------------------
--------------------TTTGCGCCG------------GGTCACTCG
ATG---------------------------------------CTGCAGTT
CAATCAG---------------------ATGGCCGAGCCGAGC-------
--------------------------------------------------
------------------ATGCCGCACAATGTCAGCTACTCG--------
--------------------------------------------------
--------------------------------------------------
--------------------------------------------------
--------------------------------------------------
--------------------------------------------------
--------------------------------------------------
--------------------------------------------------
--------------------------------------------------
--------------------------------------------------
--------------------------------------------------
--------------------------------------------------
------------------------------------AACAGTGGCTTCAA
TTCG---------------CACAGTCTCAGCAAT------AGCAACACAT
CGGTGGGCAGTCCCAGTTCGGTTAATTCCAATCCC---------------
------------AATTCGCCG------TATGACAGCCTGGCG--------
--------------------------------------------------
--------------------------------------------------
---------------------------------------GGCACACCGCC
GCCCGCCTACAGCCCA------TCGGAGGATGGC----------------
-----------------------AAC------------------------
---TCCAACAATCCGAAC--------------------------------
--------------------------------------------------
--------------------------------------------------
--------------------------------------------------
----------------------------GATGGCACACAAATGCTCGAC-
-----GCCCAGATGGGC---------------------------------
--------------------------------------------------
-------GATGTGGCCCAGGTTAGCTACTCGGAG------------CCAG
CC---------TTTTGGGCATCCATTGCCTACTACGAGCTTAATTGTCGC
------------GTCGGCGAG---GTGTTCCACTGCAATAAC--------
-AATTCGGTCATTGTCGATGGC---TTCACGAATCCATCA---------A
ATAACTCCGAT------CGCTGCTGCCTCGGCCAGCTG------------
---AGCAATGTG--------------------------------------
-------------------------AATCGCAAC---AGTACCATAGAAA
ATACACGC------------------------------------------
------------------------------CGTCAT---ATAGGTAAA--
--------------------------------------------------
--------------GGCGTT------CATCTGTACTATGTA------ACC
---GGGGAGGTCTATGCCGAA------------------TGC--------
----------------------CTGTCCGATTCTGCGATATTTGTGCAAT
CGCGCAATTGTAATTATCATCACGGCTTCCATCCGAGC---ACCGTGTGC
AAAATACCG------------------------------------CCC--
----------GGT---TGTTCATTAAAAATC-------------------
--------------------------------------------------
---------------TTTAACAATCAGGAA--------------------
-TTTGCTCAACTG------CTATCGCAATCGGTTAACAATGGATTT----
-----------------GAGGCCGTT------------------------
--------------------------------------------------
----------------TACGAGCTAACAAAA---ATG------TGCACAA
TACGCATG---------------------------TCCTTTGTGAAG---
--------------------------------------------------
----------------GGC------TGG----------------------
--------------------------------------------------
--------------------------------------------------
----------GGT---GCTGAATAT-------------------------
--------CAT---------------------------------------
--------------------------------------------------
-------------------CGCCAGGATGTTACCTCAACGCCCTGTTGGA
TCGAGATACATTTGCATGGGCCGCTGCAGTGGCTGGACAAGGTGCTCACA
CAGATGGGATCGCCGCATAATGCAATCAGTTCCGTATCC-----------
--------------------------------------------------
--------------------------------------------------
--------------------------------------------------
--------------------------------------------------
--------------------------------------------------
--------------------------------------------------
----------
>ENSXETT00000043308.2_XENTR 
--------------------------------------------------
--------------------------------------------------
--------------------------------------------------
--------------------------------------------------
--------------------------------------------------
--------------------------------------------------
--------------------------------------------------
--------------------------------------------------
-----------------------------ATGTTCCGTTCCCGCCGGTCT
GTCTCTGCGAGG--------------------------------------
--------------------------------------------------
--------------------------------------------------
--------------------------------------------------
--------------------------------------------------
--------------------------CAGCTTTGGCGG---CAGCGGTGC
ATAGTGCCCAGCCGGGGTCAGGGG--------------------------
-------------------------GAGGGGGCGCCCCCCAGCCCCGAG-
--GAT---------------TTGCAG------------------------
--------------------------------------------------
----------------------------------AATGCCCTGCGGCCTG
CAGCC---------------------------CACCAGCTCTTCAAGAAG
CTG---AAGGATGAGCAG------------CTGTGGCAGTTGGCGGAGGC
GCTGGAGAGCAAGGGATCCTGGGAATGTGGG-------------------
-----------------------------------------TGTGTCTAT
TTGCCA---TGG--------------------------------------
--------------------------------------------------
--------------------------------GATTCTAGGAGCGGG---
---------------------AAGCAGCCCCCC-----------------
----CAAGTGCTGCTGTGCAAGCTCTATCGCTGGCCGGATCTGCGCCATG
GGGCCGAGCTCAAGAGGTTGATCCAATGTGAGAGC------------TTC
---TGGAGGAAGAGCGGAGAGGGGACTTCCCTGTGC--------------
-------TGCAACCCCTACCACTTC---AGCCGGCTGGCAGCTCCA----
-----------------------------GTCCTC---------------
--------------------------------------------------
--------------------------------------------------
--------------------------TCTTTGCAGATTCAACGTCCCCTT
--------------------------------------------------
--------------------------------------------------
--------------------TATCCATTA------AAGCACGGGAGATCG
CTC-----------------------------------------------
--------------------------------------------------
--------------------------------------------------
------------------GGACCTTCCTGGCGGATAATC-----------
--------------------------------------------------
--------------------------------------------------
--------------------------------------------------
--------------------------------------------------
--------------------------------------------------
--------------------------------------------------
--------------------------------------------------
--------------------------------------------------
--------------------------------------------------
--------------------------------------------------
--------------------------------------------------
--------------------------------------------------
--------------------------------------------------
--------------------------------------------------
--------------------------------------------------
--------------------------------------------------
--------------------------------------------------
------------------------------------------CCATTGCC
CACTCAGTCCAGCGGG------GCAAGGCCTTGC----------------
--------------------------------------------------
--------------------------------------------------
--------------------------------------------------
--------------------------------------------------
--------------------------------------------------
----------------------------------CTCACCTGGGTCTCC-
-----TCCTTT---------------------------------------
--------------------------------------------------
-------TCCTCCTCAGATACCACTCTGTCCAGAAGTAACACCAGGGATG
GC---------TACTGGTGCAAACTGGCGTACTGGGAGCACAGGACCCGA
------------GTGGGGCGC---CTCTACAATGTGAGCGAA--------
-TCCTCTGTCCACATT---------TTCCATGACCTTCCA---------A
AGGGG---AGC------GGGTTCTGCCTGGGTTACCTA------------
---CACTCTGAA--------------------------------------
-------------------------ACCCGTAAC---GAGATGGTGAGGC
GCACCCGA------------------------------------------
------------------------------AAGAAG---ATTGGCCAG--
--------------------------------------------------
--------------GGCCTG------ACCCTCAGCTATGAG------CAA
---GATGGCGTCTGGGTGTAC------------------AAT--------
----------------------CGCAGCGATCACCCCATCTTCGTCAACT
CCCCCACCCTGGCCCCCATGAGTGGTCGCGGGCAG------TCAGTCTAC
AAAGTTCTG------------------------------------CCT--
----------GGA---TACTCCATCAAAGTG-------------------
--------------------------------------------------
---------------TTTGAG-----------------------------
-CAAGGGGTCAGC------ATGTCCAGCTACACTTATCTGGGGGAT----
--------------------------------------------------
--------------------------------------------------
----------------GGGCCCTGTGACCCC------------CATAGTG
TGCGCATC---------------------------AGCTTTGCAAAG---
--------------------------------------------------
----------------GGC------TGG----------------------
--------------------------------------------------
--------------------------------------------------
----------GGG---TCTTCCTAC-------------------------
--------TCC---------------------------------------
--------------------------------------------------
-------------------CGGCAGTTCATCACCTCCTGCCCATGCTGGT
TGGAAATTCTCCTTTGCCCCCCA---------------------------
--------------------------------------------------
--------------------------------------------------
--------------------------------------------------
--------------------------------------------------
--------------------------------------------------
--------------------------------------------------
--------------------------------------------------
----------
>ENSPTRT00000018403.2_PANTR 
--------------------------------------------------
--------------------------------------------------
--------------------------------------------------
--------------------------------------------------
--------------------------------------------------
--------------------------------------------------
--------------------------------------------------
--------------------------------------------------
--------ATGGAC---------------AATATGTCTATTACGAATACA
CCAACAAGTAATGATGCCTGTCTGAGCATTGTGCAT--------------
--------------------------------------------------
--------------------------------------------------
--------------------------------------------------
--------------------------------------------------
--------------------------AGTTTGATGTGC---CATAGA---
------------------CAAGGT--------------------------
----------------------------------------------GGA-
--GAG---------------AGTGAA------------------------
--------------------------------------------------
----------------------------------ACATTTGCAAAAAGAG
CAATT---------------------------GAAAGTTTGGTAAAGAAG
CTG---AAGGAGAAAAAA------GATGAATTGGATTCTTTAATAACAGC
TATAACTACAAATGGAGCTCATCCTAGTAAA-------------------
-----------------------------------------TGTGTTACC
ATACAG---AGA--------------------------------------
--------------------------------------------------
--ACATTG------------------------GATGGGAGGCTTCAG---
------GTGGCTGGCCGG---AAAGGATTTCCT-----------------
----CATGTGATCTATGCCCGTCTCTGGAGGTGGCCTGATCTTCAC---A
AAAATGAACTAAAACATGTTAAATATTGTCAGTAT------------GCG
---TTTGACTTAAAATGTGATAGT------GTCTGT--------------
-------GTGAATCCATATCACTAC---GAACGAGTTGTATCACCT----
-----------------------------GGAATT---------------
--------------------------------------------------
--------------------------------------------------
-----------------------GATCTCTCAGGATTAACACTGCAGAGT
--------------------------------------------------
--------------------------------------------------
--------------------AATGCTCCA------TCAAGTATGATGGTG
AAG---------------------------------------GATGAATA
TGTGCATGACTTTGAGGGACAGCCATCGTTGTCCACTGAAGGACATTCAA
TTCAAACCATCCAG------------------------------------
------------------CATCCACCAAGTAATCGTGCGTCG--------
-------------------------------ACAGAGACATACAGCACCC
CA------------------------------------------------
--------------------------------------------------
--------------------------------------------------
--------------------------------------------------
------------------------------GCTCTGTTAGCCCCATCTGA
GTCTAATGCTACCAGCACTGCCAACTTTCCCAACATTCCTGTGGCTTCCA
CAAGTCAGCCTGCCAGT---------------------------------
--------------------------------------------------
--------------------------------------------------
--------------------------------------------------
------------------------------ATACTGGGGGGCAGCCATAG
TGAA---------------GGACTGTTGCAGATA------GCATCAGGGC
CTCAGCCAGGACAGCAGCAGAATGGATTTACTGGT---------------
------------CAGCCAGCT------ACTTACCATCATAAC--------
----AGCACTACCACCTGGACTGGA-------------------------
--------------------------------------------------
------------------------------------------AGTAGGAC
TGCACCATACACACCT------AATTTGCCTCAC----------------
-----------------------CAC------------------------
---CAAAACGGCCATCTT--------------------------------
-------------------------------------------CAGCACC
ACCCGCCTATGCCG------CCCCATCCCGGACATTAC------------
--------------------------------------------------
----------------------------------TGGCCTGTTCACAAT-
-----GAGCTTGCA------------------------------------
--------------------------------------------------
-------TTCCAGCCTCCCATTTCCAATCATCCTGCT---------CCTG
AG---------TATTGGTGTTCCATTGCTTACTTTGAAATGGATGTTCAG
------------GTAGGAGAG---ACATTTAAGGTTCCTTCA---AGCTG
CCCTATTGTTACTGTTGATGGA---TACGTGGACCCTTCT---------G
GAGGA---GAT------CGCTTTTGTTTGGGTCAACTC------------
---TCCAATGTC--------------------------------------
-------------------------CACAGGACA---GAAGCCATTGAGA
GAGCAAGG------------------------------------------
------------------------------TTGCAC---ATAGGCAAA--
--------------------------------------------------
--------------GGTGTG------CAGTTGGAATGTAAA------GGT
GAAGGTGATGTTTGGGTCAGG------------------TGC--------
----------------------CTTAGTGACCACGCGGTCTTTGTACAGA
GTTACTACTTAGACAGAGAAGCTGGGCGTGCACCTGGAGATGCTGTTCAT
AAGATCTAC------------------------------------CCA--
----------AGT---GCATATATAAAGGTC-------------------
--------------------------------------------------
---------------TTTGATTTGCGTCAG--------------------
-TGTCATCGACAG------ATGCAACAGCAGGCGGCTACTGCACAAGCTG
CAGCAGCTGCCCAGGCAGCAGCCGTGGCAGGAAACATCCCTGGCCCGGGA
TCAGTAGGTGGAATAGCTCCAGCTATCAGTCTGTCAGCTGCTGCTGGAAT
T---------GGTGTTGATGACCTTCGTCGC---TTA------TGCATAC
TCAGGATG---------------------------AGTTTTGTGAAA---
--------------------------------------------------
----------------GGC------TGG----------------------
--------------------------------------------------
--------------------------------------------------
----------GGA---CCGGATTAC-------------------------
--------CCA---------------------------------------
--------------------------------------------------
-------------------AGACAGAGCATCAAAGAAACACCTTGCTGGA
TTGAAATTCACTTACACCGGGCCCTCCAGCTCCTAGACGAAGTACTTCAT
ACCATGCCGATTGCAGACCCACAACCTTTAGAC-----------------
--------------------------------------------------
--------------------------------------------------
--------------------------------------------------
--------------------------------------------------
--------------------------------------------------
--------------------------------------------------
----------
>ENSORLT00000009248.1_ORYLA 
--------------------------------------------------
--------------------------------------------------
--------------------------------------------------
--------------------------------------------------
--------------------------------------------------
--------------------------------------------------
--------------------------------------------------
-------------------------------------------------A
TGAATGTCACCTCA---------------CTCTTCTCATTC---ACCAGC
CCTGCTGTCAAA--------------------------------------
--------------------------------------------------
--------------------------------------------------
--------------------------------------------------
--------------------------------------------------
--------------------------CGGCTGCTCGGA---TGGAAG---
------------------CAGGGA--------------------------
----------------------------------------------GAC-
--GAA---------------GAAGAG------------------------
--------------------------------------------------
----------------------------------AAGTGGGCAGAAAAAG
CGGTT---------------------------GATGCTCTGGTTAAGAAA
CTG---AAAAAGAAGAAG------GGAGCCATGGAGGAGCTGGAACGGGC
TCTCAGCTGCCCCGGGCAGCCC---AGTAAC-------------------
-----------------------------------------TGTGTGACG
ATCCCT---CGT--------------------------------------
--------------------------------------------------
--TCACTG------------------------GATGGACGGTTGCAG---
------GTGTCCCACAGG---AAAGGCCTGCCA-----------------
----CATGTTATTTATTGCCGGGTGTGGCGCTGGCCTGACCTGCAGTCCC
ACCATGAACTGAAGGCGCTGGAGTGCTGCGAGTAC------------CCC
---TTTGGCTCCAAACAAAAGGAT------GTGTGC--------------
-------ATTAACCCCTACCACTAC---AAACGGGTCGACAGCCCA----
-----------------------------GTGCTT---------------
--------------------------------------------------
--------------------------------------------------
-----------------------CCTCCTGTCTTGGTTCCAAGGAACAGC
------------------------GAG-----------------------
--------------------------------------------------
--------------------TTTAACGCT------AAGCACACAATGCTT
CCT------------------------------------------CGATT
TCGCAAC------------CCTCTACAGCAAAACGAGCCACAC-------
--------------------------------------------------
------------------ATGCCCCAGAATGCCACCTTCCCA--------
-------------------------------GAATCCTTTGCACAGGCCA
AC------------------------------------------------
--------------------------------------------------
--------------------------------------------------
--------------------------------------------------
--------------------------------------------------
--------------------------------------------------
--------------------------------------------------
--------------------------------------------------
--------------------------------------------------
--------------------------------------------------
---------------------ACTGTGCCATTCCTTCACTCTCCCGGTAA
TAGC---------------TACCCAAATTCCCCCGGCAGTGGTAGCACCA
TCACCTTTCCTCATTCACCCTCTAGCTCCGATCCT---------------
------------GGCAGTCCA------TTCCAGATGCCAGATTTAGAG--
--------------------------------------------------
--------------------------------------------------
------------------------------------------ACTCCTCC
ACCCGCTTATATGCCT------CCAGAGGAGCAG----------------
--------------------------------------------------
---ATGACTCAGGATTGC--------------------------------
----------------------------------------------CCCC
AACCAATGGACACC------AACCTCATGGCTCCACCC------------
--------------------------------------------------
----------------------------------TTGCCCTTAGAAAACA
ACAATCGAGCA---------------------------------------
--------------------------------------------------
-------GATGTGCAGCCAGTGGCTTATGAAGAA------------CCCA
AG---------TACTGGTGCTCCATTGTTTACTACGAACTCAACAATCGA
------------GTAGGTGAA---GCGTTCCAGGCTTCCTCC--------
-ACCAGTGTTCTCGTCGACGGC---TTCACAGATCCCTCC---------A
ACAATCGCAAT------CGATTTTGCCTCGGCCTGCTC------------
---TCCAATGTG--------------------------------------
-------------------------AACCGGAAC---TCCACCATCGAGA
ACACCCGA------------------------------------------
------------------------------CGGCAC---ATTGGCAAA--
--------------------------------------------------
--------------GGCGTC------CATCTGTATTATGTT------GGA
---GGAGAGGTGTATGCAGAA------------------TGT--------
----------------------CTAAGTGACAGCAGCATATTTGTCCAGA
GTCGTAACTGTAACTACCAACATGGATTCCACCCCACA---ACTGTGTGC
AAGATTCCC-----------------------------------------
----------AGCAGATGCAGCTTGAAGATA-------------------
--------------------------------------------------
---------------TTCAACAACCAGGAG--------------------
-TTTGCTGAGCTT------CTGGCCCAGTCTGTCAACCATGGCTTT----
-----------------GAGGCAGTT------------------------
--------------------------------------------------
----------------TACGAGCTCACTAAG---ATG------TGTACCA
TCCGAATG---------------------------AGCTTTGTTAAG---
--------------------------------------------------
----------------GGC------TGG----------------------
--------------------------------------------------
--------------------------------------------------
----------GGA---GCAGAGTAC-------------------------
--------CAC---------------------------------------
--------------------------------------------------
-------------------CGTCAGGATGTGACCAGTACACCCTGCTGGA
TAGAGATCCATCTGCATGGTCCTCTACAATGGTTGGATAAGGTCCTGACC
CAGATGGGCTCCCCCCACAACCCTATATCCTCTGTCTCC-----------
--------------------------------------------------
--------------------------------------------------
--------------------------------------------------
--------------------------------------------------
--------------------------------------------------
--------------------------------------------------
----------
>ENSMMUT00000026725.2_MACMU 
--------------------------------------------------
--------------------------------------------------
--------------------------------------------------
--------------------------------------------------
--------------------------------------------------
--------------------------------------------------
---CCCCCGAGGCCCATGTCGGAGCCGGGGGCCGGCGCTGGGGGCTCCCT
G------------------------------------------------C
TGGACGTGGCGGAGTCGGGAGGCCCGGGCTGGCTGCCCGAGAGTGACTGC
GAGACGGTGACCTGC-----------------------------------
--------------------------------------------------
--------------------------------------------------
--------------------------------------------------
--------------------------------------------------
--------------------------TGTCTCTTTTCG---GAGCGGGAC
GCCGCCGGCGCGCCCCGGGACGCC--------------------------
----AGCGACCCCCTGGCCGGGGCGGCCCTGGAGCCGGCGGGCGGCGGGC
GGAGT---------------CGCGAA------------------------
--------------------------------------------------
----------------------------------GCGCGCTCGCGGCTGC
TGCTGTTGGAGCAGGAACTCAAAACGGTCACGTACTCGCTGCTGAAGCGG
CTC---AAGGAGCGCTCG------------CTGGACACGCTGCTGGAGGC
GGTGGAGTCCCGCGGCGGCGTGCCGGGCGGC-------------------
-----------------------------------------TGCGTGCTG
GTGCCG--------------------------------------------
--------------------------------------------------
--------------------------------CGAGCCGACCTCCGC---
------CTGGGCGGCCAG---CCCGCGCCGCCG-----------------
----CAGCTGCTGCTCGGCCGCCTCTTCCGCTGGCCCGACCTGCAGCACG
CAGTGGAGCTGAAGCCACTGTGCGGCTGCCACAGC---------------
---TTCGCCGCCGCCGCCGACGGCCCCACCGTGTGC--------------
-------TGCAACCCCTACCACTTC---AGCCGGCTCTGCGGGCCA----
-----------------------------GAATCT---------------
--------------------------------------------------
--------------------------------------------------
-----------------------CCGCCACCTCCCTACTCTCGG------
--------------------------------------------------
--------------------------------------------------
--------------------------------------------------
--------------------------------------------------
--------------------------------------------------
--------------------------------------------------
------------------CTGTCTCCTCGCGACGACTACAAG--------
--------------------------------------------------
--------------------------------------------------
--------------------------------------------------
--------------------------------------------------
--------------------------------------------------
--------------------------------------------------
--------------------------------------------------
--------------------------------------------------
--------------------------------------------------
--------------------------------------------------
--------------------------------------------------
--------------------------------------------------
--------------------------------------------------
--------------------------------------------------
---------------------------CCACTGGATCTGTCC--------
--------------------------------------------------
--------------------------------------------------
------------------------------------------GATTCCAC
ATTGTCTTACACTGAA------ACGGAGGCTACC----------------
-----------------------AAC------------------------
--------------------------------------------------
--------------------------------------------------
--------------------------------------------------
--------------------------------------------------
----------------------------------TCCCTCATCACTGCT-
-----CCGGGT---------------------------------------
--------------------------------------------------
-------GAATTCTCAGACGCCAGCATGTCTCCGGACGCCACCAAGCCGA
GC---------CACTGGTGCAGCGTGGCGTACTGGGAGCACCGGACGCGC
------------GTGGGCCGC---CTCTACGCGGTGTACGAC--------
-CAGGCCGTCAGCATC---------TTCTACGACCTACCT---------C
AGGGC---AGC------GGCTTCTGCCTGGGCCAGCTC------------
---AACCTGGAG--------------------------------------
-------------------------CAGCGCAGC---GAGTCGGTGCGGC
GAACGCGC------------------------------------------
------------------------------AGCAAG---ATCGGCTTC--
--------------------------------------------------
--------------GGCATC------CTGCTCAGCAAGGAG------CCC
---GACGGCGTGTGGGCCTAC------------------AAC--------
----------------------CGCGGCGAGCACCCCATCTTCGTCAACT
CCCCGACGCTGGACGCGCCCGGCGGCCGCGCCCTG------GTCGTGCGC
AAGGTGCCG------------------------------------CCC--
----------GGC---TACTCCATCAAGGTG-------------------
--------------------------------------------------
---------------TTCGACTTCGAGCGC--------------------
-TCGGGGCTGCAG------CATGCGCCCGAGCCCGACGCCGCCGAC----
--------------------------------------------------
--------------------------------------------------
----------------GGCCCCTACGATCCC------------AACAGCG
TCCGCATC---------------------------AGCTTCGCCAAG---
--------------------------------------------------
----------------GGC------TGG----------------------
--------------------------------------------------
--------------------------------------------------
----------GGG---CCCTGCTAC-------------------------
--------TCC---------------------------------------
--------------------------------------------------
-------------------CGGCAGTTCATCACCTCCTGCCCCTGCTGGC
TGGAGATCCTCCTCAACAACCCCAGA------------------------
--------------------------------------------------
--------------------------------------------------
--------------------------------------------------
--------------------------------------------------
--------------------------------------------------
--------------------------------------------------
--------------------------------------------------
----------
>SINFRUT00000172868.2_FUGRU 
--------------------------------------------------
--------------------------------------------------
--------------------------------------------------
--------------------------------------------------
--------------------------------------------------
--------------------------------------------------
--------------------------------------------------
--------------------------------------------------
--------------------------------------------AGTAAC
TGCTCA--------------------------------------------
--------------------------------------------------
--------------------------------------------------
--------------------------------------------------
--------------------------------------------------
--------------------------GACCTTTGGGGT---CTTGGT---
------------------TCAGGC--------------------------
----------------------------------------------CAC-
--ACG---------------ATAGAG------------------------
--------------------------------------------------
----------------------------------CAGTGGGACTCTACAG
GCATG---------------------------TACGGATACCCTGACCAC
ATC-----------------------------------------------
--------------------------------------------------
--------------------------------------------------
---------AGG--------------------------------------
--------------------------------------------------
--TCCCTG------------------------GATGGGCGTCTTCAG---
------GTGTCCCACCGT---AAAGGTCTGCCC-----------------
----CACGTCTTTTACTGCCGCCTGTGGCGGTGGCCCGACCTCCACAGCC
ACCACGAGCTGAAAGCCATCGATGCCTGCCAGTAC------------GCC
---TTCAACCTGAAGAAGGACGAA------GTGTGT--------------
-------GTCAACCCCTACCATTAC---CAGAGAGTGGAGACGCCA----
-----------------------------GTGCTT---------------
--------------------------------------------------
--------------------------------------------------
-----------------------CCTCCCGTGTTGGTGCCGCGACACACG
------------------------GAG-----------------------
--------------------------------------------------
--------------------ATTCTGACG------------GAGCTTCCT
CAC------------------CTG------------------GACGATTT
CACCAACTCC----------------------------------------
--------------------------------------------------
------------------ATCCCTGAGAACACCAACTTCCCT--------
-------------------------------GTTGGCATA----------
--------------------------------------------------
--------------------------------------------------
--------------------------------------------------
--------------------------------------------------
--------------------------------------------------
--------------------------------------------------
--------------------------------------------------
--------------------------------------------------
--------------------------------------------------
--------------------------------------------------
------------------------------GAGCCTCCGAACAACTACAT
AGCA---------------GGCAGGTTCTTATTC------CACGTGTGTG
TCACAGAA------------------------------------------
--------------------------------------------------
--------------------------------------------------
--------------------------------------------------
------------------------------------------ACTCCTCC
GCCTGGTTACATCAGT------GAAGATGGAGAG----------------
-----------------------ACC------------------------
---AGTGACCAGCAGATG--------------------------------
----------------------------------------------AATC
AGAGCATGGAAACA------GGCTCACCTGCCGAGATG------------
--------------------------------------------------
----------------------------------TCTCCGAGCTCGCTG-
-----TCCCCC------GTCAGCCACGGCCTC------------------
--------------------------------------------------
-------GACCTGCAGCCCGTCACCTACAGCGAG------------CCGG
CC---------TTCTGGTGCTCCATCGCCTACTACGAGCTGAACCAGCGG
------------GTGGGGGAG---ACCTTCCACGCCTCGCAG--------
-CCGTCTCTGACGGTGGACGGC---TTCACCGACCCGTCC---------A
ACTCT---GAG------CGCTTCTGCCTGGGGCTCCTC------------
---AGCAACGTC--------------------------------------
-------------------------AACAGGAAC---GCCACGGTTGAAA
TGACCAGG------------------------------------------
------------------------------AGACAC---ATAGGGCGG--
--------------------------------------------------
--------------GGGGTG------CGGCTGTATTACATC------GGC
---GGGGAGGTTTTTGCCGAG------------------TGC--------
----------------------CTCAGTGACAGCGCCATCTTCGTCCAGA
GTCCCAACTGCAACCAGCGATATGGATGGCACCCCGCC---ACCGTCTGC
AAGATCCCC------------------------------------CCA--
----------GGA---TGTAATTTGAAGATT-------------------
--------------------------------------------------
---------------TTCAACAACCAGGAG--------------------
-TTTGCGGCCCTG------CTGGCCCAGTCGGTGAACCAGGGCTTC----
-----------------GAGGCGGTG------------------------
--------------------------------------------------
----------------TACCAGCTCACCAGG---ATG------TGCACCA
TCAGAATG---------------------------AGCTTCGTGAAG---
--------------------------------------------------
----------------GGC------TGG----------------------
--------------------------------------------------
--------------------------------------------------
----------GGA---GCAGAGTAC-------------------------
--------AGA---------------------------------------
--------------------------------------------------
-------------------CGGCAGACCGTGACCAGCACCCCCTGTTGGA
TTGAGCTTCATCTCAACGGCCCCCTCCAGTGGTTGGACAAGGTTCTGACC
CAGATGGGCTCACCATCGGTGCGCTGCTCCAGCATGTCC-----------
--------------------------------------------------
--------------------------------------------------
--------------------------------------------------
--------------------------------------------------
--------------------------------------------------
--------------------------------------------------
----------
>SMAD4_ENST00000342988.2_HUMAN 
--------------------------------------------------
--------------------------------------------------
--------------------------------------------------
--------------------------------------------------
--------------------------------------------------
--------------------------------------------------
--------------------------------------------------
--------------------------------------------------
--------ATGGAC---------------AATATGTCTATTACGAATACA
CCAACAAGTAATGATGCCTGTCTGAGCATTGTGCAT--------------
--------------------------------------------------
--------------------------------------------------
--------------------------------------------------
--------------------------------------------------
--------------------------AGTTTGATGTGC---CATAGA---
------------------CAAGGT--------------------------
----------------------------------------------GGA-
--GAG---------------AGTGAA------------------------
--------------------------------------------------
----------------------------------ACATTTGCAAAAAGAG
CAATT---------------------------GAAAGTTTGGTAAAGAAG
CTG---AAGGAGAAAAAA------GATGAATTGGATTCTTTAATAACAGC
TATAACTACAAATGGAGCTCATCCTAGTAAA-------------------
-----------------------------------------TGTGTTACC
ATACAG---AGA--------------------------------------
--------------------------------------------------
--ACATTG------------------------GATGGGAGGCTTCAG---
------GTGGCTGGTCGG---AAAGGATTTCCT-----------------
----CATGTGATCTATGCCCGTCTCTGGAGGTGGCCTGATCTTCAC---A
AAAATGAACTAAAACATGTTAAATATTGTCAGTAT------------GCG
---TTTGACTTAAAATGTGATAGT------GTCTGT--------------
-------GTGAATCCATATCACTAC---GAACGAGTTGTATCACCT----
-----------------------------GGAATT---------------
--------------------------------------------------
--------------------------------------------------
-----------------------GATCTCTCAGGATTAACACTGCAGAGT
--------------------------------------------------
--------------------------------------------------
--------------------AATGCTCCA------TCAAGTATGATGGTG
AAG---------------------------------------GATGAATA
TGTGCATGACTTTGAGGGACAGCCATCGTTGTCCACTGAAGGACATTCAA
TTCAAACCATCCAG------------------------------------
------------------CATCCACCAAGTAATCGTGCATCG--------
-------------------------------ACAGAGACATACAGCACCC
CA------------------------------------------------
--------------------------------------------------
--------------------------------------------------
--------------------------------------------------
------------------------------GCTCTGTTAGCCCCATCTGA
GTCTAATGCTACCAGCACTGCCAACTTTCCCAACATTCCTGTGGCTTCCA
CAAGTCAGCCTGCCAGT---------------------------------
--------------------------------------------------
--------------------------------------------------
--------------------------------------------------
------------------------------ATACTGGGGGGCAGCCATAG
TGAA---------------GGACTGTTGCAGATA------GCATCAGGGC
CTCAGCCAGGACAGCAGCAGAATGGATTTACTGGT---------------
------------CAGCCAGCT------ACTTACCATCATAAC--------
----AGCACTACCACCTGGACTGGA-------------------------
--------------------------------------------------
------------------------------------------AGTAGGAC
TGCACCATACACACCT------AATTTGCCTCAC----------------
-----------------------CAC------------------------
---CAAAACGGCCATCTT--------------------------------
-------------------------------------------CAGCACC
ACCCGCCTATGCCG------CCCCATCCCGGACATTAC------------
--------------------------------------------------
----------------------------------TGGCCTGTTCACAAT-
-----GAGCTTGCA------------------------------------
--------------------------------------------------
-------TTCCAGCCTCCCATTTCCAATCATCCTGCT---------CCTG
AG---------TATTGGTGTTCCATTGCTTACTTTGAAATGGATGTTCAG
------------GTAGGAGAG---ACATTTAAGGTTCCTTCA---AGCTG
CCCTATTGTTACTGTTGATGGA---TACGTGGACCCTTCT---------G
GAGGA---GAT------CGCTTTTGTTTGGGTCAACTC------------
---TCCAATGTC--------------------------------------
-------------------------CACAGGACA---GAAGCCATTGAGA
GAGCAAGG------------------------------------------
------------------------------TTGCAC---ATAGGCAAA--
--------------------------------------------------
--------------GGTGTG------CAGTTGGAATGTAAA------GGT
GAAGGTGATGTTTGGGTCAGG------------------TGC--------
----------------------CTTAGTGACCACGCGGTCTTTGTACAGA
GTTACTACTTAGACAGAGAAGCTGGGCGTGCACCTGGAGATGCTGTTCAT
AAGATCTAC------------------------------------CCA--
----------AGT---GCATATATAAAGGTC-------------------
--------------------------------------------------
---------------TTTGATTTGCGTCAG--------------------
-TGTCATCGACAG------ATGCAGCAGCAGGCGGCTACTGCACAAGCTG
CAGCAGCTGCCCAGGCAGCAGCCGTGGCAGGAAACATCCCTGGCCCAGGA
TCAGTAGGTGGAATAGCTCCAGCTATCAGTCTGTCAGCTGCTGCTGGAAT
T---------GGTGTTGATGACCTTCGTCGC---TTA------TGCATAC
TCAGGATG---------------------------AGTTTTGTGAAA---
--------------------------------------------------
----------------GGC------TGG----------------------
--------------------------------------------------
--------------------------------------------------
----------GGA---CCGGATTAC-------------------------
--------CCA---------------------------------------
--------------------------------------------------
-------------------AGACAGAGCATCAAAGAAACACCTTGCTGGA
TTGAAATTCACTTACACCGGGCCCTCCAGCTCCTAGACGAAGTACTTCAT
ACCATGCCGATTGCAGACCCACAACCTTTAGAC-----------------
--------------------------------------------------
--------------------------------------------------
--------------------------------------------------
--------------------------------------------------
--------------------------------------------------
--------------------------------------------------
----------
>A1L3N0_XENLA_XENLA 
--------------------------------------------------
--------------------------------------------------
--------------------------------------------------
--------------------------------------------------
--------------------------------------------------
--------------------------------------------------
--------------------------------------------------
--------------------------------------------------
-----------------------------ATGTTCAGGTCCAGACGCGCG
GGGCTGGTTCGG--------------------------------------
--------------------------------------------------
--------------------------------------------------
--------------------------------------------------
--------------------------------------------------
--------------------------CGCCTGTGGAGG---AGCCGA---
------------------GCGGGC--------------------------
-GGGGATGGCGGCGTCTCTTGCTGCGGTTTGTCGGAAGAGCCCGCCGGG-
--TCC---------------CCGGAG------------------------
--------------------------------------------------
----------------------------------------TTACGCGCCG
CCGCC---------------------------TCGGCAGTTTTGAAGCGA
CTG---AAGGAAGAAGCC------------GTGTGTGTCCTGCTGGAGGC
CGTGGAGTCCCGGGGAGCTGCGCCCGGACTG-------------------
-----------------------------------------TGTGTAATG
GTGACC--------------------------------------------
--------------------------------------------------
--------------------------------------------------
---------------CGG---CACGGCCCCCCT-----------------
-CCTCAGCTCCTCTTGTGCTCTCTCTTCCGCTGGCCAGAGCTGCAGCATC
CCGGGCAACTGAAAGCCTTGAGCTGGTGCCAGGGA------------GTC
---GCGGGGTCGGACAAGAACAGC------GTGTGC--------------
-------TGCAACCCCTATCATTAC---AGCCGGGTGTGCGCACCG----
-----------------------------GAGTCT---------------
--------------------------------------------------
--------------------------------------------------
-----------------------CCACCACCACCTTATTCACGACTCTCT
--------------------------------------------------
--------------------------------------------------
--------------------------CCG---------------------
--------------------------------------------------
--------------------------------------------------
--------------------------------------------------
------------------AAAATTGAGCAGAAGTCTCTA-----------
--------------------------------------------------
--------------------------------------------------
--------------------------------------------------
--------------------------------------------------
--------------------------------------------------
--------------------------------------------------
--------------------------------------------------
--------------------------------------------------
--------------------------------------------------
--------------------------------------------------
--------------------------------------------------
--------------------------------------------------
--------------------------------------------------
--------------------------------------------------
--------------------------------------------------
--------------------------------------------------
--------------------------------------------------
------------------------------------------GATCTCTC
CGATTCATACACTGAA------ATAGAAGCCTCC----------------
-----------------------AAC------------------------
--------------------------------------------------
--------------------------------------------------
--------------------------------------------------
--------------------------------------------------
----------------------------------TCGCTTTGGATCACT-
-----GCCGCA---------------------------------------
--------------------------------------------------
-------GATATATCTGACACAAGCCTGTCTCGTGACATGAGCAAGCAGG
GC---------CACTGGTGCAGTGTGGCGTACTGGGAGCACCGTACCCGC
------------GTGGGGCGT---CTCTACTCCGTATGCCAG--------
-CCTTCAGTAAGCATT---------TTCTATGATCTACCT---------C
AGGGA---AGC------GGCTTCTGCCTGGGCCAGCTC------------
---AATCTGGAA--------------------------------------
-------------------------AACCGGAGT---GAGGCAGCAGCCA
GGACAAGG------------------------------------------
------------------------------GGGAAG---ATTGGACTT--
--------------------------------------------------
--------------GGAATA------GTACTGAGCCGAGAG------GCT
---GATGGTGTGTGGGCTTAC------------------AAC--------
----------------------CGCAGCGATCATCCCGTATTCGTCAACT
CGCCCACTCTAGATGCACCTGCCTGCCGCCCCCTA------GTGGTGAGA
AAAGTGATG------------------------------------CCT--
----------GGA---TATTCCCTCAAAGTG-------------------
--------------------------------------------------
---------------TTTGATTACAAAAAA--------------------
-TCATGTGTTCTGCGGCATCACCCAACTCCTCCAGAACATACAGAC----
--------------------------------------------------
--------------------------------------------------
----------------GGACCCTATGATCCC------------CACAGTG
TCCGCATA---------------------------AGCTTTGCCAAG---
--------------------------------------------------
----------------GGT------TGG----------------------
--------------------------------------------------
--------------------------------------------------
----------GGC---CCGTGTTAT-------------------------
--------TCC---------------------------------------
--------------------------------------------------
-------------------CGCCAGATGATCACCTCTTGCCCCTGCTGGC
TCGAGGTCCTACTGGGACGA------------------------------
--------------------------------------------------
--------------------------------------------------
--------------------------------------------------
--------------------------------------------------
--------------------------------------------------
--------------------------------------------------
--------------------------------------------------
----------
>ENSCSAVT00000019139.1_CIOSA 
--------------------------------------------------
--------------------------------------------------
--------------------------------------------------
--------------------------------------------------
--------------------------------------------------
--------------------------------------------------
--------------------------------------------------
--------------------------------------------------
-----------------------------ATGTTGACGTTATATAGAAAA
AGACAGCTACGC--------------------------------------
--------------------------------------------------
--------------------------------------------------
--------------------------------------------------
--------------------------------------------------
--------------------------CGCAAATTAAAA---CGGAGA---
------------------ATCCTC--------------------------
-------------------------------------AAACAAAACCCC-
--ATC---------------CACGAG------------------------
--------------------------------------------------
----------------------------------GACTCGGTGCAGGCCC
ATGTT---------------------------CATGCGCTAATAGCAAGT
TTT---GAGGAAAGTCAG------------CTTGAAAACCTTTTTCTTGC
TTTAGACTCTCGGGGCTGCAACAGTGCACCT-------------------
-----------------------------------------TGTGTGCCC
TTCTCC---CCA--------------------------------------
--------------------------------------------------
--------------------------------GAGCAGGAACTTAAT---
------CCATCAGTTATA---AAACAGACCCAT-----------------
----GATATGGTGGTCTGTAAAGCTTTCCGCTGGCCTGACCTCGAGAACA
TGTCTAATCTTTGCTTGATGCCATTTTGTGAATCA------------CCT
------------CAAAGCAACCTC------ATCTGC--------------
-------CTCAATCCCTACCATTATTCAAAGTATATAGATTTACCA----
-----------------------------TTTACC---------------
--------------------------------------------------
--------------------------------------------------
-----------------------TCACTGCATTTATCTCCTTTTGAAAAT
--------------------------------------------------
--------------------------------------------------
--------------------TCCACCGAT---------CTTGAAAATAAA
AAT------------------CTG------------------TGTGATGA
CTATGAT-------------------------------------------
--------------------------------------------------
------------------TATCCCTCCGAAACAGAAATG-----------
--------------------------------------------------
--------------------------------------------------
--------------------------------------------------
--------------------------------------------------
--------------------------------------------------
--------------------------------------------------
--------------------------------------------------
--------------------------------------------------
--------------------------------------------------
--------------------------------------------------
--------------------------------------------------
--------------------------------------------------
--------------------------------------------------
--------------------------------------------------
--------------------------------------------------
--------------------------------------------------
--------------------------------------------------
------------------------------------------GGACTCAC
TTCAATGATCTCCTCA------AAAAGCGACAGT----------------
-----------------------CAG------------------------
---TTAATATCACACCCC--------------------------------
--------------------------------------------------
--------------------------------------------------
--------------------------------------------------
--------------------------------------------------
--------------------------------------------------
--------------------------------------------------
-------TACCCAACCGTCGTCACTCGTTCCAGA------------AGCA
GT---------GTTTGGTGCACGTTGGCATATTGGGAAGAACGGGACAGG
------------GTGGGTCGC---CTTTTCCCGGTCAACCAT--------
-AGATTCGTGAACGTG---------TTCGATCAGTCACTG---------A
AAGGC---GAT------GGTTTCTGTCTCGCCGCAGTC------------
---AGC--------------------------------------------
-------------------------AGTCGTTCA---AGTCGCTCCGCTA
AAGTTCGG------------------------------------------
------------------------------AGGTTA---ATTGGTCAC--
--------------------------------------------------
--------------GGAGTA------ACAATCGGCGTTGACCCCACGCTG
---CAAGAAGCGAGCTTATAC------------------AAC--------
----------------------AGAGGAGATTACCCTGTATTCGTCTACT
CCCCAGTTCTTCAGCCAGTTGCTTCACGTTCTCAACTC------GTCCAC
AAAGTCCTG------------------------------------CCT--
----------GGTGAATGCTGC---AGAATA-------------------
--------------------------------------------------
---------------TTCAACCACGCTATC--------------------
-GCCGCCGAGCTG------AAACATTGGCACGCCCAACATGTAACC----
--------------------------------------------------
--------------------------------------------------
----------CGAACCGGCCCGTATAACCCG------------TACACGG
TGCGCATA---------------------------AGTTTCGTTAAA---
--------------------------------------------------
----------------GGT------TGG----------------------
--------------------------------------------------
--------------------------------------------------
-------GGCGGA---GATCATTAC-------------------------
--------CGC---------------------------------------
--------------------------------------------------
-------------------AGGCAAGTAATAACATCGTGCCCTTGTTGGC
TTGAAATTCTATTTAGTTCGTCGCAGCGCTCT------------------
--------------------------------------------------
--------------------------------------------------
--------------------------------------------------
--------------------------------------------------
--------------------------------------------------
--------------------------------------------------
--------------------------------------------------
----------
>dper_GLEANR_9045_DROPE 
--------------------------------------------------
--------------------------------------------------
--------------------------------------------------
--------------------------------------------------
--------------------------------------------------
--------------------------------------------------
---------ATGGACACCGACGATGTGGAATCGAATACCAGCAGCGCCAT
G------------------------------------------------T
CCACCCTGGGGACA---------------CTCTTCTCGTTC---ACATCG
CCGGCTGTAAAG--------------------------------------
--------------------------------------------------
--------------------------------------------------
--------------------------------------------------
--------------------------------------------------
--------------------------AAGCTACTGGGC---TGGAAA---
------------------CAGGGC--------------------------
----------------------------------------------GAC-
--GAG---------------GAGGAA------------------------
--------------------------------------------------
----------------------------------AAATGGGCCGAGAAGG
CTGTA---------------------------GACAGTCTCGTGAAGAAG
CTA---AAGAAACGCAAG------GGAGCCATCGAGGAGCTGGAGCGGGC
ACTGTCCTGTCCCGGCCAGCCT---TCCAAA-------------------
-----------------------------------------TGTGTGACC
ATTCCA---CGA--------------------------------------
--------------------------------------------------
--TCATTG------------------------GATGGCCGATTGCAG---
------GTTTCACATCGC---AAAGGCCTGCCA-----------------
----CATGTTATTTATTGCCGCGTATGGCGCTGGCCTGATCTTCAGTCGC
ATCATGAACTGAAACCGCTCGAACTTTGCCAATAT------------CCA
---TTTAGCGCCAAACAGAAAGAG------GTCTGC--------------
-------ATCAACCCGTACCACTAC---AAGCGGGTGGAGAGTCCC----
-----------------------------GTCTTG---------------
--------------------------------------------------
--------------------------------------------------
-----------------------CCGCCCGTTCTAGTGCCGCGCCACTCT
------------------------GAA-----------------------
--------------------------------------------------
--------------------TTCGCCCCA------------GGACACTCG
ATG------------------CTG---------------------CAGTT
CAATCAC---------------------GTGGCCGAGCCTAGT-------
--------------------------------------------------
------------------ATGCCGCACAATGTGAGCTAC-----------
--------------------------------------------------
--------------------------------------------------
--------------------------------------------------
--------------------------------------------------
--------------------------------------------------
--------------------------------------------------
--------------------------------------------------
--------------------------------------------------
--------------------------------------------------
--------------------------------------------------
--------------------------------------------------
---------------------------------TCGAACACCGGCTTCAA
CTCG---------------CACAGTCTCAGCAAC------AGCAACACAT
CCGTGGGAAGTCCCAGCTCCGTCAACTCCAATCCG---------------
------------AACTCGCCA------TACGACAGCCTGGCC--------
----GGC-------------------------------------------
--------------------------------------------------
------------------------------------------ACACCGCC
ACCTGCTTACAGTCCC------TCGGAGGATGGC----------------
-----------------------AAT------------------------
---TCCAACAATCCGAAC--------------------------------
--------------------------------------------------
--------------------------------------------------
--------------------------------------------------
----------------------------GATGGCAATCAGCTGCTCGAC-
-----GCCCAG------------ATGGGG---------------------
--------------------------------------------------
-------GATGTGGCGCAGGTTAGCTACTCGGAG------------CCGG
CC---------TTCTGGGCTTCCATTGCCTACTATGAGCTCAATTGTCGA
------------GTGGGCGAG---GTGTTCCACTGCAACAAC--------
-AACTCCGTCATTGTCGATGGC---TTCACGAATCCATCC---------A
ACAAT---TCGGAT---CGCTGCTGTCTCGGCCAGTTG------------
---AGCAATGTG--------------------------------------
-------------------------AATCGGAAC---AGTACCATAGAGA
ATACGCGA------------------------------------------
------------------------------CGTCAT---ATAGGTAAA--
--------------------------------------------------
--------------GGCGTT------CATTTGTACTATGTG------ACC
---GGCGAGGTGTATGCCGAG------------------TGT--------
----------------------CTCTCCGATTCCGCCATATTCGTGCAGT
CCCGGAACTGCAACTACCACCATGGGTTCCATCCGAGC---ACCGTGTGC
AAAATACCA------------------------------------CCC--
----------GGA---TGCTCGCTCAAGATC-------------------
--------------------------------------------------
---------------TTCAACAATCAGGAA--------------------
-TTTGCTCAACTC------CTCTCACAGTCGGTGAACAATGGCTTC----
-----------------GAGGCCGTC------------------------
--------------------------------------------------
----------------TACGAGCTGACGAAA---ATG------TGCACTA
TTCGTATG---------------------------TCGTTCGTCAAG---
--------------------------------------------------
----------------GGC------TGG----------------------
--------------------------------------------------
--------------------------------------------------
----------GGA---GCGGAATAC-------------------------
--------CAT---------------------------------------
--------------------------------------------------
-------------------CGCCAGGATGTGACGTCGACACCCTGCTGGA
TCGAGATCCACTTACACGGGCCACTGCAATGGTTGGACAAGGTGCTCACA
CAGATGGGGTCTCCGCATAATGCAATTAGTTCGGTATCC-----------
--------------------------------------------------
--------------------------------------------------
--------------------------------------------------
--------------------------------------------------
--------------------------------------------------
--------------------------------------------------
----------
>ENSRNOT00000024831.2_RAT 
--------------------------------------------------
--------------------------------------------------
--------------------------------------------------
--------------------------------------------------
--------------------------------------------------
--------------------------------------------------
--------------------------------------------------
--------------------------------------------------
-----------------------------ATGTTCAGGACCAAACGATCT
GCGCTCGTCCGG--------------------------------------
--------------------------------------------------
--------------------------------------------------
--------------------------------------------------
--------------------------------------------------
--------------------------CGTCTCTGGAGGAGCCGTGCGCCC
GGCGGCGAGGACGAGGAGGAGGGCGTGGGGGGTGGCGGCGGCGGAGGCGA
CCTGCGGGGAGAAGGGGCGACGGACGGCCGGGCTTATGGGGCTGGTGGCG
GCGGT---------------GCGGGC---------------------AGG
GCTGGCTGCTGCCTGGGTAAGGCAGTCCGAGGTGCCAAAGGTCACCACCA
TCCCCATCCCCCATCCTCGGGTGCCGGGGCGGCCGGGGGCGCCGAGGCGG
ATCTG---------------AAGGCGCTCACGCACTCGGTGCTCAAGAAA
CTC---AAGGAGCGGCAG------------CTGGAGCTGCTGCTTCAGGC
CGTGGAGTCCCGCGGCGGTACGCGCACCGCG-------------------
-----------------------------------------TGCCTCCTG
CTGCCCGGCCGC--------------------------------------
--------------------------------------------------
-----CTG------------------------GACTGCAGGCTGGGCCCG
GGGGCGCCCGCCAGCGCGCAGCCCGCGCAGCCG---CCCTCGTCCTACTC
GCTCCCCCTCCTGCTGTGCAAAGTGTTCAGGTGGCCGGATCTCAGGCATT
CCTCGGAAGTCAAGAGGCTGTGTTGCTGTGAATCT------------TAC
---GGGAAGATCAACCCCGAGCTG------GTGTGC--------------
-------TGCAACCCCCATCACCTT---AGTCGACTCTGTGAACTA----
-----------------------------GAGTCT---------------
--------------------------------------------------
--------------------------------------------------
-----------------------CCCCCTCCTCCTTACTCCAGATACCCG
--------------------------------------------------
--------------------------------------------------
--------------------ATGGATTTT---------------------
--------------------------------------------------
--------------------------------------------------
--------------------------------------------------
------------------CTCAAACCAACTGCAGACTGTCCA--------
--------------------------------------------------
--------------------------------------------------
--------------------------------------------------
--------------------------------------------------
--------------------------------------------------
--------------------------------------------------
--------------------------------------------------
--------------------------------------------------
--------------------------------------------------
--------------------------------------------------
--------------------------------------------------
--------------------------------------------------
--------------------------------------------------
--------------------------------------------------
--------------------------------------------------
--------------------------------------------------
--------------------------------------------------
------------------------------------------GACGCTGT
ACCTTCCTCCGATGAA------ACCGGGGGAACG----------------
--------------------------------------------------
--------------------------------------------------
--------------------------------------------------
--------------------------------------------------
--------------------------------------------------
----------------------------------AATTATCTGGCCCCT-
-----GGGGGG---------------------------------------
--------------------------------------------------
-------CTTTCAGATTCCCAACTTCTTCTGGAG------------CCTG
GGGATCGGTCACACTGGTGCGTGGTGGCATACTGGGAGGAGAAGACTCGA
------------GTGGGGAGG---CTCTACTGTGTCCAAGAG--------
-CCCTCCCTGGATATC---------TTCTATGATCTACCT---------C
AGGGG---AAT------GGCTTTTGCCTCGGACAGCTC------------
---AATTCGGAC--------------------------------------
-------------------------AACAAGAGT---CAGCTGGTACAGA
AAGTGAGG------------------------------------------
------------------------------AGCAAG---ATCGGCTGT--
--------------------------------------------------
--------------GGCATC------CAGCTGACAAGGGAA------GTG
---GATGGCGTGTGGGTTTAC------------------AAC--------
----------------------CGCAGCAGTTACCCCATCTTCATCAAGT
CCGCCACACTGGACAACCCGGACTCCAGGACGCTG------TTGGTGCAC
AAAGTGTTC------------------------------------CCT--
----------GGT---TTCTCCATCAAGGCT-------------------
--------------------------------------------------
---------------TTTGACTATGAAAAG--------------------
-GCCTACAGCCTG---------CAGCGGCCCAATGACCACGAGTTC----
--------------------------------------------------
--------------------------------------------------
----------ATGCAGCAGCCATGGACGGGC------------TTCACCG
TGCAGATT---------------------------AGCTTCGTGAAG---
--------------------------------------------------
----------------GGC------TGG----------------------
--------------------------------------------------
--------------------------------------------------
----------GGC---CAGTGCTAC-------------------------
--------ACC---------------------------------------
--------------------------------------------------
-------------------CGCCAGTTCATCAGCAGTTGCCCGTGCTGGC
TGGAGGTCATCTTCAACAGCCGG---------------------------
--------------------------------------------------
--------------------------------------------------
--------------------------------------------------
--------------------------------------------------
--------------------------------------------------
--------------------------------------------------
--------------------------------------------------
----------
>DAD_CG5201-RA.3_DROME 
--------------------------------------------------
-------------------------------------------------A
TGATATTCCCAAGAGAAAAGAAGGTGTTATGGCGTTATGCGTCCAGCAAC
AATCCGAGCAATGGGGTGTCAGCAGCACCGCCCGCTCAGCCACCACGGCC
GCCTCCCCCTCCACATCGACCCCGCCCTCATCAGTGTACTCCAAGCTTTG
GTTATTCCTGCAACGAAGAGGACTCCTTGGCAATGCGACAGACGCCGCTG
CCGCCTTACAGTTCGATAGCCTGCGGGATGGACTGCTCCAGCTCAAACTC
C------------------------------------------------A
GCTCCTGTGGCCAG---------------AGTTTGAGTCTGAGTCAGGGG
CAAGGCCACAACAACAACAACAGCCATCCGTACCGCCGTCTGCCAAATCA
CATGGATGTGTTGCCGCCGCCTCCGTCAGCGTGCGACCGCTGCTGTACCG
CTCCTGGTTACAGCTGCGCAAGCTCCTGCGACGATATGTTGATCGACGGA
AGCGATCTGGATCAGGATCGGAGTCCGGATCAGGGACAGGTTCAGCCGGT
GGACCGCCGGATGATAAGTGCCACCACCTTTACGACCATGTTTCGGAAAT
GCTGCGGC------------------GGCGCAACGGAG---TCCACC---
------------------AGCGGA------TCCACACTTACGATTCCAGT
CAGCACGTCCAGAGCCACCGCTCATCCTCCCCAAACGCAA------GCC-
--CAG---------------AATGGC------------------------
--------------------------------------------------
----------------------------------AAACGATTTCGCGAGG
ATTTC---------------------------GAAGCGCTAATGAAGCAA
CTCAAGCGCAAGCAGAGA---------------AACGAACTTCTGCTTGC
AGTCAAGAGTCGCCTAGATCCGCCGACCAAG------ACGCAGCGCGATG
TCGTGGAACCCACCACCACCACCGCACCCACCTACCTGCAGTGCATCCTG
ATACCGTGCAAA--------------------------------------
--------------------------------------------------
--------------------------------------------------
---------ACGCAAACG---GTTTGGGAGCCG-----------------
----CACGTGACCGCCAGTCGCCTGTTTTTCTGGCGGGAATTGTGGAACG
CCAAGGAACTGAAGCGACTGCCCACTTGTCCCGCC------------GCC
---------------CGCGACTGCATCTACATGTGC--------------
-------TGCAATCCGCTGCATTGG---TTTCGCATCCTGCACCAG----
--------------------------------------------------
--------------------------------------------------
--------------------------------------------------
-----------------------CCCGAAACAGAATCCCCAACACCGCCG
--------------------------------------------------
--------------------------------------------------
--------------------TACCAACGC------TCAAAAATGCTGAGA
CTG---------------------------------AAAGATGCAGATTT
CGAAGAA---------------GACTCGCAGAACGATGCAAAG-------
--------------------------------------------------
------------------TCGGCAGCGCTCAGCACGTGGAGT--------
-------------------------------GCCGAAAGCACC-------
--------------------------------------------------
--------------------------------------------------
--------------------------------------------------
--------------------------------------------------
--------------------------------------------------
--------------------------------------------------
--------------------------------------------------
--------------------------------------------------
--------------------------------------------------
--------------------------------------------------
--------------------------------------------------
--------------------------------------------------
--------------------------------------------------
--------------------------------------------------
--------------------------------------------------
--------------------------------------------------
------------------------------------------AGCATTTC
GAACATCTACAAGCCG------GCTCTCTACGAG----------------
-----------------------TCG------------------------
---GTTACCACTGATGGA--------------------------------
--------------------------------------------------
--------------------------------------------------
--------------------------------------------------
--------------------------------------------------
--------------------------------------------------
--------------------------------------------------
-------AAAGATCATAACATCAACAGTCAG-------------------
-----------GTGTGGTGCCAAATCGCCTACTGGGAGATGGCCCACCGC
------------GTCGGGGAG---TTCTTTCACGCCAAAACG--------
-AATGCAGTCAATATC---------TACACGGATGGGATTGTGGCCAGTG
AGGTG---GAC------AGCATGTGCCTACGTGACCTC------------
---ACACCAGCA---------GGCAAT-----------------------
-------------------------CAGATCCAC---TCGGTGGTGCCAA
AAGCGCGT------------------------------------------
------------------------------CATACG---GTCGGATTG--
--------------------------------------------------
--------------GGGGTC------ACATTGAGTCTGGAG------AAC
---GGCGATGTTTGGATCTAC------------------AAT--------
----------------------CGTGGGAATACAACCATTTTTGTCGATT
CACCCACCCTGTCCGAAAATCTGGAC---------------CGAGTGTGC
AAAGTGATG------------------------------------CCG--
----------GGC---TATTGTCTGAAGGCC-------------------
--------------------------------------------------
---------------TTTGAAACCAATAGG--------------------
-GCTGAACTTCTG---AGCATGAGAGATCACGGACATCATCCCATG----
--------------------------------------------------
--------------------------------------------------
----------------GGACCCGTCGACTAC------------TTCAGCA
TTAAGATC---------------------------AGCTTTGGCAAG---
--------------------------------------------------
----------------GGC------TGG----------------------
--------------------------------------------------
--------------------------------------------------
----------GGA---CGCGACTAC-------------------------
--------AAA---------------------------------------
--------------------------------------------------
-------------------AGACAGGATATCATGGGCTGCCCCTGCTGGC
TGGAGGTTCACTTTAGTCATCTGCGG------------------------
--------------------------------------------------
--------------------------------------------------
--------------------------------------------------
--------------------------------------------------
--------------------------------------------------
--------------------------------------------------
--------------------------------------------------
----------
>dvir_GLEANR_3587_DROVI 
--------------------------------------------------
--------------------------------------------------
--------------------------------------------------
--------------------------------------------------
--------------------------------------------------
--------------------------------------------------
--------------------------------------------------
--------------------------------------------------
-----------------------------ATGTTGCCATTC---ACTCCG
CAAGTGGTTAAA--------------------------------------
--------------------------------------------------
--------------------------------------------------
--------------------------------------------------
--------------------------------------------------
--------------------------CGTTTGTTAGCA---CTCAAA---
------------------AAGGGC--------------------------
----------------------------------AACGAGGACAACAGT-
--GTC---------------GAGGGC------------------------
--------------------------------------------------
----------------------------------AAGTGGTCCGAGAAGG
CCGTC---------------------------AGGAATCTGGTGAAGAAG
ATC---AAAAAGAATTCA---------CAGATTGAGGAACTAGAGCGCGC
CATCTCCACACAGAACTGCAAT---ACTCGG-------------------
-----------------------------------------TGTGTGACT
GTGCCG---CGC--------------------------------------
--------------------------------------------------
--AGCAAG------------------------CCCGCTGCCACCGGC---
------GAAAGCCTACGC---AAGGGCTTACCG-----------------
----CACGTCATATATTGCCGTTTGTGGCGCTGGCCCGATCTGCAGTCAC
AGAATGAATTGAAACCGCTCGAGCATTGCGAGTAC------------GCG
---TTCCATTTGCGCAAGGACGAT------ATCTGC--------------
-------ATTAATCCGTATCACTAT---AAAAAGATTGAGCTATCA----
-----------------------------ATATTG---------------
--------------------------------------------------
--------------------------------------------------
-----------------------GTTCCCAAGTCGCTACCAACGCCTCCT
--------------------------------------------------
--------------------------------------------------
-----------------------GACTCC------ATTGTCGATTATCCA
TTG---------------------------------------GACAATCA
TACGCATCAG----------------------------------------
--------------------------------------------------
------------------ATACCAAATAATACGGAATACAAT--------
-------------------------------GCTGCAATAATACGCAGCG
CC------------------------------------------------
--------------------------------------------------
--------------------------------------------------
--------------------------------------------------
------------------------------TCGCTCAGTCCGCCACAGTA
TATGGAATTGGGTGGCAGCAGCAGCAACAGCAGCAGCAACAACACAACAG
CAACTGGAGCCGGCGGC---------------------------------
--------------------------------------------------
--------------------------------------------------
--------------------------------------------------
---TATCAGCAGCAGCAGCAGCAGCAGCAACAACAACAACAACAACACTC
GCCG---------------CTATCCTTTGGCAGC------GTGGTAGGCG
TGGGCCAGAACTTGCCGCCAGGCAGCTGCAACATGGACTCGCAATCCAGC
GTGCTCAGCGTGGGCAGCAGC------ATACCCAACACGGGC--------
--------------------------------------------------
--------------------------------------------------
------------------------------------------ACACCGCC
GCCAGGCTATATGAGC------GAGGATGGCGAT----------------
--------------------------------------------------
--------------------------------------------------
--------------------------------------------------
--CCAATTGATCCA------AATGATAATATGAATATG------------
--------------------------------------------------
----------------------------------TCGCGGCTAACACCG-
-----CCCGCC---------------------------------------
--------------------------------------------------
-------GATGCTGCACCAGTGATGTACCATGAG------------CCGG
CC---------TTCTGGTGCTCCATATCCTACTATGAGCTAAATACACGA
------------GTGGGCGAA---ACCTTTCACGCCTCACAG--------
-CCATCGATAACGGTGGACGGC---TTTACCGATCCATCC---------A
ATTCG---GAG------CGCTTCTGTCTGGGCCTCCTC------------
---TCCAACGTG--------------------------------------
-------------------------AATCGCAAC---GAGGTTGTTGAGC
AAACCCGT------------------------------------------
------------------------------CGCCAT---ATTGGCAAA--
--------------------------------------------------
--------------GGCGTT------CGCCTCTACTATATT------GGC
---GGCGAGGTCTTTGCCGAA------------------TGC--------
----------------------CTAAGTGATTCGTCAATCTTCGTGCAGA
GTCCCAATTGTAATCAGCGCTATGGCTGGCATCCGGCA---ACCGTTTGT
AAAATACCG------------------------------------CCT--
----------GGA---TGCAATTTGAAGATC-------------------
--------------------------------------------------
---------------TTCAATAATCAGGAG--------------------
-TTTGCCGCCTTG------CTCTCCCAATCGGTATCCCAGGGATTC----
-----------------GAGGCTGTT------------------------
--------------------------------------------------
----------------TATCAGCTAACGCGC---ATG------TGCACCA
TTCGCATG---------------------------TCCTTCGTTAAG---
--------------------------------------------------
----------------GGC------TGG----------------------
--------------------------------------------------
--------------------------------------------------
----------GGC---GCCGAATAT-------------------------
--------CGC---------------------------------------
--------------------------------------------------
-------------------CGACAGACGGTTACCTCAACCCCCTGCTGGA
TCGAACTCCATTTGAATGGACCACTCCAGTGGCTCGATCGTGTACTCACC
CAGATGGGCTCGCCTCGTTTGCCCTGCAGCTCCATGTCC-----------
--------------------------------------------------
--------------------------------------------------
--------------------------------------------------
--------------------------------------------------
--------------------------------------------------
--------------------------------------------------
----------
>ENSCAFT00000027567.2_CANFA 
--------------------------------------------------
--------------------------------------------------
--------------------------------------------------
--------------------------------------------------
--------------------------------------------------
--------------------------------------------------
--------------------------------------------------
--------------------------------------------------
-----ATGTCGTCC---------------ATCCTGCCCTTC---ACCCCC
CCGATCGTGAAG--------------------------------------
--------------------------------------------------
--------------------------------------------------
--------------------------------------------------
--------------------------------------------------
--------------------------CGCCTGCTGGGC---TGGAAG---
------------------AAGGGC--------------------------
-------------------------------------GAGCAGAACGGG-
--CAG---------------GAGGAG------------------------
--------------------------------------------------
----------------------------------AAGTGGTGCGAGAAGG
CGGTC---------------------------AAGAGTTTGGTCAAGAAG
CTC---AAGAAGACC---------GGGCAGTTGGACGAGCTGGAGAAGGC
CATCACCACGCAGAACGTCAAC---ACCAAG-------------------
-----------------------------------------TGCATCACC
ATCCCC---AGG--------------------------------------
--------------------------------------------------
--TCCCTG------------------------GATGGCCGGCTGCAG---
------GTGTCCCATCGG---AAGGGGCTCCCG-----------------
----CATGTCATCTACTGCCGCCTGTGGCGATGGCCCGACCTGCACAGCC
ACCACGAGCTGCGGGCCATGGAGCTGTGTGAGTTC------------GCC
---TTCAACATGAAGAAGGACGAG------GTCTGC--------------
-------GTGAATCCCTACCACTAT---CAGAGGGTAGAGACCCCA----
-----------------------------GTTCTA---------------
--------------------------------------------------
--------------------------------------------------
-----------------------CCTCCCGTGTTGGTGCCACGCCACACA
--------------------------------------------------
--------------------------------------------------
--------------------GAGATCCCG------GCCGAGTTCCCCCCG
CTG---------------------------------------GACGACTA
CAGCCATTCC----------------------------------------
--------------------------------------------------
------------------ATCCCCGAGAACACTAACTTCCCC--------
--------------------------------------------------
--------------------------------------------------
--------------------------------------------------
--------------------------------------------------
--------------------------------------------------
--------------------------------------------------
--------------------------------------------------
--------------------------------------------------
--------------------------------------------------
--------------------------------------------------
--------------------------------------------------
--------------------------------------------------
--------------------------------------------------
--GCGGGCATCGAGCCCCAGAGCAATATTCCAGAA---------------
--------------------------------------------------
--------------------------------------------------
--------------------------------------------------
------------------------------------------ACCCCACC
CCCTGGCTACCTGAGC------GAAGATGGAGAG----------------
--------------------------------------------------
---ACCAGTGACCACCAG--------------------------------
-------------------------------------------ATGAACC
ACAGCATGGACGCAGGTTCTCCAAACCTCTCCCCGAATCCGATG------
--------------------------------------------------
----------------------------------TCCCCAGCACACAAT-
-----AATTTG---------------------------------------
--------------------------------------------------
-------GACCTGCAGCCTGTCACCTACTGCGAG------------CCGG
CC---------TTCTGGTGCTCCATCTCCTACTACGAGCTGAACCAGCGC
------------GTGGGGGAG---ACCTTCCACGCCTCGCAG--------
-CCCTCCATGACGGTGGACGGC---TTCACCGACCCCTCC---------A
ACTCG---GAG------CGCTTCTGCCTCGGCCTGCTC------------
---TCCAACGTC--------------------------------------
-------------------------AACAGGAAC---GCGGCCGTGGAGC
TCACGCGG------------------------------------------
------------------------------AGGCAC---ATCGGGCGA--
--------------------------------------------------
--------------GGCGTG------CGGCTGTACTACATC------GGC
---GGGGAGGTCTTCGCAGAG------------------TGC--------
----------------------CTCAGCGACAGTGCCATCTTTGTCCAGT
CTCCCAACTGCAACCAGCGCTACGGCTGGCACCCGGCC---ACCGTCTGC
AAGATCCCC------------------------------------CCA--
----------GGG---TGCAACCTGAAGATC-------------------
--------------------------------------------------
---------------TTCAACAACCAGGAG--------------------
-TTTGCCGCCCTC------CTGGCTCAATCCGTCAACCAGGGCTTC----
-----------------GAGGCGGTC------------------------
--------------------------------------------------
----------------TACCAGTTGACGCGG---ATG------TGTACCA
TCCGCATG---------------------------AGCTTCGTCAAA---
--------------------------------------------------
----------------GGC------TGG----------------------
--------------------------------------------------
--------------------------------------------------
----------GGA---GCAGAATAC-------------------------
--------AGG---------------------------------------
--------------------------------------------------
-------------------AGACAGACAGTGACCAGCACCCCCTGCTGGA
TCGAGCTGCACCTGAACAGGCCCTTGCAGTGGCTTGACAAGGTCCTCACC
CAGATGGGTTCCCCGAGCATCCGCTGTTCCAGTGTGTTT-----------
--------------------------------------------------
--------------------------------------------------
--------------------------------------------------
--------------------------------------------------
--------------------------------------------------
--------------------------------------------------
----------
>ENSXETT00000051117.2_XENTR 
--------------------------------------------------
--------------------------------------------------
--------------------------------------------------
--------------------------------------------------
--------------------------------------------------
--------------------------------------------------
--------------------------------------------------
-------------------------------------------------A
TGAATGTGACAAGC---------------TTATTCTCCTTC---ACAAGC
CCAGCGGTGAAG--------------------------------------
--------------------------------------------------
--------------------------------------------------
--------------------------------------------------
--------------------------------------------------
--------------------------AGGCTGCTTGGT---TGGAAA---
------------------CAGGGA--------------------------
----------------------------------------------GAT-
--GAA---------------GAAGAG------------------------
--------------------------------------------------
----------------------------------AAGTGGGCAGAGAAAG
CAGTG---------------------------GATGCTTTGGTGAAAAAG
CTG---AAGAAGAAAAAA------GGAGCCATGGAGGAACTGGAAAAGGC
CCTGAGCTGTCCTGGACAGCCC---AGTAAC-------------------
-----------------------------------------TGTGTCACC
ATTCCT---CGC--------------------------------------
--------------------------------------------------
--TCCTTG------------------------GATGGCAGGCTGCAA---
------GTGTCACACCGT---AAGGGCCTACCA-----------------
----CATGTGATTTATTGCCGTGTGTGGCGTTGGCCTGATTTACAGAGTC
ACCATGAACTGAAACCCTTGGAGTGCTGCGAATAT------------CCT
---TTTGGTTCCAAACAGAAGGAG------GTTTGC--------------
-------ATCAACCCATATCATTAT---AAACGAGTGGAGAGTCCT----
-----------------------------GTCCTG---------------
--------------------------------------------------
--------------------------------------------------
-----------------------CCGCCTGTTCTTGTTCCACGGCACAGC
------------------------GAG-----------------------
--------------------------------------------------
--------------------TACAACCCA------CAACACAGTCTCCTC
GCG------------------------------------------CAGTT
CCGAAAC---------------TTGGAGCCAAGTGAGCCACAT-------
--------------------------------------------------
------------------ATGCCTCACAACGCTACTTTTCCA--------
-------------------------------GACTCTTTCCAGCAGCCAA
AC------------------------------------------------
--------------------------------------------------
--------------------------------------------------
--------------------------------------------------
--------------------------------------------------
--------------------------------------------------
--------------------------------------------------
--------------------------------------------------
--------------------------------------------------
--------------------------------------------------
---------------------AGCCATCCGTTCCCTCACTCGCCCAACAG
CAGC---------------TACCCAAATTCACCT------GGAAGCAGCA
GTACTTACCCTCACTCCCCGGCAAGCTCTGATCCT---------------
------------GGGAGCCCT------TTCCAAATACCAGGTATG-----
--------------------------------------------------
--------------------------------------------------
------------------------------------------ACTTTGAG
TTATTCTTATATGCCC------CCTGAGGATCAG----------------
--------------------------------------------------
---ATGACGCAAGACAAC--------------------------------
----------------------------------------------TCTC
AGCCAATGGACACAAACATGATGGTGCCGAACATC---------------
--------------------------------------------------
----------------------------------CCACAAGATATCAAT-
-----AGAGCA---------------------------------------
--------------------------------------------------
-------GATGTACAGGCTGTTGCGTATGAAGAG------------CCAA
AA---------CACTGGTGCTCCATTGTCTATTATGAGCTCAACAATCGT
------------GTGGGAGAA---GCTTTCCATGCCTCCTCC--------
-ACAAGTGTGTTGGTGGATGGC---TTCACTGATCCTTCA---------A
ACAACAGGAAC------AGATTTTGCCTTGGGCTTCTG------------
---TCCAATGTT--------------------------------------
-------------------------AACCGGAAC---TCGACCATTGAAA
ACACCAGG------------------------------------------
------------------------------CGGCAT---ATTGGGAAA--
--------------------------------------------------
--------------GGTGTG------CATTTATACTACGTT------GGG
---GGTGAGGTCTATGCCGAA------------------TGC--------
----------------------TTAAGCGACAGCAGTATTTTTGTTCAGA
GCCGGAATTGTAACTTTCACCACGGTTTCCATCCAACA---ACTGTGTGT
AAAATCCCC------------------------------------AGT--
----------GGC---TGCAGTCTAAAGATT-------------------
--------------------------------------------------
---------------TTTAACAACCAAGAA--------------------
-TTTGCTCAGCTT------TTGGCCCAGTCTGTAAACCATGGCTTT----
-----------------GAAACGGTC------------------------
--------------------------------------------------
----------------TATGAACTGACAAAG---ATG------TGCACTA
TTCGGATG---------------------------AGTTTTGTCAAG---
--------------------------------------------------
----------------GGT------TGG----------------------
--------------------------------------------------
--------------------------------------------------
----------GGT---GCAGAATAT-------------------------
--------CAT---------------------------------------
--------------------------------------------------
-------------------CGCCAGGATGTGACAAGCACCCCCTGCTGGA
TTGAGATTCACCTTCATGGCCCACTTCAATGGCTGGATAAAGTACTTACT
CAGATGGGCTCCCCCCATAATCCCATCTCATCTGTCTCT-----------
--------------------------------------------------
--------------------------------------------------
--------------------------------------------------
--------------------------------------------------
--------------------------------------------------
--------------------------------------------------
----------
>Q8QGG5_XENLA_XENLA 
--------------------------------------------------
--------------------------------------------------
--------------------------------------------------
--------------------------------------------------
--------------------------------------------------
--------------------------------------------------
---------------------------------------ATGCACGCCAG
C------------------------------------------------A
CTCCCATCAGCTCT---------------TTGTTCTCCTTC---ACTAGC
CCTGCTGTCAAA--------------------------------------
--------------------------------------------------
--------------------------------------------------
--------------------------------------------------
--------------------------------------------------
--------------------------AGGCTGCTTGGC---TGGAAG---
------------------CAAGGG--------------------------
----------------------------------------------GAC-
--GAA---------------GAAGAA------------------------
--------------------------------------------------
----------------------------------AAATGGGCAGAGAAAG
CGGTG---------------------------GACTCGCTTGTGAAGAAA
CTT---AAGAAGAAGAAA------GGGGCAATGGAGGAACTAGAAAGGGC
TTTAAGTTGTCCAGGGCAACCT---AGTAAA-------------------
-----------------------------------------TGTGTCACT
ATCCCA---CGG--------------------------------------
--------------------------------------------------
--TCATTG------------------------GATGGGAGGTTACAA---
------GTGTCCCATCGC---AAAGGCCTCCCC-----------------
----CATGTCATCTATTGCCGGGTTTGGAGGTGGCCTGATCTGCAGTCTC
ATCATGAGCTGAAACCAATGGAATGCTGCGAGTTC------------CCT
---TTTGGGTCCAAGCAGAAGGAC------GTGTGC--------------
-------ATCAACCCCTACCATTAC---CGGAGGGTGGAAACACCA----
-----------------------------GTGTTA---------------
--------------------------------------------------
--------------------------------------------------
-----------------------CCGCCGGTGCTTGTTCCAAGACACAGC
------------------------GAG-----------------------
--------------------------------------------------
--------------------TTCAACCCA------------CAGCTGAGC
CTT------------------CTA------------------GCAAAGTT
TCGAAAC------------ACCTCGCTGAATAATGAACCATTA-------
--------------------------------------------------
------------------ATGCCACACAATGCAACTTTCCCG--------
-------------------------------GAGTCTTTCCAGCAG---C
CC------------------------------------------------
--------------------------------------------------
--------------------------------------------------
--------------------------------------------------
--------------------------------------------------
--------------------------------------------------
--------------------------------------------------
--------------------------------------------------
--------------------------------------------------
--------------------------------------------------
------------------CCATGCACTCCATTCTCTTCCTCACCAAGTAA
CATC---------------TTCTCTCAGTCCCCG------AACACAGTGG
GCTATCCAGATTCTCCTAGGAGTTCCACTGACCCA---------------
------------GGAAGCCCC------CCGTACCAGATCACA--------
----GAG-------------------------------------------
--------------------------------------------------
------------------------------------------ACGCCCCC
TCCGCCATATAATGCT------CCAGACCTTCAA----------------
--------------------------------------------------
---GGGAATCAAAACAGA--------------------------------
--------------------------------------------------
--CCAACTGCAGAC------CCAGCTGAATGCCAGTTA------------
--------------------------------------------------
----------------------------------GTTTTGTCAGCACTG-
-----AACAGA---------------------------------------
--------------------------------------------------
-------GACTTTCGCCCGGTTTGCTATGAAGAG------------CCAT
TG---------CATTGGTGTTCTGTCGCTTATTATGAACTGAATAATCGA
------------GTAGGGGAG---ACCTTCCAGGCCTCCGCA--------
-CGCAGTGTCCTCATCGGCGGG---TTCACGGACCCCTCC---------A
ATAAT---AAGAAC---AGGTTCTGCTTAGGACTTCTC------------
---TCAAATGTC--------------------------------------
-------------------------AACCGCAAC---TCCACTATTGAAA
ACACCCGC------------------------------------------
------------------------------AGACAC---ATTGGAAAG--
--------------------------------------------------
--------------GGGGTC------CATCTTTACTACGTG------GGC
---GGAGAGGTGTATGCAGAA------------------TGC--------
----------------------GTGAGCGACAGCAGCATTTTCGTACAGA
GTCGCAACTGCAATTACCAGCACGGCTTCCATCCCTCC---ACTGTCTGC
AAGATCCCC------------------------------------AGT--
----------GGC---TGCAGCCTGAAGATC-------------------
--------------------------------------------------
---------------TTTAATAACCAACTA--------------------
-TTTGCCCAGCTA------CTTTCCCAGTCCGTTAACCAAGGGTTC----
-----------------GAGGTGGTT------------------------
--------------------------------------------------
----------------TATGAGCTGACGAAA---ATG------TGCACAA
TTCGTATG---------------------------AGCTTTGTTAAA---
--------------------------------------------------
----------------GGA------TGG----------------------
--------------------------------------------------
--------------------------------------------------
----------GGA---GCAGAATAT-------------------------
--------CAC---------------------------------------
--------------------------------------------------
-------------------CGACAGGATGTCACTAGCACCCCCTGCTGGA
TTGAAATCCATCTACACGGGCCGCTTCAATGGCTGGACAAGGTTCTGACA
CAGATGGGTTCACCGCATAATCCAATCTCTTCCGTATCGAAACTC-----
--------------------------------------------------
--------------------------------------------------
--------------------------------------------------
--------------------------------------------------
--------------------------------------------------
--------------------------------------------------
----------
>dper_GLEANR_4007_DROPE 
--------------------------------------------------
-------------------------------------ATGATATTCCCAA
ACGAAAAGAAGAAAGAACTATGGCGTTATGCGTCAAAAAACAATCCGGGT
GCGTGCGATGGGGTGCCAGGACCCACACAGCCACCACAGCCGCCGCCCCC
TCCACATCGACACCGCCCTCAGATGCTGCGGGGTTCCTCGTTTGGCAGCA
GCAGCTTCTTTTGCGAGGAAGCCTCCTTACCGATGCGACAAACGCCCCCG
CCACCATACAATTCGATTCCCTACGCGACAGACTGCTGCGGCCCTTACTG
C------------------------------------------------C
AGAACAACAGCGGCAGCCCCAACGCCAACAACTCCCGCCTCCCCCGTCCA
CCACTAAACTTCACACAACAGTTAGTACCACGTGCGGATACTGTGGGATC
ACCACCAACCGCGCTCAGTGCCACAGAAGAGTCGGACTTCAGCTATACCA
AACCTGGATGCAGCTGCGCAAGCTCTGGCGACGATATGTTGATCGACGAA
AACGATCAAATGCACCATCAGACCTCAACGTCGCCTCGTTCCGTGGCATC
AGTGAGTGCGACGACCTTTCGAACGACTGCGGCGAATATGTTT-------
--------------------------CGCAACTGCTGTGGCAGCGGTGGC
CATGCAGCGGAGGCCAGCAGTGGC---------------------TCGAC
TTGCTGGAGCCGCGAGAACACAATTCCATTCACAAAACCATCGCACCCT-
--CAT---------------CCCCAG------------------------
--------------------------------------------------
----------------------------------CATCGCATTCGAAAAG
ACTTC---------------------------GATGCCTTGATGAAGCTG
CTG---AAGCCAAAGCAA------------CAGTCGGAGCTTTTGCGTGC
C-------------------------------------------------
-----------------------------------------TGCATTCTG
ATCAAG--------------------------------------------
--------------------------------------------------
--------------------------------------------------
------TGCAGCACCTCG---TCAGCCGAGCAG-----------------
----CACTTGAACGCGTGTCGACTCTTCTTTTGGTCCAGCCTCAGGAACG
GCATGGAGCTAAAACGCCTGCCCGCCTGTCCCAGC------------GCA
---------------CGAGACTGCGTTTACACATGT--------------
-------TGCAATCCACTGCACTGG---TATCGCATAATCCACTTC----
-----------------------------AACGAC---------------
--------------------------------------------------
--------------------------------------------------
-----------------------ACAGAGTCCTCACTTCCGCCATACCAA
--------------------------------------------------
--------------------------------------------------
--------------------------------------------------
--------------------------------------------------
--------------------------------------------------
--------------------------------------------------
--------------------------------------------------
--------------------------------------------------
--------------------------------------------------
--------------------------------------------------
--------------------------------------------------
--------------------------------------------------
--------------------------------------------------
--------------------------------------------------
--------------------------------------------------
--------------------------------------------------
--------------------------------------------------
--------------------------------------------------
--------------------------------------------------
--------------------------------------------------
--------------------------------------------------
--------------------------------------------------
--------------------------------------------------
--------------------------------------------------
------------------------------------------CGTTCCAA
CAAAATATTGCGACTG------AAAGATGCAGGT----------------
--------------------------------------------------
--------------------------------------------------
--------------------------------------------------
--------------------------------------------------
--------------------------------------------------
--------------------------------------------------
--------------------------------------------------
--------------------------------------------------
-------GACACAGTCAACACCAAG-------------------------
-----------GGCTGGTGCCAAATTGCCTATTGGGAGCTGTCCCATCGC
------------GTTGGAGAG---TTCTTTCACGCTAGAAAG--------
-ACAACTGTCAATATC---------TACACAGATGGGGTTGTGGACAGTG
GTGGA---GAT------AGCATGTGCCTTCGCGAGCTA------------
---ACTGCCGTGGGCAGGGGA-----------------------------
-------------------------CCTCACTCT---GACGCTGTCCAAA
ATACACGA------------------------------------------
------------------------------CAAAAA---GTCGGGCTA--
--------------------------------------------------
--------------GGAGTT------ACATTGAGCCTTGAA------AGC
---GGCGATGTTTGGATTTAC------------------AAT--------
----------------------CGAGGCAACGTGCCAATCTTTGTAGACT
CTCCGACACTAGCCGAACATCTGGAC---------------CGTGTCTGC
AAAGTAATG------------------------------------CCT--
----------GGA---TATTGTCTGAAGGCC-------------------
--------------------------------------------------
---------------TTCGAAACTAACAGG--------------------
----GCTCAACTG------TTAATCACAAAACGGTCTCATAATCAT----
--------------------------------------------------
--------------------------------------------------
----------CCATTGGGACCTATCGACCGG------------TTTAGCA
TGAAAATA---------------------------AGTTTCGTCAAG---
--------------------------------------------------
----------------GGC------TGG----------------------
--------------------------------------------------
--------------------------------------------------
----------GGT---CATACATAC-------------------------
--------AAA---------------------------------------
--------------------------------------------------
-------------------CGGCAGGATATTATGGGCTGTCCCTGCTGGC
TGGAGGTGCATTTCAGCCACCTGCGG------------------------
--------------------------------------------------
--------------------------------------------------
--------------------------------------------------
--------------------------------------------------
--------------------------------------------------
--------------------------------------------------
--------------------------------------------------
----------
>dgri_GLEANR_10237_DROGR 
--------------------------------------------------
--------------------------------------------------
--------------------------------------------------
--------------------------------------------------
--------------------------------------------------
--------------------------------------------------
---------ATGGACACCGATGATGTGGAATCAAATACAAGCAGCGCCAT
C------------------------------------------------A
CAACATTGGGCACA---------------TTATTCTCATTC---CAATCG
CCGGCCGTTAAA--------------------------------------
--------------------------------------------------
--------------------------------------------------
--------------------------------------------------
--------------------------------------------------
--------------------------AAGCTACTCGGC---TGGAAA---
------------------CAGGGC--------------------------
----------------------------------------------GAC-
--GAG---------------GAGGAG------------------------
--------------------------------------------------
----------------------------------AAATGGGCCGAGAAGG
CCGTC---------------------------GACAGTTTGGTCAAGAAG
CTA---AAGAAGCGCAAG------GGCGCCATCGAGGAACTCGAACGTGC
TCTCTCCTGCCCCGGACAGCCA---TCCAAG-------------------
-----------------------------------------TGTGTGACA
ATTCCA---CGC--------------------------------------
--------------------------------------------------
--TCCCTA------------------------GACGGAAGATTACAG---
------GTATCTCATCGG---AAGGGTCTGCCG-----------------
----CATGTGATTTATTGTCGGGTTTGGCGCTGGCCCGATTTGCAGTCGC
ATCATGAACTGAAACCGCTCGAATTATGCCAATAT------------CCG
---TTTAGCGCCAAACAGAAGGAG------GTGTGC--------------
-------ATCAATCCGTATCACTAC---AAGCGGGTGGAGAGTCCG----
-----------------------------GTGCTG---------------
--------------------------------------------------
--------------------------------------------------
-----------------------CCGCCAGTGTTGGTGCCACGCCACTCA
------------------------GAA-----------------------
--------------------------------------------------
--------------------TTTGCACCG------------GGCCATTCG
ATG---------------------------------------CTGCAGTT
CAATCAG---------------------ATGGCCGAGCCGAGT-------
--------------------------------------------------
------------------ATGCCGCACAATGTTAGCTAC-----------
--------------------------------------------------
--------------------------------------------------
--------------------------------------------------
--------------------------------------------------
--------------------------------------------------
--------------------------------------------------
--------------------------------------------------
--------------------------------------------------
--------------------------------------------------
--------------------------------------------------
--------------------------------------------------
---------------------------------TCGAACAGTGGCTTCAA
TTCG---------------CACAGTCTCAGCAAT------AGCAACACAT
CGGTGAGCAGCCCCAGTTCGGTTAACTCCAATCCA---------------
------------AATTCACCG------TATGACAGTTTGGCG--------
----GGC-------------------------------------------
--------------------------------------------------
------------------------------------------ACACCGCC
ACCCGCCTACAGCCCC------TCGGAGGATGGC----------------
-----------------------AAT------------------------
---TCGAACAATCCAAAC--------------------------------
--------------------------------------------------
--------------------------------------------------
--------------------------------------------------
----------------------------GATGGCACACAAATGCTCGAC-
-----GCCCAA------------ATGGGC---------------------
--------------------------------------------------
-------GATGTTGCCCAGGTTAGCTACTCGGAG------------CCAG
CA---------TTTTGGGCATCCATTGCCTATTATGAGCTCAATTGTCGC
------------GTCGGCGAA---GTCTTTCACTGCAACAAC--------
-AATTCGGTCATTGTTGATGGC---TTCACGAATCCATCG---------A
ACAAC---TCCGAT---CGCTGCTGTCTCGGCCAGCTG------------
---AGCAATGTG--------------------------------------
-------------------------AATCGCAAC---AGTACCATTGAAA
ATACACGC------------------------------------------
------------------------------CGTCAT---ATAGGTAAA--
--------------------------------------------------
--------------GGCGTT------CATTTGTACTATGTT------ACT
---GGGGAGGTGTATGCCGAA------------------TGT--------
----------------------TTGTCCGATTCCGCCATATTTGTGCAGT
CGCGCAATTGCAATTATCATCACGGCTTCCATCCGAGC---ACTGTGTGT
AAAATACCG------------------------------------CCC--
----------GGC---TGTTCGCTAAAGATC-------------------
--------------------------------------------------
---------------TTCAACAATCAGGAA--------------------
-TTTGCTCAACTC------TTATCGCAATCGGTGAACAATGGCTTC----
-----------------GAGGCCGTC------------------------
--------------------------------------------------
----------------TATGAGCTGACCAAA---ATG------TGCACGA
TTCGCATG---------------------------TCCTTTGTCAAG---
--------------------------------------------------
----------------GGC------TGG----------------------
--------------------------------------------------
--------------------------------------------------
----------GGC---GCCGAATAC-------------------------
--------CAT---------------------------------------
--------------------------------------------------
-------------------AGACAGGATGTGACCTCGACGCCCTGCTGGA
TCGAGATACATTTGCATGGGCCGCTCCAGTGGCTGGACAAGGTGCTCACC
CAGATGGGCTCGCCGCATAATGCAATCAGCTCCGTATCC-----------
--------------------------------------------------
--------------------------------------------------
--------------------------------------------------
--------------------------------------------------
--------------------------------------------------
--------------------------------------------------
----------
>SMAD6_ENST00000288840.2_HUMAN 
--------------------------------------------------
--------------------------------------------------
--------------------------ATGTTCAGGTCCAAACGCTCGGGG
CTGGTGCGGCGACTTTGGCGAAGTCGTGTGGTCCCCGACCGGGAGGAAGG
CGGCAGCGGCGGCGGCGGTGGCGGCGACGAGGATGGGAGCTTGGGCAGCC
GAGCTGAGCCGGCCCCGCGGGCAAGAGAGGGCGGAGGCTGCGGCCGCTCC
GAAGTCCGCCCGGTAGCCCCGCGGCGGCCCCGGGACGCAGTGGGACAG--
-------------------------------------------------C
GAGGCGCCCAGGGCGCGGGGAGGCGCCGGCGCGCAGGGGGCCCCCCGAGG
CCCATGTCGGAGCCAGGGGCCGGCGCTGGGAGCTCCCTGCTGGACGTGGC
GGAGCCGGGAGGCCCGGGCTGGCTGCCCGAGAGTGACTGCGAGACG----
--------------------------------------------------
--------------------------------------------------
--------------------------------------------------
--------------------------GTGACCTGCTGTCTCTTTTCG---
------------------GAGCGGGACGCCGCCGGCGCGCCCCGGGACGC
CAGCGACCCCCTGGCCGGGGCGGCCCTGGAGCCGGCGGGCGGCGGGCGG-
--AGT---------------CGCGAA------------------------
--------------------------------------------------
----------------------------------GCGCGCTCGCGGCTGC
TGCTGCTGGAGCAGGAACTCAAAACCGTCACGTACTCGCTGCTGAAGCGG
CTC---AAGGAGCGCTCG------------CTGGACACGCTGCTGGAGGC
GGTGGAGTCCCGCGGCGGCGTGCCGGGCGGC-------------------
-----------------------------------------TGCGTGCTG
GTGCCG--------------------------------------------
--------------------------------------------------
--------------------------------CGCGCCGACCTCCGC---
------CTGGGCGGCCAG---CCCGCGCCGCCG-----------------
----CAGCTGCTGCTCGGCCGCCTCTTTCGCTGGCCCGACCTGCAGCACG
CCGTGGAGCTGAAGCCCCTGTGCGGCTGCCACAGC---------------
---TTCGCCGCCGCCGCCGACGGCCCTACCGTGTGC--------------
-------TGCAACCCCTACCACTTC---AGCCGGCTCTGCGGGCCC----
-----------------------------GAATCT---------------
--------------------------------------------------
--------------------------------------------------
-----------------------CCGCCACCTCCCTACTCTCGGCTGTCT
--------------------------------------------------
--------------------------------------------------
--------------------------------------------------
--------------------------------------------------
--------------------------------------------------
--------------------------------------------------
---------------------CCTCGCGACGAGTACAAGCCA--------
-------------------------------CTGGATCTGTCC-------
--------------------------------------------------
--------------------------------------------------
--------------------------------------------------
--------------------------------------------------
--------------------------------------------------
--------------------------------------------------
--------------------------------------------------
--------------------------------------------------
--------------------------------------------------
--------------------------------------------------
--------------------------------------------------
--------------------------------------------------
--------------------------------------------------
--------------------------------------------------
--------------------------------------------------
--------------------------------------------------
------------------------------------------GATTCCAC
ATTGTCTTACACTGAA------ACGGAGGCTACC----------------
-----------------------AAC------------------------
--------------------------------------------------
--------------------------------------------------
--------------------------------------------------
--------------------------------------------------
----------------------------------TCCCTCATCACTGCT-
-----CCGGGT---------------------------------------
--------------------------------------------------
-------GAATTCTCAGACGCCAGCATGTCTCCGGACGCCACCAAGCCGA
GC---------CACTGGTGCAGCGTGGCGTACTGGGAGCACCGGACGCGC
------------GTGGGCCGC---CTCTATGCGGTGTACGAC--------
-CAGGCCGTCAGCATC---------TTCTACGACCTACCT---------C
AGGGC---AGC------GGCTTCTGCCTGGGCCAGCTC------------
---AACCTGGAG--------------------------------------
-------------------------CAGCGCAGC---GAGTCGGTGCGGC
GAACGCGC------------------------------------------
------------------------------AGCAAG---ATCGGCTTC--
--------------------------------------------------
--------------GGCATC------CTGCTCAGCAAGGAG------CCC
---GACGGCGTGTGGGCCTAC------------------AAC--------
----------------------CGCGGCGAGCACCCCATCTTCGTCAACT
CCCCGACGCTGGACGCGCCCGGCGGCCGCGCCCTG------GTCGTGCGC
AAGGTGCCC------------------------------------CCC--
----------GGC---TACTCCATCAAGGTG-------------------
--------------------------------------------------
---------------TTCGACTTCGAGCGC--------------------
-TCGGGC------------CTGCAGCACGCGCCCGAGCCCGACGCC----
--------------------------------------------------
--------------------------------------------------
----------GCCGACGGCCCCTACGACCCC------------AACAGCG
TCCGCATC---------------------------AGCTTCGCCAAG---
--------------------------------------------------
----------------GGC------TGG----------------------
--------------------------------------------------
--------------------------------------------------
----------GGG---CCCTGCTAC-------------------------
--------TCC---------------------------------------
--------------------------------------------------
-------------------CGGCAGTTCATCACCTCCTGCCCCTGCTGGC
TGGAGATCCTCCTCAACAACCCCAGA------------------------
--------------------------------------------------
--------------------------------------------------
--------------------------------------------------
--------------------------------------------------
--------------------------------------------------
--------------------------------------------------
--------------------------------------------------
----------
>GSTENT00018098001.1_TETNG 
--------------------------------------------------
--------------------------------------------------
--------------------------ATGTTCAAGTCGAGACGCTCAGGT
CTTGTACGGCGACTCTGGAGAAGCCGTCTGGTCACCGAGAGCGATGGAGG
CAGACGAGGGGAGGCAGGGCGGAAAAGTCACTGTGACAGACACTCAGGGA
AGCTCCACAGACACGGGCCGCGCTCGGTGACGCGCGCCGAGCCGGCTCCG
GGGCCGAGCGGAGGCGCCGGATGCCCGACGGGCAGCGCGGAGAGGGAGGA
AGAGGAG------------------------------------------C
AGACCGAGGAGGACCGCGGTGCCATGTGCGCCCCGGAGCACAGAGGCTCT
CCGCAGGGACAGGATGGAGACGGTGGGACGGTGACGTGT-----------
--------------------------------------------------
--------------------------------------------------
--------------------------------------------------
--------------------------------------------------
--------------------------TGTTTGTTTGGGGAGTGGGAT---
------------------CTCAGC--------------------------
-------------------------------CCTTACTGCGCCTCCGGAA
AGGAC---------------GCGGGG------------------------
--------------------------------------------------
----------------------------------GAGCCCTGTCAGTGCG
CGTCGAGGCAGGAGGACCTCGCCAGCACGGCTCACGCTTTTCTGAAAAGA
CTC---AAAGAG------------GGAAACCTGGAGGCCCTGGCGAGGAC
TGTGGAGAGCAAAGGCTCC------AGCGAG-------------------
-----------------------------------------TGCGTCATG
GTGACG--------------------------------------------
--------------------------------------------------
--------------------------------AACAGCGAGCTGCGG---
------CTGGGCGCCCGC---CGCGTCTCGCCG-----------------
----CAGTACCTCTTGTGTAGGATGTACCGATGGAGCGACCTGCCGGTGT
CAGCGAGGCTCAAACGGCTGTGCCACTGCCAGAGC---------------
---TTCGGATCCGTGGAAAACACG---GACGTGTGC--------------
-------TGCAACCCGTATCACTAC---AGTCGCCTCTGTGGGCCA----
-----------------------------GAATCC---------------
--------------------------------------------------
--------------------------------------------------
-----------------------CCCCCTCCCCCATGCACCCTGTCCTGT
--------------------------------------------------
--------------------------------------------------
-----------------------------------TCAGATGAACACAAG
CCA-----------------------------------------------
--------------------------------------------------
--------------------------------------------------
------------------CTGGAACCAAATCAGCCTCGCGCT--------
--------------------------------------------------
--------------------------------------------------
--------------------------------------------------
--------------------------------------------------
--------------------------------------------------
--------------------------------------------------
--------------------------------------------------
--------------------------------------------------
--------------------------------------------------
--------------------------------------------------
--------------------------------------------------
--------------------------------------------------
-------------------GGAAGGCCGCCCCCCCTCCTCCCCAGCGCAC
CTCACGTCACGCCAAGAGACTACACAGATGACCAA---------------
------------GGAAATTCT------CTGCTCCACATTGTT--------
--------------------------------------------------
--------------------------------------------------
------------------------------------------ACACCGAA
TCCTCGTTTTCAT---------GTCGAACGATCG----------------
--------------------------------------------------
---GTAAAACGTGACCTG--------------------------------
--------------------------------------------------
--------------------AATCTCCCTCTCTTTCCTTCC---------
--------------------------------------------------
----------------------------------TCTCCTCTCGCAGAC-
--------------------------------------------------
--------------------------------------------------
-------ACTGGTACCTCCCTGGACTCCTCCGCTTCCGGGGGCCATCGCT
CC---------CACTGGTGCAGCGTCGCCTACTGGGAGCAGCGCACGCGC
------------GTGGGCCGC---CTGTACCCGGCCTTCGAC--------
-CCCTCGCTCAACATT---------TTCTACGACCTACCT---------C
AAGGC---ACG------GGCCTCTGTCTCAGCCAGCTC------------
CACGCCAACGCCTACCACACCCGCCGTGACGCCCGCGGCGGCGGCGGCGG
CGGCGGA------------------GGGAGCAACAGCAGCAGCGTGCAAC
AGATCCGC------------------------------------------
------------------------------AGTAAA---ATCGGCTAC--
--------------------------------------------------
--------------GGCATC------GTGCTGAGCAGGGAG------CCG
---GACGGCGTGTGGGTGTAC------------------AAC--------
----------------------CGCAGCCAGCACCCGGTCTTCGTCCACT
CGCCCACCCTGGACCCGCCCAGCGCC------CCGGGCCTGAGCGTCACC
AGGGTGATG------------------------------------CCG--
----------GGC---TACTCTCTCAAGGTG-------------------
--------------------------------------------------
---------------TTTGACTACGAGCGC--------------------
-TCCAGCTGGATGGCGGAGCACGGCGTGAAACCGGAGAGCCAGGAG----
--------------------------------------------------
--------------------------------------------------
----------------GGGCCCTGGGACCCC------------CACAGCG
TTCGCATC---------------------------AGCTTCGCTAAG---
--------------------------------------------------
----------------GGC------TGG----------------------
--------------------------------------------------
--------------------------------------------------
----------GGC---CCCTGCTAC-------------------------
--------TCC---------------------------------------
--------------------------------------------------
-------------------AGACAGTTCATCACTTCCTGTCCCTGTTGGC
TGGAGGTGCTGCTCAACACCCACAGA------------------------
--------------------------------------------------
--------------------------------------------------
--------------------------------------------------
--------------------------------------------------
--------------------------------------------------
--------------------------------------------------
--------------------------------------------------
----------
>ENSCAFT00000012270.2_CANFA 
--------------------------------------------------
--------------------------------------------------
--------------------------------------------------
--------------------------------------------------
--------------------------------------------------
--------------------------------------------------
--------------------------------------------------
----------------------------------------------ATTA
TGAATGTGACAAGT---------------TTATTTTCCTTC---ACAAGT
CCTGCTGTGAAG--------------------------------------
--------------------------------------------------
--------------------------------------------------
--------------------------------------------------
--------------------------------------------------
--------------------------AGACTCCTTGGG---TGGAAA---
------------------CAGGGT--------------------------
----------------------------------------------GAT-
--GAA---------------GAAGAA------------------------
--------------------------------------------------
----------------------------------AAATGGGCAGAGAAAG
CTGTT---------------------------GATGCTTTGGTGAAAAAA
CTG---AAGAAAAAGAAG------GGTGCCATGGAGGAACTGGAAAAAGC
CTTGAGCTGCCCAGGGCAACCA---AGTAAC-------------------
-----------------------------------------TGTGTCACC
ATTCCC---CGC--------------------------------------
--------------------------------------------------
--TCCCTG------------------------GATGGCAGGCTGCAA---
------GTTTCCCACCGG---AAGGGACTGCCT-----------------
----CATGTCATTTATTGCCGTGTGTGGCGCTGGCCCGATCTTCAGAGCC
ACCATGAACTAAAACCACTGGAATGCTGTGAGTTT------------CCT
---TTTGGTTCCAAGCAGAAGGAG------GTATGC--------------
-------ATCAATCCCTACCACTAT---AAGCGCGTAGAAAGCCCT----
-----------------------------GTTCTT---------------
--------------------------------------------------
--------------------------------------------------
-----------------------CCTCCAGTGCTGGTTCCAAGACACAGC
------------------------GAA-----------------------
--------------------------------------------------
--------------------TATAATCCT------CAGCACAGCCTGTTA
GCT------------------------------------------CAGTT
CCGTAAC---------------TTAGGACAAAACGAGCCTCAC-------
--------------------------------------------------
------------------ATGCCGCTCAACGCCACTTTTCCA--------
-------------------------------GATTCTTTCCAGCAACCCA
AC------------------------------------------------
--------------------------------------------------
--------------------------------------------------
--------------------------------------------------
--------------------------------------------------
--------------------------------------------------
--------------------------------------------------
--------------------------------------------------
--------------------------------------------------
--------------------------------------------------
---------------------AGCCATCCATTCCCTCACTCCCCTAGTAG
CAGC---------------TACCCCAACTCTCCT------GGAAGCAGCA
GTGGTACCTACCCGCACTCGCCCACCAGCTCAGACCCA------------
------------GGAAGCCCT------TTCCAGATGCCAGCT--------
--------------------------------------------------
--------------------------------------------------
---------------------------------------GATACGCCCCC
ACCTGCTTACCTTCCT------CCTGAAGACCCC----------------
--------------------------------------------------
---ATGACCCAAGATGGC--------------------------------
----------------------------------------------TCTC
AGCCAATGGACACA------AATATGATGGCACCTTCCCTG---------
--------------------------------------------------
----------------------------------CCCTCAGAAATCAAC-
-----AGAGGA---------------------------------------
--------------------------------------------------
-------GACGTTCAGGCGGTTGCTTATGAGGAA------------CCTA
AA---------CATTGGTGCTCTATTGTCTACTATGAGCTCAATAATCGT
------------GTGGGTGAA---GCGTTCCATGCCTCCTCC--------
-ACAAGTGTGTTGGTGGATGGT---TTCACCGATCCTTCC---------A
ACAATAAGAAC------CGTTTCTGCCTTGGGCTGCTC------------
---TCCAACGTT--------------------------------------
-------------------------AATCGGAAT---TCCACTATTGAAA
ACACTAGG------------------------------------------
------------------------------CGGCAC---ATTGGAAAA--
--------------------------------------------------
--------------GGAGTA------CATCTTTACTATGTT------GGA
---GGGGAGGTGTACGCCGAA------------------TGC--------
----------------------CTCAGTGACAGCAGTATCTTTGTGCAAA
GTCGGAACTGCAACTACCATCATGGATTTCACCCCACT---ACTGTTTGC
AAGATCCCC------------------------------------AGT--
----------GGG---TGTAGTTTGAAAATT-------------------
--------------------------------------------------
---------------TTTAATAACCAAGAA--------------------
-TTCGCTCAGTTA------TTGGCACAGTCTGTGAACCATGGCTTC----
-----------------GAGACAGTC------------------------
--------------------------------------------------
----------------TATGAGCTCACTAAA---ATG------TGCACTA
TCCGCATG---------------------------AGCTTTGTAAAG---
--------------------------------------------------
----------------GGT------TGG----------------------
--------------------------------------------------
--------------------------------------------------
----------GGA---GCCGAATAC-------------------------
--------CAC---------------------------------------
--------------------------------------------------
-------------------CGCCAGGATGTTACTAGCACCCCCTGCTGGA
TTGAGATCCACCTGCATGGCCCCCTCCAGTGGCTGGATAAAGTTCTTACT
CAGATGGGTTCACCTCACAATCCTATTTCATCTGTGTCT-----------
--------------------------------------------------
--------------------------------------------------
--------------------------------------------------
--------------------------------------------------
--------------------------------------------------
--------------------------------------------------
----------
>ENSDART00000043455.2_BRARE 
--------------------------------------------------
--------------------------------------------------
--------------------------------------------------
--------------------------------------------------
--------------------------------------------------
--------------------------------------------------
--------------------------------------------------
--------------------------------------------------
-----------------------ATGTCTATATTGCCTTTC---ACGCCC
CCGATCGTGAAG--------------------------------------
--------------------------------------------------
--------------------------------------------------
--------------------------------------------------
--------------------------------------------------
--------------------------AGGCTGCTGGGC---TGGAAG---
------------------AAGGGC--------------------------
-------------------------------------GAGCAGAACGGA-
--CAG---------------GAGGAG------------------------
--------------------------------------------------
----------------------------------AAATGGTGCGAGAAAG
CGGTG---------------------------AAGAGTCTGGTGAAGAAG
TTA---AAGAAGACC---------GGACAGCTGGAGGAGTTGGAGAAGGC
CATCACCACCCAGAATATCAAC---ACCAAA-------------------
-----------------------------------------TGCATCACC
ATACCA---AGG--------------------------------------
--------------------------------------------------
--TCTCTG------------------------GATGGCCGTCTGCAG---
------GTATCTCACAAA---AAAGGCCTCCCT-----------------
----CATGTAATCTACTGCCGTCTCTGGCGTTGGCCTGACCTGCAGTCCC
ACCACGAACTGCGTGCTGTTGAAATGTGTGAGTTT------------GCC
---TTCCACACGAAGAAGGATGAG------GTGTGT--------------
-------GTAAACCCTTATCACTAC---CAGCGTGTAGAAACTCCA----
-----------------------------GTTTTG---------------
--------------------------------------------------
--------------------------------------------------
-----------------------CCTCCAGTCCTGGTTCCTCGGCATGCT
--------------------------------------------------
--------------------------------------------------
--------------------GACATCCCC------ACAGACTTCCCTCCA
CTA---------------------------------------GATGATTA
CTCC----------------------------------------------
--------------------------------------------------
------------------ATCCCAGAGAACACCATATTCCCA--------
--------------------------------------------------
--------------------------------------------------
--------------------------------------------------
--------------------------------------------------
--------------------------------------------------
--------------------------------------------------
--------------------------------------------------
--------------------------------------------------
--------------------------------------------------
--------------------------------------------------
--------------------------------------------------
--------------------------------------------------
-------------------------------------------------G
CGGGCATTGAGCCTCCCAGCAACTATATACCGGAG---------------
--------------------------------------------------
--------------------------------------------------
--------------------------------------------------
------------------------------------------ACCCCTCC
TCCAGGATACCTGAGT------GAGGATGGGGAA----------------
--------------------------------------------------
---ACCAGTGACCACCAA--------------------------------
-------------------------------------------ATGAGCC
ACAGCATGGACACAGGTTCTCCAACGCTTTCGCCTAACCCTGTT------
--------------------------------------------------
----------------------------------TCTCCGGCAAACAGC-
-----AACCTA---------------------------------------
--------------------------------------------------
-------GATCTGCAGCCAGTAACATATTGTGAA------------TCTG
CA---------TTTTGGTGCTCGATTTCATACTATGAGCTGAATCAGCGT
------------GTCGGTGAG---ACTTTCCATGCCTCACAA--------
-CCATCTTTAACTGTGGATGGC---TTTACGGACCCCTCT---------A
ACGCA---GAG------CGATTTTGCCTGGGTCTGCTC------------
---TCCAATGTC--------------------------------------
-------------------------AACCGGAAT---GCAGCTGTGGAGC
TGACGCGC------------------------------------------
------------------------------AGACAC---ATCGGCCGA--
--------------------------------------------------
--------------GGCGTG------CGTTTGTATTACATC------GGC
---GGTGAGGTGTTTGCTGAG------------------TGT--------
----------------------CTGAGTGACAGTGCTATTTTCGTCCAGA
GTCCGAACTGTAACCAGCGGTATGGCTGGCACCCTGCC---ACTGTGTGT
AAGATTCCT------------------------------------CCA--
----------GGG---TGTAATCTGAAGATC-------------------
--------------------------------------------------
---------------TTCAACAATCAGGAA--------------------
-TTTGCAGCACTG------TTGGCCCAATCAGTGAATCAGGGATTT----
-----------------GAGGCTGTG------------------------
--------------------------------------------------
----------------TACCAGCTTACCCGC---ATG------TGCACCA
TTCGAATG---------------------------AGTTTTGTCAAG---
--------------------------------------------------
----------------GGG------TGG----------------------
--------------------------------------------------
--------------------------------------------------
----------GGG---GCAGAATAC-------------------------
--------AGG---------------------------------------
--------------------------------------------------
-------------------CGACAGACAGTGACCAGCACCCCCTGCTGGA
TAGAGCTGCATCTCAACGGGCCCCTGCAGTGGCTGGACAAGGTGCTCACT
CAGATGGGCTCTCCAAACCTTCGCTGCTCCAGCGTGTCA-----------
--------------------------------------------------
--------------------------------------------------
--------------------------------------------------
--------------------------------------------------
--------------------------------------------------
--------------------------------------------------
----------
>ENSMUST00000069557.5_MOUSE 
--------------------------------------------------
--------------------------------------------------
--------------------------------------------------
--------------------------------------------------
--------------------------------------------------
--------------------------------------------------
--------------------------------------------------
----------------------------------------------ATGA
CGTCAATGGCCAGC---------------TTGTTTTCTTTC---ACTAGT
CCAGCCGTGAAG--------------------------------------
--------------------------------------------------
--------------------------------------------------
--------------------------------------------------
--------------------------------------------------
--------------------------CGATTGTTGGGC---TGGAAA---
------------------CAAGGT--------------------------
----------------------------------------------GAC-
--GAG---------------GAAGAG------------------------
--------------------------------------------------
----------------------------------AAATGGGCAGAAAAGG
CAGTG---------------------------GATGCTTTAGTGAAAAAG
CTG---AAGAAGAAGAAG------GGTGCTATGGAGGAGCTGGAGAAAGC
CTTGAGCAGCCCAGGACAGCCA---AGCAAG-------------------
-----------------------------------------TGTGTCACG
ATCCCC---AGG--------------------------------------
--------------------------------------------------
--TCCTTG------------------------GATGGACGTCTGCAA---
------GTTTCTCACAGG---AAAGGCTTGCCC-----------------
----CATGTTATATATTGCCGTGTTTGGCGCTGGCCAGATTTGCAGAGCC
ATCACGAGCTAAAACCATTGGATATTTGTGAATTT------------CCT
---TTTGGATCTAAGCAAAAGGAA------GTTTGT--------------
-------ATCAATCCATACCACTAT---AAGAGAGTGGAGAGTCCA----
-----------------------------GTCTTA---------------
--------------------------------------------------
--------------------------------------------------
-----------------------CCTCCAGTATTAGTGCCTCGTCACAAT
------------------------GAA-----------------------
--------------------------------------------------
--------------------TTCAATCCA------CAACACAGCCTTCTG
GTT------------------------------------------CAGTT
CAGGAAC---------------CTGAGCCACAATGAACCGCAC-------
--------------------------------------------------
------------------ATGCCACAAAACGCCACGTTTCCC--------
-------------------------------GATTCTTTCCACCAACCCA
AC------------------------------------------------
--------------------------------------------------
--------------------------------------------------
--------------------------------------------------
--------------------------------------------------
--------------------------------------------------
--------------------------------------------------
--------------------------------------------------
--------------------------------------------------
--------------------------------------------------
---------------------AACGCTCCTTTCCCCTTATCTCCTAACAG
CCCC---------------TATCCTCCTTCCCCT------GCTAGCAGCA
CATATCCCAACTCCCCAGCAAGCTCTGGACCT------------------
------------GGAAGTCCA------TTTCAACTCCCAGCT--------
--------------------------------------------------
--------------------------------------------------
---------------------------------------GACACCCCTCC
CCCTGCCTATATGCCA------CCTGATGATCAG----------------
--------------------------------------------------
---ATGGCCCCAGATAAT--------------------------------
----------------------------------------------TCCC
AGCCTATGGATACA------AGCAGTAACATGATTCCTCAGACC------
--------------------------------------------------
----------------------------------ATGCCCAGCATATCC-
-----AGCAGA---------------------------------------
--------------------------------------------------
-------GATGTTCAGCCTGTCGCCTATGAGGAG------------CCCA
AA---------CACTGGTGTTCGATTGTCTACTATGAATTAAACAATCGT
------------GTTGGGGAA---GCTTTTCATGCATCTTCT--------
-ACTAGTGTGTTAGTAGATGGA---TTTACAGATCCTTCA---------A
ATAAC---AAAAGT---AGATTCTGCCTGGGATTGTTG------------
---TCAAATGTT--------------------------------------
-------------------------AATCGTAAT---TCAACTATTGAAA
ACACTAGG------------------------------------------
------------------------------CGGCAT---ATTGGAAAA--
--------------------------------------------------
--------------GGTGTT------CATCTATACTACGTT------GGT
---GGGGAGGTGTACGCTGAG------------------TGT--------
----------------------CTTAGTGACAGCAGCATCTTTGTTCAGA
GTAGGAACTGCAACTTTCACCATGGCTTCCATCCCACC---ACCGTCTGT
AAGATCCCC------------------------------------AGC--
----------AGC---TGCAGCCTCAAGATT-------------------
--------------------------------------------------
---------------TTTAACAATCAGGAG--------------------
-TTTGCTCAGCTT------CTGGCTCAGTCAGTCAACCATGGATTC----
-----------------GAGGCTGTG------------------------
--------------------------------------------------
----------------TATGAGCTCACCAAG---ATG------TGTACCA
TTCGAATG---------------------------AGCTTTGTCAAG---
--------------------------------------------------
----------------GGC------TGG----------------------
--------------------------------------------------
--------------------------------------------------
----------GGA---GCAGAGTAC-------------------------
--------CAC---------------------------------------
--------------------------------------------------
-------------------CGACAGGACGTCACCAGTACTCCCTGCTGGA
TTGAGATTCACCTCCACGGGCCTCTGCAGTGGCTGGATAAAGTCCTTACT
CAGATGGGCTCTCCGCTGAACCCCATTTCTTCTGTTTCA-----------
--------------------------------------------------
--------------------------------------------------
--------------------------------------------------
--------------------------------------------------
--------------------------------------------------
--------------------------------------------------
----------
>GSTENT00018100001.1_TETNG 
--------------------------------------------------
--------------------------------------------------
--------------------------------------------------
--------------------------------------------------
--------------------------------------------------
--------------------------------------------------
--------------------------------------------------
--------------------------------------------------
-----------------------ATGTCAATTTTGCCTTTC---ACTCCC
CCCATTGTCAAG--------------------------------------
--------------------------------------------------
--------------------------------------------------
--------------------------------------------------
--------------------------------------------------
--------------------------CGACTTTTGGGA---TGGAAG---
------------------AAGGGA--------------------------
-------------------------------------GAGCAGAACGGC-
--CAG---------------GAGGAA------------------------
--------------------------------------------------
----------------------------------AAATGGTGCGAAAAGG
CTGTC---------------------------AAAAGCCTCGTAAAGAAA
CTG---AAGAAGACT---------GGACAACTGGACGAACTGGAGAAGGC
CATCACCACCCAGAATATCAAC---ACCAAA-------------------
-----------------------------------------TGCATCACT
ATACCG---AGACTCAGACATCCGAAATGGACGCTAGATGCTCCTGAGCT
TGAACTGCAACATAAGCAAACACGTGTATCTGGG----------------
--TCTCTG------------------------GATGGCCGCCTGCAG---
------GTTTCCCACAGA---AAAGGCCTTCCT-----------------
----CACGTCATCTACTGCCGTCTGTGGCGGTGGCCTGACCTCCAGTCCC
ACCACGAGCTACGGGCGGTGGAGCTGTGCGAGTAC------------GCC
---TTCCACACAAAGAAGGACGAA------GTGTGT--------------
-------GTTAACCCATACCACTAC---CAAAGAGTAGAGACACCA----
-----------------------------GTACTC---------------
--------------------------------------------------
--------------------------------------------------
-----------------------CCACCAGTGTTGGTGCCCAGACACACA
--------------------------------------------------
--------------------------------------------------
--------------------GAAATTCCC------AGCGAGTTCCCAGTT
CTG---------------------------------------GATGACTA
CAGCCATTCT----------------------------------------
--------------------------------------------------
------------------ATCCCAGAAAACACCAATTTCCCT--------
--------------------------------------------------
--------------------------------------------------
--------------------------------------------------
--------------------------------------------------
--------------------------------------------------
--------------------------------------------------
--------------------------------------------------
--------------------------------------------------
--------------------------------------------------
--------------------------------------------------
--------------------------------------------------
--------------------------------------------------
-------------------------------------------------G
CTGGCATCGAGCCTCACAGCAACTACATCCCAGAA---------------
--------------------------------------------------
--------------------------------------------------
--------------------------------------------------
------------------------------------------ACGCCGCC
ACCAGGCTACCTGAGT------GAGGATGGAGAG----------------
--------------------------------------------------
---ACCAGCGATCACCAG--------------------------------
-------------------------------------------ATGACCC
ACAGCATGGACACCAGCTCCCCGAATCTGTCGCCCAATCCTGTT------
--------------------------------------------------
----------------------------------TCTCCCACACACAGC-
-----AACTTA---------------------------------------
--------------------------------------------------
-------GACCTTCAACCAGTGACCTACTGTGAG------------CCGG
CC---------TTCTGGTGCTCCATTTCCTACTACGAGCTGAACCAGCGG
------------GTCGGAGAG---ATCTTCCACGCCTCGCAG--------
-CCCTCGCTGACGGTGGACGGC---TTCACGGATCCTTCC---------A
ACTCG---GAG------CGCTTCTGCCTGGGCCTGCTG------------
---TCCAACGTG--------------------------------------
-------------------------AACCGCAAC---TCGGCGGTGGAGC
TGACGCGC------------------------------------------
------------------------------AGACAT---ATTGGCCGC--
--------------------------------------------------
--------------GGAGTG------CGGCTGTATTACATC------GGA
---GGGGAAGTGTTTGCCGAG------------------TGT--------
----------------------CTGAGCGATAGCGCCATATTTGTCCAGA
GCCCCAACTGTAACCAGCGCTACGGCTGGCATCCTGCC---ACCGTCTGC
AAAATCCCT------------------------------------CCA--
----------GGA---TGTAACCTCAAGATC-------------------
--------------------------------------------------
---------------TTCAACAACCAGGAG--------------------
-TTTGCTGCCTCT------GCTGGCGCAGTCGGTCAACCAGGGCTTCGAG
GCCGTGTACCAGCTCACCAGGATGTG------------CACCATCCGCAT
GAGCTTCGTCAAAGGCTGGGGAGCCGAGTACAGGTGAGCGGATCCGTGAG
CGCGGGCCAGCCTCTGGGCCCACAAAAGCAG---AACTCTCCCTGCAACA
TTAGGCGTGTCACGCCGAGGCCTTTTCCTTCTGAAGCTTTTTGTGTA---
--------------------------------------------------
----------------AAC-------------------------------
--------------------------------------------------
--------------------------------------------------
----------------ACAGACAATTTAAACAAACGGAATTCTGACTCAC
TGATAGTAAGAAAAAAGGGAGATGGAATAAAAGTGGAGCTGAAAGTTGGC
CCCGCTCTGGAGGGTTTCCTCCCAAGGGGAAACCTTTGTGAGCTCGTCTC
CAGACTGGATCCTGACCTGAGGCAGACGGTGACCAGCACCCCCTGCTGGA
TCGAGCTGCACCTGAACGGCCCCCTGCAGTGGCTGGACAAGGTGCTCACC
CAAATGGGCTCCCCGAGCATCCGCTGCTCCAGCGTCTCC-----------
--------------------------------------------------
--------------------------------------------------
--------------------------------------------------
--------------------------------------------------
--------------------------------------------------
--------------------------------------------------
----------
>ENSPTRT00000045226.2_PANTR 
--------------------------------------------------
--------------------------------------------------
--------------------------------------------------
--------------------------------------------------
--------------------------------------------------
--------------------------------------------------
--------------------------------------------------
--------------------------------------------------
-----ATGTCGTCC---------------ATCTTGCCATTC---ACGCCG
CCAGTTGTGAAG--------------------------------------
--------------------------------------------------
--------------------------------------------------
--------------------------------------------------
--------------------------------------------------
--------------------------AGACTGCTGGGA---TGGAAG---
------------------AAGTCA--------------------------
-------GCTGGTGGGTCTGGAGGAGCAGGCGGAGGAGAGCAGAATGGG-
--CAG---------------GAAGAA------------------------
--------------------------------------------------
----------------------------------AAGTGGTGTGAGAAAG
CAGTG---------------------------AAAAGTCTGGTGAAGAAG
CTA---AAGAAAACA---------GGACGATTAGATGAGCTTGAGAAAGC
CATCACCACTCAAAACTGTAAT---ACTAAA-------------------
-----------------------------------------TGTGTTACC
ATACCA---AGG--------------------------------------
--------------------------------------------------
--TCTCTT------------------------GATGGTCGTCTCCAG---
------GTATCCCATCGA---AAAGGATTGCCA-----------------
----CATGTTATATATTGCCGATTATGGCGCTGGCCTGATCTTCACAGTC
ATCATGAACTCAAGGCAATTGAAAACTGCGAATAT------------GCT
---TTTAATCTTAAAAAGGATGAA------GTATGT--------------
-------GTAAACCCTTACCACTAT---CAGAGAGTTGAGACACCA----
-----------------------------GTTTTG---------------
--------------------------------------------------
--------------------------------------------------
-----------------------CCTCCAGTATTAGTGCCCCGACACACC
--------------------------------------------------
--------------------------------------------------
--------------------GAGATCCTA------ACAGAACTTCCGCCT
CTG---------------------------------------GATGACTA
TACTCACTCC----------------------------------------
--------------------------------------------------
------------------ATTCCAGAAAACACTAACTTCCCA--------
-------------------------------GCAGGAATT----------
--------------------------------------------------
--------------------------------------------------
--------------------------------------------------
--------------------------------------------------
--------------------------------------------------
--------------------------------------------------
--------------------------------------------------
--------------------------------------------------
--------------------------------------------------
--------------------------------------------------
--------------------------------------------------
--------------------------------------------------
--------------------------------------------------
------------GAGCCACAG------AGTAATTATATTCCA--------
--------------------------------------------------
--------------------------------------------------
---------------------------------------GAAACGCCACC
TCCTGGATATATCAGT------GAAGATGGAGAA----------------
--------------------------------------------------
---ACAAGTGACCAACAG--------------------------------
-------------------------------------------TTGAATC
AAAGTATGGACACA------GGATCTCCAGCAGAACTATCTCCTACTACT
CTT-----------------------------------------------
----------------------------------TCCCCTGTTAATCAT-
-----AGCTTG---------------------------------------
--------------------------------------------------
-------GATTTACAGCCAGTTACTTACTCAGAA------------CCTG
CA---------TTTTGGTGTTCAATAGCATATTATGAATTAAATCAGAGG
------------GTTGGAGAA---ACCTTCCATGCATCACAG--------
-CCCTCGCTCACTGTAGATGGC---TTTACAGACCCATCA---------A
ATTCA---GAG------AGGTTCTGCTTAGGTTTACTC------------
---TCCAATGTT--------------------------------------
-------------------------AACCGAAAT---GCCACAGTAGAAA
TGACAAGA------------------------------------------
------------------------------AGGCAT---ATAGGAAGA--
--------------------------------------------------
--------------GGAGTG------CGCTTATACTACATA------GGT
---GGGGAAGTTTTTGCTGAG------------------TGC--------
----------------------CTAAGTGATAGTGCAATCTTTGTGCAGA
GCCCCAATTGTAATCAGAGATATGGCTGGCACCCTGCA---ACAGTGTGT
AAAATTCCA------------------------------------CCA--
----------GGC---TGTAATCTGAAGATC-------------------
--------------------------------------------------
---------------TTCAACAACCAGGAA--------------------
-TTTGCTGCTCTT------CTGGCTCAGTCTGTTAATCAGGGTTTT----
-----------------GAAGCCGTC------------------------
--------------------------------------------------
----------------TATCAGCTAACTAGA---ATG------TGCACCA
TAAGAATG---------------------------AGTTTTGTGAAA---
--------------------------------------------------
----------------GGG------TGG----------------------
--------------------------------------------------
--------------------------------------------------
----------GGA---GCAGAATAC-------------------------
--------CGA---------------------------------------
--------------------------------------------------
-------------------AGGCAGACGGTAACAAGTACTCCTTGCTGGA
TTGAACTTCATCTGAATGGACCTCTACAGTGGTTGGACAAAGTATTAACT
CAGATGGGATCCCCTTCAGTGCGTTGCTCAAGCATGTCA-----------
--------------------------------------------------
--------------------------------------------------
--------------------------------------------------
--------------------------------------------------
--------------------------------------------------
--------------------------------------------------
----------
>ENSORLT00000008549.1_ORYLA 
--------------------------------------------------
--------------------------------------------------
--------------------------------------------------
--------------------------------------------------
--------------------------------------------------
--------------------------------------------------
--------------------------------------------------
--------------------------------------------------
--------------------GAAATGTCCATACTGCCATTC---ACCCCC
CCGATCGTTAAG--------------------------------------
--------------------------------------------------
--------------------------------------------------
--------------------------------------------------
--------------------------------------------------
--------------------------AGCCTCCTAGGA---TGGAAG---
------------------AAAGGA--------------------------
-------------------------------------GAACAGAACGGA-
--CAG---------------GAGGAA------------------------
--------------------------------------------------
----------------------------------AAATGGTGCGAAAAGG
CTGTC---------------------------AAAAGTCTCGTGAAGAAG
TTG---AAAAGGACG---------GGACAAGTGGACGAGCTGGAAAAAGC
TATCACAACACAGAATATGAAC---ACTAAA-------------------
-----------------------------------------TGCTTGACC
ATACCC---AGG--------------------------------------
--------------------------------------------------
--TCTTTA------------------------GACGGACGCCTGCAG---
------GTCTCCCATAGA---AAAGGTCTCCCT-----------------
----CATGTCATCTACTGCCGCCTGTGGCGCTGGCCCGACCTGCAGTCTC
ATCACGAACTGCGGGCTGTGGACCACTGTGAATTT------------GCT
---TTTAACACAAAGAAAGATGAA------GTGTGT--------------
-------GTCAACCCCTACCATTAC---CAAAGGGTGGAGACCCCA----
-----------------------------ATTTTG---------------
--------------------------------------------------
--------------------------------------------------
-----------------------CCTCCTATCTTAGTTCCACGCCACACA
--------------------------------------------------
--------------------------------------------------
--------------------------------------------------
--------------------------------------------------
--------------------------------------------------
--------------------------------------------------
---------------------GATATTTCTACTGACTTCCCA--------
--------------------------------------------------
--------------------------------------------------
--------------------------------------------------
--------------------------------------------------
--------------------------------------------------
--------------------------------------------------
--------------------------------------------------
--------------------------------------------------
--------------------------------------------------
--------------------------------------------------
--------------------------------------------------
--------------------------------------------------
----------------------CAATTGGATGAC------TGCAGCCCAT
CCATTCCTGAAAATACAAATATCTCCACTAACACA---------------
------------GAGCCTCAG------AATAACTATATTCCA--------
--------------------------------------------------
--------------------------------------------------
---------------------------------------GAAACTCCCCC
GCCTGGATATATGAGT------GAGGATGGGGAA----------------
--------------------------------------------------
---ACAAATGATCACCAA--------------------------------
-------------------------------------------GTCAACC
TCAACATGGACACT------GGTTCACCCAGCATGTCGCCCAATCCTGTG
--------------------------------------------------
----------------------------------TTTCCAATGAACAGT-
-----AATCTC---------------------------------------
--------------------------------------------------
-------AATTTACAGCCAGTGACCTACTGTGAA------------TCAG
CT---------TTCTGGTGCTCCATCTCCTACTATGAGCTGAACCAGCGT
------------GTTGGAGAG---ACCTTCCACGCTTCTCAG--------
-CCTTCCCTCACAGTAGACGGA---TTCACAGACCCGTCC---------A
ACTCT---GAA------CGCTTCTGTCTGGGCTTGTTG------------
---TCCAATGTG--------------------------------------
-------------------------AACCGCAAC---TCTGCAGTAGAGC
TCACACGC------------------------------------------
------------------------------AGACAC---ATAGGACGA--
--------------------------------------------------
--------------GGTGTG------AGGCTGTACTACATT------GGG
---GGGGAGGTATTTGCAGAG------------------TGT--------
----------------------CTGAGTGACAGTGCCATCTTTGTTCAAA
GTCCAAACTGCAACCAGCACTACAGTTGGCACCCTGCC---ACTGTGTGC
AAAATCCCA------------------------------------CCA--
----------GGT---TGTAACCTTAAGATT-------------------
--------------------------------------------------
---------------TTCAACAACCAGGAG--------------------
-TTTGCTGCCCTC------CTCGCCCAGTCGGTCAACCAGGGCTTT----
-----------------GAGGCAGTC------------------------
--------------------------------------------------
----------------TACCAGCTCACCAGG---ATG------TGTACTA
TTCGAATG---------------------------AGTTTTGTTAAA---
--------------------------------------------------
----------------GGT------TGG----------------------
--------------------------------------------------
--------------------------------------------------
----------GGT---GCCGAGTAC-------------------------
--------AGA---------------------------------------
--------------------------------------------------
-------------------CGTCAAACAGTGACCAGCACCCCCTGCTGGA
TAGAGCTACATCTTAATGGTCCTTTGCAGTGGCTGGACAAGGTTCTCACA
CAGATGGGCTCTCCCAGCATCCACTGCTCCAGTGTGTCT-----------
--------------------------------------------------
--------------------------------------------------
--------------------------------------------------
--------------------------------------------------
--------------------------------------------------
--------------------------------------------------
----------
>SINFRUT00000168711.2_FUGRU 
--------------------------------------------------
--------------------------------------------------
--------------------------------------------------
--------------------------------------------------
--------------------------------------------------
--------------------------------------------------
--------------------------------------------------
--------------------------------------------------
-----------------------------ATGTTTAGGACCAAACGATCG
GGGCTCGTCCGG--------------------------------------
--------------------------------------------------
--------------------------------------------------
--------------------------------------------------
--------------------------------------------------
--------------------------CGACTCTGGAGG---AGCCGTGCG
CCCGTGGAGGGCGACGGGGAGACG------GATAGAGGGACGCATGGCTC
CGGGGGCTGCTGCATGGGCAAGACAACAAAGGTGGCCAAGTCTAACGCC-
--GGG---------------TCGGAG------------------------
--------------------------------------------------
----------------------------------GCTGAACTGAAGGCGT
TGACC---------------------------CACTCCATACTGAAAAAG
ATC---AAGGAGAAACAA------------TTAGAGGCGCTTTTGCAGGC
AGTGGAGTCCAAGGGGGGCGCCCGAAGCCCC-------------------
-----------------------------------------TGCCTGCTC
CTGCCC---AGC--------------------------------------
--------------------------------------------------
--AAAGTG------------------------GACGCCAAAGTGGGC---
---------CAACAGTCT---TACTCTCTCCCC-----------------
-------ATGCTGCTCTACAAAGTGTTCAGGTGGCCGGACCTCAGGCATT
CCTCGGAGCTGAAGAGGCTGTCTTGCTGTGAATCC------------TAT
---GGGAAAATCAACCCGGAGCTG------GTTTGC--------------
-------TGCAACCCGCACCACATG---AGCCGACTCTGCGAACTC----
-----------------------------GAGTCC---------------
--------------------------------------------------
--------------------------------------------------
-----------------------CCCCCTCCTCCATACTCGCGCTATCCC
--------------------------------------------------
--------------------------------------------------
--------------------------------------------------
------------------------------------------ATGGACTA
TCTAAAA-------------------------------------------
--------------------------------------------------
------------------CCACCAGTCTCTCTCCTCCTTTTA--------
-------------------------------GAT----------------
--------------------------------------------------
--------------------------------------------------
--------------------------------------------------
--------------------------------------------------
--------------------------------------------------
--------------------------------------------------
--------------------------------------------------
--------------------------------------------------
--------------------------------------------------
--------------------------------------------------
--------------------------------------------------
--------------------------------------------------
--------------------------------------------------
--------------------------------------------------
--------------------------------------------------
--------------------------------------------------
------------------------------------------TCTCCAGA
CTCTGGACCTTCATCC------AGTGACACTGGG----------------
--------------------------------------------------
---GGAACGACATACTCG--------------------------------
--------------------------------------------------
--------------------------------------------------
--------------------------------------------------
----------------------------------GCCCCTGTGGGGCTC-
-----TCAGAT---------------------------------------
--------------------------------------------------
-------TCCCTGGCAATGCAGGAGTCTGGTGAT------------CGGG
CC---------CATTGGTGCGTGGTCGCCTACTGGGAGGAGAAGACACGC
------------GTCGGGCGC---CTCTACTCAGTCCAGGAG--------
-GCCTCTCTGGACATC---------TTCTATGATCTACCT---------C
AGGGG---AAC------GGCTTTTGCCTGGGTCAGCTA------------
---TGCTCCGAA--------------------------------------
-------------------------AACAAGTCC---CAGCTTGTGCAGA
TGGTGCGG------------------------------------------
------------------------------GCGAAA---ATCGGCTAC--
--------------------------------------------------
--------------GGCATC------CAGCTGACGCGTGAG------CCG
---GACGGGGTGTGGGTCTAC------------------AAC--------
----------------------CGCAGCTGCTATCCCATCTTCATCAAGT
CGGCCACACTGGACAACCCGGACACGCGCACGCTG------CTGGTTCAC
AAGGTGTTC------------------------------------CCC--
----------GGA---TTCTCCATCAAAGCT-------------------
--------------------------------------------------
---------------TTTGACTATGACAAG--------------------
-GCCGGCAGCCTG---------CAGAGGCCGAACGACCACGAGTTC----
--------------------------------------------------
--------------------------------------------------
----------ACGCAGCAGCCTCGGACGGGC------------TTCACGG
TTCAGATA---------------------------AGCTTTGTGAAG---
--------------------------------------------------
----------------GGC------TGG----------------------
--------------------------------------------------
--------------------------------------------------
----------GGA---CAGTGCTAC-------------------------
--------ACC---------------------------------------
--------------------------------------------------
-------------------AGACAGTTCATCAGTAGCTGCCCGTGCTGGC
TGGAGGTCATTTTCAACACCCGA---------------------------
--------------------------------------------------
--------------------------------------------------
--------------------------------------------------
--------------------------------------------------
--------------------------------------------------
--------------------------------------------------
--------------------------------------------------
----------
>ENSMUST00000034973.3_MOUSE 
--------------------------------------------------
--------------------------------------------------
--------------------------------------------------
--------------------------------------------------
--------------------------------------------------
--------------------------------------------------
--------------------------------------------------
--------------------------------------------------
-----ATGTCGTCC---------------ATCCTGCCCTTC---ACCCCC
CCGATCGTGAAG--------------------------------------
--------------------------------------------------
--------------------------------------------------
--------------------------------------------------
--------------------------------------------------
--------------------------CGCCTGCTGGGT---TGGAAG---
------------------AAGGGC--------------------------
-------------------------------------GAGCAGAACGGG-
--CAG---------------GAGGAG------------------------
--------------------------------------------------
----------------------------------AAGTGGTGCGAGAAGG
CGGTC---------------------------AAGAGCTTGGTGAAGAAG
CTC---AAGAAGACG---------GGGCAGTTGGACGAGCTGGAGAAGGC
CATCACCACGCAGAACGTGAAC---ACCAAG-------------------
-----------------------------------------TGCATTACC
ATCCCC---AGG--------------------------------------
--------------------------------------------------
--TCACTG------------------------GATGGTCGGCTGCAG---
------GTGTCCCATCGG---AAGGGGCTCCCT-----------------
----CACGTTATCTACTGCCGCCTGTGGCGATGGCCCGACCTGCACAGCC
ACCATGAATTACGGGCCATGGAGCTCTGTGAGTTT------------GCC
---TTCAACATGAAGAAGGATGAA------GTGTGT--------------
-------GTAAATCCTTACCACTAT---CAGAGAGTAGAGACGCCA----
-----------------------------GTTCTA---------------
--------------------------------------------------
--------------------------------------------------
-----------------------CCTCCAGTGTTGGTGCCACGCCACACC
--------------------------------------------------
--------------------------------------------------
--------------------GAGATCCCG------GCCGAGTTCCCCCCA
CTG---------------------------------------GATGACTA
CAGCCATTCC----------------------------------------
--------------------------------------------------
------------------ATTCCCGAGAACACTAACTTCCCT--------
-------------------------------GCTGGCATT----------
--------------------------------------------------
--------------------------------------------------
--------------------------------------------------
--------------------------------------------------
--------------------------------------------------
--------------------------------------------------
--------------------------------------------------
--------------------------------------------------
--------------------------------------------------
--------------------------------------------------
--------------------------------------------------
--------------------------------------------------
--------------------------------------------------
------------GAGCCCCAG------AGCAATATTCCAGAA--------
--------------------------------------------------
--------------------------------------------------
------------------------------------------ACCCCACC
TCCTGGCTACCTGAGT------GAAGATGGAGAA----------------
--------------------------------------------------
---ACCAGTGACCACCAG--------------------------------
-------------------------------------------ATGAACC
ACAGCATGGACGCA------GGTTCTCCAAACCTCTCCCCGAATCCGATG
--------------------------------------------------
----------------------------------TCCCCAGCACACAAT-
-----AACTTG---------------------------------------
--------------------------------------------------
-------GACCTACAGCCAGTCACCTACTGTGAG------------CCGG
CC---------TTCTGGTGCTCCATCTCCTACTACGAGCTGAACCAGCGA
------------GTTGGGGAG---ACATTCCACGCCTCACAG--------
-CCATCCATGACAGTAGATGGC---TTCACTGACCCCTCC---------A
ACTCG---GAG------CGCTTCTGCCTGGGCCTACTG------------
---TCCAATGTC--------------------------------------
-------------------------AACCGGAAT---GCAGCCGTGGAAC
TTACAAGG------------------------------------------
------------------------------CGACAC---ATTGGGAGA--
--------------------------------------------------
--------------GGTGTG------CGGCTCTACTACATC------GGA
---GGGGAGGTCTTTGCGGAG------------------TGC--------
----------------------CTCAGTGACAGTGCTATTTTCGTCCAGT
CTCCCAACTGCAACCAGCGCTATGGCTGGCACCCGGCC---ACTGTCTGC
AAGATCCCA------------------------------------CCA--
----------GGC---TGCAACCTGAAGATC-------------------
--------------------------------------------------
---------------TTCAACAACCAGGAA--------------------
-TTTGCTGCCCTC------CTAGCTCAGTCTGTCAACCAGGGCTTT----
-----------------GAGGCTGTC------------------------
--------------------------------------------------
----------------TACCAGCTGACGCGC---ATG------TGCACCA
TCCGTATG---------------------------AGCTTCGTCAAA---
--------------------------------------------------
----------------GGC------TGG----------------------
--------------------------------------------------
--------------------------------------------------
----------GGA---GCAGAGTAC-------------------------
--------AGG---------------------------------------
--------------------------------------------------
-------------------AGACAGACAGTGACCAGCACCCCCTGCTGGA
TTGAGCTACACCTGAATGGACCCTTGCAGTGGCTTGACAAGGTCCTCACC
CAGATGGGTTCCCCGAGCATCCGCTGTTCCAGTGTGTCT-----------
--------------------------------------------------
--------------------------------------------------
--------------------------------------------------
--------------------------------------------------
--------------------------------------------------
--------------------------------------------------
----------
>GSTENT00021584001.1_TETNG 
--------------------------------------------------
--------------------------------------------------
--------------------------------------------------
--------------------------------------------------
--------------------------------------------------
--------------------------------------------------
--------------------------------------------------
--------------------------------------------------
-----ATGTCCTCC---------------ATCTTGCCATTT---ACTCCA
CCTGTGGTGAAA--------------------------------------
--------------------------------------------------
--------------------------------------------------
--------------------------------------------------
--------------------------------------------------
--------------------------AGGCTGCTGGGA---TGGAAA---
------------------AAGACG------ACCAGTGGCCAAAGTGGAGC
CGGCAGTGGA---------------------------GAGCAGAATGGC-
--CAA---------------GAGGAG------------------------
--------------------------------------------------
----------------------------------AAATGGTGCGAGAAGG
CTGTA---------------------------AAGAATCTAGTGAAGAAG
TTG---AAGAAGACTGCC---------CAGCTGGATGAGCTGGAGAAGGC
TATCACCACGCAGAACTGCAAC---ACCAAG-------------------
-----------------------------------------TGTGTCACA
ATTCCA---AGCAATTGCTCTGAAATATGGGGGCTGAGTTCACCGAATAC
GATAGAACAGTGGGACACCTCGGGCCTGTACAACTACCCAGAGCAAACCA
GATCTCTG------------------------GACGGTCGCCTGCAG---
------GTCTCCCAGCGT---AAGGGGCTTCCT-----------------
----CACATCATTTACTGTCGCTTGTGGCGGTGGCCGGACCTCCACAGCC
ACCACGAGCTGCGTGCCATTGAGGCCTGTGAGTAT------------GCC
---TTCCACCTCAAAAAGGACGAG------GTGTGC--------------
-------ATCAACCCCTACCACTAC---CAAAGGGTGGAGACCCCA----
-----------------------------GTGCTG---------------
--------------------------------------------------
--------------------------------------------------
-----------------------CCTCCTGTCCTTGTGCCAAGACACTCA
------------------------GAT-----------------------
--------------------------------------------------
--------------------GTCCTACCA------------GAGCTGCCA
ATT------------------CTC------------------GATGACTT
CACTCATTCC----------------------------------------
--------------------------------------------------
------------------ATACCTGAGAACACAAACTTTCCT--------
-------------------------------GCAGGAATCGATCCTCCAA
AC------------------------------------------------
--------------------------------------------------
--------------------------------------------------
--------------------------------------------------
--------------------------------------------------
--------------------------------------------------
--------------------------------------------------
--------------------------------------------------
--------------------------------------------------
--------------------------------------------------
---------------------------AATTATATACCAGGTGGGACCCC
CTCT---------------GCATCGGCGCTAGGC------TCCTGTCGGG
GATATCCTAGGTCAAAGGTGGAAGCTGAGACCTAT---------------
------------TCTTCTCTC------ATCTCTCCGACAGAA--------
--------------------------------------------------
--------------------------------------------------
------------------------------------------ACGCCTCC
GCCGGGTTACATCAGC------GAGGATGGAGAG----------------
-----------------------GCC------------------------
---AGTGACCAACAGATG--------------------------------
----------------------------------------------AACC
AAAGCATGGACACA------GGTTCTCCGGCGGAGCTG------------
--------------------------------------------------
----------------------------------TCCCCTAGCACTCTT-
-----TCCCCT------GTCAATCACAACATG------------------
--------------------------------------------------
-------GACCTGCAGCCGGTGACCTACTCGGAG------------CCGG
CC---------TTCTGGTGCTCGATAGCCTACTATGAGCTGAACCAGCGA
------------GTGGGGGAG---ACCTTCCACGCTTCGCAG--------
-CCCTCGCTGACAGTAGACGGA---TTCACCGACCCCTCC---------A
ACTCT---GAG------CGTTTCTGTCTGGGCCTGCTG------------
---TCCAACGTT--------------------------------------
-------------------------AACAGGAAC---GCTACAGTGGAGA
TGACTCGG------------------------------------------
------------------------------AGGCAT---ATAGGAAGG--
--------------------------------------------------
--------------GGAGTT------AGACTTTATTACATT------GGA
---GGGGAGGTATTTGCAGAG------------------TGT--------
----------------------TTAAGCGATAGCGCCATCTTTGTCCAGA
GTCCCAACTGCAACCAGCGGTATGGCTGGCATCCAGCA---ACCGTGTGT
AAAATTCCT------------------------------------CCA--
----------CGT---TGTAACCTAAAGATA-------------------
--------------------------------------------------
---------------TTCAACAACCAAGAA--------------------
-TTTGCAGCCTTG------CTGGCTCAGTCGGTCAACCAGGGCTTC----
-----------------GAAGCGGTC------------------------
--------------------------------------------------
----------------TACCAGCTGACCAGG---ATG------TGCACCA
TTCGCATG---------------------------AGCTTCGTCAAA---
--------------------------------------------------
----------------GGC------TGG----------------------
--------------------------------------------------
--------------------------------------------------
----------GGG---GCTGAATAC-------------------------
--------AGG---------------------------------------
--------------------------------------------------
-------------------CGACAGACCGTCACGAGCACTCCTTGCTGGA
TTGAGCTGCATCTAAACGGGCCCCTGCAGTGGCTGGACAAGGTTCTAACC
CAGATGGGCTCCCCTTCGGCGCGCTGCTCCAGCATGTCC-----------
--------------------------------------------------
--------------------------------------------------
--------------------------------------------------
--------------------------------------------------
--------------------------------------------------
--------------------------------------------------
----------
>dper_GLEANR_22548_DROPE 
--------------------------------------------------
--------------------------------------------------
--------------------------------------------------
--------------------------------------------------
--------------------------------------------------
--------------------------------------------------
--------------------------------------------------
--------------------------------------------------
-----------------------------ATGTTGCCATTC---ACCCCG
CAAGTGGTCAAA--------------------------------------
--------------------------------------------------
--------------------------------------------------
--------------------------------------------------
--------------------------------------------------
--------------------------CGATTGTTAGCA---CTCAAA---
------------------AAGGGC--------------------------
----------------------------------AACGAAGATAACACC-
--GTC---------------GAGGGC------------------------
--------------------------------------------------
----------------------------------AAGTGGTCGGAGAAGG
CCGTC---------------------------AAGAATCTGGTGAAGAAG
ATC---AAAAAGAACTCG---------CAGCTGGAGGAGCTAGAGCGTGC
CATTTCCACACAGAACTGCCAG---ACGCGC-------------------
-----------------------------------------TGCGTGACA
GTGCCG---CGC--------------------------------------
--------------------------------------------------
--------------------------------AGTAAGCCCGTCCCACCC
GGCGAG---CATCTGCGG---AAGGGTCTGCCG-----------------
----CACGTTATCTACTGCCGTCTATGGCGCTGGCCGGATTTGCAGTCAC
AGAATGAATTGAAGCCGCTGGATCACTGCGAGTAC------------GCC
---TTCCACTTGCGCAAGGACGAG------ATCTGC--------------
-------ATCAATCCGTATCACTAC---AAGAAGATCGAGCTGTCG----
-----------------------------ATATTG---------------
--------------------------------------------------
--------------------------------------------------
-----------------------GTGCCCAAGTCGCTGCCCACACCGCCC
------------------------GAT-----------------------
--------------------------------------------------
--------------------TCCATAGTG------------GACTATCCG
TTG---------------------------------------GACAACCA
CACGCATCAG----------------------------------------
--------------------------------------------------
------------------ATACCAAATAATACCGATTATAAT--------
-------------------------------GCTGCGATAATACGCAGCG
CC------------------------------------------------
--------------------------------------------------
--------------------------------------------------
--------------------------------------------------
------------------------------TCGTTGAGTCCGCCACAGTA
TATGGAATTGGGTGGTGGCAGCGGTCCGGTCACCTCCTCCTCAGCATCAG
CCTCCGCTTCATTGTTG---------------------------------
--------------------------------------------------
--------------------------------------------------
--------------------------------------------------
---------------------GTTTCGGCCACCTCCTCATCGTCATCCTC
GTCG---------------TACCAGCAGCCACTA------TCGTTTGGCC
AGAACATGGACTCGCAGTCGAGCGTGCTCAGTGTG---------------
------------GGCAGCAGC------ATTCCCAATACGGGC--------
--------------------------------------------------
--------------------------------------------------
------------------------------------------ACCCCGCC
ACCCGGCTACATGAGC------GAGGATGGGGAC----------------
-----------------------CCC------------------------
---ATCGATCCCAATGAC--------------------------------
--------------------------------------------------
--------------------------------------------------
--------------------------------------------------
----------------------AACATGAACATGTCGCGCCTGACGCCG-
-----CCCGCC---------------------------------------
--------------------------------------------------
-------GATGCCGCCCCAGTGATGTACCACGAG------------CCAG
CC---------TTCTGGTGCTCCATCTCCTACTACGAGCTAAACACGCGG
------------GTCGGCGAG---ACCTTTCATGCCTCCCAG--------
-CCCTCTATTACGGTGGACGGC---TTCACAGATCCCTCC---------A
ACTCG---GAG------CGCTTCTGTCTCGGTCTGCTC------------
---TCCAATGTG--------------------------------------
-------------------------AATCGCAAC---GACGTTGTCGAAC
AGACACGC------------------------------------------
------------------------------CGTCAT---ATCGGCAAA--
--------------------------------------------------
--------------GGCGTT------CGACTCTACTACATT------GGC
---GGCGAGGTCTTTGCCGAA------------------TGC--------
----------------------CTCAGCGATTCGTCCATATTCGTGCAGA
GTCCGAACTGCAATCAGCGTTACGGCTGGCATCCGGCC---ACCGTTTGC
AAAATCCCG------------------------------------CCC--
----------GGC---TGCAATCTGAAGATC-------------------
--------------------------------------------------
---------------TTCAACAATCAGGAG--------------------
-TTTGCCGCCCTT------CTCTCCCAGTCCGTGTCGCAGGGATTC----
-----------------GAGGCCGTC------------------------
--------------------------------------------------
----------------TACCAGCTGACACGC---ATG------TGCACCA
TTCGAATG---------------------------TCCTTTGTGAAG---
--------------------------------------------------
----------------GGC------TGG----------------------
--------------------------------------------------
--------------------------------------------------
----------GGG---GCCGAGTAT-------------------------
--------CGT---------------------------------------
--------------------------------------------------
-------------------CGCCAGACGGTCACCTCAACGCCCTGCTGGA
TTGAGCTGCATCTGAATGGCCCACTCCAGTGGCTGGATCGCGTTCTCACC
CAAATGGGATCGCCGCGACTGCCCTGCAGCTCCATGTCG-----------
--------------------------------------------------
--------------------------------------------------
--------------------------------------------------
--------------------------------------------------
--------------------------------------------------
--------------------------------------------------
----------
>ENSMUST00000066091.5_MOUSE 
--------------------------------------------------
--------------------------------------------------
--------------------------------------------------
--------------------------------------------------
--------------------------------------------------
--------------------------------------------------
--------------------------------------------------
-------------------------------------------------A
TGAATGTGACCAGC---------------TTGTTTTCATTC---ACAAGT
CCAGCTGTGAAG--------------------------------------
--------------------------------------------------
--------------------------------------------------
--------------------------------------------------
--------------------------------------------------
--------------------------AGACTCCTTGGG---TGGAAA---
------------------CAGGGC--------------------------
----------------------------------------------GAT-
--GAA---------------GAAGAG------------------------
--------------------------------------------------
----------------------------------AAATGGGCAGAGAAAG
CTGTG---------------------------GACGCTTTGGTGAAGAAA
CTG---AAGAAGAAGAAA------GGGGCCATGGAAGAGCTGGAGAAGGC
CCTGAGCTGCCCTGGACAGCCG---AGTAAC-------------------
-----------------------------------------TGCGTCACC
ATTCCT---CGC--------------------------------------
--------------------------------------------------
--TCCCTG------------------------GATGGCAGGTTGCAG---
------GTGTCCCACCGG---AAGGGACTACCT-----------------
----CATGTCATTTATTGCCGTGTGTGGCGCTGGCCCGACCTCCAGAGCC
ACCATGAACTGAAGCCTCTGGAATGCTGTGAGTTC------------CCA
---TTTGGTTCCAAGCAGAAGGAG------GTCTGC--------------
-------ATCAACCCCTACCACTAT---AAGCGAGTGGAGAGCCCG----
-----------------------------GTTCTC---------------
--------------------------------------------------
--------------------------------------------------
-----------------------CCGCCGGTGCTGGTTCCGAGGCACAGC
------------------------GAG-----------------------
--------------------------------------------------
--------------------TACAATCCT------CAGCACAGCCTTCTG
GCT------------------------------------------CAGTT
CCGCAAC---------------CTGGGACAAAATGAGCCTCAC-------
--------------------------------------------------
------------------ATGCCACTGAACGCCACGTTCCCA--------
-------------------------------GACTCTTTCCAGCAGCCCA
AC------------------------------------------------
--------------------------------------------------
--------------------------------------------------
--------------------------------------------------
--------------------------------------------------
--------------------------------------------------
--------------------------------------------------
--------------------------------------------------
--------------------------------------------------
--------------------------------------------------
---------------------AGCCACCCGTTCCCCCACTCCCCCAACAG
CAGC---------------TACCCCAACTCTCCT------GGCGGCAGCA
GCAGCACCTACCCTCACTCCCCAACCAGCTCAGACCCG------------
------------GGCAGCCCT------TTTCAGATGCCAGCT--------
--------------------------------------------------
--------------------------------------------------
---------------------------------------GACACACCCCC
ACCTGCTTACCTGCCT------CCTGAAGACCCC----------------
--------------------------------------------------
---ATGGCCCAGGATGGC--------------------------------
----------------------------------------------TCTC
AGCCCATGGACACG------AACATGATGGCGCCTCCA------------
--------------------------------------------------
----------------------------------CTGCCCGCTGAAATC-
-----AGCAGAGGA------------------------------------
--------------------------------------------------
-------GATGTTCAGGCAGTTGCTTACGAGGAA------------CCAA
AA---------CACTGGTGCTCTATTGTGTACTATGAGCTCAACAACCGT
------------GTGGGTGAA---GCGTTCCACGCCTCGTCC--------
-ACCAGCGTGCTGGTGGATGGT---TTCACAGATCCGTCC---------A
ACAATAAGAAC------CGCTTCTGCCTTGGCTTGCTC------------
---TCCAACGTT--------------------------------------
-------------------------AACCGGAAT---TCCACTATTGAAA
ACACCAGG------------------------------------------
------------------------------CGACAT---ATTGGGAAA--
--------------------------------------------------
--------------GGAGTC------CACCTTTATTACGTT------GGA
---GGAGAGGTGTATGCGGAA------------------TGC--------
----------------------CTCAGTGACAGCAGCATCTTCGTGCAGA
GCCGGAACTGCAACTACCACCACGGCTTTCACCCCACC---ACCGTCTGC
AAGATCCCC------------------------------------AGC--
----------GGG---TGCAGCTTGAAAATC-------------------
--------------------------------------------------
---------------TTCAACAACCAAGAG--------------------
-TTTGCTCAGCTA------CTGGCGCAGTCTGTGAACCACGGGTTC----
-----------------GAGACCGTG------------------------
--------------------------------------------------
----------------TATGAACTCACCAAA---ATG------TGCACTA
TTCGGATG---------------------------AGCTTCGTGAAG---
--------------------------------------------------
----------------GGT------TGG----------------------
--------------------------------------------------
--------------------------------------------------
----------GGA---GCCGAATAC-------------------------
--------CAC---------------------------------------
--------------------------------------------------
-------------------CGGCAGGATGTTACCAGCACCCCCTGCTGGA
TTGAGATCCATCTGCATGGCCCTCTCCAGTGGCTGGATAAGGTTCTGACC
CAGATGGGCTCACCCCACAATCCTATTTCATCCGTGTCT-----------
--------------------------------------------------
--------------------------------------------------
--------------------------------------------------
--------------------------------------------------
--------------------------------------------------
--------------------------------------------------
----------
>CBG16541_CAEBR 
--------------------------------------------------
--------------------------------------------------
--------------------------------------------------
--------------------------------------------------
--------------------------------------------------
--------------------------------------------------
--------------------------------------------------
--------------------------------------------------
--------------------ATGAATGGATTACTACATATG---CATGGT
CCTGCTGTCAAG--------------------------------------
--------------------------------------------------
--------------------------------------------------
--------------------------------------------------
--------------------------------------------------
--------------------------AAATTATTAGGT---TGGAAA---
------------------ATTGGA--------------------------
----------------------------------------------GAA-
--GAT---------------GAGGAG------------------------
--------------------------------------------------
----------------------------------AAATGGTGTGAAAAGG
CAGTT---------------------------GAAGCGTTGGTGAAAAAG
TTGAAAAAGAAGAATAATGGATGTGGAACTCTAGAAGATCTTGAATGTGT
TCTAGCGAATCCAACTCCCAAT---TCGAGA-------------------
-----------------------------------------TGTATAACA
ATACCA---AAA--------------------------------------
--------------------------------------------------
--AGTTTG------------------------GATGGTCGGTTACAG---
------GTTTCACACAAA---AAAGGACTCCCA-----------------
----CATGTTATCTATTGTCGAGTTTGGCGGTGGCCGGACATCAATACCC
AACATGAATTACGTTCCATTGAAACATGCTCTTAC------------CCA
---TATGAATCGAGTTCCAAAACGATGTATATTTGC--------------
-------ATCAATCCATACCATTAT---CAAAGATTGACTATCCCA----
-----------------------------AAAGGT---------------
--------------------------------------------------
--------------------------------------------------
-----------------------CTCAATTCCTCAATGCCATCACCACAG
--------------------------------------------------
--------------------------------------------------
--------------------CCAGCTCCA---------------------
--------------------------------------------------
--------------------------------------------------
--------------------------------------------------
------------------TCACCTTCGAACACTATTTGGCAA--------
--------------------------------------------------
--------------------------------------------------
--------------------------------------------------
--------------------------------------------------
--------------------------------------------------
--------------------------------------------------
--------------------------------------------------
--------------------------------------------------
--------------------------------------------------
--------------------------------------------------
--------------------------------------------------
--------------------------------------------------
--------------------------------------------------
-----TCTGGAAGTTCAACAGCATCGTGTGCCAGC---------------
--------------------------------------------------
--------------------------------------------------
--------------------------------------------------
------------------------------------------TCTCCAAG
CCCTTCTGTATTTTCT------GAAGATGGGGAA----------------
--------------------------------------------------
--------------------------------------------------
--------------------------------------------------
--------------------------------------------------
--------------------------------------------------
----------------------------------------TTGCAAGCG-
--------------------------------------------------
--------------------------------------------------
-------CACCAGAGACCACCACCTTTCCGCCAC------------CCCA
AA---------TCCTGGGCTCAAATCACATATTTTGAGTTGAATTCAAGA
------------GTTGGAGAA---GTTTTCAAACTGGTCAAC--------
-CAAAGCATTACCGTCGACGGA---TATACAGATCCATCA---------A
ATTCA---GACACC---AGAATATGCCTTGGACAATTG------------
---ACAAATGTA--------------------------------------
-------------------------AACCGAAAC---ACCACTGTTGAGA
ATACGAGG------------------------------------------
------------------------------ATGCAT---ATAGGAAAA--
--------------------------------------------------
--------------GGAATT------CAACTAGATAACAAA------GAG
---GGACAAATGCATATTATG------------ATCACCAAT--------
----------------------AATTCGGATATGCCAGTTTTCGTTCAAT
CCAAAAATACGAATCTCATGATGAATATGCCATTGGGA---AAAGTGAAT
CGGATACCG------------------------------------CCT--
----------CAC---AGTCAATTATGTGCA-------------------
--------------------------------------------------
---------------TTTGAATTCAATTTG--------------------
-TTTTTTCAGATG------CTTGAACAATCATGTAATGATAGAGAA----
--------------------------------------------------
--------------------------------------------------
----------GGATTGAATCAACTTTCGAAA---CAT------TGCTTTC
TCAGGATT---------------------------TCTTTTGTAAAG---
--------------------------------------------------
----------------GGA------TGG----------------------
--------------------------------------------------
--------------------------------------------------
----------GGA---GAGGATTAT-------------------------
--------CCG---------------------------------------
--------------------------------------------------
-------------------CGTCAAGATGTGACTTCTACTCCTTGTTGGC
TCGAACTTCGGTTGAATGTTCCATTGGCTTACATCGACCAAAAAATGAAA
CAAACTCCACGAGTGAATCTGGTGGAGCCGAACTCAGTGACA--------
--------------------------------------------------
--------------------------------------------------
--------------------------------------------------
--------------------------------------------------
--------------------------------------------------
--------------------------------------------------
----------
>ENSAPMT00000015121.2_APIME 
--------------------------------------------------
--------------------------------------------------
--------------------------------------------------
--------------------------------------------------
--------------------------------------------------
--------------------------------------------------
------TTTAACATGGATGATGAAGAAGGATCATCAAGTTCTGGACCTAT
G------------------------------------------------T
CTTCATTGAATAGT---------------TTATTTTCATTT---ACTAGT
CCTGCTGTAAAA--------------------------------------
--------------------------------------------------
--------------------------------------------------
--------------------------------------------------
--------------------------------------------------
--------------------------AAGTTGCTTGGT---TGGAAA---
------------------CAGGGT--------------------------
----------------------------------------------GAT-
--GAA---------------GAAGAA------------------------
--------------------------------------------------
----------------------------------AAATGGGCAGAAAAAG
CAGTT---------------------------GATTCATTAGTAAAAAAA
TTA---AAAAAACGAAAA------GGTGCAATTGAAGAATTAGAACGGGC
ATTAAGTTGTCCAGGCACTCCT---AGTAAA-------------------
-----------------------------------------TGTGTAACA
ATTCCA---AGA--------------------------------------
--------------------------------------------------
--AGTTTA------------------------GATGGTAGATTACAA---
------GTTTCTCATCGT---AAGGGTTTACCA-----------------
----CATGTAATTTATTGTAGAGTGTGGAGATGGCCAGATTTGCAATCAC
ATCATGAATTAAAACCATTAGAATTATGTCAATAT------------CCC
---TTTTCTGCTAAACAAAAAGAA------GTTTGC--------------
-------ATCAATCCTTATCATTAT---AAAAGAGTGGAAAGTCCA----
-----------------------------GTACTA---------------
--------------------------------------------------
--------------------------------------------------
-----------------------CCACCTGTATTAGTTCCTAGGCATTCA
------------------------GAA-----------------------
--------------------------------------------------
--------------------TATGCACCT------------GGACATTCA
TTG---------------------------------------TTACCATT
TCAACAA---------------------ATAGCAGAACCAACA-------
--------------------------------------------------
------------------ATGCCACACAATGTATCCTATTCT--------
-------------------------------TCTAGTGGATTTAATGCTG
GA------------------------------------------------
--------------------------------------------------
--------------------------------------------------
--------------------------------------------------
--------------------------------------------------
--------------------------------------------------
--------------------------------------------------
--------------------------------------------------
--------------------------------------------------
--------------------------------------------------
------------------------------TCTACTGGTGGTGTAAATCC
AACA---------------TCACCTATGTCATCT------GTTGGATCTG
TTCCAAGTCCAGGAAGTACAACATCACCAAATCCA---------------
------------CAAAGTCCA------TATGGTACTAATGGA--------
----TTACCAGAA-------------------------------------
--------------------------------------------------
------------------------------------------ACTCCTCC
TCCAGCATATTCTCCT------CCTGAAGATGGT----------------
-----------------------TCA------------------------
---CAATCTGGTCAGTCA--------------------------------
--------------------------------------------------
--------------------------------------------------
--------------------------------------------------
----------------------------------CCACCACCTGATCCT-
-----GTTGCT------ATGGATACAAGTGGATCAGCT------------
--------------------------------------------------
-------GAAGTAGCTCCAGTATGTTACCAAGAA------------CCAC
CT---------TATTGGGCCTCTATTGCATATTATGAATTAAATTGTAGA
------------GTGGGTGAA---GTTTTTCATTGCCATTCC--------
-CACTCTGTTATTGTGGATGGC---TTTACAAATCCAAGT---------A
ATAAT---TCTGAT---AGGTTTTGCCTTGGACAGCTG------------
---TCCAATGTA--------------------------------------
-------------------------AATCGTAAT---TCTACTATTGAAA
ATACAAGA------------------------------------------
------------------------------AGACAT---ATAGGCAAA--
--------------------------------------------------
--------------GGAGTA------CATTTATATTATGTA------GGT
---GGTGAAGTTTATGCGGAA------------------TGT--------
----------------------CTTTCCGATTCTGCTATATTTGTACAAT
CTAGAAATTGTAATCATCACCATGGATTTCATCCTAGT---ACAGTTTGT
AAGATTCCA------------------------------------CCA--
----------GGA---TGTTCATTGAAAATA-------------------
--------------------------------------------------
---------------TTTAATAATCAAGAG--------------------
-TTTGCCCAATTA------CTTTCACAAAGTGTTAATCATGGTTTT----
-----------------GAAGCAGTT------------------------
--------------------------------------------------
----------------TATGAATTAACAAAA---ATG------TGCACTA
TAAGAATG---------------------------TCATTTGTTAAA---
--------------------------------------------------
----------------GGA------TGG----------------------
--------------------------------------------------
--------------------------------------------------
----------GGT---GCTGAATAT-------------------------
--------CAT---------------------------------------
--------------------------------------------------
-------------------AGACAAGATGTTACATCCACTCCTTGTTGGA
TTGAAGCACACTTACATGGACCCTTACAGTGGCTAGATAAAGTGTTAACA
CAAATGGGTTCTCCTCATAATGCTATAAGTTCTGTATCA-----------
--------------------------------------------------
--------------------------------------------------
--------------------------------------------------
--------------------------------------------------
--------------------------------------------------
--------------------------------------------------
----------
>CBG12513_CAEBR 
--------------------------------------------------
--------------------------------------------------
--------------------------------------------------
--------------------------------------------------
--------------------------------------------------
--------------------------------------------------
------------------ATGGCTGGTCCATCTTCCAGAGCCAATGGGGC
A------------------------------------------------C
CAGTTGCGAAGGAT---------------TTGTATCTTGAGATGGCAGAT
CCCAGAATCCAAACCATGGCA-----------------------------
--------------------------------------------------
--------------------------------------------------
--------------------------------------------------
--------------------------------------------------
--------------------------AGATTGGTCGTG---CCGGAA---
------------------ACTTCA--------------------------
----------------------------------TGTACCCTTGGAGAC-
--AAC---------------ACCGAC------------------------
--------------------------------------------------
----------------------------------GAATGGAACGGCCGCG
CAGTT---------------------------ATTCACGTTTGGAGAATA
ATA---GAAAATATAAAA---------AATCAGGACCTTTTTTATAAAGC
CATCACTCAAGGTCCCATCGCCCGAAAGACA-------------------
-----------------------------------------TCTTGTGTA
CCGGCA---CGG--------------------------------------
--------------------------------------------------
--------------------------------AATGCGAAGCTTCCA---
---GAGACCTACGGAAGG---GTCGGATTGTTC-----------------
----AACTTG---------AGATTATTTCGATTCTCATGCCTCAAGGACG
AGCGTCAAATCACAAATATCCGTAGTTGTAGACAC------------AAA
---TATGTTGCTCGTGGAGAAATA------GTATGC--------------
-------CTGAATCCATATCACTAT---AATTTCTTGATACCAAAAAAGG
AA---------------------------AAAATG---------------
--------------------------------------------------
--------------------------------------------------
-----------------------CCACCTATTATGGTAACCAGAGGACTC
------------------------GAT-----------------------
--------------------------------------------------
--------------------TATGGAGCA---------CCACCAATTCGA
ATG------------------AGA------------------TTTCCATT
CAATGAA------------CAAGAGCTCATGGAAAACATTCTT-------
--------------------------------------------------
------------------GTTGATGAAGAAGTTGATGTGCCA--------
-------------------------------ATTAGCAATGTTACATTGG
AA------------------------------------------------
--------------------------------------------------
--------------------------------------------------
--------------------------------------------------
------------------------------GGAGACGAACTCGGGGCATT
CTTCAAAAATAAAGGTGACACGCTGACAATGGAACAAATGGAACAAGAGG
AACAGGAAGAAGATGAG---------------------------------
--------------------------------------------------
--------------------------------------------------
--------------------------------------------------
------------------------------TCAACTCCAGTACCATCTCC
TCAA---------------AGAATGTCTTCCATG------GATATCGAAG
GAGAAGAGGAGCTGGAGTATTACAGATGCGGCAGT---------------
------------GACTCCCCT------GGTGGAAGTAATGCT--------
--------------------------------------------------
--------------------------------------------------
------------------------------------------CCAACGCC
TCGTGCCTATGTCAAC------GACGGATATGGA----------------
-----------------------GAA------------------------
---GATGAAGATATGGAA--------------------------------
-------GGTGTAGAGGAGAAAAAGAAGAATGAGGAATCGACCAGCAATG
AAACGAACCAACCA------AATACTCCAATGGAAATA------------
--------------------------------------------------
----------------------------------CCACCATTGTTCCGA-
-----TCAGCA------------CCTTCCGAGATTGCCGAGTTTGCCCAC
AATGTGGAA-----------------------------------------
-------ACACATGCTTACGTCGAATATGAGGAA------------AATA
CA---------CAATGGCTTGGATTGGCATACTACGAAGAAGGTGCTATT
------------CAAGCAGCTGCCGTTTTCAGTGGTCAACAT--------
-------GCTCTCATTGATGGA---TATACATCAAGTGGA---------A
CACCA---ACT------CGCTTTTCTATTGGGTTTTAC------------
---AACAGTTTG--------------------------------------
-------------------------ACTCGCCGT---CAAAATATTTCTG
TGGTTCGG------------------------------------------
------------------------------AATGAA---ATGCAAAAG--
--------------------------------------------------
--------------GGAATT------CGTTTGTATCTTCTG------GCT
---GGAGAGGTCTTCCTGGAG------------------AAC--------
----------------------TTGAGTGCAGTTGGTGTATTCGTTCAAT
CCGTCAGTTCGAATCTCAGCCGGAAGTTCAGACCAAAT---ACAGTCACG
AAAGTTCGA------------------------------------CCA--
----------GGG---GGAACAATGAAGATC-------------------
--------------------------------------------------
---------------TTTGATCTGGCACAG--------------------
-TTTTCGAAAAGC------TTAGCCCTAGCAGCTCAGAAAACTTAC----
-----------------CAAGATGTG------------------------
--------------------------------------------------
----------------TCCAGCCTCAACAAA---CTT------TGCACGA
TTCGGGTT---------------------------GCCATGTCCGAG---
--------------------------------------------------
----------------GGC------TGG----------------------
--------------------------------------------------
--------------------------------------------------
----------GGA---GTAAAGTAC-------------------------
--------CAT---------------------------------------
--------------------------------------------------
-------------------CGTTCTACGGTGCTGAGCTCACCAGTCTGGT
TCCAACTGTATCTGCACAATCCCATGGCTTGGATCGACAATGTTCTCAAC
TGTATGGGTGCTCCTGCTATATATTGCGATTCTCGAACA-----------
--------------------------------------------------
--------------------------------------------------
--------------------------------------------------
--------------------------------------------------
--------------------------------------------------
--------------------------------------------------
----------
>SMAD1_ENST00000302085.3_HUMAN 
--------------------------------------------------
--------------------------------------------------
--------------------------------------------------
--------------------------------------------------
--------------------------------------------------
--------------------------------------------------
--------------------------------------------------
-------------------------------------------------A
TGAATGTGACAAGT---------------TTATTTTCCTTT---ACAAGT
CCAGCTGTGAAG--------------------------------------
--------------------------------------------------
--------------------------------------------------
--------------------------------------------------
--------------------------------------------------
--------------------------AGACTTCTTGGG---TGGAAA---
------------------CAGGGC--------------------------
----------------------------------------------GAT-
--GAA---------------GAAGAA------------------------
--------------------------------------------------
----------------------------------AAATGGGCAGAGAAAG
CTGTT---------------------------GATGCTTTGGTGAAAAAA
CTG---AAGAAAAAGAAA------GGTGCCATGGAGGAACTGGAAAAGGC
CTTGAGCTGCCCAGGGCAACCG---AGTAAC-------------------
-----------------------------------------TGTGTCACC
ATTCCC---CGC--------------------------------------
--------------------------------------------------
--TCTCTG------------------------GATGGCAGGCTGCAA---
------GTCTCCCACCGG---AAGGGACTGCCT-----------------
----CATGTCATTTACTGCCGTGTGTGGCGCTGGCCCGATCTTCAGAGCC
ACCATGAACTAAAACCACTGGAATGCTGTGAGTTT------------CCT
---TTTGGTTCCAAGCAGAAGGAG------GTCTGC--------------
-------ATCAATCCCTACCACTAT---AAGAGAGTAGAAAGCCCT----
-----------------------------GTACTT---------------
--------------------------------------------------
--------------------------------------------------
-----------------------CCTCCTGTGCTGGTTCCAAGACACAGC
------------------------GAA-----------------------
--------------------------------------------------
--------------------TATAATCCT------CAGCACAGCCTCTTA
GCT------------------------------------------CAGTT
CCGTAAC---------------TTAGGACAAAATGAGCCTCAC-------
--------------------------------------------------
------------------ATGCCACTCAACGCCACTTTTCCA--------
-------------------------------GATTCTTTCCAGCAACCCA
AC------------------------------------------------
--------------------------------------------------
--------------------------------------------------
--------------------------------------------------
--------------------------------------------------
--------------------------------------------------
--------------------------------------------------
--------------------------------------------------
--------------------------------------------------
--------------------------------------------------
---------------------AGCCACCCGTTTCCTCACTCTCCCAATAG
CAGT---------------TACCCAAACTCTCCT------GGGAGCAGCA
GCAGCACCTACCCTCACTCTCCCACCAGCTCAGACCCA------------
------------GGAAGCCCT------TTCCAGATGCCAGCT--------
--------------------------------------------------
--------------------------------------------------
---------------------------------------GATACGCCCCC
ACCTGCTTACCTGCCT------CCTGAAGACCCC----------------
--------------------------------------------------
---ATGACCCAGGATGGC--------------------------------
----------------------------------------------TCTC
AGCCGATGGACACA------AACATGATGGCGCCTCCC------------
--------------------------------------------------
----------------------------------CTGCCCTCAGAAATC-
-----AACAGAGGA------------------------------------
--------------------------------------------------
-------GATGTTCAGGCGGTTGCTTATGAGGAA------------CCAA
AA---------CACTGGTGCTCTATTGTCTACTATGAGCTCAACAATCGT
------------GTGGGTGAA---GCGTTCCATGCCTCCTCC--------
-ACAAGTGTGTTGGTGGATGGT---TTCACTGATCCTTCC---------A
ACAATAAGAAC------CGTTTCTGCCTTGGGCTGCTC------------
---TCCAATGTT--------------------------------------
-------------------------AACCGGAAT---TCCACTATTGAAA
ACACCAGG------------------------------------------
------------------------------CGGCAT---ATTGGAAAA--
--------------------------------------------------
--------------GGAGTT------CATCTTTATTATGTT------GGA
---GGGGAGGTGTATGCCGAA------------------TGC--------
----------------------CTTAGTGACAGTAGCATCTTTGTGCAAA
GTCGGAACTGCAACTACCATCATGGATTTCATCCTACT---ACTGTTTGC
AAGATCCCT------------------------------------AGT--
----------GGG---TGTAGTCTGAAAATT-------------------
--------------------------------------------------
---------------TTTAACAACCAAGAA--------------------
-TTTGCTCAGTTA------TTGGCACAGTCTGTGAACCATGGATTT----
-----------------GAGACAGTC------------------------
--------------------------------------------------
----------------TATGAGCTTACAAAA---ATG------TGTACTA
TACGTATG---------------------------AGCTTTGTGAAG---
--------------------------------------------------
----------------GGC------TGG----------------------
--------------------------------------------------
--------------------------------------------------
----------GGA---GCAGAATAC-------------------------
--------CAC---------------------------------------
--------------------------------------------------
-------------------CGCCAGGATGTTACTAGCACCCCCTGCTGGA
TTGAGATACATCTGCACGGCCCCCTCCAGTGGCTGGATAAAGTTCTTACT
CAAATGGGTTCACCTCATAATCCTATTTCATCTGTATCT-----------
--------------------------------------------------
--------------------------------------------------
--------------------------------------------------
--------------------------------------------------
--------------------------------------------------
--------------------------------------------------
----------
>cr01.sctg47.wum.1.1_CAERE 
--------------------------------------------------
--------------------------------------------------
--------------------------------------------------
--------------------------------------------------
--------------------------------------------------
--------------------------------------------------
--------------------------------------------------
--------------------------------------------------
-----------------------------ATGAAAAGAGCT---------
--------------------------------------------------
--------------------------------------------------
--------------------------------------------------
--------------------------------------------------
--------------------------------------------------
--------------------------ACCGTAATTGGGATGACTAGA---
------------------ACTCGT--------------------------
--------------------------------------------------
--------------------------------------------------
--------------------------------------------------
----------------------------------GCCTGGGCAGTGAAAG
CAGTG---------------------------AAAAATATCAGCAGACAA
GCA---AAGAAAAACAAC---------TGTTTTGATGTGTTCTTCGATGC
AGTTATACATGAAAATCCTGGA---ACCAGA-------------------
-----------------------------------------TGCTGTAAA
GCACGT--------------------------------------------
--------------------------------------------------
--------------------------------AATGACAAAATA------
---------GCAGGAGCA---AACGGAAGGCTC-----------------
----ATTATTCTCATTCTGAGATGTTTCCGGTTCTCACATGTGCGATACG
ACTCTCAGATCAAATCGATGGGCTCTTGTCGGTAT------------CAA
---TTCGATTCATCGAATCGAACG------ATCTGC--------------
-------ATGAATCCATGGCATTAC---AAACTTACTGAGTTGCCGAAAA
AA---------------------------CCAGTT---------------
--------------------------------------------------
--------------------------------------------------
-----------------------GCACCGATTGTTGTGAATAAGAATTTG
------------------------GAT-----------------------
--------------------------------------------------
--------------------TACGGAGAG------CCACCGGTTCGGATG
GAT---------------------------------------GATCCATT
TGAGCATGGTGGCATAGTCTGGGAGCAGGGGCGTTCCTCGGAG-------
--------------------------------------------------
------------------GAGGTGGAGGATATGACATGGATG--------
-------------------------------AACATTCCGAATGTGACGA
TA------------------------------------------------
--------------------------------------------------
--------------------------------------------------
--------------------------------------------------
---------------------GAAGGAGATGAAATCAAGAATCTCTACGA
CCGCCACGCTCTTGAAACAGTTCAAGAACCAGGAACTTATGCGGAGTTTA
ATACTCCAACATCATCG---------------------------------
--------------------------------------------------
--------------------------------------------------
--------------------------------------------------
------------------------------AATGCACCCAATGGAGGACC
CACA---------------ATATCTTCGAACGGC------ACTTATCCAA
ATTTCCAGTCACCTGTTCAATCCCCTGTAGAATCA---------------
------------CCTGCTCAA------TTCAACCAACAGAAT--------
----GGAGAGCAAATGGTTGAAGAGGAATTAAATTACCGATCTGGAATGT
CT------------------------------------------------
------------------------------------------TCGCCAGC
TAGCTATTATGGGTCG------CCAAGAATGTAT----------------
-----------------------CCC------------------------
---GGAAATGGCGTCGGAACTGTCGATGAAGAAATGATGGAGGACAGTGA
ACGAGAGTTGGCTAGTCTAAACAGGAATTTCCCCCGGAATGGAAATGGAC
GGATAATGGTACCA------ACTTATCCAAATGGTCGTCCCATC------
--------------------------------------------------
----------------------------------ACTCCAATCGAACAC-
-----GGTGGA------ATGTTCCGTGGATCAATTGCGGAACTCGGAGAA
TTGGCGAGACTCGGA-----------------------------------
-------GTATATGAGTGTGTTGAATACGAAGAG------------AGAG
CC---------AATTGGCTTGGATTGGGATATTATGAAGAGGGTCTGCAC
------------ATCGGAGAG---CCGGGAAGTTTCCGCGCA--------
-CAAAATGTGTTAATTGATGGA---TTTACGTCAACTGAG---------A
TGAAG---TCAACGAACCGCTTTTCCGTTGGCTTCTAC------------
---ACCAATCCA--------------------------------------
-------------------------AAACGATCC---CAAGCCACATCTG
AAGTACGA------------------------------------------
------------------------------AGTTTG---ATAGGAAGA--
--------------------------------------------------
--------------GGAGTT------CGTTTATATCTGCTT------GGC
---GGAGAATGTTATGCCGAG------------------AAT--------
----------------------CTATGCAATGTGCCCGTTTTTATTCAGT
CGATCAGTGCAAATCTGAAGAATAATTTCCCAATGAAT---ACCGTGTCG
AAGCTTCCA------------------------------------CCG--
----------AAT---GGAACAATGAAGCTG-------------------
--------------------------------------------------
---------------TTCGATATGTATCAA--------------------
-TTCTCGAAACAA------CTCGCCTTGGCAGCGGAGAGAACTTAT----
-----------------AACGATGTC------------------------
--------------------------------------------------
----------------CACTCTCTCAGCCGA---ATG------TGCACTA
TCCGTATG---------------------------TCATTCGTCAAA---
--------------------------------------------------
----------------GGA------TGG----------------------
--------------------------------------------------
--------------------------------------------------
----------GGA---GAAGCATAT-------------------------
--------CGT---------------------------------------
--------------------------------------------------
-------------------CGGAAGTCGGTGATTCATTCTCCAGTCTGGG
TTCAAATTCAACTAAACAATCCAATGCAGTGGATTGATAGTGTGCTCACT
TGCATGGGAGCTCCGCCAAGACAGTGCTCATCGAGAACA-----------
--------------------------------------------------
--------------------------------------------------
--------------------------------------------------
--------------------------------------------------
--------------------------------------------------
--------------------------------------------------
----------
>dana_GLEANR_4213_DROAN 
--------------------------------------------------
--------------------------------------------------
--------------------------------------------------
--------------------------------------------------
--------------------------------------------------
--------------------------------------------------
--------------------------------------------------
--------------------------------------------------
-----------------------------ATGTTGCCATTC---ACACCG
CAGGTGGTCAAG--------------------------------------
--------------------------------------------------
--------------------------------------------------
--------------------------------------------------
--------------------------------------------------
--------------------------CGATTATTAGCA---CTCAAA---
------------------AAAGGC--------------------------
----------------------------------AGCGAGGACAACAGC-
--GTC---------------GAAGGC------------------------
--------------------------------------------------
----------------------------------AAGTGGTCGGAGAAGG
CCGTC---------------------------AAGAACCTGGTGAAGAAG
ATA---AAGAAGAACTCG---------CAGTTGGAGGAGCTAGAGCGGGC
AATCTCCACGCAGAACTGCCAG---ACGCGG-------------------
-----------------------------------------TGCGTGACG
GTGCCG---CGC--------------------------------------
--------------------------------------------------
--AGTAAG------------------------CCCGCACCCGCCGGT---
------GAGCATCTGCGG---AAGGGTTTGCCG-----------------
----CACGTCATCTATTGCCGTCTGTGGCGCTGGCCGGATCTCCAGTCTC
AGAATGAACTGAAGCCCCTGGACCACTGCGAATAC------------GCC
---TTCCATCTGCGCAAGGACGAG------ATCTGC--------------
-------ATTAATCCGTATCACTAC---AAGAAGATTGAGTTGTCG----
-----------------------------ATTCTG---------------
--------------------------------------------------
--------------------------------------------------
-----------------------GTGCCAAAGTCGTTGCCCACGCCGCCC
--------------------------------------------------
--------------------------------------------------
-----------------------GACTCC------ATTGTGGACTATCCG
CTG---------------------------------------GATAACCA
TACTCACCAG----------------------------------------
--------------------------------------------------
------------------ATACCCAACAACACCGACTACAAT--------
-------------------------------GCTGCGATAATCCGCAGCG
CC------------------------------------------------
--------------------------------------------------
--------------------------------------------------
--------------------------------------------------
------------------------------TCACTGAGTCCGCCGCAGTA
CATGGAATTGGGTGGCTCCGGCTCCGGAACCGGTGCGGCCACATCCAGCT
CAACTTCTGGGGCACCA---------------------------------
--------------------------------------------------
--------------------------------------------------
--------------------------------------------------
------------------------------TCTTCCTCCCCCTCGTCCTA
CCAA---------------CAGCAGCAGCAGCTG------TCCTTCGGCC
AGAATATGGACTCGCAATCGAGTGTGCTGAGCGTG---------------
------------GGAAGTAGC------ATTCCCAACACGGGC--------
--------------------------------------------------
--------------------------------------------------
------------------------------------------ACCCCGCC
GCCCGGCTACATGAGC------GAGGATGGCGAT----------------
--------------------------------------------------
--------------------------------------------------
--------------------------------------------------
--CCGATCGATCCC------AATGACAACATGAACATG------------
--------------------------------------------------
----------------------------------TCCCGGCTGACGCCG-
-----CCCGCC---------------------------------------
--------------------------------------------------
-------GATGCCGCACCAGTGATGTACCATGAG------------CCGG
CC---------TTCTGGTGCTCCATCAGCTACTACGAGCTAAATACGCGC
------------GTCGGCGAG---ACCTTCCACGCCTCGCAG--------
-CCCTCAATCACCGTCGACGGC---TTCACCGATCCCTCT---------A
ACTCG---GAG------CGCTTCTGTCTCGGCCTACTC------------
---TCCAATGTC--------------------------------------
-------------------------AACCGCAAC---GAGGTGGTGGAGC
AGACCCGC------------------------------------------
------------------------------CGCCAC---ATTGGCAAG--
--------------------------------------------------
--------------GGTGTG------CGGCTCTACTATATC------GGC
---GGCGAGGTGTTCGCCGAG------------------TGC--------
----------------------CTGAGCGATTCGTCCATCTTCGTGCAGA
GCCCCAATTGCAACCAGCGCTACGGCTGGCATCCGGCC---ACCGTCTGC
AAAATCCCG------------------------------------CCC--
----------GGT---TGCAACCTGAAGATC-------------------
--------------------------------------------------
---------------TTCAACAACCAGGAG--------------------
-TTCGCCGCCCTG------CTGTCCCAGTCCGTTTCGCAGGGATTC----
-----------------GAGGCGGTC------------------------
--------------------------------------------------
----------------TATCAGCTCACGCGC---ATG------TGCACCA
TCCGGATG---------------------------TCGTTCGTAAAG---
--------------------------------------------------
----------------GGC------TGG----------------------
--------------------------------------------------
--------------------------------------------------
----------GGA---GCCGAGTAT-------------------------
--------CGC---------------------------------------
--------------------------------------------------
-------------------CGCCAGACGGTCACCTCGACGCCCTGCTGGA
TCGAGCTGCACCTGAACGGGCCGCTCCAGTGGCTGGATCGCGTCCTCACC
CAGATGGGATCGCCGCGGCTGCCGTGCAGCTCCATGTCC-----------
--------------------------------------------------
--------------------------------------------------
--------------------------------------------------
--------------------------------------------------
--------------------------------------------------
--------------------------------------------------
----------
>ENSORLT00000007300.1_ORYLA 
--------------------------------------------------
--------------------------------------------------
--------------------------------------------------
--------------------------------------------------
--------------------------------------------------
--------------------------------------------------
--------------------------------------------------
--------------------------------------------------
-----------------------------ATGTTTAGGACCAAACGATCG
GGGCTCGTCCGG--------------------------------------
--------------------------------------------------
--------------------------------------------------
--------------------------------------------------
--------------------------------------------------
--------------------------CGACTCTGGAGG---AGCCGTGCG
CCCGTGGAGGGCGACGGGGAGACG------GATAGAGGGACGCATGGCTC
CGGGGGCTGCTGCATGGGCAAAGCGACAAAAGTGGCCAAGTCCAACGCG-
--GGG---------------TCGGAG------------------------
--------------------------------------------------
----------------------------------GCCGAATTGAAGGCGT
TGACC---------------------------CACTCGGTACTGAAAAAG
ATC---AAAGAAAAACAA------------TTAGAGGTGCTTTTGCAGGC
GGTGGAGTCCAAGGGGGGCGTCCGGAGCCCC-------------------
-----------------------------------------TGCCTTCTC
CTGCCC---AGC--------------------------------------
--------------------------------------------------
--AAAGTG------------------------GACGCCAAAGTGGGT---
---------CAACAGTCT---TACTCCCTCCCC-----------------
-------ATGCTGCTCTACAAAGTGTTCAGGTGGCCGGACCTCAGGCATT
CCTCGGAGCTGAAGAGGCTGTCGTGCTGTGAATCT------------TAC
---GGGAAAGCCAACCCCGAGCTC------GTTTGC--------------
-------TGCAACCCTCACCACATG---AGCAGGCTCTGTGAACTC----
-----------------------------GAGTCT---------------
--------------------------------------------------
--------------------------------------------------
-----------------------CCTCCTCCTCCTTATTCGCGATATCCC
--------------------------------------------------
--------------------------------------------------
--------------------ATGGACTAT------------TTGAAACCA
CCA---------------------------------------GATTCTCC
AGGCTCT-------------------------------------------
--------------------------------------------------
------------------GGACCTTCATCCAGTGAC--------------
--------------------------------------------------
--------------------------------------------------
--------------------------------------------------
--------------------------------------------------
--------------------------------------------------
--------------------------------------------------
--------------------------------------------------
--------------------------------------------------
--------------------------------------------------
--------------------------------------------------
--------------------------------------------------
--------------------------------------------------
--------------------------------------------------
--------------------------------------------------
--------------------------------------------------
--------------------------------------------------
--------------------------------------------------
------------------------------------------ACTGGAGG
AACCACATACTCGGCC------CCTGTGGGGCTT----------------
-----------------------TCA------------------------
--------------------------------------------------
--------------------------------------------------
--------------------------------------------------
--------------------------------------------------
--------------------------------------------------
--------------------------------------------------
--------------------------------------------------
-------GATTCTTTGGCGTTGCAGGACTCTGAG------------CGAG
GC---------TATTGGTGCGTGGTGGCTTACTGGGAGGAGAAGACACGC
------------GTTGGGCGC---CTCTATTCGGTCCAGGAG--------
-CCCTCTCTGGACATT---------TTCTATGATCTACCT---------C
AAGGG---AAC------GGCTTCTGCCTGGGCCAGCTC------------
---TGCTCCGAC--------------------------------------
-------------------------AACAAGTCC---CAACTGGTGCAGA
TGGTGCGG------------------------------------------
------------------------------AGCAAG---ATCGGTTAT--
--------------------------------------------------
--------------GGCATC------CAGCTGACACGCGAG------CCA
---GACGGAGTGTGGGTCTAC------------------AAC--------
----------------------CGCAGCTGCTACCCTATCTTCATCAAGT
CGGCCACACTGGACAACCCAGACTCACGCACGCTGCTG------GTGCAC
AAGGTGTTT------------------------------------CCT--
----------GGA---TTCTCCATTAAAGCT-------------------
--------------------------------------------------
---------------TTTGACTATGACAAG--------------------
-GCCAACAGCCTC---------CAGAGGCCAAACGACCACGAGTTC----
--------------------------------------------------
--------------------------------------------------
----------ACGCAGCAGCCTCGCACAGGC------------TTCACGG
TGCAGATA---------------------------AGCTTTGTGAAA---
--------------------------------------------------
----------------GGC------TGG----------------------
--------------------------------------------------
--------------------------------------------------
----------GGA---CAATGCTAC-------------------------
--------ACC---------------------------------------
--------------------------------------------------
-------------------AGACAGTTCATCAGTAGTTGCCCATGCTGGT
TAGAAGTCATCTTCAACACCCGA---------------------------
--------------------------------------------------
--------------------------------------------------
--------------------------------------------------
--------------------------------------------------
--------------------------------------------------
--------------------------------------------------
--------------------------------------------------
----------
>MAD_CG12399-RA.3_DROME 
--------------------------------------------------
--------------------------------------------------
--------------------------------------------------
--------------------------------------------------
--------------------------------------------------
--------------------------------------------------
---------ATGGACACCGACGATGTGGAATCGAACACAAGCAGCGCGAT
G------------------------------------------------T
CCACACTGGGCTCG---------------CTATTCTCCTTC---ACATCG
CCGGCGGTGAAG--------------------------------------
--------------------------------------------------
--------------------------------------------------
--------------------------------------------------
--------------------------------------------------
--------------------------AAGCTGCTGGGC---TGGAAA---
------------------CAGGGT--------------------------
----------------------------------------------GAC-
--GAA---------------GAGGAG------------------------
--------------------------------------------------
----------------------------------AAGTGGGCGGAGAAGG
CCGTC---------------------------GACAGTCTGGTGAAGAAG
TTG---AAGAAGCGCAAG------GGCGCCATCGAGGAGCTGGAGCGTGC
GCTCTCCTGTCCCGGTCAGCCC---TCGAAG-------------------
-----------------------------------------TGTGTCACC
ATTCCA---CGC--------------------------------------
--------------------------------------------------
--TCGCTG------------------------GACGGACGATTACAG---
------GTCTCCCATCGC---AAGGGTCTGCCG-----------------
----CATGTGATCTACTGCCGCGTGTGGCGCTGGCCAGATCTGCAGTCGC
ACCACGAACTGAAGCCACTCGAGCTGTGCCAGTAT------------CCG
---TTCAGCGCCAAGCAGAAGGAG------GTGTGC--------------
-------ATCAATCCGTATCACTAT---AAGCGCGTGGAGAGTCCG----
-----------------------------GTGCTC---------------
--------------------------------------------------
--------------------------------------------------
-----------------------CCGCCAGTACTCGTTCCTCGCCACTCG
------------------------GAA-----------------------
--------------------------------------------------
--------------------TTCGCGCCC------------GGTCACTCG
ATG------------------CTG---------------------CAGTT
CAACCAT---------------------GTGGCCGAGCCCAGT-------
--------------------------------------------------
------------------ATGCCGCACAATGTGAGCTAC-----------
--------------------------------------------------
--------------------------------------------------
--------------------------------------------------
--------------------------------------------------
--------------------------------------------------
--------------------------------------------------
--------------------------------------------------
--------------------------------------------------
--------------------------------------------------
--------------------------------------------------
--------------------------------------------------
---------------------------------TCGAACAGTGGATTCAA
CTCG---------------CACAGCTTGAGCACC------AGCAACACAT
CGGTGGGCAGTCCGAGTTCCGTCAACTCCAATCCC---------------
------------AATTCGCCG------TACGACAGCTTGGCG--------
----GGA-------------------------------------------
--------------------------------------------------
------------------------------------------ACACCGCC
ACCCGCCTACAGTCCC------TCGGAGGATGGC----------------
-----------------------AAC------------------------
---TCCAACAATCCGAAC--------------------------------
--------------------------------------------------
--------------------------------------------------
--------------------------------------------------
----------------------------GACGGTGGCCAGCTGCTGGAT-
-----GCTCAG------------ATGGGC---------------------
--------------------------------------------------
-------GATGTTGCCCAGGTTAGCTATTCGGAG------------CCCG
CC---------TTCTGGGCGTCGATAGCCTACTACGAGCTAAATTGCCGC
------------GTGGGCGAG---GTGTTCCACTGCAACAAC--------
-AACTCCGTGATCGTTGACGGT---TTCACGAATCCTTCC---------A
ACAAC---TCGGAC---CGCTGCTGTCTCGGCCAGCTG------------
---AGCAACGTG--------------------------------------
-------------------------AACAGGAAT---AGCACCATCGAGA
ACACACGC------------------------------------------
------------------------------CGTCAT---ATAGGCAAG--
--------------------------------------------------
--------------GGTGTT------CATTTATACTATGTG------ACC
---GGCGAGGTCTACGCCGAA------------------TGC--------
----------------------CTATCCGACTCCGCCATTTTCGTGCAGT
CGCGCAACTGCAACTACCACCACGGATTCCATCCGAGC---ACCGTGTGC
AAAATACCG------------------------------------CCG--
----------GGC---TGCTCGCTGAAGATC-------------------
--------------------------------------------------
---------------TTCAACAATCAGGAA--------------------
-TTTGCTCAGCTG------CTGTCGCAGTCGGTGAACAATGGATTC----
-----------------GAGGCCGTC------------------------
--------------------------------------------------
----------------TACGAGCTGACAAAG---ATG------TGCACGA
TCCGGATG---------------------------TCGTTCGTGAAG---
--------------------------------------------------
----------------GGC------TGG----------------------
--------------------------------------------------
--------------------------------------------------
----------GGT---GCGGAGTAT-------------------------
--------CAT---------------------------------------
--------------------------------------------------
-------------------CGCCAGGATGTGACCTCGACGCCCTGTTGGA
TTGAAATCCATCTGCACGGGCCGCTCCAGTGGCTGGACAAGGTGCTCACC
CAAATGGGCTCTCCGCATAATGCAATTAGTTCGGTATCC-----------
--------------------------------------------------
--------------------------------------------------
--------------------------------------------------
--------------------------------------------------
--------------------------------------------------
--------------------------------------------------
----------
>R12B2.1a.1.1_CAEEL 
--------------------------------------------------
--------------------------------------------------
--------------ATGACATCTCAGCCGTCTACTTCTAACCAAATGTAT
TATGATCCTTTGTATGGAGCAGAGCAAATTGTACAGTGCAATCCAATGGA
TTACCACCAGGCAAATATTTTATGCGGAATGCAGTATTTCAACAACTCGC
ATAATCGATATCCGTTATTACCTCAAATGCCACCACAGTTCACAAATGAT
CATCCATATGATTTTCCGAACGTGCCGACAATAAGTACTCTTGACGAAGC
G------------------------------------------------T
CTTCTTTTAATGGA------------------TTTTTGATACCTTCTCAA
CCATCTTCATATAACAATAATAACATTTCTTGTGTATTTACGCCTACACC
ATGTACATCATCACAAGCTTCATCCCAACCTCCACCTACACCTACAGTCA
ATCCAACACCGATTCCACCGAATGCTGGAGCAGTTCTCACAACTGCAATG
GATTCATGTCAGCAGATTTCACAT--------------------------
--------------------------------------------------
--------------------------GTTTTACAATGT---TATCAG---
------------------CAGGGT--------------------------
----------------------------------------------GGA-
--GAG---------------GACAGT------------------------
--------------------------------------------------
----------------------------------GATTTTGTACGGAAAG
CCATC---------------------------GAATCTCTTGTCAAAAAA
TTG---AAAGACAAACGA------ATTGAATTGGATGCATTGATTACAGC
AGTTACTTCAAATGGAAAACAACCAACTGGA-------------------
-----------------------------------------TGTGTTACT
ATTCAG---AGA--------------------------------------
--------------------------------------------------
--TCCTTG------------------------GATGGACGCCTTCAA---
------GTTGCTGGACGG---AAAGGTGTTCCA-----------------
----CATGTAGTTTACGCAAGAATATGGAGATGGCCAAAAGTTAGC---A
AAAATGAACTTGTGAAATTAGTTCAATGTCAAACT------------TCA
------TCAGATCATCCTGATAAT------ATTTGC--------------
-------ATTAATCCTTATCACTAC---GAAAGAGTTGTCTCAAAT----
-----------------------------CGGATA---------------
--------------------------------------------------
--------------------------------------------------
-----------------------ACAAGTGCAGATCAATCACTTCACGTG
--------------------------------------------------
--------------------------------------------------
-----------------------GAGAAT---------------------
--------------------------------------------------
--------------------------------------------------
--------------------------------------------------
------------------TCACCTATGAAGAGCGAATATTTA--------
--------------------------------------------------
--------------------------------------------------
--------------------------------------------------
--------------------------------------------------
--------------------------------------------------
--------------------------------------------------
--------------------------------------------------
--------------------------------------------------
--------------------------------------------------
--------------------------------------------------
--------------------------------------------------
---------------------------------------------GGAGA
TGCA---------------GGAGTTATTGATAGC------TGCAGTGATT
GGCCGAACACACCTCCTGATAACAATTTTAATGGA---------------
------------GGATTTGCA------CCA--------------------
--------------------------------------------------
--------------------------------------------------
------------------------------------------GATCAACC
TCAGCTAGTCACACCG------ATTATTTCTGAT----------------
--------------------------------------------------
--------------------------------------------------
--------------------------------------------------
--------------------------------------------------
--------------------------------------------------
----------------------------------ATTCCGATAGATCTC-
-----AATCAA---------------------------------------
--------------------------------------------------
-------ATATATGTTCCAACACCT---------------------CCAC
AATTACTTGATAATTGGTGTTCAATCATTTATTATGAACTGGATACACCC
------------ATTGGTGAA---ACCTTTAAGGTCAGCGCCCGCGATCA
TGGAAAAGTAATAGTAGATGGT---GGAATGGATCCACAT---------G
GAGAA---AATGAAGGAAGGTTATGTCTTGGAGCACTT------------
---TCAAATGTT--------------------------------------
-------------------------CATCGAACA---GAAGCTAGTGAAA
AAGCAAGA------------------------------------------
------------------------------ATCCAT---ATTGGTCGT--
--------------------------------------------------
--------------GGTGTT------GAATTAACCGCTCAC------GCC
GATGGCAACATCTCTATCACT-----------------------------
-------------------------TCAAATTGTAAAATTTTCGTCCGAT
CCGGGTACCTAGACTACACTCATGGATCCGAGTACAGTAGTAAAGCACAT
CGATTCACT------------------------------------CCG--
----------AATGAATCTTCATTTACAGTA-------------------
--------------------------------------------------
---------------TTCGACATCAGATGG------------------GC
CTACATGCAGATG------CTCCGACGTTCTCGATCAAGCAATGAAGCAG
TACGAGCACAGGCGGCAGCTGTTGCT------------------------
---------------GGATATGCACCGATGTCCGTGATGCCAGCGATAAT
GCCTGACAGTGGAGTTGACAGGATGCGTCGTGACTTC------TGTACAA
TTGCGATT---------------------------TCATTTGTAAAA---
--------------------------------------------------
----------------GCT------TGG----------------------
--------------------------------------------------
--------------------------------------------------
----------GGT---GATGTCTAC-------------------------
--------CAG---------------------------------------
--------------------------------------------------
-------------------AGGAAAACTATTAAGGAAACCCCATGTTGGA
TTGAAGTAACTTTGCACCGTCCTCTACAAATACTGGACCAGCTTCTCAAA
AATAGTTCTCAATTTGGAAGTTCC--------------------------
--------------------------------------------------
--------------------------------------------------
--------------------------------------------------
--------------------------------------------------
--------------------------------------------------
--------------------------------------------------
----------
>ENSORLT00000011780.1_ORYLA 
--------------------------------------------------
--------------------------------------------------
--------------------------------------------------
--------------------------------------------------
--------------------------------------------------
--------------------------------------------------
--------------------------------------------------
----------------------------------------------ATGT
CGTCCATGTCTAGC---------------CTCTTTTCTTTT---ACAAGC
CCAGCAGTCAAA--------------------------------------
--------------------------------------------------
--------------------------------------------------
--------------------------------------------------
--------------------------------------------------
--------------------------CGGCTGCTTGGG---TGGAAG---
------------------CAAGGA--------------------------
----------------------------------------------GAT-
--GAG---------------GAAGAG------------------------
--------------------------------------------------
----------------------------------AAATGGGCAGAAAAGG
CTGTG---------------------------GATGCACTTGTGAAAAAG
CTG---AAAAAGAAGAAG------GGCGCCATGGAAGACCTGGAGAAAGC
CCTGAGCTGCCCAGGTCAACCC---AGCAAG-------------------
-----------------------------------------TGTGTTACC
ATTCCA---CGA--------------------------------------
--------------------------------------------------
--TCCCTG------------------------GATGGCCGGCTGCAG---
------GTTTCTCACAGG---AAAGGTCTCCCT-----------------
----CACGTTATCTACTGTCGAGTGTGGCGCTGGCCGGACCTTCAGTCCC
ACCATGAGCTGAAGCCCCTGGACGGGTGCGAGTAT------------CCA
---TTTGGCTCCAAACAGAAGGAG------GTCTGC--------------
-------ATCAATCCGTACCACTAC---AATCGCGTGGAAAGCCCT----
-----------------------------GTGCTG---------------
--------------------------------------------------
--------------------------------------------------
-----------------------CCTCCTGTCCTTGTACCGCGACACAGC
------------------------GAG-----------------------
--------------------------------------------------
--------------------TTCAATCCA------CAGCACAGTTTGCTT
GCA------------------------------------------CAGTT
TCGCAAT---------------CTCACCCACAACGAGCCGCAC-------
--------------------------------------------------
------------------ATGCCCCTAAACGCCACCTTTCCG--------
-------------------------------GAGTCCTTTCCACAGCCGC
AC------------------------------------------------
--------------------------------------------------
--------------------------------------------------
--------------------------------------------------
--------------------------------------------------
--------------------------------------------------
--------------------------------------------------
--------------------------------------------------
--------------------------------------------------
--------------------------------------------------
---------------AACGGGGGTGGCTCCTTTTCCATTTCTCCCAACTC
TCCA---------------TATCCCCCCTCTCCA------GCCAGCTGTG
GTACTTACCCAAACTCCCCTGTCAGCTCGGGACCC---------------
------------TCCAGTCCA------TTCCAACTCCCAGCT--------
--------------------------------------------------
--------------------------------------------------
---------------------------------------GACACCCCACC
CCCAGCCTACATGCCC------CCAGATGAGCAA----------------
--------------------------------------------------
---CTGGGCCAGGAAAAC--------------------------------
-------------------------------------------------C
AGTCCATGGAGACA------AGCAGCAGCCTTGTG---------------
--------------------------------------------------
----------------------------------TCTCAGAACATCGGT-
-----AGAGGA---------------------------------------
--------------------------------------------------
-------GATTTGCACTCCGTGGAATATGAGGAG------------CCAA
GT---------CACTGGTGCTCCATTGTCTACTATGAACTGAACAATCGT
------------GTTGGCGAG---GCTTACCATGCTTCATTA--------
-TCCAGTATCATCGTTGATGGC---TTCACCAATCCTGAA---------A
ACAACAAAAAC------CGCTTCTGCCTCGGGCTGTTG------------
---TCAAACGTC--------------------------------------
-------------------------AACCGCAAT---TCCACGATTGAGA
ACACTCGC------------------------------------------
------------------------------AGGCAT---ATTGGCAAA--
--------------------------------------------------
--------------GGGGTG------CACCTTTACTACGTG------GCT
---GGGGAGGTGTTTGCAGAG------------------TGC--------
----------------------CTGAGCGACACCAGCATTTTTGTCCAGA
GTCGTAACTGCAATTTCCAACACAACTTCCATCCCACC---ACCGTGTGT
AAGATCCCG------------------------------------AGT--
----------GGA---TGCAGCCTTCGCATT-------------------
--------------------------------------------------
---------------TTCAACAACCAACAG--------------------
-TTTGCCCAACTC------CTGGCCAAGTCGGTCAATGAGGGTTTC----
-----------------GAGGCGGTC------------------------
--------------------------------------------------
----------------TACGAGCTTACCAAG---ATG------TGTACGA
TTAGGATG---------------------------AGCTTTGTCAAG---
--------------------------------------------------
----------------GGC------TGG----------------------
--------------------------------------------------
--------------------------------------------------
----------GGA---GCAGAGTAT-------------------------
--------CAT---------------------------------------
--------------------------------------------------
-------------------CGACAGGATGTCACCAGCACCCCCTGCTGGA
TTGAAATGCATTTGAACGGGCCCCTGCAGTGGCTGGATAAAGTGCTGACA
CAAATGGGTTCACCCCTCAACCCTATTTCATCTGTGTCC-----------
--------------------------------------------------
--------------------------------------------------
--------------------------------------------------
--------------------------------------------------
--------------------------------------------------
--------------------------------------------------
----------
>ENSMMUT00000000497.2_MACMU 
--------------------------------------------------
--------------------------------------------------
--------------------------------------------------
--------------------------------------------------
--------------------------------------------------
--------------------------------------------------
--------------------------------------------------
----------------------------------------------ATGA
CGTCAATGGCCAGC---------------TTGTTTTCTTTT---ACTAGT
CCAGCAGTAAAG--------------------------------------
--------------------------------------------------
--------------------------------------------------
--------------------------------------------------
--------------------------------------------------
--------------------------CGATTGTTGGGC---TGGAAA---
------------------CAAGGT--------------------------
----------------------------------------------GAT-
--GAG---------------GAGGAG------------------------
--------------------------------------------------
----------------------------------AAATGGGCAGAAAAGG
CAGTT---------------------------GATGCTTTGGTGAAGAAG
CTA---AAAAAGAAAAAG------GGTGCCATGGAGGAACTGGAGAAAGC
CTTGAGCAGTCCAGGACAGCCG---AGTAAA-------------------
-----------------------------------------TGTGTCACT
ATTCCC---AGA--------------------------------------
--------------------------------------------------
--TCTTTA------------------------GATGGACGCCTGCAG---
------GTTTCTCACAGA---AAAGGCTTACCC-----------------
----CATGTTATATATTGTCGTGTTTGGCGCTGGCCGGATTTGCAGAGTC
ATCATGAGCTAAAGCCATTGGATATTTGTGAATTT------------CCT
---TTTGGATCTAAGCAAAAAGAA------GTTTGT--------------
-------ATCAACCCATACCACTAT---AAGAGAGTGGAGAGTCCA----
-----------------------------GTCTTA---------------
--------------------------------------------------
--------------------------------------------------
-----------------------CCTCCAGTATTAGTGCCTCGTCATAAT
------------------------GAA-----------------------
--------------------------------------------------
--------------------TTCAATCCA------CAACACAGCCTTCTG
GTT------------------------------------------CAGTT
TAGGAAC---------------CTGAGCCACAATGAACCACAC-------
--------------------------------------------------
------------------ATGCCACAAAATGCCACGTTTCCA--------
-------------------------------GATTCTTTCCACCAACCCA
AC------------------------------------------------
--------------------------------------------------
--------------------------------------------------
--------------------------------------------------
--------------------------------------------------
--------------------------------------------------
--------------------------------------------------
--------------------------------------------------
--------------------------------------------------
--------------------------------------------------
---------------------AACACTCCTTTTCCCTTATCTCCAAACAG
CCCT---------------TATCCCCCTTCTCCT------GCTAGCAGCA
CATATCCCAACTCCCCAGCAAGTTCTGGACCA------------------
------------GGAAGTCCA------TTTCAGCTCCCAGCT--------
--------------------------------------------------
--------------------------------------------------
---------------------------------------GATACACCTCC
TCCTGCCTATATGCCA------CCTGATGATCAG----------------
--------------------------------------------------
---ATGGGTCAAGATAAT--------------------------------
----------------------------------------------TCCC
AGCCTATGGATACA------AGCAATAATATGATTCCTCAGATT------
--------------------------------------------------
----------------------------------ATGCCCAGTATATCC-
-----AGCAGA---------------------------------------
--------------------------------------------------
-------GATGTTCAGCCTGTTGCCTATGAAGAG------------CCTA
AA---------CATTGGTGTTCAATAGTCTACTATGAATTAAACAATCGT
------------GTTGGAGAA---GCTTTTCATGCATCTTCT--------
-ACTAGTGTGTTAGTAGATGGA---TTCACAGATCCTTCA---------A
ATAAC---AAAAGT---AGATTCTGCTTGGGTTTGTTG------------
---TCAAATGTT--------------------------------------
-------------------------AATCGTAAT---TCGACAATTGAAA
ACACTAGG------------------------------------------
------------------------------CGACAT---ATTGGAAAA--
--------------------------------------------------
--------------GGTGTT------CATCTGTACTATGTT------GGT
---GGGGAGGTGTATGCGGAA------------------TGC--------
----------------------CTCAGTGACAGCAGCATATTTGTACAGA
GTAGGAACTGCAACTTTCATCATGGCTTTCATCCCACC---ACTGTCTGT
AAGATTCCC------------------------------------AGC--
----------AGC---TGCAGCCTCAAAATT-------------------
--------------------------------------------------
---------------TTTAACAATCAGGAG--------------------
-TTTGCTCAGCTT------CTGGCTCAGTCTGTCAACCATGGGTTT----
-----------------GAGGCAGTA------------------------
--------------------------------------------------
----------------TATGAGCTCACCAAA---ATG------TGTACCA
TTCGAATG---------------------------AGTTTTGTCAAG---
--------------------------------------------------
----------------GGT------TGG----------------------
--------------------------------------------------
--------------------------------------------------
----------GGA---GCAGAATAT-------------------------
--------CAC---------------------------------------
--------------------------------------------------
-------------------CGGCAGGATGTAACCAGCACCCCATGTTGGA
TTGAGATTCATCTTCATGGGCCTCTTCAGTGGCTGGATAAAGTCCTTACT
CAGATGGGCTCCCCTCTGAACCCCATATCTTCTGTTTCA-----------
--------------------------------------------------
--------------------------------------------------
--------------------------------------------------
--------------------------------------------------
--------------------------------------------------
--------------------------------------------------
----------
>dyak_GLEANR_10832_DROYA 
--------------------------------------------------
--------------------------------------------------
--------------------------------------------------
--------------------------------------------------
--------------------------------------------------
--------------------------------------ATGGGCGGCGGC
TCGGGGGCGTGTCCGCCCGCCCACATGTACGGCGCCGTAGCCCCGCAGGA
C------------------------------------------------A
TAATTGTCCGGGAC---------------ATGGTGCAAATGCCGCCGCCG
CCCTCGAACGCCCCCACATCGGCGGACGCCTGCCTGAGCATCGTCCAC--
--------------------------------------------------
--------------------------------------------------
--------------------------------------------------
--------------------------------------------------
--------------------------TCGCTGATGTGC---CATCGG---
------------------CAGGGC--------------------------
----------------------------------------------GGC-
--GAA---------------AGCGAG------------------------
--------------------------------------------------
----------------------------------GGATTTGCCAAGCGAG
CCATC---------------------------GAATCGCTGGTTAAAAAG
CTC---AAGGAGAAGCGC------GACGAACTGGACTCGCTGATCACGGC
CATCACCACGAATGGAGCCCATCCCAGCAAG-------------------
-----------------------------------------TGCGTGACC
ATACAG---CGC--------------------------------------
--------------------------------------------------
--ACCCTC------------------------GACGGTCGCTTACAG---
------GTTGCTGGTCGC---AAGGGCTTTCCG-----------------
----CACGTAATATACGCACGGATTTGGCGCTGGCCTGACCTGCAC---A
AGAACGAGCTGAAGCACGTCAAGTATTGCGCCTTC------------GCC
---TTCGATCTCAAGTGCGACTCG------GTGTGC--------------
-------GTTAATCCCTACCACTAC---GAGCGCGTCGTCTCTCCG----
-----------------------------GGCATC---------------
--------------------------------------------------
--------------------------------------------------
-----------------------GATCTGTCCGGCCTGAGCCTGCAGTCC
------------------------GGC-----------------------
----------------------------------------CCCAGTCGCC
TGGTGAAGGACGAATACTCAGCGGGCCCG---------TTGGTGGGCAGC
ATG------------------GAC------------------ATAGATGG
CAACGACATCGGCACCATACAGCACCACCCAACGCAAATGGTG-------
--------------------------------------------------
------------------GGGCCCGGCGGCTACGGATATCCA--------
-------------------------------CAGGGTCCCTCTGAATATG
TTGGCGATGCCAATCCCATGAGTGCAATGTTTCCCACCGGGCGCACAATA
CCAAAAATAGAGCCACAGGATGGAGTTGCTGGGTCGCGTGGGTCTTGGAT
GGTGCCGCCTCCCCCCCGGCTGGGACAGCCCCCGCAGCAGCAACAACAGC
AGCAGCAGCCGCAGCAACAAACCCCGCAACCTTCACAGCAGCAGCAGGCA
CAATCGCAAGCAGCTGCTCACTCACTCCCTGTACCTCACGGTATGCCGGG
CATGCCTGGTCCGATGAATCCCGGTCCCGTGATGGCACCCCCACCCCCGC
CGCAGCAGGCTCAGAATCCCCAGGGCAATGGGGTGCATCATAACCAGGCC
ACTTCGCCCACAGATCCCGCCTCCGCACTGGCCATGCAGCAGCAACAGCA
GCAGCAGCAACAACAACAGCAACAGCAGCAG---------------ACAG
GCGGTGTGCCCAATGGATCAGTTAATGCCAGCGGCGGAGCAGCCACTGCC
GGGCAGTACTATGGACAGCCACCTCCTGTAAGTCAAATGCAAGGTGCCGG
TGGC---------------GGAGGCACCTCGGTT------GCCCCGTCCG
TCCACGCCCAGCAAAACGGCTACGGGCCGCAGCCA---------------
------------GGATCCGCG------GGCAATGCTTCCGTT--------
----GGAGGTGGCGGTGTCTTTGGCACA----------------------
--------------------------------------------------
------------------------------------------GCCCAACC
CACACCACAACAGCCA------CAGCAGCCGCCG----------------
-----------------------ACC------------------------
---GGAGTCCAGGCCAATACAGGATCAGCTGGGGCTCAAGCTGGCGGAGG
AGGCGGTGCAGCTGGCACCTGGACGGGACCCAACACCCTCACCTACACAC
AGTCTATGCAACCA------CCAGATCCGCGCTCTTTGCCAGGGGGATTC
TGGAACTCGTCGCTTTCGGGTGACCTCGGCTCGCCGCAGCAGACG-----
----------------------------------CCTCCGCAGCAGCAG-
-----CAACAA---------------------------------------
--------------------------------------------------
-------CAACAACAGCCACGCCTCCTGTCTCGC---CAACCGCCGCCAG
AA---------TACTGGTGCTCCATCGCATACTTCGAGCTGGACACGCAG
------------GTTGGCGAG---ACCTTTAAGGTGCCCTCG---GCGAA
ACCGAACGTAATCAGCGACGGC---TATGTGGATCCCTCG---------G
GAGGC---AAT------CGATTCTGCCTGGGCGCCTTG------------
---AGCAATGTT--------------------------------------
-------------------------CATCGCACT---GAACAATCGGAAC
GTGCCAGG------------------------------------------
------------------------------CTGCAC---ATCGGCAAG--
--------------------------------------------------
--------------GGCGTG------CAATTGGATCTGCGT---GGCGAG
---GGCGACGTCTGGCTGCGC------------------TGT--------
----------------------CTCAGTGACAACTCAGTTTTCGTACAAA
GCTATTATCTGGATCGCGAGGCAGGACGCACACCTGGCGATGCTGTGCAC
AAGATTTAT------------------------------------CCG--
----------GCC---GCGTGCATAAAGGTG-------------------
--------------------------------------------------
---------------TTTGACCTGCGCCAG--------------------
-TGCCACCAGCAG------ATGCACTCGTTGGCGACCAATGCGCAGGCAG
CGGCCGCAGCTCAGGCGGCAGCCGTGGCCGGAGTGGCCAATCAGCAA---
ATGGGCGGCGGCGGAAGGAGT------------------ATGACAGCAGC
GGCTGGAATTGGCGTGGACGATCTGCGCCGA---CTG------TGCATCC
TGCGCCTG---------------------------AGCTTTGTCAAG---
--------------------------------------------------
----------------GGC------TGG----------------------
--------------------------------------------------
--------------------------------------------------
----------GGA---CCTGACTAC-------------------------
--------CCA---------------------------------------
--------------------------------------------------
-------------------CGCCAGTCCATCAAGGAAACGCCCTGCTGGA
TCGAGGTGCATCTGCATCGCGCCCTGCAGCTGCTGGACGAAGTGCTTCAC
GCCATGCCCATCGATGGCCCACGTGCCGCTGCC-----------------
--------------------------------------------------
--------------------------------------------------
--------------------------------------------------
--------------------------------------------------
--------------------------------------------------
--------------------------------------------------
----------
>ENSOANT00000010433.1_ORNAN 
--------------------------------------------------
--------------------------------------------------
--------------------------------------------------
--------------------------------------------------
--------------------------------------------------
--------------------------------------------------
--------------------------------------------------
----------------------------------------------ACTA
TGAACGTGACCAGC---------------TTATTTTCCTTC---ACCAGC
CCGGCAGTGAAG--------------------------------------
--------------------------------------------------
--------------------------------------------------
--------------------------------------------------
--------------------------------------------------
--------------------------AGGTTGCTCGGT---TGGAAG---
------------------CAGGGG--------------------------
----------------------------------------------GAT-
--GAG---------------GAAGAA------------------------
--------------------------------------------------
----------------------------------AAATGGGCAGAGAAGG
CGGTT---------------------------GATGCACTCGTGAAAAAA
TTG---AAGAAGAAAAAA------GGGGCCATGGAGGAGCTAGAAAAGGC
CCTGAGCTGCCCCGGGCAACCT---AGCAAC-------------------
-----------------------------------------TGTGTCACC
ATCCCC---CGC--------------------------------------
--------------------------------------------------
--TCCCTG------------------------GACGGCAGACTGCAG---
------GTGTCCCATCGG---AAGGGGCTGCCC-----------------
----CACGTGATTTACTGCCGGGTGTGGCGCTGGCCGGACCTCCAGAGCC
ACCATGAACTCAAACCGCTGGAATGCTGCGAGTTC------------CCC
---TTCGGTTCCAAGCAGAAGGAA------GTCTGC--------------
-------ATCAATCCGTACCACTAC---AAGCGGGTGGAAAGCCCG----
-----------------------------GTTCTT---------------
--------------------------------------------------
--------------------------------------------------
-----------------------CCTCCAGTTCTGGTCCCAAGACACAGT
------------------------GAA-----------------------
--------------------------------------------------
--------------------TATAATCCT------CAGCACAGCCTCCTA
GCT------------------------------------------CAGTT
TCGCAAC---------------TTGGGACAAAACGAACCACAC-------
--------------------------------------------------
------------------ATGCCTCTCAATGCCACTTTCCCG--------
-------------------------------GACTCTTTCCAGCAACCCA
AC------------------------------------------------
--------------------------------------------------
--------------------------------------------------
--------------------------------------------------
--------------------------------------------------
--------------------------------------------------
--------------------------------------------------
--------------------------------------------------
--------------------------------------------------
--------------------------------------------------
---------------------AGCCACCAGTTCCCTCACTCACCCAACAG
CAGC---------------TACCCGAACTCCCCA------GGGAGCAGCA
GCAGTACCTATCCCCACTCACCTACCAGCTCCGATCCA------------
------------GGAAGCCCC------TTTCAGATGCCAGCC--------
--------------------------------------------------
--------------------------------------------------
---------------------------------------GATACTCCTCC
TCCTGCTTACCTCCCT------CCCGAGGATCCT----------------
--------------------------------------------------
---ATGACCCAGGATGGG--------------------------------
----------------------------------------------TCGC
AGCCAATGGATACG------AACATGATGGCGCCTTCAATG---------
--------------------------------------------------
----------------------------------CCCCCTGACATAAAC-
-----AGAGGC---------------------------------------
--------------------------------------------------
-------GATGTTCAAGCAGTTGCTTATGAAGAG------------CCAA
AA---------CACTGGTGCTCCATTGTCTACTATGAGCTCAACAATCGT
------------GTGGGTGAA---GCGTTCCATGCCTCCTCC--------
-ACAAGCGTGTTGGTGGATGGT---TTCACCGATCCTTCT---------A
ACAACAAGAAC------CGGTTCTGCCTTGGGCTGCTC------------
---TCCAACGTT--------------------------------------
-------------------------AACCGGAAT---TCCACCATTGAAA
ACACTAGG------------------------------------------
------------------------------CGGCAC---ATTGGCAAA--
--------------------------------------------------
--------------GGAGTT------CACCTCTACTATGTT------GGA
---GGGGAAGTGTACGCCGAG------------------TGC--------
----------------------CTCAGCGACAGCAGCATCTTCGTGCAAA
GTCGGAACTGCAACTATCACCACGGGTTCCACCCCACC---ACCGTTTGC
AAGATCCCC------------------------------------AGC--
----------GGG---TGCAGTTTGAAAATT-------------------
--------------------------------------------------
---------------TTTAACAACCAAGAG--------------------
-TTTGCCCAGTTA------CTGGCTCAGTCGGTGAACCACGGCTTT----
-----------------GAAACTGTT------------------------
--------------------------------------------------
----------------TATGAGCTCACGAAG---ATG------TGCACTA
TCCGAATG---------------------------AGTTTTGTGAAG---
--------------------------------------------------
----------------GGC------TGG----------------------
--------------------------------------------------
--------------------------------------------------
----------GGA---GCCGAGTAT-------------------------
--------CAC---------------------------------------
--------------------------------------------------
-------------------CGCCAGGATGTGACAAGCACTCCATGCTGGA
TTGAGATTCATCTGCACGGTCCTCTACAGTGGCTGGATAAAGTCCTTACT
CAAATGGGTTCACCTCACAATCCTATCTCGTCTGTGTCT-----------
--------------------------------------------------
--------------------------------------------------
--------------------------------------------------
--------------------------------------------------
--------------------------------------------------
--------------------------------------------------
----------
>CBG06922_CAEBR 
--------------------------------------------------
--------------------------------------------------
--------------------------------------------------
--------------------------------------------------
--------------------------------------------------
--------------------------------------------------
--------------------------------------------------
--------------------------------------------------
--------------------------------------------------
--------------------------------------------------
--------------------------------------------------
--------------------------------------------------
--------------------------------------------------
--------------------------------------------------
--------------------------------------------------
--------------------------------------------------
-------------------------------------GAC----------
--GAA---------------GATGAG------------------------
--------------------------------------------------
----------------------------------AATTGGGCAAAAAAAG
CGATC---------------------------GACAATTTGATGAAAAAA
CTGATAAAGCACAACAAA------CAGGCACTCGAAAATCTGGAATTCGC
GTTGAGGTGTCAAGGACAACAAAAAACCGAA-------------------
-----------------------------------------TGCGTGACG
ATTCCA---CGA--------------------------------------
--------------------------------------------------
--TCGCTG------------------------GACGGACGGCTTCAA---
------ATTTCGCATCGA---AAGGCCCTCCCC-----------------
----CATGTGATCTATTGCCGTGTCTACCGTTGGCCAGATCTTCAATCCC
ATCATGAGCTGAAAGCCATCGAAGATTGCCGATTC------------TGC
---TATGAATCCGGTCAAAAAGAT------ATTTGC--------------
-------ATCAACCCCTACCACTAT---AAAAGAGTCCATGCGGCCGGC-
-----------------------------GTTCTT---------------
--------------------------------------------------
--------------------------------------------------
-----------------------CCACCAGTTCTGGTGCCCCGTTATTCC
------------------------GAA-----------------------
--------------------------------------------------
--------------------AAACCACCC---------CAAGAAGTGCCA
CCA------------------ACA------------------CTGGCAAA
ATTCCAG------------TTGATGGAGATGAGTGGGTCGAAG-------
--------------------------------------------------
------------------ATGCCACAGAACGTCAATATGGCA--------
----------------------------------AACGTC----------
--------------------------------------------------
--------------------------------------------------
--------------------------------------------------
--------------------------------------------------
--------------------------------------------------
--------------------------------------------------
--AAT---------------------------------------------
--------------------------------------------------
--------------------------------------------------
--------------------------------------------------
------------------------------TTTACAGCC-----------
--------------------------------------------------
--------------------------------------------------
--------------------------------------------------
--------------------------------------------------
--------------------------------------------------
------------------------------------------AACCAATT
TCATCAATACAATCAA------AATGGAATCGAA----------------
-----------------------GAA------------------------
---ATGGACACATCGCAA--------------------------------
----------------------------------------------AAGT
TCGACATACCTCCA------GGAGTTCCAACATGTTTG------------
--------------------------------------------------
----------------------------------GTTCCATTCGATAAA-
-----GGATGG---------------------------------------
--------------------------------------------------
-------------------------------GAT------------GAAC
AA---------TTTTGGGCAACAATCAGTTATTATGAATTGAATACTCGA
------------GTTGGAGAA---CAGGTCAAAGTGTCATCG--------
-TCAACTATTACAATTGATGGA---TTCACTGATCCGTGT---------A
TTAAT---GGAAGC---AAAATTAGTTTGGGACTCTTT------------
---TCGAATGTT--------------------------------------
-------------------------AATCGGAAT---GCAACCATTGAGA
ATACAAGA------------------------------------------
------------------------------AGACAT---ATTGGAAAT--
--------------------------------------------------
--------------GGTGTC------AAACTGACCTATGTCCGTAGCAAT
---GGAGCTCTTTTCGCTCAA------------------TGT--------
----------------------GAAAGTGATTCTGCGATTTTTGTCCAAT
CCAGAAACTGTAACTATATCAATGGCTTCCACCCGACA---ACTGTAGTC
AAAATTGCG------------------------------------AAC--
----------AAG---TGTTCGTTGAAAATT-------------------
--------------------------------------------------
---------------TTTGATATGGAAATT--------------------
-TTCAGAACTTTG------CTCGAAGATTGTAGTCGTCGTGGATTC----
-----------------GATGCATCA------------------------
--------------------------------------------------
----------------TTTGATCTTCAAAAA---ATG------ACATTTA
TCCGAATG---------------------------TCATTTGTCAAG---
--------------------------------------------------
----------------GGA------TGG----------------------
--------------------------------------------------
--------------------------------------------------
----------GGT---GCTGAGTAT-------------------------
--------CAG---------------------------------------
--------------------------------------------------
-------------------AGACAGGACGTTACTTCAACTCCATGCTGGA
TTGAAATTCATCTTCATGCTCCGTTGGCTTGGCTCGATCGAGTTCTGTTC
ACAATGTCTCCAACTCCTCGCCCGATTTCTTCAATTTCA-----------
--------------------------------------------------
--------------------------------------------------
--------------------------------------------------
--------------------------------------------------
--------------------------------------------------
--------------------------------------------------
----------
>ENSMUST00000091831.3_MOUSE 
--------------------------------------------------
--------------------------------------------------
--------------------------------------------------
--------------------------------------------------
--------------------------------------------------
--------------------------------------------------
--------------------------------------------------
--------------------------------------------------
-----ATGTCGTCC---------------ATCTTGCCATTC---ACTCCG
CCAGTGGTGAAG--------------------------------------
--------------------------------------------------
--------------------------------------------------
--------------------------------------------------
--------------------------------------------------
--------------------------AGACTTCTGGGA---TGGAAA---
------------------AAATCA--------------------------
-------GCCGGTGGGTCTGGAGGAGCAGGTGGTGGAGAGCAGAATGGA-
--CAG---------------GAAGAA------------------------
--------------------------------------------------
----------------------------------AAGTGGTGTGAAAAAG
CAGTG---------------------------AAAAGTCTGGTGAAAAAG
CTA---AAGAAAACA---------GGACGGTTAGATGAGCTTGAGAAAGC
CATCACCACTCAGAATTGCAAT---ACTAAA-------------------
-----------------------------------------TGTGTCACC
ATACCA---AGG--------------------------------------
--------------------------------------------------
--TCTCTT------------------------GATGGCCGTCTTCAG---
------GTTTCACACCGG---AAAGGGTTGCCA-----------------
----CATGTTATATATTGCCGGCTCTGGCGCTGGCCGGACCTTCACAGTC
ATCATGAGCTCAAGGCAATCGAAAACTGCGAATAT------------GCT
---TTTAATCTGAAAAAAGATGAA------GTGTGT--------------
-------GTAAATCCGTACCACTAC---CAGAGAGTTGAGACCCCA----
-----------------------------GTCTTG---------------
--------------------------------------------------
--------------------------------------------------
-----------------------CCTCCAGTCTTAGTGCCTCGGCACACG
--------------------------------------------------
--------------------------------------------------
--------------------GAGATTCTA------ACAGAACTGCCGCCC
CTG---------------------------------------GATGACTA
CACCCACTCC----------------------------------------
--------------------------------------------------
------------------ATTCCAGAAAACACAAATTTCCCA--------
-------------------------------GCAGGAATT----------
--------------------------------------------------
--------------------------------------------------
--------------------------------------------------
--------------------------------------------------
--------------------------------------------------
--------------------------------------------------
--------------------------------------------------
--------------------------------------------------
--------------------------------------------------
--------------------------------------------------
--------------------------------------------------
--------------------------------------------------
--------------------------------------------------
------------GAGCCACAG------AGTAATTACATCCCA--------
--------------------------------------------------
--------------------------------------------------
---------------------------------------GAAACACCACC
ACCTGGATATATCAGT------GAAGATGGAGAA----------------
--------------------------------------------------
---ACAAGTGACCAACAG--------------------------------
-------------------------------------------TTGAACC
AAAGTATGGACACA------GGCTCTCCGGCTGAACTGTCTCCTACTACT
CTC-----------------------------------------------
----------------------------------TCTCCTGTTAATCAC-
-----AGCTTG---------------------------------------
--------------------------------------------------
-------GATTTGCAGCCAGTTACTTACTCGGAA------------CCTG
CA---------TTCTGGTGTTCAATCGCATACTATGAACTAAACCAGAGG
------------GTTGGAGAG---ACCTTCCATGCGTCACAG--------
-CCCTCGCTCACTGTAGACGGC---TTCACAGACCCATCA---------A
ACTCG---GAG------AGGTTCTGCTTAGGCTTGCTC------------
---TCCAACGTT--------------------------------------
-------------------------AACCGAAAT---GCCACTGTAGAAA
TGACAAGA------------------------------------------
------------------------------AGACAT---ATAGGAAGG--
--------------------------------------------------
--------------GGAGTG------CGCTTGTATTACATA------GGT
---GGGGAAGTGTTTGCTGAG------------------TGC--------
----------------------CTAAGTGATAGTGCAATCTTTGTGCAGA
GCCCCAACTGTAACCAGAGATACGGCTGGCACCCTGCA---ACAGTGTGT
AAGATCCCA------------------------------------CCA--
----------GGC---TGTAACCTGAAGATC-------------------
--------------------------------------------------
---------------TTCAACAACCAAGAA--------------------
-TTTGCTGCTCTT------CTGGCTCAGTCTGTCAACCAGGGTTTT----
-----------------GAAGCCGTT------------------------
--------------------------------------------------
----------------TATCAGCTAACCCGA---ATG------TGCACCA
TAAGAATG---------------------------AGTTTTGTGAAG---
--------------------------------------------------
----------------GGC------TGG----------------------
--------------------------------------------------
--------------------------------------------------
----------GGA---GCAGAATAT-------------------------
--------CGG---------------------------------------
--------------------------------------------------
-------------------AGGCAGACAGTAACAAGTACTCCTTGCTGGA
TTGAACTTCATCTGAATGGCCCTCTGCAGTGGCTGGACAAAGTATTAACT
CAGATGGGATCCCCTTCAGTGCGATGCTCAAGCATGTCG-----------
--------------------------------------------------
--------------------------------------------------
--------------------------------------------------
--------------------------------------------------
--------------------------------------------------
--------------------------------------------------
----------
>ENSXETT00000003841.2_XENTR 
--------------------------------------------------
--------------------------------------------------
--------------------------------------------------
--------------------------------------------------
--------------------------------------------------
--------------------------------------------------
---------------------------------------ATGCACGCCAG
C------------------------------------------------A
CTCCCATCAGCTCT---------------TTGTTCTCCTTC---ACTAGC
CCTGCTGTCAAA--------------------------------------
--------------------------------------------------
--------------------------------------------------
--------------------------------------------------
--------------------------------------------------
--------------------------CGGCTGCTTGGC---TGGAAG---
------------------CAAGGA--------------------------
----------------------------------------------GAC-
--GAA---------------GAAGAA------------------------
--------------------------------------------------
----------------------------------AAATGGGCAGAGAAAG
CGGTG---------------------------GACTCGCTTGTGAAGAAA
CTG---AAGAAGAAGAAA------GGGGCAATGGAAGAACTGGAAAGGGC
TTTAAGTTGTCCGGGGCAGCCT---AGTAAA-------------------
-----------------------------------------TGTGTCACC
ATCCCG---CGT--------------------------------------
--------------------------------------------------
--TCACTG------------------------GATGGGAGGTTACAG---
------GTGTCCCATCGC---AAAGGTCTCCCC-----------------
----CATGTCATCTATTGCCGGGTTTGGAGGTGGCCTGATCTGCAATCCC
ATCATGAGCTGAAACCCATGGAATGCTGTGAGTTC------------CCT
---TTTGGCTCCAAGCAGAAGGAT------GTGTGC--------------
-------ATAAATCCCTACCATTAC---CGTAGGGTGGAAACACCA----
-----------------------------GTGTTA---------------
--------------------------------------------------
--------------------------------------------------
-----------------------CCACCAGTGCTTGTTCCAAGACACAGC
------------------------GAG-----------------------
--------------------------------------------------
--------------------TTCAACCCA------------CAGCTAAGC
CTT------------------CTA------------------GCAAAGTT
CCGAAAC------------ACCTCGCTTAATAATGAACCACTT-------
--------------------------------------------------
------------------ATGCCGCACAATGCAACTTTCCCA--------
-------------------------------GAGTCTTTCCAGCAGCAGC
CC------------------------------------------------
--------------------------------------------------
--------------------------------------------------
--------------------------------------------------
--------------------------------------------------
--------------------------------------------------
--------------------------------------------------
--------------------------------------------------
--------------------------------------------------
--------------------------------------------------
------------------CCATGCACTCCATTCTCTTCCTCACCGAGCAA
CATC---------------TTCCCTCAGTCCCCA------ACCACGGTGG
GCTATCCAGATTCCCCTCAGAGTTCCGCTGACCCA---------------
------------GGAAGCCCA---------TACCAGATCACA--------
----GAG-------------------------------------------
--------------------------------------------------
------------------------------------------ACACCCCC
TCCGCCATATAATGCT------CCAGACATTCAA----------------
--------------------------------------------------
---GGAAATCAAAACAGA--------------------------------
--------------------------------------------------
--CCCACTGCAGAC------CCAGCTGCATGCCAGTTA------------
--------------------------------------------------
----------------------------------GTTCTGTCGGCACTA-
-----AACAGA---------------------------------------
--------------------------------------------------
-------GACTTTCGCCCAGTTTGCTACGAAGAG------------CCTC
TG---------CATTGGTGTTCTGTTGCTTATTATGAACTGAATAACCGA
------------GTAGGGGAG---ACCTTCCAGGCCTCCTCA--------
-CGCAGCGTCCTCATTGATGGA---TTCACGGACCCCTCT---------A
ATAAT---AAAAAC---AGATTCTGCTTAGGGCTTCTG------------
---TCAAATGTC--------------------------------------
-------------------------AACCGCAAC---TCCACTATTGAGA
ATACCCGC------------------------------------------
------------------------------AGGCAC---ATTGGGAAA--
--------------------------------------------------
--------------GGGGTT------CATCTTTACTACGTG------GGA
---GGCGAGGTGTATGCAGAA------------------TGT--------
----------------------GTGAGTGACAGCAGCATTTTCGTACAGA
GCCGCAACTGCAATTACCAGCATGGCTTCCATCCTTCC---ACCGTCTGC
AAGATCCCC------------------------------------AGT--
----------GGC---TGCAGTCTGAAGATA-------------------
--------------------------------------------------
---------------TTTAATAACCAGCTC--------------------
-TTTGCCCAACTT------CTTTCCCAGTCAGTTAACCAAGGCTTT----
-----------------GAGGTTGTT------------------------
--------------------------------------------------
----------------TATGAACTGACGAAG---ATG------TGCACCA
TTCGAATG---------------------------AGCTTTGTCAAA---
--------------------------------------------------
--------------------------------------------------
--------------------------------------------------
--------------------------------------------------
--------------------------------------------------
--------------------------------------------------
--------------------------------------------------
--------------------------------------------------
--------------------------------------------------
--------------------------------------------------
--------------------------------------------------
--------------------------------------------------
--------------------------------------------------
--------------------------------------------------
--------------------------------------------------
--------------------------------------------------
----------
>O57459_XENLA_XENLA 
--------------------------------------------------
--------------------------------------------------
--------------------------------------------------
--------------------------------------------------
--------------------------------------------------
--------------------------------------------------
--------------------------------------------------
--------------------------------------------------
-----------------------------ATGTTCAGGACCAAACGATCG
GTGCTCGTCCGG--------------------------------------
--------------------------------------------------
--------------------------------------------------
--------------------------------------------------
--------------------------------------------------
--------------------------CGACTCTGGAGG---AGTCGAGCT
CCCGGGGAG---------AACGGGGAAGGGGAAGGCGGGGAGAGGGCGCA
TGGAGCCGGCGGCTGCTGTCTGGGCAAATCGGCGAATAAGGTGCCCGGG-
--AAGGCGCTGGTGGGCTCGGAGGCT------------------------
--------------------------------------------------
----------------------------------GCAGAACTGAAAGCGC
TCGCC---------------------------CATTGTGTCCTGAAGAAG
CTG---AAGGAGAAGCAA------------CTGGAGGGGCTGCTGCAGGC
GGTGGAGTGTAAAGGGGGAGCCCGCAGCCCC-------------------
-----------------------------------------TGTCTCCTG
TTACCCGCGGCC--------------------------------------
--------------------------------------------------
--AAGCTG------------------------GACTCCAGGCTCGGG---
------------CAACAAGCCTTCTCTCTGCCG-----------------
-------CTGCTCCTCTGCAAGGTCTTCAGGTGGCCGGATCTCAGGCACT
CGTCCGACGTCAAGCGACTTAGTTGCTGCGACTCC---------------
---TATGGCAAGAACAACCCGGAGCTG---CTCTGT--------------
-------TGCAACCCCCACCATCTC---AGCAGACTGTGCGAGCTA----
-----------------------------GAATCT---------------
--------------------------------------------------
--------------------------------------------------
-----------------------CCCCCACCTCCCTACACCAGATACCCC
--------------------------------------------------
--------------------------------------------------
--------------------ATGGACTTT---------------------
--------------------------------------------------
--------------------------------------------------
--------------------------------------------------
------------------CTCAAACCCACTGCGGATTCCCCA--------
--------------------------------------------------
--------------------------------------------------
--------------------------------------------------
--------------------------------------------------
--------------------------------------------------
--------------------------------------------------
--------------------------------------------------
--------------------------------------------------
--------------------------------------------------
--------------------------------------------------
--------------------------------------------------
--------------------------------------------------
--------------------------------------------------
--------------------------------------------------
--------------------------------------------------
--------------------------------------------------
--------------------------------------------------
------------------------------------------GACTCTGT
GCCTTCCTCCACAGAA------ACAGGGGGAACA----------------
--------------------------------------------------
--------------------------------------------------
--------------------------------------------------
--------------------------------------------------
--------------------------------------------------
----------------------------------AATTTTTTGGCCCCT-
-----GAGGGG---------------------------------------
--------------------------------------------------
-------CTTTCAGATTCCCAACTTCTTCACGAGACTGGGGAC---CCGT
CC---------CACTGGTGCATGGTGGCGTATTGGGAAGAGAAAACGAGG
------------GTGGGTCGC---TTATATTCTGTCCAAGAG--------
-CCCTCCCTGGATATC---------TTCTATGATCTACCT---------C
AAGGG---AAC------GGCTTCTGCCTTGGGCAGTTG------------
---AACTCGGAC--------------------------------------
-------------------------AATAAAAGT---CAGCTGGTGCAGA
AGGTCCGC------------------------------------------
------------------------------AGCAAA---ATCGGCTAC--
--------------------------------------------------
--------------GGCATC------CAGCTGACCAAGGAA------GTG
---GACGGCGTCTGGGTCTAC------------------AAC--------
----------------------CGCAGCAGTTACCCCATCTTCATCAAGT
CTGCCACACTGGACAACCCAGACTCTAGGACGTTA------TTGGTCCAC
AAAGTATTC------------------------------------CCT--
----------GGA---TTTTCCATCAAAGCG-------------------
--------------------------------------------------
---------------TTTGACTATGAGAAG--------------------
-GCTTACAGTCTG---------CAGAGACCTAATGACCACGAGTTC----
--------------------------------------------------
--------------------------------------------------
----------ATGCAACAACCATGGACCGGA------------TTTACTG
TACAGATA---------------------------AGCTTCGTCAAA---
--------------------------------------------------
----------------GGC------TGG----------------------
--------------------------------------------------
--------------------------------------------------
----------GGC---CAATGTTAC-------------------------
--------ACG---------------------------------------
--------------------------------------------------
-------------------AGACAGTTTATCAGCAGTTGCCCGTGTTGGC
TGGAGGTGATATTTAATAACCGG---------------------------
--------------------------------------------------
--------------------------------------------------
--------------------------------------------------
--------------------------------------------------
--------------------------------------------------
--------------------------------------------------
--------------------------------------------------
----------
>cr01.sctg14.wum.115.1_CAERE 
--------------------------------------------------
--------------------------------------------------
--------------------------------------------------
--------------------------------------------------
--------------------------------------------------
--------------------------------------------------
--------------------------------------------------
--------------------------------------------------
-----ATGTGCGATATAAGCAAACGTATTCCAGTCAGTTATTTCCCTCCG
CCAATC--------------------------------------------
--------------------------------------------------
--------------------------------------------------
--------------------------------------------------
--------------------------------------------------
--------------------------------------------------
--------------------------------------------------
--------------------------------------------------
--------------------------------------------------
--------------------------------------------------
----------------------------------GGTTTTCCACAAATGC
CAGCT---------------------------------------------
------GACAATGGACAA------ATGCCAATGGAAGACGGTGCACAGCT
AGTGGCAAAAGATATCGCCCGTATGTCAGTA-------------------
--------------------------------------------------
--------------------------------------------------
--------------------------------------------------
--------------------------------------------------
---------------------AAGGGTGTCGAC-----------------
-------------------------TGG---TGGTCAGATGCTCCAATGC
CAGATGACGTCGGTGGTTTT---------------------------ATT
AGATTTCAACCCAATGATGAGAAT--------------------------
----------------------------CAGCGACCCACCACTGAG----
-----------------------------AATCAG---------------
--------------------------------------------------
--------------------------------------------------
-----------------------CGACCCGCCCCTATGACTGAAATGACT
--------------------------------------------------
--------------------------------------------------
--------------------------------------------------
--------------------------------------------------
--------------------------------------------------
--------------------------------------------------
------------------GAAAAAGAAAAGAGGGATGTG-----------
--------------------------------------------------
--------------------------------------------------
--------------------------------------------------
--------------------------------------------------
--------------------------------------------------
--------------------------------------------------
--------------------------------------------------
--------------------------------------------------
--------------------------------------------------
--------------------------------------------------
--------------------------------------------------
--------------------------------------------------
--------------------------------------------------
--------------------------------------------------
--------------------------------------------------
--------------------------------------------------
--------------------------------------------------
------------------------------------------GAAACCTT
CTTGAACTACCATCCC---------ACTGGTGAA----------------
--------------------------------------------------
--------------------------------------------------
--------------------------------------------------
--------------------------------------------------
--------------------------------------------------
----------------------------------AGCAAACTCATTGTGG
TTCATCCTGTG---------------------------------------
--------------------------------------------------
-------GAAGGTGAAGAAATAGTTCTTGAGCCGGAACATGACAATCAAG
GA---------TACTGGTGTTCTGTTCAATTGAATGATTGCAAAACAATG
------------AAAGGAAAA---CCATTCCTTACAAGAAAC--------
-ATGGAATTCGTGGTTGACAGT---CTTGAAACATCAGTT---------G
TATCT---GATGATAAGAGAATGGCATTGATGGGTCTT---------CCA
ATGTCAGAAAAG--------------------------------------
-------------------------GGTAAACAT---AACTCGATAAAAA
CTTCGTTC------------------------------------------
------------------------------AAAGAC--------------
--------------------------------------------------
--------------GGAATC------AAAGTATACTGTACC------GGT
---GGAACAGTAAAAGTCTCT------------------GTT--------
----------------------CTTTCCGATGTCACCATTTTCGTTCAAT
CTCCATTCTGGAATCATGCTAATGGACAAGATCTCGCA---GCCGTCACA
AGACTCGGT---------------------------AGCAATCAGCCT--
----------CGACCAGTTATCTTCACCGTA-------------------
--------------------------------------------------
---------------TTCGATTTCGAACAA--------------------
-TTCAACAATCAC------TTGGAGAGAGCCAAACAACATCCGCCA----
--------------ACTGATAAGATG------------------------
--------------------------------------------------
----------------AACGAGTTCCTTCAAAGCATT------TGTGGAT
TCAATGTC---------------------------TCAGTATCGAAA---
--------------------------------------------------
----------------GGA------TTC----------------------
--------------------------------------------------
--------------------------------------------------
----------GGA---CCGGATTAC-------------------------
--------GGG---------------------------------------
--------------------------------------------------
-------------------AACAGAACCATTTTCGAAACGTGCTGTTGGT
TGTCAATCAAGTTCACTGATCCTCTCTTGCTCTTTGACAAATATTACCGG
CAATACCGACTGGCCCCCGACGAAATCAACTCTCGAACC-----------
--------------------------------------------------
--------------------------------------------------
--------------------------------------------------
--------------------------------------------------
--------------------------------------------------
--------------------------------------------------
----------
>ENSDART00000014508.4_BRARE 
--------------------------------------------------
--------------------------------------------------
--------------------------------------------------
--------------------------------------------------
--------------------------------------------------
--------------------------------------------------
--------------------------------------------------
--------------------------------------------------
--------------------------------------------------
--------------------------------------------------
--------------------------------------------------
--------------------------------------------------
--------------------------------------------------
--------------------------------------------------
--------------------------------------------------
--------------------------------------------------
--------------------------------------------------
--------------------------------------------------
--------------------------------------------------
--------------------------------------------------
--------------------------------------------------
--------------------------------------------------
--------------------------------------------------
--------------------------------------------------
--------------------------------------------------
--------------------------------------------------
--------------------------------------------------
--------------------------------------------------
--------------------------------------------------
-----------------------------------------------ATG
--------------------------------------------------
--------------------------------------------------
--------------------------------------------------
--------------------------------------------------
--------------------------------------------------
-----------------------TCTCCCTCCTCGCTGGCGCAGAAC---
--------------------------------------------------
--------------------------------------------------
--------------------------------------------------
--------------------------------------------------
--------------------------------------------------
--------------------------------------------------
--------------------------------------------------
--------------------------------------------------
--------------------------------------------------
--------------------------------------------------
--------------------------------------------------
--------------------------------------------------
--------------------------------------------------
--------------------------------------------------
--------------------------------------------------
--------------------------------------------------
--------------------------------------------------
--------------------------------------------------
--------------------------------------------------
--------------------------------------------------
--------------------------------------------------
--------------------------------------------------
--------------------------------------------------
--------------------------------------------------
--------------------------------------------------
--------------------------------------------------
--------------------------------------------------
--------------------------------------------------
--------------------------------------------------
--------------------------------------------------
--------------------------------------------------
--------------------------------------------------
--------------------------------------------------
--------------------------------------------------
--------------------------------------------------
-----------CACTGGTGTAATGTGGCTTACTGGGAGCTTCGCACCCGT
------------GTGGGCCGC---CTGTACCCAGTTCACGAC--------
-GCCTCTCTCAGCATC---------TTCTACGACCTACCT---------C
AGGGT---ACA------GGCCTATGTTTGGGCCTGCTG------------
---CCCCTCTCT--------------------------------------
-------------------------CCGCGCTCC---ACTTCCGTCCAGC
GCACCCGC------------------------------------------
------------------------------GGCAAG---ATCGGCCAC--
--------------------------------------------------
--------------GGCATC------CTCCTCAGCAAAGAG------CCC
---GATGGAGTTTGGGCCTAC------------------AAC--------
----------------------CGCAGTCAGCACCCTATATTTGTCAACT
CGCCCACTCTGGAGCATCACCCCTACCTGAGTCTG------ACGGTGAGG
AGAGTAATG------------------------------------CCA--
----------GGC---TACTCCATAAAGGTG-------------------
--------------------------------------------------
---------------TTTGACTATGAGAAG--------------------
-TCGTGCCAAATG------------CAACCGGCCAGTCATCCGGTA----
--------------------------------------------------
--------------------------------------------------
-------CACCCGGAAGGGCCATACGACCCG------------AACAGTG
TGAGGATC---------------------------AGTTTTGCCAAG---
--------------------------------------------------
----------------GGT------TGG----------------------
--------------------------------------------------
--------------------------------------------------
----------GGA---CCGTGCTAT-------------------------
--------TCC---------------------------------------
--------------------------------------------------
-------------------AGACAGTTCATCACATCGTGTCCATGCTGGC
TGGAGATTTTACTCAACAACCACAGA------------------------
--------------------------------------------------
--------------------------------------------------
--------------------------------------------------
--------------------------------------------------
--------------------------------------------------
--------------------------------------------------
--------------------------------------------------
----------
>ENSCINT00000011525.2_CIOIN 
--------------------------------------------------
--------------------------------------------------
--------------------------------------------------
--------------------------------------------------
--------------------------------------------------
--------------------------------------------------
--------------------------------------------------
-------------------------------------------------T
ATCCAGACCAGCAA---------------ATACAAACAATGCAGAACCCT
ACGACGTCAAATGATGCGTGTTTAAGCATTGTACAT--------------
--------------------------------------------------
--------------------------------------------------
--------------------------------------------------
--------------------------------------------------
--------------------------AGTCTTATGTGC---CACCGG---
------------------CAAGGC--------------------------
----------------------------------------------GGG-
--GAG---------------AGTGAA------------------------
--------------------------------------------------
----------------------------------TCTTTTGCGAAGCGAG
CAATC---------------------------GAAAGTTTGGTGAAAAAA
TTA---AAAGAGAAAAAA------GACGAATTAGAAAGTTTAATAACCGC
CATTACAACTAGTGGTGCCCACCCTTCTAAA-------------------
-----------------------------------------TGTGTTACT
ATACAA---AGA--------------------------------------
--------------------------------------------------
--ACCCTG------------------------GATGGAAGGCTGCAG---
------GTAGCCGGTCGC---AAAGGTTTCCCC-----------------
----CATGTTATATATGCCCGTTTATGGCGATGGCCAGATCTTCAC---A
AAAACGAGCTTAAACACCTAAAAGTCTGCAAATTC------------GCG
---TTTGATTTGAAATGCGACTCG------GTGTGT--------------
-------ATTAACCCCTACCACTAT---GATAGAGTGGTCTCGCCA----
-----------------------------GGAATT---------------
--------------------------------------------------
--------------------------------------------------
-----------------------GATTTATCTGGACTCACTTTACAGCAT
ACACGTAAGTGTTTTGATATTGTTTAT-----------------------
--------------------------------------------------
--------------------ACTTTTGCT------ACGGTTGAACATTCA
TGTACTGCTGCAGCTCCCTTGGTATCCAACGATTACCAAGATTTAAAGAT
AACTGACGTGCAAGGGAACTGGATGAACCAGGGCAAGGCTGAAGCT----
--------------------------------------------------
------------------ATGCCATTGGGACCTGTCCAACAT--------
-------------------------------CAAGCCTCAGAAGAA----
--------------------------------------------------
--------------------------------------------------
--------------------------------------------------
--------------------------------------------------
--------------------------------------------------
--------------------------------------------------
--------------------------------------------------
--------------------------------------------------
--------------------------------------------------
--------------------------------------------------
------------------------------TACACTAGTACCTCTAAAGC
AGGT---------------GGGATTTTTGTAGCC------GCCACGCCCA
TGACTGCACCTTATTATTCACCAAATGATGTTCCT---------------
------------TACCTACCA------GTATCC-----------------
--------------------------------------------------
--------------------------------------------------
------------------------------------------ACACATCC
AGTCTGTTACGCCTTC------ATAGCACCAGAT----------------
-----------------------TCT------------------------
---TACTGCAATTTTTTA--------------------------------
----------------------------CAAATCGTCCAACTCTATGAGC
AACAAATTCGCCAA------ATTTACAGTTACATTATT------------
--------------------------------------------------
----------------------------------CATATTTTGTATGTT-
-----AATAAA---------------------------------------
--------------------------------------------------
-------AATACAGTTACAGTAATATATTGC---------------CCCG
AG---------TTCTGGTGTTCAATCACTGCATATGAGATGGACGTACAA
------------GTTGGTGAG---ACATTTAAAGTTCCATCT---TCGTG
TCCAGCTGTTACTGTGGATGGT---TATGTTGACCCTTCT---------G
GTGGC---AAC------AGATTTTGTCTTGGTCAGCTA------------
---TCAAACGTA--------------------------------------
-------------------------CATAGAACT---GAAGCATCAGAAA
AAGCAAGG------------------------------------------
------------------------------TTACAC---ATCGGCAAA--
--------------------------------------------------
--------------GGTGTC------CAGCTAGTGTGCCAT------GGA
GAGGGGGACGTTTGGGTGAAG------------------TGT--------
----------------------TTAAGTGATCATGCAGTATTTGTACAAA
GCTACTACCTTGATAGGGAAGCAGGCAGGTCACCAGGGGATGCAGTTCAT
AAAATCTAC------------------------------------CCA--
----------AAT---GCTTATATAAAGGTT-------------------
--------------------------------------------------
---------------TTTGATTTGCGGCAG--------------------
-TGCCATAGACAG------ATGCAGCAACAAGCTAACACAGCTTCAGCAG
CA------------------------------------------------
--------------------------------------------------
-------------------------------------------GCAAACG
CACAAGCT---------------------------GCTGCTGTA------
--------------------------------------------------
----------------TCA-------------------------------
--------------------------------------------------
--------------------------------------------------
----------GGG-------------------------------------
--------------------------------------------------
--------------------------------------------------
--------------------------------------------------
--------------------------------------------------
--------------------------------------------------
--------------------------------------------------
--------------------------------------------------
--------------------------------------------------
--------------------------------------------------
--------------------------------------------------
--------------------------------------------------
----------
>ENSPTRT00000013292.2_PANTR 
--------------------------------------------------
--------------------------------------------------
--------------------------------------------------
--------------------------------------------------
--------------------------------------------------
--------------------------------------------------
--------------------------------------------------
--------------------------------------------------
-----ATGTCGTCC---------------ATCCTGCCTTTC---ACTCCC
CCGATCGTGAAG--------------------------------------
--------------------------------------------------
--------------------------------------------------
--------------------------------------------------
--------------------------------------------------
--------------------------CGCCTGCTGGGC---TGGAAG---
------------------AAGGGC--------------------------
-------------------------------------GAGCAGAACGGG-
--CAG---------------GAGGAG------------------------
--------------------------------------------------
----------------------------------AAATGGTGCGAGAAGG
CGGTC---------------------------AAGAGCCTGGTCAAGAAA
CTC---AAAAAGACG---------GGGCAGCTGGACGAGCTGGAGAAGGC
CATCACCACGCAGAACGTCAAC---ACCAAG-------------------
-----------------------------------------TGCATCACC
ATCCCC---AGG--------------------------------------
--------------------------------------------------
--TCCCTG------------------------GATGGCCGGTTGCAG---
------GTGTCCCATCGG---AAGGGGCTCCCT-----------------
----CATGTCATCTACTGCCGCCTGTGGCGATGGCCAGACCTGCACAGCC
ACCACGAGCTGCGGGCCATGGAGCTGTGTGAGTTC------------GCC
---TTCAATATGAAGAAGGACGAG------GTCTGC--------------
-------GTGAATCCCTACCACTAC---CAGAGAGTAGAGACACCA----
-----------------------------GTTCTA---------------
--------------------------------------------------
--------------------------------------------------
-----------------------CCTCCTGTGTTGGTGCCACGCCACACA
--------------------------------------------------
--------------------------------------------------
--------------------GAGATCCCG------GCCGAGTTCCCCCCA
CTG---------------------------------------GACGACTA
CAGCCATTCC----------------------------------------
--------------------------------------------------
------------------ATCCCCGAAAACACTAACTTCCCC--------
-------------------------------GCAGGCATC----------
--------------------------------------------------
--------------------------------------------------
--------------------------------------------------
--------------------------------------------------
--------------------------------------------------
--------------------------------------------------
--------------------------------------------------
--------------------------------------------------
--------------------------------------------------
--------------------------------------------------
--------------------------------------------------
--------------------------------------------------
--------------------------------------------------
------------GAGCCCCAG------AGCAATATTCCAGAG--------
--------------------------------------------------
--------------------------------------------------
------------------------------------------ACCCCACC
CCCTGGCTACCTGAGT------GAAGATGGAGAA----------------
--------------------------------------------------
---ACCAGTGACCACCAG--------------------------------
-------------------------------------------ATGAACC
ACAGCATGGACGCA------GGTTCTCCAAACCTATCCCCGAATCCGATG
--------------------------------------------------
----------------------------------TCCCCAGCACATAAT-
-----AACTTG---------------------------------------
--------------------------------------------------
-------GACCTGCAGCCAGTTACCTACTGCGAG------------CCGG
CC---------TTCTGGTGCTCCATCTCCTACTACGAGCTGAACCAGCGC
------------GTCGGGGAG---ACATTCCACGCCTCGCAG--------
-CCATCCATGACTGTGGATGGC---TTCACCGACCCCTCC---------A
ATTCG---GAG------CGCTTCTGCCTAGGGCTGCTC------------
---TCCAATGTC--------------------------------------
-------------------------AACAGGAAT---GCAGCAGTGGAGC
TGACACGG------------------------------------------
------------------------------AGACAC---ATCGGAAGA--
--------------------------------------------------
--------------GGCGTG------CGGCTCTACTACATC------GGA
---GGGGAGGTCTTCGCAGAG------------------TGC--------
----------------------CTCAGTGACAGCGCTATTTTTGTCCAGT
CTCCCAACTGTAACCAGCGCTATGGCTGGCACCCGGCC---ACCGTCTGC
AAGATCCCA------------------------------------CCA--
----------GGA---TGCAACCTGAAGATC-------------------
--------------------------------------------------
---------------TTCAACAACCAGGAG--------------------
-TTCGCTGCCCTC------CTGGCCCAGTCCGTCAACCAGGGCTTT----
-----------------GAGGCTGTC------------------------
--------------------------------------------------
----------------TACCAGTTGACCCGA---ATG------TGCACCA
TCCGCATG---------------------------AGCTTCGTCAAA---
--------------------------------------------------
----------------GGC------TGG----------------------
--------------------------------------------------
--------------------------------------------------
----------GGA---GCGGAGTAC-------------------------
--------AGG---------------------------------------
--------------------------------------------------
-------------------AGACAGACTGTGACCAGTACCCCCTGCTGGA
TCGAGCTGCACCTGAATGGGCCTTTGCAGTGGCTTGACAAGGTCCTCACC
CAGATGGGCTCCCCAAGCATCCGCTGTTCCAGTGTGTCT-----------
--------------------------------------------------
--------------------------------------------------
--------------------------------------------------
--------------------------------------------------
--------------------------------------------------
--------------------------------------------------
----------
>SINFRUT00000175729.2_FUGRU 
--------------------------------------------------
--------------------------------------------------
--------------------------------------------------
--------------------------------------------------
--------------------------------------------------
--------------------------------------------------
--------------------------------------------------
--------------------------------------------------
--TCCATGTCAAGC---------------CTTTTTTCATTC---ACAAGC
CCAGCAGTTAAA--------------------------------------
--------------------------------------------------
--------------------------------------------------
--------------------------------------------------
--------------------------------------------------
--------------------------CGGCTGCTCGGC---TGGAAA---
------------------CAGGGA--------------------------
----------------------------------------------GAT-
--GAG---------------GAGGAG------------------------
--------------------------------------------------
----------------------------------AAATGGGCAGAGAAGG
CTGTG---------------------------GATGCACTGGTGAAAAAA
CTA---AAGAAGAAGAAA------GGCGCCATGGAAGACCTGGAGAAAGC
TCTGAGCTGCCCCGGGCAGCCC---AGCAAA-------------------
-----------------------------------------TGTGTCACC
ATTCCG---CGG--------------------------------------
--------------------------------------------------
--TCACTC------------------------GATGGCCGGCTGCAG---
------GTTTCTCACAGA---AAAGGTTTACCT-----------------
----CACGTGATCTACTGCAGAGTGTGGCGCTGGCCGGACCTCCAGTCCC
ACCACGAGTTAAAGCCCTTGGAGGCGTGTGAGTAT------------CCA
---TTTGGCTCCAAACAGAAGGAG------GTGTGC--------------
-------ATCAACCCATATCACTAC---AAGCGAGTGGAGAGTCCT----
-----------------------------GTGCTC---------------
--------------------------------------------------
--------------------------------------------------
-----------------------CCTCCTGTCCTGGTACCACGTCACAGC
------------------------GAG-----------------------
--------------------------------------------------
--------------------TTCAATCCA------------CAGCACAGC
TTG------------------CTG------------------GTCCAATT
CCGCAAC---------------CTCACTCACAATGAACCACAC-------
--------------------------------------------------
------------------ATGCCACTGAACGCAACCTTTCCA--------
-------------------------------GAGTCCTTTCAGCAGCCGC
AC------------------------------------------------
--------------------------------------------------
--------------------------------------------------
--------------------------------------------------
--------------------------------------------------
--------------------------------------------------
--------------------------------------------------
--------------------------------------------------
--------------------------------------------------
--------------------------------------------------
---------------------------------AGTGGGGGTGGCAGTAG
TAAC---------------ACCGGGGGAGGCAGC------TCTTTCCCCA
TCTCTCCCAATTCTCCATATCCTTCATCTCCAGCC---------------
------------AGCAGTGGT------ACTTATCCC--------------
--------------------------------------------------
--------------------------------------------------
------------------------------------------AATTCTCC
TGCCAGCTCAGGGCCA------TCCAGTCCATTC----------------
-----------------------CAA------------------------
---CTTCCAGGAAAAATGATAAATTGCACTCTTGTCCAAAAATTTCTGGG
CAAAACTACTTGTAAATTACTTTTTGGGGCCGTTTTTGCCCCGTGTGGGA
GGTATTTCGCCACT------AAATCCATGATTACTTGT------------
--------------------------------------------------
-------------------------------CTTTTTGTGATCTGTGAT-
-----TGCTTA---------------------------------------
--------------------------------------------------
-------GATGTCCAGCCGGTGGAGTACGAGGAG------------CCAA
GC---------CACTGGTGTTCCATCGTCTACTACGAACTCAACAATCGT
------------GTTGGAGAA---GCTTATCAGGCCTCATCA--------
-ACAAGTGTGCTGGTGGATGGT---TTCACTGACCCTTCA---------A
ACAAC---AAGAAC---CGCTTCTGCCTTGGACTCTTA------------
---TCCAACGTC--------------------------------------
-------------------------AACCGCAAC---TCGACAATCGAGA
ACACCCGC------------------------------------------
------------------------------AGGCAC---ATTGGCAAA--
--------------------------------------------------
--------------GGGGTG------CATCTGTACTACGTA------GGA
---GGGGAAGTGTATGCGGAG------------------TGC--------
----------------------CTTAGTGACACCAGTATTTTTGTCCAGA
GTCGGAACTGTAATTACCACCACGGCTTCCACCCCACC---ACTGTTTGT
AAGATCCCC------------------------------------AGT--
----------GGA---TGTAGTCTCAAGATT-------------------
--------------------------------------------------
---------------TTCAACAACCAGGAG--------------------
-TTTGCTCAGCTT------CTGGCTCAGTCTGTCAACCATGGCTTT----
-----------------GAGGCTGTT------------------------
--------------------------------------------------
----------------TATGAACTTACCAAG---ATG------TGCACCA
TTAGAATG---------------------------AGCTTTGTGAAG---
--------------------------------------------------
----------------GGC------TGG----------------------
--------------------------------------------------
--------------------------------------------------
----------GGA---GCCGAATAC-------------------------
--------CAC---------------------------------------
--------------------------------------------------
-------------------AGACAGGACGTCACAAGCACCCCCTGCTGGA
TTGAGGTGCATCTGCACGGGCCGCTTCAGTGGTTGGACAAGGTGTTGACA
CAAATGGGTTCTCCTCTTAACCCGATCTCCTCTGTGTCT-----------
--------------------------------------------------
--------------------------------------------------
--------------------------------------------------
--------------------------------------------------
--------------------------------------------------
--------------------------------------------------
----------
>ENSXETT00000043789.2_XENTR 
--------------------------------------------------
--------------------------------------------------
--------------------------------------------------
--------------------------------------------------
--------------------------------------------------
--------------------------------------------------
--------------------------------------------------
--------------------------------------------------
-----ATGTCCTCC---------------ATTTTGCCATTT---ACCCCG
CCAGTTGTGAAG--------------------------------------
--------------------------------------------------
--------------------------------------------------
--------------------------------------------------
--------------------------------------------------
--------------------------CGCCTGTTAGGA---TGGAAG---
------------------AAGTCA--------------------------
-------GCAAGTGGCACCACTGGCGCGGGTGGCGGTGAGCAGAACGGA-
--CAG---------------GAAGAA------------------------
--------------------------------------------------
----------------------------------AAGTGGTGCGAAAAAG
CGGTA---------------------------AAAAGCTTGGTGAAAAAA
CTA---AAGAAAACG---------GGACAATTAGATGAGCTTGAGAAAGC
CATAACGACTCAGAACTGCAAC---ACGAAA-------------------
-----------------------------------------TGCGTAACG
ATACCA---AGCACTTGCTCTGAAATTTGGGGACTGAGTACACCAAATAC
CATAGATCAGTGGGATACCACAGGCCTTTACAGCTTCTCTGAACAAACCA
GGTCTCTT------------------------GATGGTCGGCTCCAG---
------GTGTCCCACCGC---AAAGGATTGCCC-----------------
----CACGTTATCTACTGCCGACTGTGGCGCTGGCCAGACCTGCACAGTC
ATCACGAACTGAAAGCGATCGAAAATTGTGAATAT------------GCT
---TTTAACCTTAAAAAAGATGAA------GTGTGT--------------
-------GTCAATCCTTATCATTAT---CAAAGGGTCGAGACACCA----
-----------------------------GTCTTA---------------
--------------------------------------------------
--------------------------------------------------
-----------------------CCACCTGTATTAGTTCCACGGCACACA
--------------------------------------------------
--------------------------------------------------
--------------------GAGATCTTG------ACAGAGCTGCCACCT
CTT---------------------------------------GATGACTA
CACGCATTCC----------------------------------------
--------------------------------------------------
------------------ATTCCAGAAAACACTAATTTTCCT--------
-------------------------------GCAGGAATT----------
--------------------------------------------------
--------------------------------------------------
--------------------------------------------------
--------------------------------------------------
--------------------------------------------------
--------------------------------------------------
--------------------------------------------------
--------------------------------------------------
--------------------------------------------------
--------------------------------------------------
--------------------------------------------------
--------------------------------------------------
--------------------------------------------------
------------GAACCTCAG------AGCAATTATATTCCA--------
--------------------------------------------------
--------------------------------------------------
---------------------------------------GAAACACCACC
TCCTGGATATATTAGT------GAAGATGGAGAA----------------
--------------------------------------------------
---ACTAGCGATCAGCAA--------------------------------
-------------------------------------------CTTAACC
AAAGCATGGACACA------GGGTCACCAGCTGAGCTGTCTCCGAGTACA
CTT-----------------------------------------------
----------------------------------TCTCCCGTCAACCAC-
-----AATCTT---------------------------------------
--------------------------------------------------
-------GATTTGCAACCAGTCACCTATTCGGAA------------CCTG
CT---------TTTTGGTGCTCCATAGCATACTATGAACTGAATCAGCGA
------------GTGGGAGAA---ACTTTCCATGCGTCGCAA--------
-CCTTCGCTTACCGTGGACGGC---TTCACGGACCCCTCA---------A
ACTCT---GAA------AGGTTCTGTTTAGGTTTACTC------------
---TCAAATGTG--------------------------------------
-------------------------AACCGAAAT---GCCACGGTGGAAA
TGACCAGG------------------------------------------
------------------------------CGTCAT---ATAGGAAGA--
--------------------------------------------------
--------------GGAGTC------CGGCTATATTACATC------GGG
---GGCGAGGTGTTTGCAGAG------------------TGC--------
----------------------CTAAGTGATAGTGCTATATTTGTCCAGA
GTCCAAACTGTAACCAGCGGTATGGTTGGCATCCAGCA---ACTGTATGT
AAGATACCT------------------------------------CCA--
----------GGA---TGCAATCTGAAGATT-------------------
--------------------------------------------------
---------------TTTAATAACCAAGAG--------------------
-TTTGCTGCTCTC------CTCGCTCAGTCTGTGAATCAAGGCTTC----
-----------------GAAGCAGTT------------------------
--------------------------------------------------
----------------TATCAGTTAACTCGA---ATG------TGCACCA
TAAGAATG---------------------------AGCTTTGTAAAA---
--------------------------------------------------
----------------GGC------TGG----------------------
--------------------------------------------------
--------------------------------------------------
----------GGT---GCTGAATAC-------------------------
--------AGG---------------------------------------
--------------------------------------------------
-------------------CGGCAGACCGTTACAAGCACTCCATGTTGGA
TCGAGCTTCACCTGAACGGACCTTTGCAGTGGTTGGACAAAGTGTTGACA
CAGATGGGATCCCCTTCAGTGCGCTGCTCAAGCATGTCC-----------
--------------------------------------------------
--------------------------------------------------
--------------------------------------------------
--------------------------------------------------
--------------------------------------------------
--------------------------------------------------
----------
>ENSAPMT00000000788.2_APIME 
--------------------------------------------------
--------------------------------------------------
--------------------------------------------------
--------------------------------------------------
--------------------------------------------------
--------------------------------------------------
--------------------------------------------------
--------------------------------------------------
-----------------------------ATGCTGTCCAGCTTTAACCCG
CCTATCGTTAAA--------------------------------------
--------------------------------------------------
--------------------------------------------------
--------------------------------------------------
--------------------------------------------------
--------------------------CGATTGTTGGGT---TGGAAA---
------------------AAAGCA--------------------------
----------------------------------------------GAA-
--GGA---------------GAAGAC------------------------
--------------------------------------------------
----------------------------------AAATGGAGTGAAAAAG
CTGTT---------------------------AAAAGTCTTGTAAAGAAG
TTA---AAAAAGTCCACC---------GGCCTCGACGAGCTCGAGAAGGC
TATTACTACGCAAAGTTGCAAC---ACTAAG-------------------
-----------------------------------------TGCATTACT
ATACCG---AGA--------------------------------------
--------------------------------------------------
--TACGAAAGGCCTAGCCCAGGCGGTGTCGGAGACAACGGTGTCCAA---
------GGAGTGCGCGGC---AAAGGTTTGCCG-----------------
----CACGTGATCTATTGCCGACTTTGGCGTTGGCCAGATTTGCAATCGC
ACCACGAACTAAGAGCAATCGAGCATTGCGAGTAC------------GCG
---TTTACGCAGAAACGAGACGAA------GTCTGC--------------
-------ATTAACCCGTACCATTAT---CAACGAATACAAACA-------
--------------------------------------------------
--------------------------------------------------
--------------------------------------------------
-----------------------CCAGCTATTCTCGTACCTCGGCATAAT
--------------------------------------------------
--------------------------------------------------
--------------------TTACCCGGG------GACGAGTCCGTCCTT
TATAACACTTCCATCGAGGAGCTCAGTGTCAGTGTGCCAGAAAACACGAG
TTTCCACGCGACTTTAAATCACCAGCACCATAATCAACAAAGT-------
--------------------------------------------------
------------------ATACCACAATCAGCCACCGAACAA--------
-------------------------------TCCATATCAAGGAATGCAG
GT------------------------------------------------
--------------------------------------------------
--------------------------------------------------
--------------------------------------------------
--------------------------------------------------
--------------------------------------------------
--------------------------------------------------
--------------------------------------------------
--------------------------------------------------
--------------------------------------------------
------------------TTGGTATCCGAATATAGTATGCAGGCGACAAG
TCCG---------------GCTAGTGTTGGTAGT------CTAGGAAGTG
TTCAGGGTTCACCACATCCGGCACCTGGATCTATG---------------
------------GATCCACCT------GCTGAT-----------------
--------------------------------------------------
--------------------------------------------------
------------------------------------------ACTCCTCC
TCCGGGATATATAAGT------GAAGATGGTGAT----------------
--------------------------------------------------
--------------------------------------------------
--------------------------------------------------
--AACATGGATCAC------AACGATAATATGTCCTTA------------
--------------------------------------------------
----------------------------------TCGCGTTTGTCTCCC-
-----AGTCCTGTA------------------------------------
--------------------------------------------------
-------GATGCACAACCAGTGATGTACTGTGAA------------CCAG
CA---------TTTTGGTGTTCAATAAGTTACTATGAACTAAATACGAGA
------------GTAGGCGAG---ACTTTTCATGCATCGCAG--------
-CCGAGCATAACGGTGGACGGA---TTCACTGATCCCAGT---------A
ATTCT---GAA------CGTTTCTGTTTGGGTTTACTA------------
---TCGAACGTA--------------------------------------
-------------------------AACCGAAAT---ACCGTGGTCGAAC
AGACGAGA------------------------------------------
------------------------------CGACAT---ATCGGGAAA--
--------------------------------------------------
--------------GGAGCT------AGATTATATTATATC------GGT
---GGTGAAGTATTTGCCGAA------------------TGT--------
----------------------TTATCCGATTCGAGCATTTTTGTGCAAA
GTCCTAATTGTAATCAACGTTACGGTTGGCATCCAGCC---ACCGTTTGT
AAAATACCA------------------------------------CCC--
----------GGT---TGCAATTTGAAGATA-------------------
--------------------------------------------------
---------------TTCAACAATCAAGAA--------------------
-TTTGCGGCACTG------TTATCGCAATCAGTTTCACAAGGATTC----
-----------------GAAGCTGTG------------------------
--------------------------------------------------
----------------TATCAATTGACTCGA---ATG------TGTACGA
TCAGAATG---------------------------AGTTTTGTAAAA---
--------------------------------------------------
----------------GGT------TGG----------------------
--------------------------------------------------
--------------------------------------------------
----------GGA---GCGGCATAC-------------------------
--------CGT---------------------------------------
--------------------------------------------------
-------------------CGGCAAACCGTCACGTCGACTCCTTGTTGGA
TCGAGTTGCATTTAAATGGTCCATTACAGTGGCTCGATAGAGTACTCACG
CAGATGGGATCGCCGCGTTTACCCTGTTCCTCGATGTCA-----------
--------------------------------------------------
--------------------------------------------------
--------------------------------------------------
--------------------------------------------------
--------------------------------------------------
--------------------------------------------------
----------
>ZK370.2.1_CAEEL 
--------------------------------------------------
--------------------------------------------------
--------------------------------------------------
--------------------------------------------------
--------------------------------------------------
--------------------------------------------------
--------------------------------------------------
--------------------------------------------------
-----------------------------ATGATAAACTTCGACGGAATA
AAAAAGATCACG--------------------------------------
--------------------------------------------------
--------------------------------------------------
--------------------------------------------------
--------------------------------------------------
--------------------------GAGAGACTGAAA---TGGAAA---
------------------CAAGGA--------------------------
-------------------------------------GAC----------
--GAG---------------GATGAG------------------------
--------------------------------------------------
----------------------------------AATTGGGCAAAAAAGG
CGATC---------------------------GACAACTTGATGAAGAAG
CTGATAAAGCATAACAAG------CAGGCGTTGGAAAATTTGGAATTCGC
GTTGAGGTGCCAAGGACAACAAAAAACCGAA-------------------
-----------------------------------------TGCGTGACA
ATTCCG---CGG--------------------------------------
--------------------------------------------------
--TCACTA------------------------GATGGACGACTTCAA---
------ATTTCGCATCGA---AAGGCACTTCCT-----------------
----CATGTGATATATTGCCGTGTCTATCGTTGGCCAGATCTTCAATCAC
ATCATGAATTGAAAGCAATTGAAGATTGCCGATTC------------TGC
---TACGAATCAGGGCAAAAGGAT------ATTTGC--------------
-------ATTAATCCATATCATTAC---AAAAGAGTTCATGCAACTGGA-
-----------------------------GTACTT---------------
--------------------------------------------------
--------------------------------------------------
-----------------------CCACCAGTTCTTGTACCTCGTTATTCC
------------------------GAG-----------------------
--------------------------------------------------
--------------------AAACCACCA---------CAAGAAGTGCCC
CCA------------------ACT------------------CTGGCGAA
ATTTCAG------------TTGATGGAGATGAGCGGATCAAGA-------
--------------------------------------------------
------------------ATGCCGCAGAATGTCAATATGGCA--------
----------------------------------AACGTT----------
--------------------------------------------------
--------------------------------------------------
--------------------------------------------------
--------------------------------------------------
--------------------------------------------------
--------------------------------------------------
--AAT---------------------------------------------
--------------------------------------------------
--------------------------------------------------
--------------------------------------------------
------------------------------TTTACAGCC-----------
--------------------------------------------------
--------------------------------------------------
--------------------------------------------------
--------------------------------------------------
--------------------------------------------------
------------------------------------------AACCAATT
TCATCAATACAATCCA------AATGGAATTGAG----------------
-----------------------GAA------------------------
---ATGGATACTTCTCAG--------------------------------
----------------------------------------------AAAT
TCGACATTCCACCA------GGAGTTCCAACATGTCTC------------
--------------------------------------------------
----------------------------------GTGCCATTCGATAAA-
-----GTTTGG---------------------------------------
--------------------------------------------------
-------------------------------GAA------------GAAC
AA---------TTCTGGGCAACTGTTAGCTATTATGAATTGAATACAAGA
------------GTCGGAGAA---CAGGTTAAAGTGTCTTCA--------
-ACAACTATAACTATCGATGGA---TTCACTGATCCATGC---------A
TCAAT---GGAAGC---AAAATTAGCCTGGGACTGTTT------------
---TCGAATGTA--------------------------------------
-------------------------AATCGAAAT---GCAACTATTGAAA
ATACAAGA------------------------------------------
------------------------------AGACAT---ATTGGAAAC--
--------------------------------------------------
--------------GGTGTC------AAGCTAACCTACGTACGTAGCAAT
---GGCTCACTCTTTGCTCAA------------------TGT--------
----------------------GAAAGTGATTCAGCTATATTCGTACAAT
CTAGTAATTGTAATTATATCAATGGATTTCACTCAACA---ACTGTTGTT
AAAATTGCA------------------------------------AAT--
----------AAG---TGTTCACTGAAGATT-------------------
--------------------------------------------------
---------------TTCGATATGGAGATT--------------------
-TTTAGACAGCTT------CTCGAGGACTGCAGTCGCCGTGGATTC----
-----------------GACGCCTCA------------------------
--------------------------------------------------
----------------TTTGATCTACAAAAA---ATG------ACATTTA
TTCGTATG---------------------------TCATTTGTCAAA---
--------------------------------------------------
----------------GGT------TGG----------------------
--------------------------------------------------
--------------------------------------------------
----------GGA---GCTGAATAT-------------------------
--------CAA---------------------------------------
--------------------------------------------------
-------------------CGACAAGATGTCACTTCAACACCTTGTTGGA
TTGAAATTCATCTTCATGCTCCATTGGCTTGGCTCGACCGAGTTTTGTCT
ACAATGGGTCCAACTCCACGGCCAATTTCTTCAATTTCT-----------
--------------------------------------------------
--------------------------------------------------
--------------------------------------------------
--------------------------------------------------
--------------------------------------------------
--------------------------------------------------
----------
>O57475_XENLA_XENLA 
--------------------------------------------------
--------------------------------------------------
--------------------------------------------------
--------------------------------------------------
--------------------------------------------------
--------------------------------------------------
--------------------------------------------------
--------------------------------------------------
-----------------------------ATGTTCAGGTCCAGACGCACG
GGGCTGGTTCGG--------------------------------------
--------------------------------------------------
--------------------------------------------------
--------------------------------------------------
--------------------------------------------------
--------------------------CGCCTGTGGAGG---AGCCGA---
------------------GCGGGC--------------------------
-GGGGATGGCGGCGTCTCTTGCTGCGGTTTGTCGGAGCAGCCCGCGGGG-
--TCC---------------CCGGAG------------------------
--------------------------------------------------
----------------------------------------TTACGCGCCG
CTGCC---------------------------TCTGCTATTTTGAAGCGA
CTG---AAGGAACAGACC------------CTGTGCGTCCTGCTGGAGGC
CGTGGAATCCCGGGGAGCTGCGCCTGGAGGC-------------------
-----------------------------------------TGCGTAATG
GTCACC--------------------------------------------
--------------------------------------------------
--------------------------------------------------
---------------CGC---CATGGACCCCCT-----------------
-CCTCACCTCCTCTTGTGCAGACTCTTCCGCTGGCCCGAGCTGCAGCATC
CCGGGCAACTCAAAGCCTTGAGCGGGTGCCAGGGA------------GCC
---GGGGGGTCGGACAATAACAGTGGCTGCTGCTGC--------------
-------TGCAACCCCTATCATTAC---AGCAGGGTCTGCGAACCG----
-----------------------------GAGTCT---------------
--------------------------------------------------
--------------------------------------------------
-----------------------CCACCACCACCTTATTCACGACTGTCT
--------------------------------------------------
--------------------------------------------------
--------------------------CCA---------------------
--------------------------------------------------
--------------------------------------------------
--------------------------------------------------
------------------AAAATTGAACAGAAGCCTCTA-----------
--------------------------------------------------
--------------------------------------------------
--------------------------------------------------
--------------------------------------------------
--------------------------------------------------
--------------------------------------------------
--------------------------------------------------
--------------------------------------------------
--------------------------------------------------
--------------------------------------------------
--------------------------------------------------
--------------------------------------------------
--------------------------------------------------
--------------------------------------------------
--------------------------------------------------
--------------------------------------------------
--------------------------------------------------
------------------------------------------GATCTCTC
CGATTCATACACTGAA------ATGGAAGCCTCC----------------
-----------------------AAC------------------------
--------------------------------------------------
--------------------------------------------------
--------------------------------------------------
--------------------------------------------------
----------------------------------TCGCTGTGCATCACA-
-----GCCGCA---------------------------------------
--------------------------------------------------
-------GACATATCAGACACAAGCCTGTCTCCTGACATGAGCAAGCAGG
GC---------CACTGGTGCAGTGTGGCGTACTGGGAGCACCGTACCCGC
------------GTGGGCCGT---CTCTACGCAGTATGCCAG--------
-CCTTCAGTAAGCATT---------TTCTATGATCTACCT---------C
AGGGA---AGC------GGCTTCTGTCTGGGCCAGCTC------------
---AATCTGGAA--------------------------------------
-------------------------AACCGGAGC---GAGGCGGCAGCCA
GGACAAGG------------------------------------------
------------------------------GGGAAG---ATTGGACTT--
--------------------------------------------------
--------------GGAATA------GTATTGAGCCGAGAG------ACT
---GATGGTGTGTGGGCTTAC------------------AAC--------
----------------------CGCAGCGATCATCCCATATTCGTCAACT
CGCCCACCTTAGATGCACCTGCCTGCCGCCCCCTA------GTGGTGAGA
AAGGTGATG------------------------------------CCT--
----------GGA---TATTCCCTCAAAGTG-------------------
--------------------------------------------------
---------------TTTGACTACAAAAAG--------------------
-TCATGTGTTCTGCGGCATCACCCAACTCCCCCAGAACATACAGAC----
--------------------------------------------------
--------------------------------------------------
----------------GGACCCTATGATCCC------------AACAGTG
TCCGCATC---------------------------AGCTTTGCCAAG---
--------------------------------------------------
----------------GGT------TGG----------------------
--------------------------------------------------
--------------------------------------------------
----------GGC---CCGTGTTAT-------------------------
--------TCC---------------------------------------
--------------------------------------------------
-------------------CGCCAGATGATCACCTCTTGCCCCTGCTGGC
TGGAGGTCCTACTGGGAAGA------------------------------
--------------------------------------------------
--------------------------------------------------
--------------------------------------------------
--------------------------------------------------
--------------------------------------------------
--------------------------------------------------
--------------------------------------------------
----------
>dmoj_GLEANR_14931_DROMO 
--------------------------------------------------
--------------------------------------------------
--------------------------------------------------
--------------------------------------------------
--------------------------------------------------
--------------------------------------------------
--------------------------------------------------
--------------------------------------------------
-----------------------------ATGTTGTCATTC---ACTCCG
CAAGTGGTTAAA--------------------------------------
--------------------------------------------------
--------------------------------------------------
--------------------------------------------------
--------------------------------------------------
--------------------------CGTTTGTTAGCA---CTCAAA---
------------------AAGGGC--------------------------
----------------------------------AACGAGGACAATAGT-
--GTC---------------GAGGGC------------------------
--------------------------------------------------
----------------------------------AAGTGGTCGGAGAAGG
CCGTC---------------------------CGGAACCTGGTGAAAAAG
ATC---AAAAAGAATTCG---------CAAATTGAGGAACTAGAGCGCGC
CATATCCACGCAGAATTGCAAC---ACCCGG-------------------
-----------------------------------------TGTGTGACT
GTGCCG---CGC--------------------------------------
--------------------------------------------------
--AGCAAA------------------------CCCGCTGCCACTGGC---
------GAGAGCCTACGC---AAGGGTTTACCG-----------------
----CACGTCATCTATTGCCGATTGTGGCGCTGGCCCGATCTCCAGTCGC
AGAATGAACTAAAGCCGCTCGAGCACTGCGAATAC------------GCG
---TTCCATTTGCGAAAGGACGAT------ATCTGC--------------
-------ATCAATCCGTATCACTAC---AAGAAGATCGAGCTGTCG----
-----------------------------ATATTG---------------
--------------------------------------------------
--------------------------------------------------
-----------------------GTGCCCAAGTCGCTGCCAACGCCCCCC
------------------------GAC-----------------------
--------------------------------------------------
--------------------TCCATAGTC------------GACTACCCA
TTG---------------------------------------GACAATCA
CACACATCAG----------------------------------------
--------------------------------------------------
------------------ATACCAAATAATACGGAGTACAAT--------
-------------------------------GCTGCAATAATACGCAGCG
CC------------------------------------------------
--------------------------------------------------
--------------------------------------------------
--------------------------------------------------
------------------------------TCGCTCAGTCCGCCACAGTA
TATGGAATTGGGTGGCAGCAGCAGCAACAGCAGCAGCAACACCACTATCA
ACTCAACGGCAACGGGT---------------------------------
--------------------------------------------------
--------------------------------------------------
-----------------------------GCCGGTGGCTATCAGCAACAG
CAGCAGCAGCAACAGCAGCATCAGCAACTGCAACAGCAACACTCGCCACT
ATCC---------------TTTGGCAGCGTGGTA------GGAGTCGGCC
AGAACTTGCCGCCAGGCAGCTGCAACATGGACTCG---------------
------------CAATCCAGC------GTCCTCAGTGTGGGC--------
----AGCAGCATACCCAATACGGGC-------------------------
--------------------------------------------------
------------------------------------------ACCCCGCC
GCCGGGCTATATGAGC------GAGGATGGCGAT----------------
-----------------------CCA------------------------
---ATTGATCCCAATGAT--------------------------------
--------------------------------------------------
--------------------------------------------------
--------------------------------------------------
----------------------AATATGAATATGTCGCGGCTAACACCG-
-----CCCGCC---------------------------------------
--------------------------------------------------
-------GATGCTGCACCAGTGATGTACCATGAG------------CCGG
CC---------TTCTGGTGCTCCATATCCTACTATGAGCTAAATACCCGA
------------GTGGGCGAA---ACCTTTCACGCCTCACAG--------
-CCATCAATAACGGTCGACGGC---TTCACCGATCCATCC---------A
ATTCG---GAG------CGCTTCTGTTTGGGCCTACTC------------
---TCGAACGTG--------------------------------------
-------------------------AATCGCAAC---GAGGTCGTTGAGC
AAACGCGT------------------------------------------
------------------------------CGCCAT---ATTGGCAAA--
--------------------------------------------------
--------------GGCGTT------CGCCTCTATTACATT------GGC
---GGCGAGGTCTTTGCCGAA------------------TGC--------
----------------------CTGAGCGATTCATCAATATTCGTTCAGA
GTCCCAATTGTAATCAGCGTTACGGCTGGCATCCGGCA---ACTGTCTGC
AAAATACCG------------------------------------CCC--
----------GGC---TGCAATCTAAAGATC-------------------
--------------------------------------------------
---------------TTCAATAATCAAGAG--------------------
-TTTGCCGCCTTG------CTATCCCAGTCAGTCTCGCAGGGATTC----
-----------------GAGGCCGTT------------------------
--------------------------------------------------
----------------TATCAGCTAACGCGC---ATG------TGCACCA
TTCGCATG---------------------------TCCTTCGTCAAG---
--------------------------------------------------
----------------GGC------TGG----------------------
--------------------------------------------------
--------------------------------------------------
----------GGT---GCCGAATAT-------------------------
--------CGC---------------------------------------
--------------------------------------------------
-------------------CGGCAGACGGTCACTTCCACGCCCTGCTGGA
TCGAGCTCCATTTGAATGGACCACTTCAATGGCTTGATCGTGTACTCACC
CAAATGGGATCGCCTCGATTGCCCTGCAGCTCCATGTCC-----------
--------------------------------------------------
--------------------------------------------------
--------------------------------------------------
--------------------------------------------------
--------------------------------------------------
--------------------------------------------------
----------
>Q4V800_XENLA_XENLA 
--------------------------------------------------
--------------------------------------------------
--------------------------------------------------
--------------------------------------------------
--------------------------------------------------
--------------------------------------------------
--------------------------------------------------
--------------------------------------------------
-----CAGAGACAC---------------TGCAGAAGTAAC---ATGGCC
AGCTTCCCTCCT--------------------------------------
--------------------------------------------------
--------------------------------------------------
--------------------------------------------------
--------------------------------------------------
--------------------------ATCTACAATCCA---AGTGTG---
------------------CCTTTC--------------------------
-------CAGAGTGCAATACTTGGAGGAATTTGTGATGGCAAAAAAGTG-
--ACT---------------ATTCAG------------------------
--------------------------------------------------
----------------------------------GGTTTTGTGCACAGCC
ACTGC---------------------------ACAAGGTTTGCAGTGAAC
TTC---GTTTGTTTC---------AACAATGACATTGCATTTCACTTTAA
TCCACGGTTTGATGATGGCCTT---GTTATT-------------------
-----------------------------------------GTATGTAAC
ACAATG---CAGAGCTCCAAATGGGGCTCAGAGGAAAGAAAAAAGCATAT
GCCCTTCAGTAAGAATGGCGCCTTTGAGATCACAGTACTTGTACTGGGAC
ATGCTTTC------------------------CAGGTGTCTGTGAAT---
------GGGCAGTATATC---TTGGAATACCGT-----------------
----CATCGTACTTCTTACCAAAGCATCCAGTCAGTCCAAGTCAATGGAG
ATGTCACTCTTAGCCAAGTTACCTTCTCTGGACCC------------TCT
---ACTCATATGTCACCATTGCCA------CCACCC--------------
-------TATTCTGTCACCCCGAGT---TATGCACAGAATTCATTT----
-----------------------------ATGACT---------------
--------------------------------------------------
--------------------------------------------------
-----------------------TCAGCATTCGCTGCTCCCGTGGGTTCA
--------------------------------------------------
--------------------------------------------------
--------------------TGTCCATCA------GCAGCTCCATTGTTT
GGG---------------------------------------GCATCTAT
GACTCAGAAG----------------------------------------
--------------------------------------------------
------------------GGACCTATGACTGTACATAACCCG--------
-------------------------------ATAATGCCC----------
--------------------------------------------------
--------------------------------------------------
--------------------------------------------------
--------------------------------------------------
--------------------------------------------------
--------------------------------------------------
--------------------------------------------------
[truncated: 875,743 more chars]
