# Supplementary material for: Emergence, development and diversification of the TGF-β signalling pathway within the animal kingdom
Source: BMC Evol Biol. 2009 Feb 3;9:28. doi: 10.1186/1471-2148-9-28 (PMC2657120; doi:10.1186/1471-2148-9-28)
Supplement: Additional file 5 — Sequences. All sequences and alignments are provided in the supplementary archive. [file 1471-2148-9-28-S5.zip › sequences/all_sequences/all_bilaterian_receptors/receptors_nt.muscled]

>ENSMODT00000024471.2_MONDO 
--------------------------------------------------
--------------------------------------------------
--------------------------------------------------
--------------------------------------------------
--------------------------------------------------
--------------------------------------------------
--------------------------------------------------
--------------------------------------------------
--------------------------------------------------
--------------------------------------------------
--------------------------------------------------
--------------------------------------------------
--------------------------------------------------
--------------------------------------------------
-----------------------CTTGACAATATGCTTTTGAGAAGTTCG
GGAAAATTGAATGTGGACAACAAG--------------------------
--------------------------------------------------
--------------------------------------------------
---------------------AAGGAAGATGGT------GTGATCACAGC
CCCCACCCCTCGG-------------------------------------
--------------------------------------------------
--------------------------------------------------
-------------------------------CCAAAGGTTTTGCAATGCA
AGTGC------------------------CACCATCACTGTCCTGAAGAC
TCT-----------------------------------------------
-------------------------------------GTCAACAATATTT
GC---------------AGCACAGATGGCTACTGTTTCACT---------
--------------------------------------------------
-ATGATA------GAAGAAGATGATTCTGGTATGCCT-------------
--GTGGTCACTTCTGGA---------------------------TGTCTA
--------------------------------------------------
-------------------------------GGACTAGAGGGC-------
-----------TCAGACTTTCAGTGC------------------------
------------------------------------CGGGACACTCCCAT
CTCTCACCAAAGGAGG----------------------------------
--TCAATTGAATGTTGCACAGAACGGAATGAATGCAAT------------
------------------AAAGAC--------------------------
-------CTTCACCCTACACTGCCTCCA----------------------
--------------------------------------------------
--------------------------------------------------
--------------------------------------------------
-----------------TTGAAAAATCGA---------------------
------GAATTTGTTGATGGACCCATACATCATAAGGCCTTACTGATATC
G---------GTGACAGTCTGTAGCTTCCTTCTGGTCCTT----------
--------ATAATTTTA---------------TTCTGTTATTTCAGGTAT
AAAAGA---------------------------CAAGAAGCCAGACCTCG
TTACAGCATT----------------------------------------
-----------------------------------GGATTGGAACAGGAT
GAGACCTACATCCCCCCGGGGGAATCTCTGAAAGATTTAATAGAA-----
--------------------------------------------------
-----------------------CAATCTCAGAGTTCGGGGAGT------
GGATCC------GGACTCCCTCTGCTGGTCCAA-----------------
----------------AGGACTATAGCTAAGCAG------ATTCAGATGG
TGAAACAGATTGGA------------------------------------
--------------------------------------------------
-------------------------------------------------A
AAGGTCGCTATGGG---GAAGTT------------------TGGATGGGA
AAGTGGCGT---------------GGTGAA---------------AAG--
-GTAGCTGTGAAAGTGTTC------TTTACCACT----------------
--------------------------------------------------
---------------------GAGGAAGCCAGCTGGTTCAGAGAGACAGA
AATATATCAGACG---------------------------GTCTTG---A
TG---AGG---CATGAAAATATTTTGGGA---------TTTATTGCTGCA
GATATC---AAAGGC---------ACAGGGTCTTGGACCCAACTA-----
-------TAT------CTAATCACAGACTACCATGAGAATGGC-------
--------TCCTTGTATGAT------------TATCTGAAGTCCACT---
---------------------------ACTCTAGATACCAACGCAATG--
-CTAAAGCTTGCCTATTCT---TCAGTAAGTGGCCTGTGCCACTTACATA
CGGAGATCTTTAGC---ACTCAAGGA------------------------
--------------------------------------------------
----------------AAACCAGCAATTGCACATCGC-------------
--------------------------------------------------
--------------------------------------------------
----GATCTGAAAAGTAAGAACATCCTGGTGAAGAAA---AATGGAGCAT
GCTGTATAGCT---GATCTGGGA---------TTGGCGGTTAAATTTATT
AGT---------------GACACCAATGAAGTAGAC------ATCCCACC
CAAC---ACT---------------CGGGTTGGCACCAAACGG-------
--------TAC---ATGCCACCAGAAGTT---CTGGATGAGAGTTTGAAT
CGG---------AACCAC---------TTCCAGTCCTACATCATGGCAGA
TATGTACAGTTTTGGTCTTATTCTGTGGGAAATC---------GCCCGGA
GA---------------------------TGTGTATCC------------
---------------------AGCGGA-----------------------
--------------------------------------------------
--------------------------------------------------
---------------ATA---GTAGAAGAATACCAG------CTTCCC--
----------------TATCATGAC------CTGGTACCC---AGT----
--GACCCCTCCTATGAAGACATGAGGGAAATTGTGTGCATC---AAGAAA
CTCCGTCCATCCTTTCCCAACAGATGGAGTAGTGATGAG-----------
--------------------------------------------------
-----------------TGTCTACGGCAAATGGGGAAACTCATG---ACA
GAATGC--------------------------------------------
--------------------------------------------------
--TGGGCTCAC---AATCCTGCCTCTCGT---------------------
---------CTCACAGCACTTCGAGTTAAG--------------------
-------------------------------------AAAACACTTGCCA
AAATGTCAGAG---------------------------------------
--------------------------------------------------
--------------------------------------------------
--------------------------------------------------
--------------------------------------------------
-------------------------------------------------T
CACAGGACATT---------------------------------------
--------------------------------------------------
--------------------------------------------------
--------------------------------------------------
--------------------------------------------------
--------------------------------------------------
--------------------------AAACTT------------------
--------------------------------------------------
--------------------------------------------------
--------------------------------------------------
--------------------------------------------------
--------------------------------------------------
--------------------------------------------------
--------------------------------------------------
--------------------------------------------------
--------------------------------------------------
--------------------------------------------------
--------------------------------------------------
--------------------------------------------------
--------------------------------------------------
--------------------------------------------------
--------------------------------------------------
--------------------------------------------------
--------------------------------------------------
--------------------------------------------------
--------------------------------------------------
--------------------------------------------------
--------------------------------------------------
--------------------------------------------------
--------------------------------------------------
--------------
>Q91347_XENLA_XENLA 
--------------------------------------------------
--------------------------------------------------
--------------------------------------------------
--------------------------------------------------
--------------------------------------------------
--------------------------------------------------
--------------------------------------------------
--------------------------------------------------
--------------------------------------------------
--------------------------------------------------
--------------------------------------------------
--------------------------------------------------
--------------------------------------------------
--------------------------------------------------
-----------------------ATGGGGGCTGCTGTGCCGCTGACTTTA
GCGCTTCTTCTCGCAACTTTCCGC--------------------------
--------------------------------------------------
--------------------------------------------------
---------------------GCAGGCTCAGGA------CAT------GA
TGAAGTGGAGACA-------------------------------------
--------------------------------------AGAGAGTGTATA
--------------------------------------------------
-------------------------------TACTACAATGCCAACTGGG
AACTG------------------------GAGAAGACCAACCAAAGTGGA
GTT-----------------------------------------------
-------------------------------------------GAAAGCT
GC---GAAGGGGAAAAGGACAAGCGACTTCACTGTTATGCG---------
--------------------------------------------------
-TCTTGG------AGGAACAATTCGGGCTTCATAGAG-------------
--CTGGTGAAAAAAGGA---------------------------TGCTGG
--------------------------------------------------
----------------------CTCGATGACTTTAATTGTTAT-------
-----------GACAGACAGGAATGT------------------------
------------------------------ATTGCCAAGGAA--------
-GAAAACCCCCAAGTC---------------------------------T
TTTTCTGC---TGCTGC---GAAGGAAACTACTGCAAC------------
---------------------AAG--------------------------
-------AAATTTACTCATTTGCCTGAA------------------GTCG
AAACA---------------------------------------------
--------------------------------------------------
--------------------------------------------------
-----------------TTTGATCCGAAGCCC------------------
------CAGCCGATGCCCTCCGTACTCAACATTCTGATCTATTCCCTGCT
T---------CCAATTGCTGGTCTTTCCATGGTAATTCTC----------
--------CTGGCGTTT---------------TGGATGTACCGACATCGA
AAGCCT---------------------------CCCTACGGACACGTAGA
CCTCAACGAG----------------------------------------
--------------------------------------------------
--------------------------------------------------
--------------------------------------------------
--------------------------------GACCCCGGTCCG------
AGCCCT------CCGTCTCCGATGGTTGGGCTG-----------------
----------------------------AAGCCG------CTGCAGTTGC
TGGAGATAAAGGCT------------------------------------
--------------------------------------------------
-------------------------------------------------C
GCGGCCGGTTCGGC---TGCGTC------------------TGGAAAGCC
CGCCTGCTG---------------AATGAA---------------TAT--
-GTCGCTGTGAAAATCTTC------CCCGTCCAG----------------
--------------------------------------------------
---------------------GATAAGCAGTCGTGGCAGTGTGAGAAAGA
GATCTTCAACACG---------------------------CCGGGC---A
TG---AAA---CATGAAAACCTTTTGGAG---------TTCATCGCCGCC
GAGAAG---AGGGGG---------AGTAACCTGGAGATGGAGCTG-----
-------TGG------CTCATCACTGCATTTCATGATAAGGGT-------
--------TCTCTGACGGAT------------TACCTTAAAGGAAAC---
---------------------------CTGGTAAACTGGAATGAACTG--
-TGTCACATAACCGAAACA---ATGGCTCGTGGGCTTTCCTACTTACACG
AAGATGTGCCCCGG---TGTAAAGGG------------------------
--------------------------------------------------
-------GAAGGGCACAAACCTGCAATCGCTCACAGA-------------
--------------------------------------------------
--------------------------------------------------
----GATTTTAAAAGTAAGAATGTATTGATAAGAAAC---GACCTGACGG
CGATATTAGCA---GACTTCGGG---------CTGGCCGTACGATTTGAG
CCT---------------GGAAAACCTCCCGGAGAT------ACACACGG
G------------------------CAGGTAATCACTTGTGCA-------
--------GCG---ATAAATCTGTAA------------------------
--------------------------------------------------
--------------------------------------------------
--------------------------------------------------
--------------------------------------------------
--------------------------------------------------
--------------------------------------------------
--------------------------------------------------
--------------------------------------------------
--------------------------------------------------
--------------------------------------------------
--------------------------------------------------
--------------------------------------------------
--------------------------------------------------
--------------------------------------------------
--------------------------------------------------
--------------------------------------------------
--------------------------------------------------
--------------------------------------------------
--------------------------------------------------
--------------------------------------------------
--------------------------------------------------
--------------------------------------------------
--------------------------------------------------
--------------------------------------------------
--------------------------------------------------
--------------------------------------------------
--------------------------------------------------
--------------------------------------------------
--------------------------------------------------
--------------------------------------------------
--------------------------------------------------
--------------------------------------------------
--------------------------------------------------
--------------------------------------------------
--------------------------------------------------
--------------------------------------------------
--------------------------------------------------
--------------------------------------------------
--------------------------------------------------
--------------------------------------------------
--------------------------------------------------
--------------------------------------------------
--------------------------------------------------
--------------------------------------------------
--------------------------------
>ENSCAFT00000039088.1_CANFA 
--------------------------------------------------
--------------------------------------------------
--------------------------------------------------
--------------------------------------------------
--------------------------------------------------
--------------------------------------------------
--------------------------------------------------
--------------------------------------------------
--------------------------------------------------
--------------------------------------------------
--------------------------------------------------
--------------------------------------------------
--------------------------------------------------
--------------------------------------------------
-----------------------ATGACCTTGGACCTGCCCAGGAGAGGC
CTTCTGATGCTACTGATGGCCTGG--------------------------
--------------------------------------------------
--------------------------------------------------
---------------------GGCCTGACCCAG------GGC------AA
CCCGGTGAAGCCC-------------------------------------
--------------------------------------------------
--------------------------------------------------
-------------------------TCTCGGGGCCCGCTGCTGACCTGCA
CGTGT---------------------GAGAGCCCACACTGCAGGGGGCCT
ACC-----------------------------------------------
--------------------------------------------------
-----------------TGCCAGGGGACCTGGTGCACGGTG---------
--------------------------------------------------
-GTGCTG------GTGCGGGAGGAGGGCCGACACCCC-------------
--CAGGAGCATCGGGGC---------------------------TGCGGG
--------------------------------------------------
-------------------------------------AACCTG-------
-----------AACGAGGAGCTGTGC------------------------
------------------------------------CGGGGG--------
-CGCCCCACCGAGTTC---------------------------------G
TGAACCACTACTGCTGC---TACAGCCCCCTCTGCAAC------------
------------------CACAAC--------------------------
-------GTGTCCCTGGTGCTGGAGGCC------------------ACCC
AAATTCCT------------------------------------------
--------------------------------------------------
--------------------------------------------------
--------------------------------------------------
------CCGGAGCAGCCGAAAGTAGATGGCCAGCTGCCTCTGATCCTGGG
C---------CCTGTGCTGGCCGTGGTGGCCCTGGTGGCCCTGGGTGCC-
--------CTGGGCCTG---------------TGGCATGTCCGGTGGAGG
CAGGAGAAGCAG---------------------CGGGGCCTACGCAGCGA
GCTGGGCGAG----------------------------------------
-----------------------------------TCCAGCCTCATCCTG
AAGTCGTCGGAGCAGGGGGACAGCATGCTGGGGGATCTCCTGGAC-----
--------------------------------------------------
-----------------------AGCGACTGTACCACAGGCAGT------
GGCTCA------GGACTCCCCTTCCTGGTGCAG-----------------
----------------AGGACAGTGGCACGGCAG------GTGGCCCTGG
TGGAGTGTGTAGGC------------------------------------
--------------------------------------------------
-------------------------------------------------A
AGGGCCGCTACGGC---GAGGTG------------------TGGCGCGGC
CTGTGGCAC---------------GGCGAG---------------AGC--
-GTGGCCGTCAAGATCTTC------TCTTCGAGG----------------
--------------------------------------------------
---------------------GACGAACAGTCCTGGTTCCGGGAGACCGA
GATCTACAATACG---------------------------GTGCTG---C
TC---AGA---CACGACAACATCCTAGGC---------TTCATCGCCTCG
GACATG---ACGTCC---------CGCAACTCGAGCACGCAGCTG-----
-------TGG------CTCATCACGCACTACCACGAGCACGGC-------
--------TCGCTCTACGAC------------TTCCTGCAGAGGCAG---
---------------------------ACGCTGGAGCCCCAGCTGGCC--
-CTGAAGCTGGCTGTGTCC---GCCGCCTGCGGCCTGGCCCACCTGCACG
TGGAGATCTTCGGC------ACCCAG---------GGC------------
--------------------------------------------------
----------------AAGCCGGCCATCGCCCACCGG-------------
--------------------------------------------------
--------------------------------------------------
----GACCTCAAAAGCCGCAACGTGCTGGTCAAGAGC---AACCTGCAGT
GCTGCATCGCC---GACCTGGGC---------CTGGCTGTGATGCACTCC
CAG---------------GGTAGCGATTACCTGGAC------ATCGGCAA
CAAC---------CCG---------CGAGTGGGCACCAAGCGG-------
--------TAC---ATGGCCCCCGAGGTG---CTGGAAGAGCAGATCCGC
ACC---------GACTGC---------TTCGAGTCCTACAAGTGGACGGA
CATCTGGGCCTTTGGTCTGGTGCTGTGGGAGATT---------GCCCGTC
GG---------------------------ACCATTGTC------------
------------------------AAC---------GGC-----------
--------------------------------------------------
-----------ATC------------------------------------
---------------------GTGGAGGACTACAGG------CCACCC--
----------------TTCTATGAC------GTGGTGCCC---AAT----
--GATCCCAGCTTCGAGGACATGAAGAAGGTGGTGTGTGTT---GATCAG
CAGACTCCCACCATCCCCAACCGGCTGGCCGCAGACCCG-----------
--------------------------------------------------
-----------------GTCCTCTCCGGCCTGGCTCAGATGATG---CGG
GAGTGC--------------------------------------------
--------------------------------------------------
--TGGTACCCC---AACCCCTCCGCCCGC---------------------
---------CTCACTGCGCTGCGGATCAAG--------------------
-------------------------------------AAGACACTACAGA
AACTGAGCAAC---------------------------------------
--------------------------------------------------
--------------------------------------------------
--------------------------------------------------
--------------------------------------------------
----------------------------------------------GGTC
TCGAGAAGTCC---------------------------------------
--------------------------------------------------
--------------------------------------------------
--------------------------------------------------
--------------------------------------------------
--------------------------------------------------
--------------------------AAAGTG------------------
--------------------------------------------------
-------------------------------------------ATTCAC-
--------------------------------------------------
--------------------------------------------------
--------------------------------------------------
--------------------------------------------------
--------------------------------------------------
--------------------------------------------------
--------------------------------------------------
--------------------------------------------------
--------------------------------------------------
--------------------------------------------------
--------------------------------------------------
--------------------------------------------------
--------------------------------------------------
--------------------------------------------------
--------------------------------------------------
--------------------------------------------------
--------------------------------------------------
--------------------------------------------------
--------------------------------------------------
--------------------------------------------------
--------------------------------------------------
--------------
>SINFRUT00000140713.3_FUGRU 
--------------------------------------------------
--------------------------------------------------
--------------------------------------------------
--------------------------------------------------
--------------------------------------------------
--------------------------------------------------
--------------------------------------------------
--------------------------------------------------
--------------------------------------------------
--------------------------------------------------
--------------------------------------------------
--------------------------------------------------
--------------------------------------------------
--------------------------------------------------
-----------------------TATTGCTGGGTGTCTGTTCACCCAGCT
GCTGGTCAGAACCCTGACTATGTC--------------------------
--------------------------------------------------
--------------------------------------------------
---------------------CTGCAAGGGACA------GGG------GT
CAAACCCGAGGAC-------------------------------------
--------------------------------------TCCACCATCGCC
--------------------------------------------------
-------------------CCAGAGGATACCGCCCGATTTCTGAGCTGCT
ACTGC------------------------TCTGGACACTGTCCTGAAGAT
GCC-----------------------------------------------
-------------------------------------ACCAACAACACCT
GC---------------CAAACCAACGGTCAGTGCTTCGCC---------
--------------------------------------------------
-ATCATC------CAGGAAGACGAACACGGGGAGGCC-------------
--CTGCTGACATCGGGC---------------------------TGCATG
--------------------------------------------------
-------------------------------AAGTATGAAGGC-------
-----------TCGCACTTCCAGTGT------------AAGGAC------
------------------------------------TCTCCC--------
-AAAGCTCAGACCAGA---------------------------------A
GGACCATCGAGTGCTGC---AACACTGACTTCTGTAAC------------
------------------AGAGAC--------------------------
-------CTGCAGCCCACACTACCCCCG------------------CTG-
--------------------------------------------------
--------------------------------------------------
--------------------------------------------------
--------------------------------------------------
------GCCCCCACTGAGGGTAGTCCTCATTGGCTGGCCTTCCTTATCTC
C---------ATGACGGTCTGCTGCTGCATGCTGATCTGT----------
--------GTCACTGTG---------------GTCTGTTACTACAGGTAT
AAGTGGCAAAGT---------------------GAGCGACAGCAGTATCA
CAAGAATCGC----------------------------------------
-----------------------------------AAGGATCTGGAACAG
GAAGTCTTTATTCCTGCTGGGGAGTCACTCAAGGATCTCATCCAC-----
--------------------------------------------------
-----------------------CAATCACAGAGCTCCGGCAGT------
GGCTCG------GGACTCCCTCTGCTGGTGCAG-----------------
----------------CGAACCATCGCCAAGCAG------ATCCAGATGA
TGCGTCAGATTGGT------------------------------------
--------------------------------------------------
-------------------------------------------------A
AGGGGCGTTATGGC---GAGGTG------------------TGGCTTGGC
CGCTGGCGA---------------GGCGAG---------------AAG--
-GTAGCTGTCAAGGTGTTC------TTCACACGA----------------
--------------------------------------------------
---------------------GAAGAGGCCAGCTGGTTCAGAGAGACGGA
GATTTACCAAACA---------------------------GTCCTG---A
TG---AGA---CATGATAACATTCTCGGC---------TTCATTGCAGCT
GACATT---AAGGGC---------ACGGGTGCGTTCACACAACTC-----
-------TTC------CTCATCACTGATTACCACGAGAACGGC-------
--------TCGCTGTACGAC------------TACCTGAAGCTGACC---
---------------------------ACGCTGGATACGCAGATGCTG--
-CTGCGGCTGGCGTACTCG---GCAGCGTGTGGCCTCTGTCACCTTCACA
CTGAAATCTATGGC------ACACAA---------GGT------------
--------------------------------------------------
----------------AAACCTGCCATCGCCCACCGA-------------
--------------------------------------------------
--------------------------------------------------
----GACCTGAAGAGCAAGAACATCCTGATCAAGAAG---AATGGAACGT
GTTGCATTGCT---GACCTCGGC---------CTCGCCGTCAAGTTCAAC
AGC---------------GACACAAATGAAGTGGAC------ATCCCTCT
GAGC---------ACC---------CGTGTTGGGACACGGCGC-------
--------TAC---ATGGCCCCCGAGGTC---CTGAACGAGAGCCTGAAC
AAA---------AATCAC---------TTCCAGGCGTACATCATGGCCGA
TATCTACAGCTACGGACTCATCATCTGGGAGATG---------GGCAGAC
GT---------------------------TGTGTGACA------------
------------------------GGA---------GGG-----------
--------------------------------------------------
-----------ATG------------------------------------
---------------------GTGGAGGACTACCAG------CTGCCA--
----------------TACTACGAC------ATGGTTCCA---TCG----
--GATCCATCCTATGAAGACATGCTGGAGGTGGTCTGTGTC---AAAGGC
CTGAGGCCCACCGTCTCCAACCGCTGGAACAGTAACGAG-----------
--------------------------------------------------
-----------------TGTCTTCGTGCCATGCTGAAGCTGATG---TCA
GAGTGT--------------------------------------------
--------------------------------------------------
--TGGGCCCTT---AACCCCGCCTCCCGC---------------------
---------CTCACCATCCTCCGAGTGAAG--------------------
-------------------------------------AAGACCCTGGCCA
AGATGGTGGAG---------------------------------------
--------------------------------------------------
--------------------------------------------------
--------------------------------------------------
--------------------------------------------------
-------------------------------------------------T
CACAGGACATC---------------------------------------
--------------------------------------------------
--------------------------------------------------
--------------------------------------------------
--------------------------------------------------
--------------------------------------------------
--------------------------AAAGTC------------------
--------------------------------------------------
--------------------------------------------------
--------------------------------------------------
--------------------------------------------------
--------------------------------------------------
--------------------------------------------------
--------------------------------------------------
--------------------------------------------------
--------------------------------------------------
--------------------------------------------------
--------------------------------------------------
--------------------------------------------------
--------------------------------------------------
--------------------------------------------------
--------------------------------------------------
--------------------------------------------------
--------------------------------------------------
--------------------------------------------------
--------------------------------------------------
--------------------------------------------------
--------------------------------------------------
--------------------------------------------------
--------------------------------------------------
--------------
>ENSCAFT00000003989.2_CANFA 
--------------------------------------------------
--------------------------------------------------
--------------------------------------------------
--------------------------------------------------
--------------------------------------------------
--------------------------------------------------
--------------------------------------------------
--------------------------------------------------
--------------------------------------------------
--------------------------------------------------
--------------------------------------------------
--------------------------------------------------
--------------------------------------------------
--------------------------------------------------
-----------------ATTCAAATAGCTGAACTATCTAAGAAGAAAGAA
CAAATCTTTTTTATAATG--------------------------------
--------------------------------------------------
--------------------------------------------------
------------------------ATTAAGGTT------GCA------AC
ATTGCTTCCCAGT-------------------------------------
--------------------------------------------------
--------------------------------------------------
----------------------------GGGGGAGTATCATTACAGTGTT
TCTGC---------------------------CACCTTTGTACAAAAGAC
AAT-----------------------------------------------
-------------------------------------------TTTACTT
GT---------------GTGACAGATGGGCTCTGCTTTGTC---------
--------------------------------------------------
-TCTGTC------ACAGAGACCACAGACAAAGTT----------------
--ATACACAATAGCATG---------------------------TGCATA
--------------------------------------------------
----------------GCTGAAATTGACCTGATTCCTCGAGAC-------
-----------AGACCATTTGTATGT------------------------
------------------------------GCACCATCTTCA--------
-AAAACTGGGTCTGTT---------------------------------A
CTACAACCTATTGCTGC---AACCAGGACCACTGCAAT------------
--------------------------------------------------
----------AAAATAGAACTCCCAACT----------------------
--------------------------------------------------
--------------------------------------------------
--------------------------------------------------
--------GTTGGCCCTTTTTCAGGAAAGCCA------------------
------TCATCTGGCCTTGGTCCCGTTGAACTGGCAGCTGTCATTGCTGG
A---------CCAGTCTGCTTCGTCTGCATCTCACTTATG----------
--------TTGATGGTT---------------TATATCTGCCATAACCGT
ACC------------------------------GTCATTCACCATCGAGT
GCCAAATGAA----------------------------------------
-----------------------------------GAGGATCCTTCCTTA
GATCGCCCTTTTATTTCAGAGGGCACTACATTAAAAGACTTAATT-----
--------------------------------------------------
--------------------TATGATATGACAACATCAGGTTCT------
GGATCA------GGTTTACCATTGCTTGTTCAG-----------------
----------------AGAACAATTGCAAGAACT------ATTGTATTAC
AAGAAAGTATTGGC------------------------------------
--------------------------------------------------
-------------------------------------------------A
AAGGTCGATTTGGA---GAAGTT------------------TGGCGAGGA
AAGTGGAGA---------------GGAGAA---------------GAA--
-GTTGCTGTTAAAATCTTC------TCCTCTAGA----------------
--------------------------------------------------
---------------------GAAGAGCGCTCATGGTTCCGTGAGGCAGA
GATTTATCAGACC---------------------------GTAATG---T
TA---CGT---CATGAAAACATCTTGGGA---------TTTATAGCGGCA
GACAAT---AAAGAC---------AATGGTACATGGACTCAGCTC-----
-------TGG------TTGGTGTCAGATTATCATGAGCATGGA-------
--------TCCCTCTTTGAT------------TATTTGAACAGATAC---
---------------------------ACAGTTACTGTGGAAGGAATG--
-ATAAAACTTGCTTTGTCC---ACAGCAAGTGGACTTGCGCATCTCCACA
TGGAGATTGTTGGT------ACCCAA---------GGG------------
--------------------------------------------------
----------------AAACCAGCCATTGCTCATAGA-------------
--------------------------------------------------
--------------------------------------------------
----GATTTGAAATCTAAGAATATCTTGGTAAAGAAG---AATGGAACTT
GCTGTATTGCA---GACTTAGGA---------CTGGCAGTGAGACATGAT
TCA---------------GCCACAGATACCATTGAT------ATTGCTCC
AAAT---CAC---------------AGAGTGGGAACAAAAAGG-------
--------TAT---ATGGCCCCCGAAGTT---CTAGATGATTCCATAAAT
ATG---------AAACAC---------TTTGAATCCTTCAAACGTGCCGA
CATCTATGCAATGGGCTTAGTATTCTGGGAAATA---------GCTCGAC
GA---------------------------TGTTCCATT------------
------------------------GGTGCCAATATAGGA-----------
--------------------------------------------------
--------------------------------------------------
---------------ATT---CATGAAGATTACCAG------CTGCCT--
----------------TATTATGAT------CTTGTACCT---TCT----
--GATCCATCAGTTGAAGAAATGAGAAAAGTTGTTTGTGAA---CAGAAG
TTAAGGCCAAATATTCCAAACAGATGGCAGAGTTGTGAA-----------
--------------------------------------------------
-----------------GCCTTGAGAGTAATGGCTAAAATTATG---AGA
GAATGT--------------------------------------------
--------------------------------------------------
--TGGTATGCC---AATGGAGCAGCGAGG---------------------
---------CTTACAGCTTTGCGGATTAAG--------------------
-------------------------------------AAAACATTGTCAC
AACTCAGTCAA---------------------------------------
--------------------------------------------------
--------------------------------------------------
--------------------------------------------------
--------------------------------------------------
-------------------------------------------------C
AGGAAGGCATC---------------------------------------
--------------------------------------------------
--------------------------------------------------
--------------------------------------------------
--------------------------------------------------
--------------------------------------------------
--------------------------AAAATG------------------
--------------------------------------------------
--------------------------------------------------
--------------------------------------------------
--------------------------------------------------
--------------------------------------------------
--------------------------------------------------
--------------------------------------------------
--------------------------------------------------
--------------------------------------------------
--------------------------------------------------
--------------------------------------------------
--------------------------------------------------
--------------------------------------------------
--------------------------------------------------
--------------------------------------------------
--------------------------------------------------
--------------------------------------------------
--------------------------------------------------
--------------------------------------------------
--------------------------------------------------
--------------------------------------------------
--------------------------------------------------
--------------------------------------------------
--------------
>GSTENT00001727001.1_TETNG 
--------------------------------------------------
--------------------------------------------------
--------------------------------------------------
--------------------------------------------------
--------------------------------------------------
--------------------------------------------------
--------------------------------------------------
--------------------------------------------------
--------------------------------------------------
--------------------------------------------------
--------------------------------------------------
--------------------------------------------------
--------------------------------------------------
--------------------------------------------------
--------------------------------GGTCAGAACCCCGACTAC
GTCCTACAGGGGACGGGGGTCAAG--------------------------
--------------------------------------------------
--------------------------------------------------
------------------------------------------------GC
CGAGGACTCCACC-------------------------------------
--------------------------------------------------
--------------------------------------------------
-------------ATCGCCCCGGAGGACGCCGCCCGCTTCCTGAGCTGCT
ACTGC------------------------TCTGGACACTGTCCCGAGGAC
GCC-----------------------------------------------
-------------------------------------ACCAACAACACCT
GC---------------CAGACCAACGGACAGTGTTTCGCC---------
--------------------------------------------------
-ATCATC------GAGGAGGACGAGCACGGAGAACCG-------------
--CTGCTGACCTCAGGC---------------------------TGCATG
--------------------------------------------------
-------------------------------AAGTACGAAGGC-------
-----------TCCCACTTCCAGTGCAAGGTGAGGATGCACACACACACA
CACCCGGACGGTGTG---------TTTTACCGCCTGTTTGCTGCCTGCCA
GGACTCTCCCAACGCC------------------------CAGAGCAGGA
GGACCATCGAGTGCTGC---AACACTGACTTCTGCAAC------------
------------------CGGGAG--------------------------
-------CTGCAGCCAACGCTGCCCCCG---------CTG----------
--------------------------------------------------
--------------------------------------------------
--------------------------------------------------
--------------------------------------------------
------GCCCCCATCGGGGGCAGTCCCAACTGGCTGGCCTTCCTCATCTC
C---------ATGACCGTCTGCTGCTGCATGCTCATCTGT----------
--------GTGGCCGTG---------------GTCTGTTACTACAGGTAC
AAGTGGCAGAGT---------------------GAGCGTCAGCGCTACCA
CAAGGATCAC----------------------------------------
-----------------------------------AGGGACCTGGAGCAG
GAGGTCTTCATCCCTGCTGGGGAGTCTCTCAGGGACCTGATCCAC-----
--------------------------------------------------
-----------------------CAATCGCAGAGCTCCGGCAGC------
GGCTCG------GGGCTCCCCCTGCTGGTGCAG-----------------
----------------CGAACCATCGCCAAGCAG------ATTCAGATGA
TGCGTCAGATCGGT------------------------------------
--------------------------------------------------
-------------------------------------------------A
AGGGGCGTTACGGC---GAGGTG------------------TGGCTGGGC
CGCTGGCGG---------------GGCGAG---------------AAG--
-GTGGCCGTCAAGGTGTTC------TTCACGCGC----------------
--------------------------------------------------
---------------------GAAGAGGCC--------------------
--------------------------------------------------
-----CAG------------------------------------------
--------------------------------------------------
--------------------------------------------------
--------------------------------------------------
--------------------------------------------------
--------------------------------------------------
--------------------------------------------------
--------------------------------------------------
--------------------------------------------------
--------------------------------------------------
--------------------------------------------------
--------------------------------------------------
--------------------------------------------------
--------------------------------------------------
--------------------------------------------------
--------------------------------------------------
--------------------------------------------------
--------------------------------------------------
--------------------------------------------------
--------------------------------------------------
--------------------------------------------------
--------------------------------------------------
--------------------------------------------------
--------------------------------------------------
--------------------------------------------------
--------------------------------------------------
--------------------------------------------------
--------------------------------------------------
--------------------------------------------------
--------------------------------------------------
--------------------------------------------------
--------------------------------------------------
--------------------------------------------------
--------------------------------------------------
--------------------------------------------------
--------------------------------------------------
--------------------------------------------------
--------------------------------------------------
--------------------------------------------------
--------------------------------------------------
--------------------------------------------------
--------------------------------------------------
--------------------------------------------------
--------------------------------------------------
--------------------------------------------------
--------------------------------------------------
--------------------------------------------------
--------------------------------------------------
--------------------------------------------------
--------------------------------------------------
--------------------------------------------------
--------------------------------------------------
--------------------------------------------------
--------------------------------------------------
--------------------------------------------------
--------------------------------------------------
--------------------------------------------------
--------------------------------------------------
--------------------------------------------------
--------------------------------------------------
--------------------------------------------------
--------------------------------------------------
--------------------------------------------------
--------------------------------------------------
--------------------------------------------------
--------------------------------------------------
--------------------------------------------------
--------------------------------------------------
--------------------------------------------------
--------------
>ENSORLT00000004715.1_ORYLA 
--------------------------------------------------
--------------------------------------------------
--------------------------------------------------
--------------------------------------------------
--------------------------------------------------
--------------------------------------------------
--------------------------------------------------
--------------------------------------------------
--------------------------------------------------
--------------------------------------------------
--------------------------------------------------
--------------------------------------------------
--------------------------------------------------
--------------------------------------------------
-----------CTTTCTGAATCTTCCAGAAGCTTCAGACTGAAAAAGAGC
AAACATGTTCTGTCTGTGTGCACC--------------------------
--------------------------------------------------
--------------------------------------------------
---------------------GCAGGGCTGAGT------GGA------GG
CGGGGCCGGCGCC-------------------------------------
--------------------------------------ATGGAGTGTTTG
--------------------------------------------------
-------------------------------TACTACAACGTTAACTACG
AGGTG------------------------GAGAACACCAACCGGAGCGGG
GTG-----------------------------------------------
-------------------------------------------GAGCGCT
GC---GAGGGCGAGGAGGACAAACGCCTGCACTGCTACGCC---------
--------------------------------------------------
-TCCTGG------AGGAACAACTCAGGATCCATCGAA-------------
--CTCGTGAAGAAAGGA---------------------------TGCTGG
--------------------------------------------------
----------------------CTGGATGACTTCAACTGCTAC-------
-----------GACCGGCAGGAGTGT------------------------
------------------------------GTAGCCACCGAG--------
-CAGAACCCTCAGGTC---------------------------------T
TTTTTTGC---TGCTGT---GAAGGAAGCTTCTGCAAC------------
---------------------GAC--------------------------
-------AAGATGACCCACCTGCCTGAC------------------CCCA
GCAGACCA------------------------------------------
--------------------------------------------------
--------------------------------------------------
-----------------GTCATTAAGGCTCCG------------------
------CCCACCAGCATCCAGGTGCTAAACATGGTGATCTACAGCCTGCT
G---------CCCGTCTCCATGCTGTCTGTGTTCCTGCTC----------
--------GCCGCCGTC---------------TGGATGTACCGCCACCGG
AAACCT---------------------------CCATATGGACACGTGGA
CATCAGCGAG----------------------------------------
--------------------------------------------------
--------------------------------------------------
--------------------------------------------------
--------------------------------GACCCCAGTCCT------
CAACCT------GCCTCCCCCCTGCTCACGCTC-----------------
----------------------------AAGCCT------CTGCAGCTGC
TGGAGATCAAAGCC------------------------------------
--------------------------------------------------
-------------------------------------------------A
GGGGGCGCTTTGGC---TGCGTG------------------TGGAAGGCT
CAGTTGCTG---------------AACGAG---------------TTT--
-GTGGCTGTCAAGATCTTC------CCCATCCAG----------------
--------------------------------------------------
---------------------AACAAGGAGTCATGGCAGAACGAGACGGA
AGTCTTTCAAACG---------------------------CCGGGC---A
TG---AAA---CACCAGAATATCCTGAGG---------TACATCGGCGCC
GAGCGG---CGGGGG---------AACCACCTGGAGGCGGAGCTT-----
-------TGG------ATCATCACAGAGTTTCATGAGAGGGGC-------
--------TCGCTGTCAGAC------------TTCCTGAAAGGAAAT---
---------------------------GCGATCAGCTGGTCTGAGATG--
-TGCCACATCGCCGAGACG---ATGGCGTGCGGCCTGGCGTACCTCCATG
AAGACCTCCCCCGG---CTGAAGGGA------------------------
--------------------------------------------------
-------GAGGGACACAAACCAGCCATCGCTCACAGG-------------
--------------------------------------------------
--------------------------------------------------
----GATTTTAAGAGCAAGAACATAATCCTGCGCACA---GACCTGACCG
CCGTCATCGGA---GACTTCGGC---------CTCGCCGTCCTCTTTGAG
GCG---------------GGGAAACCTCCCGGGGAG------ACACACGG
C------------------------CAGGTGGGCACCAGGCGG-------
--------TAC---ATGGCTCCAGAGGTT---CTGGAGGGGGCCATCAAC
TTT---------CAGAGG------------GACGCCTTTCTGCGTATCGA
CATGTACGCCATGGGGCTGGTGCTGTGGGAGCTG---------GTGTCTC
GC---------------------------TGCAAGGCT------------
------------------GCTGACGGT---------CCG-----------
--------------------------------------------------
--------------------------------------------------
---------------------GTGGATCAGTACCTG------CTGCCG--
----------------TTCGAGGAG------GAAGTGGGT---CAG----
--CATCCGTCTCTAGAGGACCTTCAGGAGGTCGTGGTCCAC---AAGAAG
ATGAGACCGGCCTTCAAGGAGCCATGGCTCAAACACAGC-----------
--------------------------------------------------
-----------------GGTCTGGCTCATATCTGCGAGACGGTG---GAG
GAGTGC--------------------------------------------
--------------------------------------------------
--TGGGACCAC---GACGCCGAGGCCCGC---------------------
---------CTGTCTGCCGGCTGCGTGGAG--------------------
-------------------------------------GAGAGGATCTCCC
AGATCCGCCGG---------------------------------------
--------------------------------------------------
--------------------------------------------------
--------------------------------------------------
--------------------------------------------------
-------------------------CTTTACCCCACTTTCACCCCACCTA
CCTCTGACCTG---------------------------------------
--------------------------------------------------
--------------------------------------------------
--------------------------------------------------
--------------------------------------------------
--------------------------------------------------
--------------------------------------------------
--------------------------------------------------
--------------------------------------------------
--------------------------------------------------
---------------------------------------------GTCTC
CACGACCGTCACTATGGTCACCAACGTAGACCTGCCCCCCAAAGAGTCCA
GCATT---------------------------------------------
--------------------------------------------------
--------------------------------------------------
--------------------------------------------------
--------------------------------------------------
--------------------------------------------------
--------------------------------------------------
--------------------------------------------------
--------------------------------------------------
--------------------------------------------------
--------------------------------------------------
--------------------------------------------------
--------------------------------------------------
--------------------------------------------------
--------------------------------------------------
--------------------------------------------------
--------------------------------------------------
--------------------------------------------------
--------------
>ENSCINT00000000633.2_CIOIN 
--------------------------------------------------
--------------------------------------------------
--------------------------------------------------
--------------------------------------------------
--------------------------------------------------
--------------------------------------------------
--------------------------------------------------
--------------------------------------------------
--------------------------------------------------
--------------------------------------------------
--------------------------------------------------
--------------------------------------------------
--------------------------------------------------
--------------------------------------------------
--ATGCGGCAGTTTATCTTGTTTGCGTGCTTGTTTACATCGGTTACTACA
CAGACATTAAAATGTGAACACTTT--------------------------
--------------------------------------------------
--------------------------------------------------
---------------------AACAAAAATCAT------GCT------AT
TCGTTCTCCTACC-------------------------------------
-----------------------------------GACTATACATGTAAA
--------------------------------------------------
-------------------GATTCAGAGATTGATGGAAATGGATCCTGCA
ATACC------------------------ACAGAGTTATGTGTTAAGGAT
GAA-----------------------------------------------
--------------------------------------------------
--------GAAGTTCCAGGGAGGCAACCAAACTGTTTCGTT---------
--------------------------------------------------
-TCATGG------ACAAATGAATCTGGGAAAGTAGAA-------------
--ATAATACGAAAGGGT---------------------------TGCTGG
--------------------------------------------------
----------------------AGCCAAAGTAAACCATGTTTA-------
-----------------GCAAAGTGT------------GAA---------
------------------------------------GCGGTA--------
-ACAATTAAAAGTGTT---------------------------------T
TCTTCTGT---TGCTGT---GACAATGATTTGTGCAAC------------
--------------------------------------------------
-------TCTCATTTCTCCCTTGGTCAT------------------ATTA
ACAAAACAATTAAAACAAACGAAGAA------------------------
--------------------------------------------------
--------------------------------------------------
-----------------AATCCTGTTGTCGTC------------------
------CCAACGAATGAAGAGACCTGGGTAGTATTGGTGTATACACTGGT
A---------CCTATTACTCTGCTCAGTCTACTGGTGGTT----------
--------CTTATATAT---------------TGGATTTACAGGAAAAGA
AAACAT---------------------------AGTTATGGTGACATCGA
CAATGCAAGT----------------------------------------
--------------------------------------------------
--------------------------------------------------
--------------------------------------------------
--------------------GTGCAAACTCCAGGTTCAGGTTTAACCACT
TCAACACAA---AACACCCAACTGCTTATTCCA-----------------
----------------CCTGAGATCAACTTGCCC---------CAGTTAA
TCGACATCAAAGCA------------------------------------
--------------------------------------------------
-------------------------------------------------C
GAGGAAGGTTCGGT---TGTGTT------------------TGGAAAGCT
CAACTACAC---------------GACAGA---------------TTT--
-GTTGCAGTCAAAGTCTTT------TTTCTACAA----------------
--------------------------------------------------
---------------------GATAAGCAGTCATGGCTTAATGAACAAGA
AGTTTTTAACACA---------------------------GAGCTG---G
TT---CACTATCATCCGCATATATTAAAC---------TTTATCGCTGCT
GCCAGC---AGGGGT---------GTTGGGGTCGAAACTGAACTA-----
-------TGG------TTGATCACAGAGTTTCATGAATATGGG-------
--------TCATTGGCTGAT------------TATTTGAAGACGCAC---
---------------------------ACGATGTCACTTCCTGTGGCT--
-CTCAAGTTCATGGAAACC---ATGGCAACAGGGCTGTCTTTTCTACATG
AAGATATTCCACAC---AAGCAACCA------------------------
--------------------------------------------------
----CACAAAGGACACAAGCCTGCAATTGCTCATCGT-------------
--------------------------------------------------
--------------------------------------------------
----GACTTTAAAAGCAAGAATGTTCTCATCAGTAAC---GACATGACGG
CTGTTATCGCT---GATTTTGGA---------CTCGCTGTCAAGTTCATA
CCA---------------GGCGAATGCACGGGGGAA------AGCCATGG
A------------------------CAGGTTGGAACGAGAAGA-------
--------TAC---ATGGCTCCTGAGATC---CTGGAGGGAGCGATTAAC
TTC---------CAACGC------------GATGCTTTCCTACGTATTGA
TATGTATGCATTCGCTCTTGTTATGTGGGAAATC---------ATAACAA
GA---------------------------TGTTCAGAT------------
---------------GTACCAGGAGGT---------TCT-----------
--------------------------------------------------
--------------------------------------------------
---------------------ACACCTACATATATG------ATGCCG--
----------------TATGAGTTG------GAACTTGGA---CAA----
--CACCCAACACTTGATGAAATGCAAGCTTGTGTGATCGAC---CAGAAG
ACACGACCCGTAGTTAACGACTTATGGAGACAAGATGAG-----------
--------------------------------------------------
-----------------GTCGTTGGGATCTTGTGTGAGACCATG---GAG
GAATGT--------------------------------------------
--------------------------------------------------
--TGGGATCAC---GATGCGGAGGCGAGA---------------------
---------TTATCGGCAGGATGTGTGGAA--------------------
-------------------------------------GAGAGGATCAACC
ATCTTCATCGA---------------------------------------
------------------------------------------AGAATTCA
ACCTCCTAATGAACTTGCCGTGCATCCCAACATGATCAATAATGATGTGA
TCAGGAACGGAGCTCCCGTGATTGGAAACGGAGCTCCTGTGATTGGAAAT
GGGGCTCCTGTGATTGGAAACGGGACTTCAATGACTGGAAACGGGACTCA
CGTGATTGGAAACGGGACTCACGTGATCATTCCTCCATCTCCAACATCTG
ACACCGATATT---------------------------------------
--------------------------------------------------
--------------------------------------------------
--------------------------------------------------
--------------------------------------------------
--------------------------------------------------
--------------------------CAGAAT------------------
--------------------------------------------------
-------------------------------------------CAAATT-
--------------------------------------------------
--------------------------------------------------
----------AACAACAGAAAGAACCAAGAGCTTCCTGTTAACAGTAATG
AAAAACTCACAAATGAAGTTAACGCTGCTGGGTTGGTTGCCACGGTAACA
TGTGATGCTGAAACTGCCTTGTTGTCAGCAGGTGACAGGGAATCAAATGT
T-------------------------------------------------
--------------------------------------------------
--------------------------------------------------
--------------------------------------------------
--------------------------------------------------
--------------------------------------------------
--------------------------------------------------
--------------------------------------------------
--------------------------------------------------
--------------------------------------------------
--------------------------------------------------
--------------------------------------------------
--------------------------------------------------
--------------------------------------------------
--------------------------------------------------
--------------------------------------------------
--------------
>ENSMUST00000007757.6_MOUSE 
--------------------------------------------------
--------------------------------------------------
--------------------------------------------------
--------------------------------------------------
--------------------------------------------------
--------------------------------------------------
--------------------------------------------------
--------------------------------------------------
--------------------------------------------------
--------------------------------------------------
--------------------------------------------------
--------------------------------------------------
--------------------------------------------------
--------------------------------------------------
-----------ATGGAGGCGGCGGCCGCTGCTCCACGTCGTCCGCAGCTC
CTCATCGTGTTGGTGGCGGCGGCG--------------------------
--------------------------------------------------
--------------------------------------------------
--------------------------------------------------
--------------------------------------------------
--------------------------------------------------
--------------------------------------------------
----------------ACGCTGCTCCCGGGGGCGAAGGCATTACAGTGTT
TCTGC---------------------------CACCTCTGTACAAAGGAT
AAT-----------------------------------------------
-------------------------------------------TTTACCT
GT---------------GAGACAGATGGTCTTTGCTTTGTC---------
--------------------------------------------------
-TCAGTC------ACTGAGACCACAGACAAAGTT----------------
--ATACACAATAGTATG---------------------------TGTATA
--------------------------------------------------
----------------GCTGAAATTGACCTAATTCCTCGAGAC-------
-----------AGGCCATTTGTATGT------------------------
---------------------------------------GCACCATCTTC
AAAAACAGGGGCAGTT---------------------------------A
CTACAACATATTGCTGC---AATCAGGACCACTGCAAT------------
--------------------------------------------------
----------AAAATAGAACTCCCAACTACAGGACCTTTTTCAGAAAAGC
AG------------------------------------------------
--------------------------------------------------
--------------------------------------------------
--------------------------------------------------
------TCAGCTGGCCTTGGTCCTGTGGAGCTGGCAGCTGTCATTGCTGG
T---------CCAGTCTGCTTCGTCTGCATTGCACTTATG----------
--------CTGATGGTC---------------TATATCTGCCATAACCGC
ACT------------------------------GTCATTCACCACCGTGT
GCCAAATGAA----------------------------------------
-----------------------------------GAGGATCCATCACTA
GATCGCCCTTTCATTTCAGAGGGCACCACCTTAAAAGATTTAATT-----
--------------------------------------------------
--------------------TATGATATGACAACATCAGGGTCT------
GGATCA------GGTTTACCACTGCTTGTTCAA-----------------
----------------AGAACAATTGCCAGGACC------ATTGTGTTAC
AAGAAAGCATTGGC------------------------------------
--------------------------------------------------
-------------------------------------------------A
AAGGTCGGTTTGGA---GAAGTT------------------TGGCGAGGC
AAATGGCGG---------------GGAGAA---------------GAA--
-GTTGCTGTGAAGATATTC------TCTTCTAGA----------------
--------------------------------------------------
---------------------GAAGAGCGTTCATGGTTCCGAGAGGCAGA
GATTTATCAGACT---------------------------GTAATG---T
TA---CGC---CATGAAAATATCCTGGGA---------TTTATAGCAGCA
GACAAC---AAAGAC---------AATGGGACATGGACGCAGCTG-----
-------TGG------TTGGTGTCAGATTATCATGAGCATGGA-------
--------TCCCTTTTCGAT------------TACTTGAATAGATAC---
---------------------------ACTGTTACTGTGGAAGGAATG--
-ATCAAGCTTGCTCTGTCC---ACAGCAAGTGGTCTTGCCCATCTTCACA
TGGAGATTGTTGGT---ACCCAAGGA------------------------
--------------------------------------------------
----------------AAACCAGCTATTGCCCATAGA-------------
--------------------------------------------------
--------------------------------------------------
----GATTTGAAATCAAAGAATATCTTGGTGAAGAAA---AATGGAACCT
GTTGTATTGCA---GACTTGGGA---------CTTGCTGTGAGACATGAT
TCT---------------GCCACAGATACAATTGAT------ATTGCTCC
AAACCAC------------------AGAGTAGGCACTAAAAGG-------
--------TAC---ATGGCCCCTGAAGTT---CTAGATGATTCCATAAAT
ATG---------AAACAT---------TTTGAATCCTTCAAACGCGCTGA
CATCTATGCAATGGGCTTAGTGTTCTGGGAAATT---------GCTCGAC
GC---------------------------TGTTCTATT------------
---------------------GGTGGA-----------------------
--------------------------------------------------
--------------------------------------------------
---------------ATC---CATGAAGACTATCAG------TTGCCT--
----------------TATTATGAT------CTTGTACCT---TCT----
--GATCCATCGGTTGAAGAAATGAGAAAAGTAGTTTGCGAA---CAGAAG
TTAAGGCCAAATATTCCAAACAGATGGCAGAGCTGTGAG-----------
--------------------------------------------------
-----------------GCCTTGAGAGTGATGGCTAAAATTATG---AGA
GAATGC--------------------------------------------
--------------------------------------------------
--TGGTATGCC---AATGGAGCAGCAAGG---------------------
---------CTGACAGCTTTGCGAATTAAA--------------------
-------------------------------------AAAACATTGTCAC
AACTCAGCCAA---------------------------------------
--------------------------------------------------
--------------------------------------------------
--------------------------------------------------
--------------------------------------------------
-------------------------------------------------C
AGGAAGGCATC---------------------------------------
--------------------------------------------------
--------------------------------------------------
--------------------------------------------------
--------------------------------------------------
--------------------------------------------------
--------------------------AAAATG------------------
--------------------------------------------------
--------------------------------------------------
--------------------------------------------------
--------------------------------------------------
--------------------------------------------------
--------------------------------------------------
--------------------------------------------------
--------------------------------------------------
--------------------------------------------------
--------------------------------------------------
--------------------------------------------------
--------------------------------------------------
--------------------------------------------------
--------------------------------------------------
--------------------------------------------------
--------------------------------------------------
--------------------------------------------------
--------------------------------------------------
--------------------------------------------------
--------------------------------------------------
--------------------------------------------------
--------------------------------------------------
--------------------------------------------------
--------------
>ENSORLT00000011530.1_ORYLA 
--------------------------------------------------
--------------------------------------------------
--------------------------------------------------
--------------------------------------------------
--------------------------------------------------
--------------------------------------------------
--------------------------------------------------
--------------------------------------------------
--------------------------------------------------
--------------------------------------------------
--------------------------------------------------
--------------------------------------------------
--------------------------------------------------
--------------------------------------------------
--------------------------------------------------
--------------------------------------------------
--------------------------------------------------
--------------------------------------------------
--------------------------------------------------
--------------------------------------------------
--------------------------------------------------
--------------------------------------------------
--------------------------------------------------
--------------------------------------------------
--------------------------------------------------
--------------------------------------------------
--------------------------------------------------
--------------------------------------------------
--------------------------------------------------
--------------------------------------------------
--------------------------------------------------
--------------------------------------------------
--------------------------------------------------
--------------------------------------------------
--------------------------------------------------
--------------------------------------------------
--------------------------------------------------
--------------------------------------------------
--------------------------------------------------
--------------------------------------------------
--------------------------------------------------
--------------------------------------------------
--------------------------------------------------
--------------------------------------------------
--------------------------------------------------
--------------------------------------------------
--------------------------------------------------
--------------------------------------------------
--------------------------------------------------
--------------------------------------------------
--------------------------------------------------
--------------------------------------------------
----------------------------------------------GTCT
TACAGGTTGTGGGA------------------------------------
--------------------------------------------------
-------------------------------------------------C
AAGGACACTTTGCC---ACAGTT------------------TTTAAAGGG
AACTACACA---------------GAAACT---------------GCA--
-GTGGCTGTGAAAGTGTAT------CCTGCAGGG----------------
--------------------------------------------------
---------------------TGGAAAGATAAATTCACAACAGAAAAGGA
CATTTATGAATTA---------------------------CCACTG---A
TG---AGG---CATGCTGGGATTGCTCAC---------TTCCTGGGTGCG
GGGAGGAATCCAAGA---------GACAGAAGCTGG--------------
-------TTT------GTTGTGGTCGAGTTTGCAGAACATGGT-------
--------TCTCTTCACTCC------------TTTCTGTGTGAAAAC---
---------------------------ACCCTCAGCTGGATGCAGGCA--
-CAGAACATGTGTCTGTCC---TTGTCCCAAGGACTTTCCTATCTCCACT
CTGACCTCCACAGC---CAGGAT---------------------------
--------------------------------------------------
----------GTGCACAAACCTGCTGTGGCCCATAGA-------------
--------------------------------------------------
--------------------------------------------------
----GACCTGAGCAGCTTCAATGTCCTGGTGAGAGCA---GATGGTAGCT
GCGCTCTCTGT---GACTTTGGA---------TGCTCCACTATTCTGCGT
TCT---------------TGCTCAGGGCCATGGGTC------ATGAGACA
AGCCACAAACACAAAGGGTTATGCCCAGCTTGGTACTCCCCAC-------
--------TAC---ATGTCTCCTGAGATC---CTGGAGGGCTCCGTAAAC
CTG---------AACAAC---------AGCTCCTTCCTGCTGCAGGCCGA
CATCTACGCCTTGAGTTTGATATTGTGGGAAATA---------TGGATGC
GC---------------------------TGCTCTGAT------------
------------TTATCAAAGGGTGGCACC--------------------
--------------------------------------------------
--------------------------------------------------
---------------------GTTCCACAGCATCTT------TTGCCG--
----------------TATGAACTG------GAGCTGGAA---GGC----
--AACGTGACGCTGGAGAGACTCATCCTCTATGTGTGTGAA---ATGGAC
AGGAGACCTTCAATCCCTGAACCCTGGGAGCTGCTGCCA-----------
--------------------------------------------------
-----------------CAGGGATCTGCAATGAAGGAACTCCTG---ACG
GAATGT--------------------------------------------
--------------------------------------------------
--TGGGACCGG---GACACAGATGCCCGT---------------------
---------TTAACAGCACACTGTGTTGTG--------------------
-------------------------------------GACAGATTAGTGT
CTCTCCAGGCT---------------------------------------
--------------------------------------------------
--------------------------------------------------
--------------------------------------------------
--------------------------------------------------
-------------------------------------GAT----------
--------------------------------------------------
--------------------------------------------------
--------------------------------------------------
--------------------------------------------------
--------------------------------------------------
--------------------------------------------------
--------------------------------------------------
--------------------------------------------------
--------------------------------------------------
--------------------------------------------------
--------------------------------------------------
--------------------------------------------------
--------------------------------------------------
--------------------------------------------------
--------------------------------------------------
--------------------------------------------------
--------------------------------------------------
--------------------------------------------------
--------------------------------------------------
--------------------------------------------------
--------------------------------------------------
--------------------------------------------------
--------------------------------------------------
--------------------------------------------------
--------------------------------------------------
--------------------------------------------------
--------------------------------------------------
--------------------------------------------------
--------------------------------------------------
--------------------------------------------------
--------------
>ACVR1C_ENST00000243349.5_HUMAN 
--------------------------------------------------
--------------------------------------------------
--------------------------------------------------
--------------------------------------------------
--------------------------------------------------
--------------------------------------------------
--------------------------------------------------
--------------------------------------------------
--------------------------------------------------
--------------------------------------------------
--------------------------------------------------
--------------------------------------------------
--------------------------------------------------
--------------------------------------------------
-----------------ATGACCCGGGCGCTCTGCTCAGCGCTCCGCCAG
GCTCTCCTGCTGCTCGCAGCGGCC--------------------------
--------------------------------------------------
--------------------------------------------------
------------------------------------------------GC
CGAGCTCTCGCCA-------------------------------------
--------------------------------------------------
--------------------------------------------------
-------------------------------------GGACTGAAGTGTG
TATGT---------------------------CTTTTGTGTGATTCTTCA
AAC-----------------------------------------------
-------------------------------------------TTCACCT
GC---------------CAAACAGAAGGAGCATGTTGGGCA---------
--------------------------------------------------
-TCAGTC------ATGCTAACCAATGGAAAAGAGCAG-------------
--GTGATCAAATCC------------------------------TGTGTC
--------------------------------------------------
-------------------------TCCCTTCCAGAACTGAAT-------
-----------GCTCAAGTCTTCTGT------------------------
------------------------------------------------CA
TAGTTCCAACAATGTT---------------------------------A
CCAAAACCGAATGCTGC---TTCACAGATTTTTGCAAC------------
---------------------AAC--------------------------
-------ATAACACTGCACCTTCCAACA----------------------
--------------------------------------------------
--------------------------------------------------
--------------------------------------------------
-----------------GCATCACCAAAT---------------------
------GCCCCAAAACTTGGACCCATGGAGCTGGCCATCATTATTACTGT
G---------CCTGTTTGCCTCCTGTCCATAGCTGCGATG----------
--------CTGACAGTA---------------TGGGCATGCCAGGGTCGA
CAGTGCTCC------------------------TACAGGAAGAAAAAGAG
ACCAAATGTG----------------------------------------
-----------------------------------GAGGAACCACTCTCT
GAGTGCAATCTGGTAAATGCTGGAAAAACTCTGAAAGATCTGATT-----
--------------------------------------------------
--------------------TATGATGTGACCGCCTCTGGATCT------
GGCTCT------GGTCTACCTCTGTTGGTTCAA-----------------
----------------AGGACAATTGCAAGGACG------ATTGTGCTTC
AGGAAATAGTAGGA------------------------------------
--------------------------------------------------
-------------------------------------------------A
AAGGTAGATTTGGT---GAGGTG------------------TGGCATGGA
AGATGGTGT---------------GGGGAA---------------GAT--
-GTGGCTGTGAAAATATTC------TCCTCCAGA----------------
--------------------------------------------------
---------------------GATGAAAGATCTTGGTTTCGTGAGGCAGA
AATTTACCAGACG---------------------------GTCATG---C
TG---CGA---CATGAAAACATCCTTGGT---------TTCATTGCTGCT
GACAAC---AAAGAT---------AATGGAACTTGGACTCAACTT-----
-------TGG------CTGGTATCTGAATATCATGAACAGGGC-------
--------TCCTTATATGAC------------TATTTGAATAGAAAT---
---------------------------ATAGTGACCGTGGCTGGAATG--
-ATCAAGCTGGCGCTCTCA---ATTGCTAGTGGTCTGGCACACCTTCATA
TGGAGATTGTTGGT---ACACAAGGT------------------------
--------------------------------------------------
----------------AAACCTGCTATTGCTCATCGA-------------
--------------------------------------------------
--------------------------------------------------
----GACATAAAATCAAAGAATATCTTAGTGAAAAAG---TGTGAAACTT
GTGCCATAGCG---GACTTAGGG---------TTGGCTGTGAAGCATGAT
TCA---------------ATACTGAACACTATCGAC------ATACCTCA
GAAT---CCT---------------AAAGTGGGAACCAAGAGG-------
--------TAT---ATGGCTCCTGAAATG---CTTGATGATACAATGAAT
GTG---------AATATC---------TTTGAGTCCTTCAAACGAGCTGA
CATCTATTCTGTTGGTCTGGTTTACTGGGAAATA---------GCCCGGA
GG---------------------------TGTTCAGTC------------
------------------------GGA---------GGA-----------
--------------------------------------------------
--------------------------------------------------
---------------ATT---GTTGAGGAGTACCAA------TTGCCT--
----------------TATTATGAC------ATGGTGCCT---TCA----
--GATCCCTCGATAGAGGAAATGAGAAAGGTTGTTTGTGAC---CAGAAG
TTTCGACCAAGTATCCCAAACCAGTGGCAAAGTTGTGAA-----------
--------------------------------------------------
-----------------GCACTCCGAGTCATGGGGAGAATAATG---CGT
GAGTGT--------------------------------------------
--------------------------------------------------
--TGGTATGCC---AACGGAGCGGCCCGC---------------------
---------CTAACTGCTCTTCGTATTAAG--------------------
-------------------------------------AAGACTATATCTC
AACTTTGTGTC---------------------------------------
--------------------------------------------------
--------------------------------------------------
--------------------------------------------------
--------------------------------------------------
-------------------------------------------------A
AAGAAGACTGC---------------------------------------
--------------------------------------------------
--------------------------------------------------
--------------------------------------------------
--------------------------------------------------
--------------------------------------------------
--------------------------AAAGCC------------------
--------------------------------------------------
--------------------------------------------------
--------------------------------------------------
--------------------------------------------------
--------------------------------------------------
--------------------------------------------------
--------------------------------------------------
--------------------------------------------------
--------------------------------------------------
--------------------------------------------------
--------------------------------------------------
--------------------------------------------------
--------------------------------------------------
--------------------------------------------------
--------------------------------------------------
--------------------------------------------------
--------------------------------------------------
--------------------------------------------------
--------------------------------------------------
--------------------------------------------------
--------------------------------------------------
--------------------------------------------------
--------------------------------------------------
--------------
>dmoj_GLEANR_4697_DROMO 
--------------------------------------------------
--------------------------------------------------
--------------------------------------------------
--------------------------------------------------
--------------------------------------------------
--------------------------------------------------
--------------------------------------------------
--------------------------------------------------
--------------------------------------------------
--------------------------------------------------
--------------------------------------------------
--------------------------------------------------
--------------------------------------------------
--------------------------------------------------
--------------------------------------------------
--------------------------------------------------
--------------------------------------------------
--------------------------------------------------
--------------------------------------------------
--------------------------------------------------
--------------------------------------------------
--------------------------------------------------
----------------------------------------ATGATTTGCT
ATTGC------------------------GATGGCAGCTGCCCGAACAAT
GTA-----------------------------------------------
-------------------------------------AGCAACGGTACCT
GC---------GAGACACGACCAGGTGGCAGTTGTTTCAGC---------
--------------------------------------------------
-GCCGTC------GAAGAGGTATACGATGAGACAACGGGCACATATGAGG
AGGAGCGCACCTTTGGC---------------------------TGCATG
--------------------------------------------------
-------------------------CCTCCCGAGGATAATGGC-------
-----------GGACTGTTAATGTGC------------------------
------------------------------------AAAGTGTCAGTAAT
GCCCTATTTACATGGC---------------------------------A
AGAACATTGCCTGCTGTGACGAGAAGGACTTGTGCAAT------------
------------------CGTGAC--------------------------
-------CTGCAGCCAGATTTCATGCCT---------AAG----------
--------------------------------------------------
--------------------------------------------------
--------------------------------------------------
-----------------CTGACGACCCCACCA------------------
------CCCGAACTGCCCGTTAGCCAACAATCCATTCATGTAGTCCTGGC
C---------ATCATTGTGATCGTCTGCGTGTTTATTGTG----------
--------TTTTTCGTC---------------GTATTGTGCGTGGTCTTC
AAGCGTCGC------------------------AGCAAGCTACGCAAGCA
ACCACGCTTG----------------------------------------
-----------------------------------ATCAACTCCATGTGC
AACTCTCAGATATCGCAG--------------------------------
--------------------------------------------------
--------------------CTGGTCGAACAAAGCTCAGGGTCT------
GGTTCA------GGTCTTCCGCTCCTGGTGCAA-----------------
----------------CGCACCATTGCCAAGCAG------ATTCAAATGG
TTCGCCTCGTTGGC------------------------------------
--------------------------------------------------
-------------------------------------------------A
AGGGACGCTACGGC---GAGGTG------------------TGGCTGGCC
AAATGGCGT---------------GATGAA---------------CGA--
-GTCGCTGTTAAGACCTTC------TTCACCACC----------------
--------------------------------------------------
---------------------GAGGAGGCGTCCTGGTTTCGTGAAACGGA
AATCTATCAAACT---------------------------GTGCTA---A
TG---CGA---CACGAGAATATTTTGGGC---------TTCATTGCAGCT
GATATC---AAGGGA---------AATGGCAGCTGGACACAGATG-----
-------CTA------TTGATCACCGACTACCACGAAATGGGC-------
--------AGTCTACACGAT------------TATCTCTCCACATCG---
---------------------------GTGATCAATCCACAAAAGCTG--
-CAGCTGCTCGCCTACTCC---CTGGCTTCCGGCTTGGCCCATTTGCACG
ATGAAATCTTTGGC---ACACCGGGT------------------------
--------------------------------------------------
----------------AAACCGGCCATAGCCCATCGC-------------
--------------------------------------------------
--------------------------------------------------
----GATATCAAGAGCAAGAATATATTGGTGAAACGG---AATGGACAAT
GCGCTATAGCT---GATTTCGGA---------TTGGCTGTTAAGTACATC
TCG---------------GAGCTAGATGAGATACAC------ATTGCACA
GAAT---ACG---------------CGCGTCGGCACTCGTCGC-------
--------TAC---ATGGCGCCAGAGGTG---CTCGACCAGACGCTGAAT
CCA---------CAACAA---------TTCGAGGAGTTCAAACGTGCTGA
CATGTACTCTGTGGGTCTTGTTCTCTGGGAAATC---------GCCAGAC
GT---------------------------TGCTATACG------------
---------------CCCATATCGGGCACAAAAACAACT-----------
--------------------------------------------------
--------------------------------------------------
---------------TCT---TGCGAGGATTATGCC------TTGCCA--
----------------TATCATGAT------GTGGTGCCT---TCA----
--GATCCCACATTTGATGATATGCATGCCGTTGTCTGCGTA---AAAGGT
TATCGACCGCCCATACCGATGCGCTGGCAGGAGGATGAC-----------
--------------------------------------------------
-----------------GTGCTAGCCAGCGTCGCGAAGATTATG---CAG
GAATGC--------------------------------------------
--------------------------------------------------
--TGGCACCCG---AATCCAACGGTGCGT---------------------
---------TTAACGGCGTTGCGTGTTAAG--------------------
-------------------------------------AAAACGCTGGGAC
GCCTCGAAGCA---------------------------------------
--------------------------------------------------
--------------------------------------------------
--------------------------------------------------
--------------------------------------------------
--------------------------------------------------
--GACTGCCTT---------------------------------------
--------------------------------------------------
--------------------------------------------------
--------------------------------------------------
--------------------------------------------------
--------------------------------------------------
--------------------------------------------------
--------------------------------------------------
--------------------------------------------------
--------------------------------------------------
--------------------------------------------------
-------------------------ATCGATGTGCCTATGAAAATTGTT-
--------------------------------------------------
--------------------------------------------------
--------------------------------------------------
--------------------------------------------------
--------------------------------------------------
--------------------------------------------------
--------------------------------------------------
--------------------------------------------------
--------------------------------------------------
--------------------------------------------------
--------------------------------------------------
--------------------------------------------------
--------------------------------------------------
--------------------------------------------------
--------------------------------------------------
--------------------------------------------------
--------------------------------------------------
--------------------------------------------------
--------------
>dgri_GLEANR_13322_DROGR 
--------------------------------------------------
--------------------------------------------------
--------------------------------------------------
--------------------------------------------------
--------------------------------------------------
--------------------------------------------------
--------------------------------------------------
--------------------------------------------------
--------------------------------------------------
--------------------------------------------------
--------------------------------------------------
--------------------------------------------------
--------------------------------------------------
----------------------------ATGACCATGTTGATGATGATGA
TGACGTCCGCCGCATCCATGCGGCGTGAGCTGAGCGCCTATGTTTTATCA
GCGGACGAAGACGTCACCGTTGTT--------------------------
--------------------------------------------------
--------------------------------------------------
---------------------GAGGCGGCCGCTGCTGCTGCTCTGTTGAG
CGGAGCAGTGACA-------------------------------------
--------------------------------------------------
--------------------------------------------------
-AGAGTCACACACGAGAAGCAAATCAAAAGTGCACGCTCGCTGACTTGCT
ACTGC------------------------GATGGCAGCTGTCCGAACAAT
GTG-----------------------------------------------
-------------------------------------AGCAATGGGACCT
GT---------GAGACTCGGCCAGGAGGCAGCTGCTTCAGC---------
--------------------------------------------------
-GCCGTC------GAGGAGGTGTACGATGAGACGACTGGCACCTATGAGG
AGGAGCGTACATATGGC---------------------------TGCATG
--------------------------------------------------
-------------------------CCGCCTGAAGAGAACGGC-------
-----------GGTCTTCTAATGTGT------------------------
------------------------------------AAAGTTGCCGCTGT
GCCGCACATTCATGGC---------------------------------A
AGAACATAGCCTGCTGCGAGACTGCGAATTTCTGCAAT------------
------------------CGTGGC--------------------------
-------TTACAACCGGACTACATGCCC---------AAGATGACAACG-
--------------------------------------------------
--------------------------------------------------
--------------------------------------------------
-----------------GCAGCGCCCGAGTTG------------------
------CCAGTGCACAGCGAATCTGTACACACCGTGGCCTTCTTCGCCTC
G---------ATAGTCGTTTGCATGTCCGTCTTCATTGTT----------
--------TTCGTGGTC---------------ATACTCTGTCTGGTCTAC
AGGCGACGC------------------------GAGAAACTGCGCAAGCA
GCCGCGTTTA----------------------------------------
-----------------------------------ATCAACTCTATGTGC
AACTCACAATTGTCGCCGCTGTCACAGCTGGTGGAG--------------
--------------------------------------------------
-----------------------------CAAAGCTCGGGCTCT------
GGATCG------GGATTGCCACTGCTGGTGCAA-----------------
----------------CGCACCATTGCCAAGCAA------ATCCAGATGG
TGCGTCTGGTGGGC------------------------------------
--------------------------------------------------
-------------------------------------------------A
AGGGTCGCTACGGC---GAGGTC------------------TGGCTGGCC
AAGTGGCGC---------------GATGAA---------------CGC--
-GTTGCCGTCAAGACCTTC------TTCACCACG----------------
--------------------------------------------------
---------------------GAGGAGGCGTCCTGGTTTCGCGAAACGGA
AATCTATCAAACG---------------------------GTCCTC---A
TG---CGA---CACGAGAATATTTTGGGT---------TTCATTGCCGCT
GACATT---AAGGGC---------AATGGCAGCTGGACACAGATG-----
-------CTA------TTGATTACCGACTATCATGAGATTGGC-------
--------AGCCTACACGAT------------TATCTGTCCACATCG---
---------------------------GTGATCAATCCACAGAAACTG--
-CAGTTGCTCACCTATTCG---CTGGCCTCCGGCTTGGCCCATCTGCACG
ACGAGATCTTTGGC---ACGCCGGGC------------------------
--------------------------------------------------
----------------AAGCCGGCCATCGCACACAGG-------------
--------------------------------------------------
--------------------------------------------------
----GACATCAAGAGCAAGAACATACTCGTCAAGCGG---AACGGTCAGT
GTGCCATCGCC---GATTTCGGA---------CTGGCTGTTAAGTACATC
TCG---------------GAGCTGGATGAGATACAC------ATTGCACA
GAAT---ACG---------------CGTGTTGGCACGCGTCGC-------
--------TAC---ATGGCACCGGAGGTG---CTCAGCCAGGCCCTCAAT
CCG---------CAACAG---------TTCGAGGAGTTCAAGCGTGCCGA
CATGTACTCGGTGGGTCTGGTGCTGTGGGAGATG---------GCCCGGC
GC---------------------------TGCTATACG------------
---------------CCCATTTCGGGCACCAAGACAACG-----------
--------------------------------------------------
--------------------------------------------------
---------------ACC---TGTGAGGATTATGCG------CTGCCA--
----------------TATCACGAT------GTGGTGCCT---TCG----
--GATCCCACCTTTGATGATATGCATGCAGTCGTCTGCGCT---AAGGGT
TTCCGGCCGCCAATACCGTTGCGTTGGCAGGAGGATGAT-----------
--------------------------------------------------
-----------------GTGCTCGCCACCGTCTCCAAAATCATG---CAG
GAGTGC--------------------------------------------
--------------------------------------------------
--TGGCATCCG---AATCCAACGGTCCGC---------------------
---------CTCACAGCGTTGCGTGTGAAG--------------------
-------------------------------------AAGACGCTTGGGC
GGCTCGAGGCT---------------------------------------
--------------------------------------------------
--------------------------------------------------
--------------------------------------------------
--------------------------------------------------
--------------------------------------------------
--GACTGCCTC---------------------------------------
--------------------------------------------------
--------------------------------------------------
--------------------------------------------------
--------------------------------------------------
--------------------------------------------------
--------------------------------------------------
--------------------------------------------------
--------------------------------------------------
--------------------------------------------------
--------------------------------------------------
-------------------------ATCGATGTGCCCATGAAGATTGTC-
--------------------------------------------------
--------------------------------------------------
--------------------------------------------------
--------------------------------------------------
--------------------------------------------------
--------------------------------------------------
--------------------------------------------------
--------------------------------------------------
--------------------------------------------------
--------------------------------------------------
--------------------------------------------------
--------------------------------------------------
--------------------------------------------------
--------------------------------------------------
--------------------------------------------------
--------------------------------------------------
--------------------------------------------------
--------------------------------------------------
--------------
>ENSOANT00000009798.1_ORNAN 
--------------------------------------------------
--------------------------------------------------
--------------------------------------------------
--------------------------------------------------
--------------------------------------------------
--------------------------------------------------
--------------------------------------------------
--------------------------------------------------
--------------------------------------------------
--------------------------------------------------
--------------------------------------------------
--------------------------------------------------
--------------------------------------------------
--------------------------------------------------
-----------------ATGTTAGATGGAGTTATGATTCTTCCTGTACTG
ATGATGATAGCTTTCCCCTCCCCA--------------------------
--------------------------------------------------
--------------------------------------------------
---------------------------------------AGTGTGGAAGA
TGAGGAGCCAAAG-------------------------------------
--------------------------------------------------
--------------------------------------------------
-------------------------TTGAACGCTGTCCTCTACACCTGTG
TGTGT---------------------GAAGGGCTGTCCTGTGGGAGCCAG
CAT-----------------------------------------------
--------------------------------------------------
--------------CACTGCCAGGGCCAGCAGTGCTTTGTC---------
--------------------------------------------------
-TCCCTG---------AGCATAAACGATGGCATCAAA-------------
--ATCCATCAGAAAGGC---------------------------TGCTTC
--------------------------------------------------
----------------------------CAAGTCTACGAGCAG-------
-----------AGCAAGATGACCTGC------------------------
------------------------------------AGAACG--------
-CCGCCCACTCCCGAC---------------------------------C
AGGCTGTGGAGTGCTGC---CAGGGTAACTGGTGCAAC------------
------------------AAGAAC--------------------------
-------ATCACGGCCCAGCTGCCCACC---------AAAGGAAAATCCT
TCCAA---------------------------------------------
--------------------------------------------------
--------------------------------------------------
--------------------------------------------------
------GGGGCCTCTTCATCATACTACAGCCTGGAAACCATCGCCATCGT
GTCACTCTGTTCGATTGTCGTAGTATGCATTCTAGGTTTC----------
--------CTCACCGTG---------------CTGATGATTAGAAAATTC
CAGAGGTAC------------------------AGTGAAGAGCGACTCAA
CCCCAGAGAT----------------------------------------
-----------------------------------GTGGAGTATGGCACC
ATCGAAGGGCTCATCACCACAAATGTCGGCGACAGCACCTTAGCA-----
--------------------------------------------------
-----------GATTTATTGGACCATACCTGCACATCGGGGAGT------
GGCTCC------GGCCTTCCTTTCTTGGTTCAA-----------------
----------------AGAACCGTGGCGCGACAG------ATCACGCTCA
TGGAGTGTGTAGGA------------------------------------
--------------------------------------------------
-------------------------------------------------A
AGGGCAGATATGGA---GAGGTT------------------TGGCGGGGC
CAATGGCAA---------------GGAGAG---------------AAC--
-ATCGCAGTGAAAATATTT------TCTTCCCGC----------------
--------------------------------------------------
---------------------GATGAAAAATCCTGGTTCAGAGAAACAGA
GTTGTATAATACT---------------------------GTGTTG---C
TA---AGA---CATGAGAATATCTTGGGT---------TTCATTGCCTCA
GATATG---ACATCG---------AGACATTCAAGCACCCAGCTC-----
-------TGG------CTGATTACGCATTATCACGAGATGGGA-------
--------TCCTTGTATGAC------------TACCTACAGCTCACG---
---------------------------ACACTGGACACAGTGAACTGC--
-CTCCGAATAGTGCTGTCC---ATAGCTAGCGGCCTCGCGCATCTGCACA
TAGAAATATTTGGT---ACCCAGGGG------------------------
--------------------------------------------------
----------------AAGCCAGCTATCTCCCACCGG-------------
--------------------------------------------------
--------------------------------------------------
----GACTTAAAGAGCAAAAACATCCTTGTGAAGAAG---AATGGGCAGT
GCTGCATAGCC---GACTTAGGC---------CTCGCCGTCATGCACTCC
CAG---------------AGCACCAATCAGCTGGAT------GTGGGTAA
CAAC---CCC---------------CGCGTGGGAACCAAGCGC-------
--------TAC---ATGGCCCCCGAAGTT---CTGGACGAAACCATCCAG
GTG---------GACTGT---------TTCGACTCCTACAAGAGGGTGGA
TATCTGGGCCTTTGGACTGGTCCTGTGGGAGGTG---------GCCCGGC
GG---------------------------ATGGTGAGC------------
---------------------AATGGA-----------------------
--------------------------------------------------
--------------------------------------------------
---------------ATT---GTAGAAGATTACAAG------CCTCCT--
----------------TTCTACGAT------GTGGTCCCA---AAT----
--GACCCGAGCTTTGAAGATATGAGAAAAGTGGTCTGCGTG---GATCAG
CAGAGGCCAAACATTCCCAACAGATGGTTCTCAGATCCA-----------
--------------------------------------------------
-----------------ACGTTAACCTCTCTGGCCAAGCTGATG---AAA
GAGTGC--------------------------------------------
--------------------------------------------------
--TGGTATCAC---AATCCATCTGCAAGA---------------------
---------CTAACAGCCCTGCGAATCAAA--------------------
-------------------------------------AAGACTTTGACCA
AAATTGATAAT---------------------------------------
--------------------------------------------------
--------------------------------------------------
--------------------------------------------------
--------------------------------------------------
----------------------------------TCCTTAGATAAACTGA
AAGCTGACTGT---------------------------------------
--------------------------------------------------
--------------------------------------------------
--------------------------------------------------
--------------------------------------------------
--------------------------------------------------
--------------------------------------------------
--------------------------------------------------
--------------------------------------------------
--------------------------------------------------
--------------------------------------------------
--------------------------------------------------
--------------------------------------------------
--------------------------------------------------
--------------------------------------------------
--------------------------------------------------
--------------------------------------------------
--------------------------------------------------
--------------------------------------------------
--------------------------------------------------
--------------------------------------------------
--------------------------------------------------
--------------------------------------------------
--------------------------------------------------
--------------------------------------------------
--------------------------------------------------
--------------------------------------------------
--------------------------------------------------
--------------------------------------------------
--------------------------------------------------
--------------
>Retrogene_ENST00000329573.1_HUMAN 
--------------------------------------------------
--------------------------------------------------
--------------------------------------------------
--------------------------------------------------
--------------------------------------------------
--------------------------------------------------
--------------------------------------------------
--------------------------------------------------
--------------------------------------------------
--------------------------------------------------
--------------------------------------------------
--------------------------------------------------
--------------------------------------------------
--------------------------------------------------
--------------------------------------------------
--------------------------------------------------
--------------------------------------------------
--------------------------------------------------
--------------------------------------------------
--------------------------------------------------
--------------------------------------------------
--------------------------------------------------
--------------------------------------------------
--------------------------------------------------
--------------------------------------------------
--------------------------------------------------
--------------------------GATGAAGCATTTATT---------
--------------------------------------------------
--------------------------------------------------
--------------------------------------------------
--------------------------------------------------
--------------------------------------------------
--------------------------------------------------
--------------------------------------------------
--------------------------------------------------
--------------------------------------------------
--------------------------------------------------
--------------------------------------------------
--------------------------------------------------
--------------------------------------------------
--------------------------------------------------
--------------------------------------------------
------CCAGTTGGAGAATCACTAAAAGACCTTATTGACCAGTCACAAAG
T-------------------------------------------------
--------------------------------------------------
--------------------------------------------------
--------------------------------------------------
--------------------------------------------------
--------------------------------------------------
--------------------------------------------------
-----------------------------------TCTGGTAGT------
GGGTCT------GGACTACCTTTATTGGTTCAG-----------------
----------------CGAACTATTGCCAAACAG------ATTCAGATGG
TCCGGCAAGTTGGT------------------------------------
--------------------------------------------------
-------------------------------------------------A
AAGGCCGATATGGA---GAAGTA------------------TGGATGGGC
AAATGGCGT---------------GGCGAA---------------AAA--
-GTGGCGGTGAAAGTATTC------TTTACCACT----------------
--------------------------------------------------
---------------------GAAGAAGCCAGCTGGTTTCGAGAAACAGA
AATCTACCAAACT---------------------------GTGCTA---A
TG---CGC---CATGAAAACATACTTGGT---------TTCATAGCAGCA
GACATT---AAAGGT---------ACAGGTTCCTGGACTCAGCTC-----
-------TAT------TTGATTACTGATTACCATGAAAATGGA-------
--------TCTCTCTATGAC------------TTCCTGAAATGTGCT---
---------------------------ACACTGGACACCAGAGCCCTG--
-CTTAAATCGGCTTATTCA---GCTGCCTGTGGTCTGTGCCACCTGCACA
CAGAAATTTATGGC------ACCCAA---------GGA------------
--------------------------------------------------
----------------AAGCCCGCAATTGCTCATCGA-------------
--------------------------------------------------
--------------------------------------------------
----GACCTAAAGAGCAAAAACATCCTCATCAAGAAA---AATGGGAGTT
GCTGCATTGCT---GACCTGGGC---------CTTGCTGTTAAATTCAAC
AGT---------------GACACAAATGAAGTTGAT------GTGCCCTT
GAAT---ACC---------------AGGGTGGGCACCAAACGC-------
--------TAT---ATGGCTCCAGAAGTG---CTGGACGAAAGCCTGAAC
AAA---------AACCAC---------TTCCAGCCCTACATCATGGCTGA
CATCTACAGCTTCGGCCTAATCATTTGGGAGATG---------GCTCGTC
GT---------------------------TGTATCACA------------
------------------------GGA---------GGG-----------
--------------------------------------------------
--------------------------------------------------
---------------ATT---GTGGAAGAGTACCAA------TTGCCA--
----------------TATTACAAC------ATGGTACCG---AGT----
--GATCCGTCATACGAAGATATGCGTGAGGTTGTGTGTGTC---AAACGT
TTGCGGCCAATTGTGTCTAATCGGTGGAACAGTGATGAA-----------
--------------------------------------------------
-----------------TGTCTACGAGCAGTTTTGAAGCTAATG---TCA
GAATGC--------------------------------------------
--------------------------------------------------
--TGGGCCCAC---AATCCAGCCTCCAGA---------------------
---------CTCACAGCGTTGAGAATTAAG--------------------
-------------------------------------AAGATGCTTGCCA
AGATGGTTGAA---------------------------------------
--------------------------------------------------
--------------------------------------------------
--------------------------------------------------
--------------------------------------------------
-------------------------------------------------T
CCCAAGATGTA---------------------------------------
--------------------------------------------------
--------------------------------------------------
--------------------------------------------------
--------------------------------------------------
--------------------------------------------------
--------------------------AAAATC------------------
--------------------------------------------------
--------------------------------------------------
--------------------------------------------------
--------------------------------------------------
--------------------------------------------------
--------------------------------------------------
--------------------------------------------------
--------------------------------------------------
--------------------------------------------------
--------------------------------------------------
--------------------------------------------------
--------------------------------------------------
--------------------------------------------------
--------------------------------------------------
--------------------------------------------------
--------------------------------------------------
--------------------------------------------------
--------------------------------------------------
--------------------------------------------------
--------------------------------------------------
--------------------------------------------------
--------------------------------------------------
--------------------------------------------------
--------------
>ENSPTRT00000023213.2_PANTR 
--------------------------------------------------
--------------------------------------------------
--------------------------------------------------
--------------------------------------------------
--------------------------------------------------
--------------------------------------------------
--------------------------------------------------
--------------------------------------------------
--------------------------------------------------
--------------------------------------------------
--------------------------------------------------
--------------------------------------------------
--------------------------------------------------
--------------------------------------------------
-----------------------ATGGGAGCTGCTGCAAAGTTGGGGTTT
GCCGTCTTTCTTATCTCCTGTTCT--------------------------
--------------------------------------------------
--------------------------------------------------
---------------------TCAGGTGCTATA------CTT------GG
TAGATCAGAAACT-------------------------------------
--------------------------------------CAGGAGTGTCTT
--------------------------------------------------
-------------------------------TTCTTTAATGCTAATTGGG
AAAAA------------------------GACAGAACCAATCAAACTGGT
GTT-----------------------------------------------
-------------------------------------------GAACCAT
GT---TATGGTGACAAAGATAAACGGCGGCATTGTTTTGCT---------
--------------------------------------------------
-ACCTGG------AAGAATATTTCTGGTTCCATTGAA-------------
--ATAGTGAAACAAGGT---------------------------TGTTGG
--------------------------------------------------
----------------------CTGGATGATATCAACTGCTAT-------
-----------GACAGGACTGATTGT------------------------
------------------------------GTAGAAAAAAAA--------
-GACAGCCCTGAAGTA---------------------------------T
ATTTTTGT---TGCTGT---GAGGGCAATATGTGTAAT------------
---------------------GAA--------------------------
-------AAGTTTTCTTATTTTCCGGAG---------ATGGAAGTCACAC
AGCCC---------------------------------------------
--------------------------------------------------
--------------------------------------------------
-----------------ACTTCAAATCCAGTT------------------
------ACACCTAAGCCACCCTATTACAACATCCTGCTCTATTCCTTGGT
G---------CCACTTATGTTAATTGCGGGGATTGTCATT----------
--------TGTGCATTT---------------TGGGTGTACAGGCATCAC
AAGATGGCC------------------------TACCCTCCTGTACTTGT
TCCAACTCAA----------------------------------------
--------------------------------------------------
--------------------------------------------------
--------------------------------------------------
--------------------------------GACCCAGGACCA------
CCCCCA------CCTTCTCCATTACTAGGTTTG-----------------
----------------------------AAACCA------CTGCAGTTAT
TAGAAGTGAAAGCA------------------------------------
--------------------------------------------------
-------------------------------------------------A
GGGGAAGATTTGGT---TGTGTC------------------TGGAAAGCC
CAGTTGCTT---------------AACGAA---------------TAT--
-GTGGCTGTCAAAATATTT------CCAATACAG----------------
--------------------------------------------------
---------------------GACAAACAGTCATGGCAAAATGAATACGA
AGTCTACAGTTTG---------------------------CCTGGA---A
TG---AAG---CATGAGAACATATTACAG---------TTCATTGGTGCA
GAAAAA---CGAGGC---------ACCAGTGTTGATGTGGATCTT-----
-------TGG------CTGATCACAGCATTTCATGAAAAGGGT-------
--------TCACTATCAGAC------------TTTCTTAAGGCTAAT---
---------------------------GTGGTCTCTTGGAATGAACTG--
-TGTCATATTGCAGAAACC---ATGGCTAGAGGATTGGCATATTTACATG
AGGATATACCTGGC---CTAAAAGAT------------------------
--------------------------------------------------
----------GGCCACAAACCTGCCATATCTCACAGG-------------
--------------------------------------------------
--------------------------------------------------
----GACATCAAAAGTAAAAATGTGCTGTTGAAAAAC---AACCTGACAG
CTTGCATTGCT---GACTTTGGG---------TTGGCCTTAAAATTTGAG
GCT---------------GGCAAGTCTGCAGGCGAT------ACCCATGG
A------------------------CAGGTTGGTACCCGGAGG-------
--------TAC---ATGGCTCCAGAGGTA---TTAGAGGGTGCTATAAAC
TTC---------CAAAGG------------GATGCATTTTTGAGGATAGA
TATGTACGCCATGGGA---GTCCTATGGGAACTG---------GCTTCTC
GC---------------------------TGTACTGCT------------
------------------GCAGATGGA---------CCT-----------
--------------------------------------------------
--------------------------------------------------
---------------------GTAGATGAATACATG------TTGCCA--
----------------TTTGAGGAG------GAAATTGGC---CAG----
--CATCCATCTCTTGAAGACATGCAGGAAGTTGTTGTGCAT---AAAAAA
AAGAGGCCTGTTTTAAGAGATTATTGGCAGAAACATGCT-----------
--------------------------------------------------
-----------------GGAATGGCAATGCTCTGTGAAACCATT---GAA
GAATGT--------------------------------------------
--------------------------------------------------
--TGGGATCAC---GACGCAGAAGCCAGG---------------------
---------TTATCAGCTGGATGTGTAGGT--------------------
-------------------------------------GAAAGAATTACCC
AGATGCAGAGA---------------------------------------
--------------------------------------------------
--------------------------------------------------
--------------------------------------------------
--------------------------------------------------
-------------------------------CTAACAAATATTATTACCA
CAGAGGACATT---------------------------------------
--------------------------------------------------
--------------------------------------------------
--------------------------------------------------
--------------------------------------------------
--------------------------------------------------
--------------------------------------------------
--------------------------------------------------
--------------------------------------------------
--------------------------------------------------
------------------------------------------------GT
AACAGTGGTCACAATGGTGACAAATGTTGACTTTCCTCCCAAAGAATCTA
GTCTA---------------------------------------------
--------------------------------------------------
--------------------------------------------------
--------------------------------------------------
--------------------------------------------------
--------------------------------------------------
--------------------------------------------------
--------------------------------------------------
--------------------------------------------------
--------------------------------------------------
--------------------------------------------------
--------------------------------------------------
--------------------------------------------------
--------------------------------------------------
--------------------------------------------------
--------------------------------------------------
--------------------------------------------------
--------------------------------------------------
--------------
>ENSORLT00000009481.1_ORYLA 
--------------------------------------------------
--------------------------------------------------
--------------------------------------------------
--------------------------------------------------
--------------------------------------------------
--------------------------------------------------
--------------------------------------------------
--------------------------------------------------
--------------------------------------------------
--------------------------------------------------
--------------------------------------------------
--------------------------------------------------
--------------------------------------------------
--------------------------------------------------
--------ATGAGTGAATCAGTCTTCTGTTGTTGTTTTTTTTCTTCATTG
CTAATTCTTTTAGTCAAATCTGCA--------------------------
--------------------------------------------------
--------------------------------------------------
------------------------------------------------GA
CACTTTTCGACCT-------------------------------------
--------------------------------------------------
--------------------------------------------------
-------------------------GCAGGGATGACAACTTTACGTTGTA
ACTGC---------------------------ACAAACTGTAAGACCAGC
ACT-----------------------------------------------
----------------------------------------------GAGT
GT---------------GAGACAGATGGCGCCTGCATGGCC---------
--------------------------------------------------
-TCCACT------TTCTACAACGAGGGGAAGGAG----------------
--AAGCACATGCGCATG---------------------------TGCATT
--------------------------------------------------
----------------AACAGCAACGAACTGGTACCCCCTGGA-------
-----------CAGCCTTTCTACTGC------------------------
------------------------------------------------CT
GAGCGCTGAAGGATTC---------------------------------A
TGAACACTCACTGCTGC---TACAAGGATTACTGCAAC------------
---------------------AGC--------------------------
-------ATTGACCTGCAAGTTCCAGTT---------CCAAGAACGGCTG
GC------------------------------------------------
--------------------------------------------------
--------------------------------------------------
-----------------GACTGGCCGGAATCG------------------
------GGGAGCAGCTGGGGTCCGGTGGAGCTGGTGGCCGTCATCGCAGG
G---------CCAGTATTTCTGCTCTGTGTCCTGCTGATG----------
--------GTCGGCGTG---------------TTCCTGTTCCAGTACCAC
CAGAGAGCT------------------------TACAGCCACAGACAGAG
GCTGGAGGTG----------------------------------------
-----------------------------------GAGGACCCCTCCTGT
GACCACCTGTATTTGGCTAAAGACAAGACCCTACAGGACCTCATC-----
--------------------------------------------------
--------------------TATGACATGTCCACCTCAGGATCC------
GGCTCT------GGCCTGCCTCTGTTTGTGCAG-----------------
----------------CGGACAGTAGCCAGGACC------ATCGTGCTGC
AGGAAATAATTGGA------------------------------------
--------------------------------------------------
-------------------------------------------------A
AGGGTCGTTTCGGC---GAGGTG------------------TGGCGAGGA
AAGTGGAGA---------------GGAGGG---------------GAC--
-GTTGCGGTGAAGATCTTC------TCGTCCAGA----------------
--------------------------------------------------
---------------------GAGGAGCGCTCCTGGTTCAGAGAGGCTGA
AATCTACCAGACC---------------------------ATCATG---C
TT---CGG---CATGAAAACATTCTAGGA---------TTTATCGCAGCA
GACAAC---AAAGAC---------AACGGGACGTGGACGCAGCTC-----
-------TGG------CTGGTGTCTGACTACCACGAGCACGGC-------
--------TCCCTGTTCGAC------------TACCTGAACCGCTAC---
---------------------------TCCGTCAGCATCGAAAGCATG--
-ATCAAACTTGCACTTTCT---GCTGCGAGCGGCCTGGCACATCTGCATA
TGGAAATCCTCGGC---ACTCAGGGT------------------------
--------------------------------------------------
----------------AAGCCAGGCATCGCTCACCGT-------------
--------------------------------------------------
--------------------------------------------------
----GACCTCAAGTCTAAAAATATTCTGGTTAAGAAG---AACGGCACGT
GTGCTATAGCT---GACCTCGGA---------CTGGCAGTCCGCCACGAG
TCC---------------ATCACAGACACAATCGAT------ATAGCTCC
CAAC---CAG---------------CGTGTGGGCACTAAGAGG-------
--------TAC---ATGGCTCCAGAGGTC---CTGGATGAAACAATCAAT
ATG---------AAACAC---------TTTGATTCCTTCAAATGTGCTGA
CATATACGCACTGGGGCTGGTTTACTGGGAGATT---------GCTCGTC
GC---------------------------TGCAATGCA------------
------------------------GGA---------GGA-----------
--------------------------------------------------
--------------------------------------------------
---------------ATC---CATGATGAGTACCAG------CTCCCC--
----------------TATTATGAC------TTGGTTCCT---TCT----
--GACCCATCCATAGAGGAGATGAGGAAGGTGGTGTGTGAC---CAGAAA
CTGAGGCCCAGTATTCCCAACTGGTGGCAGAGCTATGAG-----------
--------------------------------------------------
-----------------TCTCTGCGTGTTATGGGGAAGATCATG---CGA
GAGTGC--------------------------------------------
--------------------------------------------------
--TGGTATGCC---AACGGAGCCGCCCGG---------------------
---------CTGACCGCTCTACGCATCAAG--------------------
-------------------------------------AAGACTCTGTCTC
AGCTCAGTGTG---------------------------------------
--------------------------------------------------
--------------------------------------------------
--------------------------------------------------
--------------------------------------------------
----------------------------------------TTGTGTGGCA
GGGATGATGTTTGGGAT---------------------------------
--------------------------------------------------
--------------------------------------------------
--------------------------------------------------
--------------------------------------------------
--------------------------------------------------
--------------------------------------------------
--------------------------------------------------
--------------------------------------------------
--------------------------------------------------
--------------------------------------------------
--------------------------------------------------
--------------------------------------------------
--------------------------------------------------
--------------------------------------------------
--------------------------------------------------
--------------------------------------------------
--------------------------------------------------
--------------------------------------------------
--------------------------------------------------
--------------------------------------------------
--------------------------------------------------
--------------------------------------------------
--------------------------------------------------
--------------------------------------------------
--------------------------------------------------
--------------------------------------------------
--------------------------------------------------
--------------------------------------------------
--------------------------------------------------
--------------
>ENSAPMT00000023278.1_APIME 
--------------------------------------------------
--------------------------------------------------
--------------------------------------------------
--------------------------------------------------
--------------------------------------------------
--------------------------------------------------
--------------------------------------------------
--------------------------------------------------
--------------------------------------------------
--------------------------------------------------
--------------------------------------------------
--------------------------------------------------
--------------------------------------------------
--------------------------------------------------
--------------------------------------------------
--------------------------------------------------
--------------------------------------------------
--------------------------------------------------
--------------------------------------------------
--------------------------------------------------
--------------------------------------------------
--------------------------------------------------
----------------------------------------ATTACTTGCT
ATTGT------------------------GAAGGACATTGTCCAGATGAT
CGA-----------------------------------------------
-------------------------------------CAAAATGGAACTT
GC---------GAAGGGAGACCTGGTGGTCATTGTTTCAGT---------
--------------------------------------------------
-GCGGTA------GAAGAAGTTTGGGATGCAGAATCA-------------
--GAATGGTCATTTGGC---------------------------TGTTTA
--------------------------------------------------
----------------------------CCACCAGATGAACAA-------
-----------GGTTTCATGCAATGC------------------------
------------------------------------AAAGGATATCTTGT
GCCACATTTACAAGGA---------------------------------A
AAAATATAATATGTTGTAACAAGAGTGCATTATGTAAC------------
------------------AAAGAT--------------------------
-------TTATATCCTGATTATAAACCT---------AGAACTACAACA-
--------------------------------------------------
--------------------------------------------------
--------------------------------------------------
-----------------GTACCTAATCCTATG------------------
------GCTATAGCATCGGGTGCGCCACTTATAATATTGACTACCATTTT
G---------TCTATATGCTTAATGGTAATTTCAATAGCT----------
--------ATGGTAATC---------------ATATATCATAGATACAGA
AGAAAAGAA------------------------AGAGGACCTTGCTTAGT
GCCTTCTCAA----------------------------------------
--------------------------------------------------
---------------------GGAACACTTAAAGACTTTATTGAT-----
--------------------------------------------------
-----------------------------CAGAGTAGTGGTTCT------
GGATCA------GGATTACCTCTCTTAGTACAG-----------------
----------------CGAACTATAGCTAAACAA------TTAGCCTTAT
CTCAATGTGTTGGG------------------------------------
--------------------------------------------------
-------------------------------------------------A
AAGGACGATATGGT---GAAGTA------------------TGGCTTGCA
AGATGGAGA---------------GGCGAA---------------AAA--
-GTGGCAGTGAAAGTATTT------TTTACATTA----------------
--------------------------------------------------
---------------------GAAGAAGCATCTTGGTTTAGAGAAACTGA
AATTTATCAGACA---------------------------GTTTTA---A
TG---AGA---CACGATAATATTTTGGGT---------TTCATTGCGGCT
GATATT---AAAGGC---------ACAGGATCTTGGACACAAATG-----
-------TTA------CTAATTACAGATTATCATGAAAGAGGC-------
--------TCGTTATATGAT------------TATCTACAAACTACT---
---------------------------GTTCTAGATTATCCTAGCCTT--
-TTAGCAATATGTCTTTCA---ATTGCTTCTGGTATTGCTCATCTTCATA
CAGAGATTTTTGGT---ACACGAGGG------------------------
--------------------------------------------------
----------------AAGCCTGCTATAGCTCATAGA-------------
--------------------------------------------------
--------------------------------------------------
----GATATTAAAAGTAGAAATATTTTAGTAAAAAAG---AATGGTGAAT
GCGCAATTGCA---GACTTTGGT---------TTAGCAGTTAGATATATT
AGT---------------GAAAGCGGAGAAATTGAT------ATTGCACC
TAAT---ACA---------------CGAGTGGGTACACGCCGA-------
--------TAC---ATGGCTCCAGAAGTT---TTAGATGAAACTTTAAAC
ACA---------TCTTCT---------TTTGACGCTTTCAAGATGGCAGA
TATGTATTCTGTTGGTCTCGTACTTTGGGAAACT---------TGTAGAA
GA---------------------------TGTATTACA------------
------------------------GGTGGCAAAAATTCT-----------
--------------------------------------------------
--------------------------------------------------
---------------ATG---GTGGAACCGTATGCT------TTACCA--
----------------TACCAAGAT------GTTGTTCCA---AGT----
--GATCCAGACTTTGAAGATATGCGGTTAGCAGTTTGTGTA---AAACGA
TTACGTCCAATAATACCAGCACGATGGGAAAATGATTCA-----------
--------------------------------------------------
-----------------ATTCTATTTGCGCTGAGTAAGCTTATA---GCT
GAATGT--------------------------------------------
--------------------------------------------------
--TGGCATGCA---AATCCAGCCGTTCGT---------------------
---------TTAACAGCGCTGCGCGTGAAA--------------------
-------------------------------------AAGACAATATCAA
AATTACATATT---------------------------------------
--------------------------------------------------
--------------------------------------------------
--------------------------------------------------
--------------------------------------------------
-------------------------------------------GACAATG
CTATTAAAATC---------------------------------------
--------------------------------------------------
--------------------------------------------------
--------------------------------------------------
--------------------------------------------------
--------------------------------------------------
--------------------------------------------------
--------------------------------------------------
--------------------------------------------------
--------------------------------------------------
--------------------------------------------------
--------------------------------------------------
--------------------------------------------------
--------------------------------------------------
--------------------------------------------------
--------------------------------------------------
--------------------------------------------------
--------------------------------------------------
--------------------------------------------------
--------------------------------------------------
--------------------------------------------------
--------------------------------------------------
--------------------------------------------------
--------------------------------------------------
--------------------------------------------------
--------------------------------------------------
--------------------------------------------------
--------------------------------------------------
--------------------------------------------------
--------------------------------------------------
--------------
>ENSDART00000056764.2_BRARE 
--------------------------------------------------
--------------------------------------------------
--------------------------------------------------
--------------------------------------------------
--------------------------------------------------
--------------------------------------------------
--------------------------------------------------
--------------------------------------------------
--------------------------------------------------
--------------------------------------------------
--------------------------------------------------
--------------------------------------------------
--------------------------------------------------
--------------------------------------------------
--------------ATGGCAGTTGAAGGCCGAATAACAATTCTTGACGTT
GGACTGATTGCCATGGTGGTTCTT--------------------------
--------------------------------------------------
--------------------------------------------------
---------------------------------------------CTGGG
TCCTGTGGCTGCT-------------------------------------
--------------------------------------------------
--------------------------------------------------
-------------------------GCACAGAGTGAGCAGAGGGAGTGTG
CGTACGCAGAGCAGCCACAGGGTCTGGCCGAGCGGATTGGTGGGCGTGGG
GAA-----------------------------------------------
----------------GGACTTGTCTTTCATGAGAACTCTACCATTCGCT
GT---------------TATCAAGGACACCGCTGCTTTGGA---------
--------------------------------------------------
-CTCTGG------GGCAAAAAAAATAATGGAGTAGTA-------------
--CTAGTGAAGCAAGGT---------------------------TGCTGG
--------------------------------------------------
-------------------------------ACGAATGTTGGT-------
-----------GACCACCAGGAGTGC------------------------
------------------------------TATGACCGCTGTGTGGTGAC
CAACCCACCGTCAGTG---------------GCTCAGAATGGGACATACC
GATTCTGC---TGCTGC---AATAAAGACATGTGCAAC------------
------------------CTGAAC--------------------------
-------TTCACAGAGGACTTTCCACCT---------CCTTCCCCGACCA
CT------------------------------------------------
--------------------------------------------------
--------------------------------------------------
-----------------GCACAGCCCCTTCAA------------------
------TCGCGCCGACTGCACAGAGAGGAAGTCATAGTTGTTGCCTTAGC
A---------ACTGTGTCCATGGTTGCTGTCCTCGTCATT----------
--------CTGCTTTTT---------------TTTGGGTATCGCATGCTA
AGA------------------------------GGACGTGGTAAACACTC
ACTGCATACT----------------------------------------
--------------------------------------------------
--------------------------------------------------
--------------------------------------------------
--------------------TTAAATATACTGGAGACGGCACTT------
------------TCTCCTCCTTCTTTGGATCTG-----------------
----------------------------GACAAC------CTCACACTGC
AGGAGCTGATTGGC------------------------------------
--------------------------------------------------
-------------------------------------------------C
GGGGCCGGTACGGT---ACAGTG------------------TATCGTGCT
TCGCTGGAT---------------GACCGA---------------TCT--
-GTAGCAGTGAAAGTTTTC------ATTTCTGCT----------------
--------------------------------------------------
---------------------AACCGCCAGCAGTTCACTAATGAGCGTAT
GATTTATCGCCTC---------------------------CTCCTG----
-----GAT---CACGAGAACATAGCGCGC---------TTCCTAGAGAGC
GAGGAGCGCGTCGGC---------ACAGAAGGTCGGACAGAGTTT-----
-------CTC------CTTCTGCTGGAGTTTTATCCTCATGGC-------
--------TCTCTGTGCACG------------TATCTGAGCGGCCGG---
---------------------------ACTGTGGACTGGTTGAGCTGC--
-TGCCGTTTGGCTCTGTCT---GTGACCAGAGGGTTGGCGTACCTACATA
CAGAGATACAGCGA---------GGG------------------------
--------------------------------------------------
-------GATGTGTATAAACCGGCTGTCTCCCACCGG-------------
--------------------------------------------------
--------------------------------------------------
----GATCTGAACAGCAGGAATGTGCTGGTTAAGACG---GACGGCTCGT
GTGTGATCAGT---GACTTTGGA---------CTGTCCATGATTCTGACA
GGA---------------AAGAGGCCGCCTGGTCAT------GGAGAAGA
GGAC---AAC---AGTGCCATCAGTGAGGTAGGTACAGTGCGG-------
--------TAC---ATGGCTCCAGAAGTG---CTGGAAGGGGCTGTGAAT
CTG------AGGGATTGT---------GAGTCTGCGCTGAAACAAGTGGA
TGTTTATGCACTGGGTCTGGTTTACTGGGAGACC---------TTCATGC
GC---------------------------TGTGCAGAT------------
---------------CTTTTCCCAGGT-----------------------
--------------------------------------------------
--------------------------------------------------
------------GAAACA---GTGCCAGCTTTTCAG------TTGGCA--
----------------TTCCAGGCA------GAGGTGGGC---AAT----
--CATCCTACCATAGAGGACATGCAGGCGCTTGTGTCCAGA---GAAAAA
GAAAGACCCAAATTCCCAGAAGCCTGGAAAGAGAATAGCCTG--------
--------------------------------------------------
-----------------ACGGTGCATTCTCTGAAAGAGACGATG---GAA
GACTGC--------------------------------------------
--------------------------------------------------
--TGGGATCAG---GACGCAGAAGCCCGA---------------------
---------CTGACAGCTCAGTGTGCGGAG--------------------
-------------------------------------GAGCGACTCGCCG
AACTGCTCCTC------------------ATCTGGGACAGAGAAAAATCA
GCCAGTCCTGCTCTTAACCACAGCACTGCACTGCAGACACCTAAAGTAGG
TTCTGTCCTTGAACACTCATCCACAAACACTGAAGACCATGAAGGTGCTG
ATAAACCACTCCACAATGACACCTCAGTGGAGCAAACCTCAGCAGGAGGA
ACTAATCCCGCAGAGAAGAAAAAGAACTGCATCAACTATGAGTGGCAGCA
GGCCCAATCACGACAGTCTGGCACAGAAAGCTCCTCCGCTACTCCTGTCT
CAGAGTCCTGC---------------------------------------
--------------------------------------------------
--------------------------------------------------
--------------------------------------------------
--------------------------------------------------
--------------------------------------------------
-----------------AATGCCACGCATCCTCCACCAGTGGCCACCAAT
CTCTGTGCTCAGCTGACACGAGAAGACCTGGAGATACCAAAACTCGACCC
GAGCGAAGTCCAGAGGAACATGAGAGAGAGCTCGGACGAGAGCCTTATGG
AACATTCACAGAAACAGTTCTGCTCTCCTGAAACGTCAGCCTCCCACGGC
CCGTTTTATCCTCTCATGAAGATGGTTTCTGAGGTTTCGGGGTCACAAGG
ATCCAGTAGGCATGGGGACACCCCTATAACCATCTTACCTAAGCAGCAGA
ACGTCCCTAAGAGACCCAGTAGCCTCAGTCTCCACGTAAAGCCTGGGAAA
ACATCCACCTCGACGTCTTCATCGCTGCGGATGAAGTTCGGAAAGCTTGG
AAAGTCAAATCTGAAGAAGGTTGAGATGGGTGTGGCTAAAAGCAGTGTGG
TGAATGCGACGCATGAAGCCCGGCTGATTACAGTTGCCAACAACGATGCG
GCGGCAGCAATGAATAAATATGCAACAGAACCAGCAGCCGAGTCAGCAGG
AAGTTCAGCCAACGAGGACTTGACCTTCGGCCTCTTAAACACCAGTCCCG
ATGAGCAGGAGCCTCTGCTGAGAAGAGAGGCGCATCCTGACAATGCAAAC
AACAACAACAGCAATAACAACAATGGTGAGGGAGATGGTGATGGAGAGAC
AGAGGGTGGAGGAGAGGGAGGAGAGAACAATGAGAGTGTCGGTCCGACAG
GGGATGCTTCGTCGTCTTCTACGGTGGAGCCGGTTGTGCTGCCTGGCCCG
TGTTCTGCTTCAACCGCCATTCCTCCACAGGCCCAAAGCCAGACACAGAC
ACACGGAGAGGCTCTGCTCAGACAGAACCGAGTGCGCAGACCAGAGAGAC
CCAACTCTCTGGATCTGTCCATCACAACACTGCCATTACTAGGAGGCAGG
TCTGTCGGCGATGGGACAGAGGGGTCAGGGGATAAAATCAAGAAGCGGGT
AAAGACGCCTTACGCACTTAAGAAGTGGCGTCCTGCCAGCTGGGTTATCA
CCACTGACACACTGGATGCCGAAGTCAACAACAACAGTCGTCACGGAGGA
GGCCTCGGGCAGAATCAGAATCAGGCTGGGACCAGCAGACCTAAATCAGC
TTCGGCTGTCTATCTAGGCAGTCGAGGAGGATCTCGCTTCTCAGATCCTA
ATGACTGTGACTTT
>ENSOANT00000009793.1_ORNAN 
--------------------------------------------------
--------------------------------------------------
--------------------------------------------------
--------------------------------------------------
--------------------------------------------------
--------------------------------------------------
--------------------------------------------------
--------------------------------------------------
--------------------------------------------------
--------------------------------------------------
--------------------------------------------------
--------------------------------------------------
--------------------------------------------------
--------------------------------------------------
-----------------ATGCCCGGCGCGCTCCTCTCCGCGCTGCGCCAG
GCTCTGCTGCTGGTGGCCGCCTGC--------------------------
--------------------------------------------------
--------------------------------------------------
------------------------------------------------GC
CTCCCTCTCGGCA-------------------------------------
--------------------------------------------------
--------------------------------------------------
-------------------------------------GGCCTGAAGTGTG
TGTGT---------------------------CTTCTATGTGAGCATACG
AAC-----------------------------------------------
-------------------------------------------TTCACCT
GC---------------CAAACGGAAGGGGCGTGCTGGGGC---------
--------------------------------------------------
-TCGGTC------ATGCTGGCCAATGGCAAAGAAGAG-------------
-----GTGACAAAGTCC---------------------------TGCATC
--------------------------------------------------
-------------------------TCACTTCCCGAGTTGAAA-------
-----------GCCCAGGTTTTTTGC------------------------
--------------------------------------------------
-CACAGCTCCAACCTC---------------------------------A
CGAAGACAGAATGCTGC---TTCACAGATTTTTGCAAC------------
---------------------AAC--------------------------
-------ATAACACTCCGCCTCCCTACA---------GCGGCAACATCTT
CTAGC---------------------------------------------
--------------------------------------------------
--------------------------------------------------
--------------------------------------------------
------TCATCTAAGCTAGGACCAGTGGAATTGACCATAATAGTTACTGT
T---------CCAGTTTGCCTCATGTCTGTAGCTGCAATG----------
--------CTCGCCATA---------------TACACATGCCAAGGCCGC
CACTGCTCC------------------------TATAAGAAGAAAAAGAG
GCAAAATATT----------------------------------------
-----------------------------------GAGGAACCCCTTTCT
GAATGCAACTTAGTAAATGCCGGGAAAACTCTTAAAGATCTAATC-----
--------------------------------------------------
--------------------TATGATATGACAACATCTGGATCT------
GGTTCTGTA---GGTTTACCACTCTTGGTCCAG-----------------
----------------AGAACAATTGCACGCACA------ATTGTCCTTC
AAGAGATAGTGGGA------------------------------------
--------------------------------------------------
-------------------------------------------------A
AAGGCCGGTTTGGT---GAAGTG------------------TGGCATGGG
AGATGGTGT---------------GGGGAA---------------GAT--
-GTGGCTGTGAAAATCTTT------TCTTCAAGA----------------
--------------------------------------------------
---------------------GATGAAAGGTCTTGGTTTCGGGAGGCAGA
AATCTATCAGACA---------------------------GTTATG---C
TG---CGA---CATGAAAACATCCTTGGC---------TTTATTGCAGCT
GATAAC---AAAGAT---------AATGGAACTTGGACTCAACTG-----
-------TGG------CTCGTATCTGAATACCATGAACAGGGC-------
--------TCACTGTTTGAC------------TACTTAAGCAGAAAC---
---------------------------ACGGTGACCGTAGATGGGATG--
-ATTAAATTGGCGCTCTCT---GTAGCCAGTGGCCTTGCCCACCTACATA
TGGAGATAGTCGGT---ACACAAGGT------------------------
--------------------------------------------------
----------------AAACCGGCAATTGCACACCGT-------------
--------------------------------------------------
--------------------------------------------------
----GATCTAAAATCAAAAAACATACTTGTGAAGAAA---TGTGAAACCT
GTGCCATAGCA---GACTTGGGC---------TTGGCTGTGAAGCACGAT
TCA---------------ATACTGAACAGTATCGAT------ATCCCTCA
GAAC---CCA---------------AGAGTAGGGACCAAAAGG-------
--------TAT---ATGGCTCCGGAAATA---CTTGATGAAACGATGAAC
ACT---------AGCATC---------TTCGAATCCTTCAAGCGTGCAGA
CATATACTCTGTTGGACTGGTGTACTGGGAGATA---------GCCCGGC
GA---------------------------TGTTCAGTT------------
------------------------GGA---------GGG-----------
--------------------------------------------------
--------------------------------------------------
---------------AAC---ATTGAGGAGTACCAG------TTGCCA--
----------------TTTTACGAT------ATGGTGCCT---TCA----
--GACCCCTCAATAGAGGAAATGAGGAAAGTTGTTTGTGAA---CAGAAA
TTTAGACCAAATATTCCCAACCAATGGCAAAGCTGTGAG-----------
--------------------------------------------------
-----------------GCACTCCGAGTAATGGGCAGGATAATG---CGG
GAGTGC--------------------------------------------
--------------------------------------------------
--TGGTTTGCA---AATGGAGCAGCTCGC---------------------
---------CTGACAGCCCTGCGTATAAAG--------------------
-------------------------------------AAAACCATTTCTC
AGCTTGGTGTA---------------------------------------
--------------------------------------------------
--------------------------------------------------
--------------------------------------------------
--------------------------------------------------
-------------------------------------------CAGGAAG
ACTCCAAAGTC---------------------------------------
--------------------------------------------------
--------------------------------------------------
--------------------------------------------------
--------------------------------------------------
--------------------------------------------------
--------------------------------------------------
--------------------------------------------------
--------------------------------------------------
--------------------------------------------------
--------------------------------------------------
--------------------------------------------------
--------------------------------------------------
--------------------------------------------------
--------------------------------------------------
--------------------------------------------------
--------------------------------------------------
--------------------------------------------------
--------------------------------------------------
--------------------------------------------------
--------------------------------------------------
--------------------------------------------------
--------------------------------------------------
--------------------------------------------------
--------------------------------------------------
--------------------------------------------------
--------------------------------------------------
--------------------------------------------------
--------------------------------------------------
--------------------------------------------------
--------------
>Q91882_XENLA_XENLA 
--------------------------------------------------
--------------------------------------------------
--------------------------------------------------
--------------------------------------------------
--------------------------------------------------
--------------------------------------------------
--------------------------------------------------
--------------------------------------------------
--------------------------------------------------
--------------------------------------------------
--------------------------------------------------
--------------------------------------------------
--------------------------------------------------
--------------------------------------------------
--------------------------ATGGCGGAGCTACCGGCCTTCTTC
TTCATCGCCTTTAGCCTCCTGCTC--------------------------
--------------------------------------------------
--------------------------------------------------
---------------------CTTGGGGTAGGC-----------------
--------------------------------------------------
--------------------------------------CCCAGCTGTGCG
--------------------------------------------------
----------------------------------CTTGAGCTTACATGTA
TGTGC---------------------------TCTAACTGCGTTCAGTCA
AAC-----------------------------------------------
-------------------------------------------TATACGT
GT---------------GTTACGGACGGTGCCTGTATGGTC---------
--------------------------------------------------
-TCTATC------TCCAATGTCGATGGAAAAGAA----------------
--TATCATTTGCGAGCC---------------------------TGCATT
--------------------------------------------------
----------------AGCCATGATTATCTGGTACCTCCTGGA-------
-----------AAACCATTTTATTGT------------------------
------------------------------------------------CT
TAGCTCAGAAGATATC---------------------------------C
GCAACACCCACTGCTGT---TACACAGATTACTGCAAC------------
---------------------AAA--------------------------
-------ATCGACGTAGGAGTGCCAACT---------GGACAAATTACAG
TTGACTCT------------------------------------------
--------------------------------------------------
--------------------------------------------------
--------------------------------------------------
------CCGTCAGGCTGGGGTCCGGTGGAGCTTGTAGCTGTTATTGCAAT
C---------CCAGTATTTCTCCTTTGTGTCATCCTTATC----------
--------GTCGTTGTC------------------TTGTTTCACTGTCAC
CAGCGAGTT------------------------TATCACAACCGCCAGAG
ACTTGACTTG----------------------------------------
-----------------------------------GAGGATCCATCATGT
GAAATGTATCTTGCAAAAGATAAAACTCTGCCAGACTTGGTCTAT-----
--------------------------------------------------
-----------------------GATCTTTCCACATCTGGTTCT------
GGCTCA------GGGCTACCACTTTTTGTGCAG-----------------
----------------CGGACTGTGGCGAGAACT------ATCGTTTTGC
AAGAGATAATCGGG------------------------------------
--------------------------------------------------
-------------------------------------------------A
AGGGTCGTTTTGGT---GAAGTT------------------TGGCGTGGG
AAGTGGAGA---------------GGCGGT---------------GAT--
-GTTGCAGTGAAAATTTTC------TCCTCCCGA----------------
--------------------------------------------------
---------------------GAAGAACGTTCATGGTTTAGGGAAGCAGA
AATCTACCAGACA---------------------------GTTATC---T
GG---CGC---CATGAAAATATCCTAGGA---------TTTATTGCTGCA
GACAAC---AAAGAC---------AATGGAACCTGGACCCAGTTG-----
-------TGG------CTTGTTTCGGACTATCATGAGCATGGA-------
--------TCGCTGTTTGAC------------TATCTGAATCGATAT---
---------------------------ACAGTTACAATTGAAGGGATG--
-ATAAAGCTTGCTCTTTCT---GCAGCTAGTGGCCTTGCTCATTTGCATA
TGGAAATTGTTGGC---ACTCAAGGA------------------------
--------------------------------------------------
----------------AAGCCTGGAATTGCTCACAGG-------------
--------------------------------------------------
--------------------------------------------------
----GATCTTAAGTCTAAGAATATTCTGGTAAAAAAG---AATGGAATGT
GCGCTATTGCA---GACTTGGGT---------CTTGCTGTAAGACATGAT
TCT---------------GCCACTGACACTATTGAC------ATTGCTCC
AAAC---CAG---------------AGAGTCGGGACCAAAAGG-------
--------TAT---ATGGCCCCTGAAGTC---TTGGATGAGACGATAAAC
ATG---------AAACAT---------TTTGATTCCTTCAAATGTGCTGA
CATTTACGCTCTGGGTCTCGTTTATTGGGAAATT---------GCCCGCA
GG---------------------------TGCAGTACA------------
------------------------GGA---------GGT-----------
--------------------------------------------------
--------------------------------------------------
---------------TTT---CACGAGGAATATCAG------CTTCCC--
----------------TTTTATGAC------CTTGTTCCT---TCA----
--GATCCATCGATTGAAGAAATGAGAAAAGTAGTGTGTGAC---CAGAAG
CTGCGACCAAACATACCTAATTGGTGGCAAAGTTATGAG-----------
--------------------------------------------------
-----------------GCTCTCCGAGTTATGGGGAAGATGATG---AGG
GAGTGC--------------------------------------------
--------------------------------------------------
--TGGTATGCC---AATGGTGCAGCCAGG---------------------
---------CTGACAGCTCTGCGCATTAAA--------------------
-------------------------------------AAAACCCTGTCAC
AGCTCAGTATA---------------------------------------
--------------------------------------------------
--------------------------------------------------
--------------------------------------------------
--------------------------------------------------
-------------------------------------------------C
AAGAAGATGTG---------------------------------------
--------------------------------------------------
--------------------------------------------------
--------------------------------------------------
--------------------------------------------------
--------------------------------------------------
--------------------------AAAATC------------------
--------------------------------------------------
--------------------------------------------------
--------------------------------------------------
--------------------------------------------------
--------------------------------------------------
--------------------------------------------------
--------------------------------------------------
--------------------------------------------------
--------------------------------------------------
--------------------------------------------------
--------------------------------------------------
--------------------------------------------------
--------------------------------------------------
--------------------------------------------------
--------------------------------------------------
--------------------------------------------------
--------------------------------------------------
--------------------------------------------------
--------------------------------------------------
--------------------------------------------------
--------------------------------------------------
--------------------------------------------------
--------------------------------------------------
--------------
>ENSDART00000002334.4_BRARE 
--------------------------------------------------
--------------------------------------------------
--------------------------------------------------
--------------------------------------------------
--------------------------------------------------
--------------------------------------------------
--------------------------------------------------
--------------------------------------------------
--------------------------------------------------
--------------------------------------------------
--------------------------------------------------
--------------------------------------------------
--------------------------------------------------
----------------------------------------------ATGA
GAGTGCGGATCCTAAACCGGACATCAGTACTGTCACTCGGGCTCTGCTCA
CTGCTTCTGCTCAGTGCTGTGGCC--------------------------
--------------------------------------------------
--------------------------------------------------
---------------------------------------GCTGCTCAGAG
TGAAGAGCGCGAG-------------------------------------
--------------------------------------CGGGAGTGTGCT
------------------------------------------------TT
TAATGACCAGCACCAGCAGGTGGATGAGCAGAGTGTGGCAGGTGACTGGC
ACATC------------------------------ACCAGAGAAAATAAC
ACC-----------------------------------------------
-------------------------------------------ATCCTGT
GC---------------AGCAAGAGCAGCCGCTGCTACGGC---------
--------------------------------------------------
-CTCTGG---GAGAAAACACATGACGGAGAGATCCGT-------------
--CTGGTCAAACAAGGC---------------------------TGTTGG
--------------------------------------------------
----------------ACTTACATTGGTGACCAGCAGGACTGC-------
-----------CATGACGACCGTTGC------------------------
------------------------GTGGTTACCACAACGCCATCGCAGAT
CCAGAATGGCACCTAC---------------------------------A
GATTCTGC---TGCTGC---AGCACCAACATGTGCAAC------------
------------------------------------------------GT
CAACTTCACAGAGAACTGGGTGCCCAGT---------CCCACCAGCACTG
CCAACCGTGAT---------------------------------------
--------------------------------------------------
--------------------------------------------------
--------------------------------------------------
------CAGCCGCCTATACACAGAGATGAGGCCATCTTCATCGCCCTGGC
C---------TCCGTCTCCATTGTGGCCGTCCTTATTGTC----------
--------GCGCTGTTC---------------TTTGGCTATCGTGTGATG
ATGGGCGAG------------------------TGTAAACAGGGCCTGCA
CAATATGGAC----------------------------------------
--------------------------------------------------
--------------------------------------------------
--------------------------------------------------
--------------------------ATGATAGAGGCTGCGCCA------
------------TCTGAACCTTCGCTGGATTTA-----------------
----------------------------GACAGT------TTAAAGCTCC
TCGAACTGATTGGC------------------------------------
--------------------------------------------------
-------------------------------------------------C
GAGGCCGCTACGGT---TCCGTC------------------TACAAGGGG
TCTCTTGAC---------------GAACGG---------------CCG--
-GTTGCAGTAAAAGTTTTT------ACCTATGCC----------------
--------------------------------------------------
---------------------AACCGGCAGAACTTTGTGAATGAGCGCTC
CATCTACCGAGTG---------------------------CCTCTT---C
TG---GAG---CATGAAAACATTGCTCGC---------TTTATCGTCGGC
GATGAGCGGATGACC---------ACTGACGGACGCATGGAGTAC-----
-------CTG------CTGGTCATGGAGTACTACCCTCATGGC-------
--------TCGCTGTGCCGC------------TATCTGAGTCTGCAC---
---------------------------ACGCTGGACTGGGTGAGCTGC--
-TGTCGTCTGGCTCATTCA---CTGACCAGAGGACTGGCCTATCTGCACA
CTGAGCTCCTGAGA---------GGA------------------------
--------------------------------------------------
-------GATATATACAAACCTGCCATTTCGCACCGG-------------
--------------------------------------------------
--------------------------------------------------
----GATCTAAACAGCCGGAATGTTCTAGTGAAGAAC---GATGGCACCT
GTGTGATCAGC---GACTTCGGT---------CTGTCTATGAAGCTGACT
GGAAATCGTCTGGTACGGCCTGGAGAAGAGGAAAACGCCGCCATCAGT--
-------------------------GAGGTGGGCACGATCCGC-------
--------TAC---ATGGCGCCGGAGGTG---CTGGAGGGAGCCGTGAAC
CTC------AGGGACTGC---------GAGTCTGCATTGAAACAGGTGGA
CATGTACGCCATCGGCCTCATCTACTGGGAGACC---------TTTATGA
GG---------------------------TGCACTGAC------------
---------------CTTTTTCCAGGA-----------------------
--------------------------------------------------
--------------------------------------------------
------------GAGACA---GTGCCAGAATACCAG------ATGGCT--
----------------TTCCAGGCC------GAGGCGGGA---AAC----
--CACCCGTCCTTTGAGGACATGCAGGTGTTGGTGTCCAGA---GAGAAA
CAGAGACCCAAGTTCCCAGAAGCCTGGAAGGAGAACAGCCTG--------
--------------------------------------------------
-----------------GCTGTGCGCTCTCTAAAGGAGACTATG---GAG
GATTGC--------------------------------------------
--------------------------------------------------
--TGGGATCAG---GATGCAGAGGCTCGT---------------------
---------CTGACAGCGCAGTGTGCAGAG--------------------
-------------------------------------GAGCGTATGGCAG
AACTGCTGCTGATTTGGGAAAGGAACAAACCTGTCAGTCCCACCATCAAT
CCCATGAGCACAGCGCTGCAGAACGAGAGGAATCTGACCCACAGCCGCAG
GGCTCCCAAAATGGGCTCTTACCCAGATTACTCTTCATCCTCTTACATCG
AGGATCATGAGGGCATGGTGAAGAACCTCCCAGGCGACGTCTCCACGTCT
GGCACTTCCTCTGTGGGTGGTGTGGGCGTGAGTGGCAGCAGTGGGGGCGT
TGCAGCGACCGGAGAGAAGAACAGAAACTCCATCAACTATGAAAGACAGC
AAGCTCAGGCG---------------------------------------
--------------------------------------------------
-------------------------------------------CAAGCTC
GACTGCCCAGTCCTGAAACCAGCGGCACAAGTTTGTCCACCACAACCACC
ACAACAGGCCTCACACCCAGTACCATCATGACCACCATCTCCGAATCGGG
CCACTCGGAGGACACAGGAGCCGGAGGAAGTGTACCAGTGTGCCTTCAAC
TCACAGAGGAAGATCTGGAGACCACCAAACTGGACCCCAAAGAGGTGGAC
AAGAACCTGAAAGAAAGTTCTGATGAGAATCTGATGGAGCACTCGCAGAA
ACAGTTCAGCGCCCCTGATCCACTCAGCTCGGGCAGCACCAGTCTTTTAT
ACCCACTGATTAAACTCGCAGCAGAAGTGACTGGAGGATCTGGAAGTGGT
GGACAAACTGATTTCGGGGTGGGCAGCAGTGGAATGAGCGACACTCCCAC
AGCCATGTTTCCTCTCCCCAAACAGCAGAATCTCCCCAAGAGGCCCACTA
GCTTACCCCTCAACACCAAAAATCCTGGTAGGGAGTCTTCGTCGTCTCGA
TTGAAATTCGGGAAGCACAAGTCCAACCTGAAGCAGGTGGAGACAGGTGT
AGCCAAGATGAACACTGTGGTGGCCGTCGAGCCACACTTGGCCACCGTCA
CCAACAATGGACCCAGTGTGCGCAGTGGTGCTGGAGTGGTCGTAGTAAAT
GGATATGGAGTGGGCAATGGTGCCAGCTCCTCTGATGCGTTTGGAAACAC
GAACCCCGTCGGGCCACAGGGTGAAGGGGGCGCTCCTCTGCTGCAGAGCC
AACTGAGCGGAGAAGACAGCCGACTCAACATCAACATCAACTCCAGCCCT
GATGAACACGAGCCCCTGCTAAGAAGAGAGCAGCCGGCCGCGCGGGATCA
CTCCGGTCGCACCAACTCCAACAACAACAACAGCAACATTCACACCACTG
CCACGGTTTGTGCGCTCACCGCTGCAGACGCCCAGATAGAGGCTTTAACC
TGCCTGTCGGGAGCGCCAGACGGAAGGGATAATGGGGTTCCATTGAGGCC
ACCTAAACCCAGAAGACCAGAGCGGCCAAACTCACTGGACCTGTCAGCCT
CTTCCCAGAATTCTTCTCTTTTAGATGAGGCCGTGTCGCAGGAGGGAAAG
GCCGGATCAGCTGAGAAGATTAAAAAACGTGTGAAGACTCCTTATTCGTT
GAAAAGATGGCGTCCTTCCACATGGGTCGTCTCCACTGATACACTAGATG
GAGAGGTGAACAACAACGGGCACAGCCAGCAGACGATGATGGCAGTAAGT
GGAGGTGGTCACCCAAGCGCTGGCCAATCAAAGTCCAGCATCGCCGTGTT
TTTGGTCGGCGGAGGAACAGCAACAGCTACTCTGACCTCCGATCCTCCAG
ATATGACCTGCCTG
>ENSDART00000058556.2_BRARE 
--------------------------------------------------
--------------------------------------------------
--------------------------------------------------
--------------------------------------------------
--------------------------------------------------
--------------------------------------------------
--------------------------------------------------
--------------------------------------------------
--------------------------------------------------
--------------------------------------------------
--------------------------------------------------
--------------------------------------------------
--------------------------------------------------
--------------------------------------------------
-----------------ATGGAGCGATATCAGCTTTCTGTGCTCTGCTGG
TGGACTTTTTTGATTTCTACAGTT--------------------------
--------------------------------------------------
--------------------------------------------------
---------------------GTGGATTGGCGC------GGAGTCGATGG
AAATAATCCTTTT-------------------------------------
-----------------TACCGTCCCTATCGGATTCCTCAACTATGTAAA
--------------------------------------------------
----------------------TTCTGTGATGTGTTGGAAAGCAACTGCA
ATGGC------------------------AAAGACACCTGTGAAAGCAAC
TGC-----------------------------------------------
----------------------------------------------TCCA
TCACGTCCATCTGTGAGAGTCCAGATGAGATCTGTGTGGCT---------
--------------------------------------------------
-ATCTGGAGGCAGAGTGATGACAACAACACAATCGAG-------------
--ACGTTG------------------------------------TGCCAC
--------------------------------------------------
-AACCCCACCGTGCCCCTCTACGGCATCATGGTGGAGAACAAC-------
-----------AACAACACCAAGTGC------------------------
------------------------------GAAATGAAAAAGAGGATTTC
AAACAGCGGCCCTTTC---------------------------------C
ACATCTGC---TCCTGC---AACGAGGTAGAGTGCAAC------------
--------------------------------------------------
-------GACATGCTGCTGTTCAAACAA----------------------
--------------------------------------------------
--------------------------------------------------
--------------------------------------------------
--------------------------------------------------
------ATAAAAAATAAAAGTATTGTTGTAAACCCATTCAAACTGTTACT
GTCGTGTAGGCCTTTCGCCGCAATTGGGGATCGGATAATC----------
--------------------------------TACACACGAAAGGACTTC
CGGTTAAGC------------------------ATGCAGAAAAAACTTAA
AACGTCGGCG----------------------------------------
-----------------------------GCCGCGACAGAGAGTCATGGC
GACAGGCTGCCGCTGGATCTGGAGAATCTCCGCGCCACGCTGATC-----
--------------------------------------------------
--------------------ACCGAGCTAACTTCTACCATCGCA------
------------GAACAGGACGTGCTCGGATCG-----------------
----------------GAGATGTTTCCAGCTCCTCCATTGCTGGATAGAG
CGCACCGTATTGGC------------------------------------
--------------------------------------------------
-------------------------------------------------C
CCGCATCTTTGGCC---------------------------GACAAGGAG
AATCAAAGA---------------GCTAGA---------------GTG--
-ATGATCGTGCGGTTTCAC------TACTTCACT----------------
--------------------------------------------------
---------------------GACAAAGTATATTGGAAAACATCTTATAT
GATCATACATGAC---------------------------ATTAAT---A
TA---ACTTTTTTTCAATGCCTGTATGTG---------TGGACAATTAGA
GGCAGAATGAAAATA---------GAAGAGCATTGTCTCGAGTTC-----
----------------------ACTAACTATATCGATTTAGGA-------
--------AATGCTGAAATA------------TATATATATACACAC---
---------------------------ATAAATCTGTGGCTCACTGTG--
-TGTATGCTAGTAAGTCCTGAATTAGCACGGGGTGCGGCCTGGAGAACCG
GAGTAAAACTTGAG------------------------------------
--------------------------------------------------
----------------ACTCTGCCAGTCAAGGAGAAC-------------
--------------------------------------------------
--------------------------------------------------
----TCACTCCTTTCCTCAGACAAAACAGAGCAAAACAAGCAACATTGCT
GCTGCATTTCT---TTCCTGGGA---------AACTGTAGTAAAAAAATC
TCT---------------TCCCTGGATAACTCTAGCTGGGCCCGGAGCGG
G------------------------AGGCCTCAGCCGGCAGGA-------
--------CAT---CTGTTCCCGAAACCA---CGGCATTCCTCACATACC
TTGCCCATTCAGCAACAT---------ATAGAAAAAGACAGTGAAACCAA
TGTTTGTCAGCTGTGCCATGTATTATGGGGACTA---------AGCCGAA
GG---------------------------TGTGTGTGT------------
------------------CTTGCAGAG-----------------------
--------------------------------------------------
--------------------------------------------------
---------------------GTTAAAGACTATGAA------CCTCCA--
----------------TTTGGCTCT------AAAGTCCGA---GAG----
--CACCCCTGTGTGGAGAGCATGAAAGACAATGTGCTGCGA---GACCGA
GGCAGGCCAGAGATCCCCAGCAGCTGGATGAAACACCAG-----------
--------------------------------------------------
-----------------GGAGTGGCAGCAGTTTGTGCAACCATC---AAT
GAATGC--------------------------------------------
--------------------------------------------------
--TGGGATCAC---GACCCTGAAGCCCGG---------------------
---------CTGACTGCACAGTGTGTGGCT--------------------
-------------------------------------GAACGCTTCAACG
AGATGGACGAC---------------------------------------
--------------------------------------------------
--------------------------------------------------
--------------------------------------------------
--------------------------------------------------
----------------------------------------------GACC
TGGACAAACTG---------------------------------------
--------------------------------------------------
--------------------------------------------------
--------------------------------------------------
--------------------------------------------------
--------------------------------------------------
--------------------------------------------------
--------------------------------------------------
--------------------------------------------------
--------------------------------------------------
--------------------------------------------------
-------TCCACCTGCAGCAGCTCTGAGGAAAAGATTCCCGAAGACTGTG
CCGTGAGCGTGAGCGACGACAAA---------------------------
--------------------------------------------------
--------------------------------------------------
--------------------------------------------------
--------------------------------------------------
--------------------------------------------------
--------------------------------------------------
--------------------------------------------------
--------------------------------------------------
--------------------------------------------------
--------------------------------------------------
--------------------------------------------------
--------------------------------------------------
--------------------------------------------------
--------------------------------------------------
--------------------------------------------------
--------------------------------------------------
--------------------------------------------------
--------------
>ENSPTRT00000039172.2_PANTR 
--------------------------------------------------
--------------------------------------------------
--------------------------------------------------
--------------------------------------------------
--------------------------------------------------
--------------------------------------------------
--------------------------------------------------
--------------------------------------------------
--------------------------------------------------
--------------------------------------------------
--------------------------------------------------
--------------------------------------------------
--------------------------------------------------
--------------------------------------------------
--------------ATGGAGGCGGCGGCCGCTGCTCCGCGTCCCCGGCTG
CTCCTCCTCGTGCTGGCGGCGGCG--------------------------
--------------------------------------------------
--------------------------------------------------
---------------------GCGGCGGCGGCG------GCG------GC
ACTGCTCCCGGGG-------------------------------------
--------------------------------------------------
--------------------------------------------------
-------------------------------GCGACGGCGTTACAGTGTT
TCTGC---------------------------CACCTCTGTACAAAAGAC
AAT-----------------------------------------------
-------------------------------------------TTTACTT
GT---------------GTGACAGATGGGCTCTGCTTTGTC---------
--------------------------------------------------
-TCTGTC------ACAGAGACCACAGACAAAGTT----------------
--ATACACAACAGCATG---------------------------TGTATA
--------------------------------------------------
----------------GCTGAAATTGACTTAATTCCTCGAGAT-------
-----------AGGCCGTTTGTATGT------------------------
------------------------------GCACCCTCTTCA--------
-AAAACTGGGTCTGTG---------------------------------A
CTACAACATATTGCTGC---AATCAGGACCATTGCAAT------------
--------------------------------------------------
----------AAAATAGAACTTCCAACT----------------------
--------------------------------------------------
--------------------------------------------------
--------------------------------------------------
--------------------ACTGTAAAGTCA------------------
------TCACCTGGCCTTGGTCCTGTGGAACTGGCAGCTGTCATTGCTGG
A---------CCAGTGTGCTTCGTCTGCATCTCACTCATG----------
--------TTGATGGTC---------------TATATCTGCCACAACCGC
ACT------------------------------GTCATTCACCATCGAGT
GCCAAATGAA----------------------------------------
-----------------------------------GAGGACCCTTCATTA
GATCGCCCTTTTATTTCAGAGGGTACTACGTTGAAAGACTTAATT-----
--------------------------------------------------
--------------------TATGATATGACAACGTCAGGTTCT------
GGCTCA------GGTTTACCATTGCTTGTTCAG-----------------
----------------AGAACAATTGCGAGAACT------ATTGTGTTAC
AAGAAAGCATTGGC------------------------------------
--------------------------------------------------
-------------------------------------------------A
AAGGTCGATTTGGA---GAAGTT------------------TGGAGAGGA
AAGTGGCGG---------------GGAGAA---------------GAA--
-GTTGCTGTTAAGATATTC------TCCTCTAGA----------------
--------------------------------------------------
---------------------GAAGAACGTTCGTGGTTCCGTGAGGCAGA
GATTTATCAAACT---------------------------GTAATG---T
TA---CGT---CATGAAAACATCCTGGGA---------TTTATAGCAGCA
GACAAT---AAAGAC---------AATGGTACTTGGACTCAGCTC-----
-------TGG------TTGGTGTCAGATTATCATGAGCATGGA-------
--------TCCCTTTTTGAT------------TACTTAAACAGATAC---
---------------------------ACAGTTACTGTGGAAGGAATG--
-ATAAAACTTGCTCTGTCC---ACGGCGAGCGGTCTTGCCCATCTTCACA
TGGAGATTGTTGGT------ACCCAA---------GGA------------
--------------------------------------------------
----------------AAGCCAGCCATTGCTCATAGA-------------
--------------------------------------------------
--------------------------------------------------
----GATTTGAAATCAAAGAATATCTTGGTAAAGAAG---AATGGAACTT
GCTGTATTGCA---GACTTAGGA---------CTGGCAGTAAGACATGAT
TCA---------------GCCACAGATACCATTGAT------ATTGCTCC
AAAC---CAC---------------AGAGTGGGAACAAAAAGG-------
--------TAC---ATGGCCCCTGAAGTT---CTCGATGATTCCATAAAT
ATG---------AAACAT---------TTTGAATCCTTCAAACGTGCTGA
CATCTATGCAATGGGCTTAGTATTCTGGGAAATT---------GCTCGAC
GA---------------------------TGTTCCATT------------
------------------------GGT---------GGA-----------
--------------------------------------------------
--------------------------------------------------
---------------ATT---CATGAAGATTACCAA------CTGCCT--
----------------TATTATGAT------CTTGTACCT---TCT----
--GACCCATCAGTTGAAGAAATGAGAAAAGTTGTTTGTGAA---CAGAAG
TTAAGGCCAAATATCCCAAACAGATGGCAGAGCTGTGAA-----------
--------------------------------------------------
-----------------GCCTTGAGAGTAATGGCTAAAATTATG---AGA
GAATGT--------------------------------------------
--------------------------------------------------
--TGGTATGCC---AATGGAGCAGCTAGG---------------------
---------CTTACAGCATTGCGGATTAAG--------------------
-------------------------------------AAAACATTATCGC
AACTCAGTCAA---------------------------------------
--------------------------------------------------
--------------------------------------------------
--------------------------------------------------
--------------------------------------------------
-------------------------------------------------C
AGGAAGGCATC---------------------------------------
--------------------------------------------------
--------------------------------------------------
--------------------------------------------------
--------------------------------------------------
--------------------------------------------------
--------------------------AAAATG------------------
--------------------------------------------------
--------------------------------------------------
--------------------------------------------------
--------------------------------------------------
--------------------------------------------------
--------------------------------------------------
--------------------------------------------------
--------------------------------------------------
--------------------------------------------------
--------------------------------------------------
--------------------------------------------------
--------------------------------------------------
--------------------------------------------------
--------------------------------------------------
--------------------------------------------------
--------------------------------------------------
--------------------------------------------------
--------------------------------------------------
--------------------------------------------------
--------------------------------------------------
--------------------------------------------------
--------------------------------------------------
--------------------------------------------------
--------------
>GSTENT00029389001.1_TETNG 
--------------------------------------------------
--------------------------------------------------
--------------------------------------------------
--------------------------------------------------
--------------------------------------------------
--------------------------------------------------
--------------------------------------------------
--------------------------------------------------
--------------------------------------------------
--------------------------------------------------
--------------------------------------------------
--------------------------------------------------
--------------------------------------------------
--------------------------------------------------
--------------------------------------------------
--------------------------------------------------
--------------------------------------------------
--------------------------------------------------
--------------------------------------------------
--------------------------------------------------
--------------------------------------ATGGCTACTGTT
--------------------------------------------------
-------------------------------------TCACCATGGTGGA
AGAGG------------AGGCAGTGGGGGTTCCGGTCCAGACTGCGGGCT
GCC-----------------------------------------------
--------------------------------------------------
--------------TGGGGCTGGGCGGCTCAGTGTTTCAGT---------
------------------------------------------GTCGGGAC
ACGGTGGGCTCGCGACAAAGGAGATCCATCGAGTGCTGCACAGATGAGGA
TTACTGCAACAAAAACC---------------------------TGCATC
--------------------------------------------------
----------CCACGCTGCCACCGCTCAAACCTCCCCACCACT-------
--------------------------------------------------
------------------------------------AGTGAG--------
-AATGTGATTGATCGG---------------------------------A
TATTTGTGTTTCTCTGT---CGTTCTGATACCTCTCCA------------
--------------------------------------------------
-------TCCACACCCTGGCTA----------------------------
--------------------------------------------------
--------------------------------------------------
--------------------------------------------------
--------------------------------------------------
------GTCTACATGGATGGGAAGATCCACCATTTGGCCCTGTTGATCTC
A---------GTTACTGTGTGCAGCCTCATACTGGTCGCC----------
--------ATCATCACC---------------TTCTGCTACATTAGGTAC
AGACGT---------------------------CAGGAGTCTCGTCCCCG
GTACAGTATT----------------------------------------
-----------------------------------GGACTGGAGCAGGAT
GAGAGTTACAGCCTGCCTGGAGAATCCTTGAAGGACCTGATTGAA-----
--------------------------------------------------
-----------------------CAGTCCCAAAGCTCTGGCTCA------
GGCTCG------GGGCTCCCTCTGTTGGTACAG-----------------
----------------AGAACTATAGCTAAGCAG------ATCCAGATGG
TAAAGCAGATAGGC------------------------------------
--------------------------------------------------
-------------------------------------------------A
AGGGCCGCTATGGA---GAGGTG------------------TGGATGGGA
AAGTGGAGG---------------GGTGAA---------------AAG--
-GTTGCCGTCAAAGTGTTC------TTCACCACG----------------
--------------------------------------------------
---------------------GACGAGGCCAGTTGGTCCAGAGAGACCGA
GATCTATCAGACC---------------------------GTCTTG---A
TG---AGA---CATGAGAACATTCTGGGT---------TTCATAGCCGCT
GACATT---AAAGGC---------ACTGGCTCCTGGACCCAGCTC-----
-------TAC------CTGATCACCGACTACCATGAAAACGGC-------
--------TCCTTGTACGAC------------TACCTCAAATCCACC---
---------------------------ACGCTGGACAACAAAGCCATG--
-CTAAGGCTGGCGTATTCC---TCGGTGTCAGGCCTCTGTCACCTCCACA
CTGAGATCTTTGGT------ACCCAA---------GGC------------
--------------------------------------------------
----------------AAGCCGGCCATCGCTCACAGA-------------
--------------------------------------------------
--------------------------------------------------
----GACCTGAAGAGCAAAAACATCCTGGTGAAAAGA---AACGGGACCT
GCTGCATCGCC---GACCTCGGA---------CTGGCGGTCAAGTTTATT
AGT---------------GACACCAATGAGGTCGAC------ATCCCTCC
CAAC---------ACA---------AAGGTTGGTACCAAGCGC-------
--------TAC---ATGCCGCCGGAGGTT---CTGGATGAGACGCTGAAC
AAA---------AGTCAC---------TTTCAGTCGTACATCATGGCGGA
CGTGTACAGCTTTGGGCTCATTCTCTGGGAGATC---------GCTCGGC
GT---------------------------TGCATCTCA------------
------------------------GGA---------GGG-----------
--------------------------------------------------
-----------ATC------------------------------------
---------------------CTTGAGGAGTACCAA------CTGCCC--
----------------TACCACGAG------TTGGTTCCA---ACA----
--GACCCTTCGTATGAGGATATGAAAGAGGTGGTCTGCACC---AAGAGA
CTACGGCCATCTTTTCCTAACCGATGGACCAGCGATGAA-----------
--------------------------------------------------
-----------------TGTTTGAGACAGATGGGGAAGCTGATG---ACA
GAATGC--------------------------------------------
--------------------------------------------------
--TGGGCTCAC---AACCCTGGCTCCCGC---------------------
---------CTCACGGCCCTCAGAGTGAAA--------------------
-------------------------------------AAAACACTGGCCA
AGATGTCAGAA---------------------------------------
--------------------------------------------------
--------------------------------------------------
--------------------------------------------------
--------------------------------------------------
-------------------------------------------------T
CACAAGACATC---------------------------------------
--------------------------------------------------
--------------------------------------------------
--------------------------------------------------
--------------------------------------------------
--------------------------------------------------
--------------------------AAGCTG------------------
--------------------------------------------------
--------------------------------------------------
--------------------------------------------------
--------------------------------------------------
--------------------------------------------------
--------------------------------------------------
--------------------------------------------------
--------------------------------------------------
--------------------------------------------------
--------------------------------------------------
--------------------------------------------------
--------------------------------------------------
--------------------------------------------------
--------------------------------------------------
--------------------------------------------------
--------------------------------------------------
--------------------------------------------------
--------------------------------------------------
--------------------------------------------------
--------------------------------------------------
--------------------------------------------------
--------------------------------------------------
--------------------------------------------------
--------------
>SINFRUT00000142582.3_FUGRU 
--------------------------------------------------
--------------------------------------------------
--------------------------------------------------
--------------------------------------------------
--------------------------------------------------
--------------------------------------------------
--------------------------------------------------
--------------------------------------------------
--------------------------------------------------
--------------------------------------------------
--------------------------------------------------
--------------------------------------------------
--------------------------------------------------
--------------------------------------------------
--------------------------------------------------
--------------------------------------------------
--------------------------------------------------
--------------------------------------------------
--------------------------------------------------
--------------------------------------------------
--------------------------------------------------
--------------------------------------------------
----------------------------------------CTGAAGTGTG
TGTGC---------------------------CAGCTGTGCATTAACCAT
ACG-----------------------------------------------
-------------------------------------------------T
GT---------GAGACCTCCTCGGACGGCGCCTGCTGGAAT---------
--------------------------------------------------
-TCAGTG------ATGCTGATTGAGGGGAAGGAGGAG-------------
--ACGGTGAAGTCC------------------------------TGCCTG
--------------------------------------------------
-------------------------TCTCCCTCTGAGCTCAAT-------
-----------GGCCAGGTTTTCTGC------------------------
------------------------------------------------TA
CAGCTCCAGAAATGTC---------------------------------T
CCAAGAGGAGCTGCTGC---TTCACAGACTTCTGCAAC------------
---------------------AAC--------------------------
-------GAGACGTTGCACCTTCATCCAGGTACAACTGAAACGTCCCCTC
AGAACATCGCCCAGCTTCAGTATTTCCACATTCTGCTAATTTCTGGTTAT
TTCTGGTTTATGGACACTCACTATCTC-----------------------
--------------------------------------------------
-----------------ACTCTCCGTCTCCCTGTGGCATCAGAAAAGCCT
TTGGAGGGGAGCAGCTGGAGCACGCTGCAGCTGGTGGTGATGAGCCTGGT
G---------CCCTGCCTCCTGCTGGGTGTCGGGGTGGCG----------
--------GCGGGCGTG---------------TTTGTCAGGCAGAGCCAC
CGCTGTGCC------------------------TACACGGCTCACAAGCA
GGATCCAGAA----------------------------------------
-----------------------------------GAACATCTGGATGAT
CAGATGCTGATGTCCACTGATAAGTGTCTCAAAGACCTGATCGGG-----
--------------------------------------------------
-----------------------GATATGAGCACCTCTGGATCT------
GGATCT------GGTCTGCCTCTGCTGGTGCAG-----------------
----------------CGGACCATCGCTCGCACC------ATCGTCCTGC
AGGAGAGCATCGGG------------------------------------
--------------------------------------------------
-------------------------------------------------A
AGGGCCGGTTCGGG---GAGGTG------------------TGGCGGGGA
AAGTGGCGA---------------GGAGAG---------------GAC--
-GTGGCGGTGAAGATCTTC------TCCTCCAGG----------------
--------------------------------------------------
---------------------GACGAGAGATCGTGGTTCCGCGAAGCCGA
AATTTACCAGACC---------------------------ATCATG---C
TC---AGA---CACGAGAACATCCTGGGC---------TTCATCGCCGCC
GACAAC---AAAGAC---------AGCGGCTCCTGGACCCAGCTC-----
-------TGG------TTGGTGTCAGAGTACCACGAGCACGGC-------
--------TCGCTGTACGAC------------TACCTGAACAGGTAC---
---------------------------ACTGTGCCTGTGGAGGGCATG--
-GTGGTCCTCGCTCTCTCT---GTGGCCAGCGGGCTGGCTCATCTCCACA
TGGAGATCATTGGC---ACACAGGGT------------------------
------AGGAGCCCGGCACCGCCTCTCATCATCAGGACATTCACGCGCTC
GTCTTTCCATCCAGGAAAACCCGCCATTGCTCACAGA-------------
--------------------------------------------------
--------------------------------------------------
----GACCTCAAGTCCAAAAACGTCCTGGTGAAGAAG---AACGGCACAG
CGGCCATCGCA---GATTTGGGT---------TTGGCTGTCAAACACGAC
TCG---------------ACCACCAACACCATCGAC------ATCCCGTC
CAACCAC------------------CGAGTGGGAACCAAGAGG-------
--------TAC---ATGGCTCCGGAACTC---TTGGACGAGACGATCAAT
ACA---------CAAAGC---------TTTGAGTCGTTCAAGCGGGCAGA
TATTTACTCGCTGGGCTTGGTGTTCTGGGAACTG---------GCCCGAA
GA---------------------------TGCTCCGTC------------
---------------------AGGGGT-----------------------
--------------------------------------------------
--------------------------------------------------
---------------CTT---CATGAAGATTTTCAG------CTGCCT--
----------------TATTACGAC------CTGGTGCCT---TCT----
--GACCCGACCATCGACGACATGAGGAAGGTGGTTTGTGAG---CAGAAA
CTCAGACCCAATGTCCCCAACCAGTGGCAGAGCTGTGAG-----------
--------------------------------------------------
-----------------GCGCTCCGTGTGATGGGCAAATTGATG---AGA
GAGTGC--------------------------------------------
--------------------------------------------------
--TGGTACGTC---AACCCGTCTGCCCGA---------------------
---------CTCACAGCTCTGCGGGTCAAG--------------------
-------------------------------------AAAACCGTCTCGC
AGCTCTCTGCC---------------------------------------
--------------------------------------------------
--------------------------------------------------
--------------------------------------------------
--------------------------------------------------
-------------------------------------------ACCAAGG
AAATCAAAATT---------------------------------------
--------------------------------------------------
--------------------------------------------------
--------------------------------------------------
--------------------------------------------------
--------------------------------------------------
--------------------------------------------------
--------------------------------------------------
--------------------------------------------------
--------------------------------------------------
--------------------------------------------------
--------------------------------------------------
--------------------------------------------------
--------------------------------------------------
--------------------------------------------------
--------------------------------------------------
--------------------------------------------------
--------------------------------------------------
--------------------------------------------------
--------------------------------------------------
--------------------------------------------------
--------------------------------------------------
--------------------------------------------------
--------------------------------------------------
--------------------------------------------------
--------------------------------------------------
--------------------------------------------------
--------------------------------------------------
--------------------------------------------------
--------------------------------------------------
--------------
>dsim_GLEANR_10601_DROSI 
--------------------------------------------------
--------------------------------------------------
--------------------------------------------------
--------------------------------------------------
--------------------------------------------------
--------------------------------------------------
--------------------------------------------------
--------------------------------------------------
--------------------------------------------------
--------------------------------------------------
--------------------------------------------------
--------------------------------------------------
------------------------ATGTTATCTGCGTCCCGGCTAATCTT
CTTGGGCGCTCTGCTCGGCGCCTCCGTTTGCGCCTCCCCCATTGAGTTCG
TAATGGACACCAGTTTAAATGGCTCTCGATCTGATCCTGCGACTGCAACC
CACGCTGGCAAATGGCCACCGACGACCAAAGCGCCGGCGCTGAGGCCTCC
ATCTGGAACAGCTGGACAGGCTTATCAGTCGCCATCGTCGTCGCTGGCCG
CTGATAACAGGAGCCACGACAACAACAACGCTAGTGCCGTGTCCATGCTG
CTGCCGCAAGACAGCGACGCATCCGGAGCAGTA------GCC------CC
TGCTGTTACTCCC-------------------------------------
--------------------------------------CAGCTGCCCATC
--------------------------------------------------
-TACATTGCTCAGCCTAGCGCGAAAAAGCCAGAAAACAAGATTAAATGCC
ACTGT---------------------------GACACGTGCAAGGAATCG
AAC-----------------------------------------------
-------------------------------------------AACATAT
GC---------------GAGACGGACGGCTTTTGTTTCACG---------
--------------------------------------------------
-TCCGTG------GAGAAGAACGCCGATGGAACCATC-------------
--ATCTTCAGCTACAGT---------------------------TGCATG
--------------------------------------------------
----------------GTTGTCAAGTACAATATGCAGCGGAGT-------
-----------AAGCCCTTCGAATGC------------------------
------------------------------CTCACCAGTAAC--------
-GAAAGGTTCGATACG---------------------------------T
ATAGGATTGATTGCTGT---AAGAGTGATTTCTGCAAT------------
--------------------------------------------------
-------AAGAATGAGATTATGAAGAGG---------ATATTTGAAACAG
ATTATGTG------------------------------------------
--------------------------------------------------
--------------------------------------------------
--------------------------------------------------
------CCACACCGACTGACCAGCTGGGAGTTTGTGGCTATCATCCTAGG
G---------GCCACCCTCTTCATTTGCTTCACGGGCACC----------
--------AGTACGTGG---------------TATTATTGCCAGCGTCGC
AAGCGC---------------------------ATGGCCAGCGGAAGGCC
GTTTGCCAAG----------------------------------------
-----------------------------------GAGGATTCAGCATAC
GATCCTATATTGAATGGTAATACAACCATACACGACATTATTGAG-----
--------------------------------------------------
--------------------------ATGACCACCTCCGGTTCG------
GGTTCGGCT---GGTCTTCCGCTGCTGGTGCAG-----------------
----------------CGTTCCATTGCCCGGCAG------GTGCAGCTGT
GTCACGTTATCGGT------------------------------------
--------------------------------------------------
-------------------------------------------------A
AGGGACGTTTCGGC---GAGGTC------------------TGGCGTGGA
CGCTGGCGA---------------GGCGAA---------------AAC--
-GTGGCGGTCAAGATCTTC------TCTAGCCGC----------------
--------------------------------------------------
---------------------GAGGAGTGTTCCTGGTTCCGTGAGGCGGA
AATCTATCAGACG---------------------------GTAATG---C
TG---CGA---CATGAGAACATTTTGGGA---------TTCATAGCTGCG
GACAAC---AAGGAC---------AATGGAACTTGGACACAGTTG-----
-------TGG------CTCGTAACCGACTACCATGAGAACGGA-------
--------TCGCTCTTTGAC------------TACCTAACCACGCAC---
---------------------------CCGGTGGACACCAACACCATG--
-CTGAACATGTCGCTGAGT---ATTGCCACTGGACTGGCGCATCTGCATA
TGGACATTGTGGGC---ACTCGCGGC------------------------
--------------------------------------------------
----------------AAGCCCGCCATCGCCCATCGT-------------
--------------------------------------------------
--------------------------------------------------
----GATCTCAAATCCAAAAACATACTGGTCAAATCA---AATCTAAGCT
GTGCTATTGGA---GATTTGGGT---------CTGGCCGTGCGTCATGTG
GAG---------------AAGAATGACTCTGTGGAC------ATACCTTC
CACT---CAT---------------CGTGTGGGTACCAAGCGC-------
--------TAT---ATGGCGCCCGAGGTG---CTGGACGAGAGTATGAAT
GAT---------CAGCAC---------TTTGACTCGTACAAGCGGGCGGA
TGTGTACGCCTTTGGACTGATCCTCTGGGAGATT---------GCACGTC
GC---------------------------TGCAACATG------------
------------------------GGC-----------------------
--------------------------------------------------
--------------------------------------------------
------------ATGATA---TACGATGAGTATCAA------TTGCCA--
----------------TATTACGAT------GTCGTGCAG---CCA----
--GATCCCAGCATTGAGGAGATGAAGAAAGTGGTTTGCATC---GAGAAG
TGCCGGCCAAACATTCCAAACCGCTGGCATGGCTCCGAT-----------
--------------------------------------------------
-----------------GTGCTCCACAACATGGCCAAGGTGATG---AAG
GAGTGC--------------------------------------------
--------------------------------------------------
--TGGTATCCC---AATCCTGTGGCCCGA---------------------
---------TTGACAGCGCTTCGCATCAAA--------------------
-------------------------------------AAGACACTTGCTA
GCATCAGTGTG---------------------------------------
--------------------------------------------------
--------------------------------------------------
--------------------------------------------------
--------------------------------------------------
-------------------------------------------------G
AGGACAAGGTC---------------------------------------
--------------------------------------------------
--------------------------------------------------
--------------------------------------------------
--------------------------------------------------
--------------------------------------------------
--------------------------AAGAAC------------------
--------------------------------------------------
--------------------------------------------------
--------------------------------------------------
--------------------------------------------------
--------------------------------------------------
--------------------------------------------------
--------------------------------------------------
--------------------------------------------------
--------------------------------------------------
--------------------------------------------------
--------------------------------------------------
--------------------------------------------------
--------------------------------------------------
--------------------------------------------------
--------------------------------------------------
--------------------------------------------------
--------------------------------------------------
--------------------------------------------------
--------------------------------------------------
--------------------------------------------------
--------------------------------------------------
--------------------------------------------------
--------------------------------------------------
--------------
>ENSORLT00000009818.1_ORYLA 
--------------------------------------------------
--------------------------------------------------
--------------------------------------------------
--------------------------------------------------
--------------------------------------------------
--------------------------------------------------
--------------------------------------------------
--------------------------------------------------
--------------------------------------------------
--------------------------------------------------
--------------------------------------------------
--------------------------------------------------
--------------------------------------------------
----------------------AACCACTCATTACCCGAAAGAATTATTC
ATGCATTTATGTTAAATGTGATATTCTCTCAGACCAACATGTTGGAGACC
ATGCTCCTGAAGAGCGGATGGAAG--------------------------
--------------------------------------------------
--------------------------------------------------
---------------------GATGGATCAGAG------CGA------AG
GGCGGAGGAGAGC-------------------------------------
--------------------------------------AGCACAGCCACC
--------------------------------------------------
----------------------GCCTCGGTTCAGAACACGCTGCGGTGCC
ACTGC------------------------TACCCGCAGTGCCCCGAAGGC
TCT-----------------------------------------------
-------------------------------------GTCAACAACACTT
GC---------------ATGACTAACGGCTTCTGCTTCACC---------
--------------------------------------------------
-ATGGTT------ACGGAGGAGGAGGTGGGTCAAGTC-------------
--GTGCTGACAGCAGGT---------------------------TGTTTA
--------------------------------------------------
-------------------------------TCGCTGGCCGGC-------
-----------TCCGAGTTCCAGTGC------------------------
------------------------------------AGAGAT--------
-TCATGGAGTGCGCGC---TTGTGGAGAAAG------------------C
TGGAATGC---TGCACG---AATCAGGACTACTGCAAC------------
------------------CGAGAC--------------------------
-------CTCCACCCAACGCTCCCCCCG------------------CTTG
TGACATCA------------------------------------------
--------------------------------------------------
--------------------------------------------------
--------------------------------------------------
------GAGTTCATGAACAGCAGTATCCAGTACATTGCGCTCTTCACTTC
C---------GTTACACTCTGCAGCATCCTCTTAGTCATT----------
--------ATTGCCTTG------------------TGCTACTTCAGATAT
AAGCGT---------------------------CAGGCATCACAACCACG
CTACAGTGCA----------------------------------------
-----------------------------------GATCTTGACCAGGAT
GAGATTTACATCCCGCCAGGAGATTCTCTGAAGGACCTGATGGAG-----
--------------------------------------------------
-----------------------CATACCCGCAGCATTGGGTCA------
GGATCTGGGTCAGGACTCCCTCTGCTGGTTCAG-----------------
----------------CGCACCATTGCCAGGCAG------ATTCAGATGG
TTAAACAGATCGGG------------------------------------
--------------------------------------------------
-------------------------------------------------A
AAGGGCGATATGGA---GAAGTC------------------TGGATGGGA
AAATGGAGG---------------GAAGAG---------------AAA--
-GTAGCTGTGAAAGTCTTC------TTCACCACT----------------
--------------------------------------------------
---------------------GAGGAGGAAAGCTGGTTCAGAGAGACAGA
GATCTATCAAACC---------------------------TTCCTG---A
TG---AGG---CATGACAACATACTGGGG---------TTCATAGCAGCC
GATATT---AAAGGA---------ACAGGCTCGTGGACTCAGCTG-----
-------TAC------CTCATTACAGACTACCATGAGAATGGA-------
--------TCCTTGTATGAC------------TACCTTAAGTCTAAC---
---------------------------ACCTTAGATGTCATGGCTTTG--
-CTCAAGCTGGCCTTCTCC---TCTATCTCAGGCCTCTGTCACTTACACA
CAGAGATCTACGGC------ACTCAG---------GGC------------
--------------------------------------------------
----------------AAGCCTGCCATCGCACACCGA-------------
--------------------------------------------------
--------------------------------------------------
----GACCTGAAGAGCAAAAACATTCTGGTCAAGAAG---AACGGCTCCT
GCTGCATCGCA---GACTTGGGG---------CTCGCTGTTAAGTACAAA
AGT---------------GACACAGATGAGGTCGAC------ATCCCTCT
TAAC---------TTG---------AGAGTGGGAACAAAGCGC-------
--------TAC---ATGCCACCTGAAGTG---TTAGACGAGACCTTGAAC
AGG---------ACTACG---------TTCCAGTCTTTTATAATGGCTGA
CATGTACAGCTTTGGTCTTATCCTTTGGGAGATG---------GCCCGGC
GT---------------------------TGCATCTCT------------
------------------------GGG---------GGC-----------
--------------------------------------------------
-----------ATT------------------------------------
---------------------GTGGAGGATTATCAG------CTGCCC--
----------------TATTATGAC------CTCGTGCCC---ACC----
--GACCCGTCCTATGAGGACATGAGAGAAGTTGTTTGCATA---AAGAAG
CAGAGACCTTTATTTGTTAATCATTGGAGCAATGAG--------------
--------------------------------------------------
-----------------TGTCTAAGACAGATGGGGAAGCTGATG---TCA
GAGTGT--------------------------------------------
--------------------------------------------------
--TGGGCTCAC---AACCCAGCCTGTCGC---------------------
---------CTAACAGCCTTGCGGGTGAGG--------------------
-------------------------------------AAGACTGTGGCGA
AGATGTTAGAA---------------------------------------
--------------------------------------------------
--------------------------------------------------
--------------------------------------------------
--------------------------------------------------
-------------------------------------------------T
CCCAAGACATC---------------------------------------
--------------------------------------------------
--------------------------------------------------
--------------------------------------------------
--------------------------------------------------
--------------------------------------------------
--------------------------AAACTG------------------
--------------------------------------------------
--------------------------------------------------
--------------------------------------------------
--------------------------------------------------
--------------------------------------------------
--------------------------------------------------
--------------------------------------------------
--------------------------------------------------
--------------------------------------------------
--------------------------------------------------
--------------------------------------------------
--------------------------------------------------
--------------------------------------------------
--------------------------------------------------
--------------------------------------------------
--------------------------------------------------
--------------------------------------------------
--------------------------------------------------
--------------------------------------------------
--------------------------------------------------
--------------------------------------------------
--------------------------------------------------
--------------------------------------------------
--------------
>ENSMMUT00000026424.2_MACMU 
--------------------------------------------------
--------------------------------------------------
--------------------------------------------------
--------------------------------------------------
--------------------------------------------------
--------------------------------------------------
--------------------------------------------------
--------------------------------------------------
--------------------------------------------------
--------------------------------------------------
--------------------------------------------------
--------------------------------------------------
--------------------------------------------------
--------------------------------------------------
--------------------------------------------------
--------------------------------------------------
--------------------------------------------------
--------------------------------------------------
------------------------GGCTCTGGG------CGT------GG
GGAGGCTGAGACA-------------------------------------
--------------------------------------CGGGAGTGCATC
--------------------------------------------------
-------------------------------TACTACAACGCCAACTGGG
AGCTG------------------------GAGCGCACCAACCAGAGCGGC
CTG-----------------------------------------------
-------------------------------------------GAGCGCT
GC---GAGGGCGAGCAGGACAAGCGGCTGCACTGCTACGCC---------
--------------------------------------------------
-TCCTGG------CGCAACAGCTCTGGCACCATCGAG-------------
--CTCGTGAAGAAGGGC---------------------------TGCTGG
--------------------------------------------------
----------------------CTAGATGACTTCAACTGCTAT-------
-----------GATAGGCAGGAGTGT------------------------
---------------------------------------GTGGCCACTGA
GGAGAACCCCCAGGTG---------------------------------T
ACTTCTGC---TGCTGT---GAAGGCAACTTCTGCAAC------------
---------------------GAG--------------------------
-------CGCTTCACTCATTTGCCAGAG---------GCTGGGGGCCCGG
AAGTC---------------------------------------------
--------------------------------------------------
--------------------------------------------------
-----------------ACGTATGAGCCACCT------------------
------CCGACAGCCCCCACCCTGCTCACGGTGCTGGCCTACTCACTGCT
G---------CCCATTGGGGGCCTTTCCCTCATCGTCCTG----------
--------CTGGCCTTT---------------TGGATGTACCGGCATCGC
AAGCCC---------------------------CCGTACGGTCATGTGGA
CATCCATGAG----------------------------------------
--------------------------------------------------
--------------------------------------------------
--------------------------------------------------
--------------------------------GACCCTGGGCCT------
CCACCC------CCATCCCCTCTGGTGGGCCTG-----------------
----------------------------AAGCCA------CTGCAGCTGC
TGGAGATCAAGGCT------------------------------------
--------------------------------------------------
-------------------------------------------------C
GGGGGCGCTTTGGC---TGTGTC------------------TGGAAGGCC
CAGCTCATG---------------AATGAC---------------TTT--
-GTAGCTGTCAAGATCTTC------CCACTCCAG----------------
--------------------------------------------------
---------------------GACAAGCAGTCGTGGCAGAGTGAACGGGA
GATCTTCAGCACA---------------------------CCTGGC---A
TG---AAG---CACGAGAACCTGCTACAG---------TTCATTGCTGCC
GAGAAG---CGAGGC---------TCCAACCTCGAAGTAGAGCTG-----
-------TGG------CTCATCACGGCCTTCCACGACAAGGGC-------
--------TCCCTCACGGAT------------TACCTCAAGGGGAAC---
---------------------------ATCATCACATGGAACGAACTG--
-TGTCATGTAGCAGAGACG---ATGTCGCGAGGCCTCTCATACCTGCATG
AGGACGTGCCCTGG---TGCCGTGGC------------------------
--------------------------------------------------
-------GAGGGCCACAAGCCGTCTATTGCCCACAGG-------------
--------------------------------------------------
--------------------------------------------------
----GACTTTAAAAGTAAGAATGTATTGCTGAAGAGC---GACCTCACAG
CCGTGCTGGCT---GACTTTGGC---------TTGGCTGTTCGATTTGAG
CCA---------------GGGAAACCTCCAGGGGAC------ACCCACGG
A------------------------CAGGTAGGCACGAGACGG-------
--------TAC---ATGGCTCCTGAGGTG---CTCGAGGGAGCCATCAAC
TTC---------CAGAGA------------GATGCCTTCCTGCGCATTGA
CATGTATGCCATGGGGCTGGTGCTGTGGGAGCTT---------GTGTCTC
GC---------------------------TGCAAGGCT------------
------------------GCAGACGGA---------CCC-----------
--------------------------------------------------
--------------------------------------------------
---------------------GTGGATGAGTACATG------CTGCCC--
----------------TTTGAGGAA------GAGATTGGC---CAG----
--CACCCTTCGTTGGAGGAGCTGCAGGAGGTGGTGGTGCAC---AAGAAG
ATGAGGCCCACCATTAAGGATCACTGGTTGAAACACCCG-----------
--------------------------------------------------
-----------------GGCCTGGCCCAGCTTTGTGTGACCATC---GAG
GAGTGC--------------------------------------------
--------------------------------------------------
--TGGGACCAT---GATGCAGAGGCTCGC---------------------
---------TTGTCTGCGGGCTGTGTGGAG--------------------
-------------------------------------GAGCGGGTGTCCC
TGATTCGGAGG---------------------------------------
--------------------------------------------------
--------------------------------------------------
--------------------------------------------------
--------------------------------------------------
-------------------------------TCGGTCAACGGCACTACCT
CGGACTGTCTC---------------------------------------
--------------------------------------------------
--------------------------------------------------
--------------------------------------------------
--------------------------------------------------
--------------------------------------------------
--------------------------------------------------
--------------------------------------------------
--------------------------------------------------
--------------------------------------------------
------------------------------------------------GT
TTCCCTGGTGACCTCTGTCACCAATGTGGACCTGCCCCCTAAAGAGTCAA
GCATC---------------------------------------------
--------------------------------------------------
--------------------------------------------------
--------------------------------------------------
--------------------------------------------------
--------------------------------------------------
--------------------------------------------------
--------------------------------------------------
--------------------------------------------------
--------------------------------------------------
--------------------------------------------------
--------------------------------------------------
--------------------------------------------------
--------------------------------------------------
--------------------------------------------------
--------------------------------------------------
--------------------------------------------------
--------------------------------------------------
--------------
>O42339_XENLA_XENLA 
--------------------------------------------------
--------------------------------------------------
--------------------------------------------------
--------------------------------------------------
--------------------------------------------------
--------------------------------------------------
--------------------------------------------------
--------------------------------------------------
--------------------------------------------------
--------------------------------------------------
--------------------------------------------------
--------------------------------------------------
--------------------------------------------------
-------------------------------------------ATGAGAA
AACGACTTTTCATTGCATGTTTTGGAGTCTTGCTGCTTGCAATTCATGCC
CAAGGACAGGACTTCAACATCTTG--------------------------
--------------------------------------------------
--------------------------------------------------
---------------------CCACACAGAACA------GGG------AT
GAAATCAAATTCA-------------------------------------
--------------------------------------GACCCAAAGAAG
---------------------------------------------CAGGA
AAACGGCGTAACACTGGCACCAGAGGATACACTACCATTTCTAAATTGTT
ACTGC------------------------TCTGGATACTGTCCTCAAAAT
GCT---------------------GTA-----------------------
----------------------------------------AACAATACAT
GC---------------ATAACAAATGGTCAGTGCTTTGCA---------
--------------------------------------------------
-ATGATT------GAAGAAGATGACCATGGGGATATC-------------
--ATTTGGACATCAGGC---------------------------TGCATG
--------------------------------------------------
-------------------------------AAAATGGAGGGT-------
-----------TCAGACTTTCAGTGC------------AAGGAT------
------------------------------------TCCCCG--------
-AAAGCCCTGTCACGG---------------------------------A
GAACTATTGAGTGTTGC---CGGACTGATTTCTGTAAC------------
------------------CGTGAT--------------------------
-------TTGCAGCCTACATTGTCGCCA----------------------
--------------------------------------------------
--------------------------------------------------
--------------------------------------------------
--------------------------------------------------
------AAGATCGCAGATGGAGAATATGGCTTGCGATTCATTGCTCTTAT
C---------ATTTCGATGGTGGTCTGTGTTATTTTTATAGCAGGCTTCA
TT------CTTATCATA---------------TGGATTTACAAACATAAA
CTA------------------------------CATTCCCAAAGGATGCT
TTATAACCGA----------------------------------------
-----------------------------------AATTTGGATCCTGAT
GATGCCTTTATACCTGCTGGGGAGTCCCTAAAGGCTCTTATTGAT-----
--------------------------------------------------
-----------------------ATATCACAAAGCTCGGGTAGT------
GGCTCA------GGGCTGCCTTTATTGGTGCAG-----------------
----------------CGTACTATAGCCAAGCAG------ATCCAGATGG
TTAGACAGATAGGA------------------------------------
--------------------------------------------------
-------------------------------------------------A
AGGGAAGGTATGGT---GAAGTA------------------TGGATGGGA
AAATGGAGA---------------GGAGAG---------------AAG--
-GTGGCCGTCAAAGTGTTC------TTTACTGCT----------------
--------------------------------------------------
---------------------GAAGAAGCCAGTTGGTTCCGTGAAACTGA
AATCTACCAAACT---------------------------GTCCTC---A
TG---CGG---CACGAGAACATACTTGGT---------TTTGTAGCAGCT
GACATT---AAAGGA---------ACAGGCTCATGGACACAGATG-----
-------TAC------CTGATAACAGAGTATCATGAAAATGGA-------
--------TCGCTGTATGAC------------TTCCTTAAGTGTACC---
---------------------------ACTCTGGATACTCGATCTTTA--
-CTCAAGCTTGCATATTCA---GCAGCCTGTGGATTGTGTCACCTCCACA
CTGAAATATATGGC------ACTCAA---------GGA------------
--------------------------------------------------
----------------AAACCTGCAATTGCACACAGG-------------
--------------------------------------------------
--------------------------------------------------
----GATCTGAAAAGTAAAAACATACTTATAAAAGAA---AATTGGACAT
GCTGCATTGCT---GATCTTGGA---------CTGGCAGTAAAATTTAAC
AGT---------------GATACACATGAAGTTGAT------ATTCCCCT
GAAC---------ACA---------CGTGTTGGGACAAAGCGT-------
--------TAT---ATGGCCCCAGAGGTT---CTGGATGAAAGTCTAAAT
AAG---------AATCAC---------TTCCAGGCTTATATTATGGCAGA
TATCTACAGCTTTAGTTTAATTGTCTGGGAGATG---------ACTCGTC
GC---------------------------TGCATAACT------------
------------------------GGA---------GGA-----------
--------------------------------------------------
-----------ATT------------------------------------
---------------------GTGGAAGAGTATCAG------TTGCCT--
----------------TACTATGAC------ATGGTGCCA---AAT----
--GATCCATCCTTTGAGGATATGAGAGAAGTTGTCTGCATG---AAATGT
CTAAGGCCTACAGTATCAAATAGATGGAACAGTGATGAA-----------
--------------------------------------------------
-----------------TGTTTGAGAGCTATTTTAAAGCTGATG---GCA
GAGTGC--------------------------------------------
--------------------------------------------------
--TGGGCTCAA---AACCCTGCTTCCCGT---------------------
---------CTCACAGCTCTGCGAATCAAG--------------------
-------------------------------------AAAACGCTTGCAA
AGATGGTGGAG---------------------------------------
--------------------------------------------------
--------------------------------------------------
--------------------------------------------------
--------------------------------------------------
-------------------------------------------------T
CCCAGGACGTC---------------------------------------
--------------------------------------------------
--------------------------------------------------
--------------------------------------------------
--------------------------------------------------
--------------------------------------------------
--------------------------AAGATT------------------
--------------------------------------------------
--------------------------------------------------
--------------------------------------------------
--------------------------------------------------
--------------------------------------------------
--------------------------------------------------
--------------------------------------------------
--------------------------------------------------
--------------------------------------------------
--------------------------------------------------
--------------------------------------------------
--------------------------------------------------
--------------------------------------------------
--------------------------------------------------
--------------------------------------------------
--------------------------------------------------
--------------------------------------------------
--------------------------------------------------
--------------------------------------------------
--------------------------------------------------
--------------------------------------------------
--------------------------------------------------
--------------------------------------------------
--------------
>BMPR1B_ENST00000264568.1_HUMAN 
--------------------------------------------------
--------------------------------------------------
--------------------------------------------------
--------------------------------------------------
--------------------------------------------------
--------------------------------------------------
--------------------------------------------------
--------------------------------------------------
--------------------------------------------------
--------------------------------------------------
--------------------------------------------------
--------------------------------------------------
--------------------------------------------------
--------------------------------------------------
--------------------------------ATGCTTTTGCGAAGTGCA
GGAAAATTAAATGTGGGCACCAAG--------------------------
--------------------------------------------------
--------------------------------------------------
---------------------AAAGAGGATGGT------GAGAGTACAGC
CCCCACCCCCCGT-------------------------------------
--------------------------------------------------
--------------------------------------------------
-------------------------------CCAAAGGTCTTGCGTTGTA
AATGC------------------------CACCACCATTGTCCAGAAGAC
TCA-----------------------------------------------
-------------------------------------GTCAACAATATTT
GC---------------AGCACAGACGGATATTGTTTCACG---------
--------------------------------------------------
-ATGATA------GAAGAGGATGACTCTGGGTTGCCT-------------
--GTGGTCACTTCTGGT---------------------------TGCCTA
--------------------------------------------------
-------------------------------GGACTAGAAGGC-------
-----------TCAGATTTTCAGTGT------------------------
------------------------------------CGGGACACTCCCAT
TCCTCATCAAAGAAGA----------------------------------
--TCAATTGAATGCTGCACAGAAAGGAACGAATGTAAT------------
------------------AAAGAC--------------------------
-------CTACACCCTACACTGCCTCCA----------------------
--------------------------------------------------
--------------------------------------------------
--------------------------------------------------
-----------------TTGAAAAACAGA---------------------
------GATTTTGTTGATGGACCTATACACCACAGGGCTTTACTTATATC
T---------GTGACTGTCTGTAGTTTGCTCTTGGTCCTT----------
--------ATCATATTA---------------TTTTGTTACTTCCGGTAT
AAAAGA---------------------------CAAGAAACCAGACCTCG
ATACAGCATT----------------------------------------
-----------------------------------GGGTTAGAACAGGAT
GAAACTTACATTCCTCCTGGAGAATCCCTGAGAGACTTAATTGAG-----
--------------------------------------------------
-----------------------CAGTCTCAGAGCTCAGGAAGT------
GGATCA------GGCCTCCCTCTGCTGGTCCAA-----------------
----------------AGGACTATAGCTAAGCAG------ATTCAGATGG
TGAAACAGATTGGA------------------------------------
--------------------------------------------------
-------------------------------------------------A
AAGGTCGCTATGGG---GAAGTT------------------TGGATGGGA
AAGTGGCGT---------------GGCGAA---------------AAG--
-GTAGCTGTGAAAGTGTTC------TTCACCACA----------------
--------------------------------------------------
---------------------GAGGAAGCCAGCTGGTTCAGAGAGACAGA
AATATATCAGACA---------------------------GTGTTG---A
TG---AGG---CATGAAAACATTTTGGGT---------TTCATTGCTGCA
GATATC---AAAGGG---------ACAGGGTCCTGGACCCAGTTG-----
-------TAC------CTAATCACAGACTATCATGAAAATGGT-------
--------TCCCTTTATGAT------------TATCTGAAGTCCACC---
---------------------------ACCCTAGACGCTAAATCAATG--
-CTGAAGTTAGCCTACTCT---TCTGTCAGTGGCTTATGTCATTTACACA
CAGAAATCTTTAGT---ACTCAAGGC------------------------
--------------------------------------------------
----------------AAACCAGCAATTGCCCATCGA-------------
--------------------------------------------------
--------------------------------------------------
----GATCTGAAAAGTAAAAACATTCTGGTGAAGAAA---AATGGAACTT
GCTGTATTGCT---GACCTGGGC---------CTGGCTGTTAAATTTATT
AGT---------------GATACAAATGAAGTTGAC------ATACCACC
TAAC---ACT---------------CGAGTTGGCACCAAACGC-------
--------TAT---ATGCCTCCAGAAGTG---TTGGACGAGAGCTTGAAC
AGA---------AATCAC---------TTCCAGTCTTACATCATGGCTGA
CATGTATAGTTTTGGCCTCATCCTTTGGGAGGTT---------GCTAGGA
GA---------------------------TGTGTATCA------------
------------------------GGA---------GGT-----------
--------------------------------------------------
--------------------------------------------------
---------------ATA---GTGGAAGAATACCAG------CTTCCT--
----------------TATCATGAC------CTAGTGCCC---AGT----
--GACCCCTCTTATGAGGACATGAGGGAGATTGTGTGCATC---AAGAAG
TTACGCCCCTCATTCCCAAACCGGTGGAGCAGTGATGAG-----------
--------------------------------------------------
-----------------TGTCTAAGGCAGATGGGAAAACTCATG---ACA
GAATGC--------------------------------------------
--------------------------------------------------
--TGGGCTCAC---AATCCTGCATCAAGG---------------------
---------CTGACAGCCCTGCGGGTTAAG--------------------
-------------------------------------AAAACACTTGCCA
AAATGTCAGAG---------------------------------------
--------------------------------------------------
--------------------------------------------------
--------------------------------------------------
--------------------------------------------------
-------------------------------------------------T
CCCAGGACATT---------------------------------------
--------------------------------------------------
--------------------------------------------------
--------------------------------------------------
--------------------------------------------------
--------------------------------------------------
--------------------------AAACTC------------------
--------------------------------------------------
--------------------------------------------------
--------------------------------------------------
--------------------------------------------------
--------------------------------------------------
--------------------------------------------------
--------------------------------------------------
--------------------------------------------------
--------------------------------------------------
--------------------------------------------------
--------------------------------------------------
--------------------------------------------------
--------------------------------------------------
--------------------------------------------------
--------------------------------------------------
--------------------------------------------------
--------------------------------------------------
--------------------------------------------------
--------------------------------------------------
--------------------------------------------------
--------------------------------------------------
--------------------------------------------------
--------------------------------------------------
--------------
>ENSMMUT00000014002.2_MACMU 
--------------------------------------------------
--------------------------------------------------
--------------------------------------------------
--------------------------------------------------
--------------------------------------------------
--------------------------------------------------
--------------------------------------------------
--------------------------------------------------
--------------------------------------------------
--------------------------------------------------
--------------------------------------------------
--------------------------------------------------
--------------------------------------------------
--------------------------------------------------
--------------ATGGGTCGGGGGCTGCTCAGGGGCCTGTGGCCGCTG
CACATCGTCCTGTGGACGCGTATC--------------------------
--------------------------------------------------
--------------------------------------------------
---------------------GCCAGCACGATC------CCACCGCACGT
TCAGAAGTCGGTT-------------------------------------
--------------------------------------AACAATGACATG
------------------------ATGGTCACTGACAACAATGGTGCAGT
CAAGTTTCCACAACTGTGTAAATTTTGTGATGTGAGATTTTCCACCTGTG
ACAAC------------------------CAGAAATCCTGCCTGAGCAAC
TGC-----------------------------------------------
----------------------------------------------AGCA
TCACCTCCATCTGTGAAAAGCCACAGGAAGTCTGTGTGGCT---------
--------------------------------------------------
-GTATGG------AGAAAGAATGACGAGAACATA----------------
--ACACTAGAGACAGTT---------------------------TGCCAT
--------------------------------------------------
-GATCCCAAGCTCCCCTACCATGACTTTATTCTGGAAGATGCT-------
-----------GCTTCTCCAAAGTGC------------------------
------------------------------ATTATGAAGGAAAAAAAAAA
GCCTGGTGAGACTTTC---------------------------------T
TCATGTGT---TCCTGT---AGCTCTGATGAGTGCAAT------------
--------------------------------------------------
-------GACAACATCATCTTCTCAGAA----------------------
--------------------------------------------------
--------------------------------------------------
--------------------------------------------------
-----------GAATACAACACCAGCAATCCT------------------
------GACTTGTTGCTAGTCATATTTCAAGTGACAGGCATCAGCCTCCT
G---------CCACCACTGGGAGTTGCCATATCTGTCATC----------
--------ATCATCTTC---------------TACTGCTACCGCGTTAAC
CGGCAGCAGAAGCTGAGCTCA------------TCCTGGGAAGCTGGCAA
GCCACGGAAG----------------------------------------
-----------------------------------CTCATGGACTTCAGC
GAGCACTGTGCCATCATCCTGGAAGACGACCGCTCCGACATCAGC-----
--------------------------------------------------
--------------------------------------------------
TCCACA------TGCGCCAACAACATCAACCAC-----------------
----------------AACACAGAGCTGCTGCCT------ATTGAACTGG
ACACCCTGGTGGGG------------------------------------
--------------------------------------------------
-------------------------------------------------A
AAGGTCGCTTTGCT---GAGGTC------------------TATAAGGCC
AAGCTGAAG---------------CAGAACACTTCAGAGCAGTTTGAGAC
AGTGGCAGTCAAGATCTTT------CCCTATGAG----------------
--------------------------------------------------
---------------------GAGTATGCCTCTTGGAAGACGGAGAAGGA
CATCTTCTCAGAC---------------------------ATCAAC---C
TG---AAG---CATGAGAACATACTCCAG---------TTCCTGACAGCT
GAGGAG---CGCAAG---------ACGGAGTTGGGGAAACAGTAC-----
-------TGG------CTGATCACTGCCTTCCATGCCAAGGGC-------
--------AACCTACAGGAG------------TACCTGACGCGGCAT---
---------------------------GTCATCAGCTGGGAGGACCTG--
-CGCAAACTGGGCAGCTCC---CTCGCCCGGGGCATTGCCCACCTCCACA
GTGATCACACTCCG---TGCGGGAGG------------------------
--------------------------------------------------
-------------CCCAAGATGCCCATCGTGCACAGG-------------
--------------------------------------------------
--------------------------------------------------
----GACCTCAAGAGCTCCAATATCCTCGTGAAGAAC---GACCTGACCT
GCTGCCTGTGT---GACTTTGGG---------CTTTCCCTGCGTCTGGAC
CCT---------------ACTCTGTCTGTGGATGAC------CTGGCTAA
CAGC---GGG---------------CAGGTGGGAACTGCAAGA-------
--------TAC---ATGGCTCCAGAAGTC---CTAGAATCCAGGATGAAT
TTG---------GAGAAT---------GTAGAGTCCTTTAAGCAGACCGA
TGTCTACTCCATGGCTCTGGTGCTCTGGGAAATG---------ACATCGC
GC---------------------------TGTAATGCG------------
---------------------GTGGGA---------GAA-----------
--------------------------------------------------
--------------------------------------------------
---------------------GTAAAAGATTATGAG------CCTCCA--
----------------TTTGGTTCC------AAGGTGCGG---GAG----
--CACCCCTGTGTTGAAAGCATGAAGGACAACGTGTTGAGA---GATCGA
GGACGACCAGAAATTCCCAGCTTCTGGCTCAACCACCAG-----------
--------------------------------------------------
-----------------GGCATCCAGATGGTGTGTGAGACGTTG---ACT
GAGTGC--------------------------------------------
--------------------------------------------------
--TGGGACCAC---GACCCAGAGGCCCGC---------------------
---------CTCACAGCCCAGTGTGTGGCA--------------------
-------------------------------------GAACGCTTCAGTG
AGCTGGAGCAC---------------------------------------
--------------------------------------------------
--------------------------------------------------
--------------------------------------------------
--------------------------------------------------
-------------------------------------------------C
TGGACAGGCTC---------------------------------------
--------------------------------------------------
--------------------------------------------------
--------------------------------------------------
--------------------------------------------------
--------------------------------------------------
--------------------------------------------------
--------------------------------------------------
--------------------------------------------------
--------------------------------------------------
--------------------------------------------------
----TCGGGGAGGAGCTGCTCCGAGGAGAAGATTCCTGAAGACGGCTCCC
TAAACACTACCAAA------------------------------------
--------------------------------------------------
--------------------------------------------------
--------------------------------------------------
--------------------------------------------------
--------------------------------------------------
--------------------------------------------------
--------------------------------------------------
--------------------------------------------------
--------------------------------------------------
--------------------------------------------------
--------------------------------------------------
--------------------------------------------------
--------------------------------------------------
--------------------------------------------------
--------------------------------------------------
--------------------------------------------------
--------------------------------------------------
--------------
>ENSCINT00000029376.1_CIOIN 
--------------------------------------------------
--------------------------------------------------
--------------------------------------------------
--------------------------------------------------
--------------------------------------------------
--------------------------------------------------
--------------------------------------------------
--------------------------------------------------
--------------------------------------------------
--------------------------------------------------
--------------------------------------------------
--------------------------------------------------
--------------------------------------------------
--------------------------------------------------
--------------------------------------ATGAACTGTTTA
TCAATTCTATTCCTCTCATGTTTC--------------------------
--------------------------------------------------
--------------------------------------------------
--------------------------------------------------
--------------------------------------------------
--------------------------------------------------
--------------------------------------------------
-------------------TGGTTCTACCAAGCAACAGCACTAACATGTT
ACTGT---------GGTGGCTCACGAGAAAACCCATATTGTGAAAGAAAT
GTA-----------------------------------------------
-------------------------------------------TTTAACT
GC------------ACTGTGCCAGAAGGTGTTTGTTATGCC---------
--------------------------------------------------
-ATGACGGAAGTTCTACCTATTTCAAAAAATATT----------------
--TTGACTCAAAGAGGA---------------------------TGTTTT
--------------------------------------------------
----------------AGAAAAAATAGTTTGGTGCCGTACAAC-------
-----------CGACCATTTGTATGT------------------------
---------------------------------------------GAACC
AGTCAATAAATCCAAC---------------------------------C
ATCAAGTCATATGTTGC---AAAACAGACTTCTGTAAC------------
------------------------------------------CATCCTGA
AGCAATGGAAGCACCAACATTGCCCACA----------------------
--------------------------------------------------
--------------------------------------------------
--------------------------------------------------
-----------------ACAACTGCCAGCATT------------------
------CAAACTAATCAAGATCAACTGTCAACAACATTAATCGTTTTATT
ATCAGTTGGCGGGTTCTTGTTGATGGCAATGCTTGTTCTT----------
--------GTTGCGGTT---------------TTCTATAAAAAGCAACAC
AGCAAGAGA------------------------AATGACCCATTGGTGGA
AAGCCAGAAT----------------------------------------
--------------------------------------------------
------TCAAGCCTACCAGACACTAACATGCAAGATCTCTTGGAC-----
--------------------------------------------------
-----------------GACAAGGACTTCTCTACTACTGGTTCA------
GGTTCA------GGATTGCCATTACTTGTCCAT-----------------
----------------CGAACTATTGCTCGACAA------ATTCAACTAC
AAGAAGTTATTGGA------------------------------------
--------------------------------------------------
-------------------------------------------------A
AGGGAAGGTATGGT---GAGGTG------------------TTTCGTGGT
AAATGGAGG---------------GGTGAA---------------GAC--
-GTCGCGGTAAAGAAGTTT------GTGACTCGC----------------
--------------------------------------------------
---------------------GATGAGAGATCCTGGGCAAGGGAGGCAGA
GATTTATCAAACC---------------------------ATCATG---T
TA---CGA---CATGAGAATATACTCGGA---------TTCATTGCTGCA
GATAAC---AAAGAT---------GTTGGGACATGGACTGAACTA-----
-------TGG------TTGATATCGGAATACCACGAGAATGGA-------
--------TCTTTGTTCGAT------------TATCTTGGTGAAACA---
---------------------------CGTGTGGATGTTGGTGCCATG--
-CTTAAGTTATGCAGCTCC---ATTGCTAGTGGGTTGGCTCATTTGCATA
ATGAGATTGTTGGT---ACTTTAGGA------------------------
--------------------------------------------------
----------------AAACCCCCAATAGCTCATTGT-------------
--------------------------------------------------
--------------------------------------------------
----GATTTAAAGTCAAAGAATATTTTGGTGAAAAAA---AATGGTGAAT
GTGCAATTGCT---GATCTTGGG---------TTGGCGGTCAGACATGAT
TCA---------------AGCACCGACACTATTGAC--------------
--------------------------------------------------
--------------ATTCCTCCTAATAAC---------------------
--------------------------------------------------
--------------------------------------------------
--------------------------------------------------
--------------------------------------------------
--------------------------------------------------
--------------------------------------------------
--------------------------------------------------
--------------------------------------------------
--------------------------------------------------
--------------------------------------------------
--------------------------------------------------
--------------------------------------------------
--------------------------------------------------
--------------------------------------------------
--------------------------------------------------
--------------------------------------------------
--------------------------------------------------
--------------------------------------------------
--------------------------------------------------
--------------------------------------------------
--------------------------------------------------
--------------------------------------------------
--------------------------------------------------
--------------------------------------------------
--------------------------------------------------
--------------------------------------------------
--------------------------------------------------
--------------------------------------------------
--------------------------------------------------
--------------------------------------------------
--------------------------------------------------
--------------------------------------------------
--------------------------------------------------
--------------------------------------------------
--------------------------------------------------
--------------------------------------------------
--------------------------------------------------
--------------------------------------------------
--------------------------------------------------
--------------------------------------------------
--------------------------------------------------
--------------------------------------------------
--------------------------------------------------
--------------------------------------------------
--------------------------------------------------
--------------------------------------------------
--------------------------------------------------
--------------------------------------------------
--------------------------------------------------
--------------------------------------------------
--------------------------------------------------
--------------------------------------------------
--------------------------------------------------
--------------
>SINFRUT00000161220.3_FUGRU 
--------------------------------------------------
--------------------------------------------------
--------------------------------------------------
--------------------------------------------------
--------------------------------------------------
--------------------------------------------------
--------------------------------------------------
--------------------------------------------------
--------------------------------------------------
--------------------------------------------------
--------------------------------------------------
--------------------------------------------------
--------------------------------------------------
--------------------------------------------------
--------------------------------------------------
--------------------------------------------------
--------------------------------------------------
--------------------------------------------------
---------------------TCAGGGTACAGT------CTG------GG
CGAAGCAGAGACC-------------------------------------
--------------------------------------CGGGAATGTGTG
--------------------------------------------------
-------------------------------TACTACAATGATAACTGGC
GCACG------------------------GAGAGGACCAACCAGAGCGGC
TTT-----------------------------------------------
-------------------------------------------GAGCGCT
GC---GAGGGTGAAAAGGACAAGCGGCTGCATTGCTACGCC---------
--------------------------------------------------
-TCTTGG------CTCAACTCCTCAGGGACCATCAAG-------------
--CTGGTGAAGAAAGGC---------------------------TGCTGG
--------------------------------------------------
----------------------CTGGACGACTTCAACTGCTAT-------
-----------GACAGGCAAGAGTGT------------------------
------------------------------GTCTCCATGGAG--------
-GAAAACCCTCAGGTC---------------------------------T
TCTTCTGC---TGCTGC---GAGGGGAACTACTGCAAT------------
---------------------GAA--------------------------
-------CGATTCACTCACCTTCCTGAC------------------ATGA
TTGGCAGCGGAAACCGAGTA------------------------------
--------------------------------------------------
--------------------------------------------------
-----------------AAAATCCGACCTCCT------------------
------CCTCGAGTGCCATCCCTGCTCAACGTGCTTGTGTACTCGCTGCT
G---------CCTCTGTGCGTCCTCTCTCTGGCCCTTCTG----------
--------CTGGCTTTG---------------TGGATGTATCGCCATCGC
AAGCCT---------------------------CCCTATGGCCACGTAGA
CCTGAGTGAG----------------------------------------
-----------------------------------GTGAGAAGCTCAGTC
CAAGCGCTAAATCTTTCTTTGATACTGAATTTGTGTGTCCTAAGT-----
--------------------------------------------------
-----------------TTGATGCAGTTTTTAGATCCTGGACCC------
GCTCCT------CCATCCCCTTTAGTGGGTCTT-----------------
----------------------------AAACCA------TTGCAGTTGC
TGGAAATCAAAGCT------------------------------------
--------------------------------------------------
-------------------------------------------------A
GGGGGCGCTTTGGC---TGCGTT------------------TGGAAGGCC
CAGCTGATG---------------AGCAAA---------------TAT--
-GTCGCTGTAAAGATCTTC------CCTTTCCAG----------------
--------------------------------------------------
---------------------AATAAACAGTCGTGGCAGAACGAACGGGA
CATATTCCTGACG---------------------------CCGGGG---A
TG---AGG---CATGAAAATCTCCTGCGT---------TACATTGCGGCT
GAGAAA---CACGGA---------ACGAACCTGGAGACAGAGCTG-----
-------TGG------ATCATCACCGAGTTTCATGAGAGGGGC-------
--------TCATTGACGGAC------------CATCTGAAGGGTAAC---
---------------------------GCCATAAGCTGGAATGAGCTG--
-TGTCACATAGCGGAGACG---ATGTCTCGTGGGTTGGCCTACCTCCATG
AAGACATTCCCAGC---TATAAGGGA------------------------
--------------------------------------------------
-------GAGGGCCCCAAACCTACCATTGCACACAGG-------------
--------------------------------------------------
--------------------------------------------------
----GACTTCAAGAGTAAGAATGTATTGCTGCGCGAT---GATCTGACCG
CAGTTATTGGA---GATTTTGGA---------CTCGCTGTTCGATTCGAA
CCT---------------GGAAAACCTCCAGGAGAT------ACACACGG
T------------------------CAGGTTGGTACAAGGCGC-------
--------TAC---ATGGCTCCAGAGGTG---CTCGAGGGAGCCATCAAC
TTC---------CAGCGT------------GACTCTTTCTTGAGGATAGA
CATGTACGCTATGGGCCTGGTGCTGTGGGAGCTG---------GTGGCTC
GC---------------------------TGCTCCGAG------------
------------------GCCGACGGT---------GGC-----------
--------------------------------------------------
--------------------------------------------------
---------------------------GAATATATG------CTGCCA--
----------------TTCGAGGAG------GAAGTGGGT---CAG----
--CATCCATCCCTGGAGGATCTCCAGGATGTGGTAGTGCAC---AAAAAG
ATGCGTCCAGTCATGAAGGACTGCTGGCTCAAACATCCG-----------
--------------------------------------------------
-----------------GGTCTGAGCCAGATGTGCGAGACCATC---GAG
GAATGT--------------------------------------------
--------------------------------------------------
--TGGGACCAC---GACGCAGAGGCGCGG---------------------
---------TTGTCGGCGGGCTGTGTGGAA--------------------
-------------------------------------GAGCGCATTGGTC
AAATCGCCAGG---------------------------------------
--------------------------------------------------
--------------------------------------------------
--------------------------------------------------
--------------------------------------------------
-------------------------------ACGGTCAGCAGCACTACCT
CAGACGGCCCC---------------------------------------
--------------------------------------------------
--------------------------------------------------
--------------------------------------------------
--------------------------------------------------
--------------------------------------------------
--------------------------------------------------
--------------------------------------------------
--------------------------------------------------
--------------------------------------------------
------------------------------------------------AT
CTCCATTGTGACGTCTCTCACTAACGAGGACCTACCTCCCAAAGAGTCCA
GC------------------------------------------------
--------------------------------------------------
--------------------------------------------------
--------------------------------------------------
--------------------------------------------------
--------------------------------------------------
--------------------------------------------------
--------------------------------------------------
--------------------------------------------------
--------------------------------------------------
--------------------------------------------------
--------------------------------------------------
--------------------------------------------------
--------------------------------------------------
--------------------------------------------------
--------------------------------------------------
--------------------------------------------------
--------------------------------------------------
--------------
>dsim_GLEANR_13341_DROSI 
--------------------------------------------------
--------------------------------------------------
--------------------------------------------------
--------------------------------------------------
--------------------------------------------------
--------------------------------------------------
--------------------------------------------------
--------------------------------------------------
--------------------------------------------------
--------------------------------------------------
--------------------------------------------------
--------------------------------------------------
--------------------------------------------------
--------------------------------------------------
--------------------------------ATGAATTGGGCTATCTAT
GTTTTGTTGGCCCTGATCTCGCTG--------------------------
--------------------------------------------------
--------------------------------------------------
---------------------GGCAGAGCAACA------CCT------GT
TCCCAATCGCCAG-------------------------------------
--------------------------------------TATAGCTGTATG
--------------------------------------------------
-------------------------AGCTACCAGGAGGATGACAACTCAT
TTCAC------------------------GATGATGATGGCGATCAGGAC
TCTAGTGGCGAGCTGCAGGAGCAGCAGGTGGAGTCCACT-----------
-------------------CCGATTCCGAGCGAGCCACATAGACGCACCT
GC------------CCAGATGGCTACACTTTCTGTTTCACC---------
--------------------------------------------------
-ATCTGG------AACCAGACGGCCAATGGAGCGCGG-------------
--GTTGTTAAGCAGGGT---------------------------TGCTGG
--------------------------------------------------
-------------AAGGACAACACGGATCGCACTTCCATTTGC-------
-----------AGCCAGTCGGAGTGC------------------------
------------------------------ACCAGCTCGGCTCCCACCTC
GAAGACCAGTTCTTTG---------------------------------T
ACTACTGT---TGCTGC---TCGGGAGGATTGTGCAAT------------
------------------GCCCAG--------------------------
-------TATGCCGTGGTCGAACCAGCA---------CCTCTGGAACTGG
GCTCCAATGAGGGACGGACTTCG---------------------------
--------------------------------------------------
--------------------------------------------------
-----------------ATCACAAATCGGGCG------------------
------ACAGAAAAACAGCACCAGTCCTTTTTGGCCAGTACAATGCTGGG
CCTTGCCGGTGGACTCACAGCCCTCACCATCGGCATCTTC----------
--------CTGGCTGTT---------------CAATACTGCCGCACG---
---------------------------------GCCAAGGAGAAGCCGGA
ACCCGAGGAG----------------------------------------
--------------------------------------------------
--------------------------------------------------
--------------------------------------------------
--------------------TCTCCTCTGGCGCCATCGGGCCCT------
GGCTACAGTTCCAATCTCAGGAATGTGGACAAC-----------------
----------------------------------------ATGAATTTGA
TCGGCATGCTGGGC------------------------------------
--------------------------------------------------
-------------------------------------------------A
GCGGCAAGTATGGA---ACTGTG------------------ATGAAGGGA
TTGCTCCAC---------------GATCAG---------------GAG--
-GTGGCGGTAAAGATATAT------CCCGAAGAG----------------
--------------------------------------------------
---------------------CATCATCAGTACTATGTGAACGAGAGGAA
CATCTACGCCTTG---------------------------CCTTTG---A
TG---GAG---TGTCCTGCGCTGTTGAGC---------TATTTCGGCTAC
GATGAACGCTGCACC---------ATGGACGGTCGAATGGAGTAT-----
-------CAG------CTGGTACTATCTCTGGCTCCCCTCGGA-------
--------TGCCTCCAGGAT------------TGGTTGATAGCCAAT---
---------------------------ACCCTGACCTTCAGCGAATGC--
-TGTGGAATGCTGCGGTCC---ATCACGCGTGGAATCTCGCACCTGCACA
CGGAACTCCGACTG---GGGGATCAG------------------------
--------------------------------------------------
-------------CATAAGCCCTGTGTGGCTCATCGG-------------
--------------------------------------------------
--------------------------------------------------
----GATATCAACACAAGGAATGTGTTGGTCCAAGCT---GATCTTAGCT
GTTGCATTGCC---GATTTCGGT---------TTCGCCCTCAAGGTGTTT
GGC---TCCAAGTACGAGTACAAGGGCGAGGTGGCC------ATGGCGGA
AACG---------AAGAGCATCAATGAGGTGGGCACCCTTCGC-------
--------TAC---ATGGCCCCGGAATTA---CTGGAAGGAGCTGTAAAT
CTG------CGGGACTGC---------GAAACCTCGCTGAAGCAAATGGA
TGTTTATGCCCTGGGCCTGGTGCTGTGGGAAGTG---------GCTACCC
GC---------------------------TGCTCGGAT------------
------------TTCTATGCCCCTGGT-----------------------
--------------------------------------------------
--------------------------------------------------
------------CAAGCA---ACACCTCCCTATAAA------GCTCCC--
----------------TATGAGCAG------GAGGTGGGC---TCC----
--CATCCCAGCTTTGATCAAATGCAGGCGTTGGTGGTGCGG---CACAAG
GCGCGTCCCTTATTTCCCACAGGTTGGGGTGGAGGAGCA-----------
--------------------------------------------------
-----------------GCGGCCAAAGTGGTGCGGGATACTTGC---GAG
GACTGT--------------------------------------------
--------------------------------------------------
--TGGGATCAT---GATGCGGATGCTAGG---------------------
---------CTGACCTCCCTGTGTGCCGAG--------------------
-------------------------------------GAGCGCATGCAGG
AGATGTCGACATTAAGGCCACGAGCACAGGCTCAACCTTCCAGTCCACTG
CTGAATACCAACAATCTGGTGGCCAGCCCAAATGCGGAACAGGGAATAAA
TATCATAGCCACAACGACAACGGCGGCTGCAGTCCATCACCAGATGAGCT
CCGACACCACGGGACTTATACAGCCACCTCCCAATCAGCAGATACCTCTA
GCTGCCTTGGAACGGGAGAAGAATCATCTGAGCTACCCGCAACAGCAATT
GCAACCGTATCAGGGCAGGAATCCCTGCCAGGAGCGCAATCTGGCACCTC
TGACAATGCGA---------------------------------------
--------------------------------------------------
--------------------------------------------------
--------------------------------------------------
--------------------------------------------------
----------------------------------ACTCCGCCGGTTCTTG
TGGAGCGGAGCAAGAAGCACAGTTTCCAGACA------------------
--------------------------------------------------
-------------------------------------------CAGCCTC
AGGAGAACTCACTGTCTTGCTTGGAGCATGATGTGAGTGTGGAGGAGCTG
ATAGCCAGCCATCATCACCAGCAGCAAAAGAACACGATTGTCAGCACAGG
TGGAAATGGCAATTCCAGCTTGGGTCAGGGATTTCCCAAGCAGCAGAACA
CGGATCAAAAACTCCGGGGATGGCATGGAGTAAGAGCCCTGATCCACAAG
AAACTTTTCCGCAAGGAGCACGCCGAGGAGCTGTGTCGCCAGTTGCAGTT
GGGCGAGGAGAAGTCCAATCTGGTGACGGCTCTACGACGACCGAACAACC
TGGATCTTAGTCCTCGCCTCGATAAACCTCCGCCGGTTCCGCTGAGGAGT
GCAGAGCAACGGACGGGAACTCCGGCTCACATTGTACCCCGCTCGCTGTC
CAGCAGCCTGATCAAGCACATCAACGGGAGCACCAACAATAACTCCATCC
AGAGTCATGGTAGTGAACTGCAGACCCTCACCCGTCCGGCGTCGAAGCGA
AGACCAGGTCACCTGCGCACCAACTCCCTGATGGCCACCACGGGTCAGGG
TCCGCCGACGGAGCAGCAAATGCGTCGTCAGCACAGTCTGGAGGTATTCC
GTGAGGTATTCAGCGGACGGGGGAGCAGCGAGCGGTTGAGGGACCCCAGC
GAGCGGGTCAAGACCCCGGGAGATGTGCCACCATCCGTACGGAAAGCCAG
GGCCAGCAAGACACTGAGCTTGTACGACGATCGGATGATGGACTCCTCCC
TGCTTAACATCCTC------------------------------------
--------------------------------------------------
--------------------------------------------------
--------------------------------------------------
--------------------------------------------------
--------------------------------------------------
--------------
>dper_GLEANR_18567_DROPE 
--------------------------------------------------
--------------------------------------------------
--------------------------------------------------
--------------------------------------------------
--------------------------------------------------
--------------------------------------------------
--------------------------------------------------
--------------------------------------------------
--------------------------------------------------
--------------------------------------------------
--------------------------------------------------
--------------------------------------------------
--------------------------------------------------
----------------------ATGTTCTCCCTGCCCTGGCTGCTCCTCA
TGGGCGCTCTGCTGCTCCTCAGCTCCAGCAGCGCCACCCCAATTGAATTG
GTCATGAATACCAGTTCCTCGATCGGGGCCACCACCCCCGAA--------
--------------------------------------------------
--------------------------------------------------
---------------------GCAGGCAAGTGG------CAG------CC
ACCACCAGAAGCA-------------------------------------
--------------------------------------GCAGCAGTAGCA
---------------------------------------GCAACGACGAC
GACAAGGGCGCCAACGGTGAAAGCAGACGAAACAGCTGGCCAGGCTTATC
TAACA------------------------AAATCGACGTCGCCATCGCCG
ACGACGTTGTCCGCTGATAACAGGAGCCATGACAGCAAC-----------
-------------------------------ATCAACAGCAATAACAAAA
GC------AGCCTCAACAATAGCAATAGCCACGGCTACAGCAACAACAGT
GCAGTGGCTATGCTGCTGCCGCAAGACGGCGATGGATCAGCCGCTGCCCC
ACAGCCGCACGTCACGCAGTTGCCACCCTACGTGCCGCAACAGCAACAGA
GCAGCAAGAAGCACGACACTCGTTTTCGCTCCTTCTATGATAACTGTACC
TGTAACTGTGTACCTGTGCCTCTGCCTGTGCCTGTGCCTGTACCTGTACT
CCACGGCACTCGACTGGCACACTTTAGTTGCCTCGAATTGAAA---TACG
AACTGCACCGGGAGCCGCTGGAGTGC------------CTCACC------
------------------------------------AGCCGC--------
-ATCAAATATGATTCG---------------------------------T
TTAGGATAAAATGTTGT---AGGGAAGACTTCTGCAAT------------
--------------------------------------------------
-------AAGAATGAGATTATGAAGAGG------------------ATAT
TTGAA---------------------------------------------
--------------------------------------------------
--------------------------------------------------
-----------------ACAGATTTTATGCCG------------------
------GAACGCACTCTCAACAGCTGGGAACTGGTCGGGATCATTGTGGG
T---------GCGACCCTCATCATTTGTGTGACGGGAACG----------
--------ACCTTCTGG---------------TACTACTGCCAGCGCCGC
AAGCGC---------------------------TTGGCCAGCGGCAGACC
CTTCGCCAAG----------------------------------------
-----------------------------------GAGGACTCCGTCTAC
GATCCCATACTGAATGGCAACACCACCATACACGACATCATTGAG-----
--------------------------------------------------
--------------------------ATGACCACATCTGGTTCC------
GGTTCGGCT---GGTCTGCCGCTTTTGGTACAA-----------------
----------------CGCTCCATCGCACGCCAG------GTGCAGCTGT
GTCACGTGATTGGC------------------------------------
--------------------------------------------------
-------------------------------------------------A
AGGGACGCTTCGGA---GAGGTC------------------TGGCGTGGT
CGCTGGCGC---------------GGTGAG---------------AAT--
-GTGGCCGTAAAGATCTTT------TCCAGTCGC----------------
--------------------------------------------------
---------------------GAGGAGTGCTCTTGGTTCCGCGAGGCCGA
AATCTATCAGACG---------------------------GTAATG---C
TC---CGA---CACGAGAACATTCTGGGC---------TTCATTGCAGCG
GACAAC---AAGGAC---------AACGGCACTTGGACCCAGCTG-----
-------TGG------CTAGTCACGGACTACCATGAGAACGGA-------
--------TCGCTATTCGAC------------TATCTGACTACGCAC---
---------------------------ACGGTGGACACCAACACAATG--
-CTGAACATGTCGCTAAGT---ATCGCCACTGGCTTGGCGCATCTGCACA
TGGACATTGTGGGC------ACCCGC---------GGC------------
--------------------------------------------------
----------------AAGCCCGCAATCGCCCATCGC-------------
--------------------------------------------------
--------------------------------------------------
----GATCTCAAGTCCAAGAACATACTGGTCAAATCG---AATCTAAGCT
GCGCCATAGGT---GACCTGGGA---------CTTGCGGTGCGCCATGTG
GAG---------------AAGGACGATTCGGTGGAT------ATACCTTC
TACA---------CAT---------CGGGTTGGAACGAAGCGC-------
--------TAC---ATGGCCCCGGAGGTG---CTGGACGAAAGCATGAAT
GCC---------CAGCAC---------TTTGACTCGTACAAGCGGGCGGA
CGTGTATGCCTTTGGCCTGATCCTCTGGGAGATT---------GCACGGC
GC---------------------------TGCAACATG------------
------------------------GGT-----------------------
--------------------------------------------------
--------------------------------------------------
------------ATGATC---TACGATGAGTACCAG------TTGCCG--
----------------TACTATGAT------GCCGTGCAG---CCG----
--GATCCCAGCATTGAGGAGATGAAGAAGGTCGTTTGCATT---GAGAAG
AGTCGCCCCAATATACCGAATCGTTGGCACGCCTCCGAT-----------
--------------------------------------------------
-----------------GTGCTCCACAACATGGCCAAGGTCATG---AAG
GAGTGC--------------------------------------------
--------------------------------------------------
--TGGTATCCG---AATCCTGTGGCGCGT---------------------
---------CTCACTGCGCTGCGAATCAAG--------------------
-------------------------------------AAGACCCTCGCCA
GCATCAGTGTG---------------------------------------
--------------------------------------------------
--------------------------------------------------
--------------------------------------------------
--------------------------------------------------
-------------------------------------------------G
AGGACAAGGTC---------------------------------------
--------------------------------------------------
--------------------------------------------------
--------------------------------------------------
--------------------------------------------------
--------------------------------------------------
--------------------------AAGAAC------------------
--------------------------------------------------
--------------------------------------------------
--------------------------------------------------
--------------------------------------------------
--------------------------------------------------
--------------------------------------------------
--------------------------------------------------
--------------------------------------------------
--------------------------------------------------
--------------------------------------------------
--------------------------------------------------
--------------------------------------------------
--------------------------------------------------
--------------------------------------------------
--------------------------------------------------
--------------------------------------------------
--------------------------------------------------
--------------------------------------------------
--------------------------------------------------
--------------------------------------------------
--------------------------------------------------
--------------------------------------------------
--------------------------------------------------
--------------
>AMHII_ENST00000257863.3_HUMAN 
--------------------------------------------------
--------------------------------------------------
--------------------------------------------------
--------------------------------------------------
--------------------------------------------------
--------------------------------------------------
--------------------------------------------------
--------------------------------------------------
--------------------------------------------------
--------------------------------------------------
--------------------------------------------------
--------------------------------------------------
--------------------------------------------------
--------------------------------------------------
--------------------------ATGCTAGGGTCTTTGGGGCTTTGG
GCATTACTTCCCACAGCTGTGGAA--------------------------
--------------------------------------------------
--------------------------------------------------
------------------------------------------------GC
ACCCCCAAACAGG-------------------------------------
--------------------------------------CGAACCTGTGTG
--------------------------------------------------
----------------------TTCTTTGAGGCCCCTGGAGTGCGGGGAA
GCACAAAGACACTGGGAGAGCTGCTAGATACAGGCACAGAGCTCCCCAGA
GCT-----------------------------------------------
-------------------------------------------ATCCGCT
GC---------------CTCTACAGCCGCTGCTGCTTTGGG---------
--------------------------------------------------
-ATCTGG------AACCTGACCCAAGACCGGGCACAG-------------
--GTGGAAATGCAAGGA---------------------------TGCCGA
--------------------------------------------------
----------------------GACAGTGATGAGCCAGGCTGT-------
-----------GAGTCCCTCCACTGT------------------------
------------------------GACCCAAGTCCCCGAGCCCACCCCAG
CCCTGGCTCCACTCTC---------------------------------T
TCACCTGC---TCCTGT---GGCACTGACTTCTGCAAT------------
---------------------GCC--------------------------
-------AATTACAGCCATCTGCCTCCT---------CCAGGGAGCCCTG
GGACTCCTGGC---------------------------------------
--------------------------------------------------
--------------------------------------------------
-----------------TCCCAGGGTCCCCAG------------------
------GCTGCCCCAGGTGAGTCCATCTGGATGGCACTGGTGCTGCTGGG
GCTGTTCCTCCTCCTCCTGCTGCTGCTGGGCAGCATCATC----------
--------TTGGCCCTG---------------CTACAGCGAAAGAACTAC
AGAGTGCGA------------------------GGTGAGCCAGTGCCAGA
GCCAAGGCCA----------------------------------------
--------------------------------------------------
--------------------------------------------------
--------------------------------------------------
--------------------------------GACTCAGGCAGGGACTGG
AGTGTG------GAGCTGCAGGAGCTGCCTGAG-----------------
----------------------------------------CTGTGTTTCT
CCCAGGTAATCCGG------------------------------------
--------------------------------------------------
-------------------------------------------------G
AAGGAGGTCATGCA---GTGGTT------------------TGGGCCGGG
CAGCTGCAA---------------GGAAAA---------------CTG--
-GTTGCCATCAAGGCCTTC------CCACCGAGG----------------
--------------------------------------------------
---------------------TCTGTGGCTCAGTTCCAAGCTGAGAGAGC
ATTGTACGAACTT---------------------------CCAGGC---C
TA---CAG---CACGACCACATTGTCCGA---------TTTATCACTGCC
AGC------CGGGGGGGTCCTGGCCGCCTGCTCTCTGGGCCCCTG-----
----------------CTGGTACTGGAACTGCATCCCAAGGGC-------
--------TCCCTGTGCCAC------------TACTTGACCCAGTAC---
---------------------------ACCAGTGACTGGGGAAGTTCC--
-CTGCGGATGGCACTGTCC---CTGGCCCAGGGCCTGGCATTTCTCCATG
AGGAGCGCTGGCAG------AATGGC------------------------
--------------------------------------------------
----------CAATATAAACCAGGTATTGCCCACCGA-------------
--------------------------------------------------
--------------------------------------------------
----GATCTGAGCAGCCAGAATGTGCTCATTCGGGAA---GATGGATCGT
GTGCCATTGGA---GACCTGGGC---------CTTGCCTTGGTGCTCCCT
GGCCTCACTCAGCCCCCTGCCTGGACCCCTACTCAA---------CCACA
AGGC---CCA---GCTGCCATCATGGAAGCTGGCACCCAGAGG-------
--------TAC---ATGGCACCAGAGCTC---TTGGACAAGACTCTGGAC
CTA---------CAGGAT------TGGGGCATGGCCCTCCGACGAGCTGA
TATTTACTCTTTGGCTCTGCTCCTGTGGGAGATA---------CTGAGCC
GC---------------------------TGCCCAGAT------------
------------TTGAGGCCTGACAGC---------AGT-----------
--------------------------------------------------
--------------------------------------------------
---------------------CCACCACCCTTCCAA------CTGGCC--
----------------TATGAGGCA------GAACTGGGC---AAT----
--ACCCCTACCTCTGATGAGCTATGGGCCTTGGCAGTGCAG---GAGAGG
AGGCGTCCCTACATCCCATCCACCTGGCGCTGCTTTGCCACA--------
--------------------------------------------------
-----------------GACCCTGATGGGCTGAGGGAGCTCCTA---GAA
GACTGT--------------------------------------------
--------------------------------------------------
--TGGGATGCA---GACCCAGAAGCACGG---------------------
---------CTGACAGCTGAGTGTGTACAG--------------------
-------------------------------------CAGCGCCTGGCTG
CCTTGGCCCAT---------------------------------------
--------------------------------------------------
--------------------------------------------------
--------------------------------------------------
------------------------------------------CCTCAAGA
GAGCCACCCCTTTCCAGAGAGCTGTCCACGTGGCTGCCCACCTCTCTGCC
CAGAAGACTGT---------------------------------------
--------------------------------------------------
--------------------------------------------------
--------------------------------------------------
--------------------------------------------------
--------------------------------------------------
--------------------------------------------------
--------------------------------------------------
--------------------------------------------------
--------------------------------------------------
------------------------------------------------AC
TTCAATTCCTGCCCCTACCATCCTCCCCTGTAGGCCTCAGCGGAGTGCCT
GCCACTTCAGCGTTCAGCAAGGCCCTTGTTCCAGGAATCCTCAGCCTGCC
TGTACCCTTTCTCCTGTG--------------------------------
--------------------------------------------------
--------------------------------------------------
--------------------------------------------------
--------------------------------------------------
--------------------------------------------------
--------------------------------------------------
--------------------------------------------------
--------------------------------------------------
--------------------------------------------------
--------------------------------------------------
--------------------------------------------------
--------------------------------------------------
--------------------------------------------------
--------------------------------------------------
--------------------------------------------------
--------------------------------------------------
--------------
>ENSMMUT00000045296.1_MACMU 
--------------------------------------------------
--------------------------------------------------
--------------------------------------------------
--------------------------------------------------
--------------------------------------------------
--------------------------------------------------
--------------------------------------------------
--------------------------------------------------
--------------------------------------------------
--------------------------------------------------
--------------------------------------------------
--------------------------------------------------
--------------------------------------------------
--------------------------------------------------
-----------------ATGACCCGGGCGCTCCGCTCAGCGCTCCGCCAG
GCTCTCCTGCTGCTCGCCGCGGCC--------------------------
--------------------------------------------------
--------------------------------------------------
------------------------------------------------GC
CGAGCTCTCGGCA-------------------------------------
--------------------------------------------------
--------------------------------------------------
-------------------------------------GGACTGAAGTGTG
TATGT---------------------------CTTTTGTGTGATTCTTCA
AAC-----------------------------------------------
-------------------------------------------TTTACCT
GC---------------CAAACAGAAGGAGCATGTTGGGCA---------
--------------------------------------------------
-TCAGTC------ATGCTAACCAATGGAAAAGAACAG-------------
--GTGATCAAATCC------------------------------TGTGTC
--------------------------------------------------
-------------------------TCCCTTCCAGAATTGAAT-------
-----------GCTCAAGTCTTCTGT------------------------
------------------------------------------------CA
TAGTTCCAACAATGTT---------------------------------A
CCAAAACCGAATGCTGC---TTCACAGATTTTTGCAAC------------
---------------------AAC--------------------------
-------ATAACACTGCACCTTCCAACA----------------------
--------------------------------------------------
--------------------------------------------------
--------------------------------------------------
-----------------GCATCACCAAAT---------------------
------GCCCCAAAACTTGGACCCATGGAGCTGGCCATCATTATTACTGT
G---------CCTGTTTGCCTCCTGTCCATAGCTGCGATG----------
--------CTGACAATA---------------TGGGCATGCCAGGGTCGA
CAGTGCTCC------------------------TACAGGAAGAAAAAGAG
ACCGAATGTG----------------------------------------
-----------------------------------GAGGAACCACTCTCT
GAGTGCAATCTGGTAAATGCTGGAAAAACCCTGAAAGATCTGATT-----
--------------------------------------------------
--------------------TATGATGTAACTGCCTCTGGATCT------
GGCTCT------GGTCTACCTCTGTTGGTTCAA-----------------
----------------AGGACAATTGCAAGGACG------ATTGTGCTTC
AGGAAATAGTAGGA------------------------------------
--------------------------------------------------
-------------------------------------------------A
AAGGTAGATTTGGT---GAGGTG------------------TGGCATGGA
AGATGGTGT---------------GGGGAA---------------GAT--
-GTGGCTGTGAAAATATTC------TCCTCCAGA----------------
--------------------------------------------------
---------------------GATGAAAGATCTTGGTTTCGTGAGGCAGA
AATTTACCAGACG---------------------------GTCATG---C
TG---CGA---CATGAAAACATCCTTGGT---------TTCATTGCTGCT
GACAAC---AAAGAT---------AATGGAACCTGGACTCAACTT-----
-------TGG------CTGGTATCTGAATATCATGAACAGGGC-------
--------TCCTTATATGAC------------TATTTGAATAGAAAT---
---------------------------ATAGTGACGGTGGCTGGAATG--
-ATCAAGCTGGCGCTCTCA---ATTGCTAGTGGTCTGGCACACCTTCATA
TGGAGATTGTTGGG---ACACAAGGT------------------------
--------------------------------------------------
----------------AAACCTGCTATTGCTCATCGA-------------
--------------------------------------------------
--------------------------------------------------
----GACATAAAATCAAAGAATATCTTAGTGAAAAAA---TGTGAAACTT
GTGCCATAGCG---GACTTAGGG---------TTGGCTGTGAAGCATGAT
TCA---------------ATACTGAACACTATCGAC------ATACCTCA
GAAT---CCT---------------AAAGTGGGAACGAAGAGG-------
--------TAT---ATGGCTCCTGAAATG---CTTGATGATACAATGAAT
GTG---------AGTATC---------TTTGAGTCCTTCAAACGAGCGGA
CATCTATTCTGTTGGTCTGGTTTACTGGGAAATA---------GCCCGGA
GG---------------------------TGTTCGGTC------------
------------------------GGA---------GGA-----------
--------------------------------------------------
--------------------------------------------------
---------------ATT---GTTGAGGAGTACCAA------TTGCCT--
----------------TATTATGAC------ATGGTGCCT---TCA----
--GATCCCTCGATAGAGGAAATGAGAAAGGTTGTTTGTGAC---CAGAAG
TTTCGACCAAGTATCCCAAACCAGTGGCAAAGTTGTGAA-----------
--------------------------------------------------
-----------------GCACTCCGAGTCATGGGGAGAATAATG---CGT
GAATGT--------------------------------------------
--------------------------------------------------
--TGGTATGCC---AACGGAGCGGCCCGC---------------------
---------CTAACTGCTCTTCGTATTAAG--------------------
-------------------------------------AAGACTATATCTC
AACTTTGTGTC---------------------------------------
--------------------------------------------------
--------------------------------------------------
--------------------------------------------------
--------------------------------------------------
-------------------------------------------------A
AAGAAGACTGC---------------------------------------
--------------------------------------------------
--------------------------------------------------
--------------------------------------------------
--------------------------------------------------
--------------------------------------------------
--------------------------AAAGCC------------------
--------------------------------------------------
--------------------------------------------------
--------------------------------------------------
--------------------------------------------------
--------------------------------------------------
--------------------------------------------------
--------------------------------------------------
--------------------------------------------------
--------------------------------------------------
--------------------------------------------------
--------------------------------------------------
--------------------------------------------------
--------------------------------------------------
--------------------------------------------------
--------------------------------------------------
--------------------------------------------------
--------------------------------------------------
--------------------------------------------------
--------------------------------------------------
--------------------------------------------------
--------------------------------------------------
--------------------------------------------------
--------------------------------------------------
--------------
>GSTENT00012314001.1_TETNG 
--------------------------------------------------
--------------------------------------------------
--------------------------------------------------
--------------------------------------------------
--------------------------------------------------
--------------------------------------------------
--------------------------------------------------
--------------------------------------------------
--------------------------------------------------
--------------------------------------------------
--------------------------------------------------
--------------------------------------------------
------------------ATGGACCAGATGAGCTCAGATCTGAGGAGGAG
GAGGGCGGAAGCCCAGGAGGAAGAGGCTGCTGAAGGAGGCCCTGCAAGCG
TGTTTGTGATGAACCAGCTGAATGAAAGACTGGAGACCTTCAGAAACCTC
CTCCCTAATCGCCTGAACCTTCCT--------------------------
--------------------------------------------------
--------------------------------------------------
---------------------GCAGGTATGCCC------GGC------TT
TCTGCCCTTAAAT-------------------------------------
--------------------------------------CAGCTCTGCAAG
--------------------------------------------------
----------------------TTCTGCGACGTGGAGCCCTCCAGCTGCA
GCGGG------------------------ACGGGGACCTGCGGGTCCAGC
TGC-----------------------------------------------
----------------------------------------AACATCACCT
CC------ATCTGCCAGCTGCCTGAAGAAGTCTGCGTGGCC---------
--------------------------------------------------
-ATCTGG------AGGAAGAACGAGACGGGATTC----------------
--TTCATGGAGACGCTG---------------------------TGTCAC
--------------------------------------------------
-GACCCTTCCAAGTCTCTTTACGGCTTGATGCTAGATGATCAC-------
-----------AACAGCTCCACCTGC------------GTGATG------
------------------------------------AGGGAG--------
-AAGAACACGACCAGC------GGGACGGCT------------------C
ACGTCTGC---TCCTGC---AGGGCGGAGGAGTGCAAC------GACGTT
CTGAGCTTCTCCCCTGCTGAAAGA--------------------------
-------GACTTTGAGAAGGTGCCCAGT------------------GCGG
AGACCAGTCCAGCCCGGCGGAGCCGCACAGGCTGCCGACTGTTTTCCTCC
CACCGCGCTCGCTCGGACAGTTGGCCGCTGTCGGGTCCGGCTGGCACGCC
CGCCTCAGAGGAGGCGGTGATGCTGGCAGAGTCTGCTAAAGCGGCGGACT
CTGAGGAC---------ACCGTCGTGGATCCG------------------
------ACCCCTGAAGACTCTCTGGTGTCGGTGGTTCTGGTGAGCCTGCT
C---------CCCCTGCTGGTGATGGGCGTCGTCATCGGC----------
--------GCCATGTTC---------------TACTGGTACCGCGTGCAC
CGGCCCCGCATGCACAGCCAGGAGTGGGAGAGGGGCATCAAGAAACGCAA
GCCCAAAAGC----------------------------------------
-----------------------------------GGCGGCCTGGACTGC
AGCGACGTCTGCGTCATC--------------------------------
--------------------------------------------------
-----------------------ATGATGGACGACGACGGGTCC------
GACAGC------AGCTCCACGCTCGCCAACAAC-----------------
-------CTGAACCACAACACGGAGCCGCTGCCC------ATAGAGCTGG
ATCAGCTGGTGGGA------------------------------------
--------------------------------------------------
-------------------------------------------------A
AGGGCCGCTTCGCG---CAGGTG------------------TTCAAGGCC
AAGCTGAAG---------------CAGAACGCATCTGATCAGTTCGAAAC
GGTGGCCGTGAAGATCTTC------CCGTACGAG----------------
--------------------------------------------------
---------------------GAATACGCGTCCTGGAAGAACGAGAAGGA
CATCTTCTCCAAT---------------------------TCGGAC---C
TG---CGG---CACGAGAACATCCTCCAC---------TTCCTTACAGCC
GAGGAG------------------AAGAAGGCCCAGAGGCAGTAC-----
-------TGG------CTCATCACCGCCTTCCACGCCAGAGGG-------
--------AACCTGCAGGAA------------TACCTGACGCATAAT---
---------------------------GTGATCAGCTGGGAGGAGCTT--
-AAGATCCTGGGGAGCTCC---TTAGCCCAGGGAGTGTCCCACCTCCACA
GTGACCGCCTCCCC------TGCGGA------------------------
--------------------------------------------------
-CGCCCGAAGGTAGAACGTGTGGCCATCGTCCACCGT-------------
--------------------------------------------------
--------------------------------------------------
----GACCTCAAGAGCTCCAACATCCTGGTGAAGAGC---GACCTGACGT
GCTGCCTGTGC---GACTTCGGC---------CTGGGCTTGCAGCTGGAC
AGC---------------AGCCTGTCGGTGGATGAC------CTGGCCAA
TAGC---------GGA---------CAGGTGGGTACGGCCCGG-------
--------TAC---ATGGCTCCCGAGGTG---CTGGAGGCCCGGCTGAAC
CTG---------GAAAAC---------ACCGAGTCCTTCAAGCAGGCCGA
TATCTACTCCATGGCGCTGGTGCTGTGGGAGAGTGACATCGAGGTGCGAC
GC---------------------------TGTCGGAGA------------
------------------------GGT-----------------------
--------------------------------------------------
--------------------------------------------------
------------------------GAAGGACTACGAGCCTGCCTACGG--
-------------------------------CTCCAAGGTGCGAGA----
--GCACCCTGTGTGGAGAGCATGAAGGACAACGTGCTGAGA---GACAGA
AGACGGCCCGAGATCCCCGACACCTGGCTCAGACGCCAG-----------
--------------------------------------------------
-----------------GGCGTGGCGATGATGTGCGGCACCATC---ATG
GAATGC--------------------------------------------
--------------------------------------------------
--TGGGACCAC---GACCCCGAGGCCCGG---------------------
---------CTCACGGCCCACTGCGTCGCC--------------------
-------------------------------------AAGCGCATCTCAG
AGATGGAAGAC---------------------------------------
--------------------------------------------------
--------------------------------------------------
--------------------------------------------------
--------------------------------------------------
----------------GAGTTGGACAAACTGTCCAGCCACAGCTCGTCCA
CCGAGAAGATC---------------------------------------
--------------------------------------------------
--------------------------------------------------
--------------------------------------------------
--------------------------------------------------
--------------------------------------------------
--------------------------CCCGAG------------------
--------------------------------------------------
-------------------------------------------GAGCTG-
--------------------------------------------------
--------------------------------------------------
--------------------------------------------------
--------------------------------------------------
--------------------------------------------------
--------------------------------------------------
--------------------------------------------------
--------------------------------------------------
--------------------------------------------------
--------------------------------------------------
--------------------------------------------------
--------------------------------------------------
--------------------------------------------------
--------------------------------------------------
--------------------------------------------------
--------------------------------------------------
--------------------------------------------------
--------------------------------------------------
--------------------------------------------------
--------------------------------------------------
--------------------------------------------------
--------------
>ENSMUST00000029948.6_MOUSE 
--------------------------------------------------
--------------------------------------------------
--------------------------------------------------
--------------------------------------------------
--------------------------------------------------
--------------------------------------------------
--------------------------------------------------
--------------------------------------------------
--------------------------------------------------
--------------------------------------------------
--------------------------------------------------
--------------------------------------------------
--------------------------------------------------
--------------------------------------------------
--------------------------------ATGCTCTTACGAAGCTCT
GGAAAATTAAATGTGGGCACCAAG--------------------------
--------------------------------------------------
--------------------------------------------------
---------------------AAGGAGGATGGAGAGAGTACAGCCCCCAC
CCCTCGGCCCAAG-------------------------------------
--------------------------------------------------
--------------------------------------------------
-------------------------------------ATCCTACGTTGTA
AATGC------------------------CACCACCACTGTCCGGAAGAC
TCA-----------------------------------------------
-------------------------------------GTCAACAATATCT
GC---------------AGCACAGATGGGTACTGCTTCACG---------
--------------------------------------------------
-ATGATA------GAAGAAGATGACTCTGGAATGCCT-------------
--GTTGTCACCTCTGGA---------------------------TGTCTA
--------------------------------------------------
-------------------------------GGACTAGAAGGG-------
-----------TCAGATTTTCAATGT------------------------
------------------------------------CGTGACACTCCCAT
TCCTCATCAAAGA------------------------------------A
GATCAATTGAATGCTGCACAGAAAGGAATGAGTGTAAT------------
------------------AAAGAC--------------------------
-------CTCCACCCCACTCTGCCTCCT----------------------
--------------------------------------------------
--------------------------------------------------
--------------------------------------------------
-----------------CTCAAGGACAGA---------------------
------GATTTTGTTGATGGGCCCATACACCACAAGGCCTTGCTTATCTC
T---------GTGACTGTCTGTAGTTTACTCTTGGTCCTC----------
--------ATTATTTTA---------------TTCTGTTACTTCAGGTAT
AAAAGA---------------------------CAAGAAGCCCGACCTCG
GTACAGCATT----------------------------------------
-----------------------------------GGGCTGGAGCAGGAC
GAGACATACATTCCTCCTGGAGAGTCCCTGAGAGACTTGATCGAG-----
--------------------------------------------------
-----------------------CAGTCTCAGAGCTCGGGAAGT------
GGATCA------GGCCTCCCTCTGCTGGTCCAA-----------------
----------------AGGACAATAGCTAAGCAA------ATTCAGATGG
TGAAGCAGATTGGA------------------------------------
--------------------------------------------------
-------------------------------------------------A
AAGGCCGCTATGGC---GAGGTG------------------TGGATGGGA
AAGTGGCGT---------------GGAGAA---------------AAG--
-GTGGCTGTGAAAGTGTTC------TTCACCACG----------------
--------------------------------------------------
---------------------GAGGAAGCCAGCTGGTTCCGAGAGACTGA
GATATATCAGACG---------------------------GTCCTG---A
TG---CGG---CATGAGAATATTCTGGGG---------TTCATTGCTGCA
GATATC---AAAGGG---------ACTGGGTCCTGGACTCAGTTG-----
-------TAC------CTCATCACAGACTATCATGAAAACGGC-------
--------TCCCTTTATGAC------------TATCTGAAATCCACC---
---------------------------ACCTTAGACGCAAAGTCCATG--
-CTGAAGCTAGCCTACTCC---TCTGTCAGCGGCCTATGCCATTTACACA
CGGAAATCTTTAGC---ACTCAAGGC------------------------
--------------------------------------------------
----------------AAGCCAGCAATCGCCCATCGA-------------
--------------------------------------------------
--------------------------------------------------
----GACTTGAAAAGTAAAAACATCCTGGTGAAGAAA---AATGGAACTT
GCTGCATAGCA---GACCTGGGC---------TTGGCTGTCAAGTTCATT
AGT---------------GACACAAATGAGGTTGAC------ATCCCACC
CAACACC------------------CGGGTTGGCACCAAGCGC-------
--------TAT---ATGCCTCCAGAAGTG---CTGGACGAGAGCTTGAAT
AGA---------AACCAT---------TTCCAGTCCTACATTATGGCTGA
CATGTACAGCTTTGGACTCATCCTCTGGGAGATT---------GCAAGGA
GA---------------------------TGTGTTTCT------------
---------------------GGAGGT-----------------------
--------------------------------------------------
--------------------------------------------------
---------------ATA---GTGGAAGAATACCAG------CTTCCC--
----------------TATCACGAC------CTGGTGCCC---AGT----
--GACCCTTCTTATGAGGACATGAGAGAAATTGTGTGCATG---AAGAAG
TTACGGCCTTCATTCCCCAATCGATGGAGCAGTGATGAG-----------
--------------------------------------------------
-----------------TGTCTCAGGCAGATGGGGAAGCTTATG---ACA
GAGTGC--------------------------------------------
--------------------------------------------------
--TGGGCGCAG---AATCCTGCCTCCAGG---------------------
---------CTGACGGCCCTGAGAGTTAAG--------------------
-------------------------------------AAAACCCTTGCCA
AAATGTCAGAG---------------------------------------
--------------------------------------------------
--------------------------------------------------
--------------------------------------------------
--------------------------------------------------
-------------------------------------------------T
CCCAGGACATT---------------------------------------
--------------------------------------------------
--------------------------------------------------
--------------------------------------------------
--------------------------------------------------
--------------------------------------------------
--------------------------AAACTC------------------
--------------------------------------------------
--------------------------------------------------
--------------------------------------------------
--------------------------------------------------
--------------------------------------------------
--------------------------------------------------
--------------------------------------------------
--------------------------------------------------
--------------------------------------------------
--------------------------------------------------
--------------------------------------------------
--------------------------------------------------
--------------------------------------------------
--------------------------------------------------
--------------------------------------------------
--------------------------------------------------
--------------------------------------------------
--------------------------------------------------
--------------------------------------------------
--------------------------------------------------
--------------------------------------------------
--------------------------------------------------
--------------------------------------------------
--------------
>ENSPTRT00000030318.2_PANTR 
--------------------------------------------------
--------------------------------------------------
--------------------------------------------------
--------------------------------------------------
--------------------------------------------------
--------------------------------------------------
--------------------------------------------------
--------------------------------------------------
--------------------------------------------------
--------------------------------------------------
--------------------------------------------------
--------------------------------------------------
--------------------------------------------------
--------------------------------------------------
--------------------------------------------------
--------------------------------------------------
--------------------------------------------------
--------------------------------------------------
--------------------------------------------------
--------------------------------------------------
--------------------------------------------------
--------------------------------------------------
--------------------------------------------------
--------------------------------------------------
--------------------------------------------------
--------------------------------------------------
--------------------------GATGAAGCATTTATT---------
--------------------------------------------------
--------------------------------------------------
--------------------------------------------------
--------------------------------------------------
--------------------------------------------------
--------------------------------------------------
--------------------------------------------------
--------------------------------------------------
--------------------------------------------------
--------------------------------------------------
--------------------------------------------------
--------------------------------------------------
--------------------------------------------------
--------------------------------------------------
--------------------------------------------------
------CCAGTTGGAGAATCACTAAAAGACCTTATTGACCAGTCACAAAG
T-------------------------------------------------
--------------------------------------------------
--------------------------------------------------
--------------------------------------------------
--------------------------------------------------
--------------------------------------------------
--------------------------------------------------
-----------------------------------TCTGGTAGT------
GGGTCT------GGACTACCTTTATTGGTTCAG-----------------
----------------CGAACTATTGCCAAACAG------ATTCAGATGG
TCCGGCAAGTTGGT------------------------------------
--------------------------------------------------
-------------------------------------------------A
AAGGCCGATATGGA---GAAGTA------------------TGGATGGGC
AAATGGCAT---------------GGCGAA---------------AGA--
-GTGGCGGTGAAAGTATTC------TTTACCACT----------------
--------------------------------------------------
---------------------GAAGAAGCCAGCTGGTTTCGAGAAACAGA
AATCTACCAAACT---------------------------GTGCTA---A
TG---CGC---CATGAAAACATACTTGGT---------TTCATAGCGGCA
GATATT---AAAGGT---------ACAGGTTCCTTGACTCAGCTC-----
-------TAT------TTGATTACTGATTACCATGAAAATGGA-------
--------TCTCTCTATGAC------------TTCCTGAAATGTGCT---
---------------------------ACACTGGACACCAGAGCCCTG--
-CTTAAATTGGCTTATTCA---GCTGCCTGTGGTCTGTGCCACCTGCACA
CAGAAATTTATGGC------ACCCAA---------GGA------------
--------------------------------------------------
----------------AAGCCCGCAATTGCTCATCGA-------------
--------------------------------------------------
--------------------------------------------------
----GACCTAAAGAGCAAAAACATCCTCATCAAGAAA---AATGGGAGTT
GCTGCATTGCT---GACCTGGGC---------CTTGCTGTTAAATTCAAC
AGT---------------GACACAAATGAAGTTGAT------GTGCCCTT
GAAT---------ACC---------AGGGTGGGCACCAAACGC-------
--------TAC---ATGGCTCCAGAAGTG---CTGGACGAAAGCCTGAAC
AAA---------AACCAC---------TTCCAGCCCTACATCATGGCTGG
TATCTACAGCTTCGGCCTAATCATTTGGGAGATG---------GCTCGTC
GT---------------------------TGTATCACA------------
------------------------GGA---------GGG-----------
--------------------------------------------------
-----------ATC------------------------------------
---------------------GTGGAAGAGTACCAA------TTGCCA--
----------------TATTATAAC------ATGGTACCG---AGT----
--GATCCGTCATACGAAGATATGCATGAGGTTGTGTGTGTC---AAACGT
TTGCGGCCAATTGTGTCTAATCGGTGGAACAGTGATGAA-----------
--------------------------------------------------
-----------------TGTCTACGAGCAGTTTTGAAGCTAATG---TCA
GAATGC--------------------------------------------
--------------------------------------------------
--TGGGCCCAC---AATCCAGCCTCCAGA---------------------
---------CTCACAGCATTGAGAATTAAG--------------------
-------------------------------------AAGACGCTTGCCA
AGATGGTTGAA---------------------------------------
--------------------------------------------------
--------------------------------------------------
--------------------------------------------------
--------------------------------------------------
-------------------------------------------------T
CCCAAGATGTA---------------------------------------
--------------------------------------------------
--------------------------------------------------
--------------------------------------------------
--------------------------------------------------
--------------------------------------------------
--------------------------AAAATC------------------
--------------------------------------------------
--------------------------------------------------
--------------------------------------------------
--------------------------------------------------
--------------------------------------------------
--------------------------------------------------
--------------------------------------------------
--------------------------------------------------
--------------------------------------------------
--------------------------------------------------
--------------------------------------------------
--------------------------------------------------
--------------------------------------------------
--------------------------------------------------
--------------------------------------------------
--------------------------------------------------
--------------------------------------------------
--------------------------------------------------
--------------------------------------------------
--------------------------------------------------
--------------------------------------------------
--------------------------------------------------
--------------------------------------------------
--------------
>SINFRUT00000152353.3_FUGRU 
--------------------------------------------------
--------------------------------------------------
--------------------------------------------------
--------------------------------------------------
--------------------------------------------------
--------------------------------------------------
--------------------------------------------------
--------------------------------------------------
--------------------------------------------------
--------------------------------------------------
--------------------------------------------------
--------------------------------------------------
--------------------------------------------------
--------------------------------------------------
--------------------------------------------------
--------------------------------------------------
--------------------------------------------------
--------------------------------------------------
------------------------GGAGCCATC------CTG------GG
ACACTCGGACGCA-------------------------------------
--------------------------------------CAGAGATGTGTC
--------------------------------------------------
----------------CACTCCAGCTTCAGCCCCGCCTCTTCCTCATGGT
TAGAG------------------------GGTCAGGGGAACATCAGTGGA
GTG-----------------------------------------------
-------------------------------------------GTCACCT
GT---TCTGGAGAGAAGAATAAGAAGCTTCACTGCTTTGCC---------
--------------------------------------------------
-ACCTGG------AAGAACCTGTCGGGGGTGGTCCAG-------------
--GTGGTCCAACAGGGC---------------------------TGTTGG
--------------------------------------------------
----------------------CTGGATGATGTCAACTGTTAC-------
-----------GACAGGACTGAATGT------------------------
---------------------------------------GAGGAGAATAG
AGAAGCTCTTGGGGTC---------------------------------T
TCTTCTGC---TGCTGT---GAAGGAAGTTTGTGTAAT------------
--------------------------------------------------
-------AAGAAGTTCTCGTACCGTCCG---------ATCAGCCAATCCC
AGATAACAACA---------------------------------------
--------------------------------------------------
--------------------------------------------------
-----------------ACAACGAAGCCAGTG------------------
------ACGGCGAGGGCGCAGCTGCTGACCACTCTGATGTACTCGCTGCT
T---------CCCGTCATGGCTGTCGGGGCAGTCCTGCTC----------
--------TTCTCCTTG---------------TGGCTGTACCGCCAGCAC
AAGCGAGCC------------------------TACCCACCTGTCCTGGT
TCCTACACAG----------------------------------------
-----------------------------------GTGAGGCCCCTCATG
GTAGCTTTAAGCTCCGCC--------------------------------
--------------------------------------------------
--------------------------TCTGAGGAGCCCCACCCT------
CCACCC------CCCTCCCCCAGCCTGAGCCAG-----------------
----------------------------AGGCCG------CTGCAGTTAC
TGGAAGTCAAAGGC------------------------------------
--------------------------------------------------
-------------------------------------------------A
GGGGGCGCTTCGGC---TGTGTG------------------TGGAAGGCT
CAGCTGCTC---------------AGTGAC---------------GTG--
-GTCGCTGTCAAAATCTTT------CCCCTCCAG----------------
--------------------------------------------------
---------------------GACAAGCAGTCATGGCAGAATGAGTACGA
GATCTTCACCCTA---------------------------AATGGG---A
TG---GGA---CATGAGAATGTGCTGCAG---------TTCATTGGAGCA
GAGAGG---AGAGGA---------AGTCACGTGGACATGGAACTG-----
-------TGG------CTCATCACGGCCTACCATGAGAAGGGC-------
--------TGTCTGACTGAC------------TACCTGAAGGCTGAC---
---------------------------GTCCTGTCCTGGTCTCAAGTC--
-TGCGTCATTGCTCAGTCC---ATGTCACGAGGTCTGGCCTACCTCCACG
AGGACGTGCCTGGA------------------------------------
--------------------------------------------------
-------------CACAAGCCTGCCATCGCACACAGGTGGGTGACACTGC
AGCCGCGTCCCTCGTTTACGACTGCCAAATATCGAATATCAGGCTTGAAC
CTGGGCCATATCTTTCAAATTCCTCCTGGTTCCCAGAGGCATGGCCACCA
GGGGGACGTCAAGAGCAAAAACGTGCTGCTCAAGTCA---AACCTGACCG
CCTGCATTGCT---GATTTTGGC---------CTGGCTCTCAGGTTTGAG
GCA---------------GGAAGATCACCAGGAGAG------ACACACAG
A------------------------CAGGTGGGGACCAGGAGG-------
--------TAC---ATGGCTCCTGAGGTC---CTGGAGGGGACCATTACC
TTC---------CACAGA------------GATGCCTTCCTGAGGATAGA
CGTGTACGCTCTGGCCCTGGTTCTGTGGGAGCTG---------GCCTCCC
GC---------------------------TGCACAGCT------------
------------------GTTGACGGT---------CCA-----------
--------------------------------------------------
--------------------------------------------------
---------------------GTGGATGAGTACATG------CTGCCC--
----------------TTTGAGGAG------GAGGTGGGT---CAG----
--CACCCGTCACTGGAGGACATGCAGGAGGTGGTGGTCCAC---AACAAG
TTGAGGCCCCCCCTGAGAGAGTGCTGGCAGAAACAC--------------
--------------------------------------------------
--------------------------------------------------
--------------------------------------------------
--------------------------------------------------
--------------------------------------------------
--------------------------------------------------
--------------------------------------------------
--------------------------------------------------
--------------------------------------------------
--------------------------------------------------
--------------------------------------------------
--------------------------------------------------
--------------------------------------------------
--------------------------------------------------
--------------------------------------------------
--------------------------------------------------
--------------------------------------------------
--------------------------------------------------
--------------------------------------------------
--------------------------------------------------
--------------------------------------------------
--------------------------------------------------
--------------------------------------------------
--------------------------------------------------
--------------------------------------------------
--------------------------------------------------
--------------------------------------------------
--------------------------------------------------
--------------------------------------------------
--------------------------------------------------
--------------------------------------------------
--------------------------------------------------
--------------------------------------------------
--------------------------------------------------
--------------------------------------------------
--------------------------------------------------
--------------------------------------------------
--------------------------------------------------
--------------------------------------------------
--------------------------------------------------
--------------------------------------------------
--------------------------------------------------
--------------------------------------------------
--------------
>ENSOANT00000018901.1_ORNAN 
--------------------------------------------------
--------------------------------------------------
--------------------------------------------------
--------------------------------------------------
--------------------------------------------------
--------------------------------------------------
--------------------------------------------------
--------------------------------------------------
--------------------------------------------------
--------------------------------------------------
--------------------------------------------------
--------------------------------------------------
--------------------------------------------------
--------------------------------------------------
--------------------------------TCCTATGAGGAGGCAGGA
AAGCCTGAGTTCCTCTTGATGCTT--------------------------
--------------------------------------------------
--------------------------------------------------
---------------------CGGGGTAAAGGT------GAC------GG
TGGGATCAGGCCT-------------------------------------
--------------------------------------------------
--------------------------------------------------
-------------------------AAGGGCCAAGAGGCGCTGATGTGTT
CGTGC---------------------------ACCAGCTGCAACCAGGCC
AAC-----------------------------------------------
-------------------------------------------TACACGT
GT---------------GAGACGGACGGGGCCTGCATGGTC---------
--------------------------------------------------
-TCCATC---------TTCAACCTGGAGGGCCTGGAG-------------
--CACCACGTCCGCACC---------------------------TGCATC
--------------------------------------------------
----------------CCCGCCGTCGAGCTGGTGCCCGTCGGG-------
-----------AAGCCCTTCTACTGC------------CTG---------
--------------------------------------------------
-AGCTCCGAGGACCTG---------------------------------C
GCAACACCCACTGCTGC---TACTCCGACTTCTGCAAC------------
---------------------AAG--------------------------
-------ATCGATCTGACCGTGCCCAGC------------------GGAC
ACCTC---------------------------------------------
--------------------------------------------------
--------------------------------------------------
-----------------AAGGAGAACGAGCAG------------------
------CCATCCACCTGGGGCCTGGTGGAGCTGGTGGCCATGATCGCAGG
C-------------------------------------------------
--------GAGCGCGTC---------------------------------
---------------------------------TACCACAACCGGCAGCG
CCTGGACATG----------------------------------------
-----------------------------------GAGGACCCGTCCTGT
GAGATGTGCCTGGCCAAAGACAAGACCCTCCAGGACCTCGTCTAC-----
--------------------------------------------------
-----------------------GACCTGTCCACCTCGGGCTCC------
GGGTCAGCA---GGGCTGCCGCTGTTTGTCCAG-----------------
----------------CGCACGGTGGCCCGGACC---------GTCCTTC
AGGAGATCATCGGC------------------------------------
--------------------------------------------------
-------------------------------------------------A
AAGGCCGGTTCGGA---GAGGTG------------------TGGCGTGGC
CGGTGGCGT---------------GGGGGC---------------GAC--
-GTGGCCGTCAAGATCTTC------TCGTCGCGG----------------
--------------------------------------------------
---------------------GAGGAGCGGTCCTGGTTCCGGGAGGCCGA
GATCTACCAGACC---------------------------GTCATG---C
TG---CGC---CACGAAAACATCCTCGGC---------TTCATCGCCGCC
GACAAC---AAAGAT---------AACGGCACCTGGACCCAACTG-----
-------TGG------CTCGTCTCCGACTACCACGAGCACGGC-------
--------TCCCTGTTCGAC------------TACCTGAACCGCTAC---
---------------------------ACGGTGACCATCGAGGGCATG--
-ATTAAGCTGGCGCTGTCG---GCGGCCAGCGGGCTGGCGCACCTGCACA
TGGAGATCGTGGGC------ACACAG---------GGT------------
--------------------------------------------------
----------------AAGGGGGCCCGGGGCCGGTCC-------------
--------------------------------------------------
--------------------------------------------------
----CGGGTGGGGCAGTGGCAGATCTGGGCTGGACGA---GCCGGTCGGT
CAATGAGTCAA---TCAGCAGGT---------GTTAAATTACAGATTAGG
GAAGTGGCAGAGGCTAGAGGGAGAAGGAGTGAAACG--------------
-------------------------AGGATCTCTTGGAGGAGA-------
--------TGGGATTTTAGGAGAGTTTTGAAGGTGGAGAGAGTTATGGTC
TGT---------CATATA---------TTCGATCATATTTATTGTGCACT
GGTGTATAAACTCCCTTTTCTGTTTGTCTATATC---------GCTAAGC
GC---------------------------TGGGGAGAG------------
--------------------------------------------------
--------------------------------------------------
--------------------------------------------------
------------GAACTA---GAACAGAGTTGGCAGACACGTCTCCCG--
----------------CCGGCATCC------CGGCCTCGC---CCC----
--TCGCCTGGGCGGGGTGGAGGGCGAGGGAGGGCTTGTGAC---GGGGCC
TCTGCTCCCCTCCGCCAG--------------------------------
--------------------------------------------------
-----------------GCGCTGCGGGTGATGGGGAAGATGATG---CGG
GAGTGC--------------------------------------------
--------------------------------------------------
--TGGTACGCC---AACGGTGCCGCCCGC---------------------
---------CTCACGGCCCTGCGCATCAAG--------------------
-------------------------------------AAGACGCTGTCCC
AGCTCAGCGTG---------------------------------------
--------------------------------------------------
--------------------------------------------------
--------------------------------------------------
--------------------------------------------------
-------------------------------------------------C
AGGAGGACGTG---------------------------------------
--------------------------------------------------
--------------------------------------------------
--------------------------------------------------
--------------------------------------------------
--------------------------------------------------
--------------------------AAGATC------------------
--------------------------------------------------
--------------------------------------------------
--------------------------------------------------
--------------------------------------------------
--------------------------------------------------
--------------------------------------------------
--------------------------------------------------
--------------------------------------------------
--------------------------------------------------
--------------------------------------------------
--------------------------------------------------
--------------------------------------------------
--------------------------------------------------
--------------------------------------------------
--------------------------------------------------
--------------------------------------------------
--------------------------------------------------
--------------------------------------------------
--------------------------------------------------
--------------------------------------------------
--------------------------------------------------
--------------------------------------------------
--------------------------------------------------
--------------
>ENSMUST00000000542.5_MOUSE 
--------------------------------------------------
--------------------------------------------------
--------------------------------------------------
--------------------------------------------------
--------------------------------------------------
--------------------------------------------------
--------------------------------------------------
--------------------------------------------------
--------------------------------------------------
--------------------------------------------------
--------------------------------------------------
--------------------------------------------------
--------------------------------------------------
--------------------------------------------------
--------------------------ATGACCTTGGGGAGCTTCAGAAGG
GGCCTTTTGATGCTGTCGGTGGCC--------------------------
--------------------------------------------------
--------------------------------------------------
---------------------TTTGGCCTAACC------AGG------GG
AGACTTGGCGAAG-------------------------------------
--------------------------------------------------
--------------------------------------------------
----------------------------CCTTCCAAGCTGGTGAACTGCA
CTTGT---------------------GAGAGCCCACACTGCAAGAGACCA
TTC-----------------------------------------------
--------------------------------------------------
-----------------TGCCAGGGGTCATGGTGCACAGTG---------
--------------------------------------------------
-GTGCTG------GTTCGGGAGCAGGGCAGGCACCCC-------------
--CAGGTCTATCGGGGC---------------------------TGCGGG
--------------------------------------------------
--------------------------------------------------
-----AGCCTGAACCAGGAGCTCTGC------------------------
------------------------------------TTGGGA--------
-CGTCCCACAGAGTTT---------------------------------C
TGAACCATCACTGCTGC---TATAGATCCTTCTGCAAC------------
------------------CACAAC--------------------------
-------GTGTCTCTGATGCTGGAG-------------------------
--------------------------------------------------
--------------------------------------------------
--------------------------------------------------
-----------------GCCACCCAAACTCCT------------------
------TCGGAGGAGCCAGAAGTTGATGCCCATCTGCCTCTGATCCTGGG
T---------CCTGTGCTGGCCTTGCCGGTCCTGGTGGCCCTGGGTGCT-
--------CTAGGCTTG---------------TGGCGTGTCCGGCGGAGG
CAGGAGAAGCAG---------------------CGGGATTTGCACAGTGA
CCTGGGCGAG----------------------------------------
-----------------------------------TCCAGTCTCATCCTG
AAGGCATCTGAACAGGCAGACAGCATGTTGGGGGACTTCCTGGAC-----
--------------------------------------------------
-----------------------AGCGACTGTACTACGGGCAGC------
GGCTCG------GGGCTCCCCTTCTTGGTGCAG-----------------
----------------AGGACGGTAGCTCGGCAG------GTTGCGCTGG
TAGAGTGTGTGGGA------------------------------------
--------------------------------------------------
-------------------------------------------------A
AGGGCCGATATGGT---GAGGTG------------------TGGCGCGGT
TCGTGGCAT---------------GGCGAG---------------AGT--
-GTGGCGGTCAAGATTTTC------TCCTCACGA----------------
--------------------------------------------------
---------------------GATGAGCAGTCCTGGTTCCGGGAGACGGA
GATCTACAACACA---------------------------GTTCTG---C
TT---AGA---CACGACAACATCCTAGGCGGGACATGCTTCATCGCCTCC
GACATG---ACTTCG---------CGGAACTCGAGCACGCAGCTG-----
-------TGG------CTCATCACCCACTACCATGAACACGGC-------
--------TCCCTCTATGAC------------TTTCTGCAGAGGCAG---
---------------------------ACGCTGGAGCCCCAGTTGGCC--
-CTGAGGCTAGCTGTGTCC---GCGGCCTGCGGCCTGGCGCACCTACATG
TGGAGATCTTTGGC------ACTCAA---------GGC------------
--------------------------------------------------
----------------AAACCAGCCATTGCCCATCGT-------------
--------------------------------------------------
--------------------------------------------------
----GACCTCAAGAGTCGCAATGTGCTGGTCAAGAGT---AACTTGCAGT
GTTGCATTGCA---GACCTGGGA---------CTGGCTGTGATGCACTCA
CAA---------------AGCAGCGATTACCTGGAT------ATCGGCAA
CAAC---------CCC---------CGAGTGGGTACCAAAAGA-------
--------TAC---ATGGCACCCGAGGTG---CTGGATGAGCACATCCGC
ACA---------GACTGC---------TTTGAGTCGTACAAGTGGACAGA
CATCTGGGCCTTTGGCCTAGTGCTATGGGAGATC---------GCCCGGC
GG---------------------------ACCATCATC------------
------------------------AAT---------GGC-----------
--------------------------------------------------
-----------ATT------------------------------------
---------------------GTGGAGGATTACAGG------CCACCT--
----------------TTCTATGAC------ATGGTACCC---AAT----
--GACCCCAGTTTTGAGGACATGAAAAAGGTGGTGTGCGTT---GACCAG
CAGACACCCACCATCCCTAACCGGCTGGCTGCAGATCCG-----------
--------------------------------------------------
-----------------GTCCTCTCCGGGCTGGCCCAGATGATG---AGA
GAGTGC--------------------------------------------
--------------------------------------------------
--TGGTACCCC---AACCCCTCTGCTCGC---------------------
---------CTCACCGCACTGCGCATAAAG--------------------
-------------------------------------AAGACATTGCAGA
AGCTCAGTCAC---------------------------------------
--------------------------------------------------
--------------------------------------------------
--------------------------------------------------
--------------------------------------------------
----------------------------------------------AATC
CAGAGAAGCCC---------------------------------------
--------------------------------------------------
--------------------------------------------------
--------------------------------------------------
--------------------------------------------------
--------------------------------------------------
--------------------------AAAGTG------------------
--------------------------------------------------
-------------------------------------------ATTCAC-
--------------------------------------------------
--------------------------------------------------
--------------------------------------------------
--------------------------------------------------
--------------------------------------------------
--------------------------------------------------
--------------------------------------------------
--------------------------------------------------
--------------------------------------------------
--------------------------------------------------
--------------------------------------------------
--------------------------------------------------
--------------------------------------------------
--------------------------------------------------
--------------------------------------------------
--------------------------------------------------
--------------------------------------------------
--------------------------------------------------
--------------------------------------------------
--------------------------------------------------
--------------------------------------------------
--------------
>dvir_GLEANR_13493_DROVI 
--------------------------------------------------
--------------------------------------------------
--------------------------------------------------
--------------------------------------------------
--------------------------------------------------
--------------------------------------------------
--------------------------------------------------
--------------------------------------------------
--------------------------------------------------
--------------------------------------------------
--------------------------------------------------
--------------------------------------------------
--------------------------------------------------
--------------------------------------------------
-----------ATGACTGGGCGCCTGTGGAGCTGGAAGCGCAGCGTGCTG
CTTATCTTGGCCATGAGTACCCTG--------------------------
--------------------------------------------------
--------------------------------------------------
---------------------GCATTGGCCTCG------CCT------GC
GCCAAGTCGACAG-------------------------------------
--------------------------------------TACAGCTGCATG
--------------------------------------------------
-------------------------AGCTACAAGGAGAACGACAATAGCC
AACAC------------GACGATGACTATGAGCAGGAGAACAGTGAAGGC
ATCAGCACGGAGCAGCAGCAGCAGTATCTAGAGACGAGT-----------
-------------------ACGACGCCCAGCGTGCCGCACAAACGCAGCT
GC------------ACGGAGGGTTATACCTTCTGTTTCACC---------
--------------------------------------------------
-CTGTGG------AACCAGACATCGAACGGCACCCGA-------------
--TTGGTTAAGCAGGGC---------------------------TGCTGG
--------------------------------------------------
-------------AAGGACACGACGGATCGCAATTCCATTTGC-------
-----------AGTCAAACGGAGTGC------------------------
------------------------------ACCAGCTCAGCGCCCACGTC
ACGCAACAATAGCCTG---------------------------------T
ACTATTGC---TGCTGC---TCGGGGGAACTGTGCAAT------------
------------------GCTCAG--------------------------
-------GTGTCCATTGTGGAGCCGGCG---------CCACTGGAACTGG
CCAACAATGTGCAATCG---------------------------------
--------------------------------------------------
--------------------------------------------------
-----------------GCGGTGTCCAATCGG------------------
------GCTGCATCCCATCAGCAAAACTCTGTCAGAGCCACAACGCTGCT
C---------AGCTGTGTTGGACTCCTAACGCTCATCATC----------
--------ATTGGCATG---------------CTGTTGGCGATGCAATAT
TGTCGTGGC------------------------GTGAAGGAGAAGAGTGA
GCCAGAAGAG----------------------------------------
--------------------------------------------------
--------------------------------------------------
--------------------------------------------------
--------------------TCGCCGCTGGCACCGTCGGGACCC------
GGCTACAGTTCCAATCTGCGCAATGTAGATAAT-----------------
----------------------------------------ATGAATTTGA
TCGGCATGCTGGGC------------------------------------
--------------------------------------------------
-------------------------------------------------A
GCGGCAAGTATGGC---ACTGTG------------------ATGAAGGGA
CTGCTGCAT---------------GAACAG---------------GAA--
-GTGGCTGTTAAGATCTAT------CCAGAAGCC----------------
--------------------------------------------------
---------------------CATCACCAGTATTATGTGAACGAAAGGAA
CATCTATGCATTG---------------------------CCATTG---A
TG---GAC---TGTCCGGCTCTGCTCAGC---------TACTTTGGCTAC
GATGAACGCCGCACC---------ATGGATGGCCGCATGGAGTAT-----
-------CAG------TTGGTTTTATCCTTGGCACCGTTGGGC-------
--------TGCCTTCAGGAT------------TGGCTAATTGCCAAT---
---------------------------AGCACAGACTTTGCCCAGTGT--
-TGTGGCATGTTGCGCTCC---ATTACGCGTGGCCTATCCCATTTGCACA
CGGAACTGCGCTTG---------------------GGT------------
--------------------------------------------------
-------GATCTGCACAAGCCATGCGTGGCCCATCGG-------------
--------------------------------------------------
--------------------------------------------------
----GATCTCAATTCGCGCAATGTTCTGGTTCAGGCA---GATCTCAGCT
GTTGCATCGCA---GACTTTGGA---------TTTGCACTGAAGGTATTC
GGT---TCAAAGTATGAGTACAAGGGCGAGGTGGCC------ATGGCCGA
GACC---------AAGAGCATCAATGAGGTAGGCACGCTGCGT-------
--------TAC---ATGGCTCCGGAGCTG---CTCGAGGGTGCCGTCAAT
TTG------CGGGACTGT---------GAGACATCGCTCAAACAAATGGA
TGTGTATGCACTGGGCCTGGTGCTGTGGGAGGTG---------GCCACAC
GC---------------------------TGCTCGGAG------------
------------TTCTATGCGCCTGGC-----------------------
--------------------------------------------------
--------------------------------------------------
------------CAGCTG---ACGCCGCCCTATAAG------GCGCCC--
----------------TACGAACAG------GAAGTGGGT---CCG----
--CATCCCAGTTTCGATCAGATGCAGGCATTGGTGGTGCGT---CACAAG
GCGCGCCCTCTGTTCCCAGCGGGCTGGGGCGGGGGCGCC-----------
--------------------------------------------------
-----------------GCCGCCAAGCTTGTGCGCGATACCTGC---GAG
GATTGT--------------------------------------------
--------------------------------------------------
--TGGGATCAT---GATGCAGATGCCAGG---------------------
---------CTAACTTCACTTTGTGCCGAA--------------------
-------------------------------------GAGCGCATGCAGG
AGATGTCTAGCCTGCGTCCACGGCTGCAGGCTCAGCCGGCTAGTCCGCTG
CTTAATACCAACAACCTGGCGTTGCCTGCGGCTCAGCTGCAAGTGAGCAC
GATCAGCAACACCACAACCACTGCGGCTGCAGTGCATCAGGCACAAACGC
AGCTAACGTCAGCCGACGGTGGTTTGCTGCAGCCGCCACCGAATCAACAG
TTTCCCACAGAAAAGAACCACTTAAACTATGCACAGCCCCAGCTGCAGCC
ACATCTGCAGGGTCGCAATCCCTGTCAGGAGCGCAATCTGGCGCCGCAGC
CGTTGCGTACG---------------------------------------
--------------------------------------------------
--------------------------------------------------
--------------------------------------------------
--------------------------------------------------
--------------------------------------------------
--------------------------CCGCCT------------------
--------------------------------------------------
-------------------------------------------GTTCTGG
TAGAGCGCAGTAAGAAGCACAGCTTCCAGCCGCAGCAGGAGCAGAGTCTG
TCCTGCCTGGAGCATGATGTGAGCGTGGAAGAGCTCATTGCCAGCCATCA
GCAAAAGCAGAACTCCAGCCTGGGTCAGGGCTTTCCCAAACAACAAAACA
CGGATCATATGCTGCGCGGCTGGCATGGCGTGCGCGCCTTGATTCACAAG
AAACTCTTCCGCAAGGAGCACGCCGAGGAGCTGTGCCGGCAGCTGCAATT
GGGCGAAGAGAAGTCAAATCTTGTGGCTGCGCTAAAGGGCATGGACAATG
CACATTTGGCGAGCGGACTGAGGCGGCCCAACAACCTGGACTTGAGTCCC
TTGCCGCCACTGGACAGAGCCAATCTGCTGCAGCTGCGCAGCGCAGAGCA
GCGTACTGGCACCCCCGCTCACATTGTGCCCCGCTCGTTGTCCAGCAGCC
TAATCAAACACATTAACAGCAACGGCAACAACAACAACAACAACATCAAC
GAGAACGAGCTGCACACATTGTCTGGCTCCCGGGCTCCAAAGCGGCGTCC
CGGACATCTGCGCACAAATTCGCTGCTGGTGACCAGCAACAGTGGCAGCA
ATATGCCGCCGCCCACGGAGCAGCAGCTGCGCCGCCAGCACAGTCTAGAA
GTCTTTCGTGAGGTATTTAGTGGGCGTGGAAGCAGCGAACGACTGCGCGA
TCCCAGCGAACGGGTGAAAACGCCCGGCGATGTGCCGGCATCGGTGCGCA
AGGCGCGCGCCTCAAAGACCCTGAGTCTGTACGATGATCGCATGATGGAC
TCATCGCTGCTGAATATACTC-----------------------------
--------------------------------------------------
--------------------------------------------------
--------------------------------------------------
--------------------------------------------------
--------------
>SINFRUT00000161453.3_FUGRU 
--------------------------------------------------
--------------------------------------------------
--------------------------------------------------
--------------------------------------------------
--------------------------------------------------
--------------------------------------------------
--------------------------------------------------
--------------------------------------------------
--------------------------------------------------
--------------------------------------------------
--------------------------------------------------
--------------------------------------------------
--------------------------------------------------
--------------------------------------------------
--------------------------------------------------
--------------------------------------------------
--------------------------------------------------
--------------------------------------------------
--------------------------------------------------
--------------------------------------------------
--------------------------------------------------
--------------------------------------------------
--------------------------------------------------
--------------------------------------------------
--------------------------------------------------
--------------------------------------------------
--------------------------------------------------
--------------------------------------------------
--------------------------------------------------
--------------------------------------------ATGGCA
--------------------------------------------------
--------------------------------------------------
--------------------------------------------------
--------------------------------------------------
--------------------------------------------------
--------------------------------------------------
--------------------------------------------------
--------------------------------------------------
--------------------------------------------------
--------------------------------------------------
--------------------------------------------------
--------------------------------------------------
--------------------------------------------------
--------------------------------------------------
--------------------------------------------------
--------------------------------------------------
--------------------------------------------------
--------------------------------------------------
--------------------------------------------------
--------------------------------------------------
--------------------------------------------------
--------------------------------------------------
----------------------------AGGCAA------ATCTCCTTGG
TGGAGTGTGTTGGC------------------------------------
--------------------------------------------------
-------------------------------------------------A
AAGGCAGGTATGGG---GAGGTT------------------TGGAGGGGC
ACCTGGATG---------------GGGGAG---------------AAT--
-GTGGCCGTCAAGATCTTC------TCCTCCAGG----------------
--------------------------------------------------
---------------------GATGAACAATCTTGGTTCAGAGAGACAGA
AATCTACAACACG---------------------------GTGCAG---C
TC---CGA---CATGACAACATACTGGGT---------TTTATAGCCTCT
GACATG---ACCTCC---------AAGAATTCCAGCACTCAGCTG-----
-------TGG------CTCGTCACCCACTTCCACGAGCTGGGC-------
--------TCACTCTACGAC------------TTCCTGCAGTACAGC---
---------------------------AGCCTGGAACCGGAGGGCTGT--
-CTGAGGATGTGTCTGTCG---ATAGCCTGCGGGCTGATCCACCTCCACA
CCGAGATTATCAGC---TCACAGGAA------------------------
--------------------------------------------------
----------------AAACCCGCCATAGCCCATCGA-------------
--------------------------------------------------
--------------------------------------------------
----GACCTGAAAAGTCGCAACATTCTGGTGAAGAAG---AACCTACAGT
GCTGCATCGCT---GACCTGGGTGAGGGTTGCGCGGAGATGAGGACGGGA
AAATCCCAAATAATTTGTCCCGACGGATTGGTGATAGTCAAGATTCACCT
ACCG---ACA---TCTGGGCTCTCGGCCTGGTCTTCTGGGAAA-------
-----------------TCACCCGCCGAA---CCATCGTCAACGGTAAGA
CGG---------CAGCGGCCAGTGGTGACGCGGCAATTCTTGAGTTTAAC
AATTAAAATAATGCACACCTTTATGTCTTTTGTC----------------
--------------------------------------------------
---------------------CCAGGA-----------------------
--------------------------------------------------
--------------------------------------------------
---------------ATC---GTTGAAGAGTATCGG------CCTCCC--
----------------TTCTTTGAC------CTGGTGCCC---TTC----
--GATCCCAGCTTTGAGGAGATGAGGAAGGTGGTGTGTGTT---GATCAG
CAGAGGCCCAGTCTGCACAACCGACTCCAGTCCCACCCA-----------
--------------------------------------------------
--------------------------------------------------
--------------------------------------------------
--------------------------------------------------
--------------------------------------------------
--------------------------------------------------
----------------------------------------------GTAA
AGCTTCCACTA---------------------------------------
--------------------------------------------------
--------------------------------------------------
--------------------------------------------------
--------------------------------------------------
--------------------------------------------------
--------------------------------------------------
--------------------------------------------------
--------------------------------------------------
--------------------------------------------------
--------------------------------------------------
--------------------------------------------------
--------------------------------------------------
--------------------------------------------------
--------------------------------------------------
--------------------------------------------------
--------------------------------------------------
--------------------------------------------------
--------------------------------------------------
--------------------------------------------------
--------------------------------------------------
--------------------------------------------------
--------------------------------------------------
--------------------------------------------------
--------------------------------------------------
--------------------------------------------------
--------------------------------------------------
--------------------------------------------------
--------------------------------------------------
--------------------------------------------------
--------------------------------------------------
--------------------------------------------------
--------------------------------------------------
--------------------------------------------------
--------------------------------------------------
--------------------------------------------------
--------------
>ENSOANT00000011047.1_ORNAN 
--------------------------------------------------
--------------------------------------------------
--------------------------------------------------
--------------------------------------------------
--------------------------------------------------
--------------------------------------------------
--------------------------------------------------
--------------------------------------------------
--------------------------------------------------
--------------------------------------------------
--------------------------------------------------
--------------------------------------------------
--------------------------------------------------
--------------------------------------------------
--------------------------------------------------
--------------------------------------------------
--------------------------------------------------
--------------------------------------------------
--------------------------------------------------
--------------------------------------------------
--------------------------------------------------
--------------------------------------------------
--------------------------------------------------
-----------------------------AGGCAGGAGTGTGTTGCCACA
GAG-----------------------------------------------
--------------------------------------------------
--------------------------------------------------
--------------------------------------------------
--------------------------------------------------
--------------------------------------------------
--------------------------------------------------
--------------------------------------------------
--------------------------------------------------
--------------------------------------------------
-GAGAACCCGCAGGTC---------------------------------T
TCTTCTGC---TGCTGC---GAGGGCAACTTCTGCAAC------------
--------------------------------------------------
----CTGCAGTTCACCCACCTCCCCGAG---------GCCTCAGGACCCG
ACGTC---------------------------------------------
--------------------------------------------------
--------------------------------------------------
-----------------ACGTACGAGCCGCCC------------------
------CCGCCGACACCGTCACTGCTCAGCGTCCTGGTCTACTCGCTGCT
G---------CCCATCAGCAGCCTCTCGCTGGCCGTCCTC----------
--------CTGGCCTTC---------------TGGATGTACCGGCACCGC
AAGCCT---------------------------CCTTACGGACACGTGGA
CATCAACGAG----------------------------------------
--------------------------------------------------
--------------------------------------------------
--------------------------------------------------
--------------------------------AGCCCCGGCATTCTTGAC
TCTCAG------CCCTGGGCTCTCTCTATGAAG-----------------
----------------------------------------CTACCCTACC
TCTCCATGAGCGGG------------------------------------
--------------------------------------------------
-------------------------------------------------C
CTCGTCACCCCGGT------------------------------------
--------------------------------------------------
-TTAGTCAAACAAAAATTT------GGGCCATGG----------------
--------------------------------------------------
---------------------GAGCAGCAAGGGTGGGGCCCATTGGGTTC
TCTGCCCCAGAGA---------------------------CTGACGGACC
TCTGCTCTGACCAGTCCAGCAGTGGAGGG---------AGAAGAATTGGG
GAGGTG------------------ACTGGTTCTAGATCCAGAGCAGAGAG
GGCAGGGTGGAGCCCCCTCTCAATGCACTTATGCATACAATCA-------
--------CTAATCAGTAAC------------CTCAGTCAAGGATTT---
---------------------------CACATAGAAAAAAATCACTAT--
-TCAATAACCTCAATAACC---TTGATCAGTGGCCACTCATTCAGCCACT
ACTCAGTAACTGCA---ATCAAGGGG------------------------
--------------------------------------------------
-------------GCCTCCCATCCAATCGGTAGTCGA-------------
--------------------------------------------------
--------------------------------------------------
----AAATCTCAACCAAGGTTCTACCTGTCTGATTAC---TATATTACTG
TCATTATTAATCTAGACCAAGGG---------CCTGCCAAGAGCCATGCA
CCG---------------CATTGGCTGCTGGGGGAAGGTCTGACTGTC--
-------------------------CAAGTAGGA----------------
--------------ATGATCTCGGGACTT---GGAGGAGGAGGACGGGAA
GAG---------AGGAGG--------------------------------
-------------GCAGTCACACAGTGG---------------GGCAGGA
AG------------------------------------------------
--------------------------------------------------
--------------------------------------------------
--------------------------------------------------
---------------------CAGCCCTGGTTCAAG------GAGCCT--
-------------------GAGAAG------AGCTTGGGTTGGGGG----
--CGCCCCAGGAGAGGGGGAGGCCAAGGCACCATCGGCCAT------TTG
TGCCGCAGCAAATCCCCCAGGCAG--------------------------
--------------------------------------------------
-----------------GGCCTGGCCCAGCTGTGCGTGACGATA---GAG
GAGTGC--------------------------------------------
--------------------------------------------------
--TGGGATCAC---GATGCCGAGGCCCGC---------------------
---------CTCTCGGCCGGTTGTGTGGAG--------------------
-------------------------------------GAGCGCATTGCCC
AGATCCGCAGA---------------------------------------
--------------------------------------------------
--------------------------------------------------
--------------------------------------------------
--------------------------------------------------
-------------------------------TCCGTCCACGGCCCCACCT
CGGACTGCCTG---------------------------------------
--------------------------------------------------
--------------------------------------------------
--------------------------------------------------
--------------------------------------------------
--------------------------------------------------
--------------------------------------------------
--------------------------------------------------
--------------------------------------------------
--------------------------------------------------
------------------------------------------------GT
CTCCATAGTCACGTCCGTCACCAATGTGGACTTGCCGGCCAAAGAGTCCA
GCATC---------------------------------------------
--------------------------------------------------
--------------------------------------------------
--------------------------------------------------
--------------------------------------------------
--------------------------------------------------
--------------------------------------------------
--------------------------------------------------
--------------------------------------------------
--------------------------------------------------
--------------------------------------------------
--------------------------------------------------
--------------------------------------------------
--------------------------------------------------
--------------------------------------------------
--------------------------------------------------
--------------------------------------------------
--------------------------------------------------
--------------
>SAX_CG1891-RB.3_DROME 
--------------------------------------------------
--------------------------------------------------
--------------------------------------------------
--------------------------------------------------
--------------------------------------------------
--------------------------------------------------
--------------------------------------------------
--------------------------------------------------
--------------------------------------------------
--------------------------------------------------
--------------------------------------------------
--------------------------------------------------
--------------------------------------------------
--------------------------------------------------
-----------------------------------------ATGGAGCTC
TCCTCCGCCTCATCCGCCCATCTC--------------------------
--------------------------------------------------
--------------------------------------------------
---------------------AATGGCAAGGAG------CTA------CC
GGCCGTGCCACAG-------------------------------------
--------------------------------------------------
--------------------------------------------------
----------------AACTCGGTGCAGACGCATCCCAGATACAAATGCT
ACTCC---------------------TGCGAGCCGCCCTGTCGGGATCCC
TAT-----------------------------------------------
----------------------------------GAGTTTACCCACACCT
GC---------------CAGAATGCGATTCAGTGCTGGAAG---------
--------------------------------------------------
-TCGCGC------ACACGCGATGCCGATGGTCAGGTG-------------
--CAGGAGTCACGCGGC---------------------------TGCAGC
--------------------------------------------------
----------------------------ACCTCGCCGGATCAA-------
-----------CTGCCCATGATCTGC------------------------
---------AGCCAG---------AACTCCTTGAAGATC-----------
-AACGGGCCCAGTAAA---------------CGCAATACGGGGAAGTTCG
TGAATGTGGTCTGCTGT---GCCGGTGATTACTGCAAT------------
------------------GAGGGA--------------------------
-------GACTTTCCGGAACTGCTGCCC---------TTCGACAGCAATG
AT------------------------------------------------
--------------------------------------------------
--------------------------------------------------
-----------------GTGACGGTGATAACC------------------
------GCGGATACCAGTAGCATAAGCAAGATGCTCGTCGCCGTTCTGGG
T---------CCTTTTCTGGTCATCGCTCTGCTGGGCGCC----------
--------GTGACCATC---------------TTCTTCATTCGTCGTAGC
CATCGCAAGCGTCTGGCTGCC------------TCGCGAACCAAACAGGA
CCCGGAAGCG----------------------------------------
--------------------------TATCTGGTCAATGATGAGCTGCTC
CGCGCCACCAGCGCCGGGGACAGTACGCTGAGGGAGTATCTGCAG-----
--------------------------------------------------
-----------------------CACTCGGTGACCTCCGGCTCG------
GGCAGC------GGATTGCCGCTGCTAGTGCAG-----------------
----------------CGTACGCTAGCCAAACAG------GTCACCCTGA
TCGAGTGCATTGGA------------------------------------
--------------------------------------------------
-------------------------------------------------C
GAGGCAAATACGGC---GAGGTT------------------TGGCGCGGT
CACTGGCAT---------------GGCGAA---------------AGC--
-ATCGCCGTGAAGATATTC------TTCAGTCGC----------------
--------------------------------------------------
---------------------GACGAGGAGTCCTGGAAGCGGGAGACAGA
GATATATAGCACC---------------------------ATATTG---C
TA---CGA---CATGAAAATATTCTGGGA---------TTCATCGGCTCT
GACATG---ACGTCG---------CGGAACTCGTGCACCCAACTT-----
-------TGG------CTGATGACGCACTACTATCCACTGGGC-------
--------TCGCTCTTTGAT------------CACCTAAACCGTAAC---
---------------------------GCCCTAAGCCACAACGATATG--
-GTATGGATTTGCCTGTCC---ATAGCTAATGGGCTGGTACACTTGCACA
CAGAGATATTCGGC---AAGCAAGGC------------------------
--------------------------------------------------
----------------AAGCCAGCTATGGCCCACCGC-------------
--------------------------------------------------
--------------------------------------------------
----GATTTGAAGTCAAAGAATATACTGGTCACCTCG---AACGGCTCCT
GCGTGATAGCC---GATTTTGGA---------CTGGCCGTTACCCATTCG
CAC---------------GTCACAGGACAACTGGAC------CTGGGCAA
CAAC---CCC---------------AAAGTGGGCACCAAGCGC-------
--------TAC---ATGGCCCCAGAGGTT---CTTGATGAAAGCATTGAT
TTA---------GAATGC---------TTCGAAGCACTACGCCGGACAGA
TATTTACGCATTTGGACTTGTCCTCTGGGAGGTT---------TGTCGCC
GC---------------------------ACCATTTCT------------
---------------------TGCGGC-----------------------
--------------------------------------------------
--------------------------------------------------
---------------ATA---GCAGAGGAGTACAAG------GTGCCC--
----------------TTCTACGAT------GTGGTGCCA---ATG----
--GATCCCAGCTTCGAGGATATGCGCAAGGTGGTCTGCATC---GACAAC
TACAGGCCCTCCATTCCCAATCGCTGGAGCTCGGATTCG-----------
--------------------------------------------------
-----------------TTAATGACTGGCATGTCCAAGCTCATG---AAG
GAGTGC--------------------------------------------
--------------------------------------------------
--TGGCACCAA---AACCCCGACGTGCGC---------------------
---------TTGCCAGCGCTGCGCATCAAA--------------------
-------------------------------------AAGACTATACATA
AGCTGGCTTCC---------------------------------------
--------------------------------------------------
--------------------------------------------------
--------------------------------------------------
--------------------------------------------------
-------------------GCTGACGAGAAGATACGCCTGGACTTCGACG
AGGTCTGCGTT---------------------------------------
--------------------------------------------------
--------------------------------------------------
--------------------------------------------------
--------------------------------------------------
--------------------------------------------------
--------------------------------------------------
--------------------------------------------------
--------------------------------------------------
--------------------------------------------------
--------------------------------------------------
--------------------------------------------------
--------------------------------------------------
--------------------------------------------------
--------------------------------------------------
--------------------------------------------------
--------------------------------------------------
--------------------------------------------------
--------------------------------------------------
--------------------------------------------------
--------------------------------------------------
--------------------------------------------------
--------------------------------------------------
--------------------------------------------------
--------------------------------------------------
--------------------------------------------------
--------------------------------------------------
--------------------------------------------------
--------------------------------------------------
--------------------------------------------------
--------------
>dyak_GLEANR_3017_DROYA 
--------------------------------------------------
--------------------------------------------------
--------------------------------------------------
--------------------------------------------------
--------------------------------------------------
--------------------------------------------------
--------------------------------------------------
--------------------------------------------------
--------------------------------------------------
--------------------------------------------------
--------------------------------------------------
--------------------------------------------------
--------------------------------------------------
----------------------ATGTTATCTGCGCCCTGGCTAATCTTCC
TGGGCGCTTTGCTCGGCGCCTCCGTTTGCGCCTCCCCCATTGAATTCGTA
ATGGACACCAGCCTAAATGGCTCCAGATCTGATCCTGCGCCTGCATCCCA
CCATGGCAAATGGCCTACGACGACCAAAGCGCCAGCACTGAGAGCTCCAA
CTGGAACCGCTGGACAGGCTTATCAATCGCCATCGTCGTCGCTGGCCGCT
GATAACGGGAGCCACGACAACAACGGTAGCGCC------GTG------TC
CATGCTGCTCCCG-------------------------------------
--------------------------------------CAAGACGGCGAC
------GCATCCGGAGCAGTGGCCCCTGCAGTTACTCCCCAGCTGCCCAT
CTACATTGCTCAGCCCAGCGCGAAAAAGCCAGAAAACAAGATAAAATGCC
ACTGT---------------------------GACACCTGCAAGGAATCT
--------------------------------------------------
----------------------------------------AACAACATAT
GC---------------GAGACGGACGGCTTTTGTTTTACG---------
--------------------------------------------------
-TCTGTA------GAGAAGAGCGCCGATGGCACCATC-------------
--ACCTTCAGCTACAGT---------------------------TGCATG
--------------------------------------------------
----------------GTTGTCAAGTACAATATGCAGCGGAGT-------
-----------AAGCCCTTCGAATGC------------CTCACC------
------------------------------------AGTATC--------
-GAAAGGTTCGATACG---------------------------------T
ATAGGATTGATTGCTGT---AAGAGTGATTTCTGCAAT------------
--------------------------------------------------
-------AAGAATGAGATTATGAAGAGG------------------ATAT
TT------------------------------------------------
--------------------------------------------------
--------------------------------------------------
-----------------GAAACAGATTATGTG------------------
------CCACATAGACTAACCAGCTGGGAGTTTGTGGCTATCATCCTCGG
G---------GCCACCCTCTTCATTTGCTTCACGGGCACT----------
--------AGTACGTGG---------------TATTATTGCCAGCGTCGC
AAGCGA---------------------------TTGGCCGGCGGAAGGCC
GTTTGCCAAG----------------------------------------
-----------------------------------GAGGATTCGGTGTAC
GATCCCATATTGAATGGTAATACAACCATACAGGACATCATTGAG-----
--------------------------------------------------
--------------------------ATGACCACCTCTGGTTCG------
GGTTCGGCT---GGTCTTCCTCTACTGGTGCAG-----------------
----------------CGCTCGATTGCCCGGCAG------GTGCAGTTGT
GCCATGTTATCGGA------------------------------------
--------------------------------------------------
-------------------------------------------------A
AGGGACGTTTCGGC---GAGGTC------------------TGGCGTGGA
CGCTGGCGA---------------GGCGAA---------------AAC--
-GTGGCGGTCAAGATCTTT------TCCAGTCGC----------------
--------------------------------------------------
---------------------GAAGAGTGCTCCTGGTTTCGTGAGGCGGA
AATCTATCAGACG---------------------------GTAATG---C
TC---CGG---CACGAAAATATTTTGGGA---------TTTATAGCTGCA
GACAAC---AAAGAC---------AACGGAACTTGGACACAACTT-----
-------TGG------CTGGTAACCGACTACCATGAGAACGGA-------
--------TCGCTTTTCGAC------------TACTTAACCACGCAC---
---------------------------CCGGTGGACACCAATACCATG--
-CTGAACATGTCGTTGAGT---ATTGCCACTGGTCTGGCGCATCTCCATA
TGGACATTGTGGGC------ACTCGC---------GGC------------
--------------------------------------------------
----------------AAGCCCGCCATCGCTCATCGT-------------
--------------------------------------------------
--------------------------------------------------
----GATCTCAAATCCAAAAACATACTGGTTAAATCA---AATCTTAGCT
GTGCTATTGGG---GATTTGGGT---------CTGGCCGTGCGCCATGTG
GAG---------------AAAAATGACTCTGTGGAC------ATACCTTC
CACT---------CAT---------CGCGTCGGTACTAAACGC-------
--------TAT---ATGGCGCCCGAGGTC---CTGGACGAGAGTATGAAT
GAT---------CAGCAC---------TTTGACTCGTACAAGAGGGCGGA
TGTGTACGCTTTTGGACTGATCCTCTGGGAGATT---------GCACGTC
GC---------------------------TGCAACATG------------
------------------------GGA-----------------------
--------------------------------------------------
--------------------------------------------------
------------ATGATA---TACGATGAGTATCAA------TTACCG--
----------------TATTACGAC------GTTGTTCAG---CCA----
--GATCCTAGCATTGAAGAGATGAAGAAAGTGGTTTGCATT---GAGAAA
TGCCGGCCAAACATTCCAAACCGCTGGCATGCTTCCGAT-----------
--------------------------------------------------
-----------------GTGCTTCACAATATGGCCAAGGTGATG---AAG
GAGTGC--------------------------------------------
--------------------------------------------------
--TGGTATCCA---AATCCTGTGGCCCGA---------------------
---------TTAACAGCGCTTCGCATCAAA--------------------
-------------------------------------AAGACACTTGCTA
GCATCAGTGTG---------------------------------------
--------------------------------------------------
--------------------------------------------------
--------------------------------------------------
--------------------------------------------------
-------------------------------------------------G
AGGACAAGGTC---------------------------------------
--------------------------------------------------
--------------------------------------------------
--------------------------------------------------
--------------------------------------------------
--------------------------------------------------
--------------------------AAAAAC------------------
--------------------------------------------------
--------------------------------------------------
--------------------------------------------------
--------------------------------------------------
--------------------------------------------------
--------------------------------------------------
--------------------------------------------------
--------------------------------------------------
--------------------------------------------------
--------------------------------------------------
--------------------------------------------------
--------------------------------------------------
--------------------------------------------------
--------------------------------------------------
--------------------------------------------------
--------------------------------------------------
--------------------------------------------------
--------------------------------------------------
--------------------------------------------------
--------------------------------------------------
--------------------------------------------------
--------------------------------------------------
--------------------------------------------------
--------------
>dvir_GLEANR_6557_DROVI 
--------------------------------------------------
--------------------------------------------------
--------------------------------------------------
--------------------------------------------------
--------------------------------------------------
--------------------------------------------------
--------------------------------------------------
--------------------------------------------------
--------------------------------------------------
--------------------------------------------------
--------------------------------------------------
--------------------------------------------------
--------------------------------------------------
-------------ATGTGGACGCAGCTGCTCTGCCTGCTGGCGCTGCTCA
ACGCCAGCTGCGCTTCGCCCGTTGAGATTGTCGTACAACCAACTGAAGCT
GGCCACAAATTGCTGCCAGCGGCGACAACAACAACAACAAATGAAACAGC
TGGCGCTTATCTAACGAAATCGTCGCTGCCTTTTGCTGATAACAGCGGCC
ATGGCAACAACAACAACAGCAATAACAGCAACAACTCTGTGCCCATACAA
TTGCCCGCAACAGACGCTGCCTCAGGCTCTGCC------GTC------GC
CGTCGCCGCCGCC-------------------------------------
--------------------------------------GCCGCCGCTGCT
------------------GCTGCTGCCCCTCAGCAGAGAATGTCGGCGCC
GACTTATCCGCCGCTGCAGAACAAGAAGCACGAGAAAACGATCAAGTGCC
ATTGC---------------------------GATATCTGCAAGGAGACG
AAT-----------------------------------------------
-------------------------------------------CACATAT
GC---------------GAAACGGATGGATATTGTTTCACC---------
--------------------------------------------------
-TCCGTG------GAAAAGGACACTGATGGCAAAATA-------------
--ATCTTCAGTTTTCGT---------------------------TGCCTC
--------------------------------------------------
----------------------GATAAGCGCTACGAGCTGTAT-------
--------CGTGAGCCGCTGGAATGC------------------------
------------------------------CTCTCAAGTCGC--------
-AGTAAACAAGATACG---------------------------------T
TTAAAATTAGCTGTTGT---AATAAGGATTTCTGCAAT------------
--------------------------------------------------
-------AAAGAAGAGCTTATGAAAAGG------------------ATAT
TTGAA---------------------------------------------
--------------------------------------------------
--------------------------------------------------
-----------------ACAGATTTTATGCCC------------------
------AATAAGACACTGACTAGTTGGCAATTGGTGGTCATCATTGTGGG
C---------GTCACCGTGATTATCTGCTTTACCGGCACC----------
--------ATGGCCTGG---------------TATTATTGTCAGCGCCGC
AAGCGT---------------------------TTGGCGAATGGACGACC
CTTCGCCAAG----------------------------------------
-----------------------------------GAGGACTCTGTCTAC
GATCCCATACTGAATGGCAACACTACGCTACATGATATTATTGAG-----
--------------------------------------------------
--------------------------ATGACAACCTCGGGCTCC------
GGATCCGCT---GGTCTGCCGCTGCTCGTGCAG-----------------
----------------CGCTCCATTGCACGCCAG------GTGCAACTGT
GTCATGTCATTGGC------------------------------------
--------------------------------------------------
-------------------------------------------------A
AGGGACGTTTCGGT---GAGGTG------------------TGGCGCGGT
CGCTGGCGT---------------GGCGAG---------------AAT--
-GTCGCCGTCAAGATCTTC------TCCAGTCGC----------------
--------------------------------------------------
---------------------GAGGAGTGCTCTTGGTTCCGCGAGGCGGA
GATTTATCAAACC---------------------------GTCATG---T
TG---CGT---CACGAGAATATATTGGGT---------TTCATTGCAGCG
GACAAC---AAGGAC---------AACGGCACCTGGACACAGCTT-----
-------TGG------CTGGTCACGGACTACCATGAGAATGGC-------
--------TCGCTGTTTGAT------------TATTTGACCACACAC---
---------------------------TGTGTGGACACCAATGTCATG--
-TTGAATATGGCGCTGAGC---ATTGCCACGGGACTGGCGCATCTGCACA
TGGACATTGTGGGC---ACGCGGGGT------------------------
--------------------------------------------------
----------------AAGCCCGCTATAGCGCATCGT-------------
--------------------------------------------------
--------------------------------------------------
----GATCTCAAATCAAAGAACATACTGGTCAAGTCG---AATTTGAGCT
GTGCCATCGGT---GATCTGGGC---------CTGGCGGTTAGGCATGTG
GAG---------------AAGGATGACTCTGTGGAT------ATACCCTC
CACG---CAT---------------CGCGTCGGCACCAAACGC-------
--------TAT---ATGGCGCCCGAGGTG---CTCGACGAGAGCATGAAC
GCC---------CAGCAC---------TTCGATTCGTACAAGCGTGCGGA
TGTCTACGCCTTTGGCCTGATACTCTGGGAGATA---------GCGCGTC
GC---------------------------TGCAACATG------------
------------------------GGC-----------------------
--------------------------------------------------
--------------------------------------------------
------------ATGATC---TATGAGGAATATCAA------CTACCC--
----------------TACTGGGAT------GCCGTGCAG---CCC----
--GATCCGAGCATCGAGGAAATGAAGAAGGTGGTTTGCATT---GAGAAG
AGCCGGCCGAATATACCCAATCGCTGGCACGGCTCCGAT-----------
--------------------------------------------------
-----------------GTGCTGCACAACATGGCCAAGGTCATG---AAG
GAGTGC--------------------------------------------
--------------------------------------------------
--TGGTATCCC---AATCCTGTGGCGCGA---------------------
---------CTCACAGCGTTGCGCATCAAA--------------------
-------------------------------------AAGACGCTGGCCA
GCATACGTGTC---------------------------------------
--------------------------------------------------
--------------------------------------------------
--------------------------------------------------
--------------------------------------------------
-------------------------------------------------G
AGGACAAGGTC---------------------------------------
--------------------------------------------------
--------------------------------------------------
--------------------------------------------------
--------------------------------------------------
--------------------------------------------------
--------------------------AAGAAC------------------
--------------------------------------------------
--------------------------------------------------
--------------------------------------------------
--------------------------------------------------
--------------------------------------------------
--------------------------------------------------
--------------------------------------------------
--------------------------------------------------
--------------------------------------------------
--------------------------------------------------
--------------------------------------------------
--------------------------------------------------
--------------------------------------------------
--------------------------------------------------
--------------------------------------------------
--------------------------------------------------
--------------------------------------------------
--------------------------------------------------
--------------------------------------------------
--------------------------------------------------
--------------------------------------------------
--------------------------------------------------
--------------------------------------------------
--------------
>wit_CG10776-RA.3_DROME 
--------------------------------------------------
--------------------------------------------------
--------------------------------------------------
--------------------------------------------------
--------------------------------------------------
--------------------------------------------------
--------------------------------------------------
--------------------------------------------------
--------------------------------------------------
--------------------------------------------------
--------------------------------------------------
--------------------------------------------------
--------------------------------------------------
--------------------------------------------------
--------------------------------ATGAATTGGGCTATCTAT
CTTTTGTTGGCCCTGATCTCGCTG--------------------------
--------------------------------------------------
--------------------------------------------------
---------------------GGCAGAGCAACA------CCT------GT
TCCCAATCGCCAG-------------------------------------
--------------------------------------TATAGCTGTATG
--------------------------------------------------
-------------------------AGCTACCAGGAGGACGACAACTCAT
TTCAC------------------------GATGATGATGGCGATCAGGAC
TCTAGTGGCGAGCTGCAGGAGCAGCAGGTGGAGTCCACT-----------
-------------------CCGATTCCGAGCGAGCCACATAGACGCACCT
GC------------CCAGATGGCTACACTTTCTGTTTCACC---------
--------------------------------------------------
-ATCTGG------AACCAGACGGCCAATGGAGCGCGG-------------
--GTTGTTAAACAGGGT---------------------------TGCTGG
--------------------------------------------------
-------------AAGGACAACACGGATCGCACTTCCATTTGC-------
-----------AGCCAGTCGGAATGT------------------------
------------------------------------ACCAGC--------
-TCGGCTCCCACCTCGAAGACCAGTTCTTTG------------------T
ACTACTGT---TGCTGT---TCGGGAGGAGTGTGCAAT------------
------------------GCCCAA--------------------------
-------TATTCCGTGGTCGAACCGGCA------------------CCTC
TGGAACTGGGCTCCAATGAGGGACGGACTTCG------------------
--------------------------------------------------
--------------------------------------------------
-----------------ATCACAAATCGGGCG------------------
------ACAGAAAAACAGCACCAGTCCTTTTTGGCCAGTACAATGCTGGG
CCTTGCCGGTGGACTCACAGCCCTCACAATCGGCATCTTT----------
--------CTGGCTGTT---------------CAATATTGCCGCACG---
---------------------------------GCCAAGGAGAAGCCGGA
ACCGGAGGAG----------------------------------------
--------------------------------------------------
--------------------------------------------------
--------------------------------------------------
--------------------TCGCCTCTGGCACCATCGGGCCCT------
GGCTACAGTTCTAATCTCAGGAATGTCGACAAC-----------------
----------------------------------------ATGAATTTGA
TCGGCATGCTGGGG------------------------------------
--------------------------------------------------
-------------------------------------------------A
GCGGCAAGTATGGA---ACTGTG------------------ATGAAGGGA
CTGCTCCAC---------------GATCAG---------------GAG--
-GTGGCGGTTAAGATATAT------CCCGAAGAG----------------
--------------------------------------------------
---------------------CATCATCAGTACTATGTGAACGAGAGGAA
CATCTATGCCTTG---------------------------CCTTTG---A
TG---GAG---TGTCCTGCGCTGTTGAGC---------TATTTCGGCTAC
GATGAACGCTGTACC---------ATGGACGGGCGAATGGAGTAT-----
-------CAA------CTGGTACTATCACTGGCTCCCCTCGGA-------
--------TGCCTCCAGGAT------------TGGTTGATAGCCAAT---
---------------------------ACCCTAACTTTCAGCGAATGC--
-TGTGGAATGCTGCGGTCC---ATCACGCGTGGAATCTCGCACCTGCACA
CGGAACTCCGACTG---------------------GGA------------
--------------------------------------------------
-------GATCAGCATAAGCCCTGTGTGGCTCATCGG-------------
--------------------------------------------------
--------------------------------------------------
----GATATCAACACAAGGAATGTGTTGGTCCAAGCT---GATCTCAGCT
GTTGCATTGCG---GACTTTGGT---------TTCGCTCTCAAGGTGTTT
GGC---TCCAAGTACGAGTACAAGGGCGAGGTGGCC------ATGGCGGA
AACG---------AAGAGCATCAATGAGGTGGGCACCCTTCGC-------
--------TAC---ATGGCCCCAGAATTA---CTGGAAGGAGCTGTAAAT
CTG------CGGGATTGC---------GAAACCTCGCTGAAGCAAATGGA
TGTCTATGCCCTGGGCCTGGTGCTGTGGGAAGTG---------GCTACCC
GC---------------------------TGCTCGGAT------------
------------TTCTATGCCCCTGGT------CAAGCA-----------
--------------------------------------------------
--------------------------------------------------
---------------------ACACCTCCCTACAAA------GCACCC--
----------------TATGAGCAG------GAGGTGGGC---TCC----
--CATCCCAGCTTTGATCAAATGCAGGCGTTGGTGGTGCGG---CACAAG
GCGCGTCCCTTATTTCCCACCGGCTGGGGTGGAGGAGCA-----------
--------------------------------------------------
-----------------GCGGCTAAAGTGGTGCGGGATACTTGC---GAG
GACTGT--------------------------------------------
--------------------------------------------------
--TGGGATCAT---GATGCGGATGCTAGG---------------------
---------CTGACCTCCCTGTGTGCCGAG--------------------
-------------------------------------GAGCGCATGCAGG
AGATGTCGACTTTAAGGCCACGAGCACAGGCTCAACCTTCCAGTCCACTG
CTGAATACCAACAATCTGGTGGCCAGTCCAACTGCGGAACAGGGAATAAA
TATCATAGCCACAACGACAACGGCGGCTGCAGTCCATCACCAGATGAGCT
CCGACACTACGGGACTTATACAGCCACCTCCCAATCAGCAGATACCTCTA
GCTGCCTTGGAACGGGAGAAGAATCATCTGAGCTACCCGCAACAGCAATT
GCAGCCGTATCAGGGCAGGAATCCCTGCCAGGAGCGCAATCTGGCACCTC
TGACAATGCGA---------------------------------------
--------------------------------------------------
--------------------------------------------------
--------------------------------------------------
--------------------------------------------------
----------------------------------ACTCCACCGGTTCTTG
TGGAGCGGAGCAAGAAGCACAGTTTCCAGACA------------------
--------------------------------------------------
-------------------------------------------CAGCCTC
AGGAGAACTCACTGTCTTGCTTGGAGCATGATGTGAGTGTGGAGGAGCTG
ATAGCCAGCCATCAGCACCAGCAGCAAAAGAACACGATTGTAAGCACAGG
TGGAAATGGCAATTCCTGCTTGGGTCAGGGATTTCCCAAGCAGCAGAACA
CGGATCAAAAACTCCGGGGATGGCATGGAGTAAGAGCCCTGATCCACAAG
AAACTTTTTCGCAAAGAGCATGCCGAGGAGCTGTGTCGTCAGTTGCAGTT
GGGCGAAGAGAAGTCCAATCTGGTGACGGCTCTGCGTCGACCGAACAACC
TGGATCTTAATCCTCGCCTCGATAAACCTCCGCCGGATCAGCTGAGGAGT
GCAGAGCAACGGATGGGAACTCCCGCTCACATTGTACCCCGATCGCTGTC
CAGCAGCCTGATCAAGCACATCAACGGGACCACCAACAATAACTCCATCC
AGAGTCATGGTAGCGAATTGCAGACCCTCACCCGTCCGGCTTCGAAGCGA
AGACCAGGTCACCTGCGCACCAACTCCCTGATGGCCACCACGGGTCAGGG
TCCGCCGACGGAGCAGCAAATGCGTCGTCAGCACAGTCTGGAGGTATTCC
GTGAGGTATTCAGCGGTCGGGGGAGCAGCGAGCGTTTGAGGGACCCCAGC
GAGCGGGTCAAGACGCCGGGAGATGTGCCACCATCCGTACGGAAAGCCAG
GGCCAGCAAGACACTGAGCTTGTACGACGATCGGATGATGGACTCCTCCC
TGCTCAACATTCTC------------------------------------
--------------------------------------------------
--------------------------------------------------
--------------------------------------------------
--------------------------------------------------
--------------------------------------------------
--------------
>ENSCSAVT00000007306.1_CIOSA 
--------------------------------------------------
--------------------------------------------------
--------------------------------------------------
--------------------------------------------------
--------------------------------------------------
--------------------------------------------------
--------------------------------------------------
--------------------------------------------------
--------------------------------------------------
--------------------------------------------------
--------------------------------------------------
--------------------------------------------------
--------------------------------------------------
----------------------------------GTCTCTTTACTCGTTG
CGTCAAGCTATGCAATTCAAAACATCTCTGGTATTCAGCCGGATTATATT
GATACAAGCAATGGATCACTCTTT--------------------------
--------------------------------------------------
--------------------------------------------------
---------------------GATGGATTCGGGATGGTTGGATACAGAAC
AGATGATAATGTA-------------------------------------
--------------------------------------------------
--------------------------------------------------
-------AGATATATTTCATTTGAGATAGAGGAAGAGGTATTCCTGTGTG
TTTGC---------------ACCATAAAACATGGTGGATGTGATGAACAT
GGG-----------------------------------------------
----------------------------------------------CTCT
GC---------------AATACTTCAGGACAATGTTTTGCG---------
--------------------------------------------------
-TTTACCAACTCTGCTGATTCAAGCAATGGTTAC----------------
--AAAGCAGGCAAGGGC---------------------------TGCTTC
--------------------------------------------------
-------------------------------TCTAGTGCACAG-------
-----------GGTCGAATGCAGTGT------------------------
------------------------------------------------CT
TAAGAAGGGGGAAGTT----------------------------------
-----TGTCATTGCTGT---GTTGGCAACCTATGCAAC------------
--------------------------------------------------
-------CAAGGTCTTCTAGAAACCAGC----------------------
--------------------------------------------------
--------------------------------------------------
--------------------------------------------------
--------------------------------------------------
------ACCACAAGCAACAACTACTACACCAGCGTTATTTTGATCATCTC
T---------GTCTTTATTGGGTTTGTTATTCTATCGATT----------
--------GTGGTTGGA---------------CTACTGGTGCGTAGATAC
CATGTCAAG------------------------CGAATGCAGGAATTGGA
GAAACAAAGG----------------------------------------
-----------------------------------GAAGCTGGGAGGTTG
GAGGGTGGGCTCCGTGCTACTCGTATTGGGGAAAGTACCCTCGCA-----
--------------------------------------------------
--------------GATTGGATGAACTCGGCCACATCCGGATCA------
GGATCA------GGACTCCCGTTCCTCGTGCAG-----------------
----------------AGAACAATGGCTCGGCAG------ATCACCCTCA
CCAACTGCATCGGC------------------------------------
--------------------------------------------------
-------------------------------------------------A
AGGGGCGATACGGT---GCTGTA------------------TGGAAAGGA
ATGTGGCAA---------------GGCGAA---------------CCG--
-ATCGCGGTGAAAGTATTC------GCGTCCAGA----------------
--------------------------------------------------
---------------------GATGAACAATCGTGGGCTCGTGAGACAGA
A---TACAACACA---------------------------GTGATG---T
TA---AGA---CACAGCAATATACTCGGT---------TATATCGCTTCC
GACATG---ATATCA---------AGGGAATCAGACACAGAGCTA-----
-------TGG------CTTGTATGCTACTACCACCCACTTGGA-------
--------TCGTTGTATGAA------------TATCTTCAACGCACC---
---------------------------GAGTTGGACCACCAACTGATG--
-CTGCAGCTCTGTCTCTCC---GCAGCTAATGGGTTGGCACATTTGCACA
CCGATATCGTTGGA---GTTTGTGGT------------------------
--------------------------------------------------
----------------AAAGCCGCTATAGCTCATCGC-------------
--------------------------------------------------
--------------------------------------------------
----GATATTAAAAGCAAGAACATTCTGGTGAAAAAT---GACCTGACGT
GCTGCATAGCT---GATCTCGGC---------CTCGCAGTCACCCATAAT
TCA---------------GAAGAAGACCAAATCAAT------ATTCCAAA
GAAC---AAC---------------CGCGTTGGAACAAAGCGA-------
--------TAC---ATGTCGCCTGAGGTT---TTGGACGAAACGTTAAAT
ACA---------TCGAGT---------TTCGAATGCTTCAAACAAGCCGA
CGTCTATTCGTTCGGCGTTGTG---TGGGAGATT---------GCAAGAC
GA---------------------------TGTGTGTCT------------
------------------------GGT---------GGT-----------
--------------------------------------------------
--------------------------------------------------
---------------TTA---GTGGAAGAATACAAC------CCCCCA--
----------------TTCTATGAC------GTCGTCAAC---TAC----
--GATCCCAGCTTCGAAGAAATGCGGAAGGTCGTGTCAGTC---GACAAT
TACCGTCCCGTTATCCCCAACCGCTGGTCATCTGACCCT-----------
--------------------------------------------------
-----------------TCCCTGTCATTGCTATCGAAGCTACTT---CGT
GAAACT--------------------------------------------
--------------------------------------------------
--TGGTGCAAA---AACCCATCAAACAGA---------------------
---------CTCACAATTCATCGATTGGCG--------------------
-------------------------------------CCAGCGATCACGA
AGGAGATTTAC---------------------------------------
--------------------------------------------------
--------------------------------------------------
--------------------------------------------------
--------------------------------------------------
----------------------------------------------CCGA
GCAACGATATG---------------------------------------
--------------------------------------------------
--------------------------------------------------
--------------------------------------------------
--------------------------------------------------
--------------------------------------------------
--------------------------------------------------
--------------------------------------------------
--------------------------------------------------
--------------------------------------------------
------------------------------------------------GA
CCCTCTGCTCTCTCTGGCGCCGAAAGTGGACGAAAAAACGTACGCTCGCA
ACCTACTGGAGAAGGAG---------------------------------
--------------------------------------------------
--------------------------------------------------
--------------------------------------------------
--------------------------------------------------
--------------------------------------------------
--------------------------------------------------
--------------------------------------------------
--------------------------------------------------
--------------------------------------------------
--------------------------------------------------
--------------------------------------------------
--------------------------------------------------
--------------------------------------------------
--------------------------------------------------
--------------------------------------------------
--------------------------------------------------
--------------------------------------------------
--------------
>CBG01651_CAEBR 
--------------------------------------------------
--------------------------------------------------
--------------------------------------------------
--------------------------------------------------
--------------------------------------------------
--------------------------------------------------
--------------------------------------------------
--------------------------------------------------
--------------------------------------------------
--------------------------------------------------
--------------------------------------------------
--------------------------------------------------
--------------------------------------------------
--------------------------------------------------
-----------------------ATGCATCACTTTCTGTTCTGGCTTTTT
GCCTTCGCCGGGGTCTCAACGTTT--------------------------
--------------------------------------------------
--------------------------------------------------
---------GATCATGATCTCCAAGGACGTACCAACACATTCATAAAGGA
AAGGTTGATTCCA-------------------------------------
--------------------------------------------------
---------------------------------------------GTTTT
GAGGGAACGAAATGTCAGAAACACCAACTTCAATCGGATCAAAATCTGCT
TATGC------------------TCATCGGATGCTGGTTGTACTGCCAGA
ACA------------------------------AAAGGATATATCCCAAA
TATCGGGGATGGATTGAATGCATCAGAGAAAGCGTTGTACAAGAATGCTT
GT---------------TATACGGATGGAAACTGCTATCAG---------
--------------------------------------------------
-------------AATCAACAGACAGGATCA-------------------
--CACCATGATTTCGGA---------------------------TGCATT
--------------------------------------------------
-GATTCGAGTTCGAAAACAGATGAAACTGATTTCCATAATACT-------
-----------GCATCACAAGTATGC------------------------
------------------------------------TTGAATATCACAAC
TGGAGACCGCAGGAGC---------------------------------T
CCTGGGTT---TGCTGTGACGACACTAACTTTTGCTCG------------
------------------AATCAA--------------------------
-------ACTATGATAGTGCTGCCCGAC----------------------
--------------------------------------------------
--------------------------------------------------
--------------------------------------------------
--------------------------------------------------
------TCATCACCAGTAGCTCTGGGATCCTTAAAATTCATTACAATTGC
T---------GTGGTGGTTGTATTCGTTGTGATAGCTGCA----------
--------ATCATTATCGTCTCCAATAGAGGATGGTTCGTTGAATACGCG
AGAACACAGGTCCCTATGTTGGTGAAAGAAGAGAAGCTGAACAAGGTCAA
CGACATAGAA----------------------------------------
-----------ACCAACAACCACTACCAGTCATCAGAAAGCTTCTCTTGT
GATGCACCAAGTACCGTACTCACGACACTTCCTGGCTTCCCAGAC-----
----------------------------CCTTTCAAAATGTTGCCAATGG
CTTTCCAAGATATGTTGAGTTTCCTTGGAGGATCAAGTGGGACT------
GGAAAT------TGTGAAATTGAGCTAGCGCCA-----------------
----------------GCTAGTTTTGCGAAAAAG------ATTATGATTG
AAAACCAAGTTGGA------------------------------------
--------------------------------------------------
-------------------------------------------------T
TCGGACGTTTCGGA---GTTGTT------------------TACCGTGCA
ACTTACAAG---------------CATGAG---------------AGT--
-GTTGCTATAAAAGTATTC------AATGAAAGC----------------
--------------------------------------------------
---------------------AACGAGTCATCATTTGCCACCGAATTGCA
CATTCTTAATAAC---------------------------AAGCTC----
-----AAT---CATCCACAAGTACTTCGA---------CTGATTGGAGAC
GATAGA---ACTGAT---------CATTTGCTGGGAGTTCGCACT-----
-------TGG------ATTGTCACCGAATTCCACGAGAAAGGA-------
--------TCGCTTCATGAG------------TTCTTGGATCGGAAT---
---------------------------ACAATTGATATGGAGAGATAC--
-TTCAATCTCATGTATTCC---GCGGCAGCCGGTCTCAGCTATCTTCATG
ACACTGCTCCTGGAAAATCTACTGAG------------------------
--------------------------------------------------
----------GAATACAAGCCAGAGATCGCTCATAGG-------------
--------------------------------------------------
--------------------------------------------------
----GATATCAAAACCCGGAACATTCTTGTCAAGAAT---GACTTCACTT
GTGTTTGGGCT---GATTTTGGA---------CTGGCTCTTGCCAAACCA
GCT---------------AATGGTGCAAAACTTCCGGAAAATATTGTAAA
GAACTAC------------------AAGTGTGGAACTGTGCGC-------
--------TAC---CTCGCACCAGAGATT---CTCAATTCGACAATGCAA
TCA---------TCAGAA---------TTTGAGAGCTACAAGATGGCGGA
TATGTATTCGTTTGCATTGGTGATGTGGGAAACA---------CTCTGTA
GA---------------------------GTTGAGCAT------------
---------------------GAGGGA-----------------------
--------------------------------------------------
--------------------------------------------------
---------------ATCACTCCGAAAGATCCAAGCTCAGTGCTTCCT--
----------------TACGGTGAA------TACACTCCA---AGA----
--GATCCAACCGACGCTCAAATGATTGATGTGGTTTATAAG---AGAAAG
TTGCGACCAACCGTTGATCAATTATGGACCAAGAACAAG-----------
--------------------------------------------------
-----------------GACTACAAAGGAATAATGGATATCATC---TCA
ATTGGA--------------------------------------------
--------------------------------------------------
--TGGAGTAAC---AACCCAACTGCTCGT---------------------
---------TATACGGCCAATAGTCTTCAA--------------------
-------------------------------------ACCAAGCTCTTCT
ATCGTAAGAAG---------------------------------------
--------------------------------------------------
--------------------------------------------------
--------------------------------------------------
--------------------------------------------------
----------------------------------GATTTCACTGCGAAGA
ATGAGGCATTG---------------------------------------
--------------------------------------------------
--------------------------------------------------
--------------------------------------------------
--------------------------------------------------
--------------------------------------------------
--------------------------------------------------
--------------------------------------------------
--------------------------------------------------
--------------------------------------------------
---------------------------------------------AAAAA
GAAGATGGCAATGCTTGCCGCACAAGCACCATTCCCACCACCACCACCAG
CTCCGCAACCGACTGTTTCACAACCATACACGAACCAGAATGAAGAGTCA
ATTCCAATGGGTACAATTCGTACCAATAACAGAGTCCGAGATTCCGTGGA
GCAGCCTATCATCAACAAATTTGGAGTCGTCGACGAAACACAAGAAGCTC
TGATTCCACTTGTC------------------------------------
--------------------------------------------------
--------------------------------------------------
--------------------------------------------------
--------------------------------------------------
--------------------------------------------------
--------------------------------------------------
--------------------------------------------------
--------------------------------------------------
--------------------------------------------------
--------------------------------------------------
--------------------------------------------------
--------------------------------------------------
--------------------------------------------------
--------------------------------------------------
--------------
>ENSCAFT00000014741.2_CANFA 
--------------------------------------------------
--------------------------------------------------
--------------------------------------------------
--------------------------------------------------
--------------------------------------------------
--------------------------------------------------
--------------------------------------------------
--------------------------------------------------
--------------------------------------------------
--------------------------------------------------
--------------------------------------------------
--------------------------------------------------
--------------------------------------------------
--------------------------------------------------
-----------TTTACATCAGCACAGAGGAATGCTGTGTCACTTGGAACA
TTTTTTAGAGCGCTTTCTGTCTTA--------------------------
--------------------------------------------------
--------------------------------------------------
--------------------------------------------------
--------------------------------------------------
--------------------------------------------------
--------------------------------------------------
----------------------------CACTTTTCAGGATTGAAATGTG
TCTGT---------------------------CTTTTGTGTGACTCTTCA
AAC-----------------------------------------------
-------------------------------------------TTTACCT
GC---------------CAAACTGAAGGAGCATGCTGGGCT---------
--------------------------------------------------
-TCAGTT------ATGCTGACCAATGGAAAAGAACAA-------------
--GTGATCAAGTCC------------------------------TGTGTC
--------------------------------------------------
-------------------------TCTCTCCCAGAACTGAAT-------
-----------GCTCAAGTCTTCTGT------------------------
------------------------------------------------CA
TAGTTCCAACAATGTT---------------------------------A
CCAAAACAGAATGCTGC---TTCACAGACTTTTGCAAC------------
---------------------AAC--------------------------
-------ATAACACTGCACCTTCCCACA---------GCCGAAGCCTCCG
CAGAC---------------------------------------------
--------------------------------------------------
--------------------------------------------------
--------------------------------------------------
------GCCCCGGGGCTCGGGCCCGTGCAGCTGGCGGCCGCCGTCTCGGT
G---------CCGGGGGCCCTGCTGGCGGCCGCCGCCCTG----------
--------------------------------ACCCTGAGGAAGAGGAGG
CGGCGG---------------------------AACGTGGAGGAGGCGGT
CCCCGAGCGC----------------------------------------
--------------------------------------------------
---GCCCTCGTCGGCGCCGGCAAGACCCTGCAAGACCTCATCTGC-----
--------------------------------------------------
-----------------------GACGTGGCGGCCTCTGGATCC------
GGCTCC------GGTCTACCTCTGTTGGTTCAA-----------------
----------------AGAACAATTGCAAGGACG------ATTGTGCTTC
AGGAGATAGTAGGA------------------------------------
--------------------------------------------------
-------------------------------------------------A
AAGGTAGATTTGGT---GAGGTC------------------TGGCATGGA
AGATGGTGT---------------GGGGAA---------------GAT--
-GTGGCTGTAAAGATATTC------TCCTCCAGA----------------
--------------------------------------------------
---------------------GATGAAAGATCTTGGTTTCGTGAGGCAGA
GATTTACCAGACG---------------------------GTTATG---C
TG---AGA---CACGAAAACATACTTGGC---------TTCATTGCTGCT
GACAAC---AAAGAT---------AACGGAACTTGGACTCAACTT-----
-------TGG------CTTGTCTCCGAATATCACGAGCTGGGC-------
--------TCTTTATATGAC------------TATTTGAATAGAAAC---
---------------------------ATAGTGACAGTGGCTGGCATG--
-ATCAAACTGGCACTTTCA---ATAGCTAGTGGTCTGGCCCACCTACATA
TGGAGATTGTTGGG---ACACAAGGT------------------------
--------------------------------------------------
----------------AAACCTGCTATTGCTCATCGA-------------
--------------------------------------------------
--------------------------------------------------
----GATATAAAATCAAAGAATATCTTAGTGAAAAAA---TGTGAAACTT
GTGCCATAGCA---GACTTAGGG---------TTGGCTGTGAAGCATGAT
TCA---------------CTACTGAACACGATAGAT------ATACCTCA
GAAT---CCT---------------AAAGTGGGAACCAAAAGG-------
--------TAT---ATGGCTCCTGAAATG---CTTGACGATACAATGAAT
GTG---------AATATC---------TTTGAGTCCTTCAAACGAGCTGA
CATCTATTCTGTTGGTCTGGTTTACTGGGAAATA---------GCCCGAA
GG---------------------------TGTTCAGTT------------
------------------------GGA---------GGA-----------
--------------------------------------------------
--------------------------------------------------
---------------ATT---GTTGAGGAGTACCAG------TTGCCT--
----------------TATTATGAC------ATGGTGCCT---TCA----
--GATCCCTCAATAGAAGAAATGAGGAAAGTTGTTTGTGAC---CAGAAA
TTTCGACCAAGTATCCCAAACCAGTGGCAAAGCTGTGAA-----------
--------------------------------------------------
-----------------GCACTCCGAGTCATGGGGAGAATAATG---AGA
GAGTGT--------------------------------------------
--------------------------------------------------
--TGGTATGCC---AATGGGGCAGCCCGC---------------------
---------CTAACGGCCCTTCGTATTAAG--------------------
-------------------------------------AAGACGATCTCTC
AACTTTGTGTC---------------------------------------
--------------------------------------------------
--------------------------------------------------
--------------------------------------------------
--------------------------------------------------
-------------------------------------------------A
AAGAAGACTGC---------------------------------------
--------------------------------------------------
--------------------------------------------------
--------------------------------------------------
--------------------------------------------------
--------------------------------------------------
--------------------------AAAGCC------------------
--------------------------------------------------
--------------------------------------------------
--------------------------------------------------
--------------------------------------------------
--------------------------------------------------
--------------------------------------------------
--------------------------------------------------
--------------------------------------------------
--------------------------------------------------
--------------------------------------------------
--------------------------------------------------
--------------------------------------------------
--------------------------------------------------
--------------------------------------------------
--------------------------------------------------
--------------------------------------------------
--------------------------------------------------
--------------------------------------------------
--------------------------------------------------
--------------------------------------------------
--------------------------------------------------
--------------------------------------------------
--------------------------------------------------
--------------
>ENSXETT00000031689.2_XENTR 
--------------------------------------------------
--------------------------------------------------
--------------------------------------------------
--------------------------------------------------
--------------------------------------------------
--------------------------------------------------
--------------------------------------------------
--------------------------------------------------
--------------------------------------------------
--------------------------------------------------
--------------------------------------------------
--------------------------------------------------
--------------------------------------------------
--------------------------------------------------
--------------------------------------------------
------------------TTGTGT--------------------------
--------------------------------------------------
--------------------------------------------------
--------------------------------------------------
--------------------------------------------------
--------------------------------------AGGTTTTGTGAT
--------------------------------------------------
-------------------------------GTGAAAGAGACAACATGCG
AAAAC------------------------CAAGGCTACTGTACCAGTGTG
TGC-----------------------------------------------
----------------------------------------AACATAGCCT
CC------GTTTGTGAGCACCAAGAAGAAGTGTGCATAGCT---------
--------------------------------------------------
-ATATGG------AGGAATAAGGATGGCAACATC----------------
--ACCGAGGAAACAATG---------------------------TGTCAT
--------------------------------------------------
-GACCCAAAAAAGGAACTGTATGGCTATAAACTGGATGACTAT-------
-----------AATGAGAAAGAGTGC------------ATCATG------
------------------------------------AAGGAG--------
-AAAAAGACAAGTGAG------------------------GGAATAATGT
CCATGTGT---TCGTGT---AGAGGAAAACTTTGTACT------------
--------------------------------------------------
-------GAGAGATTTTATTTTCCTCCA------------------GCAA
ATGAGACAAATATAGAC---------------------------------
--------------------------------------------------
--------------------------------------------------
--------------------------------------------------
------CCATCTAAAGACATACTCCTGAAAGTTCTTCTCATCACTCTTCT
T---------CCACTGGTCTGGATCACCATTGCAGTCATC----------
--------GTCGGCTTC---------------TACTTCTACCGTGTTCAG
AGAACAAAGAAACTGAAAAAGAAATGGGAAAAGAATCCAAAGTGCATGCG
CCATCCCGAT----------------------------------------
--------------------------------------ATGGACTGCAGC
GATGCCTGTGCGATTATGATAGACGATGATCGTTCTGACATCAGT-----
--------------------------------------------------
--------------------------------------------------
TCAACA------TGTGCCAACAACCTAAACCAC-----------------
----------------AATACTGAGCTTCTCCCA------ATTGAATTAG
ACACTTTGGTTGGG------------------------------------
--------------------------------------------------
-------------------------------------------------A
AAGGTCGATTTGCT---GAAGTG------------------TACAAGGCC
AAGCTAAAA---------------CAAAATACATCAGAACAGTATGAAAC
AGTGGCTGTCAAAATTTTC------CATTTTGAA----------------
--------------------------------------------------
---------------------GAATATGCATCTTGGAAGATGGAAAAAGA
TATTTTTTCTGAC---------------------------ATGAAT---C
TG---AAA---CATGAGAACGTACTGCAG---------TTCCTGACAGCA
GAAGAG---AGGAAA---------ACTGACACTGGCAAACAGTAT-----
-------TGG------CTCATCACTGCTTTCCACTCTAAAGGC-------
--------AATCTACAAGAA------------TATTTATCCAAGCAT---
---------------------------ATCATCAGCTGGGAAGACCTT--
-ATGAAGCTTGGAGGCTCT---TTGGCCCGTGGCGTTGCTCATTTGCACA
GTGATCACACACCC------TGTGGC------------------------
--------------------------------------------------
----------AGACCAAAGACACCAATTGTTCACCGC-------------
--------------------------------------------------
--------------------------------------------------
----GACATTAAGAGCTCAAATATTTTGGTTAAAAAT---GATCTCACAT
GTTGCTTGTGT---GACTTCGGT---------CTGTCTCTTTGGCTTGAA
CCT---------------TCACTTTCAGTGGATGAT------CTTGCAAA
CAGT---------GGC---------CAGGTCGGAACTGCTAGG-------
--------TAT---ATGGCTCCAGAGGTT---CTAGAGTCTAGAATCAAT
CTG---------GAGAAC---------ATAGAATCATTTAAGCAAACTGA
TGTTTATTCAATGGCGCTTGTCCTTTGGGAAATC---------ACATCCC
GC---------------------------TGCAATGCC------------
---------------------ATTGGA---------GAT-----------
--------------------------------------------------
--------------------------------------------------
---------------------GTAAAGGACTACGAG------CCTCCA--
----------------TTTGGCACA------AAAGTGCGG---GAG----
--CACCCATGTGTTGAAAGCATGAAGGACAATGTATTGAGG---GATAGA
GGGAGACCTGAAATCTCCAACAGCTGGCTTAGCCATCAG-----------
--------------------------------------------------
-----------------GGGATCCAGCTTGTATGTGAGACTATA---ACA
GAATGT--------------------------------------------
--------------------------------------------------
--TGGGACCAA---GACCCAGAAGCCCGT---------------------
---------CTCACTGCTCAGTGTGTAGAG--------------------
-------------------------------------GAAAGGTTCAGTG
AAATGGAGACC---------------------------------------
--------------------------------------------------
--------------------------------------------------
--------------------------------------------------
--------------------------------------------------
-------------------------------CTCGACAGACTCTCAGAGA
GAAGCTGTTCT---------------------------------------
--------------------------------------------------
--------------------------------------------------
--------------------------------------------------
--------------------------------------------------
--------------------------------------------------
--------------------------------------------------
--------------------------------------------------
--------------------------------------------------
--------------------------------------------------
--------------------------------------------------
--------------------------------------------------
--------------------------------------------------
--------------------------------------------------
--------------------------------------------------
--------------------------------------------------
--------------------------------------------------
--------------------------------------------------
--------------------------------------------------
--------------------------------------------------
--------------------------------------------------
--------------------------------------------------
--------------------------------------------------
--------------------------------------------------
--------------------------------------------------
--------------------------------------------------
--------------------------------------------------
--------------------------------------------------
--------------------------------------------------
--------------------------------------------------
--------------
>ENSOANT00000019466.1_ORNAN 
--------------------------------------------------
--------------------------------------------------
--------------------------------------------------
--------------------------------------------------
--------------------------------------------------
--------------------------------------------------
--------------------------------------------------
--------------------------------------------------
--------------------------------------------------
--------------------------------------------------
--------------------------------------------------
--------------------------------------------------
--------------------------------------------------
--------------------------------------------------
--ATGTCTGTCTCCCCTGCTAGACTTTTCAACTCACTATGGATTGATTGG
TCAGTTGCTTTGATTTGCGCATGC--------------------------
--------------------------------------------------
--------------------------------------------------
------------------------------------------------TC
AGCTTCCCAGAGT-------------------------------------
--------------------------------------------------
--------------------------------------------------
----------------------------------GAAGAGCGATTATGCG
CATTC------------------------AAAGACCCATATCAGCAGGAC
CCAGGGATTGGTGAGAGTCGAATCTCTCATGAAAACGGC-----------
----------------------------------------ACCATTTTGT
GT---------------TCAAAGGGCAACACCTGCTATGGA---------
--------------------------------------------------
-CTCTGG------GAGAAATCGAAAGGGGACATCAAT-------------
--CTTGTGAAACAAGGT---------------------------TGCTGG
--------------------------------------------------
----------------TCCCACATTGGAGACCCCCAAGAGTGT-------
-----------CACTACGAAGAGTGC------------------------
------------------------------GTAGTAACAACC--------
-ACCCCTCCCTCAATT------------------CAGAATGGAACCTACC
GTTTTTGC---TGCTGT---AGAACGGATTTGTGTAAC------------
------------------GTCAAC--------------------------
-------TTCACCGAGAATTTTCCTCCT------------------CCCG
ACACA---------------------------------------------
--------------------------------------------------
--------------------------------------------------
-----------------ACACCTCTGAGTCCA------------------
------CCTCATTCACTTCACCGGGATGAGACCATAGTCATCGCCTTGGC
T---------TCAGTCTCCGTCCTGGCTGTCTTGATTGCC----------
--------GCCCTGTTC---------------TTCGGATACAGGATGCTG
GCAGGGGAC------------------------CGTAAGCAAGGGCTGCA
CAGTATGAAC----------------------------------------
--------------------------------------------------
--------------------------------------------------
--------------------------------------------------
--------------------------ATGATGGAGGCCGCCACC------
------------TCGGAGCCCTCTCTAGACCTG-----------------
----------------------------GATAAC------CTGAAGCTGT
TGGAGACTGTCTGC------------------------------------
--------------------------------------------------
-------------------------------------------------A
AAGGAGAAATGAGG---TTAATA------------------CATTCTGGT
TTTTTTATG---------------AATCAA---------------TCA--
-GTAGTATTTATTATCTAC------AGTGTGCAG----------------
--------------------------------------------------
---------------------AACCTTCCTACTAAAATCAATCACAAATA
CCACATCACCATT---------------------------TGCATAATCA
TT---------CACTTAGGCCTGCATAAA---------TTCAGAGTGTGT
TCTCTA---CTCATT---------TCATCAAGCAAGACCAATTTA-----
-------TTGTTACTTTTCATTGCGAGGACTCAAGAAGCTTCAGCCTGCT
TGCTTATTAGCTTTAGCCAA------------------------------
---------------------------AGAATAACTCCATGCACGTTAAT
TGGTGGAGTTCTATACGTTATCATATTAATACAAATTTGCATGTGTCAAA
CAGATCATTAC---------------------------------------
--------------------------------------------------
----------------AAACCTGCAATTTCCCACCGA-------------
--------------------------------------------------
--------------------------------------------------
----GACTTAAACAGCCGGAACGTCCTCGTGAAGAAC---GACGGAGCCT
GTGTTATCAGT---GACTTTGGG---------CTGTCCATGAGGTTAACC
GGCAATAGACTCGTGCGTCCGGGGGAGGAGGACAAC------GCAGCCAT
AAGC---------------------GAGGTCGGCACGATTCGC-------
--------TAC---ATGGCTCCAGAAGTG---CTGGAAGGGGCCGTGAAC
CTA------CGAGACTGT---------GAGTCGGCTCTGAAGCAAGTGGA
CATGTACGCCCTCGGCCTCATCTACTGGGAGATA---------TTTATGA
GA---------------------------TGCACCGAC------------
------------CTCTTCCCAGGTGAG---------TCC-----------
--------------------------------------------------
--------------------------------------------------
---------------------GTGCCAGAGTACCAG------ATGGCT--
----------------TTCCAGACA------GAAGTCGGA---AAC----
--CATCCCACTTTCGAAGACATGCAGGTCCTAGTGTCTCGG---GAAAAG
CAACGACCCAAATTCCCAGAAGCCTGGAAAGAAAACAGCCTG--------
--------------------------------------------------
-----------------GCCGTGCGGTCCCTCAAAGAGACGATC---GAA
GACTGC--------------------------------------------
--------------------------------------------------
--TGGGATCAG---GATGCCGAGGCAAGA---------------------
---------CTGACAGCACAGTGCGCGGAG--------------------
-------------------------------------GAGCGGATGGCCG
AGCTCATGATGATTTGGGAGAGGAACAAGTCCGTGAGCCCCACCGTCAAT
CCCATGGCTACCGCGTTGCAGAATGAGCGGAACCTGTCGCACAGCAGGCG
GGTCCCTAAGATCGGCCCTTACCCAGACTACTCATCTTCCTCCTACATAG
AAGACTCGATCCACCACAACGACAGCCTGGTGAAGAACCTGTCCTCGGAG
CAGTCCACCTCCGGTACGCCGCCGACTGCCGGGGAGAAGAATCGAAACTC
CATCAACTACGAACGGCAGCAGGCGCAGGCCCGGATCCCCAGCCCGGAGA
CGAGCGTCACC---------------------------------------
AGCCTGTCCACCAACACCACCGCCACCAACACCACGGGCCTCACCCCCAG
CACGGGCATGACGACCATCTCGGAGCTGCCCTCCTCCGAGGAGAGCACTC
CGGTCTGCCTGCAGCTGACGGAGGAGGACCTGGAGACCAATAAACTGGAC
CCGAAAGAAGTGGACAAGAACCTGAAGGAGAGCTCCGACGAGAACCTCAT
GGAGCACTCGCTGAAGCAGTTCAGCGGGCCCGACCCCCTGAGCAGCACCA
GCTCCAGTCTGCTCTACCCGCTCATCAAGCTG------------------
--------------------------------------------------
-------------------------------------------GCGGTCG
AGGCCACGGGGCAGCAGGACTTCCCGTCGGCCGGAAACGGGCCGACGCCG
CTCGTTCCCGACGTCCCCTCGGCCCAGGTGTACCCTCTGCCCAAGCAGCA
GAATCTCCCCAAGAGGCCCACCAGCCTGCCCCTGAACCCCAAAAACTCCA
CCAAGGAGCCGCGCCTGAAGTTCGGCAGCAAGCACAAGTCGAACCTGAAG
CAGGTGGAGACGGGAGTGGCCAAGATGAACACCATCAACGCCGCGGAGCC
CCACGTGGTGACGGTCACCGTGAACGGGGTGGCCGGCAGGACCCACGGCG
CCCATTCGCACGCGGCGCCGGCCCCCTACGCCAACGGGGCGGTGCCCGCC
GGCCAGACGGGCAATTCGGTGGCCCACCGGGCCCAGGACCTGCTGCAGAA
CCAGTTCGGCGGCGAGGACGGTCGGCTGAATATCAACTCCAGCCCCGACG
AGCACGAGCCCCTGCTGAGACGAGAGCAGCAGGCCGGCCACGACGAAGGG
GTCCTGGACCGCCTGGTGGACAGGAGAGAGAGGCCTTCGGACGGCGGCCG
CACAAACTCCAATAACAACAACAGCAACCCGGCCTCCGGGCGAGAGGCCC
TCGGCCTCGGCTCCCAGGGCCCGGCCGGAGGGCCCGGCCAGCCGCGGCCC
AGGAGGGCCCCGAGGCCCAATTCGCTGGATCTGTCCGCCACACGAAGCCT
GGGCGGAGATGGGGGGCACTTAGGCGAGTCGGCCCAAGACGGCAAGCCGG
GATCCGGGGAAAAGATCAAGAAGCGCGTGAAGACGCCCTACTCGCTGAAG
CGGTGGCGCCCCTCCACGTGGGTCATCTCCACCGAGCCGCTGGACTGTGA
GGTCAACAACAACAACAGCAGCAGCAGCAACGGGCGGGAGGAGCGCGGGC
CGCATTCGAGGTCCGGCACGGCCGTGGTCCTGGCGGGCGGGGGCACCGCC
ACCACCCTGCTTCAGGCCCAAGACCCCGGGATCAACTGCCTG--------
--------------------------------------------------
--------------
>TKV_CG14026-RC.3_DROME 
--------------------------------------------------
--------------------------------------------------
--------------------------------------------------
--------------------------------------------------
--------------------------------------------------
--------------------------------------------------
--------------------------------------------------
--------------------------------------------------
--------------------------------------------------
--------------------------------------------------
--------------------------------------------------
--------------------------------------------------
------------------------ATGCGCCTTCAGCTGGTGGCCCTTGA
ACTCCAGGCCACATCTGGGACAGCCGACGGTCTGTTTGAAGAGATTGCAC
TAGAGGCGCTGACGCGGAGTGAATTCAGTGCGAATGTTCAGCCAGACGTC
GAAGCTATGGCCGCCGCCGCTTTG--------------------------
--------------------------------------------------
--------------------------------------------------
---------------------AGTGGCATGGAA------ATGGGATCTGG
ACCAGGATCAGAG-------------------------------------
--------------------------------------------------
------------------------------------GGATATGAGGATGC
CGACAACGAGAAAAGCAAGACCGTGGAAAATGCCCGCTCCCTAACCTGCT
ACTGC------------------------GATGGCAGTTGTCCGGACAAT
GTA-----------------------------------------------
-------------------------------------AGCAATGGAACCT
GC---------GAGACCAGACCCGGTGGCAGTTGCTTCAGC---------
--------------------------------------------------
-GCAGTC------CAACAGCTTTACGATGAGACGACCGGGATGTACGAGG
AGGAGCGTACATATGGA---------------------------TGCATG
--------------------------------------------------
-------------------------CCTCCCGAAGACAACGGT-------
-----------GGTTTTCTCATGTGC------------------------
------------------------------------AAGGTAGCCGCTGT
ACCCCACCTGCATGGC---------------------------------A
AGAACATTGTCTGCTGCGACAAGGAGGACTTCTGCAAC------------
------------------CGTGAC--------------------------
-------CTGTACCCCACCTACACACCC----------------------
--------------------------------------------------
--------------------------------------------------
--------------------------------------------------
--------------AAGCTGACCACACCAGCG------------------
------CCGGATTTGCCCGTGAGCAGCGAGTCCCTACACACGCTGGCCGT
CTTTGGCTCCATCATCATCTCCCTGTCCGTGTTTATGCTG----------
--------ATCGTGGCT---------------AGCTTATGTTTCACCTAC
AAGCGACGC------------------------GAGAAGCTGCGCAAGCA
GCCACGTCTC----------------------------------------
-----------------------------------ATCAACTCAATGTGC
AACTCACAGCTGTCGCCTTTGTCACAACTGGTGGAA--------------
--------------------------------------------------
-----------------------------CAGAGTTCGGGCTCC------
GGATCG------GGATTACCATTGCTGGTGCAA-----------------
----------------AGAACCATTGCCAAGCAG------ATTCAGATGG
TGCGACTGGTGGGC------------------------------------
--------------------------------------------------
-------------------------------------------------A
AAGGACGATATGGC---GAGGTC------------------TGGCTGGCC
AAATGGCGC---------------GATGAG---------------CGG--
-GTGGCCGTCAAGACCTTC------TTTACGACC----------------
--------------------------------------------------
---------------------GAAGAGGCTTCTTGGTTCCGCGAGACTGA
AATCTATCAGACA---------------------------GTGCTG---A
TG---CGA---CACGACAATATCTTGGGC---------TTCATTGCCGCC
GATATC---AAGGGT---------AATGGTAGCTGGACACAGATG-----
-------TTG------CTGATCACCGACTACCACGAGATGGGC-------
--------AGCCTACACGAT------------TACCTCTCAATGTCG---
---------------------------GTGATCAATCCGCAGAAGCTG--
-CAATTGCTGGCGTTTTCG---CTGGCCTCCGGATTGGCCCACCTGCACG
ACGAGATTTTCGGA---ACCCCTGGC------------------------
--------------------------------------------------
----------------AAACCAGCTATCGCTCATCGC-------------
--------------------------------------------------
--------------------------------------------------
----GATATCAAGAGCAAGAACATTTTGGTCAAGCGG---AATGGGCAGT
GCGCTATTGCT---GACTTCGGG---------CTGGCAGTGAAGTACAAC
TCG---------------GAACTGGATGTCATTCAC------ATTGCACA
GAAT---CCA---------------CGTGTCGGCACTCGACGC-------
--------TAC---ATGGCTCCAGAAGTA---TTGAGTCAGCAGCTGGAT
CCC---------AAGCAG---------TTTGAAGAGTTCAAACGGGCTGA
TATGTATTCAGTGGGTCTCGTTCTGTGGGAGATG---------ACCCGTC
GC---------------------------TGCTACACA------------
---------------CCCGTATCGGGCACCAAGACGACC-----------
--------------------------------------------------
--------------------------------------------------
---------------ACC---TGCGAGGACTACGCC------CTGCCC--
----------------TATCACGAT------GTGGTGCCC---TCG----
--GATCCCACGTTCGAGGACATGCACGCTGTTGTGTGCGTA---AAGGGT
TTCCGGCCGCCGATACCATCACGCTGGCAGGAGGATGAT-----------
--------------------------------------------------
-----------------GTACTCGCCACCGTATCCAAGATCATG---CAG
GAGTGC--------------------------------------------
--------------------------------------------------
--TGGCACCCG---AATCCCACCGTTCGG---------------------
---------CTGACTGCCCTGCGCGTAAAG--------------------
-------------------------------------AAGACGCTGGGGC
GACTGGAAACA---------------------------------------
--------------------------------------------------
--------------------------------------------------
--------------------------------------------------
--------------------------------------------------
--------------------------------------------------
--GACTGTCTA---------------------------------------
--------------------------------------------------
--------------------------------------------------
--------------------------------------------------
--------------------------------------------------
--------------------------------------------------
--------------------------------------------------
--------------------------------------------------
--------------------------------------------------
--------------------------------------------------
--------------------------------------------------
-------------------------ATCGATGTGCCCATTAAGATTGTC-
--------------------------------------------------
--------------------------------------------------
--------------------------------------------------
--------------------------------------------------
--------------------------------------------------
--------------------------------------------------
--------------------------------------------------
--------------------------------------------------
--------------------------------------------------
--------------------------------------------------
--------------------------------------------------
--------------------------------------------------
--------------------------------------------------
--------------------------------------------------
--------------------------------------------------
--------------------------------------------------
--------------------------------------------------
--------------------------------------------------
--------------
>ENSGALT00000020497.1_CHICK 
--------------------------------------------------
--------------------------------------------------
--------------------------------------------------
--------------------------------------------------
--------------------------------------------------
--------------------------------------------------
--------------------------------------------------
--------------------------------------------------
--------------------------------------------------
--------------------------------------------------
--------------------------------------------------
--------------------------------------------------
--------------------------------------------------
--------------------------------------------------
--------------------------------------------------
--------------------------------------------------
--------------------------------------------------
--------------------------------------------------
--------------------------------------------------
--------------------------------------------------
--------------------------------------------------
--------------------------------------------------
--------------------------------------------------
--------------------------------------------------
--------------------------------------------------
--------------------------------------------------
--------------------------------------------------
--------------------------------------------------
-GATTTA-------------------------------------------
--------------------------------------------------
--------------------------------------------------
--------------------------------------------------
-----------TTGGACCATTCCTGC------------------------
--------------------------------------------------
--------------------------------------------------
--------------------------------------------------
--------------------------------------------------
--------------------------------------------------
--------------------------------------------------
--------------------------------------------------
--------------------------------------------------
--------------------------------------------------
--------------------------------------------------
--------------------------------------------------
--------------------------------------------------
--------------------------------------------------
--------------------------------------------------
--------------------------------------------------
--------------------------------------------------
--------------------------------------------------
--------------------------------ACATCTGGAAGT------
GGTTCT------GGACTTCCATTCTTGGTGCAA-----------------
----------------AGAACAGTGGCTCGCCAG------ATCACGCTTG
TGGAGTGTGTAGGA------------------------------------
--------------------------------------------------
-------------------------------------------------A
AGGGCCGTTATGGA---GAAGTC------------------TGGAGGGGT
CAGTGGCAA---------------GGAGAG---------------AAT--
-GTTGCTGTGAAGATCTTC------TCTTCTAGG----------------
--------------------------------------------------
---------------------GATGAAAAATCCTGGTTCAGGGAAACTGA
ATTGTATAACACT---------------------------GTGTTG---C
TG---CGG---CATGAAAACATTTTAGGT---------TTTATTGCATCC
GATATG---ACTTCC---------AGAAACTCTAGCACCCAGCTG-----
-------TGG------CTAATTACTCACTACCACGAGATGGGG-------
--------TCTTTGTATGAC------------TATCTGCAGCTCACC---
---------------------------ACCCTGGACACTGTCAGCTGC--
-CTGCGGATAGTACTGTCC---ATAGCCAGCGGCCTTGCACATTTGCACA
TAGAGATATTTGGA------ACGCAG---------GGG------------
--------------------------------------------------
----------------AAGCCTGCCATTTCTCATCGG-------------
--------------------------------------------------
--------------------------------------------------
----GACTTGAAGAGCAAAAATATCCTTGTTAAGAAA---AATGGACAGT
GCTGCATAGCA---GACTTAGGC---------CTCGCAGTCATGCACTCC
CAA---------------AGCACGAACCAGTTGGAT------GTGGGGAA
CAAC---CCC---------------CGAGTGGGCACCAAACGC-------
--------TAC---ATGGCTCCGGAGGTC---TTGGACGAAACCATCCAG
GCA---------GACTGC---------TTCGACTCCTACAAGAGGGTCGA
TATCTGGGCCTTCGGGCTGGTCCTGTGGGAGGTA---------GCTAGGC
GC---------------------------ATGGTTAGC------------
---------------------AATGGT-----------------------
--------------------------------------------------
--------------------------------------------------
---------------ATT---GTAGAAGACTATAAA------CCACCA--
----------------TTTTATGAC------CTGGTTCCA---AAT----
--GATCCCAGTTTTGAAGACATGAGGAAAGTGGTCTGTGTA---GATCAG
CAAAGGCCAAACATTCCCAACAGGTGGTTCTCAGACCCT-----------
--------------------------------------------------
-----------------ACATTAACATCTCTTGCCAAGTTGATG---AAA
GAATGC--------------------------------------------
--------------------------------------------------
--TGGTATCAG---AATCCATCAGCGAGA---------------------
---------CTAACAGCCCTGCGAATCAAA--------------------
-------------------------------------AAGACTTTGACCA
AAATTGATAAT---------------------------------------
--------------------------------------------------
--------------------------------------------------
--------------------------------------------------
--------------------------------------------------
----------------------------------TCCTTAGATAAACTGA
AGGCTGACTGT---------------------------------------
--------------------------------------------------
--------------------------------------------------
--------------------------------------------------
--------------------------------------------------
--------------------------------------------------
--------------------------------------------------
--------------------------------------------------
--------------------------------------------------
--------------------------------------------------
--------------------------------------------------
--------------------------------------------------
--------------------------------------------------
--------------------------------------------------
--------------------------------------------------
--------------------------------------------------
--------------------------------------------------
--------------------------------------------------
--------------------------------------------------
--------------------------------------------------
--------------------------------------------------
--------------------------------------------------
--------------------------------------------------
--------------------------------------------------
--------------------------------------------------
--------------------------------------------------
--------------------------------------------------
--------------------------------------------------
--------------------------------------------------
--------------------------------------------------
--------------
>ENSCSAVT00000012012.1_CIOSA 
--------------------------------------------------
--------------------------------------------------
--------------------------------------------------
--------------------------------------------------
--------------------------------------------------
--------------------------------------------------
--------------------------------------------------
--------------------------------------------------
--------------------------------------------------
--------------------------------------------------
--------------------------------------------------
--------------------------------------------------
--------------------------------------------------
----------------------------------------ATGAAAAATG
CAGTGATATTAATCTTTTTTGTGAATGTATTTGTTGTTGTCCCATCCTGG
GCAATGCAATGTCGCCAATGCAGG--------------------------
--------------------------------------------------
--------------------------------------------------
---------------------ACACAGCTTGAT------CCA------GA
TAACTGCAACTCC-------------------------------------
--------------------------------------ACCACATGTACA
--------------------------------------------------
-------------------------CTAGATTGCCCCACGGTCGACTGCA
GCTGC------------------------CTCGGTTTGTGTCGCACCCAA
GTT-----------------------------------------------
-------------------------------------------TTTCTCA
ATTATACAGGGAAGCATAGAGTCCAGGCATATTGTTTGCAA---------
--------------------------------------------------
-CAGATA-------------------------------------------
--------------------------------------------TGCCCA
--------------------------------------------------
----------------ACGAGAGCAAAATACCAAAACCTATAT-------
-----------AGTAAGCGTCAGATA------------------------
------------------------------------GATGGGTATTGTGA
CGTAGAGAACAACGTG---------------------------------G
TAAACTGTGAATGTGCG---TATGACGAC---TGCAAT------------
--------------------------------------------------
-------CACGTGATCAAGTTCGAATCA----------------------
--------------------------------------------------
--------------------------------------------------
--------------------------------------------------
--------------ACCACAGATTCTGACGTT------------------
------GAAACCACGGAAGAGGAAGACGAATCGTGGGTGGTTATTCTCGG
GGCGGTTTCCGGAGTTGCCTTCCTGTGCGTTTGCATCGGA----------
--------GTGTTGTGG---------------TACTGCGTCAGGCGTTAC
CAGCGCATTAAAGATGAAGACTTTGAGAGCAAGTTGACATCCGGGAGCAG
ATTATCGTCG----------------------------------------
-----------------------------------GATGATGCGAGTCTC
ATAGACGTGGGTTGGGACGAGAGTGGAAAGCACAGTTATTCTACA-----
--------------------------------------------------
-----------TACAGATACTCATCAAGCATTGCGACTCAGTACAGCCGC
GGGTCA------CGTGGTAATGTGCTAAACCAC-----------------
----------------AACGAACAATATCTGCCC------ATCGAGCTTC
AGAAAATAATCGGT------------------------------------
--------------------------------------------------
-------------------------------------------------C
GTGGCCAATTTGCT---GAAGTT------------------TGGAAGGCA
AATCTGCAG---------------CAGGACTCTTCTGCGCCGCAAGTG--
-GTTTCTGTAAAGGTGTTC------CGTCTGCAT----------------
--------------------------------------------------
---------------------AACTACGGTGCATGGAGACAAGAAAAGGA
CATGCTTACAGAG---------------------------AGTTGG---A
TG---AGG---CACAACAACATCATCGAG---------TTTTACGCTTCG
GAACAG---CACACT---------GTGCGTGGAAGATTACAGTAC-----
-------TGG------CTCGTTACCGCGTATTATCAAGAGGGA-------
--------AGTCTCACTGAG------------TTTCTAAGGAAAAAT---
---------------------------GTTCTTGATTGGGATCAATTT--
-TGCGATATGTGCATTTCC---ATCACGAAAGGCATGTCGTACTTGCACG
CCGAGAGAGACGAG---TCGGGCCGT------------------------
--------------------------------------------------
-------------CCAAAGATCCCGATCGCCCATCGG-------------
--------------------------------------------------
--------------------------------------------------
----GATGTTAAAAGCTGTAATATTCTCGTGAAGGACGGAAGAAGGGAGT
GCGTGTTGGCC---GATTTCGGG---------TTATCCTTGAAACTTGAT
CCG---------------GAATTAAGTAAAGATGAA------CTGGCTAA
CGCT---GGT---------------CAAGTCGGGACATCTCGC-------
--------TAC---ATGGCTCCCGAGTTG---CTGGAGCGCCTTGTTAAC
CTT---------ACCGAT---------ATTGAGATGTTTAAACGAGTCGA
CGTGTACGCGATGGGACTTGTGATGTGGGAGATG---------GCGAACC
GT---------------------------TGTGAAGCG------------
------------------TCTGAAGGT---------ATG-----------
--------------------------------------------------
--------------------------------------------------
---------------------GCGTCGCCGTATAAG------CCACCA--
----------------TTCGGGGAC------CAAATAAAC---GAC----
--CGACCAACGAAAGACCAGATGCTATTGCTGGTGTGCAAA---GACCGC
CAACTCCCTGATATACCCGAGAAGTGGAGAAAGCACAAG-----------
--------------------------------------------------
-----------------GGTCTTTCGGAGTTCATAGACACAGTACTGAAC
GAGTCA--------------------------------------------
--------------------------------------------------
--TGGGAATAC---GACGCCGAAGCGCGA---------------------
---------ATCACCGCTCACTGCGTCTTC--------------------
-------------------------------------GAGCGCTTTAAGA
CCATACGTCAT---------------------------------------
--------------------------------------------------
--------------------------------------------------
--------------------------------------------------
---------------------------------------------TTGGG
TGACGTCGACAAGCAGGGAAGTGACGTCGACAAGGAAGGAAGTGACGTCG
AGGACAAGATT---------------------------------------
--------------------------------------------------
--------------------------------------------------
--------------------------------------------------
--------------------------------------------------
--------------------------------------------------
--------------------------------------------------
--------------------------------------------------
--------------------------------------------------
--------------------------------------------------
--------------------------------------------------
----------CGCGAGAAAGCAAAGAACGAATCGAACCGGATATCCGAGG
TCATATCAACAGTTGTT---------------------------------
--------------------------------------------------
--------------------------------------------------
--------------------------------------------------
--------------------------------------------------
--------------------------------------------------
--------------------------------------------------
--------------------------------------------------
--------------------------------------------------
--------------------------------------------------
--------------------------------------------------
--------------------------------------------------
--------------------------------------------------
--------------------------------------------------
--------------------------------------------------
--------------------------------------------------
--------------------------------------------------
--------------------------------------------------
--------------
>ENSAPMT00000018065.1_APIME 
--------------------------------------------------
--------------------------------------------------
--------------------------------------------------
--------------------------------------------------
--------------------------------------------------
--------------------------------------------------
--------------------------------------------------
--------------------------------------------------
--------------------------------------------------
--------------------------------------------------
--------------------------------------------------
--------------------------------------------------
--------------------------------------------------
--------------------------------------------------
--------------------------------------------------
--------------------------------------------------
--------------------------------------------------
--------------------------------------------------
--------------------------------------------------
--------------------------------------------------
--------------------------------------------------
--------------------------------------------------
--------------------------------------------------
--------------------------------------------------
--------------------------------------------------
--------------------------------------------------
--------------------------------------------------
--------------------------------------------------
--------------------------------------------------
--------------------------------------------------
--------------------------------------------------
--------------------------------------------------
--------------------------------------------------
--------------------------------------------------
-------------------------------------------------T
TTTATTTATTGGTATGT---------------------------------
--------------------------------------------------
-------AGGACTCGTAAAAAAAGAACT----------------------
--------------------------------------------------
--------------------------------------------------
--------------------------------------------------
--------------------------------------------------
--------------------------------------------------
--------------------------------------------------
--------TTGACTGCA---------------AGACTAAAAAATATTAGA
GCTAAAACT------------------------GAAGAGGAATATTTGGA
TGGAAGAAGT----------------------------------------
--------------------------------------------------
--------------------------------------------------
--------------------------------------------------
-----------------------------TTAACCAGTGGATCA------
GGATCT------GGATTACCATTATTAGTACAA-----------------
----------------CGAACATTAGCTAAACAA------GTAGCATTAG
TAGAATGTCTTGGTAGT---------------------------------
--------------------------------------------------
----------------------------GGTGGT---------------A
ATGGTGGATTTGGTGGAGAAGTT------------------TGGAGAGGA
ATATGGCAT---------------GGTGAA---------------AAT--
-GTTGCTGTAAAAATATAT------TTTTCACGT----------------
--------------------------------------------------
---------------------GACGAAGCAGCTTGGGCTCGTGAAACAGA
AGTTTATTCTCAA---------------------------TTATTACCAT
CA---AGA---CATGATAACATTCTTGGA---------TATGTTGGGAGT
GATATG---ACAAGT---------AGAGCAAGTTGTACTCAACTT-----
-------TGG------CTAGTAACACATTATCATCCAATAGGC-------
--------TCACTTTTCGAT------------TATTTAAATCGAACACCT
CAT------------------------TCTTTAACACACCATCAAACA--
-CTTAATATCTGTTTGAGT---ATTGTGAATGGATTACTTTATTTACATA
CAGAAATTCATGGA---ACAAGAGGA------------------------
--------------------------------------------------
----------------AAACCTGCTATGGCACATCGT-------------
--------------------------------------------------
[truncated: 1,569,621 more chars]
