# Supplementary material for: Emergence, development and diversification of the TGF-β signalling pathway within the animal kingdom
Source: BMC Evol Biol. 2009 Feb 3;9:28. doi: 10.1186/1471-2148-9-28 (PMC2657120; doi:10.1186/1471-2148-9-28)
Supplement: Additional file 5 — Sequences. All sequences and alignments are provided in the supplementary archive. [file 1471-2148-9-28-S5.zip › sequences/all_sequences/all_bilaterian_receptors/receptors_nt.fasta]

>9311_Chr03_AK065674_ORYSA
ATGGGGGAGAAGGTTAATCCCTGGTGCCATTGGTCTAATCCCCCATGGACCGAGAGCTCTGCAAACAATCTCCACCCACCCGATGTTAGCCTCGACAACACAAATTCAGTGGCGTTGCCAACATATCTGAACAGCGATGGCTACATTTATTCTGGAGTTGCTGCATCTATGCCGTCTATTGCAGCATCAGTTACTGACAGACCTGTTTCATTCTCTTCTAGATTTGTCACAACATTGGTACCCAGTGTAGGCTTATCAACAGCTGAGACACTGAGAAAGAGACCTCTGGTTTTCTTTCATAATGTGAATAATACCTTCACTGTAGGTCCTCTCCTGAGCAAGGGGACATTGGATACAGTTCCAGAGCTCCAAGGTAGCAATGAGACCAATGTAACTGATGTTGGAGCACAAAATACTGAGTGTATGCATGAGAATACTGAGGAGATTGATGCACTCCTGTGTTCCGACTCAGATGAAGGGTGCTTGAAAGTGCAAGAACTCAACAACAGAGTCAGGAAATACCCAATGCAGAATGACACCATGAGTGTGGAGTCGGTAGCAAGCGCTGGTGCTTCCCAACCAGCAAAGAAAAGAAGACTAAGCTCTGGTACCGACAGATCTGTGGTTGACACAGCCAGCTCAGCAAGGCCTGACCACTCCGTTGATCAGAAACATCTCAGCCATGACGACGACGCACAGTCGTGTTGTATTGGTGAAGTGGAAAGCGATCACCAGTTTGCTCTGAGGGAAGGTGAAGAAGCAGAAGGTGATGATGGCCCCGATGATCGGAAGCGGAGAAGAGAGAGGATCCAAGAGACTGTTGCTGCACTCAGAAAGATAGTTCCTGGAGGCATTGCCAAAGATGCCACAGCCGTTCTTGATGAAGCGATATGCTATCTCAAGTATCTAAAGCTCAAGGTCAAGACACTGGGAGCTGTTTCCCTCTAG
>A0N0F4_SALSA_SALSA
cgggagtgcttgttctataacgtgaactatgagatcgagaagaccaaccagagcggggtagagcgctgtgagggtgagaaggacaagaggttgcactgctacgcctcatggcgcaacaactctggtaccatcgagctggtgaagaagggctgctggctggacgacttcaactgctatgacaggcaagagtgtgtggcgacagaggagaatcctcaggtcttcttctgttgctgcgaggggaacttctgcaacgagaggttcacccacctgcccgatgtcaatggaccaacgatcaagccgcctccccccatgcccaccctactcaatgtgctggtctactcactgctgcctatcaccatgctctccatggccctgctgctggccttctggatgtaccgccaccgcaagccgccctatggccacgtggacatcaacgaggatcctggcctagttcctcctccttcccccctggtggggctcaaacccctgcagctgctggagatcaaggcaagggggcgcttcggctgcgtgtggaaggcccagatgatgaatgaatacgtggctgtcaaggtcttccccattcaggataagcagtcgtggatgaatgagcgggacgtgttcctcacgccggggatgaagcacgagaacctgctgcgctacattgcggccgagaaacgagggaccaacctggagatggagctgtggctcatctctgaattccaccagaggggctgcctgacagactatctgaaggggaacgcgatcagctggactgagctgtgtcacatctctgagaccatggcctgcgggctggcctacctgcatgaggacgttcctcgctacaaaggagagggacccaaaccggccatcgctcacagggactttaagagtaagaacgtgatgctgcggacggacctgacggccatcatcggagactttgggctggcggtgcggttcgagccgggcaagcccccaggggacactcatggccaggtgggtaccaggcgctacatggcgccggaggtcctggaaggggccattaactttcagcgggatgccttcctcaggatagacatgtactccatgggcctggtgctgtgggagctggtgtcgcgctgcaaggcggccgacggcccagtggatgagtacatgctgccgtttgaggaggagatcggccagcacccgtccctggaggacttacaggatgtggtggtccacaaaaagatgaggccggtcttcaaggactgctggctcaaacacgctggcctagagtcgatgtgtgagacaatagaggagtgctgggaccatgacgccgaggcgcggctttcggccggctgcgtggaggagcgcatctcgcagatccgccggctgaccagcccccctacctcagactgcttggtctccatggtgacctctgtcaccaacgtggacctgcctcccaaa
>A1BX79_DROMI_DROMI
cagaatgccattcagtgctggaaatctcgcacacgggatgccgatggtcaggagaacgtgaggcggggctgcacaacatcaccggatcaattgccgctgatttgcaaccaaaactctctgaataagctaaatggaccgaccaagcggaatgctgccaagtataacgtggcctgctgcaccggggatttctgcaacagcggtgatttccccgagctgccgccgatcgtcagcggcgatgtgacagtcataacagctgataccagcaacatcagcaagatgtccgccgccattctgggaccctttctgatcataactctcctgggcgccgttgccatctattatatacggcgaagccaccgcaagcgcttggctgcctcgcgcaccaaacaggatcccgagtcgtatttggtcaatgatgagctgttgcgtgccaccagcgccggggacagcaccctccgtgaatacctgcagcattcggtgacgtctggatcgggcagtggtctaccgttgctagtgcagcgtaccctggccaagcaggtgaccttgatcgagtgcattgggcgaggcaagtacggcgaggtgtggcgtggtcattggcatggcgagagcatagccgtcaaaatattcttcagtcgcgacgaggagtcctggaagcgggagacggaaatctacagcactgttttgctgcgccacgagaacattctcggcttcattggctctgatatgacgtcgcgaaactcgtgcactcagctctggctgatgacacactactacccgctggggtcgctgttcgatcacttgaatcgcaatgccctaagtcacaacgatatgatttggatctgcctgtcgatagccaacggcttggtccacctgcacacggaaattttcggcactgagggaaagccagccatggcgcacagagatttgaagtcaaagaacatattggtcacttcgaatgggacctgtgtgatagccgactttggcctggctgtcacccactcccatgtcacgggacagctcgacttgggccacaacccgaaggttggcacgaagcgatacatggcaccagaggttctggatgagagcatcgacttggaatgctttgaggccttgcgccgtacggatatttacgcctttggattggtgctgtgggaggtttgtcgacgcaccatctcgtgcggcattgctgaggaatacaaagtgcccttctatgatgtggtgcccatggatcccagctttgaggatatgcgcaaagtggtctgcactgacaattacagaccctgcattcccaatcgctggagctcagattctttgctggccggcatgtccaagctaatgaaggagtgctggcaccagaacccaaatgtt
>A1BX97_DROMI_DROMI
aggcggggctgcacaacatcaccggatcaattgccgctggtttgcaaccaaaactctctgaataagctaaatggaccgaccaagcggaatgctgccaagtataacgtggcctgctgcaccggtgatttttgcaacagcggtgatttccccgagctgccgccgatcgtcagcggcgatgtgacagtcataacagcggataccagcaacatcagcaaaatgtccgccgccattctgggaccctttctgatcataactctcctgggcgccgttgccatctattatatacggcggagccaccgcaagcgcttggctgcctcgcgcaccaaacaggatcccgagtcgtatttggtcaatgatgagctgttgcgtgccaccagcgccggggacagcacccttcgtgaatacctgcagcattcggtaacgtctggatcgggtagtggtctacccttgctagtgcagcgtaccctggccaagcaggtgaccttgatcgagtgcattgggcgaggcaagtacggcgaggtgtggcgtggtcattggcatggcgagagcatagccgtcaaaatattcttcagtcgcgacgaggaatcctggaagcgggagacggaaatctacagcactgttttgctgcgccacgagaacattctcggcttcattggctctgatatgacgtcgcgaaactcgtgcacccagctctggctcatgacacactactacccgctggggtcgctgttcgatcacttgaatagcaatgccctaagtcacaacgatatgatttgtatctgcctgtcgatagccaacggcttggtccacctgcacacggaaattttcggcactgagggaaagccagccatggcgcacagagatttgaagtcaaagaacatattggtcacttcgaatgggacctgtgtgatagccgactttggcctggctgtcacccactcccatgtcacgggacagctcgacttgggccacaacccgaaggttggcacgaagcgatacatggcaccagaggttctggatgagagcatcgacttggaatgctttgaggccttgcgccgtacggatatttacgcctttggattggtgctgtgggaggtttgtcgccgcaccatctcgtgcggcattgctgaggaatacaaagtgcccttctatgatgtggtgcccatggatcccagctttgaggatatgcgcaaagtggtctgcactgac
>A3FM03_PIG_PIG
accttggtgggcaaagggcgctttgccgaggtctataaggccaagctgaggcagaacacatctgagcagttcgagaccgtggctgtcaagatcttcccctatgaggagtatgcctcctggaagacagagaaggacatcttctcggacatcaacctcaagcacgagaacatcctgcagttcctgacagctgaggaacgcaagacagagctgggcaagcagtactggctgatcactgccttccacgccaagggcaacctgcaggagtacctgacacgccacgtcatcagctgggaggacctccgcaggctgggcggctcgctggcccgtggcattgcacacctgcacagcgaccacaccctgtgcggccggcccaagatgcccatcgtgcacagggacctcaagagctccaacatcctggtcaaaggtgacctcacctgctgcctctgtgacttcggcctctccctgcggctggaccccactctgtcagtggatgacttggccaacagtgggcaggtgggaactgcaagatacatggctcctgaagtcctagagtccaggatgaatttggagaatgttgagtccttcaagcagacggatgtctactccatggctctggtgctctgggagatgacgtctcgctgcaacgcggtgggagaggtgaaggactatgagccaccctttggttccaaggtgcgggagcatccctgtgttgaaagcatgaaggacaacgtgttgagagaccgaggacggccagaaattcctagctcctggctcaaccaccagggcatccagacagtgtgtgagacactggccgagtgctgggaccatgaccccgaggcccggctcactgcgcagtgcgtggcagagcgcttcagcgagctggagcatctggacagactctcggggaggagcagctcg
>AAEL001711-RA.1_AEDAE
ATGAACTTAACATTCTTACCGGCATTAAAAACACAAGCTACGTTTAAAAGTCAAAGCCAACAAAAACAGTGGTATGGCCACGATCAGAAATTATTAAAATGTCACTGTGACATTTGCAAGGACCAGAACTACGTGTGCGAAACAGATGGACTGTGCTTCACTTCCCTGTCGCTGGAGCATGGCGTCTACAAGTACTCGTACAGCTGCCAGCCGAAAAAGTACGAGCTGGCCGATCGGCTTCCGTTGAGTTGTCTCACCTCGAAGGAAAAGCGTAACTCGTTCACGATCGAGTGCTGCGCCATTGACTTCTGCAACCATAACAAACTATTGCAACTGCCCAAGCCAGCTCCCGAGGTGGACAAGGTGGACAACGTGGTTTTCGTGATAGTGCTCTTCGTGGGTGCCGGAGTGGCCATGACGGCAGTCGTCGGGTTGATGTTTGTCATGTTTGTGATGCGACGCCGGAAGCGAAACAGCGGAGCCCGGCAGATCTTGCCGGAGGACTCGGTGTGCGGAGCGAGCTACCCGATACTGAACGGACACACCACGATACAGGACTTCATCGAGATGACCACTTCCGGATCGGGTTCAGCCGGACTGCCGCTGTTGGTGCAGAGATCGATTGCCCGTCAGATTCAGCTGGTCGAGGTCATCGGCAAGGGTCGCTTCGGTGAGGTCTGGCGTGGCAAATGGCGCGGCGAAAACGTGGCCGTCAAGATTTTCTCCAGCCGCGAGGAGTGCTCCTGGTTCCGGGAGGCGGAAATCTACCAGACGGTTATGCTGCGACACGAGAACATACTCGGATTTATTGCTGCCGATAATAAAGATAATGGCACGTGGACTCAGCTGTGGTTGGTGACGGATTACCACGAGAATGGATCGTTGTTCGATTTCCTCACTTCACGCAGCATCGACACTAAGACGATGGTCGAGATGGCCTATTCGATTGCCACCGGTTTGGCCCACCTGCACATGGATATCGTAGGCTCTCAGGGAAAACCAGCAATTGCCCATCGGGATCTGAAATCGAAGAACATTTTGGTGAAATCGAACCTCACGTGCTGCATTGGAGATCTGGGATTGGCGGTGCGTCACAACGTGGCAACCGATACGGTGGATATACCGTCCACACACCGAGTCGGAACGAAACGCTACATGGCTCCGGAAGTGCTGGACGAGACGATCAACGTGAACCAGTTTGACTCGTTCAAGCGGGCCGATGTGTACGCATTTGGATTGGTCCTATGGGAGATTGCCCGGAGATGTAATGTGGGTGGCATCTACGACGAGTATCAGCTGCCTTTCTACGATGTAGTACAGCCGGATCCAACGATCGAGGAGATGAGAAAAGTTGTCTGCACCGATCGGCAACGGCCGAGCATACCGAACCGGTGGATCGCGTCCGACACGCTCCATTCGATCTCCAAGGTGATGAAGGAATGCTGGTACCAGAATCCGGCAGCCCGCCTAACCGCACTCAGGATCAAGAAAACGCTGGCCAACATTCGCTAG
>AAEL004165-RA.1_AEDAE
CCGTTAAAGGTACGAACATGTCTTCAATACGGGACAACGTCTACAACCAACACTAACAATCAGCAGAATCCAGATAATTCAGATGATTATGACAGCTATGACGATCCCGCAGATTCCACAGATGATGGACTTGTCGACAAAAATACCTCTACTGTGGTATCGTGTTCACGTTATGCAACCTTTTGCTACGCCTTATGGACAATAGACGCAGTGAAGAACACAACCAAGGTTGTCGTTCAAGGCTGCTGGGAAGTCTCGGACAAAAAGGAAACGTGCATCAACAATGAGTGCATCAGTTACAAGGAAACCAAAAGCGGCCACTTTTTCTGCTGCTGTTCAGGAGACAATTGCAACGGGAACTTCAGCTATGCTACGAACCCTATGCTGACCGATAGCGCCAATTTGGCAACAGATGGCGATTACACACCGTTTGCACCGTACACTTCAATCTGGAGTTCGCCAACGGTTTACATATGCTTTGCCATGGTTGGGATCATTTTGATGTTGATCATTGGCTTTCTGACGTGTCGGACTACGACAAAGGCTGTTTCGGAACTTGCGCCGTTGGCTCCATCCGGACCGGGCTACAGCTCCAATTTGTACAATGTGGATAATTTGAAGCTTGTGTCTATGATTGGACAGGGAAAATATGGAACTGTATGGAAAGGTATCGTAAATGAGCAGCACGTAGCAGTGAAGATCTTTACTGCTCAGCAAAGGCAGTACTTCCTAAATGAAAAGGATATCTACAGCATACCTTTGATGGAATCACCAGCCTTGTTAAGCTATTTTGGTTGTGACGAGCGTAGAACAATGGACGACCGGATTGAATACCTGTTGGTGCTGTCATTGGCCCCCTTGGGATGTTTGCAAGACTGGTTAACCGATAATAGGATGCCTTTTGGAGTATTTTGTCGAATGGGGAAGTCGGTCGCTAACGGACTTGCACATCTACACACTGAAATTCGCAAAGGAGATATAATCAAACCATGTGTATGTCACCGTGATCTCAACTCCAGGAACATATTAGTGAAGGCTGATTTGTCATGCTGCATCTGCGATTTGGGTTTTGCTCTGAAGACCTTTGGACCTCGTTATGAATGTCGCGGAGAGATTGCTCTTGCTGAAACAAAAAGTATCAACGAAGTTGGTACATTACGGTACATGGCACCAGAAGTGCTAGAAGGCGCGGTCAATCTGAGAGATTGTGAGTCTGCTCTGAAGCAAATAGATGTCTATTCACTGGGATTAGTGTTATGGGAATTGGCAACGAGATGTGAAGATTTTTACTCAGATGAAACTGCTGTTCCAGAATATAAAGCTCCTTATGAAGAGGAGATCGGTACGAATCCTAGCTTCGAACAAATGCAGGTTCTGGTGTCCAGAAATAAGACCAGACCAAGATTCCCGATAAACTATGAGAAAAGCGTTGCCGCTAAAGTAATAAAAGACACTTGCGAAGACTGCTGGGATCATGATGCGGAAGCTCGTCTAACTGCACTATGTGTTCAGGAACGAATTCAGGAAATCACCACAATGAATCCAAAAGCTCAGCTGCACAAAGGGCAAACTCCTCCACTTAGCACAAACAACTTGATCATCACAACACCTTCCGCACACAGTAAGATCAGCCCAACAGCAGTATCTTTTATGACTCCTCCTAATCAACAAATCATTCCACACACAAACCATTATAGTGATACCAGTAACGGTTTAACAAATTACCCTAAAACAATGAATGCATCCGTGGATGCTCGGCAAAAAATTATAACAAATGGCCTACAAAGACTCAGCATCAACGATGTTGAAGATAAATTCAAATCTCTGACCAATGATCATCCACCGGACGTAACGTTCAGCAATCCTCGTGGCCTACCGAAACTAGACAACAGCGAAACTCAACGCAAAATACGAGGTTTGAACAGCGTGAAAGCTATGCTTCAAAAAACATTTCACAAACCCCAGTCCATGGCGCAGCAAGACTGCGACGATAAATCAAATCTAGTCATTAACTCCCTCACCTATGCAGTAAACGTAAAAAATTTCCCATCCGAACTAGTCAATACAAACTCAAAAAGTCACCATATTGATATGATAAACTCAGCAGATAATGATATTGAAAAGCGTATTATCGAACGCCCTACCAATCTTGATCTTTCCTCTGGTAGCGGTCGTTATGAGCATAACCTTATACGTTCCGCTAACGAGAGCTTCAAATCCAAGAACTTTGCTGATGACTTCACAAGCCAGTCGTTCACAATGATCCAATCGAACTCTCCCAACCCCAAACTGCGCATTGTGGTCTCCAAGTCGGCAAATGCAGTGAAGAATCTCAATTCCAGCAGAACCAGCTTGAGTGATCGCGGTCCAGATGATAGTAAGTTCATGAAACGTCAGCGATCATTGGAAGTATTTCACGAAGTTTTTGGACCGAAAGGCAGCATCGAAAGATTGCGCAATCCGAGTCAAAGGGTGAAAACTCCAGGAGATGTTCCCCCATCGGTAAGGAAAGTTCGAGCATCCAAAACGCTCTCACTGTATGACGATCGCATGATGGACACAAGTAAACTAGCCAACTCCGTATAG
>AAEL007384-RA.1_AEDAE
ATGGATGGCGCTAGATCCCACACGAAGTTACGAATGACGAATAACCTGTTTTTCGTCCCTATTTACATTAACATTACAGTCGGATTGGAAGCGTCGCTCAGCCGAGGCCACACGGAGACCAGCACCGGGTTGGTGTGCGAAACTTACGAATGCAAGGACGGTGACTGCACGGTCGGTCAAGAAGTATGCGACGAAGGCGACTCCGACAAACCGATGGGATGCTTTGTGGTCTGGAGCACCAACAATGTGACCAACGAGGTCAAGGTAACGATGAAGGGCTGCTTCAGCAACCCGAACGACTGCAATGGGACAGAATGCATCGATACGACCATGGGCACGAAGAACAACCTGAACTACTGCTGCTGTCGGTTGAGCATGTGCAATCGCGAGCACCGATGGGTACCCAATGTGACCAATGCTCCCGAACCGGTTAATCCAGTGCCGCCGGAATCGAGCAGTGTCATTGTGGTGGCTAGCGTCGTTACCGGAACCTTGGCCCTTTGCTCGATGATCGTGATATTCGTGCTTCGACGGCGAAAGCAGTCCATGTTCAACGAGATACCGACGATCGAACCGGAGATTACCAGTTCGTCGCCGAACATTGCACTGCGGCCGATTCAGCTGGTCGACCTGAAGGCCCGAGGACGATTCGGAGTGGTGTGGAAGGCCCAATTGATGTCCCAAGAAGTCGCAGTCAAGATATTCCCCATGCAGGAGAAACAATCCTGGCTGACGGAGCAGGAGATTTTCAAGCTCCCTCGCATGAACCACCCGAATATCCTGCAGTTCATCGGTTGCGAGAAGCGCTCCGAGTTGAACAATACGGACTTCTGGCTGATCACGGCTTACTGTAGTCATGGGTCGCTGTGCGATTACCTGAAGTCCCACACGGTGACGTGGCCGGAACTGTGTCGGATCGCCGAGAGTATGTCCCGCGGGTTGATGCATTTGCACGAGGAAATTCAGGGCAGCAAAACGGATGGGCTGAAGCCGTCGATTGCCCACCGGGACTTCAAGAGCAAGAACGTACTGCTGAAGGATGACTTGACGGCGTGCATCGCTGACTTCGGGCTGGCACTGATCTTTACACCAGGCAAACCTTGCGGAGACACTCACGGCCAAGTAGGAACTCGTCGCTACATGGCGCCGGAGATTTTGGAAGGGGCCATCAACTTCACTCGGGATGCGTTCCTTCGGATTGATGTTTACGCTTGCGGTTTGGTCCTCTGGGAGCTGGTTTCTCGCTGCACCGTGCACGGTGGCATTGTGGACGAGTATCGGCTGCCGTTCGAGGCGGAACTGGGGTCGCACCCGACGCTGGAGGAAATGCAGGAAAATGTCGTCACGAAGAAGCTTCGGCCGAGGATCTACGATCACTGGAGGAATCATAATGGTCTCAACGCACTGTGCGACACAATGGAGGAATGCTGGGACCATGACGCCGAAGCCCGGCTCTCGTCGTCCTGCGTAATGGAACGTGTTTCGCAACACAGCCGGTACCAGGTCATGACGCCGCTGCTGATCGAGACCTACACTACTAACGACCTGCCACCGAAAGTAGCATCGGAAAGTGTGTAA
>AAEL009339-RA.1_AEDAE
TTGCCTTCTTCTTTATCTCTTCTCATTTTAGCGCGCGCACTTCAGTGCTACTGTGAAGGGCATTGCCCGGGAAACCTGCAGAATGGAACGTGCGAAACACGGCCCGGAGGGTCGTGCTTTGCTGCCGTGGAGGAAGTGACCGATGATGAAACGGGCCTAACCGTGCCGGAATGGAGCCACGGGTGTATGCCACCGGAGCAAAACGGAGGGCTGCTGCAGTGCAAAGTCGGCGTCCAATCCCCGCAGATCCACGGCAAGTCGATCGTCTGCTGCGACGGCGAGGACTTCTGCAACAAGGACCTCCTGCCGGAATACGTCCCGAAAACGACCACCCCGCCTCCGATGTCCAACGTAACCGACCACAACGGCCACCACACGCTGGCCCTCCTAGCTTCCTTCATCATCTGCGCGGTTGCCTTCATAGTGGTGGTCATAGCGGCCTACGTCATATTCAAAAAGCGCGAAAAGAGGAAACCCCACTGTCTGATCGATTCCGTTTGCAATCCGAATCTGTCGCCGTTGGCTGATCTGGTGGAACAGAGTAGTGGGTCTGGATCGGGACTGCCTCTTCTGGTGCAGCGAACCATTGCCAAGCAGATCCAGATGGTTCATTCCGTCGGGAAGGGACGCTACGGTGAGGTCTGGCTGGCCAAGTGGCGCGACGAAAGGGTTGCCGTCAAGATCTTCCACACCACCGAGGAAGCTTCCTGGTTCCGGGAGACGGAAATCTACCAAACCGTTCTGATGAGACATGAAAACATTCTCGGGTTTATCGCCGCGGACATTAAGGGAACTGGCACATGGACGCAGATGTTGCTCATAACCGACTACCATGAGTTGGGAAGCTTGTACGATTACCTGCAGAAACGAGTTCTTAATCCGCATATGCTTAAGACTTTGGCGCTTTCCCTTGCATCCGGCCTAGCACATCTCCATACGGAAATCTTCGGAACACCGGGCAAACCAGCGATCTCCCATCGGGACATCAAAAGTAAAAACATCCTCGTCAAACGCAACGGACAGTGTGCGATTGCAGATTTTGGCCTGGCGGTGAAGTATTCCAGCGAATCGGACGAGATTGAAATCGCTAACAACACCCGCGTAGGAACTCGTCGCTACATGGCTCCGGAAGCGCTGAATGAAACCCTGGACACGACGGTCTTCGAGAGCTTCAAACAAGCGGACATGTACTCACTGGGATTGGTCTTTTGGGAAATGGCTCGTCGCTGCATCAGCACCATCCGCGGAACGAAGAACACAACCTGCGAGGACTATGCCCTGCCGTATCAGGATGTGGTCCCGTCGGATCCCAGCTTCGAGGACATGTACGCCGTGGTGTGCGTCAAGGGCGTTCGGCCGCCCATTCCCCTGCGATGGCAAGACGAGGAGATACTGGTAGTATTATCCAAGATGATGCAGGAATGCTGGCACCCGAATCCGGCCGTCCGGTTGACGGCCCTGCGGGTCAAAAAGACCCTCGGCAAGCTGGAGACAGACTGTTCGATTAAGATAGTGTAA
>AAEL009652-RA.1_AEDAE
ATGTCGATTACAGTTGGATTGGAAGCATCGCTCAGCCGAGGCCACACGGAGACAAGCACCGGCTTGGTGTGCGAAACGTACGAATGCAAGGACGGTGACTGCACGGTCGGTCAAGAAGTATGCGACGAAGGCGACTCCGACAAACCGATGGGATGCTTCGTGGTCTGGAGCACCAACAATGTGACCAACGAGGTCAAGGTAACGATGAAGGGCTGCTTCAGCAACCCGAACGACTGCAATGGGACAGAATGCATCGATACGACCATGGGCACGAAGAACAACCTGAACTACTGTTGCTGTCGGTTGAGCATGTGCAATCGCGAGCACCGATGGGTACCCAATGTGACCAATGCTCCGGAACCGGTTAATCCAGTGCCGCCGGAATCGAGCAGTGTCATTGTGGTGGCTAGCGTCGTTACCGGAACCTTGGCCCTTTGCTCGATGATCGTGATATTCGTGCTTCGACGGCGAAAGCAGTCCATGTTCAACGAGATACCGACGATCGAACCGGAGATTACCAGTTCGTCGCCGAACATTGCCCTGCGGCCGATTCAGCTGGTCGACCTGAAGGCCCGAGGACGATTCGGAGTGGTGTGGAAGGCCCAATTGATGTCCCAAGAAGTCGCAGTCAAGATATTCCCCATGCAGGAGAAACAATCCTGGCTGACGGAGCAGGAGATTTTCAAGCTTCCTCGCATGAACCACCCGAATATCCTGCAGTTCATCGGTTGCGAGAAGCGCTCCGAGTTGAACAATACGGACTTCTGGCTGATCACGGCTTACTGTAGTCATGGGTCGCTGTGCGATTACCTGAAGTCCCACACGGTGACGTGGCCGGAGCTGTGTCGGATCGCCGAAAGTATGTCCCGTGGGTTGATGCATTTGCACGAGGAAATTCAGGGCAGCAAAACGGATGGGCTGAAGCCGTCGATTGCCCACCGGGACTTCAAGAGCAAGAACGTACTGCTGAAGGATGACTTGACGGCGTGCATCGCTGACTTCGGGCTGGCACTGATCTTTACACCAGGCAAACCTTGCGGAGACACTCACGGCCAAGTAGGAACTCGTCGCTACATGGCGCCGGAGATTTTGGAAGGGGCCATCAACTTCACTCGGGATGCGTTCCTTCGGATTGATGTTTACGCTTGCGGTTTGGTCCTCTGGGAGTTGGTTTCTCGCTGCACCGTGCACGGTGGCATTGTGGACGAGTATCGGCTGCCGTTCGAGGCGGAACTGGGATCGCACCCGACGCTGGAGGAAATGCAGGAAAATGTCGTCACGAAGAAGCTTCGGCCGAGGATCTACGATCACTGGAGGAATCATAATGGTCTCAACGCACTGTGCGACACAATGGAGGAATGCTGGGACCATGACGCCGAGGCCCGGCTCTCGTCTTCTTGCGTAATGGAACGTGTTTCGCAGCACAGCCGGTACCAGGTCATGACGCCCCTGCTGATCGAGACCAACACTACTAACGACCTGCCACCGAAAGTAGCATCGGAAAGTGTGTAA
>AAEL012125-RA.1_AEDAE
TTGCCTTCTTCTTTATCTCTTCTCATTTTAGCGCGCGCACTTCAGTGCTACTGTGAAGGGCATTGCCCGGGAAACCTGCAGAATGGAACGTGCGAAACACGGCCCGGAGGGTCGTGCTTTGCTGCCGTGGAGGAAGTGACCGATGATGAAACGGGCCTAACCGTGCCGGAATGGAGCCACGGGTGTATGCCACCGGAGCAAAACGGAGGGCTGCTGCAGTGCAAAGTCGGCGTCCAATCCCCGCAGATCCACGGCAAGTCGATCGTCTGCTGCGACGGCGAGGACTTCTGCAACAAGGACCTCCTGCCGGAATACGTCCCGAAAACGACCACCCCGCCTCCGATGTCCAACGTAACCGACCACAACGGCCACCACACGCTGGCCCTCCTAGCTTCCTTCATCATCTGCGCGGTTGCCTTCATAGTGGTGGTCATAGCGGCCTACGTCATATTCAAAAAGCGCGAAAAGAGGAAACCCCACTGTCTGATCGATTCCGTTTGCAATCCGAATCTGTCGCCGTTGGCTGATCTGGTGGAACAGAGTAGTGGGTCTGGATCGGGACTGCCTCTTCTGGTGCAGCGAACCATTGCCAAGCAGATCCAGATGGTTCATTCCGTCGGGAAGGGACGCTACGGTGAGGTCTGGCTGGCCAATTGGGAAGCTTGTACGATTACCTGCAGAAACGAGTCTTATCCGCATATGCTTAAGACTTTGGCACTTTCCCTTGCATCCGGCCTAGCACATCTCCATACGGAAATCTTCGGAACACCGGGCAAACCAGCGATCTCCCATCGGGACATCAAAAGTAAAAACATCCTCGTCAAACGCAACGGACAGTGTGCGATTGCAGATTTTGGCCTGGCGGTGAAGTATTCCAGCGAATCGGACGAGATTGAAATCGCTAACAACACCCGCGTAGGAACTCGTCGCTACATGGCTCCGGAAGCGCTGAATGAAACCCTGGACACGACGGTCTTCGAGAGCTTCAAGCAAGCGGACATGTACTCGCTGGGATTGGTCTTCTGGGAAATGGCTCGTCGCTGCATCAGCACCATCCGCGGAACGAAGAACACAACCTGCGAGGACTATGCCCTGCCGTATCAGGATGTGGTCCCGTCGGATCCCAGCTTCGAGGACATGTACGCCGTGGTGTGCGTCAAGGGCGTTCGGCCGCCCATTCCCCTGCGATGGCAAGACGAGGAGATACTGGTAGTATTATCCAAGATGATGCAGGAATGCTGGCACCCGAATCCGGCCGTCCGGTTGACGGCCCTGCGGGTCAAGAAGACCCTCGGCAAGCTGGAGACAGACTGTTCGATTAAGATAGTGTAA
>AAEL012152-RA.1_AEDAE
AGATACAAATGCTACAGCTGCGAACCGCCCGACTGCGCCGACACGACGGCCCATGCCCACCTCTGCCAGAATGCGATCCAGTGCTGGAAGTCGCGAATCCGTGACCAGTACGGGCACGAGAGCGTATCCCGCGGCTGTACGACCACCCACGAGCAACTTCCCCTCTACTGCAATCCCAGCCTGATGAACAGCAGTGGACCGAAGAAACGGCACGCCTCCGGAACGTACAACATCGAGTGCTGCACCGGAGACTACTGCAACAACGGGACGTTCCCAGCGTTGCCACCGGTGGAGTATGGAAATGAAGTGATGAAGCTAGAGAGCTCAACCTATGCACTGAAAATGACGGGGGCCATTCTGGGTCCGGTGACGATGCTGATCGTAGGCGCTACAATTGTTTGGTACTTCATGCGCCGATCGCACCACAAGCGACTAATGGCCTCCAGGAGTAAGCATGATCCGGAGACCTATTACGCCAGTGATGAAATTCTCAGGGCCACCAGTGCCGGGGACAGTACGCTTCGGGAATATCTTCAACACTCGGTTACGTCCGGTTCGGGTAGTGGTTTGCCGCTTTTGATTCAGCGTACACTGGCCCGGCAGGTGTCGCTGTGCGAGTGTATCGGTCGCGGTCGATACGGAGAGGTGTGGCGAGGCATCTGGCACGGGGAGAGCGTGGCCGTGAAAATATTTTTCTCGCGCGACGAGGACTCGTGGAAGCGCGAGACGGAGATCTACAGTACGGTACTGCTGCGGCACGAGAACATTCTCGGCTACATTGGGTCGGACATGACCTCGCGGAATTCGTGCACCCAGCTTTGGCTTATCACGCACTATTACCCGCTGGGATCGCTGTTTGACCATCTGAACCGGACTGCCTTGAGCCATCACCAGATGGCGACGATTTGCCTCTCGATTGCCAACGGTTTGGTGCATTTGCATACCGAGATCTTCGGCACGGAAGGTAAACCGGCAATCGCTCATCGTGACCTGAAAACGAAGAATATCCTTGTGCGCATCAACGGATCGTGTGTGATAGCCGACTTTGGCCTTGCCGTGACGCACAGTCAGACGACTAACAAGATCGACATGGGTAATACAGCTCGAGTCGGAACCAAGCGTTACATGGCACCGGAAGTGCTGGATGAGAGCATAAACATGGAATGCTTCGAGTCCCTACGCAAGGCAGACATCTACGCGATCGGACTGATGTTCTGGGAGATCTGCAGGCGCACTCTGTCGAATGGCATCGCCGAGGACTATAAGGTTCCGTTCTACGACTGCGTCACGTCCGATCCGAGCTTCGAAGAGATGCGAAAGGTGGTCTGTGGCGATAACTATCGACCGTCGATACCAAATCGCTGGGTTTCGGATCCGCTCCTGTCCGGCATGGCCAAATTGATGCGCGAGTGCTGGCACGCCAACTCGAATGTGCGTCTGCCGGCGCTGCGGATAAAGAAGACGCTACTGAAGTTGGCCAGTTTGGACGAAACGGTCAAGCTCAACTACGACGGGGAGATCTGCGTTTGA
>AAEL015125-RA.1_AEDAE
ATGACCTCGCGGAATTCGTGCACCCAGCTTTGGCTTATCACGCACTATTACCCGCTGGGATCGCTGTTTGATCATCTGAACCGGACTGCCTTGAGCCATCACCAGATGGCGACGATTTGCCTTTCAATTGCCAACGGTTTGGTGCATCTGCACACAGAAATCTTCGGCACGGAAGGTAAACCGGCAATCGCTCATCGTGACCTGAAAACGAAGAATATCCTTGTGCGCATCAACGGATCGTGTGTGATAGCCGACTTTGGCCTTGCCGTGACGCACAGTCAGACGACTAACAAGATCGACATGGGTAATACGGCTCGAGTCGGAACCAAGCGTTACATGGCACCGGAAGTGCTGGATGAGAGCATAAACATGGAATGCTTCGAGTCCCTACGCAAGGCAGACATCTACGCGATCGGACTGATGTTCTGGGAGATCTGCAGGCGCACTCTGTCGAATGGCATCGCCGAGGACTATAAGGTTCCGTTTTACGACTGCGTCACGTCCGATCCGAGCTTCGAAGAGATGCGAAAGGTGGTCTGTGGCGATAACTATCGACCATCGATACCAAATCGCTGGGTTTCGGATCCGCTCCTGTCCGGCATGGCCAAATTGATGCGCGAGTGCTGGCACGCCAACTCGAATGTGCGTCTGCCGGCGCTGCGGATAAAGAAGACGCTACTGAAGTTGGCCAGTTTGGACGAAACGGTCAAGCTCAACTACGACGGGGAGATCTGCGTTTGA
>AVR2A_SHEEP_SHEEP
atgggagctgctgcaaagttggcgtttgccgtctttcttatctcttgttcttcaggtgctatacttggtagatcagaaactcaggagtgtattttctataatgctaattgggaaagagatagaaccaatcgcactggtgttgaatcctgttacggtgacaaagataaacggcggcattgttttgctacatggaagaatatttctagttccattgacatagtgaagcaaggttgttggctggatgatatcaactgctatgacaggactgattgtattgaaaaaaaagatagccctgaagtatatttttgttgctgtgagggcaatatgtgtaacgaaaggttttcttattttccggagatggaggtcacacagcctacttcgaatccagtaacacctaagcctccctattacaacatcttgctctattctttggtgccacttatgttagttgcggggattgtcatttgtgcattttgggtgtacaggcatcataagatggcttaccctcctgtgctcgttccaactcaagacccaggaccacccccaccttctccattactaggtttgaagccattacagttactagaagtgaaagcaaggggaggatttggttgtgtgtggaaagcccagttactcaatgaatatgtggctgtgaaaatatttccaatacaggataaacagtcatggcagaatgaatatgaagtctatagtttgcctggaatgaagcatgagaacatactgcagttcatcggtgcagagaaacgaggcaccagtgttgatgtggatctttggctaatcacagcatttcatgaaaagggttcactatcagactttcttaaggctaatgtggtctcttggaatgaattgtgtcatattgcagaaaccatggctagaggattggcatatttacatgaggatatacctggcctaaaagatggccacaaacccgccatatctcacagggacatcaaaagtaaaaatgtgcttttgaaaaacaatctgacagcctgcattgctgactttgggttggcgttaaagtttgaggctggcaagtctgcaggtgatacccatggacaggtgggtacccgaaggtatatggctccagaggtgttagagggtgctatcaacttccaaagggatgcatttttgaggatagatatgtacgccatgggattagtcctgtgggaactggcttctcgctgtactgctgcagatggacctgtagatgaatacatgctgccatttgtggaagaaattggccagcatccctctcttgaagacatgcaggaagttgttgtgcataaaaaaaagaggcctgttttaagagattattggcagaaactagctggaatggcaatgctctgtgaaacgatagaagaatgttgggatcacgatgccgaagccaggttatcagctggatgtgtaggtgaaagaattactcagatgcaaagactaacaaatatcattaccacagaggacattgtaacagtggtcacggtggtgacaaatgttgactttcctcccaaagaatctagtctatga
>AVR2A_XENLA_XENLA
atgggagctgctaccaagctggcctttgcagtctttcttatctcctgttcctcagcaggatcgatccttggaaggtcggaaaccaaagaatgcatctactacaatgccaactgggagaaggacaagacaaattccaacggcacggagatctgctatggggataatgataaaaggaagcactgctttgcaacttggaagaacatttcgggctccatagaaattgttaagcaaggctgctggttggacgatatcaactgctataacaagagcaaatgcacagagaaaaaggatagtccagatgtgtttttctgttgctgcgaaggaaactattgcaatgaaaagttctaccattcaccagagatggaggtcacacagcccacctcaaatcctgtcacaactaagcctcctttattcaacactctgctctactcactggtgcctatcatggtggttgcagtgattgttctcttctcgttttggatgtaccgacatcacaagctcgcctaccccccagtgctggttccaacacaggacccaggcccccctcctccgtctcctctgctgggattaaagccgttgcagctattggaggtgaaagccagagggaggtttggctgcgtgtggaaagcccagttattaaatgaaaccgtagctgtcaagatattccctgtacaggataaactgtcttggcaaaacgagtatgaaatctacagcctccctgggatgaagcatgagaatatcctgtacttcattggcgccgaaaaacgtggcacaaaccttgacacagatctgtggttaattactgctttccacgaaaagggctccctgacagactatctcaaagccaacgtggtgtcttggaatgagctttgcctcatcgctgagacaatggccagaggtttatctcacctccatgaagatatcccaggactcaaagatggacacaagcctgcggtagcacatagggatattaaaagcaaaaatgtgctacttaaaaacaatctgacagcctgtatagcagacttcggcctcgccttaaagttcgaagctgggaaatctgcaggggacactcacgggcaggttgggacccgcaggtacatggctccagaagtgttagaaggtgctatcaatttccagagagatgcctttttaaggatagacatgtatgcgtttggtttagtactttgggagctggcatcaaggtgcactgcctcagatggtcctgtcgatgagtatatgttaccttttgaagaagaagttgggcagcacccatctcttgaggacatgcaagaagtggtagtgcacaaaaagaaaagacccattttaagggagtgctggcagaaacatgctggaatggcgatgctctgcgaaaccatagaggagtgctgggatcacgacgcagaggccaggttatcagccggctgcgtagaagagcgaatcattcaaatgcaaaaactcacaaacattatcaccaccgaggacattgtaacagtcgtaacgatggtgacaaacgtggactttccgcccaaggaatcaagcctatga
>AVR2B_PIG_PIG
atgacggcgccctgggcggccctcgccctcctctggggatcgctgtgcgtgggttccgggcgtggggaggccgagacacgggagtgcatctactacaacgccaactgggagctggagcgcaccaaccagagtggcctggagcgctgtgagggtgagcaggacaagcggctacactgctacgcctcctggcgcaacagctcaggcaccatcgagcttgtgaagaagggctgctggctagacgacttcaactgctacgacaggcaggagtgtgtggccaccgaggagaacccccaggtgtacttctgctgctgtgaaggcaacttctgcaacgagcgcttcacccacctgcctgaggcagggggcccagaagtcacgtacgagccacccccgacagcccccaccttgctcactgtgctggcctactcgctgctgcccatcgggggcctctccctcatagtcctgctggccttctggatgtaccggcatcgcaagcctccctatggccacgtggacatccatgaggaccctggacctccacccccgtcccctctggtgggcctgaagccgctgcagctgcttgaaatcaaggctcgggggcgcttcggctgtgtctggaaagcgcagctcatgaatgattttgtggctgtcaagatcttcccactccaggacaagcagtcgtggcagagtgagcgggagatcttcagcacgcccggcatgaagcacgagaacctgctacagttcattgccgctgagaagcgaggctccaacctggaggtggagctgtggctcatcacggccttccacgacaagggctccctcacagattacctcaaggggaacatcatcacgtggaatgaactgtgtcatgtggcagagacaatgtcaagaggcctctcgtacctacacgaggacgtgccctggtgccgtggcgagggccacaagccatctattgcccacagggactttaaaagcaagaatgtattgctgaagagtgaccttacagctgtgctggctgactttggcctggctgttcggtttgagccagggaaacctccgggggacactcatgggcaggtgggcacgcggaggtacatggcccctgaggtgctcgagggagccatcaacttccagagaaacgccttcctgcgcattgacatgtacgccatggggctagtgctgtgggagctcgtgtcccgctgcaaggctgccgacggacctgtggacgagtacatgctgccttttgaggaggagattggtcagcacccgtccttggaggagctacaggaggtggttgtgcacaagaagatgcgacctgccatcaaggatcactggttaaagcacccgggcctggcccagctctgtgtgaccatcgaggagtgctgggaccacgacgcagaggctcgcctgtcggcgggctgcgtggaggagcgggtgtccctgatccggaggtcggtcaacggcactacctcggactgccttgtctccctggtgacctctgtcaccaatgtggatctgccccctaaggagtcgagcatctaa
>AVR2B_XENLA_XENLA
atgggggcgtctgtagcgctgacttttctacttcttcttgcaactttccgcgcaggctcaggacacgatgaagtggagaccagagagtgcatctattacaatgccaactgggaactggagaagaccaaccaaagtggggtggaaaggcttgtcgaagggaaaaaggacaagcgactccactgttacgcgtcttggaggaacaattcgggcttcatagagctggtgaaaaaaggatgctggctggatgacttcaactgttatgacagacaggaatgtattgccaaggaagaaaacccccaagtctttttctgctgctgcgagggaaactactgcaacaagaaatttactcatttgcctgaagtcgaaacatttgatccgaagccccagccgtcagcctccgtactgaacattctgatctattccctgcttccaattgttggtctttccatggcaattctcctggcgttctggatgtaccgtcatcgaaagccctcctacgggcatgtagagatcaatgaggaccccggtctgccccctccatctcctctggtcgggctgaagccgctgcagttgctggacataaaggcgcgaggccgtttcggttgcgtctggaaagctcgtctgctgaatgaatatgtcgcagtgaaaatcttccccgtgcaggataagcagtcgtggcagtgtgagaaagagatcttcaccacgccgggcatgaaacatgaaaacctattggagttcattgccgctgagaagaggggaagcaacctggagatggagctgtggctcatcactgcatttcatgataagggttctctgacggactacctgaaagggaacttggtgagctggaatgaactgtgtcacataacagaaacaatggctcgtgggctggcctacttacatgaagatgtgccccgctgtaaaggtgaagggcacaaacctgcaatcgctcacagagattttaaaagtaagaatgtattgctaagaaacgacctgactgcgatattagcagacttcgggctggccgtacgatttgagcctggaaaacctccgggagatacacacgggcaggttggcaccaggaggtatatggctcctgaggttctagagggagcaattaactttcagcgagattcctttctcaggatagatatgtatgccatgggactggtactctgggaaatagtatcccgatgtacagcagcagatgggccagtagatgagtatctgctcccattcgaagaagagattgggcaacatccttccctagaggatctgcaagaagttgtcgttcacaagaagatacgccctgtattcaaagaccactggctgaaacaccctggtctggcccaactgtgcgtcaccattgaagaatgctgggaccatgatgcggaagcacggctttcggcaggctgcgtagaggagcgtatttcccaaatccgtaaatcagtgaacggcactacctcggactgccttgtatccattgttacatctgtcaccaatgtggacttgccgcccaaagagtccagtatctga
>C05D2.1a.1_CAEEL
ATGAATCAGAAAGGGACAGTACGTCTCAAGGCACTTGTGCTCATTTGCCTTCCACTCTTTTTAATTGCCACACCGGTTCCTGTTGCAGTCACGGAAGACGATCGTCAGGACCGAATCGAATCGGAAGCCGCCGAGAAAGAGTGGGCTAACACCCTAGTCAGCAAAGTAGCACAGTCAAATGGAACTGGCACTATTAAGGTCTCGGCACCAGCGAAGCCCACGTTAAGGAGAATGGACAATGAGGAGGATGAAGTGATTTCGATTGAATGTGTATACTACGACGAGATGGAATGCGAAAAGAGTGGCGATTGTGAAATCACAAAGAAGACGTGTTACAGTGAAGCTCATCTGAAAGCCGTCGGATGCTTGGCCGTATTTGGGCTGCCCACGCAAGAGATAAACTCTACAGAACCATACCTGAAAGTTGATAAACCGCAATACAAAAGTCTGGGATGTATGCCGTATCAGCACGCGGACTCGATGAACTGCGAGAACGAAAGCTCCTGTCGCCAAGGACGATCATTTCGCGGCGGAATTGGAATGTGCTGCTGTTCGACCAACAATTGCAACATGCCGGATCTCATCGAGATGGTCAACCCGTCATTGAAGAAGGATTCGGATAATTCTGCACTTCTGTGGGCTTCAACTCCATCCAACATGGATTTGGAATCTCTAGACAAGTTCCCATTCTACTGGATCATCATAATCGCACTGTCAGTGATCCTTTGTATTGCACTCTTGATCTTGGCATACGTTGGTTGGAAATTTCAGCAGAATAAGAAGGAGGAGATAAAAAAGCAGCAGAAAATTAAATTTGACATGGAAAAAACTGACGCACTGGAAGCTGGAAATGTGCCTCTCGTGGAGCCGGAAGAGGAAATGATTGAAATGGTGGAGACACCAAAGGAGCTGCCGATCACTGATTTTCAGTTAATCTCAAAGGGACGTTTTGGAAAAGTTTTCAAGGCGCAATACACCCCAGACAGTGGTGAGAAACGATTGGTTGCGGTGAAGAAATTGAACGAATTCCAAAAAGCGAGCTTTTTGGCGGAGAAAAGAATCTTTGATGAGCTTAACGAGTACCCGAAGTGGTATAAAAGTATCGTCGAATTTGTGTGCGCCGAGAAAATTGGTGATGAGTATTGGATTGTGACCGAATTTCATGAGCGACTTAGTCTCTATGAGTTACTCAAGAATAATGTAATTAGTATTACATCTGCCAATCGAATTATTATGTCAATGATCGATGGGCTTCAATTCTTGCATGACGACAGGCCGTACTTCTTTGGACACCCAAAGAAGCCAATTATTCACAGAGATATCAAGTCGAAGAACATTCTTGTGAAAAGCGACATGACCACATGCATCGCGGACTTTGGCCTCGCCCGAATCTACAGCTATGACATTGAGCAAAGCGATTTGCTGGGTCAAGTGGGAACGAAACGCTACATGTCACCAGAGATGCTCGAAGGAGCAACCGAATTCACGCCAACTGCTTTCAAAGCGATGGACGTTTATTCGATGGGACTCGTCATGTGGGAAGTCATATCCCGTACCAAGTTGCACCAAACCGACGAGCCACCAAACTACCAAATGCCGTTTCAAGTCATCGGATTTGATCCCACAATTGGTCTCATGAGAAATTATGTGGTGAGCAAGAAGGAACGACCACAATGGAGAGATGAGATTATTAAACATGAATATATGAGTCTGCTAAAAAAGGTTACGGAAGAGATGTGGGATCCCGAAGCGTGTGCACGGATTACAGCTGGATGTGCGTTCGCGAGGGTATGGAATCATATTATGAGCTCACCGGACAGTTCGGAGGGGTATCACAGTGGAAGTAGTATGAAGAATCGGGGTGTTGATGATGTTGAACAAAGTGAGAAGCCGGAGGGTATCGAAGAAATGCAACATTATCATGCGTCGTCACCCAGCAAGAGACAACATCCTAGTCCGAATCCGTTTTTTGATTCGTGTCCACCACCTCCGCCGATTCCTGTGATCCTTGAAAATGGAGGAATCCTCCAACCAGACAACGCGGAGCCAGAGCCCGAAGAGCTGCCGGATCTCCCGATAGTCGAGAAAATCTACGATATTGCGACGAACATGCTATTCTCAAGAGAAGAGCTTGACCTTATGAATGCTCAACGGCAAGTTGAATACGAAGCTGGGGCAGACACTCGAGCGTCGACACCAACGCCTTCAGGGACGTTTGGAACGTTTACAACATAA
>C32D5.2.1_CAEEL
ATGAACATCACCTTTATATTTATTCTCATTTTCGGATTTTTCAATACTCAAAAATGCTCAAAAGACTATGATCACTTTGACGATGAAGACTTAGCGTTGAGCATTCCAAAAAATGCAATAGGAGTTCCAAAGGAGTTCAGGCAACAAGTTTTAAAAGAGATGAAGCTTCGGAACAGACCCAATGATATTTTGAAAAATCGATGTTATTGCAATTATGATCAGTCGATATGTGGAAATAATATGACATGTGTGAAACAAGATGGAGCTGCTTGTTATCATGCCGTTGAAGAGGTTTATAACAAAGCTGAAAAACGAATGGAAACTCTTCATAAATGGGGATGTGCAACACTGGAAAGAGGAAGTGGAGCTTCACATTTGACGTGTAATTCTTGGAGAGCAGCTCACCATTCTCCTAAAAGTATTGGTTGTTGCTATGAAGGTAACTATTGCAATAAGAATTTGATTCCGCCGGCATATGTTCATCATCACAAGGAGAAAGCACTTCAAGAGAAAACTGACAATCCAGAAGACTATGATTCTCCACTGGAAAACATGACACGTGGAGGAAAAATGTTCATAATGGTATTTGCAACAGTCATGTCGGTTTTTGCAGTCATTGGATGTATTTATTTATGTATTACAAGAGCAGAAGAAAAATCTAAAGCCAGAGCCAGAGCCAAGACGGTGTCTCTGAAAACAGAATCAACATACATGGAGAGCAAATCAATGCTCGAAGACTCAGGAAGTGGTTCTGGGCAGGCTGCGTTGATCCAAAGGACAGTGAGACAAGATTTAACAATTATTAAAACAATTGGACAGGGAAGATATGGAGAAGTTCGCAAAGCTCTGTATCGTGGAAGTTACGTGGCTGTAAAAACATTCTACACAACTGATGAAGATTCATGGAAAAATGAAAGAGATGTATATCAAACTAACATGATCAATCATGAAAATATCCTTCAATTCGTGGCGGCTGATATTTGGAGTGAGGAAGATTCAATGACAAAGATGCTTCTTATCACTGATTATCATGAACTGGGATCTTTATCAGATTATCTTTGCCGTGAAGAAACATTGACAACAGATGAAGCTCTTCGACTTATTCACAGTTGTATATGTGGTATTGAACATCTACATGCAGCTGTACACGGAACTGGAAGCTTTAGAAAACCTGAAATTGCACATCGAGATATTAAATCAAAGAATATTATAGTCAAACGACCAAATGTGTGTTGTATCGCTGATTTGGGTTTGGCACTACGATATCAAAACGACAAAATTCTCCCTGAAAAATTCAATGTTCAAGTTGGAACAAAACGATATATGGCTCCAGAACTGATATCAAACAAGTTGAATCCAAAAGATTTTTCTCAGTTCAAGATGGCAGATATCTACTCAATGGCACTTGTTATGTGGGAAGTTGCAATCAGGGTTGAGGTAAACACCTGTGAGGAAGTGTTAACTGTCGATGAGACCTCTCCTGATCACAGTGCATCAAGTGGTATCGGAGAGTCAGTTAGTTCATCTGGTAATATATCGAGAATGCATCTACAAAAAACAAATGTAGAAGGACATTCTACATCTCTGAAAGCAAAACAACATGTCCCACCATTCGATGGAATCGTGCACAATGATCCCAATTTTGACGAGATGAACGATGTAATTTGTGTACGTCGAATACGTCCACCACCGGATCTTGCCTGGAAAAACGTCCCAGCACTTAATGAATTGAGCAAGTTGATGGAAGACAGTTGGCATTCAATTCCACACTTCCGACATTCTGCTCTTAAATTGAAAAAAGAAATGGCTGAGTTGATCAAAAACCCCGACAGACAGAATCAATCGCAGCGTAAAGTTGAATTCCAACAGCAAGACAGTGGCCTTGTTGAGTCAGCCACCAATCAATCTTAA
>CBG01651_CAEBR
ATGCATCACTTTCTGTTCTGGCTTTTTGCCTTCGCCGGGGTCTCAACGTTTGATCATGATCTCCAAGGACGTACCAACACATTCATAAAGGAAAGGTTGATTCCAGTTTTGAGGGAACGAAATGTCAGAAACACCAACTTCAATCGGATCAAAATCTGCTTATGCTCATCGGATGCTGGTTGTACTGCCAGAACAAAAGGATATATCCCAAATATCGGGGATGGATTGAATGCATCAGAGAAAGCGTTGTACAAGAATGCTTGTTATACGGATGGAAACTGCTATCAGAATCAACAGACAGGATCACACCATGATTTCGGATGCATTGATTCGAGTTCGAAAACAGATGAAACTGATTTCCATAATACTGCATCACAAGTATGCTTGAATATCACAACTGGAGACCGCAGGAGCTCCTGGGTTTGCTGTGACGACACTAACTTTTGCTCGAATCAAACTATGATAGTGCTGCCCGACTCATCACCAGTAGCTCTGGGATCCTTAAAATTCATTACAATTGCTGTGGTGGTTGTATTCGTTGTGATAGCTGCAATCATTATCGTCTCCAATAGAGGATGGTTCGTTGAATACGCGAGAACACAGGTCCCTATGTTGGTGAAAGAAGAGAAGCTGAACAAGGTCAACGACATAGAAACCAACAACCACTACCAGTCATCAGAAAGCTTCTCTTGTGATGCACCAAGTACCGTACTCACGACACTTCCTGGCTTCCCAGACCCTTTCAAAATGTTGCCAATGGCTTTCCAAGATATGTTGAGTTTCCTTGGAGGATCAAGTGGGACTGGAAATTGTGAAATTGAGCTAGCGCCAGCTAGTTTTGCGAAAAAGATTATGATTGAAAACCAAGTTGGATTCGGACGTTTCGGAGTTGTTTACCGTGCAACTTACAAGCATGAGAGTGTTGCTATAAAAGTATTCAATGAAAGCAACGAGTCATCATTTGCCACCGAATTGCACATTCTTAATAACAAGCTCAATCATCCACAAGTACTTCGACTGATTGGAGACGATAGAACTGATCATTTGCTGGGAGTTCGCACTTGGATTGTCACCGAATTCCACGAGAAAGGATCGCTTCATGAGTTCTTGGATCGGAATACAATTGATATGGAGAGATACTTCAATCTCATGTATTCCGCGGCAGCCGGTCTCAGCTATCTTCATGACACTGCTCCTGGAAAATCTACTGAGGAATACAAGCCAGAGATCGCTCATAGGGATATCAAAACCCGGAACATTCTTGTCAAGAATGACTTCACTTGTGTTTGGGCTGATTTTGGACTGGCTCTTGCCAAACCAGCTAATGGTGCAAAACTTCCGGAAAATATTGTAAAGAACTACAAGTGTGGAACTGTGCGCTACCTCGCACCAGAGATTCTCAATTCGACAATGCAATCATCAGAATTTGAGAGCTACAAGATGGCGGATATGTATTCGTTTGCATTGGTGATGTGGGAAACACTCTGTAGAGTTGAGCATGAGGGAATCACTCCGAAAGATCCAAGCTCAGTGCTTCCTTACGGTGAATACACTCCAAGAGATCCAACCGACGCTCAAATGATTGATGTGGTTTATAAGAGAAAGTTGCGACCAACCGTTGATCAATTATGGACCAAGAACAAGGACTACAAAGGAATAATGGATATCATCTCAATTGGATGGAGTAACAACCCAACTGCTCGTTATACGGCCAATAGTCTTCAAACCAAGCTCTTCTATCGTAAGAAGGATTTCACTGCGAAGAATGAGGCATTGAAAAAGAAGATGGCAATGCTTGCCGCACAAGCACCATTCCCACCACCACCACCAGCTCCGCAACCGACTGTTTCACAACCATACACGAACCAGAATGAAGAGTCAATTCCAATGGGTACAATTCGTACCAATAACAGAGTCCGAGATTCCGTGGAGCAGCCTATCATCAACAAATTTGGAGTCGTCGACGAAACACAAGAAGCTCTGATTCCACTTGTCTAA
>CBG02627_CAEBR
ATGAATATCGTCTTCTTGTTCCTTCTTGTTTTTGGATTTAGTCATTGTGCGGTTGATTACGATCAGTATGACGATGAGGATTTAGCGTTGAGCATTCCAAAAGATGCAGTTGGTGTCCCAAAGGAATTCAGACGCCGTGTTTTGAAAGAGATGGCAATTCGACAGAAGCCTAATGATATTCCCAAAAATCGTTGCTACTGCAATTATGATGAATCGATTTGCGGAAAGAACATGACGTGTGTGAAAATGGATGGAGCCGCTTGCTATCATGCTGTTGAAGAGAAGTACAACAAACATGAAAAACGAATGGAAACTCAACACAAATGGGGTTGTGCCACATTGGAAAGGGGAAGTGGAGCCTCTCATCTTACGTGCAACTCCTGGAGAGCTGCTCATCATTCACCCAAAAGCATCGGATGTTGCTACGAGGGAAACTTTTGTAACAAAGATTTGGTACCCCCACCTTACGTTCATCATCATAAAGAAAAAGTTCTTCAAGAAGAAGACAATAGCTACAACGAGACCAATTCTTCATTCAATAATGTCATAAATGGGATAGAGATGTTTTTCATAATCATTGCAGTTGGAATGATTGCATTTGGAGTTGTCTGGTGGGCGTATCGTCGTCGTTCAAGATCTGAGACAATTAAATTTATAGCGAAGGAAAAACCAGTCTCTCTATCGACTGAGTCTTCCTACTGGGACGAGAAGAGAGCGATGATGGAAGATTCTGGAAGCGGCTCTGGACAAGCTGCATTATTGCAAAGAACCGTAAGACAAGACTTGACAATCATTCAAACAATCGGACAAGGAAGATATGGAGAAGTACGGAAAGCGTTGTATCGTGGAAGCTACGTGGCAGTGAAGACGTTCTACACAACAGATGAGGATTCGTGGAAGAATGAACGAGATGTGTATCAGACAAATATGATCAATCATGAGAACATTCTACAATTTGTGGCTGCTGACATCTGGAGTGAAGAAGATTCTATGACAAAGATGCTTCTGATCACAGATTACCACGAACTTGGGTCCCTTTCTGATTATTTGTGTCGTGAGGAAACATTAACCACAGAAGAAGCGCTTCGACTGATTCACAGCTGTCTATGTGGAATCGAACATCTGCATGCTTCAGTGCAAGGAACTGGAAGTTTCAGAAAACCTGAAATTGCACACAGAGATATCAAATCGAAGAATATTATTGTGAAAAGACCGAATGTTTGCTGTATTGCGGATCTTGGTCTAGCTCTCAGATACCAGAATAACGAAATAATTCCCCAAAAGTATAATGTGCAAGTTGGAACGAAACGTTACATGGCTCCAGAACTTTTATCGAACACCTTGAATCCTCAAGATTTCTCACAATTCAAAATGGCAGATATCTATTCGATGGCACTTGTTATGTGGGAAATTGTCATTCGAGTTGAAGTGAATACTTGTGAAGAAGTGTCGGCTCTAGATGAGACAGCTGCGGATCACAGTGCATCGAGTGGAATTGGAGAGTCAATAAGTTCGTCAGACAACTACTCCAGAATACAACGCCATCAGAAGCAAAAAGTTGAGAGCCCTGCCTCTCTGAAAGCCAAGCCATACATGCCTCCATTCGATGGAATTGTACACAACGATCCAAGTTTTGATGACATGAGAGAAGTAGTTTACGTTCGGAAAGTTCGTCCGCCACCGGAATTAGCGTGGAAGAAGGTTCCAGTACTTCATAAACTGAGCAAACTGATGGAGGATAGTTGGCATGCAATGCCTCACTTCAGACATACAGCTTTGAAGCTGAAAAAAGAGACCACCAAGCTCATTGAAATGACTGATAGACAGAAGCAACAACAAGGAAAAGAAATGTTCCAACAGCAAGATAGCTGTCTCGTGGAATCAGCCACTAACAGA
>CBG08963_CAEBR
ATGGTCGAAAGGGGTACAGTTAAACTCAAGTGGCGGAGAAGCCTATTCCTATTTTTCGCCCTACTCCATGTAATCATTGCGGATGATATCCCTTCGGTCTCATCACGCGAGCCAGTTCCAGTCGAGGTGCGTAACGAACGGCTCCAAGCGGAGCAAGCTGAGCTTCACTGGCTGAACAATGTGATCAGCCGAGTCGACGTACAACAAGACAACCAAACGGGCAAAATGTTGGCGAGTAATCCTCGACCACTGATGCCCGATCTAGTGACAACTACACAAAAGTTTCAGCTGCCAGAACCATTGCAGGCTTCAGTTATTCAAAAGAAGGAGGTTCCGAATTTCGAAGAAGAAGAAGAAGAAGAAGACGGGCCAACTCTTGAGTGTCAGCACTACGATGAAGTTGTGTGTAGAGAACAAGGAAAATGCAACGTCACCACTCTCACCTGTCGTCCTTCTGGCCATTTGAGTTTCATAGGATGCGTTGCAGTTTTTGAATTTCCAAAGGATCTTGTGACCAACTCCAGCGAGAAGCACTGGCCAGTCGAAGCTGCAACGGTCAAAACGTTAGGATGCATGAGTTTTCAGTCAGCAGAAGTCGCTGATTGTAACCATCCAACAATGTGCAAACAATCTCGTCTCACTCGCAACACAATTGCCACGTGTTGTTGTACAACAGACAACTGTAACACAATGGGCGACCTCCATCATCTGAATCCAGACGTCTTAAAGGCTCAACAAGCTGGCTATCTCCAGCTTTTAATCTGCTTGGGCGTGATTATTATCGTTGCGGCTGTTCTCGGACTCGCCTGCTTCTTGTATACGGGGTGTGGAAAGATTAAGAAGAAATATAAAGATATGGAGAAAACGAATGCAATGGAGAACGGGAATCGCCCGCTCGTGGATCGAGAGTCGTTCGAGATGGTTGAGACTCCAAAAGAATTGCCAATCACTGATTTTGTGAGAATTGGTTTCGGCAGCTTCGGAAAAGTTTTTCGTGCGAAATGGGTTTGTGACTCGGGAGAGGTGAAAATAGTGGCGGTGAAAAAAATCATGGAGGCCAATCGAAGAGATTATGAGGCTGAGAAAAAGATTTTCGAGGAGCTACACTCTTATGGAAAATGGTATTCGGCGATTGTTCCGTTCGTTTGTGCAGAGAGGATTGGAGATGAATATTGGATTGTGACAGAGTTCCAGGAGAGACTCAGTCTTTATGAAATGCTGAAGCATAACATTATCAATCCAACATTGTGCTATAGGCTTATTCTCACGATGCTTGATGGCCTTCAATTCTTACACGACGACAGACCGTGCTTCTTCAAGATTCCAAAGAAACCAATCATTCACAGAGACATCAAATCTCGGAACATCCTGGTCCGATCTGACTTCACCGCTTGTATCACAGACTTTGGATATGCCAGAATTTACGAAAAGACAGGAGTTGCTAGAAGTGATTTACTTGGACAAGTTGGAACGACTCGATACATGGCTCCAGAAATGCTTGCTGCTTCAACAGGATTCTCAACGACTGCATTCAAAGCAATGGATGTGTATTCAATGTCACTTGTGATGTGGGAAACTATCAATCGGACAAAACTTCTGCCTTCAGAATCTCCAGAATACCAGCAACCGTATCCAGAACTTCAGAATACCAAAGTTCAGGATGTCAGAACCCATGTGATCACTAATAAAATGCGTCCAACATGGCGACCATCAGTCCTTTCGCATGAATTGATGAGCTTGTTCGCTAGAGTGGCTGAGGATATGTGGGATGTGGATGCGGATTCAAGAATCACTGCTGGTTGTGCATTCAATCAACTCTGGCTTCATACAATGGCCGCCAGAGGACGTTCAGAAGGATATCATAGTGGAGACGATGAGAGTAATCCATTGGAAGTTAGTGATCCACTTGAGGTTTATCATGACCTTCCGGGGAAATATCCACATCCATCGGCGGATCCAATGGACGACGATAATCCACCACCGCCGACCGTTCCGATCTGTACTGAAGATGGAGTCATTCATGGCGACGCTCCAGATGTACCAGTTCAAGAAGCTTTCGAGGAGTACCTGGAATATAAACCAGAGCCTGAACAAGTTTTCAGTGTCGAAAAGCAGATGCTAATGACAAGAGCCGAATTCGAAGAGCTCAAAAAACAAGAAAAAGAGGCTGCCGAGGCACAAGAATTCAATTCCAGAGCATCAACTCCAACACCAGCTGGACATTTCTAG
>CG10776-RA.3_DROME
ATGAATTGGGCTATCTATCTTTTGTTGGCCCTGATCTCGCTGGGCAGAGCAACACCTGTTCCCAATCGCCAGTATAGCTGTATGAGCTACCAGGAGGACGACAACTCATTTCACGATGATGATGGCGATCAGGACTCTAGTGGCGAGCTGCAGGAGCAGCAGGTGGAGTCCACTCCGATTCCGAGCGAGCCACATAGACGCACCTGCCCAGATGGCTACACTTTCTGTTTCACCATCTGGAACCAGACGGCCAATGGAGCGCGGGTTGTTAAACAGGGTTGCTGGAAGGACAACACGGATCGCACTTCCATTTGCAGCCAGTCGGAATGTACCAGCTCGGCTCCCACCTCGAAGACCAGTTCTTTGTACTACTGTTGCTGTTCGGGAGGAGTGTGCAATGCCCAATATTCCGTGGTCGAACCGGCACCTCTGGAACTGGGCTCCAATGAGGGACGGACTTCGATCACAAATCGGGCGACAGAAAAACAGCACCAGTCCTTTTTGGCCAGTACAATGCTGGGCCTTGCCGGTGGACTCACAGCCCTCACAATCGGCATCTTTCTGGCTGTTCAATATTGCCGCACGGCCAAGGAGAAGCCGGAACCGGAGGAGTCGCCTCTGGCACCATCGGGCCCTGGCTACAGTTCTAATCTCAGGAATGTCGACAACATGAATTTGATCGGCATGCTGGGGAGCGGCAAGTATGGAACTGTGATGAAGGGACTGCTCCACGATCAGGAGGTGGCGGTTAAGATATATCCCGAAGAGCATCATCAGTACTATGTGAACGAGAGGAACATCTATGCCTTGCCTTTGATGGAGTGTCCTGCGCTGTTGAGCTATTTCGGCTACGATGAACGCTGTACCATGGACGGGCGAATGGAGTATCAACTGGTACTATCACTGGCTCCCCTCGGATGCCTCCAGGATTGGTTGATAGCCAATACCCTAACTTTCAGCGAATGCTGTGGAATGCTGCGGTCCATCACGCGTGGAATCTCGCACCTGCACACGGAACTCCGACTGGGAGATCAGCATAAGCCCTGTGTGGCTCATCGGGATATCAACACAAGGAATGTGTTGGTCCAAGCTGATCTCAGCTGTTGCATTGCGGACTTTGGTTTCGCTCTCAAGGTGTTTGGCTCCAAGTACGAGTACAAGGGCGAGGTGGCCATGGCGGAAACGAAGAGCATCAATGAGGTGGGCACCCTTCGCTACATGGCCCCAGAATTACTGGAAGGAGCTGTAAATCTGCGGGATTGCGAAACCTCGCTGAAGCAAATGGATGTCTATGCCCTGGGCCTGGTGCTGTGGGAAGTGGCTACCCGCTGCTCGGATTTCTATGCCCCTGGTCAAGCAACACCTCCCTACAAAGCACCCTATGAGCAGGAGGTGGGCTCCCATCCCAGCTTTGATCAAATGCAGGCGTTGGTGGTGCGGCACAAGGCGCGTCCCTTATTTCCCACCGGCTGGGGTGGAGGAGCAGCGGCTAAAGTGGTGCGGGATACTTGCGAGGACTGTTGGGATCATGATGCGGATGCTAGGCTGACCTCCCTGTGTGCCGAGGAGCGCATGCAGGAGATGTCGACTTTAAGGCCACGAGCACAGGCTCAACCTTCCAGTCCACTGCTGAATACCAACAATCTGGTGGCCAGTCCAACTGCGGAACAGGGAATAAATATCATAGCCACAACGACAACGGCGGCTGCAGTCCATCACCAGATGAGCTCCGACACTACGGGACTTATACAGCCACCTCCCAATCAGCAGATACCTCTAGCTGCCTTGGAACGGGAGAAGAATCATCTGAGCTACCCGCAACAGCAATTGCAGCCGTATCAGGGCAGGAATCCCTGCCAGGAGCGCAATCTGGCACCTCTGACAATGCGAACTCCACCGGTTCTTGTGGAGCGGAGCAAGAAGCACAGTTTCCAGACACAGCCTCAGGAGAACTCACTGTCTTGCTTGGAGCATGATGTGAGTGTGGAGGAGCTGATAGCCAGCCATCAGCACCAGCAGCAAAAGAACACGATTGTAAGCACAGGTGGAAATGGCAATTCCTGCTTGGGTCAGGGATTTCCCAAGCAGCAGAACACGGATCAAAAACTCCGGGGATGGCATGGAGTAAGAGCCCTGATCCACAAGAAACTTTTTCGCAAAGAGCATGCCGAGGAGCTGTGTCGTCAGTTGCAGTTGGGCGAAGAGAAGTCCAATCTGGTGACGGCTCTGCGTCGACCGAACAACCTGGATCTTAATCCTCGCCTCGATAAACCTCCGCCGGATCAGCTGAGGAGTGCAGAGCAACGGATGGGAACTCCCGCTCACATTGTACCCCGATCGCTGTCCAGCAGCCTGATCAAGCACATCAACGGGACCACCAACAATAACTCCATCCAGAGTCATGGTAGCGAATTGCAGACCCTCACCCGTCCGGCTTCGAAGCGAAGACCAGGTCACCTGCGCACCAACTCCCTGATGGCCACCACGGGTCAGGGTCCGCCGACGGAGCAGCAAATGCGTCGTCAGCACAGTCTGGAGGTATTCCGTGAGGTATTCAGCGGTCGGGGGAGCAGCGAGCGTTTGAGGGACCCCAGCGAGCGGGTCAAGACGCCGGGAGATGTGCCACCATCCGTACGGAAAGCCAGGGCCAGCAAGACACTGAGCTTGTACGACGATCGGATGATGGACTCCTCCCTGCTCAACATTCTCTAG
>CG14026-RC.3_DROME
ATGCGCCTTCAGCTGGTGGCCCTTGAACTCCAGGCCACATCTGGGACAGCCGACGGTCTGTTTGAAGAGATTGCACTAGAGGCGCTGACGCGGAGTGAATTCAGTGCGAATGTTCAGCCAGACGTCGAAGCTATGGCCGCCGCCGCTTTGAGTGGCATGGAAATGGGATCTGGACCAGGATCAGAGGGATATGAGGATGCCGACAACGAGAAAAGCAAGACCGTGGAAAATGCCCGCTCCCTAACCTGCTACTGCGATGGCAGTTGTCCGGACAATGTAAGCAATGGAACCTGCGAGACCAGACCCGGTGGCAGTTGCTTCAGCGCAGTCCAACAGCTTTACGATGAGACGACCGGGATGTACGAGGAGGAGCGTACATATGGATGCATGCCTCCCGAAGACAACGGTGGTTTTCTCATGTGCAAGGTAGCCGCTGTACCCCACCTGCATGGCAAGAACATTGTCTGCTGCGACAAGGAGGACTTCTGCAACCGTGACCTGTACCCCACCTACACACCCAAGCTGACCACACCAGCGCCGGATTTGCCCGTGAGCAGCGAGTCCCTACACACGCTGGCCGTCTTTGGCTCCATCATCATCTCCCTGTCCGTGTTTATGCTGATCGTGGCTAGCTTATGTTTCACCTACAAGCGACGCGAGAAGCTGCGCAAGCAGCCACGTCTCATCAACTCAATGTGCAACTCACAGCTGTCGCCTTTGTCACAACTGGTGGAACAGAGTTCGGGCTCCGGATCGGGATTACCATTGCTGGTGCAAAGAACCATTGCCAAGCAGATTCAGATGGTGCGACTGGTGGGCAAAGGACGATATGGCGAGGTCTGGCTGGCCAAATGGCGCGATGAGCGGGTGGCCGTCAAGACCTTCTTTACGACCGAAGAGGCTTCTTGGTTCCGCGAGACTGAAATCTATCAGACAGTGCTGATGCGACACGACAATATCTTGGGCTTCATTGCCGCCGATATCAAGGGTAATGGTAGCTGGACACAGATGTTGCTGATCACCGACTACCACGAGATGGGCAGCCTACACGATTACCTCTCAATGTCGGTGATCAATCCGCAGAAGCTGCAATTGCTGGCGTTTTCGCTGGCCTCCGGATTGGCCCACCTGCACGACGAGATTTTCGGAACCCCTGGCAAACCAGCTATCGCTCATCGCGATATCAAGAGCAAGAACATTTTGGTCAAGCGGAATGGGCAGTGCGCTATTGCTGACTTCGGGCTGGCAGTGAAGTACAACTCGGAACTGGATGTCATTCACATTGCACAGAATCCACGTGTCGGCACTCGACGCTACATGGCTCCAGAAGTATTGAGTCAGCAGCTGGATCCCAAGCAGTTTGAAGAGTTCAAACGGGCTGATATGTATTCAGTGGGTCTCGTTCTGTGGGAGATGACCCGTCGCTGCTACACACCCGTATCGGGCACCAAGACGACCACCTGCGAGGACTACGCCCTGCCCTATCACGATGTGGTGCCCTCGGATCCCACGTTCGAGGACATGCACGCTGTTGTGTGCGTAAAGGGTTTCCGGCCGCCGATACCATCACGCTGGCAGGAGGATGATGTACTCGCCACCGTATCCAAGATCATGCAGGAGTGCTGGCACCCGAATCCCACCGTTCGGCTGACTGCCCTGCGCGTAAAGAAGACGCTGGGGCGACTGGAAACAGACTGTCTAATCGATGTGCCCATTAAGATTGTCTAA
>CG1891-RB.3_DROME
ATGGAGCTCTCCTCCGCCTCATCCGCCCATCTCAATGGCAAGGAGCTACCGGCCGTGCCACAGAACTCGGTGCAGACGCATCCCAGATACAAATGCTACTCCTGCGAGCCGCCCTGTCGGGATCCCTATGAGTTTACCCACACCTGCCAGAATGCGATTCAGTGCTGGAAGTCGCGCACACGCGATGCCGATGGTCAGGTGCAGGAGTCACGCGGCTGCAGCACCTCGCCGGATCAACTGCCCATGATCTGCAGCCAGAACTCCTTGAAGATCAACGGGCCCAGTAAACGCAATACGGGGAAGTTCGTGAATGTGGTCTGCTGTGCCGGTGATTACTGCAATGAGGGAGACTTTCCGGAACTGCTGCCCTTCGACAGCAATGATGTGACGGTGATAACCGCGGATACCAGTAGCATAAGCAAGATGCTCGTCGCCGTTCTGGGTCCTTTTCTGGTCATCGCTCTGCTGGGCGCCGTGACCATCTTCTTCATTCGTCGTAGCCATCGCAAGCGTCTGGCTGCCTCGCGAACCAAACAGGACCCGGAAGCGTATCTGGTCAATGATGAGCTGCTCCGCGCCACCAGCGCCGGGGACAGTACGCTGAGGGAGTATCTGCAGCACTCGGTGACCTCCGGCTCGGGCAGCGGATTGCCGCTGCTAGTGCAGCGTACGCTAGCCAAACAGGTCACCCTGATCGAGTGCATTGGACGAGGCAAATACGGCGAGGTTTGGCGCGGTCACTGGCATGGCGAAAGCATCGCCGTGAAGATATTCTTCAGTCGCGACGAGGAGTCCTGGAAGCGGGAGACAGAGATATATAGCACCATATTGCTACGACATGAAAATATTCTGGGATTCATCGGCTCTGACATGACGTCGCGGAACTCGTGCACCCAACTTTGGCTGATGACGCACTACTATCCACTGGGCTCGCTCTTTGATCACCTAAACCGTAACGCCCTAAGCCACAACGATATGGTATGGATTTGCCTGTCCATAGCTAATGGGCTGGTACACTTGCACACAGAGATATTCGGCAAGCAAGGCAAGCCAGCTATGGCCCACCGCGATTTGAAGTCAAAGAATATACTGGTCACCTCGAACGGCTCCTGCGTGATAGCCGATTTTGGACTGGCCGTTACCCATTCGCACGTCACAGGACAACTGGACCTGGGCAACAACCCCAAAGTGGGCACCAAGCGCTACATGGCCCCAGAGGTTCTTGATGAAAGCATTGATTTAGAATGCTTCGAAGCACTACGCCGGACAGATATTTACGCATTTGGACTTGTCCTCTGGGAGGTTTGTCGCCGCACCATTTCTTGCGGCATAGCAGAGGAGTACAAGGTGCCCTTCTACGATGTGGTGCCAATGGATCCCAGCTTCGAGGATATGCGCAAGGTGGTCTGCATCGACAACTACAGGCCCTCCATTCCCAATCGCTGGAGCTCGGATTCGTTAATGACTGGCATGTCCAAGCTCATGAAGGAGTGCTGGCACCAAAACCCCGACGTGCGCTTGCCAGCGCTGCGCATCAAAAAGACTATACATAAGCTGGCTTCCGCTGACGAGAAGATACGCCTGGACTTCGACGAGGTCTGCGTTTAG
>CG7904-RA.3_DROME
ATGTCCAAATACGATCTGCTTTATCTAACGGCGCAGCTAACGCTGGTCTGCTGTCTGATTGGAATCCATGGATCTATTTTGCCCGGAAGTCATGGGATCATAGAATGCGAGCACTTCGACGAGAAGATGTGCAACACAACGCAGCAATGTGAAACACGGATAGAGCACTGTAAGATGGAGGCGGATAAGTTTCCCAGCTGCTATGTCCTTTGGTCGGTCAACGAGACAACGGGCATCCTGCGCATCAAGATGAAGGGCTGCTTCACGGACATGCACGAATGCAATCAGACGGAGTGCGTGACCAGTGCAGAGCCACGGCAGGGAAACATTCACTTCTGCTGCTGCAAGGGATCGCGGTGCAATTCCAACCAGAAATATATTAAAAGCACCACGGAGGCAACCACACAAGTGCCCAAGGAGAAGACGCAGGACGGCAGCAATTTGATATACATCTACATTGGCACCTCCGTTTTCAGCGTGCTCATGGTCATTGTTGGCATGGGCCTTCTTCTCTACCGACGCCGCAAGCAGGCGCACTTTAACGAGATACCCACGCACGAGGCTGAGATAACAAACTCATCGCCATTGCTCAGCAACCGTCCCATTCAGCTGCTGGAACAGAAGGCCAGTGGTAGATTCGGTGATGTGTGGCAAGCCAAGCTCAACAATCAGGATGTGGCCGTCAAGATCTTTCGCATGCAGGAAAAAGAATCGTGGACCACGGAGCACGATATCTACAAGCTGCCGCGCATGCGCCATCCGAACATCCTCGAATTCCTGGGCGTTGAGAAGCACATGGACAAGCCGGAATATTGGCTGATATCCACCTACCAGCATAACGGATCACTATGCGACTACCTCAAATCGCACACGATCTCATGGCCAGAGTTGTGCCGCATCGCTGAGTCCATGGCCAATGGACTGGCACATCTGCACGAGGAGATCCCGGCATCAAAGACCGATGGGCTAAAACCATCGATAGCTCACCGAGACTTCAAGTCTAAGAACGTACTGCTTAAGAGCGATCTGACGGCCTGTATAGCTGACTTTGGTTTGGCCATGATATTCCAGCCAGGCAAGCCCTGCGGCGATACACACGGTCAAGTAGGCACTCGACGTTACATGGCCCCAGAGGTGCTTGAGGGTGCCATCAATTTCAATAGAGACGCTTTCTTACGCATAGACGTCTACGCATGCGGCCTAGTCCTCTGGGAAATGGTGTCACGGTGTGACTTTGCCGGACCCGTCGGTGAGTTCCAGCTGCCTTTTGAGGCCGAGCTGGGCCTGAGGCCGTCGCTGGACGAAGTTCAGGAGAGTGTGGTAATGAAGAAGCTGCGCCCTCGTTTGCTCAACTCCTGGCGCGCCCATCCGGGACTTAATGTATTCTGCGACACAATGGAGGAGTGCTGGGATCACGACGCTGAGGCTCGTCTTAGCTCTTCGTGTGTGATGGAACGCTTTGCGCAGCTAAACAAGTATCCCTCAACCCAGTTGCTAATCAAGAACCACACCAACATTGACGACGCCAAGGAATCTACGAATTGCTTATAG
>CG8224-RA.3_DROME
ATGTTATCTGCGCTCCGGCTAATCTTCCTGGGCGCTCTGCTCGGCGCCTCTGTTTGCGCCTCCCCCATTGAGTTCGTAATGGACACCAGCCTAAATGGCTCTCGATCTGATCCTGCGACTGCAACCCACCCTGGCAAATGGCCACCGACGACCAAAGCGCCGGCGCTCAGGGCTCCAGCTGGAACAGCTGGACATGCTTATCAGTCGCCATCGTCGTCGCTGGCCGCTGATAACAGAAGCCACGACAACAACAACGCTAGCGCCGTGTCCATGCTGCTGCCGCAAGACGGCGACGCATCTGGAGCTGTGGCCCCTGCTGTTACTCCCCAGCTGCCCATCTACATTGCTCAGCCTAGCGCGAAAAAGCCAGAAAACAAGATAAAATGCCACTGTGACACGTGCAAGGAATCGAACAATATATGTGAAACGGACGGCTTTTGTTTCACGTCCGTGGAGAAGAACTCTGATGGGAGCATCATCTTCAGCTACAGTTGCATGGTTGTCAAGTACAATATGCAACGGAGTAAGCCCTTCGAATGCCTCACCAGTAACGAAAGGTTCGATACGTATAGGATTGATTGCTGTAAGAGTGATTTCTGCAATAAGAATGAGATTATGAAGAGGATATTTGAAACAGATTATGTGCCACACCGACTGACCAGCTGGGAGTTTGTGGCTATCATCCTAGGGGCCACCCTCTTCATTTGCTTCACGGGCACCAGTACGTGGTATTATTGCCAGCGTCGCAAGCGAATGGCTAGCGGAAGGACGTTTGCCAAGGAGGATTCGGCGTACGATCCTATTTTGAATGGTAATACAACCATACACGACATCATTGAGATGACCACCTCTGGTTCGGGTTCGGCTGGTCTTCCGCTGCTGGTGCAGCGTTCCATTGCCCGACAGGTGCAGCTGTGCCACGTTATCGGAAAGGGACGTTTCGGCGAGGTCTGGCGTGGACGCTGGCGAGGCGAAAACGTGGCGGTCAAGATCTTCTCTAGTCGCGAGGAGTGTTCCTGGTTCCGTGAGGCGGAAATCTATCAGACTGTTATGCTCCGCCACGAGAACATTTTGGGATTCATAGCTGCAGACAACAAGGACAATGGAACTTGGACACAGTTGTGGCTCGTAACAGACTACCATGAAAACGGATCGCTCTTTGACTACCTAACCACGCACCCAGTGGACACCAACACCATGCTGAACATGTCGCTGAGTATTGCCACTGGACTGGCGCATCTGCATATGGACATTGTGGGCACTCGCGGCAAGCCCGCCATCGCCCATCGTGATCTCAAATCCAAAAACATACTGGTCAAATCAAATCTAAGCTGTGCTATTGGAGATTTGGGTCTGGCCGTGCGCCATGTGGAGAAGAATGACTCTGTGGACATACCTTCCACTCATCGCGTGGGTACCAAGCGCTATATGGCGCCCGAGGTGCTGGACGAGAGTATGAATGATCAGCATTTTGACTCGTACAAGCGGGCGGATGTGTACGCCTTTGGACTGATTCTCTGGGAGATTGCGCGTCGCTGCAACATGGGCATGATATACGATGAGTATCAATTGCCGTATTACGATGTCGTGCAACCTGATCCCAGCATTGAGGAGATGAAGAAGGTGGTTTGCATCGAGAAGTGCCGGCCAAACATTCCAAACCGCTGGCACGCCTCCGATGTGCTCCACAACATGGCCAAGGTGATGAAGGAGTGCTGGTATCCCAATCCTGTGGCCCGATTGACAGCGCTTCGCATCAAAAAGACACTTGCTAGCATCAGTGTGGAGGACAAGGTCAAGAACTGA
>cr01.sctg14.wum.349.1_CAERE
CTGGTTCTGGAGGAATCCGACAGTGGATCTGGTTTTGGATCGACAAAACTTCACGTAGCAACGATTTCGAAACAGATTCGACTGGGATCTAAAATCGGAGCAGGACGTTTCGGAACTGTGTCTCGTGGAACTTTCAAAGGAGAAGCTGTCGCTGTAAAAATCTTCAGAGATGCTGATCTACTTTCCTTTGACAACGAAAGAGAGATATTCGAGACAAGAATGTTAAGACACCCACAAATTCTTCGTTTTATTGGAAGTGATCGAGTTGACAAAGGACTGTTACATGAATTATGGATAGTGACAGAGTATCATCCACTTGGATCTCTTCATGATTTTCTACTGGAGAATGTCATAACTATCGATATTTTTAATAGTTTAATCACTTCTGCTGCTAAGGGTCTCGCATTTCTTCATGACGGTTACGATGGAACCACCAATTCATGCAAACCACAATTTGTTCACAGAGACGTGAAAAGTCGGAATATTATGGTTAAAGAAGATTTAACATGTGCAATAGGAGATCTCGGGTTAGCAATTGTAAAACCACCTGGAGGAACTATTCCGCAACACATTGCAGAGAAATACAAATGTGGAACTGTTAGATATCTCGCTCCGGAAATCTTGAACAGCACAATGTCGTCCTATGAGTTTGAAAGCTATCAGAGGGCTGATGTTTACTCATTTTCATTAGTAATGTGGGAGACATTATGTAGAGTTGAAGAGGGCGAAGTGAAGGCAAGATCTGCCGAAACAGTGATACCATATATTGAATGGACTGTAAGAGATCCAACTGATGAACAAATGACTGATGTTGTTTGCACAAGGAACTTGAGACCACCGGAAAATCCGCAATGGGACGGGAATAAGAAGATCCAATACGTAACTGAAATAATTCAATCTTGTTGGAGTGCAAATCCAACTGCCCGATACACGGCGTTTCAGTTGAAG
>cr01.sctg3.wum.75.1_CAERE
ATGAACACAATTTTCATATTTCTTCTCATCTTTGCACTTCTGAAAGTGCAGAATTGCAAAGATGATTATGATCAATACGATGATGAAGATTTGGCTCTGAGTATTCCGAAAGACGCTGTTGGAGTCCCAATGGAATTCAGACAACGTGTTTTGAAAGAAATGGAAATTCGAGAAAGACCTCATGACGTTCCGAAAAATCGATGCTATTGTAATTATGACGAATCAATTTGTGGAAAAAATATGACATGTGTGAAAAAGGACGGAGCTGCTTGTTATCATGCTGTTGAAGAGAAATACAATAAAGATGAAAAAAGAATGGAAACTCGTCATCAATGGGGCTGTGCAACTTTGGAAAGAGGTAGTGGAGCATCACATCTTACGTGTAACGCATGGAGAGCAGCTCATCGTTCTCCAAAAAGTATCGGATGTTGTTACGAAGGAAATTACTGTAATAAGGACTTGATCCCTCCTCCGTATGCTCATCATCACAAAGAAAAAGAACTGGAAGAAATGAATAACTACACAGAAGACGTTTCTCCGTTCCAGAATGTTATAAACGGAGTTGAGATGTTTCTCATCATTATTTCAGTCTGCATGTCTGCTTTTGGAATTCTTTGGTGTACCTATAGATATTGCTCAAAATCTGGTAAGAATAAGAAGCCAACATCTCTTGCGACAGAATCAACATTTTTGGATGAGAAAATGACAATGCTCGAAGATTCTGGAAGTGGTTCCGGTCAAGCCGCGCTACTCCAAAGGACTGTCAGACAAGATTTGACAATAATCAAAACAATTGGTCAAGGAAGATACGGAGAAGTTCGGAAAGCATTGTATCGTGGAAGTTATGTGGCAGTGAAGACATTCTATACAACAGATGAGGATTCATGGAAGAATGAAAGAGATGTTTATCAGACGAATATGATTAATCATGAGAATATTTTACAATTTGTGGCTGCTGACATCTGGAGTGAAGAAGATTCAATGACAAAAATGCTCTTGATCACAGATTATCATGAACTTGGATCACTCTCTGACTATTTGTGCCGTGAAGAAACACTGACAATGGACGAAGCTCTCCGTCTTATTCATAGTTGTATATGTGGAATTGAGCATCTTCATGCAACTGTCCAAGGAACTGGAAGCTTCAGAAAACCAGAAATTGCTCATCGAGATATCAAATCGAAAAATATTATTGTGAAGAGACCAAATGTTTGCTGCATTGCAGATCTTGGATTAGCTCTCAGATACCAGAACGACCAAATCCTCCCTCAAAAATTCAATATTCAAGTGGGAACGAAACGTTACATGGCTCCAGAACTACTCTCTAATACGTTGAATCCAATGGATTTCTCTCAATTCAAAATGGCTGATATCTATTCAATGGCACTTGTTATGTGGGAAGTTGTGATCAGAGTGGAGGTGAATACATGTGAAGAAGTGTCCGCAATAGACGAGACATCGCCTGACCACAGTGCATCAAGTGGTATTGGAGAATCAGTCAGTTCATCAGATAACATATCCAGAATGCAACATCGTCAGAAGACAAATGTTGAGGGAGCAGCTTCTCTCAAAGCGAAGCCATACGCACCTCCATTTGATGGAACTGTACTCAATGATCCAAGTTTCGACGAGATGAGAGACGTCGTCTGTGTGAGAAAGATGCGTCCGCCTCCAGATCCAGCGTGGAAAAATGTTCCTGCACTCCATGAATTGAGCAAGTTGATGGAAGACAGTTGGCACTCGATTCCACATTTCAGACATACAGCGCTGAAATTGAAGAAGGAAACAACAAAATTGATTGAAATGACTGAGAGACAGAAGCAACCTCAAGGAAAAGACATTTTCCAGCAACAAGACAGCGGACTTGTAGAATCAGCCACGAATAGATATGCATGTTGA
>cr01.sctg5.wum.348.1_CAERE
ATGATAGACAAAGGGACTGTAAAACTCAAGCTGATCCTCCTAGTACTTATCTTCTCTACATGTCTTCTCAATGCCCTTCCGACACCCAATTTGACTTCTGAAACAAATTCAGATGACGTTCCAGAAGACGTTCGACGAGCACAGATGGATGATGAAATTGTTGAGAGAGATTTTGACGATTCGCTTGTCACTAGAGCTTTTGTCAATGAAACAAACGGAACCATCTACATTCAGCCTGTCTCGGAGCAGAAAGAAGAGGAAGATGAAGAGCCAGAGTTGGAAAGAAGAGATGATTCAATCGAATGTGACCATTACGATGAATCCAAGTGCGAGAAACTGGGCGAGTGTTCGATCACGAAAGAAGTTTGCCACCCGGAGAAACATTTGAAGATGGTCGGGTGTCTTGCAGTGTTCGCCTATCCAGACAATCTCACTACAAATTCCACGGACGAATACTTTCCAGTCAACCGTTCCCTCATCAAAACCATGGGATGCATGCAGTATCAACACGATACTATGATGGATTGTGTTGATAAAAAGAAGTGTCTCCAGACGAAACTCACACACGCTCAAATCGGAATGTGCTGTTGCAAAACACCGAATTGCAATGTGCTTGCAAACGTAATGCTCATCAATCCTGATGTTCATAAGGAATCAGATGCATCCAAAGGATTCTGGCAGTCGACTCCTCCGTCTGGTATGGATGGTTTAGGCGGTCTTCCCATTTATTGGGTTCTCACAACTGTTCTGGGTGGAATATTTTTCTTTGCAATCTTGATCGCTTTATATGTTTTATGGAGATGCAGGCAGAGACAAAGAGAAGAAGATGAGAAGAAAAGGAGAAACTGTGAATCGGAGAAAACAAATGTGATGGAAGCTGGAAATCTGCCACTTGTAGATCACGAAGTGATGATAGAAATGGTTGAGACACCGAAGGAATTGCCCATTACTGACTTCCAGCTAATCTGCAAAGGACGTTTCGGAAGAGTATTCAAAGCAAAGTGGAAGAGTCAAAATGGAGAAGAGAAGATGGTTGCAGTCAAAAAATTGGTTGATACTCAGAAGTCAAGCTTCGAGGCGGAAAAAAAGATATTCGAGGGACTGGTCTCACTTCCAAGGTGGTATGCAAATGTGGTTCAGTTCATTTGTGCAGAAAAGATGGGAGAAGAGTATTGGATCGTGACAGAATTCCATGAGAGGCTTAGTCTTTATGAACTTTTGAAACATAATGAAATCAGTGTGACGTCATGCAATCGGATTATAATGTCAATGGTGGATGGATTACAATTCTTGCATGATGATAGGCCGTTCTTCTTCGGACATGTCAAGAGACCCATTATTCACAGAGATATCAAATCAAAGAACATTCTGATCAAGACGGACATGACAGCGTGTATTGCGGACTTTGGACTTGCTCGAGAGTATAATTCTAATATTGAAAAGAGTGATCTATTGGGACAAGTTGGAACAAAAAGATACATGTCACCTGAAATGTTGGAAGGAGCTACTGAATTCACTGCAACTGCCTTCAAATCAATGGATGTGTACTCAATGGGATTGGTTATGTGGGAAACTATCAATCGGACGAAATTGAAGTCGTCTGATGTCGTCCCAGAGTATCAGATGCCATTCCAAACGATTGGTTTTGATCCGTCTATTGGAATAATGAGAAATCATGTCGTTAGTAAAAAGGAGAGACCACAGTGGAGACCAGAAGTGTTTGGACAGATATCTATGAGTTTTATGGCAGGCGTAGCTGAAGAGATGTGGGATCCAGAGGCATCTGCAAGGATAACAGCTGGATGTGCATTCGAAAGAGTATGGACTCATGTGTTTAGTTTACAAGATTGTTCAGAAGGATATCACAGTGGAAATAGTCTTAAAGATGGAAAAGGTGGCGAAGATAGAGAGGAAGAGCGTCGCAAGAATCGTAGGAATGATGAGATGTTCAAGTACCATTCGAAGCCAAATAAGCCTCATCCTAGCCCTGATCCATCTCTTGACGATTGTCCCCAGCTACCTCCAATTCCAATTATTACTGAAAGAGGGATCATCCACAATGATAGTCCTGACGCGGAGCCAAGTATCGGAAGAAACGAGGATCAACAGAAGGAAGAAGAGCCAATTGTTGAAAAAATCTTTGATATTGCAACGAATCGATTGTTGACAAGAGAGGAATTCGAAGCACAAGAAGTAGAAGAAGTCAATACGAGAGCATCTACGCCTACACCTTCTGGAACTTTCTGA
>dana_GLEANR_12229_DROAN
ATGTTCGCTGCTCACCGGCTCATCTTCCTGGGCGCTCTCCTCGGAGCCTCAGTTTGCGCCTCCCCCATTGAACTGGTAATGGACACCAGCTTGAACGCCTCCAGTTCGGATCCCGGGAATGTGGCTCGTTCCAGCAAATGGCAGCCGACCAGGGCGCCGCTGGCGAAGGCAGCAAACGGAACAGCTGGCCAGCAGCCTTATCTCGCGCAATCGACGTCGCTGGCCACTGATAACAGAAGTCATAACAACAACAGCAATAGTAACAATAGCGCAGTGCCCATGTTGGTGCCCCAAGACGGCGATGGATCAGACTCTGGATCTGCTGCGGCTGTAGCATCCCCGGAACTGAAGCCCTATGTAGCTCAGCCAGTCAGCAAAAAGCAAGAAAAATTGATTAAATGCCACTGCGACATCTGTAAGGAATCGAACAACATTTGTGAGACGGACGGCTACTGCTTCACGTCGGTGGAGAAGAGCTCGGACAGGGGTATCATTTTCAGTTACAGATGCCTCAATATGTCGCAGAGCTTTCCGCCGGGTCGGTTCATCTGGTGCAACGAGGGCCGTGGACCCACCGCCCGTCCGGCAGCCCGGCACGGTGGTCATGCCTGCTGCAAGGACAGAGACTTTTGCAACCGTTGGCTCCGGCCCGTGATCAGGATGGAGGGAGGCCGGCGGTTGAACTCCCGGGTGGCCGTTGAAGACATGGTGCCGCCGCGCAACTTGACCAGCTGGGAGTTGGGTGCCATCATCTTGGGTGTGACACTCTTCATCTGTCTCACCGGCACCAGTTCCTGGTACTACTTCCAACGGCGGAAGCGCTTGGCCAGCGGCAGACCCTTTGCCAAGGAGGACTCTGTGTATGATCCCATTTTGAATGGCAACACTACCATACACGACATCATCGAGATGACCACTTCCGGTTCCGGTTCGGCTGGTCTCCCCTTGTTGGTGCAACGCTCCATTGCCCGGCAGGTGCAACTGTGCCACGTGATCGGAAAGGGTCGCTTTGGCGAAGTGTGGCGCGGTCGCTGGCGTGGGGAAAATGTGGCCGTTAAGATCTTCTCCAGTCGCGAGGAGTGCTCTTGGTTCCGCGAGGCGGAGATCTATCAGACGGTTATGCTTCGGCATGAAAACATCCTGGGCTTCATAGCCGCTGACAACAAGGACAATGGAACCTGGACACAGTTGTGGCTAGTGACAGACTACCACGAGAATGGATCGCTATTCGATTATCTGACCACGCACGCGGTGGACACCAACACCATGCTGAACATGTCGCTAAGCATTGCCACTGGACTGGCCCACCTGCACATGGACATTGTGGGTACTCGCGGAAAGCCAGCCATTGCTCACCGGGATCTGAAGTCCAAGAACATCCTGGTTAAGTCGAACCTAAGCTGTGCTATCGGTGATTTGGGTTTGGCCGTGCGTCACGTGGAAAAAGATGATTCGGTGGACATTCCCTCGACGCATCGTGTGGGCACCAAGCGCTACATGGCTCCCGAGGTACTGGATGAGACGATGAACGCCCAGCACTTTGACTCTTACAAGCGGGCAGATGTTTACGCCTTCGGCTTGATCCTCTGGGAGATCGCGCGGCGCTGTAACATGGGCATGATCTACGACGAGTACCAGTTGCCGTACTATGATGCCGTGCAACCGGATCCCAGCATCGAAGAAATGAAGAAGGTTGTCTGCATTGAGAGGATCCGCCCCAACATTCCAAATCGCTGGCACGCATCCGATGTGCTCCACAATATGGCCAAGGTGATGAAGGAGTGCTGGTATCCGAATCCCGTGGCGCGTCTGACCGCTCTGCGCATCAAAAAGACGCTGGCGAGCATAAGTGTCGAGGACAAGGTCAAAAACTGA
>dana_GLEANR_13643_DROAN
ATGGAGTCTAATTTTTTTTTAGTTTTTCTATTGTCATTTTTAATATGCAATAATGCGAGAGCTGAAATCGACCGACTGCTGGAAGAGAATCAGGAAATAGATATGGAGCTATCGGGCCATTTAAATGGCAAGGAGTTTCCGGCCGGGCCACAGAACTCACTACAAGCGCATCCCAGATACAAGTGCTACTCGTGTGATCCACCCTGCCCAGATCCTTTTGAGTTGGCCCACACCTGCCAGAATGCCGTTCAGTGCTGGAAATCTCGCACCCGAAATGCGGATGGCCAGGAGCAAGTGTCTCGTGGCTGCACCACTTCGCCGGACCAGGTGCCTCTCATCTGTAACCAGAATTCGCTCAATAAGCTCAACGGACAGAGCAAACGAAATACTGCCAAGAATCGCAATGTAGAATGCTGCACTGGGGACTACTGTAATAAGGGAGATTTTCCCGAACTGCCGCCAATGATCAGCAACGACGTTACGGTCATAACAGCAGATACTAGTAATATAAGCAAGATGTCGGCTGCTATTTTGGGTCCGTTCTTGGTCATCACTCTGCTGGGTGCGGTGGCCATCTATTTCATTCGGCGCAGTCACCGAAAGCGCCTCGCCGCATCACGAACCAAACAGGATCCCGAGTCGTACCTTGTTAACGATGAACTCCTACGTGCCACTAGCGCTGGCGACAGTACGCTTCGCGAATACCTGCAGCATTCGGTTACTTCTGGATCCGGGAGTGGGCTGCCTCTGCTTGTGCAGCGCACATTGGCCAAGCAGGTCACCCTGATAGAATGCATTGGTCGTGGCAAGTATGGCGAGGTGTGGAGGGGTCACTGGCATGGAGAGAGCATCGCCGTCAAGATATTCTTCAGTCGGGATGAGGAATCTTGGAAGCGGGAGACAGAGATCTACAGTACCGTTTTGCTCCGCCACGAAAACATTCTTGGCTTTATCGGCTCCGATATGACGTCACGCAACTCATGCACCCAACTGTGGTTGATGACTCACTATTACCCGCTGGGCTCGCTCTTCGATCACCTGAATCGCAACGCACTAAGCCACAATGACATGATCTGGATTTGCTTGTCGATAGCCAACGGACTAGTACATTTGCATACAGAAATTTTCGGGAAACAAGGAAAGCCAGCCATGGCCCATCGTGATCTGAAGTCGAAGAATATACTGGTCACCGCAAATGGGAGCTGTGTTATAGCCGATTTTGGATTAGCGGTAACCCACTCACATGTGACGGGACAATTAGATTTGGGAAACAATCCAAAAGTTGGCACCAAACGGTACATGGCTCCAGAAGTTTTGGATGAGAGCATTAATTTGGAATGTTTTGAGGCCTTGAGACGCACGGATATTTATGCTTTTGGATTAGTTCTTTGGGAGGTTTGTCGCCGCACAATATCGTGCGGCATTGCCGAAGAGTATAAGGTGCCTTTCTACGACGTAGTGCCTATGGATCCCAGTTTCGAAGACATGCGCAAGGTGGTGTGCACGGACAACTACAGACCCTCCATTCCCAACCGTTGGACTTCGGATTCTCTACTGGCTGGGATGTCTAAACTAATGAAAGAGTGCTGGCACCAGAACCCCAACGTGCGCTTGCCAGCGCTGCGCATCAAAAAGACCATACATAAGCTGGCTTCCGCAGACGAAAAGATACGACTGGACTTTGATGAAGTCTGCGTTTAG
>dana_GLEANR_16285_DROAN
ATGGCGGCTGCCGCCCTCAGCGGCATGGAAATGGGATCTGGACCCCGATCAGAGGGCTATGGAGATGCCGACGACGACCAACATGAAGTCAAAGAAAGTGCCCGCTCCCTGACCTGCTACTGCGATGGCAGTTGTCCCGGCAACGTCAGCAATGGCACCTGCGAAACAAGACCCGGCGGCAGTTGCTTCAGCGCTGTCCAAAGCTTCTACGATGAAACCACCAACACATATGAGGAGGAGCGCACATACGGCTGCATGCCCCCCGAAGACAACGGCGGGCTTCTAATGTGCAAAGTGTCCGCCGTACCCCACCTGCATGGCAAGAACATAGTCTGCTGCGACAAGGAGGACATGTGCAACCGCGACCTGCATCCCGTTTACACACCGAGGATGACCACGCCGCCTCCAGAGCTGCCGGTGAGCAGCGAATCCGTCCATACACTCGTCCTCTGCGGTTCCATCGTCGTGTGCCTGTCGGTGCTGACGCTAATCATGGCCAGCCTGTGCATCACCTACAAGCGGCGCGAGAAACGCAAGCAACCACGTCTCATCTCCTCCATGTGCAACTCCCAGCTGTCGCCGCTCTCCCAGCTCGTCGAACAGAGTTCCGGATCCGGATCAGGACTGCCGCTGCTGGTTCAGCGAACCATTGCCAAGCAGATCCAGATGGTGCGACTGGTGGGCAAGGGACGTTACGGCGAGGTGTGGCTGGCAAAGTGGCGGGACGAGCGAGTGGCCGTCAAGACCTTCTTTACCACCGAGGAGGCCTCCTGGTTCCGCGAGACCGAGATCTACCAGACCGTCCTGATGCGTCACGATAACATCCTGGGCTTCATCGCCGCCGACATCAAGGGGAATGGCAGCTGGACGCAGATGTTGCTGATAACCGATTACCATGAGCTGGGAAGCCTGCACGATTACCTCTCCACATCGGTGATCACTCCCCAGAAGTTGCAGCTGCTAGCCTACTCCTTGGCCTCGGGCTTGGCCCATCTGCACGAGGAGATCTTTGGAACTCCGGGAAAACCGGCGATTGCCCATCGGGACATCAAGAGCAAGAATATATTGGTAAAGCGCAACGGCCAGTGCGCCATTGCCGATTTTGGGCTGGCGGTGAAGTACAACTCGGAACTGGATGTCATCCACATTGCACAGAATCCCCGTGTCGGAACACGCCGCTACATGGCGCCAGAGGTCCTCAGCCAGCACCTGGACCCGAAACAGTTCGAGGAGTTCAAACGGGCGGACATGTACTCTGTGGGTCTGGTGCTGTGGGAGATGGCCCGCCGGTGCTACACACCCATCTCGGGCACCAAGACGACCACCTGCGAAGACTACGCCTTGCCGTACCACGATGTGGTACCGTCGGATCCCTCGTTCGAGGACATGCACGCTGTGGTGTGTGTAAAGGGCTTCCGGCCGCCGATACCGTCGCGCTGGCAGGAGGACGACGTCCTGGCCACCGTCTCCAAGATCATGATGGAGTGTTGGCACCCGAATCCCACCGTCCGACTGACGGCCCTGCGCGTGAAGAAGACGCTGGGGCGACTGGAAACGGACTGCCTGATCGACATGCCCATTAAGATCATCTAA
>dana_GLEANR_18806_DROAN
ATGTCCAAATACGAGGTGCTGCTTTATCTAACGTCGCAGCTACTGCTGGCCTTCATCCTCAATGGCACACAGGGATCTGTCCTGCCCGAGTCCCACCACAATATCATGTGCGAGCATTACGATGAAAAGTGGTGCAACAAGTCAGCAAATGAGACGTCACACTGCGAGACGCGAATCGAACACTGCCAGGAGGAAGGTGGCAAGGTTCCCAGCTGCTATGTCCTGTGGAGCCACAACGAGGAGACGGGCGACATGAGAGTCAAGATGAAGGGATGCTTCACATTCATGCACGAATGCAATCAGACGGAGTGCGTGACCAGCGCGGAGCCGCGAAAGGAAAACATTCACTTTTGCTGCTGCATGGGATCTCGCTGCAACTCCGACCACAAGTACATCAGAACCACTACAGAGGCGACCACACAAGTGCCAAAGGAAAAGACGCAAGACGGCAGCAACCTGCTGTACATCTATGTGGGCACCTCCATCTTCACGGTGCTCATGGTCATCCTGTGGGCCTCTCTGTTCTTGTATCGCCGGCGAAAGCAGGCCCATTTCAATGAAATACCCACGCACGAGGCGGAGATTACGAACTCGTCGCCCTTGCTAAGCAATCGCCCCATCCAGCTGCTGGAGCAGAAGGCCAGTGGGCGCTTCGGCGATGTGTGGCAGGCCAAGCTGCATGGCCAGGATGTGGCCGTTAAAATCTTCCGCATGCAGGAGAAGGAGTCGTGGTGCACAGAGAACGAGATCTACAAGCTGCCGCGCATGCGCCATCCGAATATACTGGAGTTCCTGGGCGTGGAAAAACATATGGACAAGCCGGAATACTGGTTGATCTCAACGTACCAACACAATGGCTCCTTGTGTGACTACCTCAAGTCGCACACCCTCACATGGCCCGAACTGTGTCGCATCGCCGAATCCATGGCGAATGGACTGGCACACCTGCACGAGGAGATTCCAAGCTCGAAAACAGACGGACTAAAGCCCTCCATTGCTCACCGAGACTTCAAGTCGAAGAACGTTCTGCTCAAGGGCGACCTGACTGCTTGCATTGCGGACTTCGGCTTGGCCATGATCTTTCAACCAGGCAAGCCGTGTGGCGACACTCACGGCCAAGTGGGCACCCGTCGTTACATGGCTCCTGAGGTCTTGGAGGGAGCCATAAACTTCAATCGCGACGCCTTTCTGCGCATTGATGTATACGCTTGCGGGTTGGTTTTGTGGGAGATGGTATCGCGCTGCGACGTTGTCGGACCTGTCGGCGAGTTCCAACTGCCGTTCGAGGCGGAGCTGGGGCAAAGACCCACCTTGGACGAGGTGCAGGAGAGTGTGGTGATGAAAAAACTTCGACCGAGCCTGCTCAGCTCGTGGCGTACGCATTCGGGCCTCAACGTGTTCTGCGACACAATGGAGGAGTGCTGGGACCACGACGCGGAAGCGCGCTTGAGCTCGTCCTGTGTAATGGAGCGTTTTTCACAGCTCAACAAATATCCCTCGGCCCAGCTACTGATCAAGAACCACACCAATATCGATGACGCAAAGGAGTCTACAAACTGCTTATAG
>dana_GLEANR_9132_DROAN
ATGAATCGATTCTACGGTAGCTGGCCCTGGCTATTGTTGGCCCTGATCGCCCTAAGCCGAGCAACTCCAGTTCCCAACCGGCCGCACAGCTGCATAAGCTACCAGGACATGGACAACTCATTGAATGACGACGAAACCGACTCGGACAACAGCGGAGAGCTGCAGGAACAGCAAATCGAATCCACTCCCATGCCCAGTGAGCCACATCGACGCACCTGCTCCGAGAGCTACACCTTTTGCTTCACCCTGTGGAACCAAACTCCCAACGGCACCAAGATTGTGAAGCAGGGCTGCTGGAAGGACAACACGGATCGCCATTCCCTCTGCAGCCAGTCGGAGTGCAACAGCTCGGCGCCCACATCCAGATCCAGTACCCTGTACTTCTGCTGCTGCTTCGGGGACGTGTGCAATGACCAGTATTCCGTAGTGGAACCTTCGCCTCTGGAGCTGGGCTCCACGAAGCCGATCACCAATCGGGCCACGGCGAAGCAGCAACAGTCCTTCATGGTCAGCACCATGTTGGGCTTCATTGGCGGCTTCACGGCCATCATGATTGGCGTCTTTCTGGCCGTTCAGTATTGCCGGGTGCCCAAGGAGAAATCCGAGCCGGAGGAGTCACCACTAGCGCCCTCAGGTCCGGGCTACAGTTCCAATCTCAGGAATGTGGACAACATGAATCTGATTGGCATGCTGGGCAGTGGCAAGTACGGGACTGTGATGAAGGGCCTGCTCCACGACGAGGAAGTGGCTGTCAAGATCTATCCCGAGGAGCATCATCAGTACTATGTGAATGAGAGGAACATCTACGCGTTGCCTTTGATGGATTGTCCGGCATTGTTGAGCTATTTTGGTTATGATGAGCGATGTACCATGGATGGCAGGATGGAGTACCAGCTGGTGCTTTCGCTGGCTCCGCTGGGTTGCCTCCAGGATTGGCTTATTGCCAACACCCTGACCTTTAGCCAGTGCGGTGGAATGCTACGATCCATCACCAGAGGCATCTCTCATCTGCACACCGAACTCCGCCTGGGGGATCAGCACAAGCCCTGCGTCGCCCACCGCGACATAAACACCCGGAATATCCTCGTTCAGGCGGACTTGACCTGTTGCATTGCGGACTTTGGATTCGCCTTGAAGGTGTTCGGCTCCAAGTATGAGTACAAGGGCGAGGTGGCCATGGCGGAGACGAAATCTATCAACGAAGTAGGCACTTTGCGGTACATGGCACCCGAACTGCTGGAGGGAGCTGTGAACTTACGAGATTGCGAAACGTCCCTGAAACAAATGGATGTCTACGCCCTGGGTCTTGTGCTCTGGGAGGTGTCCACCCGATGCTCGGACTTTTATGCTCCTGGCCAGGCCACGCCTCCGTACAAGGCGCCCTACGAACAGGAGGTTGGCTCTCATCCCAGCTTCGATCAAATGCAGGCTCTGGTGGTGCGCCACAAGGCCCGCCCGCTATTCCCCACTGGCTGGGGCGGTGGTGCAGCCGCCAAGGTGGTGCGCGACACTTGTGAAGACTGCTGGGACCACGATGCGGATGCCAGGTTGACGTCGCTGTGCGCCGAGGAACGGATGCAGGAGATGTCTGGGCTGAGACCACGGGCACAGCCACAGCCCGCTAGTCCCATGTTGAATACAAATAATCTGGTCACGCCCGTGAATTCAGAGCAGTCTGTCAATGTTATAACCACAACGGCGGCTGCGGTGCACCACCAGATGAGCTCGGATACAGCCGGATTGCTCCAGCCTCCGCCCAACCAACAGTTACCTGCAGCGGCTCTCGAGCGGGAGAAGAACCACCTGAGCTATCCCCAGCAACAGCTACAGCCATATCAGGGCCGGAATCCCTGCCAAGAAAGGAATCTGGCTCCGATGACGATGCGAACGCCGCCTGTACTGGTGGAGAGGAGCAAGAAGCACAGTTTCCAGACGCAGCCGCAGGAGAACAGTCTGTCCTGCCTGGAGCATGATGTCAGTGTGGAGGAGCTGATAGCCAGCCATCACCAACAGCAGCAGAAGAACTCAATCATCGGCGGAGCAGGTAATCCCAATCCCAACCTGGGACAGGGATTTCCCAAACAACAGAATACGGATCACAAGCTGAGAGGATGGCACGGCGTTCGAGCTCTGATTCACAAGAAACTCTTCCGCAAGGAGCACGCCGAGGAGCTGTGCCGCCAACTCCAAATGGGCGAGGAGAAATCCAACCTGGTGACGGCTCTGAGAAGGCCTAACAACCTGGACCTGAGTCCCCGGTTGGACAAACCCACGCCGCTACAGCTCAGGAGTGCGGAACAGCGGAGTGGAACCCCAGCTCACATAGTGCCCCGTTCACTGTCCAGCAGTCTGATAAAACACATCAACGGCAGCACCAACAATAACTCCATCCAGAGTCACGGAAGCGAACTCCAGACGCTCACCCGGCCAGGTCCGAAGCGGAGACCCGGCCACCTGCGAACCAACTCCCTGATGGCCACCACAGTCCACCAGGGTCCGCCCACGGAGCAGCAGATGCGCCGTCAGCACAGCCTGGAGGTGTTCCGGGAGGTCTTCAGTGGTCGGGGGAGCAGCGAGCGTCTGAGGGATCCCAGCGAAAGGGTCAAGACGCCGGGAGATGTGCCGCCGTCCGTGAGGAAAGCGCGGGCCAGCAAGACACTCAGTTTGTACGACGACAGGATGATGGACTCATCGCTGCTGAATATTCTCTAG
>dere_GLEANR_14415_DROER
ATGAATTGGGCTATCTTTTTTTTGTTGGCCTCGATCTCGCTAGGCAGAGCAACACCTGTACCGAATCGCCAGTATAGCTGCATGAGCTTCCAGGAGGACGACAATTCATTTCACGATGATGACAGCGAACAGGACTCTAGTGGCGAAGTGCAGGAGCAGCAGCTGGAGTCCACTCCCATTCCGAGCGAGCCACATAGACGCACCTGTCCCGAAGGCTACACTTTCTGCTTCACCATCTGGAACCAGACGGCCAATGGAGCTCGGGTTGTTAAGCAGGGTTGCTGGAAGGACAACACGGATCGCACCTCCATTTGCAGCCAGTCGGAATGCACCAGCTCGGCTCCCACTTCGAAGACCAGTTCTTTGTACTACTGTTGCTGTTCGGGAGGAGTGTGCAATGCCCAGTATACCGTGGTAGAGCCTGCACCTCTGGAACTGGGCTCCAATGAGGGAAGGACTTTGATCACAAATAGGGCCACAGAAAAACAGCACCAGTCCTCTTTGGCCAGCACAATGCTGAGCCTTGCCGGTGGACTCACAGCCCTCATCATCGGCATCTTCCTGGCTGTTCAATTCTGCCGTGTGGCCAAGGAGAAGCCCGAACCGGAGGAGTCGCCACTGGCGCCATCGGGTCCTGGCTACAGTTCCAATCTCCGGAATGTGGACAACATGAATTTGATCGGTATGCTCGGTAGCGGCAAGTATGGAACTGTGATGAAGGGACTGCTCCACGATCAGGAGGTGGCGGTTAAGATATATCCTGAGGAGCATCATCAGTACTATGTGAACGAGAGGAACATCTACGCGTTGCCTTTGATGGAGTGTCCTGCACTGCTCAGCTATTTTGGCTACGATGAACGCTGCACCATGGACGGTCGGATGGAGTATCAACTGGTACTATCACTGGCTCCCCTCGGCTGCCTCCAGGATTGGTTGATAGCCAACACCCTGACCTTCAGCGAATGCTGTGGAATGCTGCGGTCCATCACGCGAGGAATCTCGCACTTGCACACGGAGCTGCGTCTGGGGGATCAGCATAAGCCCTGTGTGGCCCATCGGGATATCAACACAAGGAACGTGTTGGTCCAAGCAGATCTCAGCTGTTGCATTGCGGATTTCGGTTTTGCACTCAAGGTGTTTGGCTCCAAGTACGAGTACAAGGGCGAGGTGGCCATGGCGGAAACGAAGAGCATCAATGAAGTGGGCACACTTCGCTACATGGCCCCAGAATTACTGGAAGGAGCTGTAAATCTGCGGGACTGCGAAACCTCGCTAAAGCAAATGGATGTCTATGCCCTGGGCCTGGTGCTGTGGGAAGTGGCCACCCGCTGCTCGGATTTCTATGCTCCTGGACAAGCAACACCTCCTTACAAAGCACCATATGAGCAGGAGGTGGGCTCCCATCCCAGCTTTGATCAAATGCAGGCATTGGTGGTGCGGCACAAGGCGCGTCCCTTATTTCCCACCGGCTGGGGTGGAGGAGCAGCAGCCAAAGTGGTGCGAGATACTTGCGAGGATTGTTGGGATCACGATGCGGATGCTAGGCTGACCTCCTTGTGTGCCGAGGAGCGCATGCAGGAGATGTCGACTTTAAGACCACGAGCACAGGTTCAACCTGCCAGTCCACTGCTGAATACCAACAATTTGGTGGCCAGCCCAACTGCGGAGCAGGGCATAAATATTGTAACCACAACGACAACGGCGGCGGCAGTGCACCACCAGATGAGCACCGACACCACGGGACTTATACAGCCACCTCCCAATCAGCAGATACCTCCAGCTGCCTTGGAACGGGAGAAGAATCACCTGAGCTACCCGCAGCAGCAATTGCAGCCTTATCAGGGCAGGAATCCCTGCCAGGAACGCAATCTGGCACCTCTGACAATGCGAACTCCCCCGGTTCTCGTGGAGCGGAGCAAGAAGCACAGTTTCCAGACGCAGCCCCAGGAGAACTCACTGTCTTGCCTGGAGCATGATGTGAGTGTGGAGGAGCTGATAGCCAGCCATCATCACCAGCAGCAGAAGAACACGATTGTCAGCGCAGGTGGCAATGCCAATTCCTGCTTGGGTCAGGGATTTCCCAAGCAGCAGAACACGGATCAAAAACTGCGAGGATGGCATGGCGTCAGAGCCCTGATACACAAGAAGCTTTTCCGCAAGGAGCACGACGAGGAGCTGTGCCGCCAGTTGCAGTTGGGCGAGGAGAAGTCCAATCTGGTTACGGCTCTACGACGACCGAACAACCTGGATCTAAGTCCTCGCCTCGATAAGCCTCCGCCGGTTCAACTGAGAAGTGCAGAGCAACGGTCGGGAACTCCGGCTCACATTGTACCCCGCTCGCTGTCCAGCAGCCTGATCAAGCACATCAACGGGAGCACCAACAATAACTCCATCCAGAGTCATGGTAGCGAACTGCAGACCCTAACCCGTCCCGCTACGAAGCGAAGACCTGGCCACCTGCGAACCAACTCCCTGATGGCCACCACTGGCCAGGGTCCTCCGACGGAGCAGCAAATGCGTCGTCAGCACAGTTTGGAGGTATTTCGTGAAGTATTCAGCGGTCGGGGGAGCAGCGAGCGGTTGAGGGATCCCAGCGAGCGGGTCAAGACCCCGGGAGATGTGCCACCATCCGTAAGGAAAGCCAGGGCGAGCAAGACACTGAGCTTGTACGACGACCGGATGATGGACTCCTCCCTGCTCAACATCCTCTAG
>dere_GLEANR_592_DROER
ATGCCCAAATACGATCTGCTTTATCTAACGGCGCAGCTAACGCTGGTCTGCTGCCTAGTTGGAATCCACGGATCTATCCTGCCCGGAGGTCCCGGGATCATAGAATGCGAGCACTTCGACGAGAAGATGTGCAACACAACCCAGCAATGTGAAACACGGATAGAGCACTGTAACATGGAGGCGGATAAGTTTCCCAGCTGCTATGTCCTTTGGTCGGTCAACGAGACAACGGGCGTCCTGCGAATCAAGATGAAGGGCTGCTTCACGGACATGCACGAGTGCAATCAGACGGAGTGCGTGACCAGTGCGGAGCCACGGCAGGGAAACATCAACTTCTGCTGCTGCAAGGGATCGCGCTGCAATTCCAACCAGAAATATATTAAAAGCACCACAGAGGCAACCACACAAGTGCCCAAGGAGAAGACGCAGGACGGCAGCAATTTGATATACATCTACATTGGCACATCCGTCTTCAGCGTGCTCATGGTCATCGTTGGCATGGGCCTGCTTCTCTACCGACGCCGCAAGCAGGCGCACTTTAACGAGATTCCAACGCACGAGGCTGAGATCACAAACTCCTCGCCATTGCTGAGCAACCGTCCCATTCAGCTGCTGGAACAGAAGGCCAGTGGTAGATTTGGTGATGTGTGGCAAGCGAAGCTTAACAATCAGGATGTGGCCGTCAAGATCTTCCGCATGCAGGAAAAAGAATCGTGGACGACGGAGCACAATATCTACAAGCTCCCGCGCATGCGCCACCCGAACATCCTCGAGTTTCTGGGCGTAGAGAAGCACATGGACAAGCCGGAGTATTGGCTGATATCCACCTACCAGCATAACGGATCGCTGTGCGACTACCTCAAATCGCACACAATTTCCTGGCCAGAACTTTGCCGCATCGCCGAGTCCATGGCCAATGGACTGGCACATCTGCACGAGGAGATTCCGGGCTCAAAGACCGATGGGCTAAAGCCATCCATAGCTCACCGAGACTTCAAGTCCAAGAACGTGCTGCTTAAAAGCGATCTGACGGCCTGCATTGCTGACTTTGGGTTGGCCATGATATTCCAGCCTGGCAAGCCCTGCGGCGATACACACGGTCAAGTGGGCACTCGTCGTTATATGGCCCCTGAGGTGCTTGAGGGTGCCATAAATTTCAATAGAGACGCTTTCTTACGTATAGACGTATACGCATGCGGCTTAGTTCTCTGGGAAATGGTGTCACGGTGTGACTTTGCCGGACCCGTCGGTGAGTTCCAGTTGCCCTTTGAGGCCGAGCTGGGCCAGAGGCCGACGCTGGACGAAGTTCAGGAGAGTGTGGTAATGAAAAAGCTGCGACCGCGTCTGCTCAACTCCTGGCGCGCCCATCCGGGACTGAATGTATTCTGCGACACAATGGAGGAGTGCTGGGATCACGACGCCGAGGCCCGTCTCAGCTCTTCGTGCGTGATGGAACGCTTTGCGCAGCTGAACAAGTATCCCTCTACCCAGTTGCTGATCAAGAACCACACCAACATTGACGACGCCAAGGAATCTACGAATTGCTTATAG
>dere_GLEANR_8138_DROER
ATGGAGTCCAATATATTTTTAATTTTTCTATTGACGTTTCTGCTATACAATAATGCTAGAGCTGAAATCAGCGATCATCTGCGGGAGGACATTCCGGATTTAGACATGGAGCCCTCCTCCGCCTCGTCCGCCCATCTCAATGGCAAAGAGTTACCGGCCGTGCCACAGAACTCGGTGCAGACGCATCCCAGATACAAATGCTACTCCTGCGAACCGCCCTGTCGGGATCCGTATGAGTTTACCCACACCTGCCAGAATGCGATTCAGTGCTGGAAGTCGCGCACCCGCGATGCCGATGGCCAGGTGCAGGAGTCCCGCGGCTGCAGCACCTCGCCGGATCAACTGCCCATGATCTGCAGCCTGAACTCTTTGAAGATCAATGGATCCAGTAAACGCAATACGGGGAAGTTCGTAAATGTGGTATGCTGCACCGGTGATTACTGCAATGAAGGAGACTTTCCAGAACTGCTGCCCTTTGACAGCAATGATGTGACGGTAATAACCGCGGATACCAGTAGTATAAGCAAGATGTCCGTCGCAATTCTGGGTCCTATTCTGGTTATCGCTCTGCTGGGTGCCATGACCATCTTCTTCATTCGGCGTAGCCATCGCAAGCGTCTGGCTGCCTCGCGAACTAAACACGACCCGGAAGCATATCTGGTCAATGATGAGTTGCTCCGCGCCACCAGCGCCGGCGACAGTACGCTGAGGGAGTATCTTCAGCATTCGGTGACCTCCGGCTCGGGCAGCGGGTTGCCGCTGCTAGTGCAGCGTACGCTAGCCAAACAGGTCACCCTGATCGAGTGCATAGGACGAGGCAAGTACGGCGAAGTTTGGCGCGGTCACTGGCATGGCGAAAGCATCGCCGTCAAAATTTTCTTCAGTCGCGACGAGGAGTCCTGGAAGCGGGAAACAGAGATCTACAGCACCATATTGCTCCGCCATGAAAATATTCTCGGATTCATCGGCTCCGACATGACGTCACGAAACTCGTGTACCCAACTTTGGTTGATGACACACTACTATCCACTTGGCTCGCTCTTTGATCACCTAAACCGTAACGCATTGAGCCACAACGATATGGTATGGATTTGCCTGTCCATAGCTAATGGGCTGGTGCACTTGCACACAGAGATATTCGGCAAGCAAGGAAAGCCAGCTATGGCACATCGCGATTTGAAGTCAAAGAATATACTGGTCACCTCGAACGGCTCGTGCGTGATAGCCGATTTCGGACTGGCTGTTACCCATTCGCACGTCACAGGGCAACTGGACCTGGGCAACAACCCTAAAGTGGGCACCAAGCGTTACATGGCCCCAGAGGTTCTGGATGAGAGTATTGATTTAGAATGCTTCGAAGCACTGCGCCGCACAGATATTTACGCGTTTGGACTTGTCCTCTGGGAGGTTTGTCGCCGCACCATTTCTTGCGGCATAGCAGAGGAGTACAAGGTGCCCTTCTACGATGTGGTGCCAATGGATCCCAGCTTTGAGGATATGCGCAAGGTGGTCTGCATCGACAACTACAGGCCATCCATTCCCAACCGTTGGAGCTCGGATTCGTTACTGGCTGGCATGTCCAAGCTCATGAAGGAGTGCTGGCACCAAAACCCCAACGTGCGCTTGCCAGCGCTGCGCATAAAAAAGACTATACATAAGCTAGCTTCCGCTGACGAGAAGGTACGCCTGGACTTCGATGAGGTCTGCGTTTAG
>dere_GLEANR_8226_DROER
ATGTTATCTGCACCCCGGCTAATCTTCCTGGGCGCTCTGCTCGGCGCCTCCGTTTGCGCCTCGCCCATTGAATTCGTAATGGACACCAGCATAAATGGCTCCAGATCTGATCCTGCGACTGAATCACACCCTGGCAAATGGCCACCGACGACCAAAGCGCCGGCGCTGAGGGCTCCAACTGGAACAGCTGGACATGCTTATCAATCGCCATCGTCGTCGCTGGCCGCTGATAACAGGAGCCACGACAACAACAACGGTAGCGCCGTGTCCATGCTGCTGCCGCAAGACGGTGACGGATCCGGAGCAGTGGCCCCTGCTGTTACTCCCCAGCTGCCCATCTACATTGCTCAGCCCATCGCGAAAAAGCCAGAAAACAAGATAAAATGCCACTGTGACACCTGCAAGGAATCAAACAACATATGTGAGACGGACGGCTTCTGTTTCACGTCTGTAGAGAAGAACCCCGATGGCACCATCATCTTCAGCTACAGTTGCATGGTTGTCAAGTACAATATGCAGCGGAGTAAGCCCTTCGAATGCCTCACCAGTAACGAAAGGTTCGATACGTATAGGATTCAGTGCTGTAAGAGTGATTTCTGCAATAAGAATGAGATTATGAAGAGGATATTTGAAACAGATTATGTGCCACATAGACTGACCAGCTGGGAGTTTGTGGCTATAATCCTAGGGGCCACCCTCTTCATTTGCTTCACGGGCACCAGTACGTGGTATTATTGCCAGCGTCGCAAGCGATTGGCCAGCGGAAGGCCGTTTGCCAAGGAGGATTCGGTGTACGATCCAATATTGAATGGTAATACAACCATACACGACATCATTGAGATGACCACCTCTGGTTCGGGTTCGGCTGGTCTTCCTCTGCTGGTGCAGCGTTCGATTGCCCGGCAGGTGCAGTTGTGCCACGTTATCGGAAAGGGACGTTTCGGCGAGGTCTGGCGCGGTCGCTGGCGAGGCGAAAACGTGGCGGTCAAGATCTTCTCCAGTCGCGAGGAGTGCTCGTGGTTCCGTGAGGCGGAAATCTATCAGACGGTAATGCTCCGACACGAAAACATTTTGGGATTTATAGCTGCAGACAACAAGGACAACGGAACTTGGACACAGCTGTGGCTGGTAACCGACTACCATGAGAACGGATCGCTCTTTGACTACCTAACCACGCACCCGGTGGACACCAACACCATGCTGAACATGTCGCTGAGTATTGCCACTGGACTGGCGCATCTCCATATGGACATTGTGGGCACTCGCGGCAAGCCCGCCATCGCCCATCGTGATCTCAAATCCAAAAACATACTGGTCAAATCAAACCTTAGCTGTGCTATTGGAGATTTGGGGCTGGCCGTGCGCCATGTGGAGAAAAACGACTCTGTGGACATACCTTCCACTCATCGTGTCGGTACCAAGCGCTATATGGCGCCCGAGGTGCTGGACGAGAGTATGAATGATCAGCACTTTGACTCGTACAAGAGGGCGGATGTGTATGCCTTCGGACTGATCCTCTGGGAGATTGCACGTCGTTGCAACATGGGAATGATATACGATGAGTATCAATTGCCGTACTACGATGTCGTTCAGCCAGACCCCAGCATTGAGGAGATGAAGAAAGTGGTCTGCATTGAGAAGTGCCGGCCAAACATTCCAAATCGTTGGCATGCCTCCGATGTGCTCCACAACATGGCCAAGGTGATGAAGGAGTGCTGGTATCCCAATCCTGTGGCCCGATTGACAGCGCTTCGCATCAAAAAGACACTTGCCAGCATCAGTGTGGAGGACAAGGTCAAGAACTGA
>dere_GLEANR_9052_DROER
ATGTTTTGTTTTTTGTTAGTTTTCGGTATAAATGTGGTTCTAGTGCATTTAACAACTGGTGAATTCAGTGCGAATGTTCAGCCAGACGTCGAAGCTATGGCCGCTGCCGCTTTAAGTGGCATGGAAATGGGATCTGTACCAGGATCTGAGGGATACGAGGATGCCGACAACGAGAAAAGCAAGGCCATGAAAAATGCCCGCATCGTGACCTGCTACTGCGAGGGCAGCTGTCCAGACAACGTGAGCAATGGAACCTGCGAGACAAGACCCGGTGGCAGTTGCTTCAGCGCCGTTCAGCAGACTTACGATGAGGCGACTGGGATGTACGAGGAGGAGCGGACCTATGGATGCATGCCTCCGGAAGACAACGGTGGCTTTTTGATGTGCAAAGTAGGCGCTGGACCTCACCTGCATGGCAAGAACATTGACTGCTGCGACAAAGAGGACTTCTGCAACCGCGACCTGTACCCCCCCTACACACCCAGGCTGACCACACCAGCGCCGGATTTGCCCGTGAGCACCGAGTCCCTGCACACGGTAGCCGTCTACGCCTCTATCATCATCTCCATGTCCGTGTTTATGCTGATCCTGGCCAGCTTATGCCTCACCTACAAGCGGCGCGAGAAGCTGCGCAAGCAACCACGTCTCATCAACTCCATGTGCAACTCGCAGCTGTCACCATTGTCTCAACTGGTCGAGCAGAGTTCGGGCTCCGGATCGGGATTGCCACTGCTGGTGCAGAGAACCATTGCCAAGCAGATTCAGATGGTGCGACTGGTGGGCAAGGGACGATATGGCGAGGTCTGGCTAGCCAAGTGGCGCGATGAGCGGGTAGCCGTCAAGACCTTTATTACGACCGAAGAGGCTTCTTGGTTCCGCGAGACTGAAATCTATCAGACAGTGCTGATGCGACACGCCAACATCCTGGGCTTCATTGCCGCCGACATTAAGGGTAATGGTAGCTGGACGCAGATGTTGCTGATCACCGACTACCACGAGATGGGTAGCCTGCATGATTACCTTTCAATTTCGGTGATCAATCCCCAGAAGCTGCAGCTGCTAGCGTTCTCGCTGGCCTCCGGATTAGCCCACCTGCACGACGAGATTTTCGGAACCCCTGGCAAACCGGCTATCGCTCATCGCGATATCAAGAGCAAGAATATACTGGTCAAGCGGAATGGGCAGTGCGCTATTGCTGACTTTGGGCTGGCGGTGAAGTACAACTCGGAACTGGATGTCATCCACATTGCCCAGAATCCGCGTGTCGGCACACGGCGCTACATGGCTCCAGAAGTATTGAGTCAGCAGCTGGATCCCAAGCAGTTTGAGGAATTCAAGCGGGCGGATATGTATTCAGTGGGTCTCGTTCTGTGGGAGATCGCCCGCCGCTGCTACACACCCATATCGGGAACCAAGACAACTACCTGCGAGGACTACGCCCTGCCCTACCACGATGTGGTGCCCTCGGATCCAACGTTCGAGGACATGCATGCTGTTGTGTGCGTAAAGGGCTTCCGGCCGCCGATACCACTGCGCTGGCAGGAGGATGATGTACTCGCCACCGTATCCAAGATCATGCAGGAGTGCTGGCACCCGAATCCCACCGTCCGGCTGACTGCCCTGCGCGTGAAGAAGACGCTAGGGCGTCTGGAAACAGACTGCCTAATCGATGTGCCCATTAAGATTGTCTAA
>dgri_GLEANR_13322_DROGR
ATGACCATGTTGATGATGATGATGACGTCCGCCGCATCCATGCGGCGTGAGCTGAGCGCCTATGTTTTATCAGCGGACGAAGACGTCACCGTTGTTGAGGCGGCCGCTGCTGCTGCTCTGTTGAGCGGAGCAGTGACAAGAGTCACACACGAGAAGCAAATCAAAAGTGCACGCTCGCTGACTTGCTACTGCGATGGCAGCTGTCCGAACAATGTGAGCAATGGGACCTGTGAGACTCGGCCAGGAGGCAGCTGCTTCAGCGCCGTCGAGGAGGTGTACGATGAGACGACTGGCACCTATGAGGAGGAGCGTACATATGGCTGCATGCCGCCTGAAGAGAACGGCGGTCTTCTAATGTGTAAAGTTGCCGCTGTGCCGCACATTCATGGCAAGAACATAGCCTGCTGCGAGACTGCGAATTTCTGCAATCGTGGCTTACAACCGGACTACATGCCCAAGATGACAACGGCAGCGCCCGAGTTGCCAGTGCACAGCGAATCTGTACACACCGTGGCCTTCTTCGCCTCGATAGTCGTTTGCATGTCCGTCTTCATTGTTTTCGTGGTCATACTCTGTCTGGTCTACAGGCGACGCGAGAAACTGCGCAAGCAGCCGCGTTTAATCAACTCTATGTGCAACTCACAATTGTCGCCGCTGTCACAGCTGGTGGAGCAAAGCTCGGGCTCTGGATCGGGATTGCCACTGCTGGTGCAACGCACCATTGCCAAGCAAATCCAGATGGTGCGTCTGGTGGGCAAGGGTCGCTACGGCGAGGTCTGGCTGGCCAAGTGGCGCGATGAACGCGTTGCCGTCAAGACCTTCTTCACCACGGAGGAGGCGTCCTGGTTTCGCGAAACGGAAATCTATCAAACGGTCCTCATGCGACACGAGAATATTTTGGGTTTCATTGCCGCTGACATTAAGGGCAATGGCAGCTGGACACAGATGCTATTGATTACCGACTATCATGAGATTGGCAGCCTACACGATTATCTGTCCACATCGGTGATCAATCCACAGAAACTGCAGTTGCTCACCTATTCGCTGGCCTCCGGCTTGGCCCATCTGCACGACGAGATCTTTGGCACGCCGGGCAAGCCGGCCATCGCACACAGGGACATCAAGAGCAAGAACATACTCGTCAAGCGGAACGGTCAGTGTGCCATCGCCGATTTCGGACTGGCTGTTAAGTACATCTCGGAGCTGGATGAGATACACATTGCACAGAATACGCGTGTTGGCACGCGTCGCTACATGGCACCGGAGGTGCTCAGCCAGGCCCTCAATCCGCAACAGTTCGAGGAGTTCAAGCGTGCCGACATGTACTCGGTGGGTCTGGTGCTGTGGGAGATGGCCCGGCGCTGCTATACGCCCATTTCGGGCACCAAGACAACGACCTGTGAGGATTATGCGCTGCCATATCACGATGTGGTGCCTTCGGATCCCACCTTTGATGATATGCATGCAGTCGTCTGCGCTAAGGGTTTCCGGCCGCCAATACCGTTGCGTTGGCAGGAGGATGATGTGCTCGCCACCGTCTCCAAAATCATGCAGGAGTGCTGGCATCCGAATCCAACGGTCCGCCTCACAGCGTTGCGTGTGAAGAAGACGCTTGGGCGGCTCGAGGCTGACTGCCTCATCGATGTGCCCATGAAGATTGTCTAG
>dgri_GLEANR_14024_DROGR
ATGTCCAAATGCGCTTTTGTGCTTTATCTGGCGATGCAGCTTATAGGCTGCCTGTTGATGCATCAGGAGCAATCGGTTGCTGGTGGCGCCATTCTGCCCGAGGGGCACAACATCAATTGTGAGCATTATGACGAGAAGGATTGCAACACGCCGGAGAACTGTGCCACAAGCATCGAGCGCTGTCAGGTGGAGACGGACAAGTTTCCAAGTTGTTATGTGCTGTGGGCCGTTGACGAGCTGACGGGCACGGAGAAAGTCAAGATGAAGGGCTGCTTCACGGACATGCACGAGTGCAATCAGACTGCTTGTATCACGAGTGCCACGCCCCGCTTGGGCAACATCAATTTCTGCTGTTGCAAGGGCTCCAAGTGCAACATGCACTACAAATATATACCGGCCGCCATGGAGGCAACAACACAAGTGCCAAAGGAGAAGACGCAGGACAACAACAATGTGATTTATTATATTGTTGGCTCTTCCGCATTTGCCGTCCTCGTCGTGCTGCTAATATTCATGCTGTGCTATTACAGACGCTTTAAGCAGGAGCACTTTAATGAGATACCCAAGCATGAAGCGGAAATTACAAATTCATCGCCATTGTTGAGCAACCGTCCGATCCAATTGCTCGAGCAGAAGGCGAGCGGACGCTTTGGCGATGTGTGGCAGGCCAAGTTGCACGGCCAGGATGTGGCCGTCAAAATCTTTCGCATGCAGGAGAAGGAGTCGTGGACAACAGAGAACGAGATCTATAAATTGCCACGAATGCGACACCCGAACATACTCGAATTTCTGGGTGTTGAAAAGCACTTGGATAAACCAGAATATTGGTTAATATCCACGTATCAGCATAATGGCTCCCTCTGCGACTATTTAAAATCGCACACGATTAGTTGGCTGGAGCTGTGCCGCATTGCCGAGTCCATGGCGAATGGTTTGGCCCATTTGCACGAGGAGATTGCGGGCACCAAGACGGATGGGCTGAAACCATCGATTGCACATCGTGATTTCAAATCGAAGAATGTCCTGCTCAAGGGTGATTTGACCGCTTGCATTGCGGACTTTGGCCTGGCGATGATCTTTCAGCCGGGCAAACCGTGTGGCGACACCCACGGCCAGGTGGGCACACGCCGCTATATGGCGCCGGAGGTGCTCGAGGGTGCCATCAATTTCAATCGGGATGCCTTCTTGCGCATCGATGTTTATGCCTGCGGCTTGGTCCTCTGGGAAATGGTCTCACGCTGTGAAGTCGTCGGACCCGTCGGCGAATATCAGCTGCCATTTGAAGCCGAACTCGGCCAGCGACCGACACTCGATGAGGTCCAGGAGAGTGTCGTCATGAAAAAGTTGCGTCCACGTTTGCTCAACACGTGGCGTTCCCATCTGGGTCTCAGCATATTCTGTGACACAATGGAGGAGTGCTGGGATCACGATGCGGAGGCGCGTCTTAGCTCCTCGTGTGTGATGGAGCGTTTCGCACAACTCAACAAATATCCGACGACGCAGTTGCTCATCAAGAACCACACCAACATCGAGGATGCTAAGGAAACCACAAATTGCTTATAG
>dgri_GLEANR_4581_DROGR
ATGGAGTCAAATTTATTTTTGGTTTTTCTGTTGTCATTTTTTTTATATAAAAATGCAAAAGCGGAAATTAGTGGACTTTTGCTAGAAGAGCAACAGGATATGGACATGGAGTTGCCGCCACACATCAATGGCAAGGAATTTCCAGCAATACCACAAAACTCTTTGCTAACGCATCCCAGATTAAAGTGTTACGCCTGTGAGCCGCCCTGTCTCAATCCCAATGAGCACGCCCACACATGCCAGAATGCCGTACAGTGCTGGAAATCTCGAACGCGCGATGCCGACGGCGAGGAGAAAGTCTCGCGCGGCTGCACCACGGCGCCAGATCAATTGCCCTTAATTTGCAATCAGAATGTGCGCAATAAGTTGAACGGACCCTCGAAGCGGAACACGGCGAAATTTGTGAATGTTGTGTGCTGTGCCAGCGATTTTTGCAATGACGGCGAGTTCCCCGAGCTACCACCATTTGTCAGCAGCGATGTGGCCACGGTGATCACCGCCGACAGCAGTAACATTAGCAAAATGACCGCCGCTATCCTGGGTCCATTTCTGATAATTATGGTTATGGGCGCGGTGGCCGTTTATTTTATGCGACGCAGCCATCGCAAACGGTTGGCGGCAACGCGCATTAAACAAGATCCCGAATCATATTTGGTTAATGATGAGCTGCTGCGCGGCACCAGCGCCGGCGACAGCACCTTGCGCGAATATCTGCAGCATTCGGTGACTTCAGGTTCCGGCAGCGGTTTACCTCTGCTCGTACAACGTACCCTGGCCAAACAGGTGACGCTCATCGAGTGCATTGGCCGTGGCAAATACGGCGAAGTGTGGCGCGGCCATTGGCACGGTGAGAGTATTGCCGTCAAAATATTCTTCAGTCGTGACGAGGAGTCCTGGAAGCGCGAAACGGAAATCTACAGCACCGTGCTGCTTCGTCACGAGAACATACTTGGCTTCATTGGCTCCGATATGACATCACGGAACTCGTGCACGCAGCTGTGGCTAATGACCCACTACTATCCGCAGGGTTCGCTCTTTGATCATCTCAATCGGAATGCTCTTAGCCACAACGATATGATCTGGATCTGTCTGTCAATTGCCAATGGGCTGGTGCATCTGCACACCGAGATCTTTGGCACCGAGGGCAAGCCCGCAATGGCGCATCGGGATCTGAAGTCAAAGAACATATTGGTCACATCGAATGGCACTTGTGTCATAGCCGATTTTGGTTTGGCCGTTACACACTCCCATGTCACAGGGCAACTCGATTTGGGCCATAATCCCAAAGTGGGCACCAAGCGTTATATGGCACCCGAGGTCCTCGATGAAAGCATTGACATGGAATGCTTTGAGGCATTGCGCCGAACTGATATCTACGCCTTTGGCCTGGTGCTGTGGGAGGTGTGTCGCCGCACCATTTCGTGTGGCATTGCCGAGGAGTACAAGGTGCCCTACTACGATGTGGTGCCAATGGATCCCAGCTTCGAGGATATGCGCAAAGTGGTCTGCATTGACAACTATCGACCATCCATACCTAATCGCTGGAGCTCAGATTCGCTCCTTGCCGGCATGTCTAAGCTAATGAGGGAGTGCTGGCATCAGAATCCGAACGTTCGTTTGCCAGCGCTGCGCATTAAAAAGACTATACATAAGTTAGCTTCCGTTGACGAGAAGATACGTTTAGACTTTGATGAGGTGTGCGTTTAG
>dgri_GLEANR_5775_DROGR
AAAAAGATCAAATGCCATTGCGATATCTGCAAGGATTCGAATCACATATGCGAGACGGATGGCTATTGTTTCACCTCTGTGGAGAAGGACACCGACAACAAGATAATCTTCAGTTTCCGTTGCCTCGATAAACGTTACGAATTGCACCGCGAGCCGCTGGAATGCCTCTCGAGTCGCAGTAAATACGATACGTATAGAATTAGCTGTTGTAGTAAGGATTTCTGCAATAAAGAAGAGCTTATGAAGAGGATATTTGAAACAGATTTCCTGCCCAATAAGACGCTAAGTAGCTGGGAACTGGTCGCCTTCATTGTGGGCTCCACGCTAATCATCTGTGTGTCGGGTACGGTGGCCTGGTATTATTGTCAGCGCCGCAAGCGTTTGGCTAATGGTCGACCCTTTGCCAAGGAGGACTCTGTCTACGATCCCATCCTGAATGGCAACACGACGCTGCATGACATCATTGAAATGACCACATCCGGCTCTGGATCAGCTGGTCTGCCACTGTTAGTGCAACGTTCGATTGCACGCCAAGTGCAGCTGTGCCACGTAATTGGCAAGGGACGCTTTGGTGAGGTGTGGCGCGGTCGCTGGCGTGGCGAGAATGTGGCCGTCAAGATCTTTTCGAGCCGGGAGGAGTGCTCCTGGTTTCGCGAGGCCGAAATCTACCAGACAGTCATGTTGCGTCACGAGAACATATTGGGCTTTATAGCGGCCGACAACAAGGATAATGGCACCTGGACGCAGCTGTGGCTCGTCACTGACTACCACGAGAACGGATCGTTGTTTGACTATTTGACCACGCACACTGTGGACACGAACACAATGCTAAATATGGCGCTGAGCATTGCCACTGGATTGGCGCATCTGCATATGGACATTGTTGGCACACGCGGCAAGCCCGCGATTGCACATCGCGATCTCAAGTCAAAGAACATACTGGTCAAGTCGAATTTGAGCTGTGCCATTGGCGATCTGGGTCTGGCGGTGCGGCATGTGGAGAAGGATGACTCCGTGGACATACCGTCCACACATCGCGTGGGCACCAAACGCTATATGGCGCCCGAGGTGCTCGACGAGAGCATGAATGCCCAGCACTTTGATTCGTACAAGCGGGCGGATGTGTATGCCTTCGGCTTGATACTCTGGGAGATAGCACGTCGCTGCAACATGGGCATGATCTTTGAGGAATATCAATTGCCCTACTGGGATGCTGTGCAGCCCGATCCCAGCATTGAGGAGATGAAAAAGGTGGTGTGCATTGAGAAGAGCCGGCCGAACATACCAAATCGCTGGCACGCCTCCGATGTGCTGCACAACATGTCCAAGGTGATGAAGGAGTGCTGGTATCCAAATCCAGTGGCGCGCCTCACCGCGCTGCGCATCAAAAAGACGCTAGCCAGCATACGTGTCGAGGATAAGGTCAAGAACTGA
>dgri_GLEANR_9610_DROGR
ATGTCGCTCAATCCGAACGGGTACAAGCTCTCCGAAAGGACGGGTAAACTGACGGCATATGATCTGATGCCCACAACAGTCACTGCTGGAGCCGAGACACGTGAGTTTCTGTTGAAAGTTATCGATGTGCTGTTGGACTTTGTGAAGGCAACGAACGATCGCAATGAAAAGGTGCTGGACTTTCATCATCCGGAGGATATGAAGCGTCTGCTCGACTTGGAAGTGCCGGATAGGGCTCTGCCGCTGCAGCAGTTGATCGAGGACTGTGCCACAACGCTGAAGTATCAAGTGAAGACGGCGCCGGCGCCGAGTCGTCAGTATAGCTGCATGAGCTATATGGAGAATGATAATACCCAGCACGATGACGACTACGAGCAGGAGAACAGTGAGGGCATCAGTGCGGAGCAGCAGCAACAGCAGCTCCTGGAGTCAAATATGTCACCCAGTGAGCCGCACAAGCGTAGCTGCACCGAAGGATACACTTTCTGCTTCAGCCTGTGGAATCAGACGGCAAATGGCACTCGATTGGTTAAGCAGGGCTGCTGGAAGGACAATACGGATCGCAATTCGATTTGCAGTCAAACAGAGTGCACCAGTTCGGCGCCAACATCACGCAACAATACCCTGTACTATTGCTGCTGTTCGGGCGAGTTGTGCAATGCTCAAGTGGCGGTTGTGGAGCCAGCACCACTGGAACTGGCCAACAATGTGCGCGCGGCGGTTTCCAATCGAGCGGCATCACAGCAGCAAAACTCACTTACAGCCAGCACGATGCTGAGCCTTATAGCACTGCTCACGGTCATCATCATTAGTAGCCTGATTGCGGCTCAGTATTATTGTTCTGTGAAGGAGAAGAGCGAACCGGAAGAATCACCGTTGGCACCCTCGGGACCCGGTTACAGTTCGAATTTGCGCAACGTCGATAATATGAATTTGATTGGTATGCTCGGCAGTGGCAAGTATGGCACGGTGATGAAGGGCCTGCTCCACGAACAGGAGGTGGCTGTCAAGATCTATCCGGAGGCACATCATCAGTATTATGTAAACGAGAGAAACATCTATGCGTTGCCATTGATGGATTGTCCGGCGCTGCTCAGCTATTTCGGCTACGATGAACGTCGCACCATGGATGGTCGCATGGAGTATCAGTTGGTTTTATCTTTGGCACCGCTTGGCTGCCTACAGGATTGGCTCATTGCCAATAGCACAGACTTTACTCAGTGCTGTGGCATGTTGCGGTCCATCACACGTGGCCTCTCCCATCTGCACACAGAGCTGCGACTGGGTGATCTGCACAAGCCCTGTGTGGCCCATCGGGATCTCAACTCTCGCAATGTTCTTGTCCAAGCGGATCTAAGCTGTTGCGTGGCAGACTTTGGGTTCGCACTGAAGGTATTTGGCTCCAAGTATGAGTACAAGGGCGAGGTGGCCATGGCCGAGACGAAGAGCATCAATGAGGTGGGCACACTTCGCTACATGGCACCGGAACTGCTTGAGGGAGCCGTCAATTTGCGTGATTGCGAGACATCCCTCAAGCAAATGGATGTCTATGCACTGGGCCTGGTGCTCTGGGAGGTGGCGACACGCTGCTCGGAATTCTATGCGCCCGGCCAGTTGACGCCACCGTATAAGGCACCCTACGAGCAGGAAGTGGGTCCGCATCCCAGTTTCGATCAGATGCAGGCATTGGTGGTGCGTCACAAGGCCCGGCCCCTGTTCCCAGCGGGCTGGGGTGGAGGATCCGCTGCCAAGCTGGTGCGTGACACTTGCGAGGATTGCTGGGATCACGATGCAGATGCTCGGCTGACCTCGTTGTGTGCCGAGGAACGGATGCAGGAGATGTCTAGCCTGCGGCCCCGCCTTCAGGCACAGCCCGCAAGTCCGCTGCTCAATACCAACAATCTGACCTCACCGGAAGCACAGCTCCACTTGACCAGCAACTCCACAATCACAACCACTTCGGCTGCAGTGCATCAGGCACAAGGGCAGCTCACATCAGCGGATGGTGGTCTCCTGCAACCGCCACCCAATCAGCAGCTGCCCACAGAGAAGAATCATTTGAACTATGCACAGCCGCAACTGCAGCCGCATCTGCAGGGTCGCAATCCCTGCCAGGAGCGTAATCTGGCGCCGCAAGCGCAGCGCACACCGCCAGTGCTGGTGGAGCGCAGCAAGAAGCACAGCTTCCAGTCACAGCCGCAGCAGGAGCAGAGTCTATCCTGCCTAGAGCATGATGTCAGCGTAGAGGAGCTCATTGCCAGCCATCAGCAGAAGCATAACTCCAGCCTGGGCCAGGGCTTCCCGAAACAACAGAATACGGATCACAAGCTGCGCGGCTGGCATGGTGTCCGAGCCCTCATCCAGAAGAAACTCTTTCGCAAGGAGCACGCCGAGGAGTTGTGCCGGCAGCTTCAATTGGGCGAGGAGAAATCAAATCTGGTGGCGGCTCTCAAGGGTATAGAGGGGCAACGTTTGGCTGGTGGTCTGCGACGACCCAACAATCTGGATCTGAGTCCCTTGCAGCCACTGGACAGAGCCAATCTCTTGCAGTTGCGCAGCGCAGAGCAGCGTAGTGGCACTCCCGCTCACATCGTGCCCCGCTCACTATCGAGCAGCCTCATCAAGCACATTAACAACACCACCACCAACAATAATAATATCAATGAGAATGAGCTGCATATGCTAACTAACGGCAATCGGGCGCCCAAGCGTCGTCCTGGTCATCTGCGCACAAATTCATTGCTCGTGACAAGCAACAGTGGCAGCAACATAATCCAGCCAACGGAGCAACAAATGCGACGCCAGCACAGTTTGGAAGTCTTCCGTGAGGTGTTCAGTGGACGGGGAAGCAGTGAACGTTTGCGGGATCCCAGCGAGCGGGTGAAAACTCCCGGAGATGTGCCGCCATCGGTGAGGAAGGCGCGTGCCTCGAAGACCCTCAGTTTGTATGATGATCGCATGATGGACTCATCTCTGCTAAATATACTCTAG
>dmoj_GLEANR_10565_DROMO
ATGTCTAGGTACAATTTTGTGCTTTATCTAGTGGCGCAGCTAATTCTTGCCTGCCATCTGCTGCTGCTGCCTGCGGCTAGAGGTGCCGTCTTGCCCGAGGGCCACAACATCAACTGTGAACACTATGACGAGAAGGATTGCACCACGCACAACGACTGCTCCATCACCATCGAGCGCTGCCAGGTGGAGGCGGACAAATCTCCCAGCTGCTACGTTCTCTGGAGTGCCGACGAAGTGACTGGCATCAAGAAAATCAAAATGAAGGGCTGCTTCACGTACATGCACGAGTGCAACCAGACCGCCTGCAACACCAGCAGCAAGCCGCGGCAGGGCAACATACATTTCTGCTGCTGCAAGGGCTCGATGTGCAACAACGAGTACAATTGGATACCGCCCACCACGGAGGCAACAACACAAGTGCCCAAAGAGAAGACGCAGGACGAGAATAATGTGAACTTCTACATATTGTGGTCGTCGGTGCTGGCCGTCCTGATGGTCGTGCCCGTGGTCAGTTTCTTCTCCTACCGACGGCTCAAACGGGTGCACTTCAACGAGATACCCAAGCACGAGGCGGAAATCACAAACTCATCGCCGCTGCTAAACAACCGGCCGATACAACTGCTGGAGCAGAAGGCCAGCGGGCGATTTGGCGACGTGTGGCAGGCGAAGCTGCACGGTCAGGACGTGGCCGTGAAAATCTTTCGCATGCAGGAGAAGGACTCGTGGACCACTGAGAACGAGATATATAAACTGCCGCGCATGCGTCATCCCAACATTTTAGAGTTCTTGGGCGTGGAAAAGCACTTGGATAAGCCCGAGTATTGGCTGATATCCACATATCAGCATAATGGCTCTCTGTGCGACTATCTGAAGTCGCATACGATTACCTGGACGGAGTTGTGCCGCATTGCCGAATCGATGGCCAATGGCCTGGCGCATTTGCACGAGGAGATACCGGCCAGCAAGACGGAAGGCCTGAAGCCCTCGATAGCGCATCGTGACTTTAAGTCGAAGAATGTGCTGCTCAAGGGAGACCTAACAGCCTGCATAGCTGACTTTGGACTAGCCATGATCTTTCAGCCGGGCAAACCGTGCGGCGATACACACGGCCAGGTGGGCACTCGACGCTATATGGCGCCTGAGGTTCTCGAGGGTGCCATTAACTTCAATCGTGATGCCTTTTTGCGCATCGATGTCTACGCCTGCGGATTGGTGTTGTGGGAAATGGTCTCACGCTGCGACGTTGTGGGTCCCGTGGGCGAATACCAGCTGCCATTCGAAGCGGAGCTAGGACAGCGGCCCACGCTGGATGAAGTGCAGGAGAGCGTGGTGATGAAGAAATTGCGTCCACATTTGCTTAACTCCTGGCGTTCCCATATGGGTCTCAGCATATTCTGCGACACGATGGAAGAGTGCTGGGATCACGATGCCGAGGCCCGTCTCAGCTCCTCCTGTGTAATGGAGCGGTTTGCGCAGCTCAACAAATATCCAACCACACAGTTGCTCATCAAGAACCACACCAACATCGAGGATGCAAAGGAGACCACAAATTGTTTATAG
>dmoj_GLEANR_11516_DROMO
ATGACTGGGCAAGTGTGGAGTTTACGGTGCGGGACGCTCTTCATAATGCTTATGATTACTCTAACTTTGGCCTCGCCAGCGCCCAGTCGCCAGTATAGCTGCATGAGCTACAAGGAGAACGACAATTTACAGCACGACGACGACTATGAGCAGGAGAGCAGCGAAGGCATCAGTGTGGAGCAGCAGCAGCAGTACCTGGAGGCAGGCGCCCTGCCCACTGAGCCACACAAGCGCAGCTGCACCGAGGGCTACACGTTCTGCTTCACGCTGTGGAATCAGACCTCGAATGGCACGCGTTTCGTTAAGCAGGGCTGCTGGAAGGACAATACAGATCGCAATTCAATTTGCAGCCACTCGAAGTGCACCAGCTCGGCACCCACATCCCGCAACAACAGCCTCTACTACTGCTGCTGCTCCGGCGAGCTGTGCAACGCCCAAGTGGCTATCGTGGAGCCGGCACCGCAAGAGCTGGCGAACAATGTGCAGCTGGTGCTGTACAATCGAGCCACGTCGCAGCAGCAAAGCTCCTTTAGAGCCACCACGCTGCTCACCTGTGTGGGTCTGCTGACAGTCCTCGTAATCGGCATCCTGTTGGCCGTTCAATATTGTCGCGGGGTCAAGGAGAATAGCGAGCCTGAGGAATCGCCGCTGGCGCCATCCGGACCCGGCTACAGCTCCAATCTGCGGAATGTCGACAACATGAACCTGATCGGCATGCTGGGCAGTGGCAAATACGGCACTGTGATGAAGGGCATGCTGCACGACCAGGAAGTGGCCGTCAAGATCTACCCCGAGGCGCACCACCAGTATTACGTGAATGAGAGGAACATTTACGCACTGCCACTGATGGACTGTCCGGCACTGCTCAGCTACTTTGGCTACGACGAGCGCCGCACCATGGATGGCCGCATGGAGTACCAGCTGGTGTTATCGCTCGCACCACTGGGCTGCCTTCAGGATTGGCTGATTGCCAACAGCACGGACTTTGCCCAGTGCTGCGGCATGCTGCGCTCCATTACGCGCGGCCTGTCCCACTTGCACACCGAGCTGCGATTGGGCGAGCTGCACAAGCCCTGCGTGGCCCACCGCGATCTCAACTCGCGCAACATTCTGGTGCAGGCGGATCTCAGCTGCTGCATAGCGGACTTCGGATTTGCACTGAAGGTGTTCGGCTCGAAGTACGAGTACAAGGGCGAGGTGGCCATGGCCGAGACCAAGAGCATCAATGAGGTGGGCACACTGCGCTATATGGCCCCGGAGCTGCTCGAGGGTGCCGTTAACTTGCGAGACTGTGAGACATCGCTCAAGCAAATGGACGTTTACGCCCTGGGCCTGGTGCTGTGGGAGGTGGCAACACGTTGCTCGGACTTCTATGCTCCCGGGCAGGTGACGCCGCCCTACAAGGCGCCCTATGAGCAGGAAGTGGGTCCACATCCCACTTTCGACCAGATGCAAGCTCTAGTGGTGCGGCACAAGGCACGCCCACTGTTCCCGGCGGGCTGGGGCGGTGGTGCTGCTGCCAAGCTAGTGCGCGATACCTGCGAGGATTGCTGGGATCACGATGCAGACGCCAGGCTGACATCGCTTTGCGCCGAGGAGCGCATGCAGGAGATGTCCAGCTTGCGTCCACGGCTCCAAACGCAGCCGGCCAGTCCGCTGCTTAACACCAACAACTTGGCCTCTCCCACGGCGACGCTCGTTAGCACAATCAGCAACACGACAACGACAACGACTGCGGCTGCAGTGCATCAAGTCCAATCGCAGCTCTCGTCGGCCGATGGTGGACTTCTGCAGCCGCCGCCTAATCAGCAATTCCCCACAGAGAAGAATCACCTGAGCTACGCACAGCCTCAGTTGCAGCCGCACCTGCAGGGGCGCAATCCTTGCCAGGAGCGCAACCTGGCGCCTCAGTCACTGCGGACGCCACCTGTGCTCGTGGAGCGCAGCAAGAAGCACAGCTTTCAGCCCCAGCAGGAGCAGAGCCTGTCCTGCCTGGAGCACGACGTGAGCGTGGAAGAGCTCATTGCCAGCCGCCAGCAGAAGCAGAACTCAAGTCTGGGCCAGGGCTTTCCCAAGCAGCAAAACACAGACCAGAAGCTACGTGGATGGCATGGTGTGCGCGCCCTGATCCACAAGAAACTGTTTCGCAAGGAGCACGCCGAGGAGCTCTGCAGGCAGCTGCAGCTGGGCGAGGAGAAGTCGAATCTCGTGGCGGCTCTGAAGAGCATGGACAATGCACAATTGGCCAGTGGTCTGAGGCGACCCAACAATCTGGACTTGAGTCCTCTGCAGCCCTTGGATAGAGCTAATCTGCTGCAGCTTCGCAGTGCGGAGCAGCGTACCGGCACGCCCGCTCATATTGTGCCCCGTTCGCTGTCCAGCAGCCTCATCAAGCACATTAACTGCAATGGGAACAGCAGCCAGAACCCGAATCAGAACCACAACCAAAACCACAACAACAACAACGAAAACGAGCTGCACATGCTGTCCGGCTCCCGGGCTCCAAAACGACGTCCCGGACACCTGCGCACAAACTCGCTCCTGGTGACCAGCAACAGCGGCAACCTGCCGACGCCAACAGAGCAGCAAATGCGCCGACAGCACAGCCTGGAGGTCTTCCGCGAGGTATTCAGTGGGCGTGGCAGCAGTGAGCGACTGCGCGATCCCAGCGAGCGGGTCAAAACGCCCGGAGATGTGCCGCCCTCCGTGCGGAAGGCGCGCGCCTCGAAGACCCTGAGTCTATACGATGATCGCATGATGGACTCGTCGCTGTTAAATATACTCTAG
>dmoj_GLEANR_4697_DROMO
ATGATTTGCTATTGCGATGGCAGCTGCCCGAACAATGTAAGCAACGGTACCTGCGAGACACGACCAGGTGGCAGTTGTTTCAGCGCCGTCGAAGAGGTATACGATGAGACAACGGGCACATATGAGGAGGAGCGCACCTTTGGCTGCATGCCTCCCGAGGATAATGGCGGACTGTTAATGTGCAAAGTGTCAGTAATGCCCTATTTACATGGCAAGAACATTGCCTGCTGTGACGAGAAGGACTTGTGCAATCGTGACCTGCAGCCAGATTTCATGCCTAAGCTGACGACCCCACCACCCGAACTGCCCGTTAGCCAACAATCCATTCATGTAGTCCTGGCCATCATTGTGATCGTCTGCGTGTTTATTGTGTTTTTCGTCGTATTGTGCGTGGTCTTCAAGCGTCGCAGCAAGCTACGCAAGCAACCACGCTTGATCAACTCCATGTGCAACTCTCAGATATCGCAGCTGGTCGAACAAAGCTCAGGGTCTGGTTCAGGTCTTCCGCTCCTGGTGCAACGCACCATTGCCAAGCAGATTCAAATGGTTCGCCTCGTTGGCAAGGGACGCTACGGCGAGGTGTGGCTGGCCAAATGGCGTGATGAACGAGTCGCTGTTAAGACCTTCTTCACCACCGAGGAGGCGTCCTGGTTTCGTGAAACGGAAATCTATCAAACTGTGCTAATGCGACACGAGAATATTTTGGGCTTCATTGCAGCTGATATCAAGGGAAATGGCAGCTGGACACAGATGCTATTGATCACCGACTACCACGAAATGGGCAGTCTACACGATTATCTCTCCACATCGGTGATCAATCCACAAAAGCTGCAGCTGCTCGCCTACTCCCTGGCTTCCGGCTTGGCCCATTTGCACGATGAAATCTTTGGCACACCGGGTAAACCGGCCATAGCCCATCGCGATATCAAGAGCAAGAATATATTGGTGAAACGGAATGGACAATGCGCTATAGCTGATTTCGGATTGGCTGTTAAGTACATCTCGGAGCTAGATGAGATACACATTGCACAGAATACGCGCGTCGGCACTCGTCGCTACATGGCGCCAGAGGTGCTCGACCAGACGCTGAATCCACAACAATTCGAGGAGTTCAAACGTGCTGACATGTACTCTGTGGGTCTTGTTCTCTGGGAAATCGCCAGACGTTGCTATACGCCCATATCGGGCACAAAAACAACTTCTTGCGAGGATTATGCCTTGCCATATCATGATGTGGTGCCTTCAGATCCCACATTTGATGATATGCATGCCGTTGTCTGCGTAAAAGGTTATCGACCGCCCATACCGATGCGCTGGCAGGAGGATGACGTGCTAGCCAGCGTCGCGAAGATTATGCAGGAATGCTGGCACCCGAATCCAACGGTGCGTTTAACGGCGTTGCGTGTTAAGAAAACGCTGGGACGCCTCGAAGCAGACTGCCTTATCGATGTGCCTATGAAAATTGTTTAG
>dmoj_GLEANR_4882_DROMO
ATGGAGTCAAATTTATTTTTGGTTTTTCTGTTGTCGTTTTTTTTATATAAAAATGCAAAAGCGGAAATAAGTGGACTGTTGTTAGATGAGCAACAGGATATGGATATGGAATTGCCGCCGCACATTAATGGCAAAGAGTTTCCAGCGATACCGCAAAACTCTTTATTAACGCATCCGAGATTAAAATGTTATGCGTGTGAACCACCCTGTCTCGATCCGAATCAACACGCCCATACATGCCAGAATGCCATACAGTGCTGGAAATCGCGTACACGTGATGCCGTCGGCCAGGAGCTGGTGTCGCGTGGCTGCACCAAATCCCAAGATCAGCTGCCGTTAATTTGCAATCAGAATGCATTGAATAAGTTCAACGGCCCCTCGAAACGCAACACAGCAAAGTTCATAAATATCGTTTGCTGTGCAAGCGATTTTTGCAATGATGGCGAATTCCCCGAACTGCCGCCGTTCGTCAGCGGCGATGTGGTGATCACAGCCGACAGCAGCAACTTGAGCAAAATGATTGCTGCAATTTTGGGACCATTTCTAATCATCACACTGATGGGTGCTATGGCGGTGTACTTTATGCGTCGCAGCCATCGCAAGCGACTGGCGGCAACGCGCATTAAACAGGATCCCGAATCGTATTTGGTGAATGATGAATTGTTGCGCGCCACAAGCGCAGGGGATAGTACTCTGCGTGAGTATCTACAGCATTCGGTTACTTCCGGTTCCGGTTCAGGGCTACCATTGCTGGTGCAGCGCACACTGGCCAAACAGGTGACACTGATTGAGTGCATTGGCCGCGGGAAATACGGCGAGGTGTGGCGTGGCCACTGGCACGGCGAAAGCATTGCTGTCAAAATATTTTTCAGCCGTGACGAGGAGTCGTGGAAGCGTGAAACCGAAATCTACAGCACCGTTTTACTGCGCCACGAGAATATCTTAGGCTTCATCGGCTCCGACATGACTTCTCGCAATTCCTGCACTCAGCTCTGGCTTATGACCCACTACTATCCACAAGGCTCGCTCTTCGATCACCTGAACCGCAATGCACTTAGCCACAATGACATGATTTGGATTTGCTTATCGATTGCGAATGGACTCGTGCATTTGCACACTGAAATCTTTGGCACTGAGGGCAAGCCTGCCATGGCACATCGCGACTTGAAATCGAAGAACATATTGGTCACGGCTAACGGCACCTGTGTCATAGCTGATTTTGGTCTAGCTGTTACACACTCGCATGTTACGGGTCAGTTGGATTTGGGAAATAATCCAAAAGTGGGCACTAAACGTTATATGGCACCTGAAGTACTGGATGAAAGTATCGACATGGAATGCTTTGAGGCACTGCGTCGCACTGATATTTACGCCTTTGGCTTGGTTTTGTGGGAGGTGTGTCGCCGCACCATTTCGTGTGGCATTGCCGAAGAGTATAAGGTGCCCTACTATGATGTGGTGCCCATGGATCCCAGCTTTGAGGATATGCGCAAAGTTGTCTGCATTGACAACTATAGGCCGTCCATACCCAATCGCTGGAGCTCAGATTCTCTTCTGGCTGGCATGTCCAAGCTAATGAAGGAATGCTGGCATCAGAATCCGAATGTTCGCCTGCCAGCGTTGCGCATTAAAAAGACTATACATAAATTAGCTTCCGTTGATGAGAAGATACGTTTAGACTTTGATGAAGTGTGCGTTTAG
>dmoj_GLEANR_4971_DROMO
ATGTGGCCAAAACTGCTTTGCCTATTGGCGCTGCTCAACGCCAGCTGCGCTTCGCCCATTGAGATCGTTATAAATACCACAAATGAAGCTGGCGGTGGCAAAGCTGGCCACAAATTGTTGCCAGCAGCAGCAGCGACAACAACAACAACGACGACGGCGAGAACAACAACAGCAACAACAAGAAATGAAACAGCTGGCGCTTATCTAACCAAATCGTCGCTGCCTTACGCTGATAACAGCGGCCATGGCAACAACAACAACAATAACAACAGCAGCTTAGTGCCCCTACAATTGCACGCAACAGACGCTGCCGTCGCGGCTTCCCCTCAGCTGCGCCAGTCGGCGCCCACATTCCCGCCGCTGCAGAACAAGAAACACGAGAAGGCGATCAAATGCCATTGCGATATCTGCAAAGAGACGAATCATATCTGTGAAACGGATGGCTATTGTTTTACGTCTGTGGAGAAGGACACCGACAGCAAGATAATCTTCAGTTTTCGCTGCCTCAACATGTCGCAGAGCTTCCCGCCGGGCCGTTTCATTTGGTGCAACGAGGGCCGACGAGGCGGGCCAACGGCTCGGCCAGCCGCACGTCGGGGCGGTCATGCGTGCTGCAATGATCGTGACTTTTGCAATCTGAAACTGCGACCGATTATCAAGCAGCAAAGTGCCACACCTGGTGGACGCCAGGATTGCATCGATAAGCGTTACGAGCTGAATCGCGAGCCGTTGGAATGCCTTTCCAGTCGCACAAAATACAATTCGTATAGAATTAAATGTTGTAATATGGATTTCTGCAATAAAGATGAGCTTATGAAGAGGATATTTGAAACAGAATACCGATCTAATGAGACGCTGTCCAGCTGGCAACTGGTGGCCATCATCGTGGGCGCCACCTTGAGCATTTGCTTTTCGGGCACTGTTGCCTGGTATTGGTGTCAGCGTCGCAAGCGTTTGGCCAACGGACGACCGTTCGCCAAGGAGGATTCTGTCTATGATCCCATACTAAATGGTAATACTACGCTTCATGATATTATCGAGATGACCACCTCGGGCTCTGGATCGGCTGGACTGCCGCTGCTGGTGCAGCGCTCCATTGCACGCCAAGTGCAGCTGTGCCATGTGATTGGCAAGGGACGCTTCGGCGAGGTGTGGCGCGGACGTTGGCGTGGCGAGAACGTGGCCGTCAAAATCTTCTCTAGTCGCGAGGAATGCTCCTGGTTTCGTGAGGCGGAGATCTATCAAACTGTAATGTTGCGTCACGAGAATATATTGGGTTTCATAGCAGCCGACAATAAGGATAACGGCACCTGGACACAGCTGTGGCTGGTTACGGACTATCATGAGAACGGCTCGCTTTTCGATTACTTGACCACGCACACTGTGGACACCAATACCATGTTGAACATGGCGCTGAGCATTGCCACGGGTCTGGCACATCTCCACATGGACATAGTGGGCACACGCGGCAAGCCCGCCATCGCGCATCGAGATCTCAAGTCGAAGAATATACTGGTCAAGTCGAATTTGAGCTGTGCCATTGGAGATCTGGGTCTGGCGGTGCGGCATGTGGAAAAGGATGATTCAGTGGATATACCATCCACACATCGTGTGGGCACCAAACGCTACATGGCGCCCGAGGTGCTCGACGAGAGCATGAATGCCCAGCATTTCGATTCGTATAAGCGCGCGGATGTCTATGCCTTTGGCCTGATACTGTGGGAGATAGCGCGTCGCTGCAACATGGGCATGATCTTTGAGGAATATCAATTGCCGTACTGGGATGTTGTGCAGCCCGATCCCAGCATTGAGGAGATGAAGAAGGTCGTTTGCATTGAGAAGAGTCGACCGAACATACCCAATCGCTGGCATGCCTCCGATGTGCTCCACAACATGGCCAAGGTCATGAAGGAGTGCTGGTATCCCAATCCAGTGGCGCGTCTCACAGCGCTGCGCATCAAAAAGACTCTGGCAGCCATACGTGTCGAGGACAAGGTCAAGAACTGA
>dper_GLEANR_10960_DROPE
ATGGAGTCCCATTTATTTGTAGTTTTTCTATTGTCATTTTTGGTATACAAAAATGCACGAGCTGAAATCAGTGAGCGCCTGCTGGAAGAGAACCAGGAAATAGACATGGAATTGCCCGCTCATATGAATGGAAAGGAGTTCCCAGCCGTGCCACAGAACTCGGTGCAAACGCATCCCAGATACAAATGCTACTCCTGTGACCCGCCATGTCTCGATCCTTTGGAGCTGTCACACACATGCCAGAATGCCATTCAGTGCTGGAAATCGCGCACACGGGATGCCGATGGTCAGGAGAACGTTAGGCGGGGCTGCACAACATCACCGGATCAATTGCCGCTGATTTGCAACCAAAACTCTCTGAATAAGCTAAATGGACCGACCAAGCGGAATGCTGCCAAGTATAACGTGGCCTGCTGCACCGGGGATTTCTGCAACAGCGGAGATTTCCCCGAGCTGCCGCCGATCGTCAGCGGCGATGTGACAGTCATAACAGCGGATACCAGCAACATCAGCAAGATGTCCGCCGCCATTCTGGGACCCTTTCTGATCATAACTCTGCTGGGCGCCGTTGCCATCTATTATATACGGCGGAGCCACCGCAAGCGCTTGGCTGCCTCGCGCACCAAACAGGATCCCGAGTCGTATTTAGTCAATGATGAGCTGTTGCGTGCCACCAGCGCCGGGGACAGCACCCTTCGTGAATACCTGCAGCATTCGGTGACGTCTGGATCGGGCAGTGGTCTACCCTTGCTAGTGCAGCGTACCCTGGCCAAGCAGGTGACCTTGATCGAGTGCATTGGGCGAGGCAAGTACGGCGAGGTGTGGCGTGGTCATTGGCATGGCGAGAGCATAGCCGTCAAAATATTCTTCAGTCGCGACGAGGAATCCTGGAAGCGGGAGACGGAAATCTACAGCACTGTTTTGCTGCGCCACGAGAACATTCTCGGCTTCATTGGCTCTGATATGACGTCGCGAAACTCGTGCACCCAACTCTGGCTCATGACACACTACTACCCGCTGGGGTCGCTGTTCGATCACTTGAATCGCAATGCCCTAAGTCACAACGATATGATTTGGATCTGCCTGTCGATAGCCAACGGCTTGGTCCACTTGCACACGGAAATTTTCGGCACTGAGGGAAAGCCAGCCATGGCGCACAGAGATTTGAAGTCAAAGAACATATTGGTCACTTCTAATGGGACCTGTGTGATAGCCGACTTTGGCCTGGCTGTCACCCACTCCCATGTCACGGGACAGCTCGACTTGGGCCACAATCCGAAGGTTGGCACGAAGCGATACATGGCACCAGAGGTTCTGGATGAGAGCATCGACTTGGAATGCTTTGAGGCCTTGCGCCGTACGGATATTTATGCCTTTGGATTGGTGCTGTGGGAGGTTTGTCGCCGCACCATCTCGTGCGGCATTGCTGAGGAATACAAAGTGCCCTTCTATGATGTGGTGCCCATGGATCCCAGCTTTGAGGATATGCGCAAAGTGGTCTGCACTGACAATTACAGACCCTCCATTCCCAATCGCTGGAGCTCAGATTCTCTGCTGGCCGGCATGTCCAAGCTAATGAAGGAGTGTTGGCACCAGAACCCAAATGTTCGTCTGCCAGCCCTTCGCATCAAAAAGACTATACATAAGCTAGCTTCCGCAGATGAGAAGATACGCTTGGACTTTGACGAGGCCTGCGTTTAG
>dper_GLEANR_18567_DROPE
ATGTTCTCCCTGCCCTGGCTGCTCCTCATGGGCGCTCTGCTGCTCCTCAGCTCCAGCAGCGCCACCCCAATTGAATTGGTCATGAATACCAGTTCCTCGATCGGGGCCACCACCCCCGAAGCAGGCAAGTGGCAGCCACCACCAGAAGCAGCAGCAGTAGCAGCAACGACGACGACAAGGGCGCCAACGGTGAAAGCAGACGAAACAGCTGGCCAGGCTTATCTAACAAAATCGACGTCGCCATCGCCGACGACGTTGTCCGCTGATAACAGGAGCCATGACAGCAACATCAACAGCAATAACAAAAGCAGCCTCAACAATAGCAATAGCCACGGCTACAGCAACAACAGTGCAGTGGCTATGCTGCTGCCGCAAGACGGCGATGGATCAGCCGCTGCCCCACAGCCGCACGTCACGCAGTTGCCACCCTACGTGCCGCAACAGCAACAGAGCAGCAAGAAGCACGACACTCGTTTTCGCTCCTTCTATGATAACTGTACCTGTAACTGTGTACCTGTGCCTCTGCCTGTGCCTGTGCCTGTACCTGTACTCCACGGCACTCGACTGGCACACTTTAGTTGCCTCGAATTGAAATACGAACTGCACCGGGAGCCGCTGGAGTGCCTCACCAGCCGCATCAAATATGATTCGTTTAGGATAAAATGTTGTAGGGAAGACTTCTGCAATAAGAATGAGATTATGAAGAGGATATTTGAAACAGATTTTATGCCGGAACGCACTCTCAACAGCTGGGAACTGGTCGGGATCATTGTGGGTGCGACCCTCATCATTTGTGTGACGGGAACGACCTTCTGGTACTACTGCCAGCGCCGCAAGCGCTTGGCCAGCGGCAGACCCTTCGCCAAGGAGGACTCCGTCTACGATCCCATACTGAATGGCAACACCACCATACACGACATCATTGAGATGACCACATCTGGTTCCGGTTCGGCTGGTCTGCCGCTTTTGGTACAACGCTCCATCGCACGCCAGGTGCAGCTGTGTCACGTGATTGGCAAGGGACGCTTCGGAGAGGTCTGGCGTGGTCGCTGGCGCGGTGAGAATGTGGCCGTAAAGATCTTTTCCAGTCGCGAGGAGTGCTCTTGGTTCCGCGAGGCCGAAATCTATCAGACGGTAATGCTCCGACACGAGAACATTCTGGGCTTCATTGCAGCGGACAACAAGGACAACGGCACTTGGACCCAGCTGTGGCTAGTCACGGACTACCATGAGAACGGATCGCTATTCGACTATCTGACTACGCACACGGTGGACACCAACACAATGCTGAACATGTCGCTAAGTATCGCCACTGGCTTGGCGCATCTGCACATGGACATTGTGGGCACCCGCGGCAAGCCCGCAATCGCCCATCGCGATCTCAAGTCCAAGAACATACTGGTCAAATCGAATCTAAGCTGCGCCATAGGTGACCTGGGACTTGCGGTGCGCCATGTGGAGAAGGACGATTCGGTGGATATACCTTCTACACATCGGGTTGGAACGAAGCGCTACATGGCCCCGGAGGTGCTGGACGAAAGCATGAATGCCCAGCACTTTGACTCGTACAAGCGGGCGGACGTGTATGCCTTTGGCCTGATCCTCTGGGAGATTGCACGGCGCTGCAACATGGGTATGATCTACGATGAGTACCAGTTGCCGTACTATGATGCCGTGCAGCCGGATCCCAGCATTGAGGAGATGAAGAAGGTCGTTTGCATTGAGAAGAGTCGCCCCAATATACCGAATCGTTGGCACGCCTCCGATGTGCTCCACAACATGGCCAAGGTCATGAAGGAGTGCTGGTATCCGAATCCTGTGGCGCGTCTCACTGCGCTGCGAATCAAGAAGACCCTCGCCAGCATCAGTGTGGAGGACAAGGTCAAGAACTGA
>dper_GLEANR_1864_DROPE
ATGAATCGACTTACATGGAGCTGGTTGCTAGTGGCCCTGGTCTCCTTGGCCAGGAGCTCTCCTGTTCCCAGTCGGCAGTACAGCTGCATGAGCTACATGGAGAACGATAGCTCCCTGCACGACGATGACTCCGAGCAGGACAATAGCGGGGAGCTGCTGGAGCAGCAGCTCGAGCCCAGTGCAATTCCTAATGAGCCGCACAGACGCAGCTGCTCCGAGGGATACACCTTCTGCTTTACCCTGTGGAATCAGAGCTTGAATAGCACGAGTATACTCAAGCAAGGCTGCTGGAAGGACAACACTGATCGAAACTCCATCTGCAACCCGTCGGAGTGCATCAGCACAGCCCCCACGTCGAGGACCAGCTCTTTGTACTATTGCTGCTGTTCGGGAGATGTGTGCAATACGAAGTTTTCTGTGGTGGAACCCGCACCCCTGGAGCTGGGCTCCAACGATGTCCGTTCCCCGCTCACCAATCTGGCGACGACCAAGCAGCACCAGTCCTTCCTGGCTGGCACAATGCTGGGCGTTGCTGGTGGAGTCACTGCCATCATGATTGGCATCTTCCTAGCCGTGCAGTATTGTCGGGGGCCCAAGGAGAAGCCGGAGCCAGAGGAATCCCCTCTGGCACCGTCGGGACCAGGCTACAGTTCTAATCTGCGAAATGTGGACAACATGAATCTAATTGGAATGCTAGGCAGTGGAAAGTACGGGACTGTCATGAAGGGTCTGCTGCACGACCAGGAGGTGGCTGTAAAGATCTATCCCGAGGAGCATCATCAGTACTATGTGAATGAGAGGAATATATACGCTTTGCCCCTGATGGATTGTCCGGCTTTGTTGAGTTACTTTGGATACGATGAGCGCTGCACCATGGACGGACGGATGGAGTACCAGCTGGTGTTATCGCTGGCTCCATTGGGGTGCCTTCAGGACTGGCTGATAGCCAACACCCTGGACTTTTCCCAATGCTGCGGCATGCTACGCTCCATCACGCGCGGCATCTCCCACCTGCACACGGAACTGCGGCTGGGGGACCAGCACAAACCCTGCGTGGCCCATCGCGACATCAATACGAGAAACGTCCTTGTCCAGGCAGATCTCTCGTGCTGCATTGCGGACTTTGGCTTTGCTCTGAAAGTGTTTGGGTCCAAGTACGAGTACAAGGGCGAGGTGGCCATGGCCGAGACGAAGAGCATCAATGAGGTGGGAACGCTGCGCTACATGGCCCCAGAGCTCCTGGAGGGAGCCGTCAATCTGCGAGACTGCGAGACGTCCCTCAAACAGATGGATGTCTATGCGCTCGGACTCGTTCTCTGGGAAGTGTCCACTCGCTGCGCAGACTTTTATGCCGCTGGACAGATGACGCCGCCCTACAAGGCCCCATACGAGCAGGAGGTGGGATCCCACCCTAGCTTCGACCAGATGCAGGCGCTGGTGGTGCGTCACAAAGCCCGACCGCTCTTTCCCGCCGGCTGGGGAGGCGGTGCAGCGGCCAAAGTGGTGCGGGACACCTGTGAGGATTGCTGGGACCACGATGCGGATGCCAGGCTCACGTCGCTGTGCGCCGAAGAGCGGATGCAGGAGATGTCGGGACTAAAGCCACGTCTACAGGCCCAGCCGGCCAGTCCGCTGCTGAACACCAACAACCTGGCGTCGCCCACATCTCTGGAGCAGGTGAATCTGACAACAACGACGACGACGGCAGCTGCAGTGCATCACCAGATGAACTCGGACACGGCCGGACTGCTCCAGCCGCCGCCCAACCAGCAGCTGCCGACGGAAAAGAATCATTTGAGCTACACGCAACAACAGCTCCAGCCGTACCAGGGTAGGAATCCTTGCCAGGAGCGGAATCTAGCGCCACTGCCACTGCGACCGCCGCCGGTGCTCGTGGAACGAAGCAAGAAGCACAGCTTCCAGACACAGCCCCAGGAGAACAGCCTATCCTGCCTGGAGCACGATGTTGGTGTGGAGGAGCTGCTGCCGCCAGGCGGCGGAGGTCCCCCTGCCCATCACCACCAGAAGAATACCAACACAAATTCCAGCCTGGGGCAGGGATTCCCCAAACAGCAGAACACGGACCACAAGCTACGCGGCTGGCACGGAGTCCGTGCGCTCATCCACAAGAAGCTCTTCCGCAAGGAGCACGCAGAGGAGCTGTGCCGCCAACTGCAGCTGGGGGAGGAGAAGTCGAACCTGGTGGCAGCCCTAAAAGCGGGGGGCGGCATGCGACGACCCAACAATCTCGACCTGAGCCCCCGTCAACCGCTGGATAATAAGTCCATTCCCGTGCAGTTGCGGAGCGCGGAGCAGCGGAGTGGCACTCCCGCCCATATTGTGCCCCGATCACTGTCCAGCAGCCTCATTAAGCACATCAATAGCAGTAGCAGCACCACAACCACGAACAACAACTGTATCCTGAGCCATGGGAACGAACTGCAGACCCTGACGCGACCCTCCTCCAAACGTCGACCGGGTCACCTGCGCACAAACTCCCTTCTGGTGACTAGCCAGACCCAAGGCCAGGGACTTCCCACGGAGCAACAGATGCGCCGCCAGCATAGTTTGGAGGTGTTCCGGGAGGTCTTCAGCGGCCGAGGGAGCAGCGAGCGGCTCAGGGATCCCGCGGAGCGTGTGAAGACCCCTGGGGATGTGCCCCCATCGGTGCGAAAGGCCAGGGCCAGTAAGACCCTGAGTCTTTACGATGATCGGATGATGGACTCGTCGCTGCTTAATATACTCTAG
>dper_GLEANR_20708_DROPE
ATGTGCTGTTTTTCGTTTGTTTCTTGTGTATTTGTGGTTTTTGTGCATCTAATAAGTGGTGAATTCAGTGCGAATGTTTGGCCAGACGACGAAGCCATTGCAGCCGCATTGAATGCAATGGAAATGGGACCGGGACCGAGCTTGGAGGGATTCGAAGCCATCACACACGACAAAGAGAAAGTCATGGAGATTGCCCGCTCCCTGACCTGCTACTGCGATGGCAGTTGTCCGGGCAACGTCAGCAATGGAACCTGCGAGACCCGACCCGGCGGCAGTTGCTTCAGTGCCGTCCAGGAGCTGTACGACGAGACGAGTGGAATGTACGAGGAAGAGCGCACATACGGCTGCATGCCACCCGAAGACAACGGCGGCCTTCTCATGTGTAAAGTGGCCGCTGTACCGCACCTGCATGGCAAGAATATCGTTTGCTGCGACAAGGAGGACCTTTGCAACCGCGACCTGCATCCCACGTTCACGCCCAAGATGACAACGCCGGCCCCGGAGCTGCCTGTGAGCAGTGAGTCCGTGCACACGCTGGCCCTGTTCGCCTCCATCATTGTGTGCCTGTCCGTGTTCATGCTGATCGTGGCCACCCTCTGCCTGACCTACAAGCGGCGGGAGAAGCTGCGCAAGCAGCCCCGCCTGATCAACTCCATGTACAACTCGCAGCTGTCGCCGCTGTCGCAGCTGGTGGAGCAGAGCTCGGGCTCCGGGTCGGGTCTGCCGCTGCTGGTGCAACGGACCATCGCCAAGCAGATCCAGATGGTGCGGCTGGTGGGCAAGGGGCGATACGGCGAGGTGTGGCTGGCCAAGTGGCGGGACGAGCGTGTGGCCGTGAAGACCTTCTTCACCACCGAGGAGGCCTCGTGGTTCCGCGAGACGGAGATCTACCAGACTGTGCTGATGCGCCACGAGAACATCCTTGGGTTCATTGCCGCCGACATCAAGGGCAACGGCAGCTGGACCCAGATGCTGTTGATCACCGACTACCATGAGATGGGCAGCCTGCACGACTACCTCTCCATGTCGGTGATCAATCCGCAGAAGCTGCAGCTCCTTGCCTACTCCCTGGCCTCGGGCCTGGCCCACCTGCACGACGAGATCTTTGGCACGCCCGGCAAGCCGGCCATCGCTCACCGGGACATCAAGAGCAAGAACATTCTGGTGAAGCGGAATGGACAGTGCGCCATCGCCGACTTTGGCCTGGCGGTCAAGTACAACTCGGAGCTGGACGAGATCCACATTGCGCAGAATACTCGCGTCGGCACGCGACGATACATGGCCCCGGAGGTACTGAGCCAGGCCCTCAACGCGCAGCAGTTCGAGGAGTTCAAGCGGGCCGACATGTACTCGGTGGGACTGGTGCTGTGGGAGATGGCGCGTCGGTGCTACACCCCCATTTCGGGCACCAAGACAACAACCTGCGAGGACTACGCCCTGCCGTACCACGATGTGGTGCCATCGGATCCCACGTTCGAGGACATGCATGCCGTTGTGTGCGTAAAGGGATTCCGGCCGCCGATACCGTCGCGGTGGCAAGAGGACGATGTCCTGGCCACCATCTCCAAGATCATGCTGGAGTGCTGGCATCCCAATCCCACAGTGCGGCTGACGGCCCTGCGCGTCAAGAAGACCCTGGGTCGGCTCGAGGCGGACTGCCTCATCGATGTGCCCATGAAGATTGTCTAG
>dper_GLEANR_5484_DROPE
ATGTCCAAATACGAATTGGTGCTTTATCTAACGGCGCAGCTTTTACTGGCCTGCTGCTGTATGCCCCATGGCATCCATGGATCCATTCTGCCCGAGGGACACCACAACATCAACTGCGAGCACTACGACGAGAAGATGTGCAACAAGGAGCAGGATTGCACCGTCCGGATCGAGCGGTGTCAGGTGGAGACGGACAAGTTCCCCAGCTGCTATGTGCTGTGGTCCGCCAACGAGGAAACGGGCGCCAAGAAAATCAAAATGAAGGGCTGCTTCACCGACATGCACGAATGCAATCAGACGGAGTGCGTGACCAGCGCGGAGCCCCGGCAGGGCAACATGCACTTTTGCTGCTGCAAGGGATCGCTTTGCAACTCGGACCAGAAGTGGATACCCACAACGACAGAGGCAACGACGCAAGTGCCCAAGGAGAAGACGCAGGACGGAAGCGATTTAATATACATATACGTTGGCACTTCGGTGTTTACCGTCCTCATGGTCATACTGGGCATGGGCCTGCTCCTCTATCGGCGTCGCAAGCAGGCCCACTTCAATGAGATACCCACGCATGAGGCGGAAATCACCAACTCCTCACCGCTGCTCAGCAATCGTCCAATACAGCTGCTAGAGCAGAAGGCGAGCGGTCGATTTGGCGATGTGTGGCAAGGAAAACTGCTTTCCCAGGATGTCGCCGTGAAAATCTTTCGCATGCAGGAGAAAGAGTCGTGGACCACGGAGAACGAAATCTACAAGCTGCCCCGCATGAGTCATCCCAACATTCTGGAGTTCCTGGGCGTGGAGAAGCACATGGACAAGCCGGAGTATTGGCTGATCTCCACCTATCAGCACAACGGATCGCTCTGCGACTACCTTAAGTCGCACACCATTACCTGGCTGGAGTTGGTCCGCATTGCTGAGTCCATGGCTAACGGATTGGCCCATTTACACGAGGAAATTCCAGCCTCGAAGGCCGATGGCCTGAAGCCCTCCATAGCGCATCGAGACTTCAAGTCCAAGAACGTTCTGCTCAAGGGAGATCTGACAGCGTGCATTGCAGACTTTGGCCTGGCCATGATCTTCCAGCCCGGCAAGCCCTGCGGTGACACTCACGGGCAGGTGGGCACGCGCCGTTACATGGCGCCCGAGGTGCTCGAGGGAGCTATAAACTTCAACAGAGACGCCTTTCTGCGCATCGATGTCTATGCTTGTGGCCTGGTCTTGTGGGAGATGGTATCTCGTTGCGACATTGTGGGACCAGTGGGCGAGTTTCAGCTGCCGTTCGAGGCCGAGCTCGGTCAGCGTCCCACCCTGGACGAGGTGCAGGAGAGCGTGGTGATGAAGAAGCTGCGTCCACGTTTGCTCAACTCATGGCGCGCTCATCCGGGTCTGAGTGTGTTCTGCGACACCATGGAGGAGTGCTGGGATCACGATGCTGAGGCCCGTCTCAGCTCGTCATGCGTGATGGAGCGCTTCTCCCAAATTAACAAGTACCCGTCGACACAGCTGCTCATCAAGAATCACGTCAACATCGATGACGCCAAGGAGTCGACGAACTGCTTATAG
>dsec_GLEANR_14826_DROSE
ATGAATTGGGCTATCTATCTTTTGTTGGCCCTGATCTCGCTGGGCAGAGCAACACCTGTTCCCAATCGCCAGTATAGCTGTATGAGCTACCAGGAGGACGACAACTCATTTCACGAAGATGATGGCGATCAGGACTCTAGTGGTGAGCTGCAGGAGCAGCAGGTGGAGTCCACTCCGATTCCGAGCGAGCCACATAGACGCACCTGCCCCGATGGCTACACTTTCTGTTTCACCATCTGGAACCAGACGGCCAATGGAGCGCGGGTTGTTAAGCAGGGTTGCTGGAAAGACAACACGGATCGCACTTCCATTTGCAGCCAGTCGGAATGCACCAGCTCGGCTCCCACCTCCAAGACCAGTTCTTTGTACTACTGTTGCTGCTCGGGAGGATTGTGCAATGCCCAGTATGCAGTGGTCGAACCAGCACCTCTGGAACTGGGCTCCAATGAGGGCCGGACTTCGATCACAAATCGGGCGACAGAAAAACAGCACCAGTCCTTTTTGGCCAGTACAATGCTGGGCCTTGCCGGTGGACTCACAGCCCTCACCATCGGCATCTTCCTGGCTGTTCAATACTGCCGCACGGCCAAGGAGAAACCGGAACCCGAGGAGTCTCCTCTGGCGCCATCGGGCCCTGGCTACAGTTCCAATCTCAGGAATGTGGACAACATGAATTTGATCGGCATGCTGGGCAGCGGCAAGTATGGAACTGTGATGAAGGGACTGCTCCACGACCAGGAGGTGGCGGTTAAGATATATCCCGAAGAGCATCATCAGTACTATGTGAACGAGAGGAACATCTACGCCTTGCCTTTGATGGAGTGTCCTGCGCTGTTGAGCTACTTCGGCTACGATGAACGCTGCACCATGGACGGTCGAATGGAGTATCAGCTGGTACTATCTCTGGCTCCCCTCGGATGCCTCCAGGATTGGTTGATAGCCAATACCCTGACCTTCAGCGAATGCTGTGGAATGCTTCAGTCCATCACGCGTGGAATCTCGCACCTGCACACGGAACTCCGACTGGGGGATCAGCATAAGCCCTGTGTGGCTCATCGGGATATCAACACCAGGAATGTGTTGGTCCAAGCTGATCTCAGCTGTTGCATTGCGGATTTCGGTTTCGCCCTCAAGGTGTTTGGCTCCAAGTACGAGTACAAGGGCGAGGTGGCCATGGCGGAAACGAAGAGCATCAATGAGGTGGGCACCCTTCGCTACATGGCCCCGGAATTACTGGAAGGAGCTGTAAATCTGCGGGACTGCGAAACATCGCTGAAGCAAATGGATGTCTATGCCCTGGGCCTGGTGCTGTGGGAAGTGGCTACCCGCTGCTCGGATTTCTATGCCCCTGGTCAAGCAACACCTCCGTACAAAGCTCCCTATGAGCAGGAGGTGGGCTCCCATCCCAGCTTTGATCAAATGCAGGCGTTGGTGGTGCGGCACAAGGCGCGTCCCTTATTTCCCACCGGCTGGGGTGGAGGAGCAGCGGCCAAAGTGGTGCGGGATACTTGCGAGGACTGTTGGGATCATGATGCGGATGCTAGGCTGACCTCCTTGTGTGCCGAGGAGCGCATGCAGGAGATGTCGACATTAAGGCCACGAGCACAGGCTCAACCTTCCAGTCCACTGCTGAATACCAACAATCTGGTGGCCAGCCCAAATGCGGAACAGGGAATAAATATCATAGCCACAACGACAACGGCGGCTGCAGTCCATCACCAGATGAGCTCCGACACCACGGGACTTATACAGCCACCTCCCAATCAGCAGATACCTCTAGCTGCCTTGGAACGGGAGAAGAATCATCTGAGCTACCCGCAACAGCAATTGCAACCTTATCAGGGCAGGAATCCCTGCCAGGAGCGCAATCTGGCACCTCTGACAATGCGAACTCCGCCGGTTCTTGTGGAGCGGAGCAAGAAGCACAGTTTCCAGACGCAGCCTCAGGAGAACTCACTTTCTTGCTTGGAGCATGATGTGAGTGTGGAGGAGCTGATAGCCAGCCATCATCACCAGCAGCAAAAGAACACGATTGTCAGCACAGGTGGAAATGGCAATTCCTGCTTGGGTCAGGGATTTCCCAAGCAGCAGAACACGGATCAAAAACTCCGGGGATGGCATGGAGTAAGAGCCCTGATCCACAAGAAACTTTTCCGCAAGGAGCACGCCGAGGAGCTGTGTCGCCAGTTGCAGTTGGGAGAGGAGAAGTCCAATCTGGTGACGGCTCTTCGACGACCGAACAACCTGGATCTTAGTCCTCGCCTCGATAAACCTCCGCCGGTTCCGTTGAGGAGTGCAGAGCAACGGACGGGAACTCCGGCTCACATTGTACCCCGCTCGCTGTCCAGCAGCCTGATCAAGCACATCAACGGGAGCACCAACAATAACTCCATCCAGAGTCATGGTAGCGAACTGCAGACCCTCACCCGTCCGGCTTCGAAGCGAAGACCAGGTCACCTGCGCACCAACTCCCTGATGGCCACCACGGGTCAGGGGCCGCCGACGGAGCAGCAAATGCGTCGTCAGCACAGTCTGGAGGTGTTCCGTGAGGTATTCAGCGGACGGGGGAGCAGCGAGCGGTTGAGGGATCCCAGCGAGCGGGTCAAGACCCCGGGAGATGTGCCACCATCCGTACGGAAAGCCAGGGCCAGCAAGACACTGAGCTTGTACGACGATCGGATGATGGACTCCTCCCTGCTTAACATCCTCTAG
>dsec_GLEANR_19534_DROSE
ATGTTTTGTTTTTTGTTAGTTTTCGGTGTAAATGTGGTTTTAGTGCATTTAACAACTGGTGAATTCAGTGCGAATGTTCAGCCAGACGTTGAAGCTATGGCCGCCGCCGCTTTGAGTGGCATGGAAATGGGATCTGGACCAGGATTAGAGGGCTATGAGGATGCCGACAACGAGAAAAGCAAGGCCATGGAAAATGCCCGATCCCTAACCTGCTACTGCGATGGCAGTTGTCCGGACAATGTAAGCAATGGAACCTGCGAGACCAGACCCGGTGGCAGTTGCTTCAGTGCAGTCCAACAGCTTTACGATGAGACGACAGGGTTGTACGAGGAGGAGCGGACCTATGGATGCATGCCTCCCGAAGACAACGGTGGCTTTCTCATGTGCAAGGTAGCCGCTGTACCCCACCTGCATGGCAAGAACATTGTCTGCTGCGACAAGGAGGACTTCTGCAACCGTGACCTGTACCCCACCTACACACCCAAGCTGACCACACCAGCGCCGGATTTGCCCGTGAGCAGCGAATCCCTGCACACGCTAGCCGTCTTCGGCTCCATCATCATCTCCCTGTCCGTGTTTATGCTGATCGTGGCCAGCTTATGTTTCACCTACAAGCGACGCGAGAAGCTGCGCAAGCAACCACGTCTCATCAACTCCATGTGCAACTCGCAGCTCTCACCTTTGTCACAACTGGTGGAACAGAGTTCGGGCTCCGGATCGGGATTACCACTGCTGGTGCAAAGAACCATTGCCAAGCAGATTCAGATGGTGCGACTGGTGGGCAAGGGACGATATGGCGAGGTCTGGCTGGCCAAGTGGCGCGATGAGCGGGTGGCCGTCAAGACCTTCTTTACGACCGAAGAGGCTTCTTGGTTCCGCGAGACTGAAATCTATCAGACAGTGCTGATGCGACACGACAATATCTTGGGCTTCATTGCCGCCGACATCAAGGGTAATGGTAGCTGGACACAGATGTTGCTGATCACCGACTACCACGAGATGGGCAGCCTACACGATTACCTCTCAATGTCGGTGATCAATCCGCAAAAGCTGCAATTGCTAGCGTTCTCGCTGGCCTCTGGATTAGCCCACCTGCACGACGAGATCTTCGGAACCCCTGGCAAACCAGCTATCGCTCATCGCGATATCAAGAGCAAGAACATATTGGTAAAGCGGAATGGACAGTGCGCTATTGCTGACTTTGGACTGGCGGTGAAGTACAACTCGGAACTGGATGTCATCCACATTGCACAAAATCCACGTGTCGGCACACGCCGCTACATGGCTCCAGAAGTATTGAGTCAGCAGCTGGATCCCAAGCAGTTTGAAGAGTTCAAGCGGGCGGATATGTATTCAGTGGGTCTCGTTCTGTGGGAGATGACCCGTCGCTGCTACACACCCATATCGGGCACCAAGACGACCACCTGCGAGGACTACGCCCTGCCCTACCACGATGTGGTGCCCTCGGATCCCACGTTCGAGGACATGCACGCTGTTGTGTGCGTAAAGGGTTTCCGGCCGCCGATACCATCGCGCTGGCAGGAGGATGATGTACTCGCCACAGTATCCAAGATCATGCAGGAGTGCTGGCACCCGAATCCCACCGTCCGGCTGACTGCCCTGCGCGTAAAGAAGACGCTGGGGCGACTGGAAACAGACTGCCTAATCGATGTGCCCATTAAGATTGTGTAA
>dsec_GLEANR_3790_DROSE
ATGGAGTCCAATATATTTTTAGGATTTCTATTGATGTTTCTGCTGTACAATAATGCCAGAGCCGAAATCAGCGATCATCTGCGCGAGGACATTCCGGATTTAGACATGGAGCCCTCCTCCGCCTCATCCGCCCATCTCAATGGCAAGGAGCTACCGGCCGTTCCACAGAACTCGGTGCAGACGCATCCCAGATACAAATGCTACTCCTGCGAACCGCCCTGTCGGGATCCCTATGAGTTTACCCACACCTGCCAGAATGCGATTCAGTGTTGGAAGTCGCGCACCCGCGATGCCGATGGTCAGGTGCAGGAGTCACGCGGCTGCAGCACCTCGCCGGATCAACTGCCCATGATCTGCAGCCAGAACTCGTTGAAGATCAACGGGCCCAGTAAACGCAATACGGGGAAGTTCGTCAATGTGGTCTGCTGTGCCGGCGATTACTGCAATGAGGGCGACTTTCCGGAACTGCTGCCCTTCGACAACAATGATGTGACGGTGATAACCGCGGATACCAGTAGCATAAGCAAGATGCTCGTCGCCGTTCTAGGTCCTTTTCTGGTCATCGCTCTGCTGGGCGCGGTGACCATCTTCTTCATTCGTCGCAGCCATCGCAAGCGTCTGGCTGCCTCGCGAACCAAACAGGACCCGGAGGCGTATCTGGTCAATGATGAGCTGCTCCGCGCCACCAGCGCCGGTGACAGTACGCTGAGGGAGTATCTGCAGCACTCGGTGACCTCTGGCTCGGGCAGCGGATTGCCGCTGCTGGTGCAGCGTACGCTAGCCAAACAGGTCACCCTGATCGAGTGCATAGGACGAGGAAAATACGGCGAGGTTTGGCGCGGTCACTGGCATGGCGAAAGCATCGCCGTCAAGATATTCTTCAGTCGCGACGAGGAGTCCTGGAAGCGGGAGACAGAGATCTACAGCACCATATTGCTACGACATGAAAATATTCTCGGATTCATCGGCTCCGACATGACGTCGCGCAACTCGTGCACCCAACTTTGGCTGATGACGCACTACTATCCACTGGGCTCGCTCTTTGATCACCTAAACCGTAACGCCCTAAGCCACAACGATATGGTATGGATTTGCCTGTCCATAGCTAATGGGCTGGTGCACTTGCACACAGAGATATTCGGCAAGCAAGGCAAGCCAGCTATGGCCCACCGCGATTTGAAGTCCAAGAATATACTGGTGACCTCGAACGGATCCTGCGTGATAGCCGATTTCGGACTGGCCGTTACCCATTCGCACGTCACGGGACAACTGGACCTGGGCAACAACCCCAAAGTGGGCACCAAGCGCTACATGGCCCCAGAGGTTCTGGATGAAAGCATTGATTTAGAATGCTTCGAAGCACTGCGCCGCACAGATATTTACGCATTTGGACTTGTCCTCTGGGAGGTTTGTCGTCGCACCATTTCTTGCGGCATAGCAGAGGAGTACAAGGTGCCCTTCTACGATGTGGTGCCAATGGATCCCAGCTTCGAGGATATGCGCAAGGTGGTCTGCATCGACAACTACAGGCCCTCCATTCCCAATCGCTGGAGCTCGGATTCGTTAATGGCTGGCATGTCCAAGCTCATGAAGGAGTGCTGGCACCAAAACCCCAACGTGCGCTTGCCAGCGCTGCGCATCAAAAAGACTATACATAAGCTGGCTTCCGCTGACGAGAAGATACGTCTGGACTTCGACGAGGTCTGCGTTTAG
>dsec_GLEANR_3889_DROSE
ATGTTATCTGCGTCCCGGCTAATCTTCTTGGGCGCTCTGCTCGGCGCCTCCGTTTGCGCCTCCCCCATTGAGTTCGTAATGGACACCAGTTTAAATGGCTCTCGATCTGATCCTGCGACTGCAACCCACGCTGGCAAATGGCCACCGACGACGCTGAGGCCTCCATCTGGAACAGCTGGACAGGCTTATCAGTCGCCATCGTCGTCGCTGGCCGCTGATAACAGGAGCCACGACAACAACAACGCTAGCGCCGTGTCCATGCTGCTGCCGCAAGACAGCGACGCATCCGGAGCAGTAGCCCCTGCTGTTACTCCCCAGCTGCCCATCTACATTGCTCAGCCTAGCGCGAAAAAGCCAGAAAACAAGATTAAATGCCACTGTGACACGTGCAAGGAATCAAACAACATATGCGAGACGGACGGCTTTTGTTTCACGTCCGTGGAGAAGAACGCCGATGGAACCATCATCTTCAGCTACAGATGTCTGCACGAGTCTCAAATCTTTCCGCCGGGCCGCTCCATCTGGTGCAACGACGGGCTGCATGGCGGACCCACCGCCCGTCCAGTGGGTCGCAGTGGCGCCCATGCATGCTGCAAGGACAGGGACTTTTGCAACCGATTTCTGTGGCCCAAGACGAAGGACCAGCCAGGTGATCGTGTGGAAGAAGGGCGGCAGATCTCCGTCCAAGATTATGTGCCACACCGACTGACCAGCTGGGAGTTTGTGGCTATCATCCTAGGGGCCACCCTCTTCATTTGCTTCACGGGCACCAGTACGTGGTATTATTGCCAGCGTCGCAAGCGAATGGCCAGCGGAAGGCCGTTTGCCAAGGAGGATTCAGCATACGATCCTATATTGAATGGGAATACAACCATACACGACATCATTGAGATGACCACCTCCCGGTTCGGGTTCGGTCTTCCGCTGCTGGTGCAGCGTTCCATTGCCCGGCAGGTGCAGCTGTGCCACGTTATCGGTAAGGGACGTTTCGGCGAGGTCTGGCGTGGACGCTGGCGAGGCGAAAACGTGGCGGTCAAGATCTTCTCTAGTCGCGAGGAGTGCTCCTGGTTCCGTGAGGCGGAAATCTATCAGACGGTAATGCTGCGGCACGAGAACATTTTGGGATTCATAGCTGCGGATAACAAGGACAATGGAACTTGGACACAGTTGTGGCTCGTAACCGACTACCATGAGAACGGATCGCTCTTTGACTACCTAACCACGCACCCGGTGGACACCAACACCATGCTGAACATGTCGCTGAGTATTGCCACTGGACTGGCGCATCTGCATATGGACATTGTGGGCACTCGCGGCAAGCCCGCCATCGCCCATCGTGATCTCAAATCCAAAAACATACTGGTCAAATCAAATCTAAGCTGTGCTATTGGAGATTTGGGTCTGGCCGTGCGTCATGTGGAGAAGAATGACTCTGTGGACATACCTTCCACTCATCGCGTGGGTACCAAGCGCTATATGGCGCCCGAGGTGCTGGACGAGAGTATGAATGATCAGCACTTTGACTCGTACAAGCGGGCGGATGTGTACGCCTTTGGACTGATCCTCTGGGAGATTGCACGTCGCTGCAACATGGGCATGATATACGATGAGTATCAATTGCCATATTACGATGTCGTGCAGCCAGATCCCAGCATTGAGGAGATGAAAAAAGTGGTTTGCATCGAGAAGTGCCGACCAAACATTCCAAACCGCTGGCATGCCTCCGATGTGCTCCACAACATGGCCAAGGTGATGAAGGAGTGCTGGTATCCCAATCCTGTGGCCCGATTGACAGCGCTTCGCATCAAAAAGACACTTGCTAGCATCAGCGTGGAGGACAAGGTCAAGAACTGA
>dsec_GLEANR_8774_DROSE
ATGTCCAAATACGATCTGCTTTATCTAACGGCGCAGCTAACGCTGGTCTGCTGCCTAATTGGAATCCATGGATCCATTCTGCCCGGAAGTCACGGGATCATAGAATGCGAGCACTTCGACGAGAAGATGTGCAACACAACGCAGCAATGTGAAACACGGATAGAGCACTGTAAGATGGAGGCGGATAAGTTTCCCAGCTGCTATGTCCTTTGGTCGGTCAACGAGACAACGGGCATCCTGCGCATAAAGATGAAGGGCTGCTTCACGGACATGCACGAGTGCAATCAGACGGAGTGCGTGACCAGTGCGGAGCCACGGCAGGGAAACATCCACTTCTGCTGCTGCAAGGGATCGCGGTGCAATTCCAACCAGAAATATATTAAAAGCACCACGGAGGCAACCACACAAGTGCCCAAGGAAAAGACGCAGGACGGCAGCAATTTGATATACATCTACATTGGCACCTCCGTCTTCAGCGTGCTCATGGTCATCGTTGGCATGGGCCTTCTTCTCTACCGACGCCGCAAGCAGGCGCACTTTAACGAGATACCCACGCACGAGGCTGAGATCACAAACTCCTCGCCATTGCTCAGCAATCGTCCCATTCAGCTGCTGGAACAGAAGGCCAGTGGTAGATTCGGTGATGTGTGGCAAGCCAAGCTCAACAATCAGGATGTGGCCGTCAAGATCTTTCGCATGCAGGAAAAAGAATCGTGGACCACGGAGCACGATATCTACAAGCTGCCGCGCATGCGCCACCCGAACATCCTCGAATTCCTGGGCGTTGAGAAGCACATGGACAAGCCGGAGTATTGGCTGATATCCACGTACCAGCATAACGGATCACTGTGCGACTACCTCAAATCGCACACGATATCATGGCCAGAGCTGTGCCGCATCGCCGAGTCCATGGCCAATGGCCTGGCACATCTGCACGAGGAGATTCCGGCCTCAAAGACCGATGGGCTAAAACCTTCGATAGCTCACCGAGACTTCAAGTCTAAGAACGTACTGCTTAAGAGCGATCTGACGGCCTGTATTGCTGACTTTGGTTTGGCCATGATATTCCAGCCAGGCAAGCCCTGCGGCGATACACACGGTCAAGTAGGAACTCGACGTTACATGGCCCCAGAGGTGCTTGAGGGTGCCATCAATTTCAATAGAGACGCTTTCTTACGCATAGACGTCTACGCATGCGGTCTAGTCCTCTGGGAAATGGTGTCACGGTGTGACTTTGCCGGACCTGTCGGTGAGTTCCTGCTGCCTTTTGAGGCCGAGCTGGGTCAGAGGCCGTCGCTGGACGAAGTTCAGGAGAGTGTGGTAATGAAGAAGCTGCGCCCTCGCTTGCTCAACTCCTGGCGCGCTCATCCGGGACTTAATGTATTCTGCGACACAATGGAGGAGTGCTGGGATCACGACGCTGAGGCCCGTCTTAGCTCTTCCTGTGTGATGGAACGCTTTTCGCAGCTGAACAAGTATCCCTCAACCCAGTTGCTGATCAAGAACCACACCAACATTGACGATGCCAAGGAATCTACGAATTGCTTATAG
>dsim_GLEANR_10495_DROSI
ATGGAGTCCAATATATTTTTAGGATTTCTATTGATGTTTCTGCTGTACAATAATGCCAGAGCCGAAATCAGCGATCATCTGCGCGAGGACATTCCGGATTTAGACATGGAGCCCTCCTCCGCCTCATCCGCCCATCTCAATGGCAAGGAGCTACCGGCCGTTCCACAGAACTCGGTGCAAACGCATCCCAGATACAAATGCTACTCCTGCGAGCCGCCCTGTCGGGATCCCTATGAGTTTACCCACACCTGCCAGAATGCGATTCAGTGCTGGAAGTCGCGCACCCGCGATGCCGATGGTCAGGTGCAAGAGTCACGCGGCTGCAGCACTTCGCCGGATCAACTGCCCATGATCTGCAGCCAGAACTCGTTGAAGATCAACGGGCCCAGTAAACGCAATACGGGCAAGTTCGTCAATGTGGTCTGCTGTGCCGGCGATTACTGCAATGAGGGAGACTTCCCGGAACTGCTGCCCTTCGACAATAATGATGTGACGGTGATAACCGCGGATACCAGTAGCATAAGCAAGATGCTCGTCGCCGTTCTGGGTCCTTTTCTGGTCATTGCTCTGCTGGGCGCGGTGACCATCTTCTTCATTCGTCGCAGCCATCGCAAGCGTCTGGCTGCCTCGCGAACCAAACAGGACCCGGAAGCGTATCTGGTCAATGATGAGCTACTCCGCGCCACCAGCGCCGGTGACAGTACGCTGAGGGAGTATCTGCAGCACTCGGTGACCTCTGGCTCGGGCAGCGGATTGCCGCTGCTGGTGCAGCGTACGCTAGCCAAACAGGTCACCCTGATCGAGTGCATAGGACGAGGCAAGTACGGCGAGGTTTGGCGCGGTCACTGGCATGGTGAAAGCATCGCCGTCAAGATATTCTTCAGTCGCGACGAGGAGTCCTGGAAGCGGGAGACAGAGATCTACAGCACCATATTGCTACGACATGAAAATATTCTCGGATTCATCGGCTCCGACATGACGTCGCGCAATTCGTGCACCCCACTTTGGCTGATGACGCACTACTATCCACTGGGCTCGCTCTTTGATCACCTAAACCGTAACGCCTTAAGCCACAACGATATGGTATGGATTTGCCTGTCCATAGCTAATGGGCTGGTGCACTTGCACACAGAGATATTCGGCAAGCAAGGCAAGCCAGCTATGGCCCACCGCGATTTAAAGTCCAAGAATATACTGGTCACCTCGAACGGCTCCTGCGTGATAGCCGATTTCGGACTGGCCGTTACCCATTCGCACGTCACGGGACAACTGGACCTGGGCAACAACCCCAAAGTGGGCACCAAGCGCTACATGGCCCCAGAGGTTCTGGATGAAAGCATTGATTTAGAATGCTTCGAAGCACTGCGCCGCACAGATATTTACGCATTTGGACTTGTCCTCTGGGAGGTTTGTCGTCGCACCATTTCTTGCGGCATAGCAGAGGAGTACAAGGTGCCCTTCTACGATGTGGTGCCAATGGATCCCAGCTTCGAGGATATGCGCAAGGTGGTCTGCATCGACAACTACAGGCCCTCCATTCCCAATCGCTGGAGCTCGGATTCGTTAATGGCTGGCATGTCCAAGCTCATGAAGGAGTGCTGGCACCAAAACCCCAACGTGCGCTTGCCAGCGCTGCGCATCAAAAAGACTATACATAAGCTGGCTTCCGCTGACGAGAAGATACGCCTGGACTTCGACGAGGTCTGCGTTTAG
>dsim_GLEANR_10601_DROSI
ATGTTATCTGCGTCCCGGCTAATCTTCTTGGGCGCTCTGCTCGGCGCCTCCGTTTGCGCCTCCCCCATTGAGTTCGTAATGGACACCAGTTTAAATGGCTCTCGATCTGATCCTGCGACTGCAACCCACGCTGGCAAATGGCCACCGACGACCAAAGCGCCGGCGCTGAGGCCTCCATCTGGAACAGCTGGACAGGCTTATCAGTCGCCATCGTCGTCGCTGGCCGCTGATAACAGGAGCCACGACAACAACAACGCTAGTGCCGTGTCCATGCTGCTGCCGCAAGACAGCGACGCATCCGGAGCAGTAGCCCCTGCTGTTACTCCCCAGCTGCCCATCTACATTGCTCAGCCTAGCGCGAAAAAGCCAGAAAACAAGATTAAATGCCACTGTGACACGTGCAAGGAATCGAACAACATATGCGAGACGGACGGCTTTTGTTTCACGTCCGTGGAGAAGAACGCCGATGGAACCATCATCTTCAGCTACAGTTGCATGGTTGTCAAGTACAATATGCAGCGGAGTAAGCCCTTCGAATGCCTCACCAGTAACGAAAGGTTCGATACGTATAGGATTGATTGCTGTAAGAGTGATTTCTGCAATAAGAATGAGATTATGAAGAGGATATTTGAAACAGATTATGTGCCACACCGACTGACCAGCTGGGAGTTTGTGGCTATCATCCTAGGGGCCACCCTCTTCATTTGCTTCACGGGCACCAGTACGTGGTATTATTGCCAGCGTCGCAAGCGCATGGCCAGCGGAAGGCCGTTTGCCAAGGAGGATTCAGCATACGATCCTATATTGAATGGTAATACAACCATACACGACATTATTGAGATGACCACCTCCGGTTCGGGTTCGGCTGGTCTTCCGCTGCTGGTGCAGCGTTCCATTGCCCGGCAGGTGCAGCTGTGTCACGTTATCGGTAAGGGACGTTTCGGCGAGGTCTGGCGTGGACGCTGGCGAGGCGAAAACGTGGCGGTCAAGATCTTCTCTAGCCGCGAGGAGTGTTCCTGGTTCCGTGAGGCGGAAATCTATCAGACGGTAATGCTGCGACATGAGAACATTTTGGGATTCATAGCTGCGGACAACAAGGACAATGGAACTTGGACACAGTTGTGGCTCGTAACCGACTACCATGAGAACGGATCGCTCTTTGACTACCTAACCACGCACCCGGTGGACACCAACACCATGCTGAACATGTCGCTGAGTATTGCCACTGGACTGGCGCATCTGCATATGGACATTGTGGGCACTCGCGGCAAGCCCGCCATCGCCCATCGTGATCTCAAATCCAAAAACATACTGGTCAAATCAAATCTAAGCTGTGCTATTGGAGATTTGGGTCTGGCCGTGCGTCATGTGGAGAAGAATGACTCTGTGGACATACCTTCCACTCATCGTGTGGGTACCAAGCGCTATATGGCGCCCGAGGTGCTGGACGAGAGTATGAATGATCAGCACTTTGACTCGTACAAGCGGGCGGATGTGTACGCCTTTGGACTGATCCTCTGGGAGATTGCACGTCGCTGCAACATGGGCATGATATACGATGAGTATCAATTGCCATATTACGATGTCGTGCAGCCAGATCCCAGCATTGAGGAGATGAAGAAAGTGGTTTGCATCGAGAAGTGCCGGCCAAACATTCCAAACCGCTGGCATGGCTCCGATGTGCTCCACAACATGGCCAAGGTGATGAAGGAGTGCTGGTATCCCAATCCTGTGGCCCGATTGACAGCGCTTCGCATCAAAAAGACACTTGCTAGCATCAGTGTGGAGGACAAGGTCAAGAACTGA
>dsim_GLEANR_13341_DROSI
ATGAATTGGGCTATCTATGTTTTGTTGGCCCTGATCTCGCTGGGCAGAGCAACACCTGTTCCCAATCGCCAGTATAGCTGTATGAGCTACCAGGAGGATGACAACTCATTTCACGATGATGATGGCGATCAGGACTCTAGTGGCGAGCTGCAGGAGCAGCAGGTGGAGTCCACTCCGATTCCGAGCGAGCCACATAGACGCACCTGCCCAGATGGCTACACTTTCTGTTTCACCATCTGGAACCAGACGGCCAATGGAGCGCGGGTTGTTAAGCAGGGTTGCTGGAAGGACAACACGGATCGCACTTCCATTTGCAGCCAGTCGGAGTGCACCAGCTCGGCTCCCACCTCGAAGACCAGTTCTTTGTACTACTGTTGCTGCTCGGGAGGATTGTGCAATGCCCAGTATGCCGTGGTCGAACCAGCACCTCTGGAACTGGGCTCCAATGAGGGACGGACTTCGATCACAAATCGGGCGACAGAAAAACAGCACCAGTCCTTTTTGGCCAGTACAATGCTGGGCCTTGCCGGTGGACTCACAGCCCTCACCATCGGCATCTTCCTGGCTGTTCAATACTGCCGCACGGCCAAGGAGAAGCCGGAACCCGAGGAGTCTCCTCTGGCGCCATCGGGCCCTGGCTACAGTTCCAATCTCAGGAATGTGGACAACATGAATTTGATCGGCATGCTGGGCAGCGGCAAGTATGGAACTGTGATGAAGGGATTGCTCCACGATCAGGAGGTGGCGGTAAAGATATATCCCGAAGAGCATCATCAGTACTATGTGAACGAGAGGAACATCTACGCCTTGCCTTTGATGGAGTGTCCTGCGCTGTTGAGCTATTTCGGCTACGATGAACGCTGCACCATGGACGGTCGAATGGAGTATCAGCTGGTACTATCTCTGGCTCCCCTCGGATGCCTCCAGGATTGGTTGATAGCCAATACCCTGACCTTCAGCGAATGCTGTGGAATGCTGCGGTCCATCACGCGTGGAATCTCGCACCTGCACACGGAACTCCGACTGGGGGATCAGCATAAGCCCTGTGTGGCTCATCGGGATATCAACACAAGGAATGTGTTGGTCCAAGCTGATCTTAGCTGTTGCATTGCCGATTTCGGTTTCGCCCTCAAGGTGTTTGGCTCCAAGTACGAGTACAAGGGCGAGGTGGCCATGGCGGAAACGAAGAGCATCAATGAGGTGGGCACCCTTCGCTACATGGCCCCGGAATTACTGGAAGGAGCTGTAAATCTGCGGGACTGCGAAACCTCGCTGAAGCAAATGGATGTTTATGCCCTGGGCCTGGTGCTGTGGGAAGTGGCTACCCGCTGCTCGGATTTCTATGCCCCTGGTCAAGCAACACCTCCCTATAAAGCTCCCTATGAGCAGGAGGTGGGCTCCCATCCCAGCTTTGATCAAATGCAGGCGTTGGTGGTGCGGCACAAGGCGCGTCCCTTATTTCCCACAGGTTGGGGTGGAGGAGCAGCGGCCAAAGTGGTGCGGGATACTTGCGAGGACTGTTGGGATCATGATGCGGATGCTAGGCTGACCTCCCTGTGTGCCGAGGAGCGCATGCAGGAGATGTCGACATTAAGGCCACGAGCACAGGCTCAACCTTCCAGTCCACTGCTGAATACCAACAATCTGGTGGCCAGCCCAAATGCGGAACAGGGAATAAATATCATAGCCACAACGACAACGGCGGCTGCAGTCCATCACCAGATGAGCTCCGACACCACGGGACTTATACAGCCACCTCCCAATCAGCAGATACCTCTAGCTGCCTTGGAACGGGAGAAGAATCATCTGAGCTACCCGCAACAGCAATTGCAACCGTATCAGGGCAGGAATCCCTGCCAGGAGCGCAATCTGGCACCTCTGACAATGCGAACTCCGCCGGTTCTTGTGGAGCGGAGCAAGAAGCACAGTTTCCAGACACAGCCTCAGGAGAACTCACTGTCTTGCTTGGAGCATGATGTGAGTGTGGAGGAGCTGATAGCCAGCCATCATCACCAGCAGCAAAAGAACACGATTGTCAGCACAGGTGGAAATGGCAATTCCAGCTTGGGTCAGGGATTTCCCAAGCAGCAGAACACGGATCAAAAACTCCGGGGATGGCATGGAGTAAGAGCCCTGATCCACAAGAAACTTTTCCGCAAGGAGCACGCCGAGGAGCTGTGTCGCCAGTTGCAGTTGGGCGAGGAGAAGTCCAATCTGGTGACGGCTCTACGACGACCGAACAACCTGGATCTTAGTCCTCGCCTCGATAAACCTCCGCCGGTTCCGCTGAGGAGTGCAGAGCAACGGACGGGAACTCCGGCTCACATTGTACCCCGCTCGCTGTCCAGCAGCCTGATCAAGCACATCAACGGGAGCACCAACAATAACTCCATCCAGAGTCATGGTAGTGAACTGCAGACCCTCACCCGTCCGGCGTCGAAGCGAAGACCAGGTCACCTGCGCACCAACTCCCTGATGGCCACCACGGGTCAGGGTCCGCCGACGGAGCAGCAAATGCGTCGTCAGCACAGTCTGGAGGTATTCCGTGAGGTATTCAGCGGACGGGGGAGCAGCGAGCGGTTGAGGGACCCCAGCGAGCGGGTCAAGACCCCGGGAGATGTGCCACCATCCGTACGGAAAGCCAGGGCCAGCAAGACACTGAGCTTGTACGACGATCGGATGATGGACTCCTCCCTGCTTAACATCCTCTAG
>dsim_GLEANR_15545_DROSI
ATATACAAATGCTACTCCTGCGAGCCGCCTTGTCGGGATCCCTATGAGTTTACCCACACCTGCCAGAATGCGATTCAGTGCTGGAAGTCGCGCACCCGCGATGCCGATGGTCAGGTGCAGGAGTCACGCGGCTGCAGCACCTCGCCGGATCAACTGCCCATGATCTGCAGCCAGAACTCTTTGAAGATCAACGGGCCCAGTAAACGCAATACGGGGAAGTTCGTCAATGTGGTCTGCTGTGCCGGCGATTACTGCAATGAGGGAGACTTTCCGGAACTGCTGCCATTCGACAACAATGATGTGACGGTGATAACCGCGGATACCAGTAGCATAAGCAAGATGCTCGTCGCCGTTCTGGGTCCTTTTCTGGTGATCGCTATGCTGGGCGCGGTGACCATCTTCTTCATTCGTCGTAGCCATCGCAAGCGTCTGGCTGCCTCGCGAACCAAACAGGACCCGGAGGCGTATCTGGTCAATGATGAGCTGCTCCGCGCCACCAGCGCCGGTGACAGTACGCTGAGGGAGTATCTGCAGCACTCGGTGACCTCTGGCTCGGGCAGCGGATTGCCGCTGCTGGTGCAGCGTACGCTAGCCAAACAGGTCACCCTGATCGAGTGCATAGGACGAGGCAAATACGGCGAGGTTTGGCGCGGTCACTGGCATGGTGAAAGCATCGCCGTCAAGATATTCTTCAGTCGCGACGAGGAGTCCTGGAAGCGGGAGACAGAGATCTACAGCACCATATTGCTACGACATGAAAATATTCTCGGATTCATCGGCTCCGACATGACGTCGCGCAACTCGTGCACCCAACTTTGGCTGATGACGCACTACTATCCACTGGGCTCGCTCTTTGATCACCTAAACCGTAACGCCCTAAGCCACAACGATATGGTATGGATTTGCCTGTCCATAGCTAATGGGCTGGTGCACTTGCACACAGAGATATTCGGCAAGCAAGGCAAGCCAGCTATGGCCCACCGCGATTTGAAGTCCAAGAATATACTGGTCACCTCGAACGGCTCCTGCGTGATAGCCGATTTCGGACTGGCCGTTACCCATTCGCACGTCACGGGACAACTGGACCTGGGCAACAACCCCAAAGTGGGCACCAAGCGCTACATGGCCCCAGAGGTTCTAGATGAAAGCATTGATTTAGAATGCTTCGAAGCACTGCGCCGCACAGATATTTACGCATTTGGACTTGTCCTCTGGGAGGTTTGTCGTCGCACCATTTCTTGCGGCATAGCAGAGGAGTACAAGGTGCCCTTCTACGATGTGGTGCCAATGGATCCCAGCTTCGAGGATATGCGCAAGGTGGTCTGCATCGACAACTACAGGCCCTCCATTCCCAATCGCTGGAGCTCGGATTCGTTAATGGCTGGCATGTCCAAGCTCATGAAGGAGTGCTGGCACCAAAACCCCAACGTGCGCTTGCCAGCGCTGCGCATCAAAAAGACTATACATAAGCTGGCTTCCGCTGACGAGAAGATACGCCTGGACTTCGACGAGGTCTGCGTTTAG
>dsim_GLEANR_4190_DROSI
ATGTCCAAATACGATCTGCTTTATCTAACGGCGCAGCTAACGCTGGTCTGTTGCCTAATTGGAATCCATGGATCTATTCTGCCCGGAAGTCACGGGATCATAGAATGCGAGCACTTCGACGAGAAGATGTGCAACACAACGCAGCAATGTGAAACACGGATAGAGCACTGTAAGATGGAGGCGGATAAGTTTCCCAGCTGCTATGTCCTTTGGTCGGTCAACGAGACAACGGGCATCCTGCGCATCAAGATGAAGGGCTGCTTCACGGACATGCACGAGTGCAATCAGACGGAGTGCGTGACCAGTGCGGAGCCACGGCAGGGAAACATACACTTTTGCTGCTGCAAGGGATCGCGGTGCAATTCCAACCAGAAATATATTAAAAGCACCACGGAGGCAACCACACAAGTGCCCAAGGAGAAGACGCAGGACGGCAGCAATTTGATATACATCTACATTGGCACCTCCGTCTTCAGCGTGCTCATGGTCATCGTTGGCATGGGCCTTCTTCTCTACCGACGCCGCAAGCAGGCGCACTTTAACGAGATACCCACGCACGAGGCTGAGATCACAAACTCCTCGCCATTGCTCAGCAACCGTCCCATTCAGCTGCTGGAACAGAAGGCCAGTGGTAGATTCGGTGATGTGTGGCAAGCCAAGCTCAACAATCAGGATGTGGCCGTCAAGATCTTTCGCATGCAGGAAAAAGAATCGTGGACCACGGAGCACGATATCTACAAGCTGCCGCGCATGCGCCACCCGAACATCCTCGAATTCCTGGGCGTTGAGAAGCACATGGACAAGCCGGAGTATTGGCTGATATCCACCTACCAGCATAACGGATCACTGTGCGACTACCTCAAATCGCACACGATATCATGGCCAGAGCTGTGCCGCATCGCCGAGTCCATGGCCAATGGCCTGGCACACCTGCACGAGGAGATCCCGGCCTCAAAGGCCGATGGGCTAAAACCATCGATAGCTCACCGAGACTTCAAGTCTAAGAACGTACTGCTTAAGAGCGATCTGACGGCCTGTATTGCTGACTTTGGTTTGGCCATGATATTCCAGCCAGGCAAGCCCTGCGGCGATACACACGGTCAAGTAGGCACTCGACGTTACATGGCCCCAGAGGTGCTTGAGGGTGCCATCAATTTCAATAGAGACGCTTTCTTACGCATAGACGTCTACGCATGCGGCCTAGTCCTCTGGGAAATGGTGTCACGGTGTGACTTTGCCGGACCTGTCGGTGAGTTCCTGCTGCCTTTTGAGGCCGAGCTGGGTCAGAGGCCGTCGCTGGACGAAGTTCAGGAGAATGTGGTAATGAAGAAGCTGCGCCCTCGCTTGCTCAACTCCTGGCGCGCTCATCCGGGACTTAATGTATTCTGCGACACAATGGAGGAGTGCTGGGATCACGATGCTGAGGCCCGTCTTAGCTCTTCCTGTGTGATGGAACGCTTTGCGCAGCTGAACAAGTATCCCTCAACCCAGTTGCTGATCAAGAACCACACCAACATTGACGACGCCAAGGAATCTACGAATTGCTTATAG
>dvir_GLEANR_13493_DROVI
ATGACTGGGCGCCTGTGGAGCTGGAAGCGCAGCGTGCTGCTTATCTTGGCCATGAGTACCCTGGCATTGGCCTCGCCTGCGCCAAGTCGACAGTACAGCTGCATGAGCTACAAGGAGAACGACAATAGCCAACACGACGATGACTATGAGCAGGAGAACAGTGAAGGCATCAGCACGGAGCAGCAGCAGCAGTATCTAGAGACGAGTACGACGCCCAGCGTGCCGCACAAACGCAGCTGCACGGAGGGTTATACCTTCTGTTTCACCCTGTGGAACCAGACATCGAACGGCACCCGATTGGTTAAGCAGGGCTGCTGGAAGGACACGACGGATCGCAATTCCATTTGCAGTCAAACGGAGTGCACCAGCTCAGCGCCCACGTCACGCAACAATAGCCTGTACTATTGCTGCTGCTCGGGGGAACTGTGCAATGCTCAGGTGTCCATTGTGGAGCCGGCGCCACTGGAACTGGCCAACAATGTGCAATCGGCGGTGTCCAATCGGGCTGCATCCCATCAGCAAAACTCTGTCAGAGCCACAACGCTGCTCAGCTGTGTTGGACTCCTAACGCTCATCATCATTGGCATGCTGTTGGCGATGCAATATTGTCGTGGCGTGAAGGAGAAGAGTGAGCCAGAAGAGTCGCCGCTGGCACCGTCGGGACCCGGCTACAGTTCCAATCTGCGCAATGTAGATAATATGAATTTGATCGGCATGCTGGGCAGCGGCAAGTATGGCACTGTGATGAAGGGACTGCTGCATGAACAGGAAGTGGCTGTTAAGATCTATCCAGAAGCCCATCACCAGTATTATGTGAACGAAAGGAACATCTATGCATTGCCATTGATGGACTGTCCGGCTCTGCTCAGCTACTTTGGCTACGATGAACGCCGCACCATGGATGGCCGCATGGAGTATCAGTTGGTTTTATCCTTGGCACCGTTGGGCTGCCTTCAGGATTGGCTAATTGCCAATAGCACAGACTTTGCCCAGTGTTGTGGCATGTTGCGCTCCATTACGCGTGGCCTATCCCATTTGCACACGGAACTGCGCTTGGGTGATCTGCACAAGCCATGCGTGGCCCATCGGGATCTCAATTCGCGCAATGTTCTGGTTCAGGCAGATCTCAGCTGTTGCATCGCAGACTTTGGATTTGCACTGAAGGTATTCGGTTCAAAGTATGAGTACAAGGGCGAGGTGGCCATGGCCGAGACCAAGAGCATCAATGAGGTAGGCACGCTGCGTTACATGGCTCCGGAGCTGCTCGAGGGTGCCGTCAATTTGCGGGACTGTGAGACATCGCTCAAACAAATGGATGTGTATGCACTGGGCCTGGTGCTGTGGGAGGTGGCCACACGCTGCTCGGAGTTCTATGCGCCTGGCCAGCTGACGCCGCCCTATAAGGCGCCCTACGAACAGGAAGTGGGTCCGCATCCCAGTTTCGATCAGATGCAGGCATTGGTGGTGCGTCACAAGGCGCGCCCTCTGTTCCCAGCGGGCTGGGGCGGGGGCGCCGCCGCCAAGCTTGTGCGCGATACCTGCGAGGATTGTTGGGATCATGATGCAGATGCCAGGCTAACTTCACTTTGTGCCGAAGAGCGCATGCAGGAGATGTCTAGCCTGCGTCCACGGCTGCAGGCTCAGCCGGCTAGTCCGCTGCTTAATACCAACAACCTGGCGTTGCCTGCGGCTCAGCTGCAAGTGAGCACGATCAGCAACACCACAACCACTGCGGCTGCAGTGCATCAGGCACAAACGCAGCTAACGTCAGCCGACGGTGGTTTGCTGCAGCCGCCACCGAATCAACAGTTTCCCACAGAAAAGAACCACTTAAACTATGCACAGCCCCAGCTGCAGCCACATCTGCAGGGTCGCAATCCCTGTCAGGAGCGCAATCTGGCGCCGCAGCCGTTGCGTACGCCGCCTGTTCTGGTAGAGCGCAGTAAGAAGCACAGCTTCCAGCCGCAGCAGGAGCAGAGTCTGTCCTGCCTGGAGCATGATGTGAGCGTGGAAGAGCTCATTGCCAGCCATCAGCAAAAGCAGAACTCCAGCCTGGGTCAGGGCTTTCCCAAACAACAAAACACGGATCATATGCTGCGCGGCTGGCATGGCGTGCGCGCCTTGATTCACAAGAAACTCTTCCGCAAGGAGCACGCCGAGGAGCTGTGCCGGCAGCTGCAATTGGGCGAAGAGAAGTCAAATCTTGTGGCTGCGCTAAAGGGCATGGACAATGCACATTTGGCGAGCGGACTGAGGCGGCCCAACAACCTGGACTTGAGTCCCTTGCCGCCACTGGACAGAGCCAATCTGCTGCAGCTGCGCAGCGCAGAGCAGCGTACTGGCACCCCCGCTCACATTGTGCCCCGCTCGTTGTCCAGCAGCCTAATCAAACACATTAACAGCAACGGCAACAACAACAACAACAACATCAACGAGAACGAGCTGCACACATTGTCTGGCTCCCGGGCTCCAAAGCGGCGTCCCGGACATCTGCGCACAAATTCGCTGCTGGTGACCAGCAACAGTGGCAGCAATATGCCGCCGCCCACGGAGCAGCAGCTGCGCCGCCAGCACAGTCTAGAAGTCTTTCGTGAGGTATTTAGTGGGCGTGGAAGCAGCGAACGACTGCGCGATCCCAGCGAACGGGTGAAAACGCCCGGCGATGTGCCGGCATCGGTGCGCAAGGCGCGCGCCTCAAAGACCCTGAGTCTGTACGATGATCGCATGATGGACTCATCGCTGCTGAATATACTCTAG
>dvir_GLEANR_15411_DROVI
ATGTGGAACAGAAGTGTTTCGTCAATTTATATTGTTTTTGTGTTGCTTGTGCTAATTCAAAATGGTGATTTTCGGGCCTACGAAGACGTTGCAGTTATTGAAACTGCTGCTGCAGCCGTGCTAAACGGTGCAGCAATCACAGCCCATCACGAAAAGCGTAGAAATAATGCACGCTCAATGATTTGCTACTGCGATGGCAGCTGCCCGAATAATGTAAGTAACGGCACCTGCGAGACTCGGCCGGGTGGCAGTTGCTTCAGTGCCGTTGAGGAGGTATACGATGAGATAACTGGCACCTACGAGGAGGAGCGCACTTTTGGCTGCATGCCGCCCGAGGAGAACGGTGGCTTATTGATGTGTAAAGTGGCGGTTGTGCCGCACATTCATGGCAAGAATATTGCCTGCTGCGAAGATAAAGATTTCTGCAATCGTGAGCTGCAGCCCGAATTCATGCCGAAGATGACCACAGCTGCGCCCGAATTGCCCGTAAGCAGTGAATCTGTGCACACTCTGGCCCTGTTCGCCTCCATCATTGTGAGCATGTCCGTTTTTATTGTGGTGCTCTTTATACTTTGTCTGGTCTATAAGCGCCGCGAGAAGCTGCGCAAACAGCCCGGCCTCATAAACTCCATGTGCAACTCGCAAATCTCACAGCTGGTGGAACAAAGTTCTGGATCAGGATCCGGTTTACCGCTGCTGGTGCAGCGTACAATTGCCAAGCAGATTCAGATGGTGCGTCTGGTGGGCAAGGGTCGCTACGGCGAGGTGTGGCTGGCAAAATGGCGCGACGAGCGTGTTGCCGTGAAGACCTTCTTTACCACTGAGGAAGCATCCTGGTTTCGTGAAACGGAAATATACCAAACGGTCCTTATGCGACACGAGAATATTTTGGGCTTCATTGCCGCCGATATAAAGGGTAACGGAAGCTGGACACAAATGCTCTTGATCACCGACTACCATGAGATGGGCAGCCTGCACGACTACTTGTCCACATCGGTGATCAATCCACAGAAACTACAGCTGCTGGCCTTTTCGCTTGCCTCCGGCTTGGCCCATCTGCACGACGAGATCTTTGGTACGCCGGGCAAGCCGGCCATTGCGCACAGGGACGTTAAGAGCAAGAATATACTAGTGAAGCGCAACGGACAGTGCGCCATTGCTGACTTTGGACTAGCCGTTAAATATATCTCGGAGCTGGATGAGATACACATTGCACAGAATACGCGTGTGGGCACCCGCCGCTATATGGCACCGGAGGTGCTCAGCCAGACACTCAATCCGCAACAATTCGAAGAATTTAAACGCGCCGACATGTACTCCGTGGGCCTGGTACTATGGGAGATTGCCAGACGTTGCTATACGCCAATTTCGGGCACCAAGACGACCACCTGCGAGGACTACGCGTTGCCCTATCATGATGTGGTGCCCTCCGATCCCACCTTTGATGATATGCATGCCGTTGTGTGCGCCAAGGGCTACCGACCGCCGATACCGCTGCGCTGGCAGGAGGATGATGTGCTTGCCACCGTCTCTAAAATTATGCAGGAGTGCTGGCATCCGAATCCAACGGTGCGTCTCACCGCGTTGCGTGTAAAGAAAACGCTAGGTCGTCTCGAAGCGGACTGCCTCATCGATGTGCCCATGAAGATTGTCTAG
>dvir_GLEANR_6557_DROVI
ATGTGGACGCAGCTGCTCTGCCTGCTGGCGCTGCTCAACGCCAGCTGCGCTTCGCCCGTTGAGATTGTCGTACAACCAACTGAAGCTGGCCACAAATTGCTGCCAGCGGCGACAACAACAACAACAAATGAAACAGCTGGCGCTTATCTAACGAAATCGTCGCTGCCTTTTGCTGATAACAGCGGCCATGGCAACAACAACAACAGCAATAACAGCAACAACTCTGTGCCCATACAATTGCCCGCAACAGACGCTGCCTCAGGCTCTGCCGTCGCCGTCGCCGCCGCCGCCGCCGCTGCTGCTGCTGCCCCTCAGCAGAGAATGTCGGCGCCGACTTATCCGCCGCTGCAGAACAAGAAGCACGAGAAAACGATCAAGTGCCATTGCGATATCTGCAAGGAGACGAATCACATATGCGAAACGGATGGATATTGTTTCACCTCCGTGGAAAAGGACACTGATGGCAAAATAATCTTCAGTTTTCGTTGCCTCGATAAGCGCTACGAGCTGTATCGTGAGCCGCTGGAATGCCTCTCAAGTCGCAGTAAACAAGATACGTTTAAAATTAGCTGTTGTAATAAGGATTTCTGCAATAAAGAAGAGCTTATGAAAAGGATATTTGAAACAGATTTTATGCCCAATAAGACACTGACTAGTTGGCAATTGGTGGTCATCATTGTGGGCGTCACCGTGATTATCTGCTTTACCGGCACCATGGCCTGGTATTATTGTCAGCGCCGCAAGCGTTTGGCGAATGGACGACCCTTCGCCAAGGAGGACTCTGTCTACGATCCCATACTGAATGGCAACACTACGCTACATGATATTATTGAGATGACAACCTCGGGCTCCGGATCCGCTGGTCTGCCGCTGCTCGTGCAGCGCTCCATTGCACGCCAGGTGCAACTGTGTCATGTCATTGGCAAGGGACGTTTCGGTGAGGTGTGGCGCGGTCGCTGGCGTGGCGAGAATGTCGCCGTCAAGATCTTCTCCAGTCGCGAGGAGTGCTCTTGGTTCCGCGAGGCGGAGATTTATCAAACCGTCATGTTGCGTCACGAGAATATATTGGGTTTCATTGCAGCGGACAACAAGGACAACGGCACCTGGACACAGCTTTGGCTGGTCACGGACTACCATGAGAATGGCTCGCTGTTTGATTATTTGACCACACACTGTGTGGACACCAATGTCATGTTGAATATGGCGCTGAGCATTGCCACGGGACTGGCGCATCTGCACATGGACATTGTGGGCACGCGGGGTAAGCCCGCTATAGCGCATCGTGATCTCAAATCAAAGAACATACTGGTCAAGTCGAATTTGAGCTGTGCCATCGGTGATCTGGGCCTGGCGGTTAGGCATGTGGAGAAGGATGACTCTGTGGATATACCCTCCACGCATCGCGTCGGCACCAAACGCTATATGGCGCCCGAGGTGCTCGACGAGAGCATGAACGCCCAGCACTTCGATTCGTACAAGCGTGCGGATGTCTACGCCTTTGGCCTGATACTCTGGGAGATAGCGCGTCGCTGCAACATGGGCATGATCTATGAGGAATATCAACTACCCTACTGGGATGCCGTGCAGCCCGATCCGAGCATCGAGGAAATGAAGAAGGTGGTTTGCATTGAGAAGAGCCGGCCGAATATACCCAATCGCTGGCACGGCTCCGATGTGCTGCACAACATGGCCAAGGTCATGAAGGAGTGCTGGTATCCCAATCCTGTGGCGCGACTCACAGCGTTGCGCATCAAAAAGACGCTGGCCAGCATACGTGTCGAGGACAAGGTCAAGAACTGA
>dvir_GLEANR_6614_DROVI
ATGGAGTCAAATTTATTTTTGGTTTTCCTGTTGTCATTTTTTTTATATAAAAATGCAAAAGCGGAAATCAGTGGACTTTTGCTAGATGAGCAACAGGATATGGACATGGAGCTACCGCCGAGCATTAATGGAAAGGAATTTCCAGCAATACCGCAAAACTCCTTACTAACGCATCCCAGATTAAAATGTTTTGCGTGCGAACCACCCTGTCTCGATCCCAATGAGCATGCACATACGTGCCAGAACGCTATACAGTGCTGGAAATCTCGCACACGCGATGCCGTTGGCCAGGAGCAAGTGTCTCGCGGCTGCACCACGTCGCAGGATCAATTGCCACTGATTTGCAATCCGATTGGTTTAAATAAGCTCAGCGGACCCGCAAAACGCAACACGGCAAAATTCATAAATGTCGTTTGCTGTGCCAGCGATTTTTGCAATGACGGTGAATTTCCCGAGCTGCCACCGTTTGTCAGCGGCGATGTGGCAACGGTGATCACAGCCGATAGCAGCAATATAAGCAAAATGGCCGCCGCCATTTTGGGCCCATTTCTGGTCATCACGCTGATGGGCGCAGTGGCCGTTTGCTTTATGCGGCGCAGCCATCGTAAGCGTCTGGCGGCAACCCGAGTTAAACAGGATCCCGAATCATATTTGGTTAACGATGAATTGTTGCGCGCCACCAGCGCTGGGGATAGTACTCTACGCGAATACCTGCAACATTCGGTTACTTCCGGTTCGGGAAGCGGCTTGCCGCTGTTGGTACAACGGACGCTGGCCAAACAGGTGACGCTCATTGAATGTATTGGCCGTGGCAAGTACGGTGAGGTGTGGCGTGGTCACTGGCACGGCGAGAGCATTGCCGTCAAAATATTCTTCAGTCGTGACGAGGAGTCGTGGAAACGTGAAACTGAAATCTACAGCACCGTGCTGCTGCGCCATGAGAACATACTTGGCTTTATTGGCTCCGACATGACCTCACGGAACTCGTGCACCCAGCTCTGGCTAATGACGCACTACTATCCACAGGGCTCGCTCTTTGATCATCTGAATCGGAATGCACTCAGCCATAATGATATGATTTGGATCTGTTTGTCAATTGCCAATGGATTGGTCCATCTACACACTGAAATCTTTGGCACTGAGGGCAAGCCCGCCATGGCACATCGGGATTTGAAGTCGAAGAACATATTGGTCACCGCAAATGGTACCTGTGTCATAGCTGATTTTGGTTTGGCGGTTACACACTCGCATGTGACGGGACAACTGGATTTGGGCCACAATCCCAAAGTGGGCACCAAGCGTTATATGGCACCCGAGGTCTTGGATGAGAGCATTGACATGGAGTGCTTTGAGGCACTGCGACGCACTGATATCTACGCTTTTGGACTGGTGCTGTGGGAGGTTTGCCGGCGCACCATTTCGTGCGGCATTGCCGAGGAGTACAAGGTGCCCTTCTATGATGTGGTCCCCATGGATCCCAGCTTTGAGGATATGCGCAAAGTCGTCTGCATTGACAACTATCGACCATCCATACCCAATCGCTGGAGCTCAGATTCGCTACTGGCCGGCATGTCCAAGCTAATGAAGGAGTGCTGGCATCAGAATCCGAATGTGCGTTTGCCAGCGTTGCGCATTAAAAAGACTATACATAAATTAGCTTCCGTTGACGAGAAGATACGTTTAGACTTTGATGAAGTTTGCGTTTAG
>dvir_GLEANR_8372_DROVI
ATGTCCAAATACGAATACAAGTTGTTTTATCTGGTGGGGCAGCTTATTCTAGGCTGCCAGATGCTGCTACTGGCCAGTGGCGCCATTCTGCCCGAGGGGCACAACATTAACTGCGAGCACTATGACGAAAAGGATTGCAATACGTCCAATGATTGCGGCATCACCATCGAGCGCTGCCAAGTGGAGGCTGACAAATTTCCCAGCTGCTATGTCTTGTGGAGTGCCGACGATGTGACGGGCATCGAGAAAATCAAAATGAAGGGCTGTTTCACGGACATGCATGAGTGCAATCAGACCGCGTGCATTACCAGCACCCAGCCGCGACAGGGTAACATACATTTCTGCTGTTGCAAGGGCTCCATGTGCAACACGCAGTACAAATGGATAGCGCCCACCACGGAGGCAACAACACAAGTGCCCAAAGAGAAGACACAGGACAACAACAATATGACCTTTTATATTATTTGCTCGTCGGCCTTTGCCGTTCTGGTCGTCTTACCCATATTTGTTTACGCATTTTATAGACGCCTCAAGCAGGTCCACTTCAATGAGATACCCAAGCACGAGGCGGAAATCACAAATGCATCACCGCTGCTCAGCAACCGTCCCATACAATTGCTGGAGCAGAAGGCAAGCGGCCGATTTGGCGATGTCTGGCAGGCCAAGCTGCATGGCCAGGATGTGGCCGTGAAAATCTTTCGCATGCAGGAGAAGGATTCATGGACAACAGAGAATGAGATTTATAAGCTGCCTCGCATGCGGCATCCAAATATTTTAGAGTTTCTGGGCGTGGAGAAGCATTTGGATAAGCCCGAGTATTGGCTAATATCCACATATCAGCATAATGGCTCTCTATGCGACTATCTAAAGTCCCATACGATTACTTGGGTCGAATTGTGCCGCATTGCCGAGTCCATGGCATGCGGGCTGGCGCATTTACACGAGGAGATACTGGGCAGCAAAACGGATGGCTTGAAACCATCTATAGCGCATCGCGACTTCAAATCGAAGAATGTGCTTCTTAAGGCCGATCTGACAGCGTGCATAGCTGACTTTGGGCTGGCCATGATCTTTCAGCCGGGCAAGCCGTGCGGCGATACGCATGGCCAGGTGGGCACGCGTCGCTATATGGCGCCCGAGGTGCTCGAGGGTGCAATTAATTTTAATCGCGATGCCTTTTTGCGCATCGATGTCTATGCTTGTGGCTTGGTATTGTGGGAGATGGTATCGCGCTGCGATGTCGTTGGGCCCGTCGGCGAGTATCAGCTGCCCTTCGAGGCGGAACTGGGGCAGCGTCCCACACTTGATGAAGTGCAGGAAAGCGTCGTGATGAAGAAATTGCGTCCACATTTGCTCAGCACCTGGCGTGCCCATTTAGGCCTCAGCATATTTTGCGACACCATGGAAGAGTGTTGGGATCACGATGCCGAGGCACGTCTCAGCTCCTCCTGTGTGATGGAGCGCTTTGCGCAACTTAACAAATATCCAACCACACAGTTGCTTATCAAGAACCACACCAACATTGAGGATGCAAAGGAGACAACGAATTGCTTATAG
>dwil_GLEANR_14380_DROWI
ATGAAGCCGCCACTTTACATTAATTTATTTTACTTTACTTTAATTTATTATTGTCTTTGCAGCATTGATTTGGAATGCTTTGAGGCCTTGCGCCGTACAGATATCTATGCGTTTGGTTTGGTCCTCTGGGAGGTGTGCCGCCGCACCATTTCTTGCGGCATTGCCGAGGAGTATAAAGTTCCCTTCTATGATGTGGTGCGGATGGATCCAAGTTTTGAGGATATGCGTAAAGTTGTTTGCATAGACAACTATAGACCCTCAATATCCAATCGCTGGAGTTCCGATTCGCTCCTGGCTGGCATGTCCAAGCTAATGAAGGAATGCTGGCATCAGAATCCCAATGTTCGTTTGCCCGCCATGCGCATTAAAAAGACTATACACAAATTAGCTGCCACGGATGAGAAAATACGTTTAGATTTCGATGAGGTCTGCGTTTAG
>dwil_GLEANR_14767_DROWI
ATGTCCAACTACGATTTTTTACTTTATCTAACAGTGCAGCTTGTTCTGGTCTATCGCCTGAGTAATGGGGCCATTCTAACCGATGGTCATCACATTTATTGCGAGCAATATGATGAAAAGAATTGCAAGGATTGCAGCGTCTCCATTGGGGAATGTCAGGTGGAAGCGGACAAGTCCCCCAGCTGCTATGCCCTCTGGATGTTTAATGAAACGACGGGCGTTACGACACTCAAAATGAAAGGATGCTTCTCTGATAACCATGAGTGCAATCAAACGGAATGCATAACCAGTGCTGCACCCAGAAAGAATTCTTTATATTATTGTTGCTGCAAGGGTTCTCTATGCAATAAGAACCACAAATACATACCGACCACAACGGAGGCAACTACGCAAGTACCCAAAGAGAAAACGCAAGATGATAGCAATTTATTGTACATTTATATTGGATCTTCGATATTTGTGCTTCTCACGTTTATATTGATAATGGGTCTCTTCTTTTATCGCCGTCGGAAGCAGGCTCATTTCAATGAAATACCCACGCACGAGGCAGAAATCACAAACACATCGCCGCTGCTTAGTAACAGGCCCATCCAATTGCTGGAGCAAAAGGCCAGCGGACGTTTCGGTGATGTCTGGCAAGCCAAGTTGCATGGCCAGGATGTTGCAGTGAAAATCTTTCGAATGCAGGAAAAAGAATCCTGGACTACAGAGAATGAGATCTACAAATTGCCACGCATGCGACATCCCAACATTTTGGAGTTCTTGGGTGTGGAGAAGCATCTGGATAAGCCGGAATATTGGTTGATTTCAACCTATCAGCATAATGGTTCACTCTGCGATTACCTCAAGTCCCATACAATAACCTGGCTGGAACTTTGTCGTATCGCCGAGTCCATGGCCAACGGATTGGCTCATTTGCATGAAGAGATACCGGGCACAAAGGCCGATGGATTGAAGCCTTCGATAGCACATAGAGATTTCAAATCCAAAAATGTGCTTCTCAAGGGTGATTTGACCGCCTGCATAGCTGACTTTGGACTGGCCATGATCTTTCAGCCGGGCAAACCATGTGGCGACACACATGGTCAAGTGGGCACTCGTCGTTATATGGCACCGGAGGTACTTGAGGGTGCCATTAACTTTAATAGAGATGCCTTTCTGCGCATTGATGTCTATGCTTGTGGCCTAGTTCTGTGGGAGATGGTTTCACGTTGCGATGTGGTTGGTCCTGTAGGTGAATTTCAGCTACCATTCGAGGCGGAACTTGGTCAGCGTCCCACACTCGATGAAGTACAGGAGAGCGTGGTGACGAAAAAACTGCGTCCACATTTGCGCAGTTCTTGGCGTGCCCATGAAGGATTAAACATATTCTGCGACACCATGGAGGAGTGCTGGGATCACGATGCCGAGGCCCGTCTTAGCTCATCCTGTGTTATGGAGCGTTTCTCTCAAATGAACAAATATCCAACAACACAATTGCTCATTAAGAATCATACCAATATCGATGATGCCAAAGAGTCTACGAACTGTTTATAG
>dwil_GLEANR_18342_DROWI
ATGGCCGTGAAAATCTATCTCTGTCTGCTCACATTTTGCTGCTGCCTAATGGCCTCCAATTGGGCCACACCAATTGAAATGATCATCAATACAAATGCCACCAAATGGCAGCCAACAGCAGTAATAGCAGCAGCAGCAGCACCGCCAACAACTACAACCACAACAACAAGGGCGCCAACATTAGCAGCAGCAGCAGCTGGTGAGGCTTATCTAACCGCTGATAACAACAGCAGCAGCAGCAGCCATGGCAACAACAACACAAACAACACCAGCAGCAGCAACAACAACAACAACTACAACAACAGCAGCAATGTAGCAGTAACAATAATGCCTCAAACAGCAGCAACATCAGCACCAGGATTAAGAGGAGTTGCCCCAATTAAAAAACATGAAAAGCTTATCAAATGCCATTGCGATATTTGCAAGGAGACAAATCATATTTGCGAAACGGATGGCCATTGCTTTACATCGGTTGAAAAGGATGTGGATAATAAGATCATTTTCAGTTTTCGATGCCTAAATATGTCACAGAGTTTTCCGCCGGGCCGTTTTATATGGTGTAACGATGGTCGTCAGGGTGGACCCACAGCCAGGCCAGCTGCCCGACGCGGTGGTCATGCCTGTTGCAATGATCGTGATTTTTGTAATCGTCATTTACGACCGATTATCAAATATTATGCCACATCGGAGACCGATGATATCAATGCTGAAGATGCTCCTAATGATATTCAAGATGAAGATAATGCCCAACTCTCTTATGAAGATTTTCATACCGATTATAAGCTAAATAGCTGGGAACTAGTTGGCATCATCGTTGGCGCCACTCTAATCATTTGTCTGTCGGGCACATTTGCCTGGTATTATTGTCAGCGACGCAAACGCATTGCCAGTGGTCGACCATATCCGAGAGAGGATTCTGTATATGATCCAATATTGAATGGCAATACGACAATACATGATATCATTGAGATGACCACATCCGGATCGGGTTCAGCTGGTCTTCCCCTTCTGGTACAACGTTCCATAGCACGGCAAGTGCAGCTTTGCCATGTCATTGGCAAGGGTCGCTTCGGCGAGGTGTGGCGTGGTAGTTGGCGTGGCGAGAATGTGGCAGTTAAGATTTTCTCTAGCCGTGAGGAATGCTCTTGGTTTCGCGAGGCCGAAATCTATCAGACTGTTATGCTGCGTCATGAGAATATATTGGGTTTCATAGCAGCCGATAATAAGGATAATGGCACTTGGACACAGCTTTGGCTGGTCACCGATTACCATGAGAATGGTTCACTCTTCGATTATCTAACCACACACTGTGTGGACACGAATACCATGCTTAACATGTCCTTAAGTATTGCCACCGGATTGGCTCATTTGCATATGGATATTGTGGGTACACGCGGCAAGCCGGCCATTGCCCATCGTGATCTCAAGTCTAAGAATATTCTGGTCAAATCGAATTTGAGCTGCGCCATTGGCGACTTGGGTCTGGCAGTGCGTCATGTGGAGAAAGATGATTCTGTGGATATACCATCGACACATCGTGTGGGCACTAAACGTTACATGGCACCCGAAGTTTTGGATGAGAGCATGAATGCCCAGCACTTTGATTCGTATAAACGTGCCGATGTCTATGCCTTTGGTTTGATATTATGGGAAATAGCACGTCGTTGTAATATGGGAATGATCTATGATGAGTATCAATTGCCCTACTATGACACAGTACAGCCAGATCCAAGTATCGAGGAGATGAAGAAGGTCGTTTGCATTGAAAAGTGTCGACCGAGTATACCAAATCGTTGGCATGCCTCCGATGTGTTGCATAATATGGCCAAAGTGATGAAAGAGTGCTGGTATCCCAATCCAGTGGCTCGTCTAACAGCGCTGCGTATTAAAAAGACACTGGCCAGCATAAGTGTGGAGGATAAAGTAAAGAACTGA
>dwil_GLEANR_18376_DROWI
ATGGCCCTAATATTACTGGCTCTAGCCAAGGCTTCACCTGTTACTCCGACAAAGCGTCAACATAGTTGCATTAGCTTTATGGAAAGGGATGTTCATGATGAAGACAATGATCTGGAAAATAACAGCGAGGGCGACATGTACAGTAGTGGGGAGCAGCAACAACAATATCAATCAAGCCCATTGGCAAATGAGTCACATCAGAGAATCTGCTCCGATGGCTATACATTCTGTTTCACTCTATGGAATCAAACGTCCAATGGATCCGTAATTATTAAACAAGGCTGCTGGAAGGATCGCAATTCCATATGTAGTCAAACGGAATGCACTAGTACGGCGCCCACATCACGGGATACTCCGCTATACTATTGTTGCTGTTCGGGGGATCTGTGCAATGCCAAAGTGGCTGTAGTTGAGCCAGCCCCACTCGAGTTGGCCAACAATTTGCGGATAGAGGCCACAAAGCGAGCGGCTGCCAAGCAACATCAATCGTTTTGGGCCAGCACACTGTTGGGTTGTCTGGTTGGTGTGACAGCTCTAACCATTGGCATACTTTTTGCTGTACAGTATTGCCGTGTGGCCAAAGAGAAACCAGAACCGGAAGAGTCACCATTGGCTCCATCGGGTCCCGGATACAGTTCAAATCTACGCAACGTCGACAATATGAATCTGATTGGTATGCTTGGCAGTGGTAAATATGGTACAGTGATGAAGGGTCTACTCCATGATCAGGAAGTGGCTGTGAAAATCTATCCAGAGGCTCATCATCAGTATTACATCAATGAGCGTAACATTTATGCTTTACCCCTAATGGATTGTCCGGCTCTGTTGAGTTATTTTGGCTATGATGAACGCTGCACCATGGATGGGCGCATGGAGTACCAGTTGGTCCTATCCTTGGCTCCCTTGGGTTGCCTGCAGGATTGGCTAATAGCCAATACCACGGACTTTACTCAATGCTGTGGCATGTTGAAGTCCATAACCCGTGGCATTTCTCATTTACATACGGAATTGCGTCTGGGAGATCAGCATAAACCTTGTGTGGCCCATCGTGACTTAAATTCACGAAACATTCTAGTCCAGGCAGATCTCAGCTGTTGCATAGCAGATTTTGGTTTCGCTTTAAAAGTGTTTGGCTCGAAGTATGAATATAAAGGCGAAGTGGCAATGGCCGAAACGAAAAGCATCAACGAGGTGGGCACATTGCGTTACATGGCTCCCGAGTTGCTGGAAGGAGCCGTAAATCTCAGGGATTGTGAGACGTCGCTCAAGCAAATGGATGTCTACGCTTTGGGCTTGGTTCTATGGGAAGTATCGATGCGTTGTGCGGACTTCTATGCCCCAGGACAAATGATACCGCCCTACAAGGCTCCATATGAACAGGAGGTTGGCTCACATCCGTCATTCGATCACATGCAGACTCTGGTTGTGCGGCACAAGGCTCGTCCGCTCTTCCCCGCTGGTTGGGGAGGCGGAGCTGCGGCTAAATTGGTGCGGGATACCTGCGAAGATTGCTGGGATCATGATGCAGATGCCCGTCTGACATCGCTGTGTGCCGAAGAGCGTATGCAAGAGATGTCCAGCTTGAGGCCACGTTTGCAGGCTCAACCCTCGAGCCCATTACTAAATACCAATAATCTGGCCACACTATCGACCGATGATCAGAGCCATAGTTCCAGCTTAATCACAGCAGCTGCAGTGCATCATCATCAGAATCAGGCTCAGGCTCAAATCAATTCAGATACAGCTGTGGGTCTGCTACAACCGCCTCCAAATCAACAATTGCCCACGGAGAAGAATCTAATGAGCCTCAGCTACACACAACAGCAATTGCAGCCGTATCAGGGTCGAAATCCTTGCCAGGAGAGAAATCTGGCTCCCCTACCATTGCGTACGGCACCTGTTTTAGTTGAGCGCAGCAAGAAGCATAGTTTCCAAAATGCAAATGAGGAGAATAGCCTCTCCTGCCTAGAGCATGATGTCAGTGTGGAGGAACTCATAGCCAACCATCAGCATCTGCAGCAGCGCCATCACAACCAGCACAATCACCAGCCGCACCAGTCACAAAAGATCTATAATCCCAACTCCTCGAGTTTGGGTCAGGGCTTCCCCAAACAGCAGAACACTGATCATAAACTAAAGGGTTGGCATGGGGTGCGAGCTCTAATCCACAAAAAGCTGTTCCGCAAGGCGCATGCCGAGGAATTGTGCCGCCAACTGCAGTTGGGCGAAGAGAAATCCAATCTGAAGGCGAGACCCAATAACCTGCAATTGGACAGATCAGATCAGATAGGTCCGCCGCCCATACAGCTGCGCAGTGCCGAGCAAAGAAGCGGCACCCCAGCCCACATAGTGCCCCGATCTCTGTCAAGTAGCTTGATCAAGCATACAAATAACAATTCCATACAAAGTCATGGCCATGGCAATGAGCTGCAGACTCTAACCCGTTCGAAAGGACGTCGTCCTGGACACTTGCGCACAAATTCCCTAATGATGGTAACCCCATCGACGGCCATAACAGAGCAGCAAATGCGTCGCCAGCACAGTTTTGAGGTCTTCCGCGAAGTCTTCAGTGCACGGGGGAGTAGTGAACGTTTGCGTGATCCCAGCGAGCGGGTTAAGACGCCAGGAGATGTCCCACCGTCGGTGCGAAAGGCCAGAGCCTGTAAAACATTGAGCCTCTACGATGATCGCATGATGGACTCATCATCTCTACTCAATATACTCTAG
>dwil_GLEANR_3898_DROWI
ATGGCGCCGAAATCCAGAAAGAAGAAGGCTCATGCTCGCTCTTTGACTTGCTACTGTGATGGTAGCTGTCCAGGCAATGTTAGCAATGGCACTTGTGAGACCAGACCCGGCGGCAGTTGTTTCAGTGCTGTTGAGGAAATCTATGATGAAAGCACAGGCACATATGAGGAAGAGCGCACGTTTGGATGCATGCCGCCGGAGGAGAATGGCGGACTATTGATGTGCAAAGTGGCAGCAGTTCCTCATATTCATGGAAAGAATATTGTATGCTGTGACAAAGAGGATTTCTGTAACCGTGATCTGCGTCCCGCCTATACACCCAAAATGACCACACCCGCTCCAGAGTTACCAGTCAGCAGCGAGTCCATGCACACATTGGCATTATTAGCTTCAATTGTGGTTTGCCTCTCCGTTTTCATTGTGATTGTTTTCATCCTGTGTTTGACCTACAAGCGACGAGAAAAATTACGCAAACAACCACGACTGATCAGTTCCATGTGCAACTCACAGCTCTCACCGTTGTCCCAACTTGTTGAACAAAGTTCCGGCTCGGGCTCAGGCCTGCCGTTGTTAGTACAGCGTACCATAGCCAAACAAATTCAAATGATGCGGCTGGTGGGCAAGGGACGGTATGGCGAGGTGTGGTTAGCCAAGTGGCGGGACGAGCATGTGGCTGTCAAGACATTTTTCACCACCGAGGAGGCTTCTTGGTTCCGTGAGACAGAGATCTATCAGACAGTCCTTATGCGCCATGAGAACATATTGGGATTTATCGCCGCTGATATCAAGGGAAATGGCAGCTGGACCCAGATGCTGCTTATAACCGATTACCACGAAGTGGGTAGTCTCCATGATTACCTGTCCATGTCGGTCATTAATCCTCAAAAGCTTCAATTGTTAGCGTACTCGTTGGCCTCCGGCTTGGCCCATTTGCATGACGAAATTTTTGGGACTCCAGGCAAACCTGCGATTGCCCATCGTGACATCAAAAGTAAAAATATACTTGTCAAACGTAACGGACAATGTGCCATAGCCGATTTTGGCCTGGCAGTGAAATATAATTCGGAGCTGGATGAAATCCATATTGCCCAGAACACACGTGTTGGCACTCGCCGCTATATGGCACCCGAAGTTCTCGCCCAAGTGCTGAATCCACAGCAGTTCGAGGAGTTCAAACGCGCGGATATGTACTCAGTGGGTCTGGTTCTCTGGGAAATGGCACGACGCTGCTATACGCCGATATCAGGCACAAAAACCACCACCTGCGAGGATTATGCTTTGCCATATCACGACGTGGTGCCGTCAGATCCTACCTTCGAGGATATGCATGCTGTTGTTTGTGTGAAGAACTTCCGACCGCCTATACCATCACGCTGGCAGGAGGATGACGTTCTTGCCACTGTGTCCAAAATCATGCAGGAGTGTTGGCATCCCAATCCCACTGTCCGTCTGACAGCGTTGCGTGTAAAAAAGACTTTGGGACGTTTGGAACCTGAGTGTCTTATCGATGTGCCTATGAAAATTGTTTAG
>dwil_GLEANR_5321_DROWI
ATGGAGTCGTCGAACATTAAATTATTTTTTCTATTGTGTTTCTTAATGAAAATAAATGTAAAAGCTGAGATCAGTGGTCGACTTCTAGAAGAGAATCAAGATATAGCCGATACGGATATGGAACTAAATGGTGCAGGAGCAGTTAAAGAATTTCCAGCTGTACCACAAAACTCAGTACAATTACATGCCAGATTTAAATGCTATGCTTGCGAGGCACCTTGCCTAAATCCCTATGAGCATGCCCACACCTGTCAGAATGCCATTCAGTGCTGGAAATCAACAACACGCGATGCTGAGGGACAGGTGACTGTTTCGCGTGGTTGTTCCACCTCACCGGATCACTTGCCGCTGATTTGTAGCCAAAGTTCTCGAAGTAAACACAACTCAGCATCGCCAGCAAAACGGAATACGGCGAATTTCGTAAATGTCGAATGCTGTACGGGAGATTTTTGCAATAGCGGTGAATTTCCGGAATTGCCACCATTCATGGGTAACGATGTGACCGTCATAACTGCTGATAGCAGTAATATGAGTAAAATGGCCTTGGCCATATTGGGTCCATTCTTGGTCATTACGTTAATGGGAGCTGTGGCCATATTCTTTATGCGTCGCAGTCATCGCAAACGTTTGGCCGCTTCCCGCATTAAACAAGATCCGGAATCCTATTTGGTTAACGATGAGCTGCTCCGAGCCACCAGTGCTGGGGATAGCACACTGAGGGAATATTTACAGCATTCCGTCACCTCGGGATCAGGCAGTGGCCTGCCATTGCTGGTGCAACGCACTTTGGCCAAACAGGTGACCCTTCTCGAGTGCATTGGTCGTGGCAAATATGGTGAAGTGTGGCGTGGTCATTGGCATGGCGAAAGCATAGCCGTTAAGATCTTTTTCAGCCGTGACGAAGAGTCCTGGAAGCGTGAGACGGAGATTTATAGCACTGTTCTGTTGCGGCATGAGAATATTTTGGGTTTCATTGGCTCCGATATGACATCAAGGAATTCCTGCACTCAGCTCTGGCTAATGACTCACTACTATCCATTGGGCTCACTTTTTGATCATCTAAATCGCAATCCCCTAAGCCACAACGATATGATCTGTATTTGTTTATCTATAGCCAATGGCTTGGTACATCTGCATACCGAAATCTTTGGCACTGAAGGCAAACCGGCAATGGCCCATCGTGATCTGAAATCAAAGAATATATTGGTAACCTCTAATGGTACATGTGTCATTGCCGATTTTGGTCTAGCTGTAACCCATTCCCATGTCACTGGACAATTGGATATGGGTAATAATCCCAAAGTGGGCACAAAACGCTACATGGCCCCCGAAGTGCTCGATGAGAGCATTGATTTGGAATGCTTTGAGGCCTTGCGCCGCACAGATATCTATGCGTTTGGTTTGGTCCTCTGGGAGGTGTGCCGCCGCACCATTTCTTGCGGCATTGCCGAGGAGTATAAAGTTCCCTTCTATGATGTGGTGCCGATGGATCCAAGTTTTGAGGATATGCGTAAAGTTGTTTGCATAGACAACTATAGACCCTCAATACCCAATCGCTGGAGTTCCGATTCGCTCCTGGCTGGCATGTCCAAGTTAATGAAGGAATGCTGGCATCAGAATCCCAATGTTCGTTTGCCCGCCTTGCGCATTAAAAAGACTATACACAAATTAGCTGCCACGGATGAGAAAATACGTTTAGATTTCGATGAGGTCTGCGTTTAG
>dyak_GLEANR_2787_DROYA
ATGTTTTGTTTTTTGTTAGTTTTCGGTATAAATGTGTTTCTAGTGCATTTAACAACTGGTGAATTCAGTGCGAATGTTCCGCCAGACGTCGAAGCTATGGCCGCCGCCGCTTTGAGTGGCATGGAAATGGGATCTGGACCAGGATCAGAAGGATATGAGGATGCCGACAACGAGAAAAGCAAGGCTATGGAAAATGCCCGCTCCTTGACCTGCTACTGCGATGGCAGCTGTCCAGACAACGTGAGCAATGGAACCTGCGAGACCAGACCCGGTGGCTACTGCTTCAGCGCAGTGCAACAGCTTTACGATGAGACGACTGGGCTGTACGAGGAGGAGCGGACCTATGGCTGCATGCCTCCTGAAGACAACGGTGGCTTTTTCATGTGCAAGGTAGCCGCTGTACCACACCTGCATGGCAAGAACATTGACTGCTGCGACAAGGAAGACTTCTGCAACCGCGACTTGTACCCCACCTACACACCCAAGCTGACAACACCAGCGCCGGATTTGCCCGTGAGCAGTGAATCCGTACACACGCTAGTCGTCTTCGGCTCCATCATCGTCTCCCTGTCCGTGTTTATGCTGATCCTGGCCAGCTTATGCCTCACCTATAAGCGACGTGAGAAACTGCGCAAGCAACCACGTCTCATCAACTCCATGTGCAACTCGCAGCTGTCACCTCTGTCCCAACTGGTGGAACAGAGTTCGGGCTCCGGATCGGGATTGCCACTGCTGGTGCAAAGAACCATTGCCAAGCAGATTCAGATGGTGCGACTGGTGGGCAAGGGACGTTATGGTGAGGTCTGGCTGGCCAAATGGCGCGATGAGCGGGTGGCCGTTAAGACCTTCTTTACGACCGAGGAGGCTTCTTGGTTCCGCGAGACTGAAATCTATCAGACAGTGCTGATGCGACACGACAACATCCTGGGCTTCATCGCCGCCGACATTAAGGGTAATGGCAGTTGGACACAGATGTTGCTGATCACCGACTACCACGAGATGGGCAGCCTACACGATTACCTTTCCATGTCGGTGATCAATCCCCAGAAGCTGCAGTTGCTAGCGTTTTCGCTGGCCTCTGGATTAGCCCACCTGCACGACGAGATTTTTGGAACCCCTGGCAAACCGGCTATCGCACATCGCGATATCAAGAGCAAGAATATACTGGTCAAGCGGAATGGGCAGTGCGCTATTGCTGATTTTGGACTGGCGGTGAAATACAACTCGGAACTAGATGTCATCCACATTGCACAGAATCCACGTGTCGGGACACGGCGCTACATGGCTCCAGAAGTATTGAATCAGCAGCTGGATCCCAAGCAATTTGAGGAGTTCAAGCGGGCGGATATGTATTCAGTGGGTCTCGTTCTGTGGGAGATGGCCCGCCGCTGCTACACACCCATATCGGGAACCAAGACGACCACCTGCGAGGACTATGCCCTGCCTTACCACGATGTGGTGCCCTCGGATCCAACGTTCGAGGACATGCACGCTGTTGTGTGCGTAAAGGGCTTCCGGCCGCCGATACCATCGCGCTGGCAGGAGGATGATGTACTCGCCACCGTATCCAAGATCATGCAGGAGTGCTGGCACCCGAACCCCACCGTCCGGCTGACTGCCCTGCGCGTAAAGAAAACGCTTGGGCGCCTGGAAACAGACTGCCTAATCGATGTGCCCATTAAGATTGTCTAA
>dyak_GLEANR_2925_DROYA
ATGGAGTCCAATATATTATTAGTTTTTCTATTGACATTTCTGCTAAACAACAATGCCAGAGCTGAAATCAGTGATCATCTGCGGGAGGAAATTCCGAGTTTAGACATGGAACCATCCTCCGCCTCATCCGCCCATTTCAATGGCAAAGAGTTACCGGCCGTGCCACAGAACTCTGTGCAGACGCATCCCAGATACAAATGCTATTCCTGCGAGCCGCCCTGCCGGGATCCGTATGAGTTTACCCACACCTGCCAGAATGCGATTCAGTGCTGGAAGTCGCGCACCCGCGATGCCGATGGTCAGGTGCAGGAGTCACGCGGTTGCAGCACCTCGCCGGATCAACTGCCCATGATCTGCAGCCAGAACTCCTTAAAGATCAATGCACCCAGTAAACGCAATACGGGGAAGTTCGTAAATGTGGTATGCTGTGCCGGTGATTACTGCAATGAAGGAGACTTTCCAGAACTGCTGCCCTTCGACAGCAATGATGTGACGGTAATAACCGCGGATACCAGTAGTATAAGCAAGATGTCTGTTGCTATTCTGGGTCCTTTTTTGGTTATCGCTCTGCTGGGCGCCGTGACCATCTTCTTCATTCGTCGTAGCCATCGCAAGCGTCTGGCTGCCTCGCGAACCAAACAGGACCCCGAAGCGTATCTAGTCAATGATGAGCTGCTCCGCGCCACCAGCGCCGGTGACAGTACGTTGAGGGAGTATCTTCAGCACTCGGTGACCTCCGGATCGGGCAGCGGGTTGCCGCTGCTGGTCCAGCGTACGCTAGCCAAACAGGTCACCCTTATCGAGTGCATAGGCCGAGGCAAGTACGGTGAGGTTTGGCGCGGTCACTGGCATGGCGAAAGCATCGCCGTCAAGATATTCTTCAGTCGCGACGAAGAGTCCTGGAAGCGGGAAACAGAGATCTACAGCACCATTTTGCTTCGACATGAAAATATTCTCGGATTCATCGGCTCCGACATGACGTCGCGCAACTCGTGTACCCAACTTTGGTTAATGACACATTACTATCCACTGGGTTCGCTGTTTGATCACCTTAACCGTAACGCCCTAAGCCACAACGATATGGTATGGATTTGCCTGTCTATAGCTAATGGGCTGGTGCACTTGCACACAGAGATATTCGGCAAGCAAGGAAAGCCAGCTATGGCCCATCGTGATTTAAAGTCAAAAAATATACTCGTCACCTCGAACGGCTCGTGCGTGATAGCTGACTTTGGACTGGCCGTTACCCATTCGCATGTCACAGGACAACTGGACCTGGGCAACAACCCTAAAGTGGGCACCAAGCGCTACATGGCTCCAGAGGTTCTGGATGAAAGCATTGATTTAGAATGCTTCGAAGCACTGCGCCGCACAGATATTTACGCATTTGGACTTGTCCTCTGGGAGGTTTGTCGTCGCACCATTTCTTGCGGCATAGCAGAGGAGTACAAGGTGCCCTTCTACGATGTGGTACCAATGGATCCCAGCTTTGAGGATATGCGCAAGGTGGTCTGCATCGACAACTACAGGCCCTCTATCCCCAATCGTTGGAGCTCGGATTCGTTACTGGCTGGCATGTCCAAGCTCATGAGGGAGTGCTGGCACCAAAACCCCAACGTGCGCTTGCCAGCGCTGCGCATAAAAAAGACTATACATAAGCTAGCTTCCGCCGACGAGAAGATACGCCTGGACTTTGACGAGGTCTGCGTTTAG
>dyak_GLEANR_3017_DROYA
ATGTTATCTGCGCCCTGGCTAATCTTCCTGGGCGCTTTGCTCGGCGCCTCCGTTTGCGCCTCCCCCATTGAATTCGTAATGGACACCAGCCTAAATGGCTCCAGATCTGATCCTGCGCCTGCATCCCACCATGGCAAATGGCCTACGACGACCAAAGCGCCAGCACTGAGAGCTCCAACTGGAACCGCTGGACAGGCTTATCAATCGCCATCGTCGTCGCTGGCCGCTGATAACGGGAGCCACGACAACAACGGTAGCGCCGTGTCCATGCTGCTCCCGCAAGACGGCGACGCATCCGGAGCAGTGGCCCCTGCAGTTACTCCCCAGCTGCCCATCTACATTGCTCAGCCCAGCGCGAAAAAGCCAGAAAACAAGATAAAATGCCACTGTGACACCTGCAAGGAATCTAACAACATATGCGAGACGGACGGCTTTTGTTTTACGTCTGTAGAGAAGAGCGCCGATGGCACCATCACCTTCAGCTACAGTTGCATGGTTGTCAAGTACAATATGCAGCGGAGTAAGCCCTTCGAATGCCTCACCAGTATCGAAAGGTTCGATACGTATAGGATTGATTGCTGTAAGAGTGATTTCTGCAATAAGAATGAGATTATGAAGAGGATATTTGAAACAGATTATGTGCCACATAGACTAACCAGCTGGGAGTTTGTGGCTATCATCCTCGGGGCCACCCTCTTCATTTGCTTCACGGGCACTAGTACGTGGTATTATTGCCAGCGTCGCAAGCGATTGGCCGGCGGAAGGCCGTTTGCCAAGGAGGATTCGGTGTACGATCCCATATTGAATGGTAATACAACCATACAGGACATCATTGAGATGACCACCTCTGGTTCGGGTTCGGCTGGTCTTCCTCTACTGGTGCAGCGCTCGATTGCCCGGCAGGTGCAGTTGTGCCATGTTATCGGAAAGGGACGTTTCGGCGAGGTCTGGCGTGGACGCTGGCGAGGCGAAAACGTGGCGGTCAAGATCTTTTCCAGTCGCGAAGAGTGCTCCTGGTTTCGTGAGGCGGAAATCTATCAGACGGTAATGCTCCGGCACGAAAATATTTTGGGATTTATAGCTGCAGACAACAAAGACAACGGAACTTGGACACAACTTTGGCTGGTAACCGACTACCATGAGAACGGATCGCTTTTCGACTACTTAACCACGCACCCGGTGGACACCAATACCATGCTGAACATGTCGTTGAGTATTGCCACTGGTCTGGCGCATCTCCATATGGACATTGTGGGCACTCGCGGCAAGCCCGCCATCGCTCATCGTGATCTCAAATCCAAAAACATACTGGTTAAATCAAATCTTAGCTGTGCTATTGGGGATTTGGGTCTGGCCGTGCGCCATGTGGAGAAAAATGACTCTGTGGACATACCTTCCACTCATCGCGTCGGTACTAAACGCTATATGGCGCCCGAGGTCCTGGACGAGAGTATGAATGATCAGCACTTTGACTCGTACAAGAGGGCGGATGTGTACGCTTTTGGACTGATCCTCTGGGAGATTGCACGTCGCTGCAACATGGGAATGATATACGATGAGTATCAATTACCGTATTACGACGTTGTTCAGCCAGATCCTAGCATTGAAGAGATGAAGAAAGTGGTTTGCATTGAGAAATGCCGGCCAAACATTCCAAACCGCTGGCATGCTTCCGATGTGCTTCACAATATGGCCAAGGTGATGAAGGAGTGCTGGTATCCAAATCCTGTGGCCCGATTAACAGCGCTTCGCATCAAAAAGACACTTGCTAGCATCAGTGTGGAGGACAAGGTCAAAAACTGA
>dyak_GLEANR_4484_DROYA
ATGAATTGGGCTATCTACTTTTTGTTGGCCTTGATATCGCTGGGCAGAGCAACACCGGTGCCCAATCGCCAGTATAGCTGCATGAGCTACCAGGAGGACGACAACTCATTCCATGATGATGACGGCGATCAGGACTCCAGTGGCGAAGTGCAGGAACAGCAGGTGGAGTCCACTCCGATTCCCAGTGAGCCACATAGACGCACCTGTCCCGACGGCTACACTTTCTGCTTCACCATCTGGAACCAGACGGCCCATGGAGCTCGCGTTGTTAAGCAGGGTTGCTGGAAGGACAACACGGATCGCACTTCCATTTGCAGCCAGTCGGAATGCACCAGCTCGGCACCCACTTCGAAGACCAGTTCTCTGTACTACTGTTGCTGCTCGGGAGGATTGTGCAATGCCCAGTATGCCGTGGTAGAGCCAGCACCTCTGGAACTGGGCTCCAATGAGGGAAGGACGGCGATCACAAATAGGGCCACAGAAAAGCAGCACCAGTCCTTTTTGGCCAGTACAATGCTGGGCCTTGCTGGTGGACTCACCGCACTCACCATTGGCATCATCCTGGCTGTTCAATACTGCCGTGGGGCCAAGGAGAAGCCGGAACCGGAGGAGTCGCCTCTGGCGCCATCGGGTCCCGGCTACAGTTCCAATCTCCGGAACGTGGACAATATGAACTTGATCGGTATGCTCGGTAGCGGCAAGTATGGAACTGTGATGAAGGGGCTGCTCCACGATCAGGAGGTGGCGGTTAAGATATATCCCGAGGAGCATCATCAGTACTATGTGAACGAGAGGAACATCTACGCCTTGCCCTTGATGGAGTGTCCCGCGCTGCTAAGCTATTTTGGCTACGATGAACGCTGCACTATGGACGGTCGGATGGAGTATCAACTGGTACTATCGCTGGCTCCCCTCGGTTGCCTCCAGGATTGGTTGATAGCCAACACCCTGACCTTCAGCGAATGCTGTGGAATGCTGCGATCCATCACGCGAGGAATCTCGCACCTGCACACGGAACTCCGTCTGGGGGATCAGCACAAGCCCTGTGTGGCTCATCGGGATATCAACACGAGGAACGTGTTGGTCCAAGCAGATCTCAGCTGTTGCATTGCGGATTTCGGCTTTGCACTCAAGGTGTTTGGCTCCAAGTACGAGTACAAGGGCGAGGTGGCCATGGCGGAAACGAAGAGCATCAATGAAGTGGGCACCCTGCGCTACATGGCCCCAGAATTACTGGAAGGAGCTGTGAATCTGCGGGACTGTGAAACCTCGCTAAAGCAAATGGATGTCTATGCCCTGGGTCTGGTGCTGTGGGAAGTGGCCACCCGTTGCGCGGATTTCTATGCACCTGGACAAGCAACACCTCCTTATAAAGCTCCCTATGAGCAGGAGGTGGGCTCCCATCCCAGCTTCGATCAAATGCAGGCGTTGGTGGTGCGGCACAAGGCGCGTCCCCTATTTCCCACTGGATGGGGTGGAGGAGCAGCAGCCAAAGTGGTGCGAGATACTTGCGAGGACTGTTGGGATCATGATGCGGATGCTAGGCTGACCTCCTTGTGTGCCGAGGAGCGCATGCAAGAGATGTCGACTTTGAGGCCACGAGCACAAGCTCAACCTGCCAGTCCACTGCTGAATACGAACAATCTGGTGGCCAGTCCAACTGCGGAACAGGGAATAAATACTATAACCACGACGACAACGGCGGCTGCAGTGCACCATCAGATGAGCTCGGACACCACGGGACTTATACAGCCACCTCCCAATCAGCAGTTACCTCTAGCTGCCTTGGAACGGGAGAAGAATCACCTGAGCTACCCGCAACAGCAATTGCAACCGTATCAGGGCAGGAATCCCTGCCAGGAACGCAATCTGGCACCTCTGACAATGCGAACTCCTCCGGTTCTCGTGGAGCGGAGCAAGAAGCACAGTTTCCAGACACAGCCGCAGGAGAACTCACTGTCCTGCTTGGAGCATGATGTGAGTGTGGAGGAGCTGATAGCCAGTCATCATCATCAGCAGCAGAAGAACACGATTGTCAGCGCAGGTGGCAATGCCAATTCCTGTTTGGGTCAGGGATTTCCCAAGCAGCAAAACACGGATCAAAAACTGGGGGGATGGCATGGAGTAAGAGCCCTGATCCACAAGAAGCTTTTCCGCAAGGAGCACGCCGAGGAGTTGTGCCGCCAGTTGCAGTTGGGCGAGGAGAAGTCCAATCTGGTGACGGCTCTACGTCGACCGAACAACCTGGATCTAAGTCCTCGCCTCGATAAGCCTCCGCCGGTTCAACTGAGGAGTGCAGAGCAACGGTCGGGAACACCGGCCCACATTGTACCACGCTCGCTGTCCAGCAGCCTGATCAAGCACATCAACGGAAGCACCAACAATAACTCCATCCAGAGTCATGGTAGCGAACTGCAGACCCTCACCCGTCCCGCAACGAAGCGAAGACCAGGTCACCTGCGCACCAACTCCCTGATGGCCACCACTGGCCAGGGTCCTGCGACGGAGCAGCAGATGCGTCGTCAGCACAGTCTGGAGGTATTCCGTGAGGTATTCAGCGGTCGGGGGAGCAGCGAGCGGTTGAGGGATCCCAGCGAGCGGGTCAAGACCCCTGGAGATGTGCCACCATCCGTGCGGAAAGCCAGGGCCAGCAAGACACTAAGTTTGTACGACGATCGGATGATGGACTCTTCGCTGCTGAACATCCTCTAG
>dyak_GLEANR_9978_DROYA
ATGTCCAAATACGATCTGCTTTATCTAACGGCGCAGCTAACGCTGGTCTGCTGCCTAATTGGAATCCACGGATCTATCCTGCCCGGAGGACACGGGGTCATAGAATGCGAGCACTTTGACGAGAAGATGTGCAACACAACCCAGGAATGTGTAACGCGTATAGAGCACTGTAAAATGGAGGCGGATAAGTTTCCCAGCTGCTATGTCCTTTGGTCGGTCAACGAGACAACGGGCGCCCTGCGTATCAAGATGAAGGGCTGCTTCACGGACATGCACGAGTGCAATCAGACGGAGTGCGTGACCAGTGCGGAGCCACGGCAGGGAAACATAAACTACTGCTGCTGCAAGGGATCCCGCTGCAATTCCAACCAGAAATATATCAAAAGCACCACAGAGGCAACCACACAAGTGCCCAAGGAGAAGACGCAGGATAGCAGCAATTTGATATACATCTACATTGGCACCTCCGTCTTCAGCGTGCTCATGGTCATCGTTGGCATGGGCCTTCTTCTCTACCGCCGCCGCAAGCAGGCGCACTTTTTCGAGATTCCAACGAACGAGGCTGAGATCACGAACTCCTCGCCTTTGCTAAGCAACCGTCCCATTCAGCTGCTGGAACAGAAGGCCTGCGGTAGGTTCGGTGATGTGTGGCAAGCCAAGCTCAACAATCAGGATGTGGCCGTCAAGATCTTCCGCATGCAGGAAAAAGAATCGTGGACCACGGAGCACGATATCTACAAGCTGCCACGCATGCGACACCCGAACATCCTCGAGTTCCTGGGCGTAGAGAAGCACATGGACAAGCCGGAGTATTGGCTGATTTCCACCTACCAGCATAACGGATCGCTGTGCGACTACCTCAAATCGCACACTGTTACCTGGCCGGAACTGTGCCGCATCGCCGAGTCCATGGCCAATGGACTGGCACATTTGCACGAGGAGATTCCGGCCTCAAAGACCGATGGGCTAAAGCCATCGATAGCTCACCGAGACTTCAAGTCCAAGAACGTGCTGCTGAAAAGCGATCTTACCGCATGTATTGCTGACTTTGGGTTGGCCATGATATTCCAGCCGGGCAAGCCCTGCGGCGATACACACGGTCAAGTAGGCACTCGTCGTTATATGGCCCCTGAGGTGCTTGAGGGTGCCATCAATTTCAACAGAGACGCTTTCTTACGTATAGACGTATACGCATGCGGCTTAGTCCTTTGGGAAATGGTGTCACGGTGTGACTTTGCCGGACCCGTCGGCGAGTTCCAGCTGCCTTTTGAGGCCGAGCTGGGCCAGAGGCCGACGCTGGACGAAGTTCAGGAGAGTGTGGTAATGAAGAAGCTGCGTCCTCGTCTGCTGAACTCCTGGCGCGCTCATCCGGGACTTAATGTATTCTGCGACACAATGGAGGAGTGCTGGGATCACGACGCCGAGGCCCGTCTTAGCTCTTCGTGCGTAATGGAACGCTTTGCGCAGCTGAACAAGTATCCATCAACCCAGTTGCTGATCAAGAACCACACCAACATTGACGACGCCAAGGAATCTACGAATTGCTTATAG
>ENSANGT00000002247.3_ANOGA
ATGCTGGGCCGTCGCAAGCGCAACAGTGGCGCCCGGCAAATCCTGCCGGAGGACTCGCTGTGCGGTGCAAGCTATCCGATCCTAAACGGGCACACCACCATACAGGGGCTCATTGAGATGTCCACCTCGGGGTCCGGTTCTTCTGGACTACCTTTACTTGTGCAGCGCTCGATCGCACGTCAAATACAGCTGGTGGACGTGATCGGCAAGGGACGCTTCGGTGAGGTGTGGCGCGGCAGGTGGCGCGGCGAGAATGTGGCGGTAAAGATATTCTCCAGCCGCGAGGAGTGCTCGTGGTCCCGGGAGGCCGAAATCTATCAAACGATTATGCTGCGTCACGAGAACATTCTCGGCTTTATTGCTGCTGATAATAAGGATAACGGCACCTGGACGCAGCTCTGGCTGGTGACGGATTATCACGAGAATGGGTCGCTGTTCGATTTTCTCACTGCCCGCTGCGTCGATCCGGACACGATGCTCGAGATGGCGTTCTCGATAGCGACCGGGCTGGCCCATCTGCACATGGACATTGTCGGTACACGCGGCAAGCCCGCGATCGCTCACCGGGACCTCAAGTCGAAGAACATACTGGTGAAGTCGAACCTGACGTGCTGCATCGGCGACCTGGGGCTGGCGGTGCGTCACATCGTCGCGACCGACACGGTCGACCAGCCGTCGACGCATCGCGTCGGCACCAAGCGCTACATGGCCCCGGAGGTGCTGGATGAGACGATCAACGTGTCGCAGTTCGATTCGTTCAAGCGGGCGGATGTGTACGCGCTCGGGCTGGTGCTGTGGGAGATTGCGCGGCGGTGTAACGTCGACGGGGTCTACGACGAGTATCAGCTGCCTTTCTACGACGTGGTACAGCCCGATCCTACCATCGAGGAGATGCGAAAGGTGCGTCTGGTGGCGTGGCGTGGCATGCGTGTAGTCTGTGTGGACCAGCATCGTCCCAGCATACCGAGCCGCTGGATTGCCTGCGACACGCTGCACGCAATCTCGAAGGTGATGAAGGAATGCTGGTATCAGCATCCGGCCGCCCGGCTGTCATCCCTCAGGATCAAGAAAACGTTGGCGAATCTGCGCTAA
>ENSANGT00000006764.3_ANOGA
ATGCTGGGCCGTCGCAAGCGCAACAGTGGCGCCCGGCAAATCCTACCGGAGGACTCGCTGTGCGGTGCAAGCTATCCGATCCTGAACGGGCACACCACCATACAGGGGCTTATTGAGATGTCCACCTCGGGGTCTGGTTCTTCTGGACTACCTTTGCTTGTGCAGCGATCGATCGCACGTCAAATACAGCTGGTGGACGTGATCGGCAAGGGACGCTTCGGTGAGGTGTGGCGCGGCAGGTGGCGCGGCGAGAATGTGGCGGTAAAGATATTCTCCAGCCGCGAGGAGTGCTCGTGGTCCCGGGAGGCCGAAATCTATCAAACGATTATGCTGCGTCACGAGAACATTCTCGGCTTTATTGCTGCTGATAATAAGGATAACGGCACCTGGACGCAGCTCTGGCTGGTGACGGACTATCACGAGAATGGGTCGCTGTTCGATTTTCTCACTGCCCGCTGCGTCGATCCGGACACGATGCTCGAGATGGCGTTCTCGATAGCGACCGGGCTGGCCCATCTGCACATGGACATTGTCGGTACGCGCGGCAAGCCCGCGATCGCTCACCGGGACCTCAAGTCGAAGAACATACTGGTGAAGTCGAACCTGACGTGCTGCATCGGCGACCTGGGGCTGGCGGTGCGTCACATCGTCGCGACCGACACGGTCGACCAGCCATCGACGCATCGCGTCGGCACCAAGCGCTACATGGCCCCGGAGGTGCTGGATGAGACGATCAACGTGTCGCAGTTCGATTCGTTCAAGCGGGCGGATGTGTACGCGCTCGGGCTGGTGCTGTGGGAGATTGCGCGGCGGTGTAACGTCGACGGGGTCTACGACGAGTATCAGCTGCCTTTCTACGACGTGGTACAGCCCGATCCCACCATCGAGGAGATGCGAAAGGTGCGTCTGGCGGCGCGTGTGGTCTGCGTGGACCAGCATCGTCCCAGCATACCGAGCCGCTGGATTGCCTGCGACACGCTGCACGCAATCTCGAAGGTGATGAAGGAATGCTGGTATCAGCATCCGGCCGCCCGGCTGTCATCCCTCAGGATCAAGAAAACGTTGGCGAATCTGCGCTAA
>ENSANGT00000015057.3_ANOGA
ATGGCCATTACTCCCCATTCATTGCAAAATCTAGCTCTACCGATCAAGCCCGCGCGCACTGTGTATTATTATTATTTATTTACGCAATGCAACCCGCTGTCGACTTATCTCTACCGCACGATCTTGGCGCTCCGTCTCGTAACGTTACTACCGTGTTTCAATGTACTAACCTTCATTTCTTCTTTTTTCTCTCTCTTCCAAACAGCGCGCGTACTGACCTGCTACTGCGAGGGCCACTGTCCGGGCAATTTGCAGAATGGGACGTGCGAGACGCGCCCGGGCGGATCCTGCTTCGTCTCGGTCGAGGCAGTGCTGGACGAGGAAACGAAACAGCTGGTCCCGGAGTACAGCCACGGCTGCATGTCCCCCGAGCAGGGTGGTGGATTGCTACAGTGCAAAGTGGGCACGGTATCGCCGCAACTGCACGGCAAAAGTATCGTCTGCTGCGACAATGAGGACCTCTGCAACCAGGACCTGCAACCCCCGTACAGTCCGCGCACCACAACGACCCCGGAACCGCCGCTCGCCGACCCGAACAGCATGCACCTGTTCGCACTGACCCTCTCCGTGTGTCTATGTGTGGGCGGGCTGGTCGTGCTGCTCGGTGCGTTCTTCTGGGTGTACCGAAGGCGCGAGAAGCGAAAACCGGCCTACCTGATGAACTCCCTGTACAACACCACGAACGGCCACATGCCGATCGCCGACCTGGTGGAGCAGACGAGCGGCAGCGGCTCGGGCCTGCCGCTGCTCGTCCAGCGCACGATCGCGAAACAGATCCAGATGGTGCACTCGGTCGGCAAGGGCCGGTACGGCGAGGTGTGGCTAGCCAAGTGGCGCGACGAGAAGGTGGCGGTCAAGATCTTCTTCACCACCGAGGAGTCGTCCTGGTTCCGGGAGACGGAGATCTACCAAACCGTGCTGATGCGCAACGAAAACATACTCGGCTTCATTGCGGCCGACATCAAGGGGACGGGCTCGTGGACGCAGATGCTGCTGATTACGGACTATCACGAGCTCGGCTCGCTGCACGACTACCTGCAGAAGCGCGTCCTCAACCCGCACATGCTGAAGACGCTCGCCCACTCGCTCGCCTCCGGCGTGGCGCATCTGCACACGGAAATCTTCGGCACGCCGGGCAAACCGTCCATAGCGCACCGGGACATTAAGAGCAAAAACATACTGGTGAAGCGGAACGGGCAGTGCGCGATCGCCGACTTTGGGCTGGCGGTGAAGTACACGAGCGAGTCGGACACGATACAGATTGCGAACAACTCGCGCGTCGGCACCAGGCGCTACATGGCGCCGGAGGTGCTGAGCGAAACGCTCGACCTCAACCTGTTCGAGGGCTTCAAGATGGCGGACATGTACTCGGTCGGGCTGGTGTTTTGGGAGATGGCCCGCCGCTGCATTACGACCGTTCGCGGGGCGAAAAATACGACCACGTGCGAGGACTACGCGCTGCCGTACCAGGACGTGGTGCCGTCCGATCCGAGCTTCGAGGACATGTACGCGGTGGTGTGCGTGAAGGGTGTGCGGCCCCCGATCCCGCAGCGGTGGCAGGACGAGGACATACTCGTAGTATTATCGAAGATCATGCAGGAATGCTGGCATCCGAGCCCGGCGGTACGGTTAACCGCGCTGCGGGTGAAGAAAACGCTCGTCAAGCTCGAGACGGACTGTACGATTAAGATAGTGTAG
>ENSANGT00000017446.2_ANOGA
ATGCACTTTTTGTTTTACTTCTCCCTGCTGATCGTAATAAAAGGTTCGCTCAGCCGGGCCCGGTTGGCCGAGAGCAGCCTGAAGTGCGTCTCGTACCAGTGCAAGGACGGCGAGTGCAAGGAGGGCATCGATGTGTGCGAGGAGGCCGAGCCCGACCGGCCCGTGGGCTGCTTCGTCGTCTGGACGACGAACAACGTTACCAACGAGGTAAACGTAACGCTGAAAGGATGCTTCACGAACCCGACCGAATGCAACAACACCGAGTGCATCGACACGACGACGTATGCGAAGAAAAACCTCAACTACTGTTGCTGCCGGGGCAGCATGTGCAACCGGGAGCACAAGTGGATACCGGAGGCGACCAAAGCACCCGAGATGATGCACACGGTCGACCACGAGTCGAGCTTCTGGCTTATCTTTATCATCGGGGTCGGGTCTTCGCTTGTCGCGATGGTTGCCATCACGGTCGTGTACGTGACGCACAAGAAGCAGGCAATGTTTAACGAAATACCAACGGTCGAGCCCGATATTTCCAACTCGTCCACCAACATATCGCACCGTCCGATCGATCTGAAGGACATTAAGGCGCGCGGCCGGTTCGGTGTGGTGTGGAGGGCGCAGCTCGGCAACCAGGAGGTGGCCGTGAAGATCTTCCCCATGCAGGAGCGCCAATCGTGGATCACGGAGCAGGACATTTTCAAGCTGCCCCGGATGAACCATCCCAACATACTGGAGTTTATCGGGTGCGAGAAGCGAAGCGATATGGCCAGCACCGACTTCTGGCTGATCACGGCGTACTGCGAGAACGGCTCGCTGTGCGACTTCCTCAAGGCGCACACGGTCAGCTGGACCGAGCTGTGCAAGATCGCGACAACGATGGCGCGCGGCCTGACGCACCTGCACGAGGAGATCCAGAGCAGCCGCACCGACGGGCTGAAGCCGTCGATCGCCCACCGCGACTTCAAGAGCAAGAACGTCCTACTGAAGGCGGACCTGACCGCCTGCATCGCCGACTTTGGGCTAGCGCTTGTCTTTACGCCCGGAAAGTCTTGCGGTGATACGCACGGGCAGGTCGGTACGCGCCGCTACATGGCACCGGAGGTGCTGGAGGGTGCGATCAACTTCACGCGCGACGCCTTCCTGCGCATCGACGTGTACGCGTGCGGGCTGGTGCTGTGGGAGCTGGTGTCCCGCTGCACCGTGCACGGCGGCCCGGTCGACGAGTACCGGCTACCGTTCGAGGCGGAGCTCGGTCCCCATCCGACGCTGGAAGAGATGCAGGACAATGTGGTGACGAAAAAGTTGCGCCCGCGCATCTTCGACCCGTGGCGCCATCATCCGGGACTGGTTGCAATCTGCGAAACGATGGAAGACTGCTGGGATCACGATGCCGAGGCGCGGCTATCGTCTTCCTGTGTGCTCGAGCGGCTGTCCCAGTACGCCCGGTTTCCCACCCGGCAGTACTTCGTCGCCACCAACACCACGAACGAGCTGCCGGCCAAACTGGCAACCGAAAGCCTTTAA
>ENSANGT00000017662.3_ANOGA
ATGGTTGGTAGTGATAGTCCTCACGTGCTCTGGATTCATTTTTTGAACATAACACAATTGATTTCATTGATTTTCGTTTTCTTGGACGATGCAATCGTAGCAAATCCACTGAAAAACCGCTGTCTACAGTTTGGGACGACGTCGACTACCAACACGCAGCAGCAGAACGGGCAGGAGTTTGTCGACGATTACGACAGCTACGACGATCAGCCGGAACCATCGGATGAGCCCGTGTTCGAAAAGAACGTTTCCACCGTCGCTACCTGCTCCCGCACGGCACCGTTTTGCTACACGCTGTGGACGTTCGACATCGTGAAGAACGTAACGCGAGTGGTTGTGCAAGGATGCTGGGGATCGAACGACGATCAGGAATCGTGCAGCAGCAACGAGTGCGTCAGCACGACAGAAACACCCACCCGGCACTTCTTTTGCTGCTGCAGCGGCGATAATTGCAACGGCAACTTTAGCTACCTGCCGCCACCAACCGCCGCGGATGGGTTGAGCATGCGGGACGAGAACGAAAGCATTACGCCGTTCGCACCGTACACCTCGATCTGGAGCTCGCCGACGGTGTACATCTGCTTTGCGCTGGTCGCCATCATGACGCTCGGCATCGGTGGGTTCCTCAGCTGCCGCCAGCTACCGAAGAAGGGCACCGGTGAGCTGCTGGAGCACATGGAACCGTCCGGCCCGGGCTACAGCTCGAATCTCTACAACGTCGACAATCTGAAGCTTGTGTCGATGATCGGGCAGGGCAAGTACGGGACCGTTTGGAAGGGTATCGTAAATGAGAAGCCAGTGGCGGTGAAGATCTTTTCCGCCCAGCATCGGCAGTACTTCCTCAACGAGCGTGACATCTACACGGTGCCACTGATGGAATCTCCTTCCCTATTGGCATATTTCGGATCGGACGAGCGCCGCACGCTGGACGATCGTATCGAGTACATGCTGGTGCTGTCCCTGGCCCCGCTCGGCTGCCTGCAGGACTGGCTGACCGACAACAGTGTGCCGTTCAGCACCTTCTGCCGGATGGGCAAATCGATCGCCAACGGGTTGGCCCACCTGCACACCGAGATCCGGAAGGGCGAGCTGGTGAAGCCGTGCATCTGCCACCGGGACCTGAACTCGCGCAACATTCTCGTCAAATCGGACCTGTCCTGCTGCATCGGCGATCTGGGCTTTGCGCTGAAAACGTTCGGCGCGCGGTACGAGTACCGGGGCGAGATAACGCTCGCCGAGACGAAGAGCATCAACGAGGTCGGCACGGTGCGCTACATGGCGCCGGAGGTGCTGGAGGGCGCGGTGAACCTGCGCGACTGCGAGTCCGCCCTCAAGCAGATCGACGTGTACACGCTCGCGCTGGTGCTGTGGGAGCTGGCGAACCGGTGCGAAGATTTCTACCCCGAGGGCACCACCGTCCCGGAGTACCGGGCACCGTACGAGGAGTACGTCGGCTCGAACCCGAACTTTGAGCAGATGCAGGTGCTGGTATCGCGCAACAAGGCGCGACCCACCTTCCCGGCCCACTTCGGTACCGGGCTGGTGACGCAGATCGTGCGCGACACGTGCGAGGACTGCTGGGACCACGATGCGGAAGCTCGCCTGACGGCCATGTGCGTGCAGGAGCGGCTGCAGGAGGTGGCGCAGATCAACCCGCGGGCCCGCACCATGCCGCCGAAGGGCTGCAGCCACGACGATGGTCCGGCGCTGGAGAAGGCCCAGCTGTATCAGCTGGAGAGCGACGGCACGGCCATCGCCGCGATGATGGGCCACCAGCGCTACAGCCCGGACGGCACGATCGCGTTCATGACACCGCCGAACCAGCAGATCATCCCGCAGGTACCGCCGGCCGGGTACCGGGAGGACACGACCGGCTCGTACAAGTACGGCAAGCTGTCGTCGTCGGGCGGTGCCAGCTCGACCACGCACAGTGGGGCACCGTCCCGCTCGCAGTCGGACGAGGACGAACAGCATTCGGTCGGGCGGAAAGGGCTCGCGCCGCTAATACAGCGGGGGGAAGGCTCGTTCGAGGGAAAGGCAATGCCGCCCGGCAAAGGGCTGGGCGGGAGCGTGAAGGTAATGCTGCAGAAAACATTCCACAAGAATCATCTCGCGGGCGTAACCGCACCGTCGCTAGTGCGCCACGCGTACGATGTGCAACAGAACTGTGACGATGCGGACGGTGATCGGTCCAACCTGCAACAGCAGCACGTTCAACAGTCTGGCGGTGTGGAACGTCCCACGAATCTGGACCTCGGTACGGGCAAGTACGAGAGCAACCTACTGCTGCACGAACCACATTCCGTCGGCAATGTTACCGCCACCGAAGGTGCCGTTAGTGCGCGCGGCCGAGCCAAAGCGCTTGCCGATGCAGATTTCACCAGACAGTCGTTCGCCATACTGAACGAGATGGCGGTGGACGACGACGGCGCTACCGTGGATGAACATCACGACCCGCAGAAGCTACGCATCGTCGTTTCCAAATCGGCCAATGCCATGCATCCGCCCAGAGGGTCGAGACACACCCGGCAAGGATCTGAAGCATCGTCGCCACCGCCCTTTCTGGACGATCGGTCCCTGAAGCGGCAGCGATCGCTAGAAGTGTTTCAGGAGGTGTTCGGCCCGAAGGGTAGCATCGAGCGGCTGCGCAATCCTAGCCAGCGCGTCAAGACACCGGGCGATGTACCGCCCTCGGTGCGGAAGGTGCGTGCATCGAAGACGCTGTCGCTCTATGACGACCGGATGATGACGGCGACGGTGGCACCCGGGAGCGGAACTCGTTTAGCAAACTCCGTATAG
>ENSANGT00000020732.3_ANOGA
TTAAAAATTGAAACATTTTGTTTTTATTTCAGATACAAATGTTATTCTTGCGAACCTCCAGACTGCGCAGATACGGCGATTCATGCACACTATTGTCAAAATGCTATTCAGTGCTGGAAATCACGAACCCGCGACCCAGAAGGAAATGAAAATGTACAACGAGGATGCACTACTGAACATGAGCAGCTGCCTTTGTATTGTAGTCAAAATCAAAAACCTAACACTGGCGATAGTGGAGGACCTAAAAAACGTCATGTTTCTAGCACTGGAATGTATAATATTGAGTGCTGCACGGGAGATTATTGTAATAATGGATCTTTTCCAGAGCTCCCACCGATGAGAGGAAAAACTTATAGCAAAAAGTTATCATTTGAATATTTACAACACTCTGTTACATCTGGGTCTGGTAGCGGACTCCCTTTACTTATACAACGTACTCTTGCTAAGCAAGTGTCACTTTGTGAATGCATCGGTCGTGGACGTTATGGAGAAGTCTGGCGTGGCATTTGGCACGGCGAAAGTGTAGCAGTAAAGATATTCTTCAGTCGCGATGAGGATTCGTGGAAGCGAGAAACAGAAATTTATGGCACCGTTTTGTTGAGACATGAAAACATCTTGGGGTACGTTGGTTCAGACATGACTTCTAGAAATTCTTGTACGCAGTTATGGCTTATAACGCACTATTATCCTCAAGGATCTCTTTTTGATTACTTAAATCGTACTGCAATTTCCACACATCAAATGATAACCATTTGCCTCTCTATTGCCAATGGGATGGTACATTTACACACTGAAATTTTTGGAACTGAGGGTAAACCGGCTATCGCGCATCGTGATTTAAAGACAAAAAATATTCTAATTCGAGCAAATGGTACATGTGTCATTGCGGATTTTGGCCTGGCCGTAATGCACAGTCAAACAACTAATAAAATTGATATAGGTAACACCGCTCGTGTCGGAACAAAGCGCTATATGGCTCCGGAAGTTCTAGACGAAAGTATCAGCATGGAATGTTTCGATGCCTTAAGGAAAGCTGACATTTACGCAATTGGTTTAATATTTTGGGAAGTATGTCGCCGCACTATCTCTTGTGGCATTGCAGAAGAGTATAAAGTTCCATACTTCGACTACGTTTCATCAGATCCTAGTTTTGAAGAAATGCGCAAAGTTGTGTGTGTTGACAATTATAGACCATCCGTACAAAATCGTTGGACATCTGATCCGTTTCTCGCTAGTATGTCAAAGCTGATGCGTGAATGTTGGCATATGAACCCCAATGTTCGATTACCAGCGCTAAGAATTAAAAAAACTTTACTTAAACTGGCTAGCTCTGACGAAACAATAAAAATTACCCCGGATGGCGAAGTAGTAGTATGA
>ENSAPMT00000018047.1_APIME
TTATACTGGTGTTACCGACGTCGAAAGTCGGGATATTTCAACGAGGTTGTACCAACATTAGAACCTCTTCCATTACCTCAACCATCTCCTAATTTGGGGTTGCGTCCAATACAACTTCTTGAAATAAAAGCTCGAGGTCGTTTTGGAGCTGTTTGGAAAGCACAATTAAAAAACGAAATTGTTGCTGTTAAAGTGTTTCCAATACAGGATAAACAATCCTGGCAAACTGAACAAGAAATTTTCAAACTTGCCCATATGGATCATGAAGATATATTACGTTTTATAGGTGTTGAAAAGAGAGGAGATAACTTACAAGCAGAATTTTGGTTAATTACTTCATATCATGAAAAAGGTTCATTATGTGATTATTTGAAGGCAAATGTTGTTACATGGCCTGAGATGTGTAAAATAGCAGAATCCATGGCAAGAGGCTTGATGCATTTGCATGAAGAAATTCCAGCCAATAAAGCAGATGGATACAAACCTGCTGTGGCTCATAGAGATTTCAAGTCAAAAAATGTTTTACTTAAAGCTGATATGAGTGCTTGTATAGCAGATTTTGGTTTAGCATTAATATTTCATCCTGGCAAACCTTGTGGAGATACCCATGGGCAGGTTGGAACAAGAAGATATATGGCTCCAGAAGTTTTAGAAGGAGCAATTAATTTCACAAGGGATTCGTTTTTACGAATTGATATGTATGCCTGTGGACTGGTACTTTGGGAGTTAGCTTCACGATGCACTGTGCAAGATGGACCAATAGGTGAATATAGATTACCATTTGAAGATGAAGTAGGTCTTCATCCTACTTTGGAAGATATGCAAGAAAGTGTTGTTCATAAAAAAGAAAGGCCAATCATTTTAGAAACATGGCGTAAACATCCTGGACTTCAATCAATTTGTGATACAATGGAAGAATGTTGGGATCATGATGCTGAAGCACGTCTTTCAGCTTCTTGTGTAATGGAAAGAGTTGCTACATTGAGTAGGACGCTTGTTTTAAATTCGTCGACATTAATACGAGTTGATAATACCAACGAGACTATTACTACTAAGGAATCTAGTATGTAG
>ENSAPMT00000018065.1_APIME
TTTTATTTATTGGTATGTAGGACTCGTAAAAAAAGAACTTTGACTGCAAGACTAAAAAATATTAGAGCTAAAACTGAAGAGGAATATTTGGATGGAAGAAGTTTAACCAGTGGATCAGGATCTGGATTACCATTATTAGTACAACGAACATTAGCTAAACAAGTAGCATTAGTAGAATGTCTTGGTAGTGGTGGTAATGGTGGATTTGGTGGAGAAGTTTGGAGAGGAATATGGCATGGTGAAAATGTTGCTGTAAAAATATATTTTTCACGTGACGAAGCAGCTTGGGCTCGTGAAACAGAAGTTTATTCTCAATTATTACCATCAAGACATGATAACATTCTTGGATATGTTGGGAGTGATATGACAAGTAGAGCAAGTTGTACTCAACTTTGGCTAGTAACACATTATCATCCAATAGGCTCACTTTTCGATTATTTAAATCGAACACCTCATTCTTTAACACACCATCAAACACTTAATATCTGTTTGAGTATTGTGAATGGATTACTTTATTTACATACAGAAATTCATGGAACAAGAGGAAAACCTGCTATGGCACATCGTAATTTGAAATCTAAAAATATTCTTGTTAAAACTAATGGTAGTTGTGTAATTGCTGATTTCGCATTAGCAGTAACACAAGATCGATTAGCTACAGATAGAATTGATTTGAAACAAGGTACAAAACGATATATGAGTCCAGAAATTCTTGAACAAACGATAAATATTGAGTGCCTGGAGAATTTTCGACGTGCAGATATATATAGTTTAGGACTGATATTATGGGAAGTTTGTAGAAGGTGTATAAGCAATGGTGTTGCATTAGAATATGTAGCACCATATTCCGAATGGCTTTCTAATAATCAAGAACCATCTATTGAAGAAATGAAAAAATTAGTATGTTTGGATCAACATAGACCACCTCTTCCTAATAGATGGCATTCTGATCCATTTGCAGAATATTTGAAGGAAATAGAAAATTTAAAGAATGAAACTAAATCTTCTGTTTTAGCATCTTCTAATTTGCAGACATTGGCTGGTTTGGGAAAACTAATGAAAGAATGTTGGCATGGAAAACCTGCAGCACGTCTACCTGTTCTTAGAGTAAAAAAAACACTTGTTAAATTAGCAGCTAATGACACACGT
>ENSAPMT00000023278.1_APIME
ATTACTTGCTATTGTGAAGGACATTGTCCAGATGATCGACAAAATGGAACTTGCGAAGGGAGACCTGGTGGTCATTGTTTCAGTGCGGTAGAAGAAGTTTGGGATGCAGAATCAGAATGGTCATTTGGCTGTTTACCACCAGATGAACAAGGTTTCATGCAATGCAAAGGATATCTTGTGCCACATTTACAAGGAAAAAATATAATATGTTGTAACAAGAGTGCATTATGTAACAAAGATTTATATCCTGATTATAAACCTAGAACTACAACAGTACCTAATCCTATGGCTATAGCATCGGGTGCGCCACTTATAATATTGACTACCATTTTGTCTATATGCTTAATGGTAATTTCAATAGCTATGGTAATCATATATCATAGATACAGAAGAAAAGAAAGAGGACCTTGCTTAGTGCCTTCTCAAGGAACACTTAAAGACTTTATTGATCAGAGTAGTGGTTCTGGATCAGGATTACCTCTCTTAGTACAGCGAACTATAGCTAAACAATTAGCCTTATCTCAATGTGTTGGGAAAGGACGATATGGTGAAGTATGGCTTGCAAGATGGAGAGGCGAAAAAGTGGCAGTGAAAGTATTTTTTACATTAGAAGAAGCATCTTGGTTTAGAGAAACTGAAATTTATCAGACAGTTTTAATGAGACACGATAATATTTTGGGTTTCATTGCGGCTGATATTAAAGGCACAGGATCTTGGACACAAATGTTACTAATTACAGATTATCATGAAAGAGGCTCGTTATATGATTATCTACAAACTACTGTTCTAGATTATCCTAGCCTTTTAGCAATATGTCTTTCAATTGCTTCTGGTATTGCTCATCTTCATACAGAGATTTTTGGTACACGAGGGAAGCCTGCTATAGCTCATAGAGATATTAAAAGTAGAAATATTTTAGTAAAAAAGAATGGTGAATGCGCAATTGCAGACTTTGGTTTAGCAGTTAGATATATTAGTGAAAGCGGAGAAATTGATATTGCACCTAATACACGAGTGGGTACACGCCGATACATGGCTCCAGAAGTTTTAGATGAAACTTTAAACACATCTTCTTTTGACGCTTTCAAGATGGCAGATATGTATTCTGTTGGTCTCGTACTTTGGGAAACTTGTAGAAGATGTATTACAGGTGGCAAAAATTCTATGGTGGAACCGTATGCTTTACCATACCAAGATGTTGTTCCAAGTGATCCAGACTTTGAAGATATGCGGTTAGCAGTTTGTGTAAAACGATTACGTCCAATAATACCAGCACGATGGGAAAATGATTCAATTCTATTTGCGCTGAGTAAGCTTATAGCTGAATGTTGGCATGCAAATCCAGCCGTTCGTTTAACAGCGCTGCGCGTGAAAAAGACAATATCAAAATTACATATTGACAATGCTATTAAAATC
>ENSAPMT00000028702.1_APIME
TTTTGTCATGCATTATGGCAAGAGGAAAAGACTGCAAATGGGACTAAAATTATCATTTTATCTCAAGGTTGTTGGAAACAGTCTGGTGAACAAAAATGTGAAACAACAGAATGCATTGCCCTTCAAAGCTCCACTAAAGCATTAAATAATACAAAATTTTGTTGCTGCCATGGAGATTATTGTAATCTTAATATCAATAGTACTAATACTTTATATTCTGAGAATAATGCACATACTTCTATTTCTGCAGAAAATAATCAGCCTAGTAAGGATTCATACATAACAAGTGTTTTATTATGCATATTATTAGTAATATGTATTATAGCTTTAATGATATATCGTATATATCATAATAATATGTTAGCAAGATTAGGAAAACCACTTTCCTATACAGATCAATTTATGGATAGTACAGCATTAAGAACTGGTACTTATACAGTAGATCATTTGAAACTTACAACAATTGTAGGTATGTCAGGTCAAGGTCGCTATGGTTCTGTATGGCAAGGCAGCATGGGAGATCAAGATGTTGCTGTAAAAATATTTCCTTCTCATTATCGTAATTATTTCCAAAATGAACGAGATACTTATTGTCTTCCCTTTATGGAACACTCATCTCTTTTAAGTTACTATTATTTAGGTGTGGATGAAAGAGTTAGTATGGAAGGTAGTGTTGAATATCTTTTGGTACTTAGTTTTGCGCCAGGTGGTACTTTAACAGATTTTTTAAGAACACATATGATTGATTGGATCACATTTTGTAAAATGGGTCTTTCTATGGTGAAAGGTCTTGCTTATTTACATACTGATATACATAAAGGTGCAGATAAATTTAAGCCATGTATTGCACACAGAGACATCAATTCAAGAAATATATTAATCAAAGCTGATGGTACTTGCTGTATATGCGATTTAGGATTAGCAGTTCAAATTTCTGGATCTAAATACTATTCAAATGGAGAAGCACAGCATGCCGAAATAAAATCAATCAATGATGTCGGTACTTTGAGATATATGGCGCCAGAAATATTGGAAGGTGCTGTAAATTTACGAGATTGCGAAAGTTCTTTGAAACAAATAGATGTGTATGCAATGGGTTTAGTAATATGGGAATTAGTTTCAAGATGTTCGGATATTTACGTATTAGGATCCGAAGTACCTCCCTATAGACAACCATATGAGAAAGAAATTGGTCTTCATCCAACATTTGAACAAATGCAAGTTTTAGTTTCTCGTAATAAAGCAAGACCTCTATTAGAAGGTAATTTAGTGGATAGGCCAGGAGTACGTTTGATTAAAGAAACAATGGAAGATTGTTGGGATGCAGATGCAGAAGCTCGATTAACTGCTTTATGTATAGAAGAACGCCTCTCAGAATTACAATCTCATCGAGTAACAATACATTTTACTGATGGAAGTCCAATGGTAAACTCCCATTGTACTCTAGTGCCTTCAACCACAAATAGTCTTTATAGTGAATCTTCACATCATGACAATATCCATGTCACTCAATTTATATCACAGGCAGCACAAGATAATTCGAGTAACGAAGGCGGCGTTGTTGAAAATCTGGTAACATTATCACCTTCTGAAAGCATTATACATGAACATAGAAATGAAATAGCAATATATAATCATACTCAAACACTTCAACCTTATCAAGGACGAAATCCTTGTATGGAAAGAAATTTAATGTTACAGTCAGATTCACTTGAAGATTTGGAATGTAATGGTAATGTACTTGTTGATAAATCTATGAAACATACATGTAATGATCAATATAGAATTGTATCAGAAGCACAAGGACTTGTTTCTCATGATTATTTAAGTCAACACACAACGCAATTATCTCAGGATGACGGTACATCATCGTATGGTAAAAGAAAGCAAACAAATGTACATGAGATTTGTTCGCAAGATAGTCCTCGAAAAAAATTATTCGGATGGTCAAATTTTAAAAAATTACTTGTTAATAAGAAAATGTATCCATATAATAAATATCAAATAGATCGAGAGGATTCTAAATCCAATTTATTGTCAAAACAGAATGTACAGATCAAAACTGTAGAAACCAATGTAACGATATCTCCGACGGGAAAATATGTGAATGGTATTATTACTAAAACACCTGCTTTTACTTCTACGTTAGATAAGAATGATAAAAATGCTATACAAATTGGTAAACAAAAATTTGATAATGATAATAATACAAATACTCGACCATCTACCTTACCCCTTGTAAATTTAAGAAATAAAAAAAGTGAAAATATTAATAGACAAGAAAGCATCGATAAATTCAACGAAGTTTTTAATGTAGGATCTAATGTAAATGTATTAAAAGATCCACATATGAGAATAAAAACACCGGGAGATTTACCACCTTCAGTAAGGAAAATTCGTGGTCGTGGACAATCAACCGCTAGATTTTCTCTTTATGACGATCGTATGATGTGCAATATTTTA
>ENSAPMT00000035216.1_APIME
TATTCCCTGTACATTTGCACGATACTACTCGACATTCTCGTTATCCTTGGACTGAAGTGTTACTGCGATATTTGCACGGAGACCAATCACACGTGCGAAACTGATGGCTATTGCTTCGCCAGCACCAGCTTGGAGAACGATGTGACCACATACGCTAAGAGGTGCCTCGACCGAAAGCAATGGTTCCCACCGGAAGAACCGCAGTCCTGCAACAGAAAGCGGGGTATCTATCGGTCCAGCATCTGCTGTGATAAAGAGTACTGCAACAAGAATATAACTCTGGAGTTACTATCTCCCAACTCGCCTGAATTATCCTCAGCAAAACATTCCCTACCACCTACGAAAATGGCCTTGATGATAGCAATGCCGATATGCGCCATCTGCGTGGTGGTCATGGTCATTTATCATGTGCGCAAGACCCCAGAAAGGCCCGGAAATAGCGATGATTCGCAAGAAGCACCAGATCGACCTATCCTGGGCAGTGTTACTATTAGGGGTATGCTGGAAATGACTACCAGTGGTAGTGGCTCAGTAGGCCTGCCGCTTCTGGTACAGCGAAGCATAGCACGCCAGATTCAACTGGTGGAGACGATCGGAAAAGGCCGGTTCGGTGAGGTATGGCGTGGTCGTTGGAGAGGTGAAAATGTTGCTGTGAAAATCTTCAGTTCGCGCGAAGAAAGGTCTTGGTTCAGGGAGGCCGAATACCAGACGGTGATGCTCAGGCACGACAATATCCTCGGATTCATTGCTGCTGATAACAAAGATAATGGTACGTGGACACAGCTGTGGTTGATCACAGATTATCACGAGAAAGGTTCGCTGTTCGATTATCTGAACAGATCTACCGTGGACACGAACGGTATGATCAGGATGGCCTTGTCGATTGCTACCGGGCTTGCGCATCTTCACATGGAGATCGTCGGTACTCAAGGGAAGCCCGCCATTGCTCACAGGGATCTCAAGTCGAAGAACATCCTTGTGAAAACGAATGGCACATGCGCGATTGGTGATCTCGGATTGGCTGTCAGACATGACGTAATAACAGACACCGTCGATATACAATTGAACAATCGGGTCGGCACTAAGCGATATATGGCTCCCGAGGTAGTTCTCGAAGAGACGATAAACATGAACCATTTTGATTCCTTCAAGAGGGCTGACGTGTACGCTCTCGGGCTGATCCTTTGGGAGATCGCGAGGCGATGTAACGTCGGCGGGATCCACGACGAGTATCAGCTGCCGTTTTACGACTTGGTGCCTTCCGATCCGACGATCGAAGAGATGCGTAAAGTTGTGTGCACCGACAGGCAGAGGCCTTCGATACCTAATCGGTGGCAGTCCATCGACGCATTGCAAGTGATGTCAAAGGTGATGAAAGAATGTTGGTATCACAACGCGGCAGCTAGGTTAACCGCGCTTAGGATTAAAAAATCTCTGGCCAATTATGGCGCGATGGAGGACCTGAAGTGA
>ENSBTAT00000000282.3_BOVIN
ATGACTCAGCTATACATTTACATCAGGTTATTGGGAGCCTATCTGTTCGTCATTTCTCATGTTCAAGGGCAGAATCTAGACAGCGTGCTCCATGGTACTGGGATGAAATCAGACTCCGATCCGAAAAAGTCAGAAAATGGAGTAACCTTAGCACCAGAGGACACCTTGCCTTTTTTAAAGTGCTACTGCTCAGGACACTGCCCAGATGATGCTATTAATAACACATGCATAACTAATGGGCATTGCTTTGCCATCATAGAAGAAGATGACCAGGGAGAAACCACATTAGCTTCAGGGTGTATGAAATATGAAGGATCTGATTTTCAGTGCAAGGATTCACCAAAAGCCCAGCTACGCCGGACAATAGAATGTTGTCGGACCAACTTATGTAACCAGTATTTACAACCTACACTGCCCCCTGTTGTTATAGGTCCGTTTTTCGATGGCAGCATTCGATGGCTGGCTTTGCTCATTTCTATGGCTGTCTGCATAATTGCTATGATCATTTTCTCCAGCTGCTTTTGTTACAAACACTATTGCAAGAGCATCTCAAGCAGACGCCGTTACAATCGTGATCTGGAGCAAGATGAAGCATTTATTCCAGCTGGAGAGTCATTAAGAGACCTCATTGACCAGTCACAGAGCTCTGGCAGTGGGTCTGGATTGCCCTTACTGGTTCAGCGAACTATTGCCAAACAGATTCAGATGGTTCGGCAGGTTGGTAAAGGCCGATACGGAGAAGTGTGGATGGGTAAATGGCGTGGGGAGAAGGTGGCAGTCAAAGTGTTCTTTACCACTGAAGAGGCTAGCTGGTTTCGAGAAACAGAAATCTATCAAACTGTGCTAATGCGCCATGAAAATATACTTGGTTTTATAGCAGCAGACATTAAAGGTACAGGTTCCTGGACTCAGCTCTATTTGATTACTGATTACCATGAAAACGGATCTCTCTATGATTTCCTGAAATGTGCTACACTAGACACCAGAGCCCTGCTTAAGTTGGCTTATTCGGCTGCCTGTGGTCTGTGCCATCTCCACACAGAAATTTATGGCACTCAAGGAAAGCCTGCAATTGCTCATCGAGACCTAAAGAGCAAAAACATACTCATCAAGAAAAATGGAAGTTGCTGTATTGCTGACCTGGGCCTTGCTGTTAAGTTCAACAGTGACACAAATGAAGTCGATGTACCTTTGAATACTAGGGTGGGTACCAAACGCTACATGGCTCCAGAAGTGCTAGATGAAAGCCTGAATAAAAACCATTTCCAGCCCTACATAATGGCTGACATCTATAGCTTTGGCTTGATCATTTGGGAAATGGCTCGTCGTTGTATCACAGGAGGAATAGTCGAAGAGTACCAGCTGCCGTATTACAACATGGTACCCAATGATCCATCATACGAGGATATGCGTGAGGTGGTGTGTGTTAAACGTTTGCGGCCAATTGTGTCTAATCGATGGAACAGTGATGAATGTCTACGAGCAGTTTTGAAGCTGATGTCAGAATGCTGGGCTCACAATCCAGCCTCCAGACTTACAGCTCTGAGAATCAAGAAGACACTTGCCAAGATGGTTGAATCCCAAGATGTAAAGATTTGA
>ENSBTAT00000002690.3_BOVIN
ATGCTTTTGCGAAGTTCAGGAAAATTAAGTGTGGGCACCAAGAAAGAGGATGGTGAGAGTACAGCCCCCACCCCTCGTCCAAAGATCTTGCGATGCAAATGCCACCACCATTGTCCAGAAGACTCGGTCAACAATATTTGCAGCACAGATGGATATTGTTTCACGATGATAGAAGAAGATGACTCTGGGATGCCCGTGGTCACTTCTGGATGTCTAGGACTAGAAGGCTCAGATTTTCAGTGTCGGGACACTCCCATTCCTCATCAGAGACGATCCATTGAATGCTGCACAGAACGGAATGAATGTAATAAAGATCTACATCCCACACTTCCTCCGCTGAAAAACAGAGATTTTGTTGACGGACCTATACACCACAAAGCTTTACTTATATCTGTGACTGTGTGTAGTTTGCTCTTGGTCCTCATCATTTTATTCTGTTACTTCAGGTATAAAAGACAAGAAGCCAGACCTCGCTACAGCATTGGGTTAGAACAGGATGAAACTTACATTCCTCCTGGAGAATCCCTGAGAGACTTAATTGAGCAGTCGCAGAGCTCAGGGAGCGGATCAGGCCTCCCTCTGCTGGTCCAGAGGACGATAGCAAAGCAAATTCAGATGGTGAAACAGATTGGAAAAGGTCGCTATGGGGAAGTTTGGATGGGAAAGTGGCGTGGCGAAAAGGTAGCTGTGAAAGTGTTCTTCACTACAGAGGAGGCCAGCTGGTTCCGAGAGACAGAAATATATCAGACGGTGTTGATGAGGCATGAAAACATCTTGGGCTTCATTGCTGCAGATATCAAAGGGACGGGGTCCTGGACACAACTGTACCTAATCACAGATTATCATGAAAACGGTTCCCTCTATGATTACCTGAAGTCCACCACCCTAGATACTAAGTCGATGTTGAAGTTAGCCTATTCCTCAGTCAGTGGCCTGTGTCACTTACACACTGAAATCTTTAGTACTCAAGGCAAACCAGCAATTGCCCATCGAGATCTGAAAAGTAAGAACATCCTCGTGAAGAAAAATGGAACTTGCTGTATAGCTGACCTGGGCTTGGCTGTTAAGTTTATTAGTGACACGAATGAAGTTGACATACCACCCAACACTCGAGTTGGTACCAAGCGCTACATGCCTCCAGAAGTGCTGGATGAGAGCTTGAACAGAAACCACTTTCAGTCTTACATCATGGCCGACATGTACAGCTTTGGACTCATCCTTTGGGAGGTCGCTAGGAGATGTGTATCAGGAGGTATAGTGGAAGAATATCAGCTCCCCTATCATGACCTGGTGCCCAGTGACCCCTCTTATGAGGACATGAGAGAGATCGTGTGTATCAAGAAGCTGCGGCCCTCCTTCCCCAACCGGTGGAGCAGCGACGAGTGTCTCAGGCAGATGGGGAAACTCATGACGGAATGCTGGGCTCACAATCCTGCCTCAAGACTGACAGCCCTACGGGTTAAGAAGACACTGGCCAAAATGTCAGAGTCCCAGGACATTAAGCTCTGA
>ENSBTAT00000008419.3_BOVIN
TTAGGTCCACCTCATTCATTTAACCGAGATGAGACAATAATCATTGCATTGGCATCAGTCTCTGTATTAGCTGTTTTGATAGTTGCCTTATGCTTTGGATATAGGATGCTGACAGGAGACCGCAAACAAGGTCTTCACAGTATGAATATGATGGAGGCAGCAGCATCAGAGCCCTCTCTTGACCTAGATAATCTGAAACTGCTGGAGCTGATTGGCCGGGGTCGATATGGAGCTGTATATAAAGGTTCCTTAGATGAACGTCCAGTTGCTGTAAAAGTATTTTCCTTTGCAAACCGTCAGAATTTTATCAATGAGAAGAACATTTACAGAGTGCCTTTGATGGAACATGACAACATTGCTCGCTTTATAGTTGGAGATGAGAGAGTCACTGCAGATGGACGCATGGAGTATTTGCTTGTGATGGAGTATTATCCCAATGGATCTCTATGCAAGTATTTAAGTCTCCATACAAGTGACTGGGTAAGCTCTTGCCGTCTGGCTCATTCTGTGACTAGAGGATTGGCTTATCTTCATACTGAATTACCACGGGGAGATCATTATAAACCTGCAATTTCCCATCGAGATTTGAACAGCAGAAATGTTCTGGTGAAAAATGATGGAACCTGCGTTATTAGTGACTTTGGGTTGTCCATGAAGCTGACTGGAAATAGACTGGTGCGCCCAGGGGAAGAAGATAATGCAGCCATTAGTGAGGTTGGCACAATCAGATATATGGCACCAGAAGTTCTGGAAGGAGCTGTGAACCTTAGGGACTGTGAATCAGCTTTGAAACAAGTAGATATGTATGCACTTGGACTAATTTATTGGGAGATATTTATGAGATGTACAGACCTCTTTCCAGGTGAATCTGTACCAGAATACCAGATGGCTTTTCAGACAGAGGTTGGAAATCATCCCACTTTTGAAGATATGCAGGTTCTGGTGTCTAGGGAAAAACAGAGACCCAAGTTCCCAGAAGCTTGGAAAGAAAATAGCCTGGCAGTGAGATCACTCAAGGAGACAATCGAAGACTGTTGGGACCAGGATGCAGAGGCTCGGCTTACTGCTCAGTGTGCTGAAGAGAGGATGGCTGAACTTATGATGATATGGGAAAGAAACAAGTCTGTGAGCCCAACAGTCAATCCAATGTCTACTGCTATGCAGAATGAGCGCAACCTGTCACACAATAGGCGTGTGCCAAAGATTGGCCCTTATCCAGATTATTCTTCTTCCTCATACATTGAAGATTCTATTCATCACACTGACAGCATTGTGAAGAACATTTCCTCTGAGCATTCGATGTCCAGCACACCTTTGACTATAGGGGAAAAGAACCGAAACTCAATTAACTATGAACGGCAGCAAGCACAAGCTCGAATCCCCAGCCCTGAAACAAGCGTCACCAGCTTGTCTACCAACACCACAACCACAAACACCACTGGCCTCACTCCAAGTACCGGCATGACCACTATATCCGAGGTGCCATACCCAGATGAAACAAGTCTGCATGCCACCAATGTTTCACAGCCAGTCGGGCCAACCCCTGTCTGCTTACAACTGACCGAAGAAGACTTGGAGACCAACAAGCTGGACCCAAAAGAAGTCGATAAAAATCTCAAGGAAAGTTCTGATGAGAATCTCATGGAGCATTCTCTTAAACAATTCAGTGGGCCAGACCCACTGAGCAGTACCAGTTCTAGCTTGCTTTACCCACTTATAAAGCTTGCAGTTGAAGTGACTGGGCAGCAGGACTTCACACAGGCTGCAAATGGCCAAGCATGTTTAATTCCTGATGTCCCACCTGCTCAGATCTATCCTCTCCCCAAGCAACAGAACCTTCCTAAGAGACCTACTAGTTTGCCTTTAAACACCAAAAATTCGACAAAGGAGCCCAGGCTGAAATTTGGCAGCAAGCACAAATCAAACTTGAAACAAGTAGAAACTGGAGTTGCCAAGATGAATACAATCAATGCTGCAGAACCTCATATAGTGACAGTCACTATGAATGGTGTGGCAGGTAGAAACCACAGCGTTAATTCCCATACTGCCACTACTCAGTATGCCAATGGCGTAGTACCATCTGGCCAGACAGCTAACACAGTGGCACACAGAGCCCAAGAAATGCTGCAGAATCAGTTCATTGGTGAGGACACTCGGCTGAACATTAATTCTAGTCCTGATGAGCATGAACCTTTACTGAGACGAGAGCAGCAGGCTGGCCATGATGAAGGTGTTCTGGATCGTCTTGTGGACAGGAGAGAACGGCCCCTAGAAGGCGGCCGAACTAATTCCAACAACAACAACAGCAATCCATGTTCTGAGCAAGAAGTTCTCACACAGGGTGTTCCAAGCACAGTAGCAGACCCCGGACCATCAAAGCCTAGAAGAGCACAGAGGCCTAATTCTCTGGATCTTTCAGCCACCAATGTCCTTGATGGCAACAGTTTGCAGTTAGGTGACTCAACACAAGATGGCAAATCAGGATCTGGTGAAAAGATCAAGAAACGAGTGAAAACTCCCTATTCTCTTAAGCGGTGGCGCCCTTCCACCTGGGTCATTTCCACTGAACCACTGGACTGTGAGGTCAACAACAATGGCAAAGACAGGGCAGTGCATTCCAAATCCAGCACCACTGTTTACCTTGCAGACGGAGGCACTGCCACGACGATGGTGTCTAAAGATATAGGGATGAACTGTCTGTGA
>ENSBTAT00000015797.3_BOVIN
ATGGTGGATGGAGTGATGATTCTTCCTGTGCTCGTGATGATTGCTTTCCCTTCCCCTAGTATGGAAGATGAGAAGCCCAAGGTAAACCCCAAGCTTTACATGTGTGTGTGTGAAGGCCTCTCCTGTGGGGATGAGGCCCACTGTGAAGGCCAGCAGTGCTTTTCCTCGCTGAGCATAAATGATGGCTTCCACGTCTACCAGAAAGGCTGCTTCCAGGTCTACGAGCAGGGGAAGATGACCTGTAAGACCCCGCCGTCACCTGGCCAGGCTGTGGAGTGCTGCCAAGGGGACTGGTGTAACAGGAACATCACGGCCCAGCTGCCTACTAAAGGGAAATCTTTTCCTGGAACACAGAATTTCCACTTGGAGGTTGGCCTCATCATTTTGTCTGTAGTGTTCGCAGTATGCCTTCTAGCCTGCCTATTGGGAGTTGCTCTCCGAAAATTTAAAAGGCGCAATCAAGAACGCCTCAACCCCAGAGATGTGGAATATGGCACCATTGAAGGACTCATCACCACCAACGTTGGAGACAGCACTTTAGCAGATTTATTGGATCATTCATGTACATCGGGAAGCGGCTCTGGCCTTCCTTTTCTGGTACAGAGAACAGTGGCCCGTCAGATCACACTGCTGGAGTGTGTTGGGAAGGGCAGGTATGGCGAGGTGTGGAGGGGCAGCTGGCAAGGGGAGAACGTCGCTGTGAAGATCTTTTCCTCCCGGGATGAGAAGTCGTGGTTTAGGGAAACAGAATTGTACAACACTGTGATGCTGAGGCATGAAAATATCTTAGGTTTCATTGCTTCAGACATGACATCAAGACACTCCAGTACACAGTTGTGGTTGATCACACATTATCATGAAATGGGATCGCTGTACGACTACCTTCAGCTTACTACTCTGGATACAGTGAGCTGCCTGAGAATAGTGCTGTCCATAGCGAGCGGTCTCGCACATTTGCACATAGAGATCTTTGGGACCCAAGGGAAACCGGCCATTGCTCACCGAGATCTAAAAAGCAAAAACATCCTGGTTAAGAAGAATGGACAGTGTTGCATAGCAGATTTGGGCCTGGCAGTCATGCATTCCCAGAGCACCAATCAGCTCGATGTGGGGAACAACCCCCGTGTGGGCACCAAACGCTACATGGCCCCCGAAGTTCTTGATGAAACTATCCAGGTGGATTGTTTTGATTCTTACAAGAGAGTCGATATTTGGGCCTTTGGACTTGTCTTGTGGGAGGTGGCCAGGCGGATGGTGAGCAATGGTATTGTGGAGGATTACAAGCCACCATTCTATGATGTGGTTCCCAATGACCCAAGTTTTGAAGATATGAGGAAGGTAGTCTGTGTGGATCAACAGAGGCCTAACATACCCAACAGATGGTTCTCAGACCCGACATTAACCTCCCTGGCCAAGCTGATGAAAGAATGCTGGTATCAAAATCCATCTGCCAGACTCACAGCCCTGCGTATCAAAAAGACTTTGACCAAAATTGATAATTCCCTAGACAAATTGAAAACTGACTGTTGA
>ENSBTAT00000018025.3_BOVIN
TTATTAGGAGGGAGTGGTGGAGCCGGGCCAGAATCCCCCACAGCTCTGTTGTGTGCGTGCACCAGCTGCCTCCAAGCCAACTACACGTGTGAGACGGATGGGGCCTGCATGGTCTCCATTTTCAACCTGGACGGGATGGAGCACCACGTGCGCACCTGCATCCCCAAAGTGGAGCTGGTCCCGGCCGGGAAGCCCTTCTACTGCCTGAGCTCCGAGGACTTGCGCAACACACACTGCTGCTACACTGACTTCTGCAACAAGATCGACCTGAGGGTGCCCAGCGGTCACCTCAAGGAGCCTGAGCACCCCTCCATGTGGGGGCCTGTGGAGCTGGTGGGCATTATTGCCGGCCCAGTGTTCCTCCTCTTTCTCATCATCATCATTGTTTTCCTCGTCATTAACTATCATCAGCGTGTCTATCACAACCGCCAGAGGCTGGACATGGAGGACCCCTCGTGTGAGATGTGTCTCTCCAAGGACAAGACGCTCCAGGACCTGGTCTATGACCTCTCCACGTCAGGGTCTGGCTCAGGGTTACCCCTTTTTGTCCAGCGCACAGTGGCCCGGACCATCGTTCTACAGGAAATTATTGGCAAGGGCCGGTTTGGAGAAGTGTGGCGCGGCCGCTGGCGGGGCGGTGATGTGGCTGTGAAAATATTCTCTTCTCGGGAGGAACGGTCTTGGTTCCGGGAAGCAGAGATATACCAGACAGTCATGCTTCGCCATGAGAACATCCTCGGGTTCATCGCCGCTGACAATAAAGATAACGGCACCTGGACACAGCTGTGGCTCGTGTCGGACTATCACGAGCACGGCTCCCTGTTTGACTATCTGAACCGGTACACGGTGACCATCGAGGGGATGATCAAGCTGGCCTTGTCTGCCGCCAGCGGGCTAGCACACCTGCACATGGAGATCGTGGGCACCCAAGGGAAACCTGGAATTGCTCATCGAGACTTAAAGTCAAAGAACATCCTGGTGAAGAAAAATGGCATGTGCGCCATCGCAGACCTGGGTTTGGCTGTCCGTCACGATGCGGTCACAGACACCATTGACATTGCCCCTAACCAGAGGGTGGGAACTAAACGATACATGGCCCCCGAAGTGCTCGATGAAACCATCAACATGAAGCACTTCGACTCCTTTAAATGTGCTGATATCTATGCCCTCGGTCTTGTGTACTGGGAGATTGCTCGAAGATGCAACTCTGGAGGGGTCCATGAAGAATATCAGCTGCCATATTATGACCTAGTGCCCTCTGACCCTTCCATCGAGGAGATGCGGAAGGTTGTATGTGACCAGAAGCTCCGTCCCAACATCCCCAACTGGTGGCAGAGTTACGAGGCGCTGCGGGTGATGGGGAAGATGATGCGGGAGTGCTGGTACGCCAACGGCGCAGCCCGCCTGACTGCGCTGCGCATCAAGAAGACCCTCTCCCAGCTCAGTGTGCAGGAGGACGTGAAGATCTAG
>ENSBTAT00000018383.3_BOVIN
TTGGGGTTAGGCTCCTCTTGGAGAGCTGGGCCCAGAGTGGCTGAGCTTCCAGTGTGTCCCTCAGGTGACCCCTTGAAACCCTCTCGGGGCCCGCTGGTGACCTGCACGTGTGAGAACCCACACTGCAAGGGGCCTACCTGCCAGGGGTCCTGGTGTACAGTCGTGCTGGTGTGGGAGGATGGACACCTCCGGGAATACCGGGGCTGCGGGAACATGCACCCAGAGGTCTGTAGGGCGCGCCCCACGGAGTTCGTCAACCACTACTGCTGCTACAGCCCCCTATGCAACCACAACGTGTCCCTGACGCTAGAAGCCACCCAGACTGCTCCGGAGCAGCCTCAAGGAGATGGCCAGCTGCCTTTGATCCTGGGCCCCGTGCTGGCCTTTCTAGTGCTTGTGGCCCTGGGTGCCCTGGGCCTGTGGCATGTCCGGCGGAGGAAGGAGAAGCAGCGGGGCGCGAACAGTGAGCTGGGCGAGTCCAGCCTCATCCTGAAGCCATCTGAGCAGGGGGACAGCATGTTGGGGGACCTCCTGGACAGTGACTGTACCACGGGCAGTGGCTCAGGGCTCCCGTTCCTGGTGCAGAGGACAGTGGCTCGACAGGTCGCCCTGGTGGAGTGTGTGGGAAAGGGCCGCTATGGTGAGGTGTGGCGGGGCCTGTGGCATGGTGAGAGCGTAGCCGTCAAGATCTTCTCCTCCAGAGATGAACAGTCCTGGTTCCGGGAGACTGAGATCTACAACACAGTGCTGCTCAGACACGACAACATCCTAGGCTTTATCGCCTCGGACATGACTTCCCGCAACTCGAGCACGCAGCTGTGGCTCATCACGCACTACCACGAGCACGGCTCGCTCTACGACTTTCTGCAGAGGCAGACGCTGGAGCCTCAGCTGGCCCTGAAGCTAGCCGTGTCCGCGGCCTGCGGCCTGGCGCACCTGCACGTGGAGATCTTCGGCACGCAGGGCAAACCGGCCATCGCCCACCGCGACCTCAAGAGCCGCAACGTGCTGGTCAAGAGCAACCTGCAGTGCTGCATCGCCGACCTGGGCCTGGCTGTGATGCACTCTCAGAGTAGCGATTACCTGGACATTGGCAACAACCCGCGAGTGGGCACCAAGCGGTACATGGCCCCTGAGGTGCTGGAAGAGCAGATCCGAACCGACTGCTTCGAATCCTACAAGTGGACGGACATCTGGGCCTTTGGCCTGGTGCTGTGGGAGATCACCCGCCGGACCATTGTCAATGGCATTGTGGAGGACTACCGGCCACCCTTCTATGATGTGGTGCCCAATGACCCCAGCTTTGAGGACATGAAGAAGGTGGTGTGTGTTGACCAGCAGACCCCCACCATCCCCAACCGGCTGGCTGCAGACCCGGTCCTCTCAGGCCTGGCTCAGATGATGCGGGAGTGCTGGTACCCCAACCCCTCTGCCCGCCTCACTGCGCTGCGGATCAAGAAGACACTACAGAAACTCAGCAATGGTCTCCAGAAGCCCAAAGTTATT
>ENSBTAT00000024010.3_BOVIN
ATGGAGGCAGCGGCCGCTACTCCGCGTCCCCGGCTGTTCCTCCTCATGCTGGCGGCGGCGGCCACGCTGGTCCCGGAGGCAACGCCATTACAGTGTTTCTGCCACCTTTGTACAAAAGACAATTTTACTTGTGTCACAGATGGGCTTTGCTTTGTCTCTGTCACAGAGACCACAGACAAAGTTATACATAATAGCATGTGTATAGCTGAAATTGACCTAATTCCACGAGACAGGCCATTTGTATGTGCACCATCTTCAAAAACTGGGTCTATAACTACAACATATTGCTGCAACCAGGACCACTGCAATAAAATAGAACTTCCAACTGTTGGAAAGCCATCATCTGGCCTTGGTCCTGTTGAACTGGCAGCTGTCATTGCTGGACCAGTCTGCTTTGTCTGTATCTCACTCATGTTGATGGTCTATATTTGCCATAACCGCACTGTCATTCACCATCGAGTGCCAAATGAAGAGGATCCCTCGTTAGATCGCCCTTTTATTTCAGAGGGTACAACGTTAAAAGATTTAATTTACGACATGACAACATCAGGTTCTGGATCAGGTTTACCATTGCTTGTTCAGAGAACAATTGCGAGAACTATTGTGTTACAAGAAAGTATTGGCAAAGGTCGTTTTGGAGAAGTTTGGCGAGGAAAATGGAGAGGAGAAGAAGTTGCTGTTAAAATATTCTCCTCTAGAGAAGAACGTTCATGGTTCCGTGAAGCAGAGATTTATCAGACTGTCATGTTACGTCACGAAAACATCTTGGGATTTATAGCAGCAGACAATAAAGACAATGGCACATGGACTCAGCTCTGGTTGGTGTCAGATTATCATGAGCACGGATCCCTTTTTGATTATTTGAACAGATACACAGTTACTGTGGAAGGAATGATAAAACTTGCTCTGTCCACAGCAAGTGGACTTGCCCATCTTCACATGGAGATAGTTGGTACCCAAGGAAAACCAGCCATAGCTCATAGGGATTTGAAATCAAAGAATATCTTGGTAAAGAAGAATGGAACTTGCTGTATTGCAGACTTAGGATTGGCAGTAAGGCATGATTCGGCCACGGATACAATTGACATTGCTCCAAACCACAGAGTGGGAACAAAAAGGTACATGGCCCCTGAAGTTCTAGATGATTCCATAAATATGAAACACTTTGAATCCTTCAAACGTGCTGACATCTATGCAATGGGACTAGTATTCTGGGAAGTAGCTCGACGATGTTCCATTGGTGGAATACATGAAGATTACCAGCTGCCTTATTATGATCTTGTACCTTCCGATCCATCAGTTGAAGAAATGAGAAAAGTTGTTTGTGAACAGAAGTTAAGGCCAAATATTCCAAACAGATGGCAGAGCTGTGAAGCCTTGAGAGTAATGGCTAAAATTATGAGAGAATGTTGGTATGCCAATGGAGCAGCTAGGCTTACAGCTTTGCGGATTAAGAAAACATTGTCACAACTCAGTCAGCAGGAAGGCATCAAAATGTAA
>ENSBTAT00000024095.3_BOVIN
ATGACGGCGCCCTGGGCGGCCCTCGCCCTCCTCTGGGGATCGCTGTGCGCCGGTTCGGGGCGCGGGGAGGCCGAGACACGGGAGTGCATCTACTACAACGCCAACTGGGAGCTGGAGCGCACCAACCAGAGCGGCCTGGAGCGCTGCGAGGGCGAGCGGGACAAGCGGCTGCACTGCTACGCCTCCTGGCGCAACAGCTCGGGCACCATCGAGCTCGTCAAGAAAGGCTGCTGGCTGGACGACTTCAACTGCTACGACAGGCAGGAGTGCGTGGCCACCGAGGAGAACCCCCAGGTGTACTTCTGCTGCTGCGAAGGCAACTTCTGCAACGAGCGCTTCACCCACCTGCCCGAGGCGGGCGGCCCAGAAGTCACGTACGAGCCACCCCCGACAGCCCCCACCCTGCTCACTGTGCTGGCCTACTCGCTGCTGCCCGTCGGGGGCCTCTCCCTCATCGCCCTGCTGGCCTTCTGGATGTACCGACATCGCAAGCCCCCCTACGGCCACGTGGACATCCACGAGGACCCTGGACCTCCACCCCCGTCCCCTCTGGTGGGCCTGAAGCCTCTGCAACTGCTGGAGATCAAGGCTCGGGGGCGCTTTGGTTGTGTCTGGAAGGCGCAGCTCATGAACGACTTCGTGGCTGTCAAGATCTTCCCACTCCAGGACAAGCAGTCGTGGCAGAGTGAGCGGGAGATCTTCAGCACGCCTGGCATGAAGCACGAGAACCTGCTGCAGTTCATTGCCGCTGAGAAGCGAGGCTCCAGCCTGGAGGCAGAGCTGTGGCTCATCACGGCCTTCCACGACAAGGGCTCCCTCACGGATTACCTCAAGGGGAACATCATCACATGGAACGAACTGTGTCACGTGGCAGAGACGATGTCTAGAGGCCTCTCATACCTACACGAGGATGTGCCCTGGTGCCGGGGCGAGGGCCACAAGCCATCTATTGCCCACAGGGACTTTAAGAGCAAGAATGTATTGCTGAAGAGTGACCTCACTGCTGTGCTGGCTGACTTTGGCCTGGCTGTTCGGTTTGAGCCAGGGAAACCTCCGGGGGACACTCACGGGCAGGTGGGCACGCGGCGGTACATGGCCCCCGAGGTGCTCGAGGGAGCCATCAACTTCCAGAGAGACGCCTTTCTGCGCATCGACATGTACGCCATGGGGCTGGTGCTGTGGGAGCTCGTGTCCCGCTGCAAAGCTGCCGATGGACCTGTGGATGAGTACATGCTGCCTTTTGAGGAGGAGATCGGCCAGCACCCGTCACTGGAGGAGCTGCAGGAGGTGGTGGTGCACAAGAAGATGCGGCCCGCCATCAAGGATCACTGGCTGAAACACCCGGGCCTGGCCCAGCTCTGCGTGACCATCGAGGAGTGCTGGGACCACGATGCAGAGGCTCGCCTGTCTGCGGGCTGTGTGGAGGAGCGAGTGTCCCTGATCCGGAGGTCGGTCAACGGCACTACCTCGGACTGTCTTGTCTCCCTGGTGACCTCCGTCACCAATGTGGACCTGCCCCCGAAGGAGTCGAGCATCTAA
>ENSBTAT00000024108.3_BOVIN
ATGGGAGCTGCTGCAAAGTTGGCGTTTGCCGTCTTTCTTATCTCTTGTTCTTCAGGTGCTATACTTGGTAGATCAGAAACTCAGGAGTGTATTTTCTATAATGCTAATTGGGAAAGAGATAGAACGAATCGCACTGGTGTTGAATCCTGTTACGGTGACAAAGATAAACGGCGGCATTGTTTTGCTACATGGAAGAATATTTCTGGTTCCATTGAAATAGTGAAGCAAGGTTGTTGGCTGGATGATATCAACTGCTATGACAGGACTGATTGTATAGAAAAAAAAGATAGCCCTGAAGTATATTTTTGTTGCTGTGAGGGCAATATGTGTAACGAAAGGTTTTCTTATTTTCCGGAGATGGAGGTCACACAGCCTACGTCGAATCCAGTAACTCCTAAGCCTCCCTATTACAACATCTTGCTCTATTCTTTGGTGCCACTTATGTTAATTGCGGGGATTGTCATTTGTGCATTTTGGGTGTACAGACATCATAAGATGGCTTACCCTCCTGTGCTCGTTCCAACTCAAGACCCAGGACCACCCCCACCTTCTCCATTACTAGGTTTGAAGCCATTACAGTTACTAGAAGTGAAAGCAAGAGGAAGATTTGGTTGTGTGTGGAAAGCCCAGTTACTCAATGAATATGTGGCTGTGAAAATATTTCCAATACAGGATAAACAGTCATGGCAGAATGAATATGAAGTCTATAGTTTGCCTGGAATGAAGCATGAGAACATACTGCAGTTCATTGGTGCAGAGAAACGAGGCACCAGTGTTGATGTGGATCTTTGGCTAATCACAGCATTTCATGAAAAGGGTTCACTATCAGACTTTCTTAAGGCTAATGTGGTCTCTTGGAATGAATTGTGTCATATTGCAGAAACCATGGCTAGAGGATTGGCATATTTACATGAGGATATACCTGGCCTAAAAGATGGCCACAAACCCGCCATATCTCACAGGGACATCAAAAGTAAAAATGTGCTGTTGAAAAACAATCTGACAGCCTGCATTGCTGACTTTGGGTTGGCGTTAAAGTTTGAGGCTGGCAAGTCTGCAGGTGATACTCATGGACAGGTGGGTACCCGAAGGTATATGGCTCCAGAGGTGTTAGAGGGTGCTATCAACTTCCAAAGGGATGCATTTTTGAGGATAGATATGTACGCCATGGGATTAGTCCTGTGGGAACTGGCTTCTCGCTGTACTGCTGCAGATGGACCTGTAGATGAATACATGCTGCCATTTGAGGAAGAAATTGGCCAGCATCCCTCTCTTGAAGACATGCAGGAAGTTGTTGTGCATAAAAAAAAGAGGCCTGTTTTAAGAGATTATTGGCAGAAACATGCTGGAATGGCAATGCTCTGTGAAACGATAGAAGAATGTTGGGATCACGATGCAGAAGCCAGGTTATCAGCTGGATGTGTAGGTGAAAGAATTACTCCTATGCAAAGGAGACTAACAATATCATTACACAGAGACATGTACAGTGTCACGATGGTGACAATGTTGACTTCC
>ENSBTAT00000024657.3_BOVIN
ATGCTGGGGGTCTTGGGGCTCTGGGCACTGCTTCCTACAGCTGTGCAAGCACCCCCCAGCAGGCGGACCTGTGTGTTCTTCGAGGCCCCTGGAGTGCGGGGAAGCACACAGAACCTGGGGAAGCTGCTGGATGCAGGGCCGGGCCCCCCCAGGGTTATCCACTGCCTCTACAGCCGCTGCTGCTTTGGAATCTGGAACCTGACCCAAGACCAGGCACAGGTGGAGATGCAAGGATGCCGAGACAGCGATGAGCCAGGCTGTGAGTCCCCCCGCTGTGACCCAAGTCCCCGAGCCCATCCTCGCCCCAGCTCTACTCTCTTCACCTGCTCCTGTGGCGCTGACTTCTGCAATGCCAATTACAGCCATCTGCCTCCTCTGGGGAGCCCTGGGACACCTGGTTTGGAGGGCCCCCAGGCCATTTCAGGTAGCCACCCAAGGTGCTGGAGCCAGGTGGGGGCTGGGGGTACCCTGACCCTAAGGCTGTTCTCTGCCCCAGCCCTGCTGCAGCGGAAGGCCTGCCGAGAGCGAGGTGGGCCAGAGCCCGAGCCAGAGTCAGATTCAGGCAGGGACTGGAGTGCTGAGCTGCCGGAGCTGCCTGAGCTGTGCTTCTCCCAGGTCATACGGGAAGGAGGTCACGCAGTGGTGTGGGCTGGGCAGCTGCAAGGCAAGCTGGTAGCCATCAAGGCCTTCCCCCTGAGGGCTGTGGCCCAGTTCCAAGCTGAGAGAGCGTTGTACGAGCTGCCAGGCCTACAGCATGACCACATTGTCCGCTTTATCACCGCGAGCAGGGGCTGCCCTGGCCCCCTGCCCTGTGGGCCCCTGCTGGTACTAGAACTGCACCCCAAGGGCTCCCTGTGCCACTACTTGACCCAGCACACCAGTGACTGGGGCAGTTCCCTGCGGATGGCACTGTCCCTGGCGCAGGGCCTGGCATTTCTCCATGAGGAACGTTGGCAGGATGGCCAGTACAAACCAGGTATCGCCCACCGAGATCTGAGCAGCCAGAATGTGCTCGTTCGGGACGATGGGTCATGCGCCATCGGAGATCTGGGCCTCGCCTTGGTGCTCCCTGGCCTCGCCCAGCCCCCAACCTGGGCCCCTAGTCAACCCCGAGGGCCGGCTGCCATCATGGAGGCTGGTACCCAGCGGTACATGGCACCGGAGCTCTTGGACAAAACTCTGGACCTTCAGGACTGGGGCACAGCCCTGCGGCGAGCTGACATCTACTCTCTGGCTCTGCTCTTGTGGGAGATTATGAGTCGCTGCCCAGATTTGCGACCTGACAGCAGACCACCACCCTTCCAGCTGGCCTATGAGGCAGAACTGGGCAGCGCCCCCACTGCCTGTGAGCTGTGGACCTTGGCGGTGGAGGAGAGGAGGCGCCCTCACGTTCCATCCACCTGGTGCTGCTTGACCACTGACCCTGGAGGCCTGAGAGAGCTCCTGGAGGACTGCTGGGATGCAGACCCTGAAGCGCGGCTAACAGCTGAGTGTGTACAGCAGCGCCTGGCTGCCCTGGCCTCTCCTGAGGAGGCCCACCTCTTCCCTGAGGGCTGTGCGCAGGACTGCTCACTTTGCTGCCTGGAAGACCATTTCTCCACTCCTCCGTCTGCCATTCTCCCCAGTAGGCTGCAGCTGAGTGCCTGCCACTTCACGGTTCAGCAAGGCCCTTTTTCCAGAAATCCTCAACCTACCTGGACTACTTCTCCTGTGTAA
>ENSBTAT00000025753.3_BOVIN
ATGACCCGAGCGCTCTGCGCCGCGCTCCGCCAGGCTCTTCTGCTCGCCGCCGCCGCCGCACTCTCGGCAGGTTTGAAGTGTGTTTGTCTTTTGTGTGACTCTTCAAACTTTACCTGCCAAACAGAAGGAGCATGTTGGGCTTCTGTTATGTTAACCAATGGAAAGGAACAGGTGATCAAGTCCTGTGTCTCTCTCCCAGAATTAAATGCACAAGTCTTCTGTCATAGTTCCAACAATGTTACCAAAACGGAATGCTGCTTCACAGATTTTTGCAACAACATAACACTGCACCTTCCAACAGCATCACCAAACGCCCCAAAGCTTGGACCCATGGAGCTGACCATTGTTGTCACCGTGCCAGTTTTCCTCCTGTCCATAGCTTCAGTGCTGACAGTATGGGCATGCCAAGGTCGACAGTGCACCTACAGAAAGAAAAAGAGACCGAATGTGGAGGAGCCCCTCTCTGAATGCAATCTGGTAAATGCTGGGAAAACTCTGAAAGATCTGATTTACGATGTGACTGCCTCTGGATCTGGCTCTGGTCTGCCTCTGTTGGTTCAAAGAACAATTGCAAGGACGATTGTACTTCAGGAAATAGTAGGAAAAGGTAGATTTGGTGAGGTCTGGCATGGAAGATGGTGTGGGGAAGATGTGGCTGTGAAAATATTCTCCTCCAGAGATGAAAGATCGTGGTTTCGAGAGGCAGAAATTTATCAGACTGTTATGCTGAGACATGAAAACATCCTTGGTTTCATTGCTGCTGATAACAAAGACAATGGAACCTGGACTCAGCTTTGGCTTGTCTCTGAATATCATGAACAGGGCTCCTTATATGACTATTTGAATAGAAACATAGTGACCGTGGCTGGAATGATCAAGCTGGCGCTATCAATAGCTAGCGGTCTGGCCCACCTTCATATGGAGATTGTTGGTACACAAGGTAAACCTGCTATTGCTCATCGAGATATAAAATCAAAGAATATCTTAGTGAAAAAATGTGAAACTTGTGCCATAGCAGACTTAGGGTTGGCTGTGAAGCATGATTCAATACTGAACACTATTGACATACCTCAGAACCCTAAAGTAGGAACCAAAAGGTATATGGCCCCTGAAATGCTTGATGATACAATAAATGTGAATATCTTCGAGTCCTTCAAACGAGCTGACATCTATTCTGTTGGTCTGGTTTACTGGGAAATAGCCCGGAGGTGTTCAGTTGGAGGAATTGTTGAGGAGTACCAGTTGCCTTATTATGACATGGTGCCTTCAGATCCCTCGGTAGAAGAAATGAGGAAGGTTGTTTGTGACCAGAAGTTCCGACCAAGTATTCCAAACCAATGGCAAAGCTGTGAAGCACTCCGAGTCATGGGGAGAATAATGCGTGAGTGTTGGTATGCCAATGGGGCAGCAAGACTAACTGCTCTTCGGATTAAGAAGACTATATCTCAACTTTGTGTCAAAGAAGACTGCAAAGCCTGA
>ENSBTAT00000026423.3_BOVIN
ATGGGCCGGGGGCTGCTCGGGGGCCTGTGGCCGCTGCACGTCGTCCTGTGGACGCGCATCGCCAGCACGATCCCGCCGCACGTTCCCAAGTCGGTTAACAGCGATATGATGGTCACTGACCACAACGGCGCCATCAAGCTGTCGCAGCTGTGTAAGTTCTGCGACGTGCGGTCGTCCACCTGTGACAACCAGAAGTCCTGCTGGAGCAACTGCAGCATCACGGCCATCTGCGAGAAGCCGGAGGAGGTCTGCGTGGCTGTCTGGAGGAAGAATGATGAGAACATCACGCTGGAGACAGTCTGCCATGACCCCAAGATTGCCTACCATGGATTTGTCCTGGACGATGCTGCTTCTTCAAAGTGTATCATGAAGGAAAGAAAGGGGTCCGGAGAGACTTTCTTCATGTGCTCCTGCAGCTCCGAAGAATGCAATGACCACATTATCTTCTCCGAAGAGTACACCAGCAGTAACCCCGACTTGCTGCTGGTTATCTTCCAAGTGACAGGCGTCAGCCTCCTGCCACCGCTGGGCATCGCCATCGCAGTCATCATCACTTTCTACTGCTACCGCATCCACCGGCAGCAGAAGCTGAGCCCAGCCTGGGACTCGGGCAAGCCGCGCAAGCTGATGGAGTTCAGTGAGCACCTGGCCATCATCCTGGAGGACGACCGCTCCGACATCAGCTCCACCTGCGCCAACAACATCAACCACAACACGGAGCTGCTGCCCATCGAGCTGGACACCCTGGTGGGCAAGGGGCGCTTCGCCGAGGTCTACAAGGCCAAGCTGAAGCAGAACACGTCTGAGCAGTTCGAGACCGTGGCCGTCAAGATCTTCCCCTACGAGGAGTATGCCTCCTGGAAGACGGAGAAGGACATCTTCTCGGACATCAACCTCAAGCACGAGAACATCCTGCAGTTCCTGACGGCCGAGGAGCGCAAGACGGAGCTGGGCAAGCAGTACTGGCTCATCACTGCCTTCCACGCCAAGGGCAACCTGCAGGAGTACCTGACGCGCCACGTCATCAGCTGGGAGGACCTGCGCCGGCTGGGCGGCTCGCTGGCCCGCGGCATCGCGCACCTGCACAGCGACCACACCCTGTGCGGCCGGCCCAAGATGCCCATCGTGCACAGGGACCTCAAGAGCTCCAACATCCTGGTCAAGGGCGACCTCACCTGCTGCCTCTGCGACTTCGGGCTCTCACTGCGGCTGGACCCCACCCTGTCAGTGGATGACCTGGCCAACAGTGGGCAGGTGGGAACGGCGAGATACATGGCTCCAGAGGTCCTCGAGTCCAGGATGAATCTGGAGAACGTGGAGTCCTTCAAGCAGACGGATGTCTACTCCATGGCCCTGGTGCTCTGGGAGATGACGTCTCGCTGCAACGCAGTGGGAGAAGTGAAGGACTATGAGCCTCCGTTCGGGTCTAAGGTGCGGGAGCATCCCTGTGTGGAAAGCATGAAGGACAACGTGCTGAGAGATCGAGGCCGACCAGAGATTCCCAGCTCCTGGCTCAACCACCAGGGCATCCAGACGGTGTGCGAGACGCTGGCCGAATGCTGGGACCATGACCCCGAGGCCCGGCTCACGGCGCAGTGCGTGGCCGAGCGCTTCAGCGAGCTGGAGCACCTGGACAGGCTCTCCGGGAGGAGCAGCTCGGAGGAGAAGATCCCCGAAGATGGCTCCCTCAACACTACCAAATAG
>ENSCAFT00000003989.2_CANFA
ATTCAAATAGCTGAACTATCTAAGAAGAAAGAACAAATCTTTTTTATAATGATTAAGGTTGCAACATTGCTTCCCAGTGGGGGAGTATCATTACAGTGTTTCTGCCACCTTTGTACAAAAGACAATTTTACTTGTGTGACAGATGGGCTCTGCTTTGTCTCTGTCACAGAGACCACAGACAAAGTTATACACAATAGCATGTGCATAGCTGAAATTGACCTGATTCCTCGAGACAGACCATTTGTATGTGCACCATCTTCAAAAACTGGGTCTGTTACTACAACCTATTGCTGCAACCAGGACCACTGCAATAAAATAGAACTCCCAACTGTTGGCCCTTTTTCAGGAAAGCCATCATCTGGCCTTGGTCCCGTTGAACTGGCAGCTGTCATTGCTGGACCAGTCTGCTTCGTCTGCATCTCACTTATGTTGATGGTTTATATCTGCCATAACCGTACCGTCATTCACCATCGAGTGCCAAATGAAGAGGATCCTTCCTTAGATCGCCCTTTTATTTCAGAGGGCACTACATTAAAAGACTTAATTTATGATATGACAACATCAGGTTCTGGATCAGGTTTACCATTGCTTGTTCAGAGAACAATTGCAAGAACTATTGTATTACAAGAAAGTATTGGCAAAGGTCGATTTGGAGAAGTTTGGCGAGGAAAGTGGAGAGGAGAAGAAGTTGCTGTTAAAATCTTCTCCTCTAGAGAAGAGCGCTCATGGTTCCGTGAGGCAGAGATTTATCAGACCGTAATGTTACGTCATGAAAACATCTTGGGATTTATAGCGGCAGACAATAAAGACAATGGTACATGGACTCAGCTCTGGTTGGTGTCAGATTATCATGAGCATGGATCCCTCTTTGATTATTTGAACAGATACACAGTTACTGTGGAAGGAATGATAAAACTTGCTTTGTCCACAGCAAGTGGACTTGCGCATCTCCACATGGAGATTGTTGGTACCCAAGGGAAACCAGCCATTGCTCATAGAGATTTGAAATCTAAGAATATCTTGGTAAAGAAGAATGGAACTTGCTGTATTGCAGACTTAGGACTGGCAGTGAGACATGATTCAGCCACAGATACCATTGATATTGCTCCAAATCACAGAGTGGGAACAAAAAGGTATATGGCCCCCGAAGTTCTAGATGATTCCATAAATATGAAACACTTTGAATCCTTCAAACGTGCCGACATCTATGCAATGGGCTTAGTATTCTGGGAAATAGCTCGACGATGTTCCATTGGTGCCAATATAGGAATTCATGAAGATTACCAGCTGCCTTATTATGATCTTGTACCTTCTGATCCATCAGTTGAAGAAATGAGAAAAGTTGTTTGTGAACAGAAGTTAAGGCCAAATATTCCAAACAGATGGCAGAGTTGTGAAGCCTTGAGAGTAATGGCTAAAATTATGAGAGAATGTTGGTATGCCAATGGAGCAGCGAGGCTTACAGCTTTGCGGATTAAGAAAACATTGTCACAACTCAGTCAACAGGAAGGCATCAAAATGTAG
>ENSCAFT00000008099.2_CANFA
GGTATGTGGGATGCTCAGTCCTCTCACCTCCCGGGCTCAGGTTCCGGGCGCGGGGAGGCCGAGACTCGGGAGTGCATTTACTACAACGCCAACTGGGAGCTGGAGCGCACCAACCAGAGTGGCCTGGAACGCTGCGAGGGTGAGCAAGACAAGCGGCTGCACTGCTACGCCTCCTGGCGCAACAGCTCTGGCACCATCGAGCTGGTCAAGAAGGGCTGCTGGCTGGACGACTTCAACTGCTACGACAGGCAGGAGTGCGTGGCCACCGAGGAGAACCCCCAGGTGTACTTCTGCTGCTGTGAAGGCAACTTTTGCAACGAGCGCTTCACCCACTTGCCGGAGGCTGGGGGCCCGGAAGTCACGTACGAGCCACCCCCGACAGCCCCCACCCTGCTCACGGTGCTGGCCTACTCGCTGCTGCCCATCGGGGGCCTCTCCCTCATCGTCCTGCTGGCCTTCTGGATGTACCGGCATCGCAAGCCTCCCTACGGCCATGTGGACATCCACGAGGACCCTGGACCTCCTCCTCCGTCCCCTCTGGTGGGCCTGAAGCCTCTGCAACTGCTGGAGATTAAGGCTCGGGGGCGCTTTGGCTGTGTCTGGAAGGCACAGCTCATGAATGACTTTGTGGCTGTCAAGATCTTCCCACTCCAGGACAAGCAGTCGTGGCAGAGTGAGCGGGAGATCTTCAGCACGCCTGGCATGAAGCATGAGAACCTGCTGCAGTTCATTGCTGCTGAGAAGCGAGGCTCCAACCTTGAGGTGGAGCTCTGGCTCATCACGGCCTTCCATGACAAGGGCTCCCTCACGGATTACCTCAAGGGGAACATCATCACGTGGAATGAACTGTGTCATGTGGCAGAGACAATGTCAAGAGGCCTCTCATACCTTCATGAGGACGTGCCGTGGTGCCGTGGTGAGGGCCACAAGCCGTCTATTGCCCACAGGGACTTCAAAAGCAAGAATGTATTGCTCAAGAGTGACCTCACAGCCGTGCTGGCTGACTTTGGTCTGGCTGTTCGGTTTGAGCCAGGGAAACCTCCGGGGGACACTCACGGGCAGGTGGGCACACGGCGGTACATGGCTCCTGAGGTGCTTGAGGGAGCCATCAACTTCCAGAGAGATGCCTTCCTGCGCATTGATATGTACGCCATGGGGCTGGTGCTGTGGGAGCTTGTGTCCCGCTGCAAGGCTGCAGATGGACCCGTGGATGAGTACATGCTGCCGTTTGAGGAAGAGATTGGCCAGCACCCATCACTGGAGGAGCTGCAAGAGGTGGTTGTGCACAAGAAGATGCGGCCTACCATTAAGGATCACTGGCTGAAGCACCCGGGCCTGGCCCAGCTCTGCGTGACCATCGAGGAGTGCTGGGACCATGATGCCGAGGCTCGTCTGTCTGCAGGCTGCGTGGAGGAGCGGGTGGCCCTGATCAGGAGGTCGGTCAACGGCACTACCTCGGACTGTCTTGTCTCCCTGGTGACCTCCGTCACCAATGTGGACCTGCCCCCTAAGGAGTCGAGCATCTAA
>ENSCAFT00000008766.2_CANFA
CATTTAACATGTCTTTCTTTTCTCTCCCCAGTTAATAATGACATGATGGTCACTGACAGCAATGGTGTCATCAAATTTCCACAATTGTGTAAATTTTGTGATGTGAGATCTTCCACCTGTGACAACCAGAAATCTTGCATGAGCAACTGCAGCATTACATCCATCTGTGAGAAGCCACATGAAGTCTGTCTGGCTGTCTGGAGAAAGAATGATGAGAACATAACACTAGAGACTCTCTGCCATGACCCCAAGGATACCTACCATGGAATTGTTCTCGAAGATGCTGCCTCTTCGAAGTGCATTATGAAAGAAAAGAAGGTGCTGGGGGAGACTTTCTTTATGTGTTCCTGTAGCTCCGACGAGTGCAACGACTACATCATCTTCTCTGAAGAATATGCCACCAACAACCCTGACTTGTTGTTAGTCATATTCCAAGTGACAGGCGTCAGCCTCCTGCCGCCCCTGGGAATCGCCATAGCCGTCATTGTCACCTTCTACTGTTACCGCGTTCATCGGCAGCAGAAGCTGAGCCCATCATGGGAGACCAGCAAGCCACGGAAGCTCATGGAGTTCAGCGAGCACCTGGCCATCATTCTGGAAGACGACCGGTCCGACATCAGCTCTACCTGCGCCAACAACATCAACCACAACACGGAGCTGCTGCCCATTGAGCTGGACACCCTGGTGGGGAAAGGTCGCTTTGCTGAGGTCTACAAGGCCAAGCTGAAGCAGAACACTTCAGAGCAGTTCGAGACTGTGGCAGTCAAGATCTTCCCTTACGAGGAGTATGCCTCCTGGAAGACGGAGAAGGACATCTTCTCAGACATCAATCTGAAGCACGAGAACATACTGCAGTTCCTGACAGCCGAGGAGCGGAAGACGGAGCTGGGAAAGCAGTATTGGCTGATCACGGCCTTCCATGCCAAGGGCAACCTGCAGGAGTACCTCACTCGGCATGTCATCAGCTGGGAGGACCTGCGAAAGCTGGGCAGCTCCCTCGCCCGGGGCATTGCTCACCTGCACAGTGACCACACCCTGTGTGGGAGGCCCAAGATGCCTATTGTGCACAGGGACCTCAAGAGCTCCAATATCCTGGTGAAGAACGACCTGACCTGCTGCCTGTGTGACTTTGGCCTTTCCCTGCGCCTGGACCCAACTCTGTCTGTGGATGACCTGGCCAACAGTGGGCAAGTGGGAACTGCAAGATACATGGCTCCCGAAGTCCTAGAGTCCAGGATGAATTTGGAGAACGTTGAATCCTTTAAGCAGACTGATGTCTACTCCATGGCCCTGGTACTCTGGGAAATGACATCTCGCTGTAATGCAGTGGGAGAAGTGAAAGATTATGAGCCCCCGTTTGGTTCCAAGGTGCGAGAGCATCCCTGCGTTGAGAGCATGAAGGACAATGTGCTGAGAGACCGAGGACGACCAGAAATTCCCAGCTCCTGGCTCAACCACCAGGGCATCCAGATGGTGTGCGAGACTCTGACCGAGTGCTGGGACCACGACCCGGAGGCCCGGCTCACGGCCCAGTGCGTGGCGGAGCGCTTCAGTGAACTGGAGCACCTGGACAGGCTCTCAGGGAGGAGCTGCTCTGAGGAGAAGATTCCCGAAGATGGCTCGCTGAACACTACCAAATAG
>ENSCAFT00000008888.2_CANFA
CTTAAGAGCCAATACGGTTATATTAAGTTGTTGTTTTATTGTCTTATAGGTGCTATACTTGGTAGATCAGAAACTCAGGAGTGTATTTTCTATAATGCTAATTGGGAGAGAGATAGAACCAATCGAACTGGTGTTGAACCCTGTTATGGTGACAAAGATAAAAGGCGACATTGTTTTGCTACCTGGAAGAATATTTCTGGTTCCATTGAAATAGTGAAGCAAGGTTGTTGGCTGGATGATATCAACTGTTATGACAGGACTGATTGTATAGAAAAAAAAGACAGCCCTGAAGTGTATTTTTGTTGCTGTGAGGGCAATATGTGTAACGAAAGGTTTTCTTATTTTCCGGAGATGGAAGTCACACAGCCTACTTCGAACCCAGTTACACCTAAGCCACCCTATTACAACATATTGCTTTATTCCTTGGTGCCACTTATGTTGATTGCGGGGATTGTTATTTGTGCATTTTGGGTGTATAGGCATCATAAGATGGCCTACCCTCCTGTACTTGTTCCAACTCAAGTAAAAAGGAAGTGTGCAAAAAGGGGATACAAGGGAGAGAGATGTGTTGATGCAGGGATGACATACCATTTCCAAGACCCAGGACCACCCCCACCTTCTCCATTACTAGGTTTGAAGCCACTGCAGTTATTAGAAGTGAAAGCAAGGGGAAGATTTGGTTGTGTATGGAAAGCGCAGCTGCTCAATGAGTACGTGGCTGTGAAAATATTTCCAATACAGGACAAACAATCATGGCAAAATGAATATGAAGTTTATAGTTTACCTGGAATGAAGCATGAGAACATACTACAGTTCATTGGTGCAGAAAAACGAGGCACCAGTGTTGATGTGGATCTTTGGCTAATTACAGCATTTCATGAGAAGGGTTCACTGTCAGACTTTCTTAAGGCTAATGTGGTCTCTTGGAATGAACTATGTCATATTGCAGAAACCATGGCCAGAGGATTGGCTTATTTGCACGAGGATATACCTGGCCTAAAAGATGGCCATAAACCTGCCATATCTCACAGGGACATCAAAAGTAAAAATGTGCTGTTGAAAAACAATCTGACAGCTTGCATTGCTGACTTTGGGTTGGCATTAAAATTCGAGGCTGGCAAGTCTGCAGGTGATACCCATGGACAGGTTGGTACCCGGAGATATATGGCTCCAGAGGTATTAGAGGGTGCTATAAACTTCCAAAGGGATGCATTTTTGAGGATAGATATGTACGCCATGGGATTAGTCCTGTGGGAACTGGCTTCTCGCTGTACTGCCGCAGATGGACCTGTAGATGAATACATGTTGCCATTTGAGGAGGAAATTGGCCAGCATCCATCTCTTGAAGACATGCAGGAAGTTGTTGTGCATAAAAAAAAGCGGCCTGTTTTAAGAGATTATTGGCAGAAACATGCTGGGATGGCAATGCTCTGTGAAACGATAGAAGAATGTTGGGATCACGATGCAGAAGCCAGGTTATCAGCTGGATGTGTAGGTGAAAGAATCACTCAGATGCAAAGACTAACAAATATCATTACCACAGAGGACATTGTAACAGTGGTCACGATGGTGACAAATGTTGACTTTCCTCCCAAAGAATCTAGTCTATGA
>ENSCAFT00000011129.2_CANFA
ATGCTGGGGACTCTGGGCCTTTGGGTACTACTTCCCACAGCTGTGCAAGCACCCCCAAGCAGGCGGACCTGTGTGTTCTTTGAGGCCCCTGGAGTACGGGGAAGCACAAAGACACTGGGGAAGCTGCTAGATGCAGGACCAGGGCCCCCCAGGGTTATCCGCTGCCTCTACAGCCGCTGCTGTTTTGGGATCTGGAACCTGACCCAAGACCAGGCACAGGTGGAGATGCAAGGATGCCGAGACAGTGATGAGCCAGACTGTGAGTCCCCCCACTGTGACCTGAGCCCCCGAGCCCACCCCAGCCCCGGGTCCACTCTCTTCACCTGCTCCTGTGGCACTGACTTCTGCAATGCCAATTACAGCCATCTGCCTCCTCCAGGGAACCCTGGGACCCCTGGCTCCCAGGGTCCCCAAGCTATCCCAGGCGAGTCCATCTGGATGTCTCCCTGCCTGTGCACCCTGACCCAAGAGCTCCCTTCTGCCCCAGCCCTGCGACAGCGGAAGGCCTGCAGCGTTCAAGGTGGGCCAGAGCCGGAGCCAGAGCCGGAGCAGGAGCCGGAGCCAGACTCAGGCGGGGACTGGAGTGCTGAGCTCCCCGAGCTGTCTGAGCTGTGTTTCTCCCAGGTAATCTGGGAAGGAGGCCACACGGCCGTGTGGGCTGGGCAGCTGCGAGGCAGACTGGTGGCCATCAAGGCCTTCTCCCTGAGGGCTGTGGCCCAGTTCCAAGCGGAGAGAGCGGTGTACGAACTGCCAGGCCTGCAGCACGACCACATTGTCCGCTTTATCACCGCCAGCAGAGGGGGCCCTGGCTCCCCGCCCTGTGGGCCCCTGCTGGTACTGGAACTGCATCCGAAGGGCTCCCTGTGCCAGTACTTGACCCAGCACACCAGTGACTGGGGAAGTTCCATGCGGATGGCACTGTCCCTGGCGCAGGGCCTGGCATTTCTCCATGAGGAGCGCTGGCAGGATGGCCAATACAAACCAGGTATTGCCCACCGCGATCTGAGCAGTCAGAATGTGCTCGTTCGGGAGGATGGGTCGTGTGCCATTGGAGACCTTGGCCTTGCCTTGGTGCTCCCTGGCCTCACCCAGCCTCCCACCTGGGCCCCTACTCAACCCCGAGGCCCAGCTGCCATCATGGAGGCTGGCACCCAGAGGTACATGGCGCCGGAGCTCTTGGACAAGACTCTGGACCTACAGGACTGGGGCACGGCCCTCCGACAAGCCGATGTTTACTCTCTGGCTCTGCTCCTATGGGAGATCCTGAGCCGCTGCCCAGATTTGAGGCCTGACAGCAGACCACCACCTTTCCAACTGGCCTATGAGGCAGAACTGGGTAGCACCCCCACCACCTGTGAGCTGTGGACCTTGGCCGTAGAGGAGAGAAGGCGCCCCTGTATCCCATCCACCTGGCACTCCTTCACCACAGACCCTGGCAGCCTGAGAGAGCTGCTAGAGGACTGTTGGGATGCAGACCCCGAAGCACGGCTGACAGCTGAGTGTGTACAGCAGCGCCTGGCCGCCCTGGCCCATCCTCAAGAGGCCCAGCCCTTCCCAGAGAGCTTCGCCCATGGCTGCCCACCCCTCTGCCCAGAAGACTGTCTCTCAGCTCCTCCCACTGCCATTCCCCCTTGTAGGCCTCAGCTGGATGTCTGCTACTTCCTTGTT
>ENSCAFT00000011784.2_CANFA
CTCACCGCGCTTAGCGGATGTTTGGCTCCGGCTCCCAACCTCAGGGTCCTGGTGGCCGCAGCCACACTCCTGCCCGTTCCGAGAGCTCTGCAGTGTGCGTGTACCAGCTGCCTCCAGGCCAACTACACGTGTGAAACAGATGGGGCCTGCATGGTTTCCATTTTCAACCTGGATGGGATGGAGCACCACGTGCGCACCTGCATCCCCAAAGTGGAGCTGGTCCCCGCTGGGAAGCCCTTCTACTGTCTGAGCTCTGAGGATCTCCGCAACACCCACTGCTGCTATACTGACTTCTGTAACAAGATCGACCTGAGGGTGCCCAGTGGTCACCTCAAGGAGTCTGAGCACCCTTCCATGTGGGGCCCCGTGGAGCTGGTAGGCATTATTGCTGGCCCAGTGTTCCTCCTGTTTCTCATCATCATCATTGTTTTCCTTGTCATTAACTATCATCAGCGTGTCTATCACAACCGCCAGAGACTGGACATGGAAGATCCCTCGTGTGAGATGTGTCTCTCCAAAGACAAGACGCTCCAGGATCTTGTCTACGATCTCTCCACATCAGGGTCTGGCTCAGGGTTGCCCCTGTTCGTCCAGCGCACCGTGGCCCGAACCATCGTTTTACAGGAGATTATTGGCAAGGGCCGATTTGGGGAAGTGTGGCGCGGCCGCTGGAGGGGTGGTGATGTGGCTGTGAAGATTTTCTCTTCTCGTGAAGAACGGTCTTGGTTCCGGGAAGCAGAGATATACCAGACGGTCATGCTGCGCCACGAAAACATCCTTGGATTTATTGCTGCTGACAATAAAGATAATGGCACCTGGACACAGCTGTGGCTCGTCTCAGACTACCATGAGCATGGCTCCCTGTTTGATTATCTTAACCGATACACGGTGACGATCGAGGGGATGATTAAGCTGGCCTTGTCTGCGGCTAGCGGGCTAGCACACCTGCACATGGAGATCGTGGGTACCCAAGGGAAGCCTGGAATTGCTCATCGAGACTTAAAATCCAAGAACATCCTGGTGAAGAAAAATGGCATGTGCGCCATAGCAGACCTGGGCCTGGCCGTCCGCCATGATGCGGTCACTGACACCATTGACATTGCCCCAAATCAGAGGGTGGGAACCAAACGATACATGGCCCCCGAAGTGCTCGATGAAACCATTAACATGAAGCACTTTGACTCCTTCAAATGTGCTGATATCTATGCCCTCGGGCTCGTATACTGGGAGATTGCTCGGAGATGCAATTCTGGAGGAGTCCATGAAGAATATCAGCTGCCATATTACGACTTAGTGCCCTCTGACCCTTCCATTGAGGAAATGCGGAAGGTCGTGTGTGACCAGAAGCTACGTCCCAACATCCCCAACTGGTGGCAGAGCTATGAGGCGCTGCGGGTGATGGGGAAGATGATGCGGGAGTGCTGGTACGCCAACGGCGCGGCCCGCCTGACCGCCCTGCGCATTAAGAAGACCCTGTCTCAGCTCAGCGTGCAGGAAGATGTGAAGATCTAA
>ENSCAFT00000014741.2_CANFA
TTTACATCAGCACAGAGGAATGCTGTGTCACTTGGAACATTTTTTAGAGCGCTTTCTGTCTTACACTTTTCAGGATTGAAATGTGTCTGTCTTTTGTGTGACTCTTCAAACTTTACCTGCCAAACTGAAGGAGCATGCTGGGCTTCAGTTATGCTGACCAATGGAAAAGAACAAGTGATCAAGTCCTGTGTCTCTCTCCCAGAACTGAATGCTCAAGTCTTCTGTCATAGTTCCAACAATGTTACCAAAACAGAATGCTGCTTCACAGACTTTTGCAACAACATAACACTGCACCTTCCCACAGCCGAAGCCTCCGCAGACGCCCCGGGGCTCGGGCCCGTGCAGCTGGCGGCCGCCGTCTCGGTGCCGGGGGCCCTGCTGGCGGCCGCCGCCCTGACCCTGAGGAAGAGGAGGCGGCGGAACGTGGAGGAGGCGGTCCCCGAGCGCGCCCTCGTCGGCGCCGGCAAGACCCTGCAAGACCTCATCTGCGACGTGGCGGCCTCTGGATCCGGCTCCGGTCTACCTCTGTTGGTTCAAAGAACAATTGCAAGGACGATTGTGCTTCAGGAGATAGTAGGAAAAGGTAGATTTGGTGAGGTCTGGCATGGAAGATGGTGTGGGGAAGATGTGGCTGTAAAGATATTCTCCTCCAGAGATGAAAGATCTTGGTTTCGTGAGGCAGAGATTTACCAGACGGTTATGCTGAGACACGAAAACATACTTGGCTTCATTGCTGCTGACAACAAAGATAACGGAACTTGGACTCAACTTTGGCTTGTCTCCGAATATCACGAGCTGGGCTCTTTATATGACTATTTGAATAGAAACATAGTGACAGTGGCTGGCATGATCAAACTGGCACTTTCAATAGCTAGTGGTCTGGCCCACCTACATATGGAGATTGTTGGGACACAAGGTAAACCTGCTATTGCTCATCGAGATATAAAATCAAAGAATATCTTAGTGAAAAAATGTGAAACTTGTGCCATAGCAGACTTAGGGTTGGCTGTGAAGCATGATTCACTACTGAACACGATAGATATACCTCAGAATCCTAAAGTGGGAACCAAAAGGTATATGGCTCCTGAAATGCTTGACGATACAATGAATGTGAATATCTTTGAGTCCTTCAAACGAGCTGACATCTATTCTGTTGGTCTGGTTTACTGGGAAATAGCCCGAAGGTGTTCAGTTGGAGGAATTGTTGAGGAGTACCAGTTGCCTTATTATGACATGGTGCCTTCAGATCCCTCAATAGAAGAAATGAGGAAAGTTGTTTGTGACCAGAAATTTCGACCAAGTATCCCAAACCAGTGGCAAAGCTGTGAAGCACTCCGAGTCATGGGGAGAATAATGAGAGAGTGTTGGTATGCCAATGGGGCAGCCCGCCTAACGGCCCTTCGTATTAAGAAGACGATCTCTCAACTTTGTGTCAAAGAAGACTGCAAAGCCTAA
>ENSCAFT00000016073.2_CANFA
ATGAGAATTTCTCTATTTTATGTGAGATCCTTAAACTCTTACTCTTTCTTCTTTTCAGCAAACTTACTTGATAACATGCTTTTGCGAAGTTCAGGAAAATTAAATGTGGGCACCAAGAAAGAGGATGGTGAGAGTACAGTCCCCACCCCTCGTCCAAAGATCTTGCGTTGCAAATGCCACCACCATTGTCCAGAAGACTCAGTCAACAACATTTGCAGCACAGATGGATATTGTTTCACAATGATTGAAGAAGATGATTCTGGGATGCCTGTGGTCACTTCTGGATGTCTAGGACTAGAAGGCTCAGATTTTCAGTGCCGGGATACCCCCATTCCTCATCAAAGAAGATCAATTGAGTGCTGCACAGAACGGAATGAATGTAATAAAGATCTACACCCTACATTGCCTCCACTGAAAAATAGAGATTTTGTTGACGGACCTATACATCACAAGGCCTTACTTATATCTGTAACTGTCTGTAGTTTGCTATTGGTCCTTATTATTTTATTCTGTTACTTCAGGTATAAAAGACAAGAAAGCCGACCTCGGTACAGCATTGGGTTAGAACAGGACGAAACATACATTCCTCCTGGAGAATCCCTGAGAGACTTAATTGAGCAGTCTCAAAGCTCAGGAAGTGGATCAGGCCTCCCTCTGCTGGTCCAAAGGACTATAGCTAAGCAGATTCAGATGGTGAAACAGATTGGAAAAGGTCGCTATGGGGAAGTTTGGATGGGGAAGTGGCGTGGCGAAAAGGTAGCTGTGAAAGTGTTCTTCACCACAGAGGAAGCCAGCTGGTTCCGAGAGACAGAAATATATCAGACAGTGTTGATGAGGCATGAAAACATTCTGGGGTTCATTGCTGCAGATATCAAAGGGACAGGGTCATGGACCCAGTTGTACCTAATCACAGACTATCATGAAAATGGTTCCCTCTATGATTATCTGAAGTCCACCACCCTAGATACAAAATCGATGCTGAAGTTAGCCTATTCTTCTGTCAGTGGCTTATGTCATTTACACACAGAAATCTTTAGCACCCAAGGCAAACCAGCAATTGCCCACCGAGATCTGAAAAGTAAGAACATCCTGGTGAAGAAAAATGGAACTTGTTGTATAGCTGACCTGGGCCTGGCTGTTAAATTTATTAGTGATACAAATGAAGTTGACATACCACCCAACACCCGAGTTGGCACCAAACGCTATATGCCTCCGGAAGTGTTGGATGAGAGCTTAAACAGAAATCACTTTCAGTCTTACATTATGGCCGACATGTATAGTTTTGGACTCATCCTCTGGGAGGTCGCTAGGAGATGTGTATCCGGAGGTATAGTCGAAGAATACCAGCTTCCCTATCATGACCTAGTGCCCAGTGATCCTTCTTATGAGGACATGAGAGAGATCGTTTGCATCAAAAAGCTACGTCCCTCGTTCCCCAACCGATGGAGTAGTGATGAGTGTCTGAGGCAGATGGGAAAACTCATGATGGAATGCTGGGCTCACAATCCTGCATCAAGACTGACAGCCCTGCGTGTTAAGAAAACACTAGCCAAGATGTCCGAGTCCCAGGACATTAAACTCTAA
>ENSCAFT00000025524.2_CANFA
ATGACTCAGCTGTATATTTACATCAAATTATTGGGAGCCTATCTCTTCATCATTTCTTATGTTCAAGGGCAGAACCTAGACAGTATGCTCCACGGTACTGGGATGAAATCGGACTCTGACCAGAAAAAATCGGAAAATGGAGTAACCTTAGCACCAGAGGATACCTTGCCTTTTTTGAAGTGCTATTGCTCAGGACACTGCCCGGATGATGCTATTAATAACACATGCATAACTAATGGGCATTGCTTTGCCATCATAGAAGAAGATGACCAGGGAGAAACCACATTAGCTTCAGGGTGTATGAAATATGAAGGATCTGATTTTCAGTGCAAGGATTCACCAAAAGCCCAGCTACGCCGGACGATAGAATGTTGTCGGACCAATTTATGTAACCAGTATTTACAACCTACACTGCCCCCTGTTGTTATAGGTCCATTTTTTGATGGCAGCATTCGATGGCTGGTCGTGCTCATTTCTATGGCTGTCTGCATAATTGCTATGATCATCTTCTCCAGCTGCTTTTGTTACAAACATTATTGTAAGAGCATCTCAAGCAGACGTCGTTACAATCGTGATTTGGAACAAGATGAAGCATTTATTCCAGTTGGAGAATCATTAAAAGACCTCATTGACCAGTCACAGAGCTCTGGTAGTGGATCCGGACTACCTTTATTGGTTCAGCGAACTATCGCCAAGCAGATTCAGATGGTTCGGCAAGTGGGGAAAGGCCGGTACGGAGAAGTGTGGATGGGTAAATGGCGTGGGGAGAAGGTGGCGGTCAAGGTGTTCTTCACCACGGAGGAGGCCAGCTGGTTTCGGGAGACGGAAATCTACCAGACTGTGCTGATGCGCCACGAGAACATTCTTGGTTTCATAGCAGCAGACATTAAAGGGACAGGCTCCTGGACTCAGCTCTATTTGATTACTGATTACCATGAAAACGGATCTCTCTATGATTTCCTGAAATGCGCTACGCTGGACACCAGAGCCCTGCTCAAGTTGGCTTATTCAGCTGCCTGTGGTCTGTGCCATCTCCACACAGAAATTTATGGCACCCAAGGAAAGCCTGCAATTGCTCATCGAGACCTAAAAAGCAAAAACATCCTCATTAAGAGAAATGGAAGTTGCTGTATTGCTGACCTGGGTCTTGCTGTTAAATTCAATAGCGACACAAATGAAGTTGACGTGCCCCTGAATACCCGGGTGGGTACCAAACGCTATATGGCTCCAGAAGTGCTGGATGAGAGCTTGAATAAAAACCATTTCCAGCCCTACATAATGGCCGACATCTACAGCTTTGGCCTGATCATTTGGGAAATGGCTCGTCGTTGTATCACAGGAGGGATCGTGGAAGAGTACCAGTTGCCATATTACAATATGGTGCCCAACGATCCATCATACGAAGATATGCGTGAGGTCGTGTGTGTCAAACGTTTGCGGCCAATTGTGTCCAATAGATGGAACAGCGATGAATGTCTCCGAGCAGTTCTGAAGCTCATGTCGGAATGCTGGGCGCACAACCCGGCCTCCAGACTCACGGCTCTGAGGATCAAGAAGACCCTTGCCAAGATGGTTGAGTCCCAGGATGTCAAGATTTGA
>ENSCAFT00000036570.1_CANFA
TTAGTAGGAAAATTTACAGTGCCTTTCAAAAAGACTAAGATTTTATTTAATAATGTTTTGCTAATAACATTATCTTTAGCTTCTCAGAACCAGGAACGTCTATGTGCATTTAAAGATCCATATCAACAAGACCTTGGGATAGGTGAGAGTCGAATCTCTCATGAAAATGGAACGATATTATGCTCAAAAGGTAGCACTTGCTATGGCCTTTGGGAGAAATCAAAAGGGGATATAAATCTCGTAAAGCAAGGATGTTGGTCTCACATTGGAGATCCTCAGGAGTGTCACTATGAAGAATGTGTAGTGACTACTACTCCTCCCTCAATTCAGAATGGAACATACCGTTTCTGCTGCTGTAGCACAGACTTGTGTAATGTCAACTTTACTGAGAATTTTCCACCTCCAGACACAACGCCACTCAGTCCACCTCATTCATTTAACCGAGATGAGACAATAATCATTGCTTTGGCATCAGTCTCTGTATTAGCTGTTTTGATAGTTGCCTTATGCTTTGGATACAGGATGCTGACAGGAGACCGTAAACAAGGTCTTCACAGTATGAACATGATGGAGGCAGCAGCATCAGAGCCCTCTCTTGACCTAGATAACCTGAAACTGTTGGAGCTGATTGGCCGGGGTCGATATGGAGCAGTATATAAAGGTTCCTTAGATGAGCGTCCAGTTGCTGTGAAAGTGTTTTCCTTTGCAAACCGTCAGAATTTTATCAATGAGAAGAATATTTACAGAGTGCCTTTGATGGAACATGACAACATTGCTCGCTTTATAGTTGGAGATGAGAGAGTTACTGCAGATGGACGCATGGAGTATTTGCTTGTGATGGAGTATTATCCCAATGGATCTCTATGCAAGTATTTGAGTCTCCATACAAGTGATTGGGTCAGCTCTTGCCGTCTGGCTCATTCTGTGACTAGAGGATTGGCTTATCTCCATACAGAATTGCCACGAGGAGATCATTATAAACCTGCAATTTCCCATCGAGATTTAAACAGCAGAAATGTCCTGGTGAAAAATGATGGAACTTGTGTTATTAGTGACTTTGGATTGTCTATGAGGCTGACTGGAAATAGACTGGTACGCCCAGGGGAAGAAGATAATGCAGCCATAAGTGAGGTTGGCACAATCAGATATATGGCACCAGAAGTTCTAGAAGGAGCTGTGAACCTGAGGGACTGTGAATCAGCTTTGAAACAAGTAGACATGTATGCACTTGGACTCATTTATTGGGAGATATTTATGAGATGTACAGACCTCTTCCCAGGTGAATCTGTACCAGAATACCAGATGGCTTTTCAGACAGAAGTTGGAAACCATCCCACTTTTGAAGATATGCAGGTTCTGGTATCTAGGGAAAAACAGAGACCCAAGTTCCCAGAAGCTTGGAAAGAAAATAGCCTGGCAGTGAGGTCACTCAAGGAGACAATCGAAGACTGTTGGGACCAGGATGCAGAGGCTCGGCTTACTGCACAATGTGCTGAGGAGAGGATGGCTGAACTTATGATGATATGGGAAAGAAACAAATCTGTGAGCCCCACAGTCAATCCCATGTCTACTGCTATGCAGAATGAGCGCAACCTGTCACACAATAGGCGTGTGCCAAAGATTGGCCCTTATCCAGATTATTCTTCTTCCTCATACATTGAAGACTCCATCCATCATACTGACAGCATTGTGAAGAATATTTCCTCCGAGCATTCGATGTCTAGCACACCTTTGACTATAGGGGAAAAGAACCGGAACTCAATTAACTATGAACGGCAGCAAGCACAAGCTCGAATCCCTAGCCCTGAAACAAGTGTCACCAGCCTGTCCACTAACACAACAACCACAAACACCACTGGCCTCACTCCAAGCACTGGCATGACCACTATATCTGAGATGCCATATTCAGATGAAACCAATCTGCATGCCACAAATGTTTCACAGCCAATTGGGCCAACCCCTGTCTGCTTACAACTTACAGAAGAAGACTTGGAGACCAATAAGCTGGACCCAAAAGAAGTTGATAAGAACCTCAAGGAAAGTTCTGATGAGAATCTCATGGAGCATTCTCTTAAACAGTTCAGTGGACCAGACCCACTGAGCAGTACCAGTTCTAGCTTGCTTTACCCACTTATAAAACTTGCAGTAGAGGTGACTGGACAGCAGGACTTCACACAAGCTGCAAATGGCCAAGCATGTTTAATTCCTGATGTTCCACCCGCTCAGATCTATCCTCTCCCCAAGCAGCAAAACCTTCCTAAGAGACCTACTAGTTTGTTAAACACCAAAAATTCAACAAAGGAGCCCCGGCTGAAATTTGGCAGCAAGCACAAATCAAACTTGAAACAAGTAGAAACTGGAGTTGCCAAGATGAATACAATCAATGCTGCAGAACCTCATGTGGTGACAGTCACCATGAATGGTGTAGCAGGTAGAAACCACAGTGTTAACTCCCATGCTGCCACTACCCAGTATGTTAACGGGGCAGTACCATCTGGCCAGGCAGCTAACACAGTGGTACATAGGGGCCAAGAAATGCTGCAGAATCAATTCGTTGGTGAGGATACCCGACTGAATATTAATTCCAGTCCTGATGAACATGAACCTTTGCTGAGACGAGAGCAGCAGGCTGGCCATGATGAAGGTGTTCTGGATCGTCTTGTGGACAGGAGGGAACGGCCACTGGAAGGTGGCCGAACTAATTCCAATAACAACAACAGTAATCCATGTTCAGAGCAAGATGTTCTTACACAGGGTGTTCCAAGCACAGTAGCAGATCCTGGACCATCAAAGCCCAGGAAAGCACAGAGGCCCAATTCTCTGGATCTTTCAGCCACAAATGTCCTTGATGGCAGTGGTTTGCAGTTAGGTGAGTCAACACAAGATGGAAAATCGGGATCTGGTGAAAAGATCAAGAAACGTGTGAAAACTCCCTATTCTCTTAAGCGGTGGCGCCCCTCCACCTGGGTCATTTCCACTGAACCACTGGACTGTGAGGTCAACAACAATGGCAGTGACAGAGCAGTTCATTCCAAATCCAGCACCGCAGTTTACCTTGCAGAAGGAGGCACTGCCACAACTATGGTGTCTAAAGATATAGGAATGAACTGTCTGTGA
>ENSCAFT00000039088.1_CANFA
ATGACCTTGGACCTGCCCAGGAGAGGCCTTCTGATGCTACTGATGGCCTGGGGCCTGACCCAGGGCAACCCGGTGAAGCCCTCTCGGGGCCCGCTGCTGACCTGCACGTGTGAGAGCCCACACTGCAGGGGGCCTACCTGCCAGGGGACCTGGTGCACGGTGGTGCTGGTGCGGGAGGAGGGCCGACACCCCCAGGAGCATCGGGGCTGCGGGAACCTGAACGAGGAGCTGTGCCGGGGGCGCCCCACCGAGTTCGTGAACCACTACTGCTGCTACAGCCCCCTCTGCAACCACAACGTGTCCCTGGTGCTGGAGGCCACCCAAATTCCTCCGGAGCAGCCGAAAGTAGATGGCCAGCTGCCTCTGATCCTGGGCCCTGTGCTGGCCGTGGTGGCCCTGGTGGCCCTGGGTGCCCTGGGCCTGTGGCATGTCCGGTGGAGGCAGGAGAAGCAGCGGGGCCTACGCAGCGAGCTGGGCGAGTCCAGCCTCATCCTGAAGTCGTCGGAGCAGGGGGACAGCATGCTGGGGGATCTCCTGGACAGCGACTGTACCACAGGCAGTGGCTCAGGACTCCCCTTCCTGGTGCAGAGGACAGTGGCACGGCAGGTGGCCCTGGTGGAGTGTGTAGGCAAGGGCCGCTACGGCGAGGTGTGGCGCGGCCTGTGGCACGGCGAGAGCGTGGCCGTCAAGATCTTCTCTTCGAGGGACGAACAGTCCTGGTTCCGGGAGACCGAGATCTACAATACGGTGCTGCTCAGACACGACAACATCCTAGGCTTCATCGCCTCGGACATGACGTCCCGCAACTCGAGCACGCAGCTGTGGCTCATCACGCACTACCACGAGCACGGCTCGCTCTACGACTTCCTGCAGAGGCAGACGCTGGAGCCCCAGCTGGCCCTGAAGCTGGCTGTGTCCGCCGCCTGCGGCCTGGCCCACCTGCACGTGGAGATCTTCGGCACCCAGGGCAAGCCGGCCATCGCCCACCGGGACCTCAAAAGCCGCAACGTGCTGGTCAAGAGCAACCTGCAGTGCTGCATCGCCGACCTGGGCCTGGCTGTGATGCACTCCCAGGGTAGCGATTACCTGGACATCGGCAACAACCCGCGAGTGGGCACCAAGCGGTACATGGCCCCCGAGGTGCTGGAAGAGCAGATCCGCACCGACTGCTTCGAGTCCTACAAGTGGACGGACATCTGGGCCTTTGGTCTGGTGCTGTGGGAGATTGCCCGTCGGACCATTGTCAACGGCATCGTGGAGGACTACAGGCCACCCTTCTATGACGTGGTGCCCAATGATCCCAGCTTCGAGGACATGAAGAAGGTGGTGTGTGTTGATCAGCAGACTCCCACCATCCCCAACCGGCTGGCCGCAGACCCGGTCCTCTCCGGCCTGGCTCAGATGATGCGGGAGTGCTGGTACCCCAACCCCTCCGCCCGCCTCACTGCGCTGCGGATCAAGAAGACACTACAGAAACTGAGCAACGGTCTCGAGAAGTCCAAAGTGATTCACTAG
>ENSCAFT00000039729.1_CANFA
CTAGTTGATGGATTAGTGATGGTTATTTGGTGGTTGGTTGATCAAGTGAAAGCTTCGTCTTGCTCCTTTGCAGATGAGAAGCCCAAGGTAAACCCCAAACTTTACATGTGTGTGTGTGAAGGCCTCTCCTGTGGGAACGAGGACCATTGTGAAGGCCAGCAGTGCTTTTCCTCATTGAGCATAAACGATGGCTTCCATGTCTACCAGAAAGGCTGCTTCCAGGTCTACGAGCAGGGGAAGATGACCTGTAAGACCCCGCCATCACCTGGCCAAGCTGTGGAGTGCTGCCAAGGGGACTGGTGTAACAGGAACATCACGGCCCAGCTGCCCACTAAAGGGAAATCCTTTCCTGAAACACAGAATTTCCACTTGGAGGTCGGCCTCATTATTCTGTCCGTAGTATTTGCAGTATGCCTTCTAGCTTGCCTACTGGGAGTCGCTCTCCGAAAATTTAAAAGGCGCAATCAAGAACGCCTCAATCCCAGAGATGTGGAGTACGGCACCATCGAAGGGCTCATCACCACCAATGTTGGAGACAGCACTCTAGCAGATTTATTGGATCATTCGTGTACATCAGGAAGTGGCTCTGGTCTCCCTTTTCTGGTACAAAGAACAGTGGCTCGTCAGATCACACTGTTGGAGTGTGTCGGGAAAGGCAGGTATGGTGAGGTGTGGAGGGGCAGCTGGCAAGGGGAGAACGTTGCTGTGAAGATCTTCTCCTCCCGGGATGAGAAGTCGTGGTTCAGGGAAACAGAATTGTACAACACTGTGATGCTGAGGCATGAAAATATTTTAGGTTTTATTGCTTCAGACATGACATCAAGACACTCCAGTACCCAGTTGTGGTTAATCACACATTATCATGAAATGGGATCGTTGTACGACTATCTTCAGCTTACTACTCTGGATACTGTTAGCTGCCTGCGAATAGTGCTGTCCATAGCTAGTGGTCTTGCACATTTGCACATAGAGATATTTGGGACCCAAGGAAAGCCAGCCATTGCTCATCGAGATTTAAAGAGCAAAAACATCCTGGTTAAGAAGAATGGACAGTGTTGCATAGCAGATTTGGGCCTGGCAGTCATGCATTCCCAGAGTACCAATCAGCTCGATGTGGGGAACAACCCCCGTGTGGGCACCAAACGCTACATGGCTCCTGAAGTTCTAGATGAAACCATCCAGGTGGACTGTTTCGATTCTTACAAGAGAGTTGATATTTGGGCCTTTGGTCTTGTCTTGTGGGAAGTGGCCAGGCGTATGGTAAGCAACGGTATTGTGGAGGATTACAAGCCACCATTTTACGATGTGGTCCCCAATGACCCAAGTTTTGAAGATATGAGAAAGGTGGTCTGTGTGGATCAACAGAGGCCAAACATACCCAATAGGTGGTTCTCAGACCCGACATTAACCTCTCTGGCTAAGCTGATGAAAGAATGCTGGTATCAGAATCCATCTGCAAGACTCACAGCTCTGCGTATCAAAAAGACTTTGACCAAAATTGATAATTCCCTAGACAAATTGAAAACTGACTGTTGA
>ENSCINT00000000345.2_CIOIN
ATGAAGTGTTTAATATTAATATCCTTGCTGTCATATTTACACACCGGTTCATCCATACATTGTCGGCAATGCAGCGCTGAAATAGATGCCAACGATTGCAATTCAACATCATGTACAATACCTTGTCCCACCGTTGATTGTAGCTGCCTTGGTCTGTGTTACACCAACGTTATTCTAAACTTCTCTGGCAAACACTCCGTACAGGCGGCTTGTATACAACAGTTATGTCCAACAAGAGCCAGCTATCTAAACCTCTACACTAAGCGTCAGATAGAGGGGTATTGTGACGTAAGCAAGGGTGTTGTGACGTGTGAATGTGCCTCAGATGACTGCAATCACATGATATCATTTGAACCAATCACAATCGATGACGAAGATATAATAATTGAAGACAAATACGATTTGTCGTCCATCATCGTTGGTGTCTTGGTAGGATTTCTCCTCCTTTGCCTTCTTGTGGCTGTGGTGTGGTACAGTGTAGGCCGGTATAGAAGGTTAAAAGATGAAGAATTTGAAAGTAAATTGACATCCGGGAGCAGACTATCCTCCGATGATGCGAGTCTTATTGATGGTTGGGATGATAGTGGGAAACATAGTTACTCAGCTTACAGATATTCATCAAGCGTTGCTACCCAGTATAGTCGTGGGTCACGTGGAAACGTACTCAACCATAACGACCAACATTTACCGATCGAACTTCAAAAAATAATCGGCAAAGGAAGATTCGCTGAGGTTTGGAAAGCAAATCTACAACAAGATGCTTCTCCTCCTCAAGTTGTTTCAGTGAAAGTATTTCGTCTTCACAATTATGGGGCGTGGAGACAAGAAAAAGACATGCTAACTGAAAGTTGGATGAGACACGAAAACATCATTGAATTTTATGCTTCTGAGCAACACACAGTGCGAGGTCGGTTGCAGTATTGGCTCATAACTTCTTACTATCAAGAGAAAAGTTTAGCTGACTTTTTGGGCTCCAATATTCTTGACTGGGATCAGTTTTGTGACATGGCAACCTCAATAGCTAAAGGGTTATCATACCTGCATGCGGAGAGAGATGACGTGGGTCGCCCCAAGATACCAATCGCCCACAGAGACGTCAAAAGTTGTAACATCCTTGTGAAAGATGGCAGGAGAGAATGCGTGTTGGCTGACTTCGGGCTTTCACTCAAGTTGGACCCGAAGTTGAGTCGTGATGAACTTGCAAACGCTGGCCAGGTTGGAACATCAAGGTACATGGCTCCCGAGTTATTGGAAAGACTGGTTAACCTCACAGATATTGAGATGTTTAAGCGAGTGGACGTTTACGCGATGGCTTTAGTTTTGTGGGAGATGGCGAATCGTTGTGAAACTTCAGAAGGCATGGCGTCTCCGTATAAACCACCGTTTGGAGACAAAATAAACGACCGACCCACCAAAGATCAAATGCTGCTTCTTGTGTGCAAAGAGCGCCAACTACCGAGTATTCCGGAGAAATGGAAAAAGCACCAGGGTCTCTCTGAATTCGTTGACACCATACTGAACGAAACATGGGAATATGACGCTGAAGCTAGAATCACCGCTAGTTGTGTGTTGGAGAGATTTAAAGTATTACGTCATCATGGTGACGTCATCGGCTCTGACGGCAGTGACGTCGAGGATAAGATTCGTGTGAAAGCCAAGAATGAATCGAACAGAATATCTGAAGTTATTTCAACAGTTGTG
>ENSCINT00000000633.2_CIOIN
ATGCGGCAGTTTATCTTGTTTGCGTGCTTGTTTACATCGGTTACTACACAGACATTAAAATGTGAACACTTTAACAAAAATCATGCTATTCGTTCTCCTACCGACTATACATGTAAAGATTCAGAGATTGATGGAAATGGATCCTGCAATACCACAGAGTTATGTGTTAAGGATGAAGAAGTTCCAGGGAGGCAACCAAACTGTTTCGTTTCATGGACAAATGAATCTGGGAAAGTAGAAATAATACGAAAGGGTTGCTGGAGCCAAAGTAAACCATGTTTAGCAAAGTGTGAAGCGGTAACAATTAAAAGTGTTTTCTTCTGTTGCTGTGACAATGATTTGTGCAACTCTCATTTCTCCCTTGGTCATATTAACAAAACAATTAAAACAAACGAAGAAAATCCTGTTGTCGTCCCAACGAATGAAGAGACCTGGGTAGTATTGGTGTATACACTGGTACCTATTACTCTGCTCAGTCTACTGGTGGTTCTTATATATTGGATTTACAGGAAAAGAAAACATAGTTATGGTGACATCGACAATGCAAGTGTGCAAACTCCAGGTTCAGGTTTAACCACTTCAACACAAAACACCCAACTGCTTATTCCACCTGAGATCAACTTGCCCCAGTTAATCGACATCAAAGCACGAGGAAGGTTCGGTTGTGTTTGGAAAGCTCAACTACACGACAGATTTGTTGCAGTCAAAGTCTTTTTTCTACAAGATAAGCAGTCATGGCTTAATGAACAAGAAGTTTTTAACACAGAGCTGGTTCACTATCATCCGCATATATTAAACTTTATCGCTGCTGCCAGCAGGGGTGTTGGGGTCGAAACTGAACTATGGTTGATCACAGAGTTTCATGAATATGGGTCATTGGCTGATTATTTGAAGACGCACACGATGTCACTTCCTGTGGCTCTCAAGTTCATGGAAACCATGGCAACAGGGCTGTCTTTTCTACATGAAGATATTCCACACAAGCAACCACACAAAGGACACAAGCCTGCAATTGCTCATCGTGACTTTAAAAGCAAGAATGTTCTCATCAGTAACGACATGACGGCTGTTATCGCTGATTTTGGACTCGCTGTCAAGTTCATACCAGGCGAATGCACGGGGGAAAGCCATGGACAGGTTGGAACGAGAAGATACATGGCTCCTGAGATCCTGGAGGGAGCGATTAACTTCCAACGCGATGCTTTCCTACGTATTGATATGTATGCATTCGCTCTTGTTATGTGGGAAATCATAACAAGATGTTCAGATGTACCAGGAGGTTCTACACCTACATATATGATGCCGTATGAGTTGGAACTTGGACAACACCCAACACTTGATGAAATGCAAGCTTGTGTGATCGACCAGAAGACACGACCCGTAGTTAACGACTTATGGAGACAAGATGAGGTCGTTGGGATCTTGTGTGAGACCATGGAGGAATGTTGGGATCACGATGCGGAGGCGAGATTATCGGCAGGATGTGTGGAAGAGAGGATCAACCATCTTCATCGAAGAATTCAACCTCCTAATGAACTTGCCGTGCATCCCAACATGATCAATAATGATGTGATCAGGAACGGAGCTCCCGTGATTGGAAACGGAGCTCCTGTGATTGGAAATGGGGCTCCTGTGATTGGAAACGGGACTTCAATGACTGGAAACGGGACTCACGTGATTGGAAACGGGACTCACGTGATCATTCCTCCATCTCCAACATCTGACACCGATATTCAGAATCAAATTAACAACAGAAAGAACCAAGAGCTTCCTGTTAACAGTAATGAAAAACTCACAAATGAAGTTAACGCTGCTGGGTTGGTTGCCACGGTAACATGTGATGCTGAAACTGCCTTGTTGTCAGCAGGTGACAGGGAATCAAATGTT
>ENSCINT00000003351.2_CIOIN
TCAGTTTCGGGCATCGTACCAGATTATATTGATAACAGGAATGGAAGTTTATCGGGACGATTAAATGGTGGACCAGACATGGAAAATACAGAATTAACGGGTTTCCCATTTGAGGAAGAAATCTTTCGTTGCATTTGTTCTTCCACTTTGGGTGGTTGCGATGAAAACGGGATGTGCAACACTTCTGGCCAGTGTTTCACATTCATGAACTCCGCTAAATCGAGTGAGAACCAGAAGAAAGGTTGTTTCACTCATAACCAAGGTCGAATGCAATGTTTAGAGAAAGGGAGTGTTGCCGTACATTGCTGTATTGGAGATTTGTGTAACCAAGCAAGGATAGAAACGGAAGAAAACAAAACAAGCCACCTAGTGGTGATAATTATCAGTGTTTTTCTCGGATTTGTCTTTTTGTCGGCAATCGCTGCTTTCTTTGTTCATCGTATGCATGTTAGAAGGATGCAGGAGCTGGAGAAGCAGAGAGAAGCTGGCAGATTAGAAGGAGGGCTTCGCGCCACACGTGTTAATGAAAGCACTCTTGCTGATTGGATGGAGTCGGCCACATCTGGTTCCGGTTCAGGTCTTCCTTTCTTGGTCCAACGAACGATGGCTCGTCAAATACAACTCGTTAATTGTATCGGCAAAGGCAGATACGGCGCTGTATGGAAAGGAATGTGGCAAGATGAACCAGTTGCCGTGAAAGTATTCGCATCACGTGATGAGCAATCATGGGCTCGTGAGACTGAGATATACAACACAGTATTACTAAGACATAGCAATATACTGGGATATATCGCATCCGATATGATATCCAGGAACTCTGACACAGAGTTGTGGTTGGTCTGTTACTACCATCCTAACGGTTCATTATATGAATATCTGCAACATAATGAATTAGACCATCAGCTCATGTTACAACTTTGTCTATCTGCTGCTAATGGTCTCACACATCTACATACTGATATACTGGGTGTCTGTGTAAGGTTGGCAGTTACTCATAATCCCGAAGAAGGAAAAATTGTGATTCCTAAAAATAATCACAGAGTTGGAACCAAACGTTATATGTCGCCCGAGGTATTGGACGAATCCTTAAACACATCAAGTTTTGAATGCTTCAAGCAAGCCGACGTTTATTCCTTTGGTCTTGTTTTATGGGAAGTAGCTCGCAGATGTGTCTCTGGGGGTAGATTAGGTCGTTATGTAATTGTTATTTTTCCCCAGACATTAAGTATCATATCGAAGATATTGAGGGAAACATGGTGTAAGACTCCTTCCAATCGTCTTACCATTCACAGAGTTAAGAAATCACTTCTTAAAGCAACTGAACAGCTAGCCCCTCAAGTCACAAAGCAGAATTACACCGACATTTCCCCGTTGCTCTCTCTGGCGCCGAAAGTGGACGAGAAAACCTACGCCCACAACCTGCTGGAGCAGAATTGA
>ENSCINT00000005916.2_CIOIN
ATGAACTGTTTATCAATTCTATTCCTCTCATGTTTCTGGTTCTACCAAGCTACAGCACTAACATGTTACTGTGGTGGCTCACGAGAAAACCCATATTGTGAAAGAAATGTATTTAACTGCACTGTGCCAGAAGGTGTTTGTTATGCCATGACGGAAGTTCTACCTATTTCAAAAAATATTTTGACTCAAAGAGGATGTTTTAGAAAAAACAGATTGGTGCCATACAACCGACCATTTGTATGTGAACCAGTCAATAAATCCAACCATCAAGTCATATGTTGCAAAACAGACTTCTGTAACCATCCTGAAGCAATGGAAGCACCAACATTGCCCACAACAACTGCCAGCATTCAAACTAATCAAGATCAACTGTCAACAACATTAATCGTTTTATTATCAGTTGGCGGGTTCTTGTTGATGGCAATGCTTGTTCTTGTTGCGGTTTTCTATAAAAAGCAACACAGCAAGAGAAATGACCCATTGGTGGAAAGCCAGAATTCAAGCCTACCAGACACTAACATGCAAGATCTCTTGGACGACAAGGACTTCTCTACTACTGGTTCAGGTTCAGGATTGCCATTACTTGTCCATCGAACTATTGCTCGACAAATTCAACTACAAGAAGTTATTGGAAAGGGAAGGTATGGTGAGGTGTTTCGTGGTAAATGGAGGGGTGAAGACGTCGCGGTAAAGAAGTTTGTGACTCGCGATGAGAGATCCTGGGCAAGGGAGGCAGAGATTTATCAAACCATCATGTTACGACATGAGAATATACTCGGATTCATTGCTGCAGATAACAAAGATGTTGGGACATGGACTGAACTATGGTTGATATCGGAATACCACGAGAATGGATCTTTGTTCGATTATCTTGGTGAAACACGTGTGGATGTTGGTGCCATGCTTAAGTTATGCAGCTCCATTGCTAGTGGGTTGGCTCATTTGCATAATGAGATTGTTGGTACTTTAGGAAAACCCCCAATAGCTCATTGTGATTTAAAGTCAAAGAATATTTTGGTGAAAAAAAATGGTGAATGTGCAATTGCTGATCTTGGGTTGGCGGTCAGACATGATTCAAGCACCGACACTATTGACATTCCTCCTAATAACAGGGTGGGAACCAAAAGATACATGGCACCTGAGATACTGGATGACACATTAAACATGTTACATTTTGACTCTTTCAAACGTGCGGATATATATTCACTGGGACTTGTGCTGTGGGAGATTGGTCGCAGATGTAGCATTGGAGGTCAGAATCTTGATTACCAACTTCCATATTACAACATGGTACCTGATGATCCAACAATTGAACAAATGAGAGTCGTTGTGTGTGAGAAGATGTTTAGACCACAGAAGGAAGCAACATGGCATAAATATGATACCATGGAGCGAATGTGGAAACTGATGAATGAATGTTGGTACGAAAGCGGATGCGCACGTTTAACTGCACTGCGAGTAAAGAAGACGATCGCGAAGATAGAAGATGAGGAAGGAGTGAAGAATATTTGA
>ENSCINT00000012087.2_CIOIN
ATGCTGGACAATGGACTACCTCGTATGCAGTGTCGATGTATTGGAGAATGCCCGGACCACAAATACAACTCCACATGCGACCTGAAACCCAACGCAAAGTGCTTCAAAAAGTTGTACATTAATGAATATGGTGAAGAGGAGTTACGAGCTGGGTGTTTAGGTTCACAAGATGATTACTTGAACCAATGTCATAATAAAGCAAAAACAGAATTCGAAGATCCAACTGCAGTGGCTTGCTGCAACAATGGTACAATGTGCAACGATTATTTAGACCTCGGGTTGCCTGAATATTATGATGAACCATCTGACACACCAGTTTCAGAAGCAAATTCGGATGTTATCACCGTTATAGCTGTTACAGTGCCAGTCTTCTGCTTTTTGTTTGGTTTAATAATAATGTTTTATTACATAAGATTATGCCGTAGAGAATCGCTACGACGACGTCAAATTGAGAATGAAAACAAAAAAGCTCTTTGTCCTGTTTTATATGGAGATCGGGGAGACTTGGAAGGACATAATGAGATGATGGAAAATTGGTCCTCACTTGCTGGTACATCTTCAGGATCAGGGATGCCTCTACTTGTACAGAGAACGATATCACGACAGATCGAAATTCTTCACGAAATTGGAAAAGGCAGATATGGGACAGTGATGCTGGGGAAATGGAGAGAAGAGAAAGTTGCTCTTAAAATATTTAATTCCAGTGATGAAGAAAGCTGGTTTCGAGAAACTGAAATTTACCAAACTGTGTTGCTACGTCATGACAATATATTAGGTTTCATAGCAGCCGATATATCTGGTGCTGGCTCATGGACTCAGCTGTTCCTAATTACAGAGTACCACAAGCATGGCTCCTTATACTACTACCTACAAAACAGAGCCATCAACATAGCAGAAGCTCTTAAACTTGCTTATACAGCTTGTTGTGGGTTAGCACATCTACATACAGAGATAGCTGGCACACAAGGCAAGCCAGCCATTGCACACAGGGATGTAAAATCGCAGAATATTCTCGTAAAACTTGATGGACAATGTTGTATTGCAGATATGGGACTGGCTGTCTGTTTCTCCAGATTACATGAAACGATTGATGTTGGAAAGCATGACCGCTCAAGAAGACAAGGTACCAAGCGTTACATGTCACCTGAGGTGCTTGCCCAGTCTTTTCACCCAGACTCCTTTGAAGCATACAAAGCATCAGATGTGTACAGCTTTGCTTTGGTGTTATGGGAAATAATCAACAGGACTGAAGTCAACGGATTTGCAAATGACTACCATCTTCCCTACCATGATGTGGTGGGTAATGACCCTGATTTTGATGAGATGAGAAAAATAGTTGTTCTTGAAAATCTCAGACCAGAGATTTACAAACAGTGGCAAGCACATAAGATAATGTCAACATACACTACAACCCTGCAAGAATGTTGGTCCCCTCGACCCGAGTCTCGTCTCTCAATGCTCCGTCTCCGCAAGACTCTCTACTTTCTCCTCAATGGTGGACGAGGCCCAGTGGAGGCGGGAAGCTCTGAAAGTGACCGAAAACCGTCTGCCTCTTCCAGCTCTTCTGTTAAAGAAGAGGAGCATTCAAGTTGC
>ENSCINT00000021343.2_CIOIN
TGCAGATATTGGAACGAAACATTACAACAATGGAATACAAACGGATGTGATGTAAGCTCCGAAAGCAACAGTAGCATTGTTGTTTGTTACTGCAATCATTTAACTTCTTTTGGAGCTGGATTTCTTGTGGCTCCAAATCCCATTGATTTTGCTTCCTTGTCATCCAAACTACAGAACATCAAAGACAACCTATCTGTGTTGTTAACGTTAATCTGCATCTTTGTTCTTTATGTTGTTGGTTTATTTTACTGCAGAAGACAAGATAAAAAAGATATACAGAAGGTAAAATGGTGCGTTGCTCTACTTCCCGACAATAAACTTTGTGATGAATATTTCTACCAAATCACCATTAAAACTGGTACGCAACGAAATTCTGAAACTCAGAGTGAAGTTTTCTTTCTTTGCAAAGAGATCTCCAATTTTAAATTTAAATCAATAAATGCTAATATAGTTGTGGCACATGCTTTAAAAAGTGTACAAAAAATTTCTTTGTTCTTCTGTGATGACTGGTTAGCAGTTGATGAATCAGATGGAAGTATAGACCGCGTTCTACCAGTGGCCGGCAAGCAGCAAATAAGTAACTTCAAACATCTTTTTGCTTCTTCAACCAGGAAAGACTTCAGTGACGGACATTTGTGGTTTTCTTTAATATCTCGACCTACCAAGAGTAGGTTCAACAGAGTACAAAGGTTATCCAGTGGATTAGCAGTCCTACTTTCTACAATGCTGGCAAGTGCAATGTTTTTTGGAAGAGATGAAACTGATGGGGGCCAGCAGGGAAGATTGGAAATAGGTCCAATATCTTTTACAATCCAGCAATTACTAATCAGCATTCAAGCTTCATTCATTGTCCTCCCAGTAAATATTCTCATAGTCCAGTTTTTTGTAACGGTGGAATTATTTTTTATGTTTCTGGTCCTACTACTTAAGTGTGGAATAGAATTGTTAAATGTAATGGAACATGGGTTATCCTATAATTTGCTAATTTTATTGCTTCTCACCATTTTTCGCCAGATGTTCCGAAGAACACGCCCAAAAAATCCTCCCAAACCTGAAGAAGAAGAAAAAGGGAGTAGATTTTCACTTGGAAGTTTGCTCGATGTTGGGGAGGAGATTAATCCAATAGAACAGCCAGAAAAGAAATCAGGGTATGAGTCTTTTTATAATGATATTTTTGGAGGATTATCCTTTTTTCTTTTTAATGATCAGAAATTTACAGAAAATGAGCTAAAAAAGCTTGAGTTAAATAATGCTGTAACACAATCTTATTGGACCTGTTTTCTCAGGTTCACATTACCGCACTGGACCATCTACTTCACATGGAGCCTTGTGTTTATTGTTTCCGCTGTCAGTGCTTCGTTTGTGTTTATGTATAGCATAGATTGGGGTGCAGCTAAATCAGTAGATTGGTTGACTTCTATAGTTCTTTCATTTACACAGTCAGTATTCATAATACAACCCGCAAAGGTGATCTTGACTGCGATTGCTCTCTCAGTTTTTGTTAATCGATGTGCAAAGCATCGAGCTGAAGAAATGGTGGAAGAAGAGGAAGATGGTAAAGAGGAAATGGATGAGGATGAGTGGCAGAGGAGAGAGGAGGAGTGGCTCTTCCAACTTCCACCTGAGATCGAGCAACTTCGTGAGGCGAGGTTGGCTCGTGAGAAACACAAGATAATGTTGGAAACAATCCATGAGGTCATCGTTTATCTTCTTTATCTGATACTGCTCCTCATGGCGGCAAACACAGCAAAAGATCCAATGTCGTTCCGATTTCATGACTCGCTCTCAGACATTTTTCTCAGGCAAGGAGAGCCACTAACTCCTGGTGATTTCTGGTCTTGGTGCAACAATTCTCTCATACCAGGGCTCCATGCATCAGATTGGTACAATGGAAAACGTGTAACGTGGTTGCATTCTAGATATGTCAGCAATAGGGAAACTTTTGTTACTGGACCTGCAAGAATACGCCAACTACGAGTGAAAAAAGGAACTTGTGACATGCATGACAACATAACAAGGGTTCCGCGTGAATGCATTTCCACATACAGCATATTCTCTCAGGAGGAAGCTCATTTTGTGGAAGGATGGAAAAATAGAAGTTTGGATGAAGACGTAAATTTTCTGTCTCCGTGGTCTTTTCAAGACTCTGCGAAACTTAACGGACATCCTTACACTGGTTTATTAAATATCTATGATGGCGGGGGTTACTCAGTAACACTGGGCAACACTGCAAAGAAAAGTCGCAAAATATTAAAACAATTAAAAGATCATGGTTGGGTGGATCGGCCTACATCTGCCATATTCGTGGAGTTTACAGTCTACAATGCAAACGTGAATCTCTTTGCATCCGTTGTGTTACTACTTGAAGGTTCTGCAAATGGGGCATTTTTCCCTTACCCTGTGATATCCCCTATAAGACTGTACGAGTTTATTGATGGCAAAGGGTTGTTGCTGGTGATAACGTACATCATATTTGTACTTGTGTTACTGTACAAGATTTTT
>ENSCINT00000027300.1_CIOIN
ATGAACTGTTTATCAATTCTATTCCTCTCATGTTTCTGGTTCTACCAAGCTACAGCACTAACATGTTACTGTGGTGGCTCACGAGAAAACCCATATTGTGAAAGAAATGTATTTAACTGCACTGTGCCAGAAGGTGTTTGTTATGCCATGACGGAAGTTCTACCTATTTCAAAAAATATTTTGACTCAAAGAGGATGTTTTAGAAAAAATAGTTTGGTGCCGTACAACCGACCATTTGTATGTGAACCAGTCAATAAATCCAACCATCAAGTCGTATGTTGCAAAACAGACTTCTGTAACCATCCTGAAGCAATGGAAGCACCAACATTGCCCACAACAACTGCCAGCATTCAAACTAATCAAGATCAACTGTCAACAACATTAATCGTTTTATTATCAGTTGGCGGGTTCTTGTTAATGGCAATGCTTGTTCTTGTTGCGGTTTTCTATAAAAAGCAACACAGCAAGAGAAATGACCCATTGGTGGAAAGCCAGAATTCAAGCCTACCAGACACTAACATGCAAGATCTCTTGGACGACAAGGACTTCTCTACTACTGGTTCAGGTTCAGGATTGCCATTACTTGTCCATCGAACTATTGCTCGACAAATTCAACTACAAGAAGTTATTGGAAAGGGAAGGTATGGTGAGGTGTTTCGTGGTAAATGGAGGGGTGAAGACGTCGCGGTAAAGAAGTTTGTGACTCGCGATGAGAGATCCTGGGCAAGGGAGGCAGAGATTTATCAAACCATCATGTTACGACATGAGAATATACTCGGATTCATTGCTGCAGATAACAAAGATGTTGGGACATGGACTGAACTATGGTTGATATCGGAATACCACGAGAATGGATCTTTGTTCGATTATCTTGGTGAAACACGTGTGGATGTTGGTGCCATGCTTAAGTTATGCAGCTCCATTGCTAGTGGGTTGGCTCATTTGCATAATGAGATTGTTGGTACTTTAGGAAAACCCCCAATAGCTCATTGTGATTTAAAGTCAAAGAATATTTTGGTGAAAAAAAATGGTGAATGTGCAATTGCTGATCTTGGGTTGGCGGTCAGACATGATTCAAGCACCGACACTATTGACATTCCTCCTAATAACAGGGTGGGAACCAAAAGATACATGGCACCTGAGATACTGGATGACACATTAAACATGTTACATTTTGACTCTTTCAAACGTGCGGATATATATTCACTGGGACTTGTGCTGTGGGAGATTGGTCGCAGATGTAGCATTGGAGGTCAGAATCTTGATTACCAACTTCCATATTACAACATGGTA
>ENSCINT00000029376.1_CIOIN
ATGAACTGTTTATCAATTCTATTCCTCTCATGTTTCTGGTTCTACCAAGCAACAGCACTAACATGTTACTGTGGTGGCTCACGAGAAAACCCATATTGTGAAAGAAATGTATTTAACTGCACTGTGCCAGAAGGTGTTTGTTATGCCATGACGGAAGTTCTACCTATTTCAAAAAATATTTTGACTCAAAGAGGATGTTTTAGAAAAAATAGTTTGGTGCCGTACAACCGACCATTTGTATGTGAACCAGTCAATAAATCCAACCATCAAGTCATATGTTGCAAAACAGACTTCTGTAACCATCCTGAAGCAATGGAAGCACCAACATTGCCCACAACAACTGCCAGCATTCAAACTAATCAAGATCAACTGTCAACAACATTAATCGTTTTATTATCAGTTGGCGGGTTCTTGTTGATGGCAATGCTTGTTCTTGTTGCGGTTTTCTATAAAAAGCAACACAGCAAGAGAAATGACCCATTGGTGGAAAGCCAGAATTCAAGCCTACCAGACACTAACATGCAAGATCTCTTGGACGACAAGGACTTCTCTACTACTGGTTCAGGTTCAGGATTGCCATTACTTGTCCATCGAACTATTGCTCGACAAATTCAACTACAAGAAGTTATTGGAAAGGGAAGGTATGGTGAGGTGTTTCGTGGTAAATGGAGGGGTGAAGACGTCGCGGTAAAGAAGTTTGTGACTCGCGATGAGAGATCCTGGGCAAGGGAGGCAGAGATTTATCAAACCATCATGTTACGACATGAGAATATACTCGGATTCATTGCTGCAGATAACAAAGATGTTGGGACATGGACTGAACTATGGTTGATATCGGAATACCACGAGAATGGATCTTTGTTCGATTATCTTGGTGAAACACGTGTGGATGTTGGTGCCATGCTTAAGTTATGCAGCTCCATTGCTAGTGGGTTGGCTCATTTGCATAATGAGATTGTTGGTACTTTAGGAAAACCCCCAATAGCTCATTGTGATTTAAAGTCAAAGAATATTTTGGTGAAAAAAAATGGTGAATGTGCAATTGCTGATCTTGGGTTGGCGGTCAGACATGATTCAAGCACCGACACTATTGACATTCCTCCTAATAAC
>ENSCPOG00000001148.1_CAVPO
CACCCCAAGGAGCCTGAGCACCCTTCCATGTGGGGTCCTGTGGAGCTGGTTGGCATTATTGCCGGCCCAGTCTTCCTCCTATTTCTCATCATCATCATTGTTTTCCTTGTTATTAACTATCATCAGCGTGTCTATCACAACCGCCAGAGACTGGACATGGAAGATCCCTCATGTGAGATGTGTCTCTCTAAAGACAAGACGCTGCAGGATCTTGTCTATGATCTCTCCACATCAGGGTCTGGCTCAGGGTTACCCCTTTTTGTCCAGCGTACAGTGGCCCGAACCATTGTATTACAGGAGATTATTGGCAAAGGCCGTTTTGGAGAAGTGTGGCGCGGCCGCTGGAGGGGTGGCGATGTAGCTGTGAAAATTTTCTCTTCTCGTGAAGAACGATCTTGGTTCCGGGAAGCAGAGATATATCAGACAGTTATGCTCCGCCATGAAAACATCCTTGGGTTTATTGCTGCTGACAATAAAGATAATGGCACCTGGACACAGCTGTGGCTTGTCTCTGACTATCATGAGCATGGCTCCCTGTTTGATTATCTTAACCGTTACACAGTAACCATCGAGGGCATGATTAAGCTGGCCCTGTCTGCTGCCAGTGGGTTGGCACATCTGCATATGGAGATCGTAGGCACCCAAGGGAAGCCTGGAATTGCTCATCGAGATTTAAAATCAAAGAATATTCTGGTGAAGAAAAACGGCATGTGTGCCATCGCAGACCTGGGCCTGGCGGTTCGCCATGATGCAGTCACTGACACCATTGACATTGCTCCAAATCAGAGGGTGGGAACCAAACGATACATGGCTCCTGAAGTACTTGACGAAACTATTAATATGAAACACTTCGACTCCTTTAAATGTGCTGATATTTATGCCCTCGGGCTGGTATATTGGGAGATTGCTCGAAGGTGCAATTCTGGAGGAGTCCATGAAGAATATCAGCTGCCATATTACGATTTAGTGCCCTCTGACCCTTCCATTGAGGATATGCGAAAGGTTGTCTGTGACCAGAAGCTACGTCCCAACATCCCCAACTGGTGGCAGAGTTATGAGGCATTACGGGTGATGGGGAAGATGATGCGGGAGTGCTGGTATGCCAACGGCGCAGCCCGCCTGACTGCACTGCGCATCAAGAAGACCCTCTCGCAGCTCAGTGTGCAGGAAGATGTGAAGATCTAA
>ENSCPOG00000001647.1_CAVPO
ATGCTTTTGAGAAGTTCAGGAAACTTAAATGTGGGAACCAAGAAAGAGGATGGTGAGAGCACAGCCCCCACCCCTCGGCCGAAGATCTTGCGATGCAAATGCCACCACCACTGTCCAGAAGACTCTGTCAATAATATTTGCAGNNNNNNNNNNNNNNNNNNNNNNNNNNNNNNNNNNNNNNNNNNNNNNNNNNNNNNNNNNNNNNNNNNNNNNNNNNNNNNNNNNNNNNNNNNNNNNNNNNNNNNNNNNNNNNNNNNNNNNNNNNNNNNNNNNNNNNNNNNNNNNNNNNNNNNNNNNNNNNNNNNNNNNNNNNNNNNNNNNNNNNNNNNNNNNNNNNNNNNNNNNNNNNNNNNNNNNNNNNNNNNNNNNNNNNNNNNNNNNNNNNNNNNNNNNNNNNNNNNNNNNNNNNNNNNNNNNNNNNNNNNNNNNNNNNNNNNNNNNNNNNNNNNNNNNNNNNNNNNNNNNNNNNNNNNNNNNNNNNNNNNNNNNNNNNNNNNNNNNNNNNNNNNNNNNNNNNNNNNNNNNNNNNNNNNNNNNNNNNNNNNNNNNNNNNNNNNNNNNNNNNNNNNNNNNNNNNNNNNNNNNGTCCAAAGGACAATAGCAAAGCAGATTCAGATGGTGAAACAGATTGGAAAAGGTCGTTATGGAGAAGTCTGGATGGGAAAGTGGCGTGGTGAAAAGGTAGCTGTGAAAGTGTTCTTCACCACAGAGGAAGCCAGCTGGTTCCGAGAGACAGAAATATATCAGACAGTGCTCATGCGGCATGAAAACATTTTGGGGTTCATTGCTGCAGATATCAAAGGGACAGGGTCCTGGACCCAGTTGTACCTCATCACAGACTATCATGAAAATGGTTCTCTTTATGATTATTTGAAGTCCACCACCCTTGACACTAAATCAATGCTAAAACTAGCCTACTCCTCTGTCAGTGGCCTATGCCACTTACACACTGAAATCTTTAGTACTCAAGGCAAACCAGCGATTGCCCATCGAGACCTGAAAAGCAAGAACATCCTGGTGAAGAAAAATGGAACTTGCTGTATAGCTGACCTGGGCCTGGCTGTTAAATTTATTAGNNNNNNNNNNNNNNNNNNNNNNNNNNNNNNNNNNNNNNNNNNNNNNNNNNNNNNNNNNNNNNNNNNNNNNNNNNNNNNNNNNNNNNNNNNNNNNNNNNNNNNNNNNNNNNNNNNNNNNNNNNNNNNNNNNNNNNNNNNNNNNNNNNNNNNNNNNNNNNNNNNNNNNNNNNNNNNNNNNNNNNNNNNNNNNNNNNNNNNNNNNNNNNNNNNNNNNNNNNNNNNNNNNNNNNNNNNNNNNNNNNNNNNNNNNNNNNNNNNNNNNNNNNNNNNNNNNNNNNNNNNNNNNNNNNNNNNNNNNNNNNNNNNNTGTCTCAGGCAAATGGGAAAGCTCATGACTGAGTGCTGGGCTCACAATCCCGCATCCAGATTGACGGCCCTGCGTGTGAAGAAAACGCTTGCCAAAATGTCAGAGTCCCAGGACATTAAGCTCTGA
>ENSCPOG00000001681.1_CAVPO
ATGACGTTGGCCTACCCTAAGAGGGGCCTTCTGGTGCTGCTGATGGCCTTGGGCCTGACCCAGGGGAACCCTGTGGAGCCCTTTCAGACCTCATTGGTAACCTGCACATGTCAGAACCCACACTGCAAGGGGACCACCTGCCAGGGACTCTGGTGTACAGCAGTGCTGTTTGTAGATGAAGAAGGTCATCTCCAGAATTTTAAGGGATGTGGAAGCCAGAACGAAGAGCTCTGTAGGGGGCGTGCCACTGAATTCGCCCATCATTTCTGCTGCCGCCAATCCTTCTGCAACCACAATGTATCCCTGTCGCTGGAGACCTCCCAAACTCCTCCTGAGCAGCAGAAAGTAGATAGCCAGCTGCCCTCGATCCTCCGCCCCGTGCTGACCTTGCAAGTGCGGGTGCCCTTGGGTACCCTGGGCCTGTGGATTGTCCGGCGGCATGAAAACCATCAGGCCCTGTACGGTGAACCGTGGGNNNNNNNNNNNNNNNNNNNNNNNNNNNNNNNNNNNNNNNNNNNNNNNNNNNNNNNNNNNNNNNNNNNNNNNNNNNNNNNNNNNNNNNNNNNNNNNNNNNNNNNNNNNNNNNNNNNNNNNNNNNNNNNNNNNNNNNNNNNNNNNNNNNNNNNNNNNNNNNNNNNNNNNNNNNNNNNNNNNNNNNNNNNNNNNNNNNNNNNNNNNNNNNNNNNNNNNNNNNNNNNNNNNNNNNNNNNNNNNNNNNNNNNNNNNNNNNNNNNNNNNNNNNNNNNNNNNNNNNNNNNNNNNNNNNNNNNNNNNNNNNNNNNNNNNNNNNNNNNNNNNNNNNNNNNNNNNNNNNNNNNNNNNNNNNNNNNNNNNNNNNNNNNNNNNNNNNNNNNNNNNNNNNNNNNNNNNNNNNNNNNNNNNNNNNNNNNNNNNNNNNNNNNNNNNNNNNNNNNNNNNNNNNNNNNNNNNNNNNNNNNNNNNNNNNNNNNNNNNNNNNNNNNNNNNNNNNNNNNNNNNNNNNNNNNNNNNNNNNNNNNNNNNNNNNNNNNNNNNNNNNNNNNNNNNNNNNNNNNNNNNNNNNNNNNNNGCCTGGCTGTGATGCACTCTCAGGGTAGCGATTACCTGGACATTGGCAACAACCCGAGAGTGGGCACCAAGCGGTACATGGCACCGGAGGTGCTGGATGAGCAGATCCGCACCGACTGCTTCGAGTCTTACAAGTGGACCGACATCTGGGCCTTCGGCCTGGTGCTGTGGGAGATTACTCGGCGAACCATTGTCAATGGTATTGTGGAGGACTATAGGCCACCTTTCTATGATGTGGTGCCCAATGACCCCAGCTTCGAGGACATGAAGAAAGTGGTGTGTATTGACCAGCAAACTCCCACCATCCCCAACCGGCTGGCTGTAGACCAGGTCCTCTCAGGCCTGGCTCAGATGATGCAGGAATGCTGGTACCCTAACCCCTCTGCCCGCCTCACTGCGCTTCGCATCAAGAAGACCCTACAGAAACTCATCCAAGGCTCAGAGAAGCCCAAAGTGATTCACTAG
>ENSCPOG00000007181.1_CAVPO
TTGAAGTGTGTATGTCTTTTGTGTGACTCTTCAAATTTTACCTGCCAAACAGAAGGAGCTTGTTGGGCCTCAGTGATGCTAACCAATGGAAAGGAACAGGTGATCAAATCCTGTGTATCTGTCCCAGAATTACAGGCTCAAGTCTTCTGCCATAGTTCTAACAATGTTACCAAAACTGAATGCTGCTTCACAGATTTTTGCAACAACATAACATTGCACCTGCCAACAGCCTCACCAGAGAGCCCCAAACTCAGATCCATGGAGCTGACCATTGTAATCACTGTGCCTGTCTGCCTCCTGTCCATAGTTGCCATGCTGACAATATGGGCATGCCAAGGCCGACAGTGCAGCTACCGAAGGACAAACAGGCAGAGTGTAGAGGAGCCACTCTCTGAATGCAAGTTGGTACACGCTGGAAAAACCCTTAAAGATCTGATTTATGATGTAACCGCCTCTGGCTCTGGCTCTGGTCTGCCTCTTCTGGTTCAAAGAACAATTGCAAGGACAATTGTACTTCAAGAAATAGTAGGAAAAGGTAGATTTGGTGAGGTGTGGCATGGAAGGTGGTGTGGGGAAGATGTGGCTGTGAAAATATTCTCCTCCAGAGATGAAAGATCTTGGTTTCGTGAGGCAGAAATTTATCAGACAGTTATGCTTCGACATGAAAACATCCTGGGTTTCATCGCTGCTGACAACAAAGATAATGGAACTTGGACTCAGCTTTGGCTCGTATCTGAGTATCATGAACAGGGCTCCTTATATGACTATCTGAATAGAAACGTAGTCACGGCGGCTGGAATGATCAAACTGGCACTTTCAATAGCTAGTGGTCTGGCACACCTCCACATGGAGATTGTTGGTACACAAGGTAAACCTGCTGCTCATCGAGACATAAAATCAAAGAATATCTTAGTGAAAAAATGTGAAACTTGTGCCATAGCAGACTTGGGGTTGGCTGTGAAGCATGATTCCATTCTGAACACTATAGACATACCTCAGAATCCGAAAGTGGGAACCAAGAGNNNNNNNNNNNNNNNNNNNNNNNNNNNNNNNNNNNNNNNNNNNNNNNNNNNNNNNNNNNNNNNNNNNNNNNNNNNNNNNNNNNNNNNNNNNNNNNNNNNNNNNNNNNNNNNNNNNNNNNNNNNNNGAATTGTTGAGGAGTACCAATTGCCTTATTATGATATGGTGCCTTCAGACCCCTCAATAGAGGAGATGAGGAAAGTTGTTTGTGACCAGAAGCTTCGACCAAGTATCCCAAACCAGTGGCAAAGCTGTGAA
>ENSCPOG00000008652.1_CAVPO
GCTNNNNNNNNNNNNNNNNNNNNNNNNNNNNNNNNNNNNNNNNNNNNNNNNNNNNNNNNNNNNNNNNNNNNNNNNNNNNNNNNNNNNNNNNNNNNNNNNNNNNNNNNNNNNNNNNNNNNNNNNNNNNNNNNNNNNNNNNNNNNNNNNNNNNNNNNNNNNNNNNNNNNNNNNNNNNNNNNNNNNNNNNNNNNNNNNNNNNNNNNNNNNNNNNNNNNNNNNNNNNNNNNNNNNNNNNNNNNNNNNNNNNNNNNNNNNNNNNNNNNNNNNNNNNNNNNNNNNNNNNNNNNNNNNNNNNNNNNNNNNNNNNNNNNNNNNNCTACTTCAAATCCAGTTACACCTAAAGCACCATATTACAACATTCTGCTTTATTCCTTGGTGCCACTTATGTTGATTGCGGGGATTGTCATTTGTGCATTTTGGGTATATAGGCATCACAAGATGGCCTACCCTCCTGTACTTGTTCCAACTCAAGACCCAGGACCACCTCCACCCTCTCCGTTACTAGGTTTGAAACCACTGCAATTATTAGAAGTGAAAGCAAGGGGAAGATTCGGTTGTGTCTGGAAAGCCCAGTTACTCAATGAGTATGTGGCTGTCAAAATATTTCCAATACAGGACAAACAATCGTGGCAAAATGAATATGAAGTCTATAGTTTGCCTGGAATGAAGCATGAGAACATATTACAGTTTATTGGTGCAGAAAAACGAGGTACCAGTGTAGATGTGGATCTTTGGCTTATTACAGCATTTCATGAAAAGNNNNNNNNNNNNNNNNNNNNNNNNNNNNNNNNNNNNNNNNNNNNNNNNNNNNNNNNNNNNNNNNNNNNNNNNNNNNNNNNNNNNNNNNNNNNNNNNNNNNNNNNNNNNNNNNNNNNNNNNNNNNNNNNNNNNNNNNNNNNNNNNNNNNNNNNNNNNNNNNNNNNNNNNNNNNNNNNNNNNNNNNNNNNNNNNNNNNNNNNNNNNNNNNNNNNNNNNNNNNNNNNNNNNNNNNNNNNNNNNNNNNNNNNNNCCCATGGACAGGTTGGTACTCGGAGNNNNNNNNNNNNNNNNNNNNNNNNNNNNNNNNNNNNNNNNNNNNNNNNNNNNNNNNNNNNNNNNNNNNNNNNNNNNNNNNNNNNNNNNNNNNNNNNNNNNNNNNNNNNNNNNNNNNNNNNNNNNNGACCCGTAGATGAGTACATGTTGCCATTTGAAGAGGAAATTGGCCAGCATCCATCTCTTGAAGACATGCAGGAAGTAGTTGTGCATAAAAAAAAGAGGCCTGTTTTAAGAGACTATTGGCAGAAACATGCTGGAATGGCAATGCTTTGTGAAACAATAGAAGAATGTTGGGATCATGATGCAGAAGCCAGGTTATCAGCTGGATGTGTAGGTGAAAGAATTACCCAGATGCAAAGACTAACAAATATCATTACTACAGAGGACATTGTAACAGTGGTCACAATGGTGACAAATGTTGACTTTCCTCCCAAAGAATCTAGTCTATGA
>ENSCPOG00000008869.1_CAVPO
GAGAAGCCCAAGGTCAACCCCAAACTGTACATGTGTGTGTGTGAAGGCCTTTCTTGTGGGACTGACCACTGTGAAGGCCAGCAGTGCTTCTCCTCGTTGAGCATCAATGATGGCTACCATGTCTACCAGAAAGGCTGCTTCCAGGTGTACGAGCAGGGCAAGATGACCTGCAAGACTCCACCATCACCTGGCCAAGCCGTGGAATGCTGCCAAGGGGACTGGTGTAACAGGAACATCACGGCCCAGCTACCCACGAAAGGGAAGTCCTTCCCTGGAACACAGAACTTCCACTTGGAGGTCGGCCTCATTATTCTCTCTGTAGTGTTCGCAGTATGCCTTCTAGCTTGCCTACTGGGAGTTGCTCTCCGAAAATTTAAAAGGCGTAACCAAGAGCGCCTCAATCCCAGGGATGTGGAGTACGGCACCATTGAAGGTCTCATCACCACCAATGTTGGAGACAGCACATTAGCAGATTTATTGGATCATTCATGTACATCAGGAAGTGGCTCTGGTCTTCCTTTTCTGGTACAAAGAACAGTGGCTCGCCAGATCACCTTGTTGGAGTGTGTCGGGAAAGNNNNNNNNNNNNNNNNNNNNNNNNNNNNNNNNNNNNNNNNNNNNNNNNNNNNNNNNNNNNNNNNNNNNNNNNNNNNNNNNNNNNNNNNNNNNNNNNNNNNNNNNNNNNNNNNNNNNNNNNNNNNNNNNNNNNNNNNNNNNNNNNNNNNNNNNNNNNNNNNNNNNNNNNNNNNNNNNNNNNNNNNNNNNNNNNNNNNNNNNNNNNNNNNNNNNNNNNNNNNNNNNNNNNNNNNNNNNNNNNNNNNGAAGAATGGACAGTGCTGCATAGCAGATTTGGGTCTGGCAGTCATGCATTCCCAGAGTACTAATCAACTTGATGTGGGGAACAACCCCCGAGTGGGCACCAAGCGCTACATGGCCCCTGAAGTTCTAGATGAAACCATCCAGGTGGATTGTTTTGACTCGTATAAGAGGGTCGATATTTGGGCCTTTGGACTTGTTTTGTGGGAAGTAGCCAGGCGGATGGTGAGCAATGNNNNNNNNNNNNNNNNNNNNNNNNNNNNNNNNNNNNNNNNNNNNNNNNNNNNNNNNNNNNNNNNNNNNNNNNNNNNNNNNNNNNNNNNNNNNNNNNNNNNNNNNNNNNNNNNNNNNNNNNNNNNNNNNNNNACATTAACTTCTCTGGCCAAGCTGATGAAAGAATGCTGGTATCAGAATCCATCTGCAAGACTCACAGCACTGCGCATTAAAAAGACTTTGACCAAAATTGATAATTCCCTAGACAAATTGAAAACTGACTGTTGA
>ENSCPOG00000009189.1_CAVPO
TCTGGGCGTGGGGAGGCCGAGACAAGGGAGTGCATCTACTACAACGCCAACTGGGAGCTGGAGCGCACCAACCAGAGCGGCCTGGAGCGCTGCGAGGGCGAGCAGGACAAGCGGCTGCACTGCTACGCCTCCTGGCGCAACAGCTCGGGCACCATCGAGCTTGTCAAGAAGGGCTGCTGGCTGGACGACTTCAACTGCTACGACAGGCAGGAGTGTGTGGCCACCGAGGAGAACCCCCAAGTGTATTTCTGCTGCTGTGAAGGCAACTTCTGCAACGAGCGCTTCACCCACCTGCCGGAAGCAGGGGGCCCAGAAGTCACGTACGAGCCACCCCCGACAGCCCCCACCCTGCTCACGGTGCTGGCCTACTCGCTGCTGCCCATTGGGGGCCTCTCCCTCATTGTCCTGCTGGCCTTCTGGATGTATCGACATCGCAAGCCCCCCTNNNNNNNNNNNNNNNNNNNNNNNNNNNNNNNNNNNNNNNNNNNNNNNNNNNNNNNNNNNNNNNNNNNNNNNNNNNNNNNNNNNNNNNNNNNNNNNNNNNNNNNNNNNNNNNNNNNNNNNNNNNNNNNNNNNNNNNNNNNNNNNNNNNNNNNNNNNNNNNNNNNNNNNGACAAGCAGTCATGGCAGAGTGAACGAGAGATCTTCAGCACACCTGGCATGAAGCACGAGAACTTGTTGCAGTTCATTGCTGCCGAGAAGCGAGGCTCCAACCTCGAGGTGGAGCTGTGGCTCATCACGGCCTTCCATGACAAGGGCTCCCTCACGGATTACCTCAAGGGGAACATCATCACGTGGAATGAACTGTGTCACGTGGCAGAGACGATGTCGCGAGGCCTCTCGTACCTGCATGAGGATGTACCTTGGTGCCGTGGCGAGGGCCACAAGCCGTCTATCGCCCACAGGGACTTTAAGAGCAAGAATGTATTGCTGAAGAGTGACCTCACAGCTGTGCTGGCTGACTTTGGCCTGGCCGTTCGGTTTGAGCCAGGGAAACCACCAGGGGACACCCACGGCCAGGTAGGCACCAGACGGTACAAGGCCCCGAAGGTGCTAGAGGNNNNNNNNNNNNNNNNNNNNNNNNNNNNNNNNNNNNNNNNNNNNNNNNNNNNNNNNNNNNNNNNNNNNNNNNNNNNNNNNNNNNNNNNNNNNNNNNNNNNNNNNNNNNNNNNNNNNNNNNNNNNNNNNNNNNNNNNNNNNNNNNNNNNNNNNNNNNNNNNNNNNNNNNNNNNNNNNNNNNNNNNNNNNNNNNNNNNNNNNNNNNNNNNNNNNNNNNNNNNNNNNNNNNNNGGCCTGGCCCAGCTCTGCGTGACCATCGAGGAGTGCTGGGACCACGATGCAGAGGCTCGCCTGTCTGCGGGCTGTGTGGAGGAGCGAGTATCCCTGATCCGGAGGTCGGTCAACGGCACTACCTCGGACTGTCTTGTCTCCTTGGTGACCTCCGTCACCAATGTGGACCTGCCCCCTAAGGAGTCCAGCATCTAA
>ENSCPOG00000009672.1_CAVPO
TCCCAGAATCAAGAACGGCTATGTGCATTTAAAGATCCCTATCAACAAGACCTTGGAATAGGTGAGAGTCGAATCTCTCATGAAAATGGAACAGTATTATGTTCAAAAGGTAGCACGTGCTACGGCCTTTGGGAGAAATCAAAAGGCGACATAAATCTGGTAAAACAAGGCAANNNNNNNNNNNNNNNNNNNNNNNNNNNNNNNNNNNNNNNNNNNNNNNNNNNNNNNNNNNNNNNNNNNNNNNNNNNNNNNNNNNNNNNNNNNNNNNNNNNNNNNNNNNNNNNNNNNNNNNNNNNNNNNNNNNNNNNNNNNNNNNNNNNNNNNNNNNNNNNNNNNNNNNNNNNNNGTCCACCTCATTCATTTAATCGAGATGAGACGATAATCATTGCTTTGGCATCAGTCTCTGTATTAGCTGTTTTGATAGTTGCCTTATGCTTCGGGTACCGAATGGTGGCAGNNNNNNNNNNNNNNNNNNNNNNNNNNNNNNNNNNNNNNNNNNNNNNNNNNNNNNNNNNNNNNNNNNNNNNNNNNNNNNNNNNNNNNNNNNNNCTGATTGGCCGAGGTCGATATGGAGCAGTATATAAAGGTTCCTTGGATGAGCGTCCAGTTGCTGTAAAAGTGTTTTCTTTTGCAAATCGTCAGAATTTTATCAATGAAAAAAATATTTACCGAGTGCCTTTGATGGAGCATGACAACATTGCTCGCTTTATAGTTGGAGATGAGAGAGTCACTGCAGATGGGCGCATGGAATACTTGCTTGTGATGGAGTATTATCCCAGTGGATCTCTGTGCAAGTATTTAAGTCTCCATACAAGTGACTGGGTAAGCTCTTGCCGTCTGGCTCATTCTGTGACTAGAGGACTGGCTTACCTTCACACAGAATTACCACGAGGAGATCATTATAAACCCGCAATTTCCCATCGAGATTTAAACAGCAGAAATGTCCTGGTGAAAAATGATGGAACCTGTGTCATCAGTGACTTTGGGTTATCCATGAGGCTGACAGGAAACAGACTGGTGCGACCAGGGGAGGAGGACAATGCAGCCATCAGTGAGGTTGGAACCATCAGATACATGGCACCAGAAGTGCTGGAAGGAGCCGTGAACCTGCGGGACTGCGAGTCTGCACTGAAGCAGGTGGACATGTACGCGCTGGGGCTCATCTACTGGGAGATGTTCATGCGCTGCACCGACCTCTTCCCGGGTGAATCTGTACCAGAATATCAGATGGCTTTTCAGACCGAAGTTGGAAATCATCCCACTTTTGAGGACATGCAAGTTCTTGTGTCTAGGGAAAAACAGAGACCCAAGTTCCCAGAAGCCTGGAAAGAAAACAGTCTGGCAGTGAGGTCACTCAAGGAGACAATTGAAGACTGTTGGGACCAAGATGCAGAGGCGCGACTGACTGCACAGTGCGCCGAGGAGAGAATGGCCGAGCTCATGATGATATGGGAAAGAAACAAATCTGTGAGCCCAACGGTCAACCCCATGTCCACTGCCGTCCAGAATGAGCGCAACCTGTCACATAATAGGCGTGTGCCAAAAATTGGCCCTTACCCAGATTACTCCTCTTCCTCGTACATTGAAGACTCTGTCCACCACACTGACAGCATTGTGAAGAATATCTCCTCTGATCATCCTATGTCCAGCACACCTTTGACCATGGGGGAAAAGAACCGAAACTCCATTAATTATGAACGGCAACAAGCGCAAGCGCGGATCCCCAGCCCTGAGACCAGTGTCACCAGCCTGTCCACCAACACGACCACCACGAACACCACTGGCCTCACACCAAGCACTGGCATGACCACGATATCTGAGCTTCCATACCCAGATGAAACAAATCTCCATGCCAGTGTCGCACAGTCGATCGGTCCTACCCCAGTCTGCTTGCAGCTGACAGAAGAGGACCTAGAGACCAATAAGCTAGATCCAAAAGAAGTAGACAAGAACCTCAAAGAGAGCTCTGATGAGAACCTCATGGAGCATTCTCTTAAACAGTTCAGCGGGCCAGATCCACTGAGCAGCACTAGTTCCAGCTTGCTCTACCCACTCATAAAACTTGCAGTGGAAGCGACTGGGCAGCAGGATTTTACCCAGGGCACCAATGGGCAGGCATGCTTAATTCCTGACGTTACGCCTACTCAGCTCTATCCTCTCCCTAAGCAGCAGAACCTGCCTAAGAGACCTACTAGCTTGCCTTTGAATACCAAAAATTCAGCAAAGGAGTCCCGACTAAAATTTGGCAGCAAGCACAAATCAAACTTGAAACAAGTGGAAACTGGAGTTGCCAAGATGAATACAGTCAATGCAGCAGAGCCTCACGTGGTAACTGTCACCATGAATGGTGTGGCAGGTCGAAGCCACGGTGTTCACCCCCATGCTGCCACCCAGTATGCCAACGGGGCAGTGCCATCTGGCCAGACAGCCAGCGTGGTAGCACACAGGGCTCAAGACATGCTGCAGAATCAGTTTATTGGAGAGGACACCCGGCTCAATATTAATTCCAGTCCTGATGAGCACGAACCTTTATTGAGACGTGAACAGCAAGCCAGCCATGATGAAGGTGTTCTGGATCGCCTCATGGACAGGCGGGAACGGCCGTTAGAAGGTGGCCGAACAAATTCCAACAACAACAACAGCAATCCAGGCTCCGAACAAGACGTTCTTTCACAGGGCGTTTCAAGCACAGTAGCAGATCCGGGGCCATCAAAGCCCAGAAGAGCACAGAGGCCCAATTCTCTGGATCTTTCAGCCACCAATGTCCTGGATGGCTGTGGTGTGCAGATAGGTGAGTCAGCACAGGATGGCAAGTCAGGGTCAGGTGAGAAGATCAAGAGACGCGTGAAGACACCCTACTCTCTGAAGCGGTGGCGCCCTTCTACCTGGGCTGTGGCCACAGAGCACCTGGGACACGAGGTCAACAATGGTGGCTGTGATCCGGCAGCTGCCCCCAAGTCCAGCGCCGCCATTTACCTTGCAGATGGAGGCACCGCCACTACCATGGTGTCTAAAGATATAGGAATGAACTGTCTGTAA
>ENSCPOG00000014632.1_CAVPO
GTGGAAGTGGAGGCCCAGAAAGATGAAACCAGATTCCTAAGCTGTAATAGGACCGTTCATTCACTGAACCTGTTTAATAATGACATGATGGCCACCGAAACCAACAGTGCAATGAAGTTTTCAAAACTGTGCAAATTTTGTGACGTGCGATCTTCCACCTGTGACAACCAGAAATCCTGCCTGAGCAACTGCAGCATCACCTCCATCTGTGAGAAGTCACATGAAGTCTGTGTGGCCGTATGGCGGAAGAATGATGAGAACATAACACTAGAGACGGTTTGCCATGACCCCAAGCTCCCCTACCATGGATTTGCTCTGGAAGACGCTGCATCTCCTAAGTGTATTATGAAGGAAAAAAAAGTGCTTGGCGAGACCTTCTTTATGTGCTCCTGTAGTGCTGATGAGTGCAACGACAACATCATCTTCTCCGAAGAAGATGCTGCCAGCAATACTGACCTGTGGTTAGTCATATTCCAAGTAACAGGCATCAGTCTGCTGCCACCTCTAGGCATCACCATAGCCGTCATCATCATCTTCTACTGCTACCGTGTGCACCGGCAGCAGAAGCTGGGTCCATCCTGGGAGAGCAGCAAGCCACGGAAGCACATGGAGTTCAGCGAGCACTGCGCCATCATTCTGGAAGATGACCGCTCTGACATCAGCTCCACGTGTGCCAACAACATCAACCACAACACGGAGCTGCTGCCCATCGAGCTGGACACACTGGTGGGCAAAGGCCGCTTTGCTGAGGTCTATAAGGCCAAGTTGAAGCAGAATACTTCAGAGCAGTTTGAGACTGTGGCAGTCAAGATCTTCCCCTACGAGGAGTACGCCTCTTGGAAAACAGAGAAAGACATCTTCTCTGACATCAACCTGAAGCATGAGAATATCCTCCAGTTCCTCACAGCTGAGGAGCGGAAGACAGAGCTGGGCAAACAGTACTGGCTGATCACTGCCTTCCATGCCAAGGGCAACCTGCAGGAGTACCTCACCCGGCATGTCATCAGCTGGGAGGACCTACGCAAGTTGGGTAGCTCCCTTGCCCGGGGCATCGCCCACCTCCATAGTGACCACACACCATGTGGGAGACCTAAGATGCCCATTGTGCACAGAGATCTCAAGAGCTCCAATATCCTGGTGAAGAATGACCTGACCTGCTGCCTGTGTGACTTCGGCCTCTCCCTGCGTCTGGACCCTACTCTGTCGGTAGACGACCTGGCTAACAGTGGGCAANNNNNNNNNNNNNNNNNNNNNNNNNNNNNNNNNNNNNNNNNNNNNNNNNNNNNNNNNNNNNNNNNNNNNNNNNNNNNNNNNNNNNNNNNNNNNNNNNNNNNNNNNNNNNNNNNNNNNNNNNNNNNNNNNNNNNNNNNNNNNNAAGTAAAAGATTATGAGCCACCATTTGGTTCCAAGGTGCGGGAGCATCCTTGTGTCGAGAGTATGAAGGACAATGTATTAAGAGACAGAGGACGACCAGAAATTCCTAGCTTCTGGCTCAATCACCAG
>ENSCPOG00000015035.1_CAVPO
ATGGAGGCGGCGGCCGCTGCTCCGCGTCACCAGCTGCTTCTCCTCATGCTGGTGGCAGCGGCGGCGACGCTGCTGCCGGGGGCGAAGGCATTACAGTGTTTCTGCCAGCTCTGTGCAAAAGACAATTATACCTGCGTGACAGATGGCCTCTGCTTTGTCTCTATCACAGAGACTACAGACAGAATTATACACAACACCATGTGTATAGCTGAAATCGATCTAATTCCTCGAGATAGACCATTTGTATGTGCACCCTCTTCAAAAACTGGGGCTGTTACCACAACACATTGCTGCAATCAGGACCATTGCAATAAAATAGAACTCCCAACTACCGAGAAGCAGTCATCTGGCCTTGGTCCTGTGGAGCTGGCAGCTGTCATTGCGGGGCCGGTCTGCTTCGTGTGCATCTCCCTTATGTTGATGGTCTATATCTGCCACAACCGAACTGTCATTCATCACCGTGTGCCAAATGAGGAGGACCCGTCCCTGGACCGCCCTTTTATTTCAGAGGGCACCACATTGAAAGATCTGATTTATGACATGACGACGTCGGGGTCTGGGTCAGNNNNNNNNNNNNNNNNNNNNNNNNCAATTGCAAGAACAATTGTGTTACAAGAAAGCATAGGAAAAGGGCGATTCGGAGAAGTCTGGCGAGGAAAATGGCTTGGAGAAGAAGTTGCTGTGAAGATATTCTCCTCTAGGGAAGAACGTTCGTGGTTTCGCGAGGCAGAGATTTACCAGACTGTGATGTTACGCCACGAAAACATCCTGGGATTTATAGCAGCAGACAATAAAGACAATGGTACATGGACACAACTCTGGTTGGTGTCGGATTATCATGAGCACGGATCCCTTTTTGATTACTTGAATAGATACACAGTTACTGTGGAAGGAATGATTAAGCTTGCTCTGTCCACCGCGAGTGGTCTTGCCCATCTTCATATGGAGATAGTTGGTACCCAAGNNNNNNNNNNNNNNNNNNNNNNNNNNNNNNNNNNNNNNNNNNNNNNNNNNNNNNNNNNNNNNNNNNNNNNNNNNNNNNNNNNNNNNNNNNNNNNNNNNNNNNNNNNNNNNNNNNNNNNNNNNNNNNNNNNNNNNNNNNNNNNNNNNNNNNNNNNNNNGTACATGGCCCCTGAAGTCCTAGATGATTCCATAAATATGAAACATTTTGAATCCTTTAAACGTGCTGACATCTATGCAATGGGCTTAGTATTCTGGGAAATAGCTCGTCGATGCTCCATTGGTGGAATTCATGAAGATTACCAGCTGCCTTACTATGATCTTGTACCTTCTGATCCATCAGTTGAAGAAATGAGAAAAGTGGTTTGTGAACAGAAGTTGAGGCCAAATATTCCAAACAGATGGCAGAGCTGTGAAGCTCTGAGAGTGATGGCTAAAATCATGAGAGAATGTTGGTATGCTAATGGAGCGGCCAGGCTGACGGCTTTGCGGATTAAGAAAACATTGTCACAGCTCAGTCAACAGGAAGGCATCAAAATGTAA
>ENSCSAVT00000000298.1_CIOSA
ATGGTGGCCCTGCTGTTCGTCGTCGGCACCTATTTGTTACGTAAAGTTATGACGTCACAACCTTCAACGTTCCACGAGAAACTGTGCAATCATCTCAGTATTACCACTTCCCGAGAGCATCGTGACGTCAAAAATACACCTTTGGTCGAATCTGACACCTCACAGTCTTGCTTATCGGAAGAACAATTTGTTTCTGACGTAACTGTTAACTTTGATGACGTCATCGGCGTTGGAAAATTTGGATCCGTGTATCGGGCGAATGGCCGACTTGTAGATGGTTCAAATGTTAATCTTGCTTTTAAAGTTGCACACGATTTCTCCGAGAGCGCTCGCTGCCATAGAAACGAGGTCTACATCTATGAAGCCCAGCAAACTCAACATAATATTGTAACGTATTACGGTACCTGCATCGTGAAGTGTAAAAGCGGGTTACTGACAGAATATTGCAGCCAGGGGAATTTAAGGAACTTTTTGGAGATGAATTCCATAGAAATAAAGCTATGCGTCTCAATGCTTTATGATGTCACCAGTGCCATTGCCTACTTGCATCGAATCAATTATGACGGAGACAAGCCGCGCATTGCACATCGAGATCTTTGCAGCAGTAATTTTCTTGTACGTGGCAATCATTCTTTAGCATTGTCTGACTTCGGGTCCTCCATGGTTATCGATGACGTGACCAATGACGTCACAGATGCTAGGATGGAGAACACATATGCAGAGCATTTAGTTGCTGAGGGGACTCCGTTTTACGTTGCTCCAGAAGTTCTCGACCTGTCAATCAATTTACGTCACCAAGGTGAAGCCCTGACACAGGCTGACGTGTACTCTATGTCACTTGTCATGTGGGAGGTTGTAACACAATGTAAAGAGTTTAACGATACTACGCCACCACACTCGTTGCCATACCAACATGACGTCAACAATATACACGAGCTCATTGATCACGTGGTTGTGAGGAAAAATAGACCCGCTTTCAAGTTTGACACCAAAAAATCTGACTTCGTGACATCATCGAGAAAACTATCACCGAGTGTTGGGATTGTGACGAAGACGCTCGCTTGTCTGCGTCATGCGCACGTGATCGTATGTTTA
>ENSCSAVT00000001223.1_CIOSA
ACATTAGATGTTCCACGTATGCAGTGTAGGTGCATTGTGGATTGTCCTGATCACAAATACAACTCAACATGTGACTTAAAACCAAATGCGAAATGTTTTAAGAAGATACGGCTCCATGAAGATGGATATGAGGAATTGCGAGCTGGTTGTTTAAGTTCCCAAGATGAATTCCTCAACCAATGTCATAGTCGGGCAGAAACGGAGTTTGAAGGTCTTGTCGCAGTGGAATGTTGTAATAACGGAACTATGTGCAACGATCACTTGGACATGGTGCTTCCAGAGTATATTGATGAACCAGTTAATGGATCAGGACCCAGCTCAGATGTGGTCATTGTTATCGCTGTTACCATTCCTTTGTTCTGTTTGCTGTTCGGACTGATTATTCTGCTTTATTACATCAGATTGTGTCGTCGTGAGAAGCTGCGACGTCAGCAGATCGAGTCGGAGAACAAGAAAGCGATGTGTCCGGTGTTGTACGGGAACGATCCGAGTCTGCGGGGTCACAACGAGATGATGGGTGACTGGCCCTCGCTTGCCGGGACCTCATCGGGGTCGGGGATGCCCCTGCTTGTTCAGCGGACCATATCGAGACAAATCGAGATCGTGCGAGAAATCGGAAAAGGGAGATATGGAACGGTTTCGCTTGGAAAGTGGAAAGACGAGAAAGTTGCTCTGAAGATATTCAACTCGACAGATGAAGATAGCTGGTTCCGCGAAACTGAGATTTATCAAACAGTTTTACTTCGCCATGATAACGTGTTAGGGTTTATCGCGGCAGATATCTCGGGCGCTGGGTCGTGGACGCAACTCTACCTCATCACCGAGTATCACAAGCACGGCTCACTCTATGATTATCTCCACACAAAGCCCATTGTTCTCGCAGAAGCTCTTAAACTTGCATATTCAGCTTGCTGTGGTCTTGCTCACCTTCACACTGAGATAGCCGGCACGCAAGGAAAACCTGCCATCGCCCATAGAGATGTTAAATCGAAGAATATTCTTGTGAAGAATGATGGGGAATGTTGTGTGGCTGATATGGGGTTGGCCGTGTGCTTCTCCAGACTGCACGAGAAGATCGACATTGGTTCATACGATCGGTCCAACCGACAAGGTACCAAACGATACATGTCACCGGAGGTGTTGGACCAAACCTTTCACCCCGAATCATTCGAGGCATACAAAGCATCCGACGTCTACAGCTTCGCACTCGTTATGTGGGAGGTTATCAACCGCATCATTGTCAACGGGGTTGGGGGTGAGTACATGGTCCCCTACCATGATGCGGTGGGGGAAGACCCAGATTTTGATGAAATGAGGAAAGTTGTGGTGTTAGAAGGGATGAGACCGGAGATCCACGTCGGATGGCATGCTCACAAGATAATATCGACGTATAGCGCCACCATGCAGGAATGTTGGTCGGCACGGCCGGATTCCCGACTCTCGATGCTGCGTTTGCGTAAAACTCTCAATTTCCTTGTGAACGGGGGTCGGGGGGCTGCGGGGTCGGCGAGCTCGGAGAGCGATCGAAAACCATCCACCTCATCTAACTCTTCCTTGAAAGAAGAAAAAATACCAACCTAC
>ENSCSAVT00000003243.1_CIOSA
ATGAAGAATTTGGTGTCTGTGATATTGTTGTCATGCTGTTTGGTTCAATTTGCCTCAGCTCTAACTTGCTACTGTGGTGGGTCAAGGGAAAATCCGAACTGTGAACTCGGAATTGACAATTGTACTGTCGCTAGCGGAATTTGCTTTACTCTTACCGAAATACTACCCGAATCAAAAACACTACTGGTTCAACGTGGTTGTATGGAAACCCAACAAGTGGTTCCATACCGTCGTCCCTTCATGTGTGAACCCTTGGCTGGCTCCACTATCCAGGCACATTGCTGTTCCAAGGATTTCTGCAACCATCCTGACACAAACGTCGCACCCACCATCCAAACACCTGCAGGCCCAGTTACAAAAGATAAACTACCAATAACACTGATTGTGCTTATATCAGTTGGTTTCTGCCTGATAGTTGGGTTGATTGTCATAGCAGCCGTGTTCTTCAAGAAGAGATCGGCCAAATCCGGGAGTCCACTTGTACCTGGGTCTAACTCAAGCGATAGCAACCTACCAGGTCCGTACCTTCATCATGAAGATGAACTCTCTCTCAGCGGATCGGGTGCAGGGCTCCCTCTACTGGTGCATCGGACAATAGCTCGGCAGATCCAACTTCAAGATGTTATTGGGAAGGGAAGATACGGTGAAGTGTTTCGAGGGAAATGGAGAGGGGAGGATGTTGCCGTGAAGAAGTTCGTCACTCGTGATGAGAGCTCGTGGGCAAGAGAGGCCGAGATCTATCAAACCATCATGTTGCGACACGAGAATATACTCGGATTCATTGCAGCTGATAACAAAGATGTTGGCACATGGACAGAGTTGTGGTTGGTGTCGGAATATCACGAGAACGGATCGTTGTTCGATTACCTCGGTGAAACACGGATAGACGTGGCGTCTATGCTCAAGATAGTTGGTTCCATCGCGAGTGGGCTTGCTCATTTGCATAACGAGATTGTCGGTACTTTAGGGAAACCCCCCATTGCTCATTGCGACCTGAAATCGAAGAACATCCTGGTGAAGAAGAACGGGGAATGCGCGATCGCTGATCTCGGGTTGGCAGTCCGCCACGATTCCAGCACCGACACCATCGACATTCCACCCAATAACAGGGTGGGGACTAAAAGGTACATGGCTCCGGAGATACTAGATGAAACACTGAACATGCTTCACTTTGATTCATTCAAACGAGCTGATATTTATTCGCTGGGACTCGTGTTTTGGGAGGTGGTGCGAAGGTGCAATATTGGGGGTCAGAACTTGGACTACCAACTGCCATACTTTGACATGGTGCCCGATGATCCTTCCATCGAGCAAATGCGCACAATCGTGTGTGAAAAGAACATCCGACCACAGAAGGAGACGACTTGGCATAAATATGATACGACGGAGCGGATGTGGAGGTTGATGCAGGAATGTTGGTACGAGAACGGATGTGCTCGACTCACCGCGCTCCGCGTGAAGAAGAGCATCGCGAGGATAGAGGATGAGGAAGGAGTCAAGCATGTGTGA
>ENSCSAVT00000007306.1_CIOSA
GTCTCTTTACTCGTTGCGTCAAGCTATGCAATTCAAAACATCTCTGGTATTCAGCCGGATTATATTGATACAAGCAATGGATCACTCTTTGATGGATTCGGGATGGTTGGATACAGAACAGATGATAATGTAAGATATATTTCATTTGAGATAGAGGAAGAGGTATTCCTGTGTGTTTGCACCATAAAACATGGTGGATGTGATGAACATGGGCTCTGCAATACTTCAGGACAATGTTTTGCGTTTACCAACTCTGCTGATTCAAGCAATGGTTACAAAGCAGGCAAGGGCTGCTTCTCTAGTGCACAGGGTCGAATGCAGTGTCTTAAGAAGGGGGAAGTTTGTCATTGCTGTGTTGGCAACCTATGCAACCAAGGTCTTCTAGAAACCAGCACCACAAGCAACAACTACTACACCAGCGTTATTTTGATCATCTCTGTCTTTATTGGGTTTGTTATTCTATCGATTGTGGTTGGACTACTGGTGCGTAGATACCATGTCAAGCGAATGCAGGAATTGGAGAAACAAAGGGAAGCTGGGAGGTTGGAGGGTGGGCTCCGTGCTACTCGTATTGGGGAAAGTACCCTCGCAGATTGGATGAACTCGGCCACATCCGGATCAGGATCAGGACTCCCGTTCCTCGTGCAGAGAACAATGGCTCGGCAGATCACCCTCACCAACTGCATCGGCAAGGGGCGATACGGTGCTGTATGGAAAGGAATGTGGCAAGGCGAACCGATCGCGGTGAAAGTATTCGCGTCCAGAGATGAACAATCGTGGGCTCGTGAGACAGAATACAACACAGTGATGTTAAGACACAGCAATATACTCGGTTATATCGCTTCCGACATGATATCAAGGGAATCAGACACAGAGCTATGGCTTGTATGCTACTACCACCCACTTGGATCGTTGTATGAATATCTTCAACGCACCGAGTTGGACCACCAACTGATGCTGCAGCTCTGTCTCTCCGCAGCTAATGGGTTGGCACATTTGCACACCGATATCGTTGGAGTTTGTGGTAAAGCCGCTATAGCTCATCGCGATATTAAAAGCAAGAACATTCTGGTGAAAAATGACCTGACGTGCTGCATAGCTGATCTCGGCCTCGCAGTCACCCATAATTCAGAAGAAGACCAAATCAATATTCCAAAGAACAACCGCGTTGGAACAAAGCGATACATGTCGCCTGAGGTTTTGGACGAAACGTTAAATACATCGAGTTTCGAATGCTTCAAACAAGCCGACGTCTATTCGTTCGGCGTTGTGTGGGAGATTGCAAGACGATGTGTGTCTGGTGGTTTAGTGGAAGAATACAACCCCCCATTCTATGACGTCGTCAACTACGATCCCAGCTTCGAAGAAATGCGGAAGGTCGTGTCAGTCGACAATTACCGTCCCGTTATCCCCAACCGCTGGTCATCTGACCCTTCCCTGTCATTGCTATCGAAGCTACTTCGTGAAACTTGGTGCAAAAACCCATCAAACAGACTCACAATTCATCGATTGGCGCCAGCGATCACGAAGGAGATTTACCCGAGCAACGATATGGACCCTCTGCTCTCTCTGGCGCCGAAAGTGGACGAAAAAACGTACGCTCGCAACCTACTGGAGAAGGAGTGA
>ENSCSAVT00000012012.1_CIOSA
ATGAAAAATGCAGTGATATTAATCTTTTTTGTGAATGTATTTGTTGTTGTCCCATCCTGGGCAATGCAATGTCGCCAATGCAGGACACAGCTTGATCCAGATAACTGCAACTCCACCACATGTACACTAGATTGCCCCACGGTCGACTGCAGCTGCCTCGGTTTGTGTCGCACCCAAGTTTTTCTCAATTATACAGGGAAGCATAGAGTCCAGGCATATTGTTTGCAACAGATATGCCCAACGAGAGCAAAATACCAAAACCTATATAGTAAGCGTCAGATAGATGGGTATTGTGACGTAGAGAACAACGTGGTAAACTGTGAATGTGCGTATGACGACTGCAATCACGTGATCAAGTTCGAATCAACCACAGATTCTGACGTTGAAACCACGGAAGAGGAAGACGAATCGTGGGTGGTTATTCTCGGGGCGGTTTCCGGAGTTGCCTTCCTGTGCGTTTGCATCGGAGTGTTGTGGTACTGCGTCAGGCGTTACCAGCGCATTAAAGATGAAGACTTTGAGAGCAAGTTGACATCCGGGAGCAGATTATCGTCGGATGATGCGAGTCTCATAGACGTGGGTTGGGACGAGAGTGGAAAGCACAGTTATTCTACATACAGATACTCATCAAGCATTGCGACTCAGTACAGCCGCGGGTCACGTGGTAATGTGCTAAACCACAACGAACAATATCTGCCCATCGAGCTTCAGAAAATAATCGGTCGTGGCCAATTTGCTGAAGTTTGGAAGGCAAATCTGCAGCAGGACTCTTCTGCGCCGCAAGTGGTTTCTGTAAAGGTGTTCCGTCTGCATAACTACGGTGCATGGAGACAAGAAAAGGACATGCTTACAGAGAGTTGGATGAGGCACAACAACATCATCGAGTTTTACGCTTCGGAACAGCACACTGTGCGTGGAAGATTACAGTACTGGCTCGTTACCGCGTATTATCAAGAGGGAAGTCTCACTGAGTTTCTAAGGAAAAATGTTCTTGATTGGGATCAATTTTGCGATATGTGCATTTCCATCACGAAAGGCATGTCGTACTTGCACGCCGAGAGAGACGAGTCGGGCCGTCCAAAGATCCCGATCGCCCATCGGGATGTTAAAAGCTGTAATATTCTCGTGAAGGACGGAAGAAGGGAGTGCGTGTTGGCCGATTTCGGGTTATCCTTGAAACTTGATCCGGAATTAAGTAAAGATGAACTGGCTAACGCTGGTCAAGTCGGGACATCTCGCTACATGGCTCCCGAGTTGCTGGAGCGCCTTGTTAACCTTACCGATATTGAGATGTTTAAACGAGTCGACGTGTACGCGATGGGACTTGTGATGTGGGAGATGGCGAACCGTTGTGAAGCGTCTGAAGGTATGGCGTCGCCGTATAAGCCACCATTCGGGGACCAAATAAACGACCGACCAACGAAAGACCAGATGCTATTGCTGGTGTGCAAAGACCGCCAACTCCCTGATATACCCGAGAAGTGGAGAAAGCACAAGGGTCTTTCGGAGTTCATAGACACAGTACTGAACGAGTCATGGGAATACGACGCCGAAGCGCGAATCACCGCTCACTGCGTCTTCGAGCGCTTTAAGACCATACGTCATTTGGGTGACGTCGACAAGCAGGGAAGTGACGTCGACAAGGAAGGAAGTGACGTCGAGGACAAGATTCGCGAGAAAGCAAAGAACGAATCGAACCGGATATCCGAGGTCATATCAACAGTTGTTTGA
>ENSCSAVT00000016823.1_CIOSA
ATGTGGCTGTATATTGTTGCTGGCTATTTGCTTACTGGAGTTGCATCCCAACATTTGATGTGTGAATATTACTACGACAATCATGAAATACAGCCAGTTAACGAGCGGGTCTGCAGTGATTCTGAAATAGATGAGAACGGATCGTGCAACACTACACAACGATGTGAGACGGGTAAGGACTTACCTGGCAATCGGATAAACTGCTTTGTTAGTTGGAAGAATGAATCCGGAAGAATACAAGTATTAAGAAAGGGTTGTTGGACCCAGACTAAACCTTGCACTCAAAGGTGTGATGCATTACTGAAGAAATCAATATTGTTTTGTTGCTGTGACCAGGATTACTGCAATTCACAGTTTTTCATGCACCCCAATATTAAAGAACCAGAAGACACAGAGGGGCCAGTAATCAAGCTATCCAGTGATGAGAACCAGATTTGGACGGTGTTGGCGTATACGCTTGTTCCTATCACTCTGCTCAGTGTGCTTGTGGTCTTCATCTACTGGTGTTACAGAAAAAGAAAGCATACTTACTCCAATATAGAAATAGCAAGTGTGCAAACACCAGGATCAGCATTAAACGCAACTGCTCAACACCCAAACTTCATGATGCAGCCCGAAATCAAGCTGCCCCAGTTGATTGATATTAAAGCAAGAGGAAGGTTTGGCTGCGTGTGGAAAGCGCAACTACAGGATAAGTTTGTTGCAGTCAAAGTCTTCTATGTGCAGGACCGACAATCATGGCTCAATGAGCAGGAAGTATTCAACACTGAGCTCGTGCACTACCATCCCAACATACTCAACTTCATAGCAGCTGCGAGTCGTGGAGTTGCTGTGGAAGCTGAGTTATGGCTCATCACAGAGTTCCATGAGCTGGGATCTCTGGCAGATTATCTGAAGACCAACACCATGTCTCTTCCCGTTGCACTGAAGTTTATGGAAACCATGGCAACTGGACTATCCTTCCTGCACGAGGACATACCACACAGGGAGCCGCACAAAGGATATAAACCAGCAATCGCACACCGAGATTTCAAGAGTAAGAATGTGCTTATTAGAACTGACATGACTGCTGTCATTGCTGATTTCGGCCTCGCGGTTAAGTTTGTCCCAGGGGAATGTGCCGGTGAAAACCATGGCCAGGTTGGAACTCGGCGGTATATGGCACCCGAAATTTTAGAAGGAGCGATTAACTTCCAGAGAGATGCTTTCTTGCGTATTGACATGTACGCATTCGCTCTTGTCATGTGGGAAATTATAACGAGATGCTCTGATTCGCCAGGTGGTGCCACTCCCACATATCTTATGCCTTACGAACTGGAGCTTGGCCAACACCCCACACTCGATGAAATGCAAGCGTTGGTTATTGACCAGAAATCAAGGCCTGTTGTTAAAGATAGCTGGAGACAGCACGAGGTGATTGGTATCTTGTGCGAAACGATGGAGGATTGCTGGGATCATGATGCGGAGGCGAGATCAGCCGGTTGTGTGGAGGAACGGATCAATCATCTGCATCGCAGAGTTCTTGCACCGAATGAGCTCCCCATGCATCCCAACATGCTCAACATGGATATCATTCACAACGGGAGTCCACTCATCGGCAACGGGGTTATCATCCCAACAAATGATACAGACCTGCAGAACCAGATAAACAACCAAAAGAACCAGGAGATTCCTACTGCCCAAGAAAAAGTGACCAACGAAACAAGCAATACACCTGCGGTTGTGGCAGTGTGTGATGCAGAGACAGCCTTACTTACCGCTGGTGACCGAGAATCAAATGTCTGA
>ENSDART00000002334.4_BRARE
ATGAGAGTGCGGATCCTAAACCGGACATCAGTACTGTCACTCGGGCTCTGCTCACTGCTTCTGCTCAGTGCTGTGGCCGCTGCTCAGAGTGAAGAGCGCGAGCGGGAGTGTGCTTTTAATGACCAGCACCAGCAGGTGGATGAGCAGAGTGTGGCAGGTGACTGGCACATCACCAGAGAAAATAACACCATCCTGTGCAGCAAGAGCAGCCGCTGCTACGGCCTCTGGGAGAAAACACATGACGGAGAGATCCGTCTGGTCAAACAAGGCTGTTGGACTTACATTGGTGACCAGCAGGACTGCCATGACGACCGTTGCGTGGTTACCACAACGCCATCGCAGATCCAGAATGGCACCTACAGATTCTGCTGCTGCAGCACCAACATGTGCAACGTCAACTTCACAGAGAACTGGGTGCCCAGTCCCACCAGCACTGCCAACCGTGATCAGCCGCCTATACACAGAGATGAGGCCATCTTCATCGCCCTGGCCTCCGTCTCCATTGTGGCCGTCCTTATTGTCGCGCTGTTCTTTGGCTATCGTGTGATGATGGGCGAGTGTAAACAGGGCCTGCACAATATGGACATGATAGAGGCTGCGCCATCTGAACCTTCGCTGGATTTAGACAGTTTAAAGCTCCTCGAACTGATTGGCCGAGGCCGCTACGGTTCCGTCTACAAGGGGTCTCTTGACGAACGGCCGGTTGCAGTAAAAGTTTTTACCTATGCCAACCGGCAGAACTTTGTGAATGAGCGCTCCATCTACCGAGTGCCTCTTCTGGAGCATGAAAACATTGCTCGCTTTATCGTCGGCGATGAGCGGATGACCACTGACGGACGCATGGAGTACCTGCTGGTCATGGAGTACTACCCTCATGGCTCGCTGTGCCGCTATCTGAGTCTGCACACGCTGGACTGGGTGAGCTGCTGTCGTCTGGCTCATTCACTGACCAGAGGACTGGCCTATCTGCACACTGAGCTCCTGAGAGGAGATATATACAAACCTGCCATTTCGCACCGGGATCTAAACAGCCGGAATGTTCTAGTGAAGAACGATGGCACCTGTGTGATCAGCGACTTCGGTCTGTCTATGAAGCTGACTGGAAATCGTCTGGTACGGCCTGGAGAAGAGGAAAACGCCGCCATCAGTGAGGTGGGCACGATCCGCTACATGGCGCCGGAGGTGCTGGAGGGAGCCGTGAACCTCAGGGACTGCGAGTCTGCATTGAAACAGGTGGACATGTACGCCATCGGCCTCATCTACTGGGAGACCTTTATGAGGTGCACTGACCTTTTTCCAGGAGAGACAGTGCCAGAATACCAGATGGCTTTCCAGGCCGAGGCGGGAAACCACCCGTCCTTTGAGGACATGCAGGTGTTGGTGTCCAGAGAGAAACAGAGACCCAAGTTCCCAGAAGCCTGGAAGGAGAACAGCCTGGCTGTGCGCTCTCTAAAGGAGACTATGGAGGATTGCTGGGATCAGGATGCAGAGGCTCGTCTGACAGCGCAGTGTGCAGAGGAGCGTATGGCAGAACTGCTGCTGATTTGGGAAAGGAACAAACCTGTCAGTCCCACCATCAATCCCATGAGCACAGCGCTGCAGAACGAGAGGAATCTGACCCACAGCCGCAGGGCTCCCAAAATGGGCTCTTACCCAGATTACTCTTCATCCTCTTACATCGAGGATCATGAGGGCATGGTGAAGAACCTCCCAGGCGACGTCTCCACGTCTGGCACTTCCTCTGTGGGTGGTGTGGGCGTGAGTGGCAGCAGTGGGGGCGTTGCAGCGACCGGAGAGAAGAACAGAAACTCCATCAACTATGAAAGACAGCAAGCTCAGGCGCAAGCTCGACTGCCCAGTCCTGAAACCAGCGGCACAAGTTTGTCCACCACAACCACCACAACAGGCCTCACACCCAGTACCATCATGACCACCATCTCCGAATCGGGCCACTCGGAGGACACAGGAGCCGGAGGAAGTGTACCAGTGTGCCTTCAACTCACAGAGGAAGATCTGGAGACCACCAAACTGGACCCCAAAGAGGTGGACAAGAACCTGAAAGAAAGTTCTGATGAGAATCTGATGGAGCACTCGCAGAAACAGTTCAGCGCCCCTGATCCACTCAGCTCGGGCAGCACCAGTCTTTTATACCCACTGATTAAACTCGCAGCAGAAGTGACTGGAGGATCTGGAAGTGGTGGACAAACTGATTTCGGGGTGGGCAGCAGTGGAATGAGCGACACTCCCACAGCCATGTTTCCTCTCCCCAAACAGCAGAATCTCCCCAAGAGGCCCACTAGCTTACCCCTCAACACCAAAAATCCTGGTAGGGAGTCTTCGTCGTCTCGATTGAAATTCGGGAAGCACAAGTCCAACCTGAAGCAGGTGGAGACAGGTGTAGCCAAGATGAACACTGTGGTGGCCGTCGAGCCACACTTGGCCACCGTCACCAACAATGGACCCAGTGTGCGCAGTGGTGCTGGAGTGGTCGTAGTAAATGGATATGGAGTGGGCAATGGTGCCAGCTCCTCTGATGCGTTTGGAAACACGAACCCCGTCGGGCCACAGGGTGAAGGGGGCGCTCCTCTGCTGCAGAGCCAACTGAGCGGAGAAGACAGCCGACTCAACATCAACATCAACTCCAGCCCTGATGAACACGAGCCCCTGCTAAGAAGAGAGCAGCCGGCCGCGCGGGATCACTCCGGTCGCACCAACTCCAACAACAACAACAGCAACATTCACACCACTGCCACGGTTTGTGCGCTCACCGCTGCAGACGCCCAGATAGAGGCTTTAACCTGCCTGTCGGGAGCGCCAGACGGAAGGGATAATGGGGTTCCATTGAGGCCACCTAAACCCAGAAGACCAGAGCGGCCAAACTCACTGGACCTGTCAGCCTCTTCCCAGAATTCTTCTCTTTTAGATGAGGCCGTGTCGCAGGAGGGAAAGGCCGGATCAGCTGAGAAGATTAAAAAACGTGTGAAGACTCCTTATTCGTTGAAAAGATGGCGTCCTTCCACATGGGTCGTCTCCACTGATACACTAGATGGAGAGGTGAACAACAACGGGCACAGCCAGCAGACGATGATGGCAGTAAGTGGAGGTGGTCACCCAAGCGCTGGCCAATCAAAGTCCAGCATCGCCGTGTTTTTGGTCGGCGGAGGAACAGCAACAGCTACTCTGACCTCCGATCCTCCAGATATGACCTGCCTGTGA
>ENSDART00000002428.5_BRARE
CAGGACCCTGGACCAATGCCACCATCTCCCACCCTGGTCCAAAAGCCATTGCAATTGTTGGAAATCAAAGCTAGGGGGCGCTTTGGCTGTGTGTGGAAGGCTCAGCTGCTCAATGACTATGTGGCAGTGAAGATTTTCCCCATTCAGGACAAACTGTCTTGGCAGAACGAGTATGACATTTACAACATCCCCGGCATGAGGCATGAAAATATCCTGCAGTTCATCGGGGCTGAGAAGAGAGGAAGCAACCTAGACATTGAGCTGTGGCTCATCACGGCTTACCATGAGAAGAGTTCTCTGACGGACTACTTGAAGGCCAACGTAGTGACGTGGAACGAGCTGTGCCACATCGCTCAGACCATGGCTCGAGGACTGGCTTACTTGCACTCCGACTTCCCAGGACACAGAGATGGTCACAAACCAGCCATCGCACACAGAGATTTCAAGAGCAAGAATGTATTGCTGAAGACAAACCTGACAGCCTGTATAGCTGATTTTGGATTGGCTTTAAAGTTTGAGGCTGGGAAGTCAGCTGGGGACACACATGGGCAGGTGGGAACCAGGCGTTATATGGCCCCAGAGGTGTTGGAGGGGGCGATCAACTTCCAGCGGGACGCTTTTCTCAGGATAGACATGTATGCAGTGGGGCTGGTGTTGTGGGAGCTGGCGGCCCGCTGCACTGCTTCTGACGGTCCAGTTGACGAGTACATGCTTCCGTTTGAGGAGGAGGTGGGCCAACATCCCACTCTAGAGGACATGCAGGAGGTGGTGGTCCATAAAAAGCTACGGCCCACTCTCAGGGAGTGCTGGCAGAAACATCCGGGTCTGGCCATGCTGTGCGAGACTATAGAAGAGTGTTGGGACCATGAAGCCGAGGCGCGTCTCTCTGCGGGCTGCGTGGAGGAGCGTGTGGTCCAGATGCAGAGGCAGACCAGCGTCTCTGCCCCAGAGGAAATAGTCACCGTTGTAACAATGGTGACCAACGTGGACTATCCCCCAAAGGAGTCTAGTCTATGA
>ENSDART00000011601.4_BRARE
ATTCTGGTTTTACTTTTGTGCAATAAATCACTTTTGTTGGCAGTTCTGTTGCTTACACCCTCACATTTGAAACAACGACTGCTGTGTTACTGTGAACGATGTGTCAATCGGTCGTGCAACACAACTGGACTGTGTTTTGCCGTCATCGCTAAGTCTTCTGGACAGACCGTGACACAGGAGCATCAGTGTATTCAGCAGGATGATCTTTACCCCCGGGACAGGCCTTTCCAGTGCGCTCCTTCCAACAACGGGAAGCATCCGTACTGCTGCAACACTCACATGTGCAACAAGAACCCAAAAGTTATCCCAGAGTTGCCTGAAGCTGAACCCCAGTCTATGAGTCCCATAGCCTTGGCCGCAATGATTGCTGTCCCCATCTGTGTGCTGAGCTTTGTGCTGGTGCTGCTTTTCTACATGTGCCATAATCGCTCAATCATCCACCATCGTGTGCCAAGTGAAGAAGACCCTACTATGGACCACCCATTCCTTGCTGATGGCACCACACTTAAGGACCTCATCTATGACATGACCACCTCTGGATCAGGCTCAGGTTTGCCTCTGCTAGTGCAACGGACCATCGCCAGGACCATCATCCTCCAAGAGAGCATTGGGAAGGGCCGTTTTGGAGAGGTGTGGAGAGGCCGCTGGCGTGGAGAGGAGGTGGCGGTGAAGATATTCTCCTCCAGAGAGGAGCGCTCTTGGTTCCGCGAGGCAGAAATCTACCAGACTGTCATGCTCCGTCATGAGAACATCCTGGGCTTTATTGCTGCAGACAACAAAGATAACGGAACATGGACTCAGCTGTGGCTGGTATCTGATTACCATGAGCACGGCTCTCTCTTTGACTACCTGAACAGGTACACGGTCACGGTGGAGGGCATGATCAAGCTGTCTCTGTCCACCGCCAGTGGTCTGGCTCATCTGCATATGGAGATTGTGGGTACTCAGGGTAAGCCTGCCATTGCCCATCGTGATCTGAAATCCAAAAACATCTTAGTGAAGAAGAATGGGACCTGCTGTATCGCTGACCTTGGACTGGCTGTGCGCCACGACTCTGCCACAGACACCATTGATATTGCACCCAATCACAGAGTGGGCACAAAAAGGTATATGGCCCCTGAGGTGCTGGATGACTCCATTAACATGAGGCACTTTGAGTCTTTTAAAAGGGCAGATATCTATGCCTTGGGTCTGGTGTTTTGGGAGATTGCTCGCAGGTGTTCAATTGGAGGCATCCATGAGGACTACCAGCTTCCCTACTATGACCTTGTACCATCGGATCCATCAGTAGAGGACATGAAGCGGGTAGTGTGTGACCAAAAGCTGCGTCCCAACATCCCAAACAGGTGGCAGAGCTGCGAGGCTTTGCGTGTGATGGCCAAGATCATGAGAGAATGCTGGTACGCCAATGGAGGCGCTCGTCTCACCGCGCTGAGAGTCAAGAAGTCACTGTCCCAGCTCAGTCAACAAGAGGGCATCAAGATATAA
>ENSDART00000017977.4_BRARE
ATGGGGCATTGCAGCACCCAAATCATCATCCTGTTCCTGCTTCAGTTCTTACAGACATCAGCTAAAGATGTCTCCATTGACTGCATGTGTGTCGGCAGTGACTGTAATGAGCAGCAGTGTACTGGTGACCAGTGTTACACCTCCGTTATCATTAGCAATGATGTGACGACGTTCAAGCGGGGCTGCTTGATCGGGCCGGCGAGCAAGCGCATGACCTGCTCCGCAACAGCTTCTGCTAGTCATGTGGTAGAATGCTGTTCTCAACACATGTGCAACGCCAACGTCTCCAAAGAGACCCTACTTCGACTGCTGCTCACAAGTCCAGAAGAAAAGAAGACTGTTCATTACCGCGTGGAAATGTTGGTTCTGTTTGTGTTGGGGCCGTTTGTGGTTCTGGGTCTGCTGTCTTTTCTGGCTTTGCTGGTGTGCCGTCGACTCCATCATGGGCGTCTGGAGAGACTGCACGAGTTTGACACTGAACAGGGGGCCATCGATGGGCTTATCGCGTCTAATGTCGGAGACAGCACACTTGCGGATCTGATGGATCACTCCTGCACTTCAGGCAGTGGTTCAGGACTGCCCTTCCTGGTTCAGAGAACGGTTGCGCGGCAGATCAGCCTGGTGGAGTGTGTTGGTAAAGGACGGTACGGTGAAGTGTGGAGAGGTCAATGGCAAGGAGAAAATGTAGCCGTGAAGATCTTTTCCTCTAGAGATGAGAAGTCATGGTTTCGAGAAACAGAAATTTACAACACTGTTCTGCTACGACATGAAAATATATTAGGCTTCATGGCTTCTGACATGACCTCCCGAAACTCTAGCACTCAGCTGTGGCTGATCACACACTATCACGAGAATGGCTCTCTGTATGACTACCTGCAGCGTGTGGCTGTGGAGATGGCAGATGGACTGCACATGGCGGCTTCGATTGCCAGCGGGCTGGTGCACCTGCACACGGAGATCTTTGGCACGGAGGGCAAACCGGCCATCGCTCACAGAGACCTGAAGAGCAAGAACATCCTTGTGAAGAAAGATTTGCAGTGCTGCATCGCTGACCTGGGTCTGGCAGTAACACACACGCAGTCTGATAATCAGCTTGATGTGGGAAATAATCCTAAAGTGGGAACCAAACGCTACATGGCACCGGAGGTTCTAGATGAGACCATTCAGACGGACTGTTTTGACGCCTATAAGAGGGTGGATATCTGGGCCTTTGGGTTGGTGCTGTGGGAGATCGCACGCAGAACCATCAGCAATGGAATTGTAGAGGAATACAAGCCGCCTTTCTATGACCTGGTTCCTAATGATCCCAGCTTTGACGACATGAGGAAAGTGGTTTGTGTGGAGCAGCAAAGGCCATTCATTCCCAACCGCTGGTTTTCAGATCCTACCCTGTCTGCTCTGGTGAAGCTGATGAAAGAGTGCTGGTACCAGAACCCCTCGGCTCGTCTCACTGCCCTGCGCATCAAAAAGACTCTGGATAAAATCCACAGTTCACTGGAGAAGGGCAAAACCGACTGCTGA
>ENSDART00000019975.3_BRARE
CTTGATGACTTTAACTGCTATGACAGACAGGAGTGTGTGGCCACAGAGGAGAATCCTCAGGTGTTTTTCTGCTGCTGTGAAGGAAACTTCTGCAATGAGAGATTCACACACCTGCCGGACATCAGTGGACCAGTGATCTCTCCTCCTCCAGTGTCTCCATCTCTGCTGAATGTGTTGGTTTACTCTCTGCTGCCGCTCTCCATGCTCTCCATGGCTGTGCTGTTGGCATTCTGGATGTACCGACACAGAAAACCTCCGTACGGACATGTGGACGTCAATGAGGATCCAGGCCCATCTCCTCCATCTCCTCTGGTGGGTCTGAAGCCTCTGCAGCTGCTGGAGGTTAAAGCTCGCGGACGCTTCGGCTGCGTCTGGAAGGCTCAGATGATCAATGAATATGTAGCTGTCAAGATTTTCCCCATTCAGGATAAGCTGTCATGGCAGAACGAGCGGGAGATGTTTTCCACTCCGGGAATGAAACATGATAACCTGCTGCGCTTCATCGCTGCTGAGAAACGCGGATCTAACCTGGAGATGGAGTTCTGGCTCATCACTGAGTTTCATGAGCGGGGCTCTCTGACGGACTATCTGAAGGGGAACGCAGTGAGCTGGGCCGATCTGTGTGTGATAGCGGAGAGCATGGCCTGTGGTCTGGCGTATCTGCATGAAGACGTGCCGCGCTCCAAAGGAGAAGGCCCCAAACCAGCCATCGCACACAGAGACTTCAAGAGCAAGAATGTGATGCTGAAGATGGACCTCACCGCCGTCATTGGGGATTTTGGGCTGGCGGTGCGGTTTGAGCCGGGGAAACCGCCGGGAGACACACATGGCCAGGTC
>ENSDART00000023094.5_BRARE
ATGCTAAGAGATGGGAATGTTGCAGTCATGCCTCCTCGACGAACTGCTGTAGCCTTGCTCGCCCTGTGTGGATTACTAGCGGTCGGCGATGCTCTCAAGTGTAACTGCACTGCTTGTGAGAGCACAGGGTATGTGTGCGAGACAGATGGGGCCTGCATGGCCTCCACATCCTACATCAATGGGCAGGAAGAGCAGCAAGTACGGATCTGCATCCCTCGGGTCAGCCTGGTTCCTCCTGGACAGCCCATCTACTGCTTGAGCGCTAAAGGCCTGCTCAACACGCACTGCTGTTACACAGACTTCTGCAACAGCATCAACCTCCAGATTCCCAATGGGATTGCTGATGGTAAAGGAGGTAGTTGGGGTCCGGTAGAGCTGGTGGCAGTGATAGCAGGCCCGGTCTTCCTCTTTTGCCTGCTGCTTATCGTGGGAGTGCTCCTTTTCCAGCACCACCAACGAAACTATAACCACCGGCAGCGACTGGATGTTGAGGATCCATCCTGTGATCACCTGTACTTGGCCAAAGACAAGACCTTACAGGATCTCATCTTCGATCTGTCCACCTCTGGTTCAGGGTCTGGGCTGCCCTTGTTCGTTCAGAGGACTGTGGCCAGGACAATTGTACTGCAGGAGATCATAGGAAAAGGTCGCTTTGGGGAAGTGTGGAGGGGGAGATGGAGAGGAGGTGATGTGGCTGTGAAGATCTTTTCATCCAGGGAGGAACGTTCCTGGTTCCGTGAAGCTGAGATTTACCAAACCATCATGCTCCGCCATGAAAACATCTTGGGCTTCATTGCTGCTGATAATAAAGACAATGGCACATGGACACAGCTGTGGCTAGTGTCAGACTACCATGAGCATGGCTCATTATTTGACTATCTCAACCACTACTCCGTCACAATCGAGGGGATGATCAAGTTATCGCTTTCAGCCGCCAGCGGTCTGGCACATCTGCACATGGAGATCCTGGGCACACAGGGGAAACCAGGCATCGCACATCGTGACCTCAAATCCAAAAACATCTTGGTGAAAAAGAATGGTACTTGCGCCATAGCAGATCTAGGGCTCGCTGTACGGCACGAGTCTATCACTGATACTATAGACATTGCACCCAATCAGAGGGTGGGCACTAAAAGATATATGGCCCCAGAGGTACTAGATGAAACGATCAACATGAAGCATTTTGATTCTTTCAAGTGTGCTGATATCTATGCTTTGGGACTGGTATATTGGGAGATTGCACGACGGTGTAATGCTGGAGGTATCCATGAAGATTATCAGCTACCCTACTATGACCTGGTGCCGTCCGACCCCTCCATAGAAGAGATGAGGAAGGTGGTGTGTGACCAGAGGCTTCGGCCTAATGTGCCCAACTGGTGGCAGAGCTATGAGGCGCTGAGAGTGATGGGAAAGATCATGCGGGAGTGTTGGTATGCCAACGGAGCGGCGCGGCTTACAGCTCTGCGGATTAAGAAGACTCTTTCGCAACTCAGCGTCCAAGAAGACATTAAGATCTGA
>ENSDART00000025989.4_BRARE
GCGATTCTGGGCCGCTCGGAGACACAGGAGTGTGTGTATTATAATGTGAGCTGGGAGAAGGACGGAACAAACAGGAGCGGCACGGAGTCATGTTATGGAGAAAAGGACAAGCGGCGACACTGTTTCTCCACCTGGAAGAACCGCTCGGGGACCATCGAGATGGTCAAGCAGGGCTGCTGGCTGGACGATGTCAACTGCTACGACAGCAGTGAGTGTGTGGAGCGCAAAGAGAATATTGATGTCTTCTTCTGCTGCTGCGAGGGAAACTTGTGCAACCAGAAGTTTCACTACAATCCAGAGACGGTTGAGCCCACGTTGAACCCCGTCCCCCCGAAGCCGGACTTGTTTCCCACGCTGCTCTACTCTCTGCTGCCCATCATGGCGGTCGCCGTAATTCTCTTCATCTCCTTCTGGATGTACCGTCACCTGAAGTTGACGTACCCGCCGCTGCTCGTGCCGTCACAGGATCCAGGTCTGACTCCTCCGTCTCCTCTGCTGGGTCAGAAGCCTCTGCAGCTGCTGGAGCTGAAGGCCAGAGGACGCTTCGGCTGCGTGTGGAAAGCTCAGCTGCTCAGTGAAGCCGTGGCGGTCAAGATCTTCCCTGTCCAGAATAAGCAGTCCTGGCAGAATGAATATGAGATTTATAATGCGAGCGGAATGAAACATGAAAACCTCCTTCACTTCATCGGAGCAGAAAAACGTGGAAATGGAGTTGACATAGAGCTGTGGCTGATCACAACCTACCATGAGAAGGGTTCACTGACAGATTTCCTGAAGGCGAATGTGTTGTCGTGGAATGAGCTGTGTCTGATCGCGCAGACGTTTGTGCGCGGTTTGGCTTATTTACACGAGGACATTCCCAACCTGAAGGATGGACACAAGCCTGCTATAGCACACAGAGACATCAAGAGTAAGAATGTGCTGCTGAAGAGTGATCTAACCGCCTGCATCGCTGACTTTGGCCTGGCGCTCAAGTTTGAAGCAGGAAAATCAACAGGTGACACACACGGACAGGTTGGCACGCGGCGCTACATGGCTCCAGAGGTGCTGGAAGGAGCGATCAGTTTCCAGCGGGACGCTTTTCTGAGAATCGACATGTACGCGGCCGGTCTGGTGCTGTGGGAGCTGGCCACACGCTGCACAGCGGCTGACGGCCCAGTAGATGAGTTCTGTCTGCCGTTTGAGGAGGAGGCTGGTCTTCATCCGTCTCTGGAGGACATGCAGGATGTCGTAGTACACAAGAAACTGCGACCAATATTCAGAGAACACTGGCTCAAACACACGGGTCTGTCTCTGCTCTGCGAGACGATGGAGGAATGCTGGGATCACGAGGCGGAGGCGCGTCTCTCTGCCGGATGTGTGGAGGAGCGAATCATCTCCATGCAGCGCAGCACCAGCATCATCAGCCCTGACGACATCCTCTCCGTCGTCACGATGGTAACCAACCTGGACTTCCCGCCTAAAGAGTCCAGCCTATGA
>ENSDART00000026768.4_BRARE
ATGCGTCAGCTTTTGTTCATCACTGTGGTTTTGACTGGAGTCTGTCTTCTTCTCACACTCTGCTCTGGAGCAGGTCAGAATCCTGATCATGTGCTGCAGGGCACTGGAGTGAAACTGGACTCCAGGAGACCTGGGGATGACTCTACTATTGCACCAGAAGATGCTGCTCGCTTCCTCAGCTGCCACTGCTCAGGACATTGCCCCGATGATGCCAAGAACAATACCTGCGAGACAAATGGGCAGTGCTTCGCAATTATTGAGGAAGATGAAAATGGAGACGTGATCTTAAGCTCAGGCTGTATGAAATATGAGGGCTCACACTTTCAGTGCAAGGATTCACAGTTTGCACAGACTCGTCGAACCATTGAATGCTGCCAGTTTGATTTTTGTAATCAAGACCTGAAGCCTGAGCTGCCGCCTCGAGACTCGGAACCACCAGACCCTCACTGGCTGGCCTTTCTCATCTCAGTGACTGTGTGCTTCTGTGCTCTCATCTGTGTCACTGTCATCTGTTATTACAGGTATAAGTGGCAGACAGAGAGGCAGCGCTACCACAGAGACCTGGAGCAAGACGAGGCCTTTATCCCAGCAGGAGAATCCCTGAAAGACCTCATCAACCAGTCTCAGACCTCAGGCAGTGGCTCTGGACTCCCTCTGCTGGTGCAGCGCACTATAGCAAAGCAGATCCAGACAGTGCGAATGATCGGAAAAGGACGATATGGAGAAGTGTGGCTTGGTCGGTGGAGAGGAGAGAAGGTAGCAGTGAAGGTGTTCTTTACCCGAGAGGAGGCCAGCTGGTTCAGAGAGACAGAGATCTATCAAACCGTGCTCATGAGACATGAGAACATACTCGGCTTTATCGCTGCTGATATAAATGGCACAGGAGCCTCTACGCAGCTGTACCTGATCACAGACTACCATGAGAATGGCTCTCTGTATGACTATCTGAAGTTCACGACTTTGGACACACAGGCTCTACTCAGACTGGCCTTCTCTGCAGCCTGTGGCCTGTGTCACCTGCATACGGAGATCTACGGCACGCAGGGAAAACCAGCGATCGCTCACAGAGACCTGAAGAGCAAGAACATTCTCATCAAGAAAAACGGCACCTGCTGCATCGCTGACCTCGGCCTTGCTGTGAAATTCAACAGTGACACAAATGAAGTGGACCTCCCATTAAGCACACGTATGGGAACCAGGCGCTACATGGCTCCAGAAGTGTTGGACGAGACTCTGAATAAGAATCATTTCCAGGCCTACATCATGGCAGACATCTACAGCTATGGGCTGGTTATTTGGGAAATGGCCAGACGCTGTGTCACTGGAGGGATTGTTGAGGAGTATCAGCTGCCATATTATGAGATGGTGCCTTCAGACCCATCTTATGAAGACATGTTGGAGGTTGTTTGTGTCAAAGGACTGCGGCCCACCGTATCCAACAGATGGAACAGTGATGAGTGCTTAAGGGCCATGCTAAAGCTGATGTCTGAATGCTGGGCCCACAATCCTGCATCACGCTTAACCATCCTACGAGTCAAGAAGACTTTAGCCAAAATGGTGGAATCTCAAGACATTAAAATCTGA
>ENSDART00000027129.4_BRARE
TTTATAGCGGCTGATATTAAAGGTACAGGCTCGTGGACGCAGCTCTACCTGATCACAGACTATCATGAGAACGGCTCTCTGTATGACTATCTGAAGTGCACCACGCTGGACAGCAGAGCCATGCTGAAACTTGCCTATTCCTCCGTCTCGGGCCTTTGCCATTTGCACACCGAGATCTTCGGCACGCAGGGAAAACCAGCCATCGCCCACCGAGATCTGAAGAGCAAAAACATCCTGGTCAAGAGAAACGGAGCTTGCTGCATCGCTGACCTCGGCCTCGCCGTCAAGTTCATCAGCGACACTAATGAAGTGGACATCCCTCTGAACACTCGTGTGGGAACCAAACGCTTCATGGCTCCTGAAGTTCTAAACGAGACACTGAACAGGAACCATTTCCAGTCCTACATCATGGCAGACATGTACAGCTTTGGCCTCATCCTGTGGGAGATCAGCAGACGCTGCGTCACCGGAGGTATAGTAGAGGAGTATCAGCTGCCGTATCATGATCATGTTCCCAATGACCCGTCATATGAAGACATGAGAGAGGTGGTCTGCATCAAGAGGATACGACCCTCCTTCCCCAACCGCTGGAGCAGTGATGAGTGTCTCCGACAGATGGGGAAGCTCATGACAGAGTGTTGGGCTCATAATCCGGCCTCTCGTCTCACAGCCCTCCGCGTTAAAAAGACTCTGGCCAAGATGTCTGAATCCCAGGACATTAAAGTCTGA
>ENSDART00000039832.2_BRARE
CCCACCAATAACCAGGTGGTGTTGGTGATCCTGGTCAGTCTTCTGCCTCTGCTGGTTCTGGCTGTGCTGGTCATCGCCTCCTTCTACTGGTATCGCATGTACCGCCGCAGAAAACTCGACGAGTGGGAGACCAAGAAGCCTTCTAAACACAAGGGTCCCAAAGGCCCTCTGGACTGCAGTGACGCCTGCGCCATCATGATGGATGATGACCGCTCAGACAGCAGCTCCACACATGCCAACAACATCAATCACAACATGGATCCGCTGCCCATCGAGCTCGACCTGCAGGTGGGCAAGGGCCGCTTCGCTGAGGTGTACAAAGCCAAGCTGAGACAAAGCCCTTCAGAGCAGTTCGAGACAGTAGCAGTAAAGATCTTCCCCTATGAAGAGTACGCGTCCTGGAAGAACGAGAAGGACATCTTTCAGGACATCGACCTGAAGCACGAGAACATCCTGCACTTCTTAACAGCAGAGGAGCGCAAGGTGGAGAAACAGTACTGGCTGATCACAGCGTTTCACCCACGGGGGAACCTGCAGGAGTACTTGATGCGCCACTTGCTCAGCTGGGAAGACCTGCGGCTGCTTGGCAGTTCCCTGGCAAGTGGCGTGGCTCATTTGCATAGTGACCACACACCCTGTGGGAGACCCAAAGTGCCCATCGTCCACCGGGACCTCAAGAGTTCCAACATCCTGGTGAAGAACGACCTGACATGTTGTCTCTGTGACTTCGGGCTCGGGCTTCGTTTGGACAACTCGCTGTCGGTGGATGAACTGGCTAACAGTGGACAGGTGGGGCATGCA
>ENSDART00000043462.2_BRARE
ATGAAGGCTTCAGTGATGCTCGCAGTGCTGTTTGTTTTGGTGTATTCTGGAAGCTATGCAACAACTGCAGATCATCTTATGGAGACTTCTACTCTAAAGAATGATGAAAGCAGTTTACAGTGCAGTTGTGAGAACACAAACTTGTGTGAAAACAACAGCTGCTGGGGTCGTATCTGCTTTTACACTTCGGTCCATGAGCGGGTTGTCAGGGGCTGTTTTCAGACCGCCGAACAGTGCTACGTACCTGCTATTCCTGGAGTTTATACCAAATGCTGCTACACACACCACTGCAATGCAAACCTTACCATGCCTGAAAAACCAGTGGAGAAGCCCCGAGTGATTCTGCTGGTTGGAGTGCCGTTGCTGGTGTTGTTGGTGATGGCCATGGCAGCTTGTGGACTTGTGTTATGGCTGCGTACAAGACGTCAATATTGCCATCCGGTTGAGCACGATACCTCCATGCTCAAAGTCCCCAGTGGAGGAGACCCCACATATGGGGATATCTTTGATGAGTTTTGTACATCGGGCAGTGGCACTGGTCTGCCCTATCTGGTGCAGAGGACCATGGCGCGACAGATCTCTCTGGTTGAGTGTGTTGGTAAAGGCCGTTATGGTGAGGTATGGAGAGGCACCTGGATGGGAGAAAGTGTGGCTGTCAAGATTTTCTCCTCTCGTGATGAGCAGTCTTGGTTTCGAGAGACTGAAATCTACAACACCGTCCAACTAAGGCATGAAAACATCTTGGGCTTCATAGCATCAGACATGACGTCTAAAAACTCCAGCACTCAACTGTGGCTGGTCACACATTTCCACGAGTTGGGCTCCCTCTATGACTTCCTGCAGTACAGCACGCTGGACCCGGAGGGCTGTCTGCGCATGTGCCTGTCCATCGCCAGCGGCCTCGTGCACCTCCACACAGAGATCCTCAGCACACAAGGCAAACCAGCCATCGCACACAGAGACCTGAAGAGCCGCAATATTCTGGTGAAGAGAAATGGCCAGTGCTGCATTGCAGACCTGGGCCTGGCAGTCATTCACTCTCAGTCTACTGACTATCTGGATGTGGGAACCAATCCGAGAGTGGGCACCAAGCGATACATGGCACCAGAGGTTTTGGATGAGACTATTCGTGTTGATGTTTTTGAGTCCTATAAACAAACTGACATCTGGGCCCTGGGTCTCGTCTTGTGGGAGATAACTCGTCGGACTATTGTAAATGGAATCGTGGAGGAGTACAGGCCGCCGTTCTTTGACATGGTGCCCTCTGACCCCAGTTTTGAGGAGATGAAGAAAGTGGTGTGTGTGGACCAGCACAGGCCCAGTCTCCACAATCGACTACACTCTCATCCGATCCTGTCTGCGATTGCAAAGATTATGAAAGAATGCTGGTTCCAAAGCCCTTCAGCCCGACTCACTGCTCTGCGCGTGCGAAAGAGCCTCTCCAAACTGGACCAGGACCATGACTACGACATAGACAAGCTTAAACTGGACCTCTAG
>ENSDART00000043930.3_BRARE
GCCAATGTTTTGGACTCTATGCTGCTGAGGAATTCTGGGAAGGTGGAAGAGCGTCGGGAGACAGGAAGTGATGCGCCAGCTTTACCTCAGCGCTTCCTTTGGTGTTACTGTTATCATCACTGTCCGGAGGACTCCACGAATAACACGTGCAGGACAGACGGCTACTGCTTCACCATGGTGGAGGAAGAGGGTGGAGCGGCTGTAGTGACGTCAGGCTGTCTGGGTCTGGTGGGATCAGAGTTTCAGTGCCGAGACACAGGGAACTCCAAGCAGCGGCGGGCGCTCGAGTGTTGTACAGATCAAGACTACTGTAACCGAGACCTGCACCCAACACTGCCTCCGTTACGCACACCTAGTTATGTGGTTGGAGACATTCATCATATCGCTCTGCTCATCTCAGTGAGCGTCTGTAGCTTCATCCTCACCTTCATCATCATCTTCTGTTACTTCAGATATAAGCGTCATGAATTAGCACCGCGCTACAGTCTCGGTCTACATCCAGACGAAAGCTTCATTCCTGCTGGAGAATCTCTGCGGGATCTCATAGAGCAATCCCAGAGCTCCGGTTCTGGCTCAGGACTCCCTCTACTGGTGCAGCGCACTATAGCGAAGCAGATCCAGATGGTGACACAGATCGGGAAGGGTCGCTATGGAGAAGTGTGGATGGGAAGATGGAGAGGAGAGAAAGTAGCTGTGAAAGTGTTTTTCACCACAGAGGAGGCCAGCTGGTTCAGGGAGACCGAGATCTATCAGACCGTCCTCATGAGACATGACAATATACTG
>ENSDART00000056764.2_BRARE
ATGGCAGTTGAAGGCCGAATAACAATTCTTGACGTTGGACTGATTGCCATGGTGGTTCTTCTGGGTCCTGTGGCTGCTGCACAGAGTGAGCAGAGGGAGTGTGCGTACGCAGAGCAGCCACAGGGTCTGGCCGAGCGGATTGGTGGGCGTGGGGAAGGACTTGTCTTTCATGAGAACTCTACCATTCGCTGTTATCAAGGACACCGCTGCTTTGGACTCTGGGGCAAAAAAAATAATGGAGTAGTACTAGTGAAGCAAGGTTGCTGGACGAATGTTGGTGACCACCAGGAGTGCTATGACCGCTGTGTGGTGACCAACCCACCGTCAGTGGCTCAGAATGGGACATACCGATTCTGCTGCTGCAATAAAGACATGTGCAACCTGAACTTCACAGAGGACTTTCCACCTCCTTCCCCGACCACTGCACAGCCCCTTCAATCGCGCCGACTGCACAGAGAGGAAGTCATAGTTGTTGCCTTAGCAACTGTGTCCATGGTTGCTGTCCTCGTCATTCTGCTTTTTTTTGGGTATCGCATGCTAAGAGGACGTGGTAAACACTCACTGCATACTTTAAATATACTGGAGACGGCACTTTCTCCTCCTTCTTTGGATCTGGACAACCTCACACTGCAGGAGCTGATTGGCCGGGGCCGGTACGGTACAGTGTATCGTGCTTCGCTGGATGACCGATCTGTAGCAGTGAAAGTTTTCATTTCTGCTAACCGCCAGCAGTTCACTAATGAGCGTATGATTTATCGCCTCCTCCTGGATCACGAGAACATAGCGCGCTTCCTAGAGAGCGAGGAGCGCGTCGGCACAGAAGGTCGGACAGAGTTTCTCCTTCTGCTGGAGTTTTATCCTCATGGCTCTCTGTGCACGTATCTGAGCGGCCGGACTGTGGACTGGTTGAGCTGCTGCCGTTTGGCTCTGTCTGTGACCAGAGGGTTGGCGTACCTACATACAGAGATACAGCGAGGGGATGTGTATAAACCGGCTGTCTCCCACCGGGATCTGAACAGCAGGAATGTGCTGGTTAAGACGGACGGCTCGTGTGTGATCAGTGACTTTGGACTGTCCATGATTCTGACAGGAAAGAGGCCGCCTGGTCATGGAGAAGAGGACAACAGTGCCATCAGTGAGGTAGGTACAGTGCGGTACATGGCTCCAGAAGTGCTGGAAGGGGCTGTGAATCTGAGGGATTGTGAGTCTGCGCTGAAACAAGTGGATGTTTATGCACTGGGTCTGGTTTACTGGGAGACCTTCATGCGCTGTGCAGATCTTTTCCCAGGTGAAACAGTGCCAGCTTTTCAGTTGGCATTCCAGGCAGAGGTGGGCAATCATCCTACCATAGAGGACATGCAGGCGCTTGTGTCCAGAGAAAAAGAAAGACCCAAATTCCCAGAAGCCTGGAAAGAGAATAGCCTGACGGTGCATTCTCTGAAAGAGACGATGGAAGACTGCTGGGATCAGGACGCAGAAGCCCGACTGACAGCTCAGTGTGCGGAGGAGCGACTCGCCGAACTGCTCCTCATCTGGGACAGAGAAAAATCAGCCAGTCCTGCTCTTAACCACAGCACTGCACTGCAGACACCTAAAGTAGGTTCTGTCCTTGAACACTCATCCACAAACACTGAAGACCATGAAGGTGCTGATAAACCACTCCACAATGACACCTCAGTGGAGCAAACCTCAGCAGGAGGAACTAATCCCGCAGAGAAGAAAAAGAACTGCATCAACTATGAGTGGCAGCAGGCCCAATCACGACAGTCTGGCACAGAAAGCTCCTCCGCTACTCCTGTCTCAGAGTCCTGCAATGCCACGCATCCTCCACCAGTGGCCACCAATCTCTGTGCTCAGCTGACACGAGAAGACCTGGAGATACCAAAACTCGACCCGAGCGAAGTCCAGAGGAACATGAGAGAGAGCTCGGACGAGAGCCTTATGGAACATTCACAGAAACAGTTCTGCTCTCCTGAAACGTCAGCCTCCCACGGCCCGTTTTATCCTCTCATGAAGATGGTTTCTGAGGTTTCGGGGTCACAAGGATCCAGTAGGCATGGGGACACCCCTATAACCATCTTACCTAAGCAGCAGAACGTCCCTAAGAGACCCAGTAGCCTCAGTCTCCACGTAAAGCCTGGGAAAACATCCACCTCGACGTCTTCATCGCTGCGGATGAAGTTCGGAAAGCTTGGAAAGTCAAATCTGAAGAAGGTTGAGATGGGTGTGGCTAAAAGCAGTGTGGTGAATGCGACGCATGAAGCCCGGCTGATTACAGTTGCCAACAACGATGCGGCGGCAGCAATGAATAAATATGCAACAGAACCAGCAGCCGAGTCAGCAGGAAGTTCAGCCAACGAGGACTTGACCTTCGGCCTCTTAAACACCAGTCCCGATGAGCAGGAGCCTCTGCTGAGAAGAGAGGCGCATCCTGACAATGCAAACAACAACAACAGCAATAACAACAATGGTGAGGGAGATGGTGATGGAGAGACAGAGGGTGGAGGAGAGGGAGGAGAGAACAATGAGAGTGTCGGTCCGACAGGGGATGCTTCGTCGTCTTCTACGGTGGAGCCGGTTGTGCTGCCTGGCCCGTGTTCTGCTTCAACCGCCATTCCTCCACAGGCCCAAAGCCAGACACAGACACACGGAGAGGCTCTGCTCAGACAGAACCGAGTGCGCAGACCAGAGAGACCCAACTCTCTGGATCTGTCCATCACAACACTGCCATTACTAGGAGGCAGGTCTGTCGGCGATGGGACAGAGGGGTCAGGGGATAAAATCAAGAAGCGGGTAAAGACGCCTTACGCACTTAAGAAGTGGCGTCCTGCCAGCTGGGTTATCACCACTGACACACTGGATGCCGAAGTCAACAACAACAGTCGTCACGGAGGAGGCCTCGGGCAGAATCAGAATCAGGCTGGGACCAGCAGACCTAAATCAGCTTCGGCTGTCTATCTAGGCAGTCGAGGAGGATCTCGCTTCTCAGATCCTAATGACTGTGACTTTTGA
>ENSDART00000058556.2_BRARE
ATGGAGCGATATCAGCTTTCTGTGCTCTGCTGGTGGACTTTTTTGATTTCTACAGTTGTGGATTGGCGCGGAGTCGATGGAAATAATCCTTTTTACCGTCCCTATCGGATTCCTCAACTATGTAAATTCTGTGATGTGTTGGAAAGCAACTGCAATGGCAAAGACACCTGTGAAAGCAACTGCTCCATCACGTCCATCTGTGAGAGTCCAGATGAGATCTGTGTGGCTATCTGGAGGCAGAGTGATGACAACAACACAATCGAGACGTTGTGCCACAACCCCACCGTGCCCCTCTACGGCATCATGGTGGAGAACAACAACAACACCAAGTGCGAAATGAAAAAGAGGATTTCAAACAGCGGCCCTTTCCACATCTGCTCCTGCAACGAGGTAGAGTGCAACGACATGCTGCTGTTCAAACAAATAAAAAATAAAAGTATTGTTGTAAACCCATTCAAACTGTTACTGTCGTGTAGGCCTTTCGCCGCAATTGGGGATCGGATAATCTACACACGAAAGGACTTCCGGTTAAGCATGCAGAAAAAACTTAAAACGTCGGCGGCCGCGACAGAGAGTCATGGCGACAGGCTGCCGCTGGATCTGGAGAATCTCCGCGCCACGCTGATCACCGAGCTAACTTCTACCATCGCAGAACAGGACGTGCTCGGATCGGAGATGTTTCCAGCTCCTCCATTGCTGGATAGAGCGCACCGTATTGGCCCCGCATCTTTGGCCGACAAGGAGAATCAAAGAGCTAGAGTGATGATCGTGCGGTTTCACTACTTCACTGACAAAGTATATTGGAAAACATCTTATATGATCATACATGACATTAATATAACTTTTTTTCAATGCCTGTATGTGTGGACAATTAGAGGCAGAATGAAAATAGAAGAGCATTGTCTCGAGTTCACTAACTATATCGATTTAGGAAATGCTGAAATATATATATATACACACATAAATCTGTGGCTCACTGTGTGTATGCTAGTAAGTCCTGAATTAGCACGGGGTGCGGCCTGGAGAACCGGAGTAAAACTTGAGACTCTGCCAGTCAAGGAGAACTCACTCCTTTCCTCAGACAAAACAGAGCAAAACAAGCAACATTGCTGCTGCATTTCTTTCCTGGGAAACTGTAGTAAAAAAATCTCTTCCCTGGATAACTCTAGCTGGGCCCGGAGCGGGAGGCCTCAGCCGGCAGGACATCTGTTCCCGAAACCACGGCATTCCTCACATACCTTGCCCATTCAGCAACATATAGAAAAAGACAGTGAAACCAATGTTTGTCAGCTGTGCCATGTATTATGGGGACTAAGCCGAAGGTGTGTGTGTCTTGCAGAGGTTAAAGACTATGAACCTCCATTTGGCTCTAAAGTCCGAGAGCACCCCTGTGTGGAGAGCATGAAAGACAATGTGCTGCGAGACCGAGGCAGGCCAGAGATCCCCAGCAGCTGGATGAAACACCAGGGAGTGGCAGCAGTTTGTGCAACCATCAATGAATGCTGGGATCACGACCCTGAAGCCCGGCTGACTGCACAGTGTGTGGCTGAACGCTTCAACGAGATGGACGACGACCTGGACAAACTGTCCACCTGCAGCAGCTCTGAGGAAAAGATTCCCGAAGACTGTGCCGTGAGCGTGAGCGACGACAAATGA
>ENSDART00000060866.2_BRARE
ACGTTCGAATCAGTCATATTTTTAAAAGTGCAACTCTGTCTTCCTCTTTCAGGAGTCAGTCATGCGGAAGTGGCGACTAGAGAGTGTGTCTATTATAACGATAACTGGCGGACGGAGAAAACCAATCAGAGCGGGTTCGAGAGGTGCGAGGGGGAGAAAGATAAGAGGCTTCACTGTTACGCGTCATGGCTGAACTCCACCGGCACCATCCGCCTGGTCAAGAAGGGCTGCTGGCTCGACGACTTCAACTGCTATGACAGACAGGAGTGTGTGGCCACAGAGGAGAGTCCGCAGGTGTTCTTCTGCTGCTGTGAAGGGAACTATTGCAACGAGAAGTTCACACACCTGCCGGAAGCCATCGCCCCTGCAGTGAAGATCCAGCCTCCACAGCCGGGTCCGTCTCTTTTTGGCATCCTGGTTTATTCTCTTCTTCCTCTGGCCATTCTCTCTTTGGCCCTGGTGCTCGCTTGCTGGACGTACCACCAGCGAAAACCACCATACAGACACGTCGACATCGGACAGGATGCTGGTCTTCCTCCACCGTCTCCTCTGGTTGGACTGAAGCCTCTGCAGCTGCTGGAACTGAAAGCTCGTGGTCGCTTTGGCTGTGTGTGGAAGGCCCAACTACTGAGCGAATATGTGGCTGTCAAAATATTCCCCATACAGGACAAGCAGTCATGGCAGAACGAAAGAGACATTTACCTCACAGAGGGTTTTAAACACGAGAATATTCTGCATTACATCTCAGCAGAGAAACGAGGCACCAACCTTCAGATGGAGCTGTGGCTGGTCACAGAGTTCCACGAAAGGGGTTCGCTGACAGATTACCTGAAGGGGAACGTGGTGAGCTGGCCGCAGCTGTGCCATATTTCGGCAAGCATGTCCCGAGGTCTGGCGTATCTTCATGAAGACCTTCCTTATCGTGCTGAGGGACCCAAACCAGCCATTGCACACAGGGATTTTAAGAGTAAGAACGTGCTGCTAAAGATGGATTTAACAGCAGTGATTGCAGACTTTGGGTTGGCGGTGCGCTTTGAGCCTGGGAAACCACCTGGAGATACACACGGCCAGGTGGGAACGCGGCGTTATATGGCTCCAGAGGTGCTGGAAGGAGCCATTAACTTCCAGAGGGACTCTTTCCTGAGGATCGACATGTATGCTCTGGGACTGGTGCTGTGGGAGCTGGTGTCTCGCTGCACTGCTTCTGATGGTCCTGTAGGTGAGTATCAGCTGCCGTTTGAGGAGGAGGTCGGTCAGCACCCTTCACTGGAGGACCTGCAGGACGCAGTGGTGCACAAGAAGATGCGGCCCGTCTTTAAAGACTGCTGGGTCAAGCATCAGGGTTTAAGCCAGTTGTGCGAGACCATCGAGGAGTGCTGGGACCACGACGCTGAAGCTCGACTATCAGCGGGCTGCGTGGAGGAGCGAATCTCCACCATCTCCAAGTCCAACAACACCCTCAACACATCTACCTCCGAGTGCCTGCTCTCCATGCTGACGTCCCACAGCGACACAGACCTGCCGCCCAAAGACTCCAGCACCTGA
>ENSDART00000061973.2_BRARE
TTGTGTGTGTGTTTGTGTGCAGGTCTACAGTGCTACTGCCACCGCTGCCCGAACCACACGTGTACGACGGACGGGCTGTGTTACGTGTCCATCACCCGCGCGGGCAGCTTGACCACACAGCAGAGCTGGTGCATCGGTAAGGGGGAGCTGGTCCCGCCCGACCGCCCCTTCGTCTGCGCACCGTCCACTAAAGACAACAGCGGCATCTATCCGCTCTGCTGCGACACCGACTGGTGCAACAAGGACCCCGACATCAAAGCATTCCCAGGTATGCCGACGCAGAAGCCTCCCGCTCTGGGGCCCGTGGCGTTCGCAGCGCTGATCGCGGGGCCGGTGTGTGTGCTGTGTTTCCTGATGGTCACCGTCTTCTACATCTGCCACAGCCGCTCCGTCATTCACCACCGCGTGCCCAGCGAGGAGGACCCGTCCCTGGACCACCCCTTCATCACTGTGGGCACCACACTCAAAGACCTGATCTATGACATGACCACATCTGGATCTGGCTCCGCAGGTCTGCCTCTGCTGGTGCAGCGTACGATCGCTCGCACCATCATCCTGCAGGAGAGCATCGGTAAGGGCCGGTTCGGGGAGGTGTGGCGCGGCCGCTGGAGAGGAGAGGAGGTGGCGGTGAAGATCTTCTCCTCCAGAGAGGAGCGCTCCTGGTTCCGGGAGGCCGAGATCTACCAGACCGTCATGCTGAGACACGAGAACATCCTGGGCTTCATCGCCGCAGACAACAAAGATAACGGCACGTGGACTCAGCTGTGGCTGGTGTCGGATTATCATGAGCACGGTTCTCTGTTCGATTACCTGAACCGCTACACAGTGACTGTAGAGGGGATGATCAAACTCTCCCTGTCCACCGCCAGCGGCCTCGCTCACCTGCACATGGAGATCGTCGGCACACAGGGGAAGCCTGCGATCGCCCACCGGGATCTGAAGTCTAAGAATATCCTGGTGAAGAAGAACGGCACATGCTGTATTGCAGACCTGGGGTTGGCCGTCCGGCACGACTCCGCCACCGACACCATCGACATCGCTCCCAATCACAGAGTCGGCACCAAACGGTATATGGCTCCAGAAGTGCTGGATGATTCCATAAACATGAAGCATTTCGAGTCCTTCAAGAGGGCTGATATCTACGCCATGGGCCTGGTGTTCTGGGAGATCGCCAGCCGCTGCTCTATCGGAGGTATTCATGAAGAT
>ENSDART00000066309.2_BRARE
GGTGGACAAAACCCAGACTACATGCTTCATGGCACTGGAGTCAAGCCTGGATCAGATCCAAGGCGAGCTCAGGCAGGAGACGGGTCCACCGTGGCCCCAGAGGATGCTGCCCGCTTCCTTAGCTGCTACTGTTCAGGCCACTGCCCAGAAGATGCCACAAACAACACCTGCGAGACAAACGGCCATTGTTTTGCTATCATAGAGGAGGATGAGCACGGCGAGGCGATGCTGACCTCAGGCTGCATGAAGTACGAGGGATCCCACTTCCAGTGCAAGGACTCTCCTAATGCTCAGACCAGACGGACCATTGAGTGCTGCTCCACAGATTTCTGTAATAGAGACCTACAGCCCACACTTCCACCTCCTATTCCAGGAAAGCCTCCATTTTGGAACGCCCACTTGCTGGCTTTTCTGATCTCTGTGACAGTGTGTTGCTTCACTTTGGTTGCCATTACTATAGTGTGCTACTACAGGTTTAAGCTGCAGACGGGACGGAGACATTATCAGAGGGATCTGGGGCCGATTGAGGCCTTTATCCCTGCAGGAGAGTCTCTCAAAGATCTTATTAGTCAGTCCAGCACTGGCTCTGGGTCAGGGCTCCCCCTGCTGGTTCAGCGCACCATCGCTAAACATATTCAGATGGTACGTCAAATCGGAAAGGGTCGTTATGGAGAAGTGTGGCTTGGGCGCTGGAGAGGAGAAAATGTGGCGGTGAAAGTGTTCTTTACTCGTGAAGAGGCCAGCTGGTTCAGAGAGACTGAGATTTACCAAACCGTGCTCATGAGGCATGAGAATATACTCGGCTTCATAGCTGCAGATATTAAAGGCACAGGAACGTTCACTCAGCTTTTCCTCATCACAGACTACCATGAGAATGGATCCCTCTGTGACTATCTGAAATACACTACCCTGGACACACAGGCTCTGCTGAGACTAGCATACTCTGCCGCCTGCGGTCTGTGCCACCTCCACACAGAGATCTATGGCACACAGGGCAAACCTGCCATCGCTCACAGAGACTTGAAGAGCAAAAACATCCTCATTAAAAAGAGCGGCACATGTTGCATCGCTGATCTGGGCCTGGCTGTCAAATACAACAGTGATACCAATGAGGTGGATGTCCCTTTAAGTACAAGGATGGGCACGCGGCGATACATGGCACCAGAGGTCCTGGATGAAACCCTAAATAAGAACCAATTCCAAGCATACATAATGGCTGATATTTACAGCTATGGTCTCATTGTTTGGGAAATGGCCCGTCGATGCGTCACAGGAGGTATTGTTGAGGAGTATCAGTTGCCATACTGGGACATGGTACCCTCAGAACCATCCTATGAGGACATGAGGGAAGTGGTATGTGTTAAAAGCATGCGGCCAGTGGTGTCTAATCGCTGGAACAGTGACGAGTGCTTACGAGTCATGCTAAAACTTATGTCTGAATGCTGGGCCCACAATCCAGCCTCACGCCTCACAGCTCTTCGTGTCAAGAAATCACTCGCCAAAATGGTTGAATCACAAGACATCAAAATATGA
>ENSDART00000073936.1_BRARE
ATCTGTGTCTGTTCTGTTGTGTTTGCAGCTCTGTTGTGTAACTGCACCGCTCCACACTGCGAGAGGGATGGCTTTAAGTGCGAGACGAACGGCGCGTGTGTGGCCTCCACCTCCGTCATTGAAGGACAGGAGCAACATGTGCGTCTCTGCATCCACAAGGAGAAGCTGGTTCCTCCAGGCCAGCCGTTCTACTGCCTCAGCGCTGAGGGTCTGATGAACACACACTGCTGCTACACCGACTACTGCAACAGCATCGACCTCAGGCTGCCAATCGTGACGAATGGGCCTGGTGCTGGGCAGGACTGGGGGCCGGTGGAGCTGACGGCGGTGGTGGCGGGCCCTGTGTTTGTGCTGTGTGTGCTGGTTCTGCTGGGACTCTTCCTCTTTCAGCACCACCAGCGGGCCTACGGGCACCGGCAGAGGCTGGAGGTGGAGGATCCCAGCACTGAGCACATGTTCCTGGCCAAGGACAAGACCCTGCAGGACCTCATCTATGACCTCTCCACCTCAGGATCAGGCTCAGGCCTGCCTCTGTTTGTGCAAAGGACCGTGGCTCGTACCATCGTCCTACAGGAGATCATCGGTAAAGGCCGCTTCGGTGAGGTGTGGAGAGGGAAGTGGAGAGGTGGAGACGTCGCAGTCAAGATCTTCTCCTCTCGGGAAGAACGATCCTGGTTTCGAGAAGCTGAAATCTACCAGACCATTATGTTGCGCCACGAGAACATTCTGGGCTTCATTGCTGCAGACAACAAAGATAACGGCACATGGACTCAGCTGTGGTTGGTGTCAGACTATCATGAGAACGGCTCTCTGTTTGACTATCTGAACCGATATTCAGTCACCATCGAGGGCATGATCAAACTGGCTCTGTCGGCTGCCAGCGGCCTGGCACATCTACACATGGAGATACTGGGCACTCAGGGTAAGCCTGGCATTGCTCACCGTGACCTAAAGTCTAAGAACATCCTGGTGAAGAAAAACTGCACATGTGCCATTGCTGACCTGGGCCTGGCAGTACGGCACGAGTCCATCACTGACACCATCGATATAGCTCCAAACCAGCGCGTCGGCACCAAGAGATACATGGCTCCGGAGGTTCTGGAGGAGAGCATTAACATGAGGCACTTTGACTCTTTTAAATGTGCTGATATCTACGCTCTGGGTCTGGTGTACTGGGAAATCGCCCGCCGATGCAATGCTGGAGGTATTCATGAAGAATATCAGCTGCCCTACTATGACCTGGTGCCGTCAGATCCCTCCATAGAAGAGATGAGGAAAGTGGTGTGTGACCAGAGATTACGACCCAACATCCCCAACTGGTGGCAGAGCTACGAGGCGCTGCGTGTGATGGGGAAGATCATGCGTGAGTGCTGGTACGCGAACGGCGCGGCGCGTCTGACAGCTCTGCGCATCAAGAAAACCCTTTCACAGCTCAGCGTGGACGAGGATCTCAAAATCTGA
>ENSDART00000077446.1_BRARE
CTGTGTAAGTGGTGTGATCACTCCAGTCCTGTGTGTGAAGACAACGTCTGCATGAGCAACTGCAGTCTGACCTCTTACTGCTTTCTGGCTGAAGAAGTGTGTGTAGCCATATGGAAGAAGGACAATGTGAGCGTGAGTGTGCGGACGCTGTGTTATGACCCCCAGCATATGCTGGAGAACATAATGCTGGCGAATTACTCGTCCAAGGAGTGTCTGATGAGCCCTCATCCATCTGAAGATGGCCTGCTCTTCATCTGCAGTTGTGTTGGAGATCAGGAGTGTAACGACAGGCTCATCTTTGATAAAGGACCCAATGGATTCTCAAAGCTGAAGTCTAAAGACGTGATTCCAGTCGTGGTCATAAGCCTGGTTCCTCCCCTCTTAGTAGCGGTCATTGCGACCATGGCTTTTTACCTGTATCGCACACGTCAGCCAGGCAAAAAGCCCAAGGAATGGGGACCACGACGGACCCACTACCAGTCTCTTGATCCTGCCGAGGGCCAAGCTAATGGCATCGACTTTAGTGCCAAGCGGCCATCCCTCAGCGATGACATCAATTCAGAAATGTCATCGACTTGTGCCAATAATCTAAACCACAACACGGAGCAGCTGCCCATCCAGCTGGAGGCGCTGGTGGGTAAAGGGCGCTTCGCGGAGGTATGGCGGGCACGACTTAGTCATAATGAAAGCGGGCAGTATGAAACGGTGGCTGTGAAGATTTTTCCAGCAGTGGAGTATTCATCGTGGTGTAACGAAAGAGCCATATTCTCTGATGCCAACTTGAAACATGAGAACGTGGTGCAGTTTCTGACGGCTGAGGAGCGGGGCGGTACGTCTGCCACCTCCCAGAGGCAATACTGGCTCATCATGGCTTATTATAACATGGGCAACCTTCAAGACTTTCTGGTTGGGAATATTCTGACATGGGCAGAGTTGTGTTCACTAGCAGGCTCTGTGGCAAGAGGACTGGCGCACCTGCACAGTGACACGACGCCATGTGGCATACAAAAAGTGCCCATCGCCCATCGAGATCTGAAGAGCAGCAACATTGTGTTGAAGAACCAAAGCGAATGCGTGCTCTGTGATTTCGGCCTGGCTCTGCGACTTGACCTGTCTCTCACTGTAGATGATTTCGCCAACAGTGGACAGGTGGGAACTGCCCGCTATATGGCCCCAGAAGTTCTGGAGTCCAGGGTGAATCTCGAGGACCTGGAGTCCTTTAAACAGATTGATATCTACTCCATGGCTCTAGTGATGTGGGAAATGGTCTCTAGGTGTGACGTCATAGGAGAGGTAAAGAGTTACGAACCTCCATTTGGCTCCAAAGTGTGTGAGCAGCCGTGTGTGGACAGCATGAGAGACCTGGTGTTGAGAGACCGAGGAAGACCAGATATTCCAGACAGCTGGACCACACATTCAGGCATGCAGTTGTTGTGCGCGACTATAACGGAGTGCTGGGATCACGACCCGGAGGCTCGACTGACGGCTCACTGCGTGGTGGAGCGCTTTAACACTCTGGCTCAGGAAGAGCTGGAGAACTCCATCTGCACCCACACACCCTCAACACCACCTACAGAAGACCAAACCCCGACCCTGCCCTCTCACCCA
>ENSDART00000082466.1_BRARE
CGCATCTGCAGCTCCTGTAAGCCTCATCCAGTCAACTGTGTGTCAAATCAGTGCTTCTCCAACTGCAGTGTGTCTACAGAGTGTGTGAATGAGCAGGACGTCTGTGCCGCCGTCTGGTGGAGAGATGCTGGACTGGTGATGGTGGAGACTCTCTGTCATGACCCACTAAAGCCGATGCTCGGTGTGATGGTGGAGGATATTCTCATCTCGGAGTGTGTGTTGCAGGAACAAAACATTCACGGAAGACACCTGCGTGTGTGTAGCTGCACAGGAGACCAGTGCAACCAGAACTTGCTGCTGCGCAAACTCACTGAGGAGGAGAATCTGGCTCCAGTTCTGATCTCCGTCTTTGTCCTCATCCCAATCGTCCTGCTCTCCGTCTTCTACTGTTACCACATCAGTCAGCACAAACTGAAGCTCCCCAATAAGAAGAGTCTGGACAGCGAGAGATGCAACATTTTCATGAATCCAGAAGAGCATTCGGACAGCAGCTCCATCAACGCCAACAGCCTGAACCACAACACTGAGCTGCTGCCCATCCAGCTGGACAGAGTTGTGGGAAAAGGACGATTCGCAGACGTTTATAAAGCCAAGCTGAAGCAGAGCGCAGACTCCTTCCAGACGGTGGCGGTAAAGATCTTCCCGTATGAGGAGTTTTCCTCGTGGAAGAGTGAATGGCAGATTTTCTCTGACGTCGAACTTCGGCATGAAAACGTCCTGCAGTTTCTGACAGCAGAAGAGCGGACGGCAGAGCGACAGTATTGGCTGATCACGGCCTATCACGAGCGAGGAAACCTGCAGGAGCTGCTGGCGCTACAAGTGATTGGCTGGGAGGAGATGTGCCGATTGGGCGTGTCTCTGGCAAGGGGCGTGGCTCACCTGCACTCGGATAGGACACCGTGCGGAAGAGCCAAAGTGTCGATTGCGCACCGAGACCTGAAGAGCTCAAACGTTCTGGTGAAAAGCGACTGGAGCTGCTGCGTCTGCGATTTCGGCCTCAGCCTGAGACTCGACAGCTGCCTGAGTCCTGAGGAGCTGGCCAATAGCGGACAGGTGGGAACGGCGCGTTATATGGCTCCAGAAGTGCTGGAGTCGCGGATGGATCTGGAAAACACAGAGTCCTTCAAGCAGGCGGATGTTTACTCCATGGCCCTGGTGCTGTGGGAGATCATGTCCAGATGCAGCGCTACTGGAGATGTGCGGGATTATGAGCCTCCGTTCGGGAAGCTGAAGGGTCACCCGTGTGTGGAGAGTTGGTTTTTGCATATTTTAAAATTCAACAATATACGATTTACTATTATTCATTCAACTCTCTCCTACCAGGGTGTTCATCATTTGAGCTCCACCATTGAGGAGTGCTGGGATCACGACCCCGAGGCGCGTCTGACGGCGCAGTGTGTGGTGGAGCGCTTCGATGACATC
>ENSDNOT00000001551.1_DASNO
ATGGCCTCAGGCCTCCCCAGCAGGAGCCTTCTGATGGTGCTGATGGCCTTGGGGTTGACCCAGGNNNNNNNNNNNNNNNNNNNNNNNNNNNNNNNNNNNNNNNNNNNNNNNNNNNNNNNNNNNNNNNNNNNNNNNNNNNNNNNNNNNNNNNNNNNNNNNNNNNNNNNNNNNNNNNNNNNNNNNNNNNNNNNNNNNNNNNNNNNNNNNNNNNNNNNNNNNNNNNNNNNNNNNNNNNNNNNNNNNNNNNNNNNNNNNNNNNNNNNNNNNNNNNNNNNNNNNNNNNNNNNNNNNNNNNNNNNNNNNNNNNNNNNNNNNNNNNNNNNNNNNNNNNNNNNNNNNNNNNNNNNNNNNNNNNNNNNNNNNNNNNNNNNNNNNNNNNNNNNNNNNNNNNNNNNNNNNNNNNNNNNNNNNNNNNNNNNNNNNNNNNNNNNNNNNNNNNNNNNNNNNNNNNNNNNNNNNNNNNNNNNNNNNNNNNNNNNNNNNNNNNNNNNNNNNNNNNNNNNNNNNNNNNNNNNNNNNNNNNNNNNNGGGGGTGGCGGGCTCTCTTTCCTGTTTCACAAGGCAGTGGCCAGATTTATCAGCTGGCTCGAGTGTAGGGNNNNNNNNNNNNNNNNNNNNNNNNNNNNNNNNNNNNNNNNNNNNNNNNNNNNNNNNNNNNNNNNNNNNNNNNNNNNNNNNNNNNNNNNNNNNNNNNNNNNNNNNNNNNNNNNNNNNNNNNNNNNNNNNNNNNNNNNNNNNNNNNNNNNNNNNNNNNNNNNNNACATGACCTCCCGCAACTCGAGCACGCAGCTGTGGCTCATCACGCACTTCCACGAGCACGGCTCGCTCTACGACTTTCTGCAGAGGCAGACGCTGGAGCCCCAGCTGGCCCTGAGGCTCGCCGTGTCGGCGGCCTGCGGCCTGGCGCACCTGCACGTGGAGATCTTCGGCACGCAGGGCAAACCGGCCATCGCCCACCGTGACCTCAAGAGCCGCAACGTGCTGGTCAAGAGCAACCTGCAGTGCTGCATCGCCGACCTAGGCCTGGCCGTGATGCACTCGCAGGGCAGTGACTACGTGGACATCGGCAACAACCCGCGAGTGGGCACCAAGCGGTACATGGCGCCCGAGGTGCTGGACGAGCAGATCCGCACCGACTGCTTCGAGTCCTACAAGTGGACTGACGTCTGGGCCTTCGGCCTGGTGCTGTGGGAGATCGCCCGCCGGACCATCGTCAATGGCATCGTGGAGGACTATAGACCACCCTTCTACGACGCGGTACCCAATGACCCCAGCTTTGAGGACATGAAGAAGGTGGTGTGTGTTGACCAGCAGACCCCCACCATTCCCAACCGGCTGACTGCAGACCCGGTCCTCTCAGGCCTGGCTCAGATGATGCGGGAGTGCTGGTACCCCAACCCCTCGGCCCGCCTCACCGCGCTGCGGATCAAGAAGACGCTGCAGAAACTTAGCAACAGCCCGGACAAGCCCAAAATGATTCCCTAG
>ENSDNOT00000004275.1_DASNO
TTGAAGTGTGTATGTCTTTTGTGTGACTCTTCAAACTTTACCTGCCAAACAGAAGGAGCATGCTGGGCTTCAGTTATGCTCACCAACGGAAAAGAGCAGGTGATCAAGTCCTGTGTCTCTCTCCCTGAATTAAATGCGCAAGTCTTCTGTCATAGTTCCAACAATGTTACCAAAACAGAATGCTGCTTCACAGACTTTTGTAACAACATAACACTTCACCTTCCAACAGNNNNNNNNNNNNNNNNNNNNNNNNNNNNNNNNNNNNNNNNNNNNNNNNNNNNNNNNNNNNNNNNNNNNNNNTCCTTAGCTATACTGACCATATGGGCATGGCAAGATAGCAGGTTAAGGACACACAGAAAGAAAAAGAGACAGAATGTGGAGGAACCGCTCTCTGAGTGCAATCTGGTAAACGCTGGAAAAACCCTTAAAGATCTGATTTATGATGTGACAGCCTCTGGCTCTGGCTCTGGTCTACCTTTATTGGTTCAAAGAACAATTGCAAGGACGATTGTACTTCAAGAAATAGTAGGAAAAGGTAGATTTGGTGAGGTGTGGCATGGAAGATGGTGCGGGGAAGATGTGGCTGTGAAAATATTCTCCTCCAGAGATGAAAGATCTTGGTTTCGCGAGGCAGAAATTTATCAGACGGTTATGTTGCGACATGAAAACATCCTTGGTTTCATTGCTGCTGACAACAAAGATAATGGAACTTGGACTCAACTTTGGCTTGTATCTGAGTATCATGAACAGGGCTCCTTATATGAGTATTTGAATAGAAACATTGTGACAGCTCCCACTGGAATGACCAAATTGGCACTTTCAATAGCTAGTGGTCTGGCCCACCTTCACATGGAGATTGTTGGAACACAAGGTAAACCTGCTATTGCTCATCGTGACATAAAATCAAAGAATATCTTAGTGAAAAAATGTGAAACTTGTGCCATAGCAGACTTAGGGTTGGCTGTGAAGCATGATTCAGTACTGAACACAATCGACATACCTCAGAATCCTAAAGTAGGAACTAAGAGGTATATGGCTCCTGAAATGCTTGATGATACAATGAATATGAATATCTTTGAGTCCTTCAAACGTGCTGACATCTATTCTCTTGGTTTGGTTTACTGGGAAATAGCCCGAAGGTGTTCAGTTAGAGGAATTGTTGAGGACTACCAGTTACCTTATTATGACGAGGTGCCTTCAGATCCCTCAATAGAGGAAATGAGGAAGGTTGTTTGTGACCAGAAATTTCGACCAAGTATTCCAAATCAATGGCAAAGCTGCGAAGCACTCCGAGTCCTGGGGAGAATAATGCCTGAATGTTGGTATGCTAATGGCGCAGCCCGACTGACTGCTCTTCGTATTAAGAAGACTATTTCT
>ENSDNOT00000007463.1_DASNO
AATACCAGCAACCCCGACTTGCTGTTAGTTATATTCCAAGTGACAAGCATTAGCCTCCTGCCACCCCTGGGAATCGCCATCGCCGTGATCATCACGTTCTACTGCTACCGCGTTCACCGGCAGCAGAAGCTGAGCCCCTCCTGGGAGACCAACAAGCCCCGGAAGCTCATGGAGTTCAGCGAGCACTGTGCCATCATCCTGGAAGACGATCGCTCCGACATCAGCTCCACCTGCGCCAACAACATTAACCACAACACAGAACTGCTGCCCATCGAGCTGGACATCCTGGTGGGGAAGGGCCGCTTCGCCGAGGTCTACAAGGCCAAGCTGAAACAGAACACGTCAGAGCAGTTCGAGACCGTGGCGGTCAAGATCTTCTCCTATGAGGAGTACGCCTCCTGGAAGACGGAGAAGGACATCTTCTCAGACATCAACTTGAAGCACGAGAACATTCAGTTCCTGACGGCCGAGGAGCGGGAGATGGGAAAGCAGTANNNNNNNNNNNNNNNNNNNNNNNNNNNNNNNNNNNNNNNNNNNNNNNNNNNNNNNNNNNNNNNNNNNNNNNNNNNNNNNNNNNNNNNNNNNNNNNNNNNNNNNNNNNNNNNNNNNNNNNNNNNNNNNNNNNNNNNNNNNNNNNNNNNNNNNNNNNNNNNNNNNNNNNNNNNNNNNNNNNNNNNNNNNNNNNNNNNNNNNNNNNNNNNNNNNNNNNNNNNNNNNNNNNNNNNNNNNNNNNNNNNNNNNNNNNNNNNNNNNNNNNNNNNNNNNNNNNNNNNNNNNNNNNNNNNNGTGGGAACCGCAAGGTACATGGCCCCAGAAGTTCTAGAATCCAGGATGAATTTGGAGAATGTTGAGTCTTTCAAGCAGACAGATGTCTACTCCATGGCTTTGGTCCTCTGGGAAATGACGTCTCGCTGTAATGCGGTGGGA
>ENSDNOT00000008780.1_DASNO
ATGCTTTTGCGAAGTTCAGGAAAATTAAATGTGGGCACCAAGAAAGAGGATGGTGAGAGTACAGCTCCCACCTCTCGTCCAAAGATCTTGCGTTGTAAATGTCACCATCATTGTCCGGAGGACTCAGTCAACAATATTTGCAGCACAGACGGATACTGTTTCACAATGATAGAAGAAGATGATTCTGGGACACCTGTGGTCACTTCCGGATGTCTAGGACTAGAAGGCTCAGATTTTCAGTGTCGGGACACACCCATTCCTCATCAAAGAAGATCAATTGAATGCTGCACAGAACGGAACGAATGTAATAAAGACCTGCACCCTACACTGCCTCCACTGAAAAACAGAGNNNNNNNNNNNNNNNNNNNNNNNNNNNNNNNNNNNNNNNNNNNNNNNNNNNNNNNNNNNNNNNNNNNNNNNNNNNNNNNNNNNNNNNNNNNNNNNNNGTATAAAAGACAAGAAACCAGACCTCGGTATAGCATTGGGTTAGAACAGGACGAGACTTACATTCCTCCTGGAGAATCCTTGAGAGATTTAATTGAACAGTCTCAAAGCTCAGGAAGTGGATCAGGCCTCCCTCTGCTGGTCCAAAGAACTATAGCTAAGCAGATTCAGATGGTGAAACAGATTGGAAAAGGTCGCTATGGGGAAGTTTGGATGGGAAAGTGGCGTGGCGAAAAGGTAGCTGTGAAAGTGTTCTTCACTACAGAGGAAGCCAGCTGGTTCAGAGAAACAGAAATATATCAGACAGTGTTGATGAGGCATGAAAATATTTTGGNNNNNNNNNNNNNNNNNNNNNNNNNNNNNNNNNNNNNNNNNNNNNNNNNNNNNNNNNNNNNNNNNNNNNNNNNNNNNNNNNNNNNNNNNNNNNNNNNNNNNNNNNNNNNNNNNNNNNNNNNNNNNNNNNNNNNNNNNNNNNNNNNNNNNNNNNNNNNNNNNNNNNNNNNNNNNNNNNNNNNNNNNNNNNNNNNNNNNNNNNNNNNNNNNNNNNNNNNNNNNNNNNNNNNNNNNNNNNNNNNNNNNNNNNNNNNNNNNNNNNNNNNNNNNNNNNNNNNNNNNNNNNNNNNNNNNNNNNNTGATACCAATGAAGTTGATATACCACCCAACACTCGAGTGGGCACAAAACGCTATATGCCTCCTGAAGTATTGGATGAAAGCTTGAATCGCAATCACTTTCAGTCTTACATCATGGCGGACATGTACAGTTTTGGACTCATCCTCTGGGAGGTTGCTAGGAGATGTGTATCAGGAGGTATAGTAGAGGAATACCAGCTCCCCTATCATGACCTGGTGCCCAGTGATCCTTCCTACGAGGACATGAGAGAGATTGTGTGCATCAAGAAGCTGCGTCCCTCATTCCCCAACCGGTGGAGTAGTGATGAGTGTCTAAGGCAGATGGGGAAACTCATGACAGAATGCTGGGCTCATAATCCTGCTTCGAGGCTGACAGCCCTCCGTGTTAAGAAAACACTTGCAAAGATGTCAGAGTCCCAGGACATTAAACTCTGA
>ENSDNOT00000009502.1_DASNO
GAGAATCCCAAGGTAAACACCCAGCTTTATATGTGTGTGTGTGAAGGCCTCTCCTGTGGGAGCGAGAAGCACTGTGAAGGTCAGCAGTGCTTTTCCTCACTGAGCATCAACGATGGCTTCCACGTCTACCAGAAAGGCTGCTTCCAGGTCTATGAGCAAGGGAAGATGACCTGTAAGACCCCACCGTCCCCTGGCCAGGCCGTGGAGTGCTGCCAAGGAGACTGGTGTAACAAGAACATCACGGCCCAACTGCCCACCAAAGGGAAATCCTTCCCTGGAACACAGAATTTCCACTTGGAAGTTGGCTTCATTATTCTGTCCATAGTGGTCGCAGTATGCTTTACAGCTTGCCTAGTGGGAATCTTTCTCCAAAAATTAAAAAGGCGCAACCAAGAACGCCTCAATCCGAGAGATGCGGAGTATGGCACCATTGAAGGGCTCATCACTACAAATGTTGGAGACAGCACGTTAGCANNNNNNNNNNNNNNNNNNNNNNNNNNNNNNNNNNNNNNNNNNNNNNNNNNNNNNNNNNNNNNNNNNNNNNNNNNNNNNNNNNNNNNNNNNNNNNNNNNNNGGAAAGGCAGGTATGGAGAGGTGTGGAAGGGCAGTTGGCAAGGGGAGAATGTTGCTGTGAAGATATTCTCTTCCAGGGATGAGAAGTCGTGGTTCAGGGAAACAGAATTGTACAATACTGTGATGCTGAGGCATGAAAATATTTTAGGTTTCATTGCTTCAGACATGACATCAAGGCACTCCAGTACCCAGTTGTGGTTAATTACACATTATCATGAAATGGGATCCTTGTACGACTATCTTCAGCTTACTACTCTGGATACAGTTAGCTGCCTTCGAATAGTGCTATCCATAGCTAGTGGTCTTGCACATTTGCACATTGAGATATTTGGGACCCAAGGGAAAGCAGCCATTGCCCATCGAGATTTAAAGAGCAAAAACATCCTGGTTAAGAAGAATGGACAATGTTGCATAGCAGATTTGGNNNNNNNNNNNNNNNNNNNNNNNNNNNNNNNNNNNNNNNNNNNNNNNNNNNNNNNNNNNNNNNNNNNNNNNNNNNNNNNNNNNNNNNNNNNNNNNNNNNNNNNNNNNNNNNNNNNNNNNNNNNNNNNNNNNNNNNNNNNNNNNNNNNNNNNNNNNNNNNNNNNNNNNNNNNNNNNNNNNNNNNNNNNNNNNNNNNNNNGCATTGTGGAGGATTACAAACCACCATTCTACGATGTGGTTCCCAATGACCCAAGTTTTGAAGATATGAAGAAGGTAGTTTGCGTGGATCAACAGAGGCCAAACATACCTAATAGATGGTTCTCAGACCCGACGTTAACCTCGCTGGCCAAGCTGATGAAAGAATGCTGGTATCAAAATCCATCTGCAAGACTCACAGCTCTGCGTATCAAAAAGACTTTGACCAAAATTGATAATTCCCTAGACAAATTGAAAACTGACTGTTGA
>ENSDNOT00000009786.1_DASNO
ATGGGAGCTGCTGCGAAGTTGGCGTTTGCCGTCTTTCTTATCTCTTGCTCTTCAGNNNNNNNNNNNNNNNNNNNNNNNNNNNNNNNNNNNNNNNNNNNNNNNNNNNNNNNNNNNNNNNNNNNNNNNNNNNNNNNNNNNNNNNNNNNNNNNNNNNNNNNNNNNNNNNNNNNNNNNNNNNNNNNNNNNNNNNNNNNNNNNNNNNNNNNNNNNNNNNNNNNNNNNNNNNNNNNNNNNNNNNNNNNNNNNNNNNNNNNNNNNNNNNNGACTGATTGCATAGAAAAAAAAGACAGCCCTGAAGTATATTTTTGTTGCTGTGAGGGCAATATGTGTAATGAAAAGTTTTCTTATTTTCCGGAGATGGAAGTCACACAGCCTACTTCAAATCCAGTTACACCTAAGCCACCTTATTACAACATCTTGCTATGTTCCTTGGTGCCACTTATGTTAATTGCTGGGATTGTCATTTGTGCATTTTGGGTGTACAGGCATCACAAAATGGCATACCCTCCTGTACTTGTTCCAACTCAANNNNNNNNNNNNNNNNNNNNNNNNNNNNNACTAGGTTTGAAGCCCCTGCAGTTATTAGAAGTGAAAGCCAGTGGAAGATTTGGTTGTGTCTGGAAAGCCCAGTTGCTCAATGAATATGTGGCTGTCAAAATATTTCCAATACAGGACAAACAATCATGGCAAAATGAATATGAAGTCTATAGTTTGCCTGGAATGAAGCATGAGAACATATTACAGTTTATTGGTGCAGAAAAACGAGGCACCAGTGTTGATGTGGATCTCTGGCTAATTACAGCATTTCATGAAAAGNNNNNNNNNNNNNNNNNNNNNNNNNNNNNNNNNNNNNNNNNNNNNNNNNNNNNNNNNNNNNNNNNNNNNNNNNNNNNNNNNNNNNNNNNNNNNNNNNNNNNNNNNNNNNNNNNNNNNNNNNNNNNNNNNNNNNNNNNNNNNNNNNGGGACATCAAAAGTAAAAATGTGCTATTGAAAAACAATTTGACAGCTTGTATTGCTGACTTTGGGTTGGCGTTAAAGTTTGAGGCGGGCAAGTCTGCAGGTGATACGCATGGACAGGTTGGTACCAGGAGGTATATGGCTCCAGAGGTATTGGAGGGTGCAATAAACTTCCAAAGGGATGCATTTTTGAGGATAGATATGTACGCCATGGGATTAGTCCTGTGGGAACTGGCTTCTCGCTGTACTGCTGCAGATGNNNNNNNNNNNNNNNNNNNNNNNNNNNNNNNNNNNNNNNNNNNNNNNNNNNNNNNNNNNNNNNNNNNNNNNNNNNNNNNNNNNNNNNNNNNNNNNNNNNNNNNNNNNNNNNNNNNNNNNNNNNNNNNNNNNGGGATGGCAATGCTCTGTGAAACGATAGAAGAATGTTGGGATCATGATGCAGAGGCCAGATTATCAGCTGGATGTGTAGGAGAAAGAATTACTCAAATGCAAAGACTAACAAATATCATTACCACAGAGGACATTGTGACAGTGGTCACGATGGTGACAAATGTTGACTTTCCTCCCAAAGAATCTAGTCTATGA
>ENSDNOT00000011145.1_DASNO
GCGGGCCAGGCTTCTGACCCGCTCCATCTCTTTCTCAAACTGGCGAGGCCGGAGGCGCAGTTACAGTGTTTCTGCCACCTCTGTACAAAAGACAATTACACATGTGTGACAGATGGGCTCTGCTTTGTCTCTGTCACAGAGACCACAGACAAAGTTATACACAACAGCATGTGTATAGCTGAAATCGACCTAATTCCTCGAGACAGGCCATTTGTATGTGCACCCTCTTCAAAAACTGGGTCTGTTACTACAACGTATTGCTGCAATCAGGACCATTGCAATAAAATAGAGCTCCCAACTGCTGTAAAGCCACCCTCTGGCCTTGGTCCCGTTGAACTGGCAGCTGTCATTGCCGGACCAGTCTGTTTTGTCTGCATCTCGCTCATGTTGATGGTCTATATCTGCCACAATCGTACCGGCTTTCACCATCGAGTTCCAAATGAAGAGGATCCTTCATTAGATCGCCCTTTCATTTCAGAGGGCACTACGTTAAAGGATTTAATTTACGATATGACAACATCGGGCTCTGGATCAGNNNNNNNNNNNNNNNNNNNNNNNNNNNNNNNNNNNNNNNNNNNNNNNNNNNNNNNNNNNNNNNNNNNNNNNNNNNNNNNNNNNNNNNNNNNNNNNNNNNNNNNNNNNNNNNNNNNNNNNNNNNNNNNNNNNNNNNNNNNNNNNNNNNNNNNNNNNNNNNNNNNNNNNNNNNNNNNNNNNNNNNNNNNNNNNNNNNNNNNNNNNNNNNNNNNNNNNNNNNNNNNNNNNNNNNACAATGGTACATGGACTCAGCTCTGGTTGGTGTCAGATTATCATGAGCATGGATCTCTTTTTGATTACTTGAACAGATACACAGTTACTGTGGAAGGAATGATCAAACTGGCTCTGTCCACAGCCAGCGGACTTGCCCATCTCCACATGGAGATTGTTGGTACCCAAGGAAAACCAGCCATTGCTCATAGAGATTTGAAATCAAAGAATATCTTGGTAAAGAAGAATGGAACTTGCTGTATTGCAGACTTAGGACTGGCAGTAAGACATGATTCAGCCACAGACACTATTGATATTGCTCCAAACCACAGAGTGGGGACGAAAAGGTACATGGCCCCTGAAGTTCTAGATGATTCCATAAATATGAAACACTTTGAATCCTTCAAGCGTGCTGACATCTATGCAATGGGCTTAGTATTCTGGGAAATAGCTCGACGATGTTCCATTGGTGGAATTCACGAAGATTACCAGCTGCCTTATTATGATCTTGTACCTTCTGATCCATCAGTTGAAGAAATGAGGAAAGTTGTTTGTGAACAGAAGTTAAGGCCAAATATTCCTAACAGATGGCAGAGCTGTGAAGCCTTGAGAGTAATGGCTAAGATTATGAGGGAATGTTGGTATGCCAATGCAGCTAGGCTCACAGCTTTGCGGATTAAAACATTATCACAGCTCAGCCAACAGGAAGGCATCAAAATG
>ENSDNOT00000012567.1_DASNO
GACAAGCAGTCGTGGCAGAGCGAGAGGGAGATCTTCAGCACGCCCGGCATGAAGCACGAGAACCTGCTGCAGTTCATTGCCGCCGAGAAGCGCGGCTCCAGCCTCGAGGTGGAGCTGTGGCTGATCACGGCCTTCCACGACAAGGGCTCCCTCGCGGATTACCTCAAGGGAAACATCGTCACCTGGAATGAGCTGTGCCACGTGGCAGAGACAATGTCGCGAGGCCTGTCGTACCTGCACGAGGACGTGCCCTGGTGCCGCGGCGAGGGCCACAAGCCTTCCATCGCCCACAGNNNNNNNNNNNNNNNNNNNNNNNNNNNNNNNNNNNNNNNNNNNNNNNNNNNNNNNNNNNNNNNNNNNNNNNNNNNNNNNNNNNNNNNNNNNNNNNNNNNNNNNNNNNNNNNNNNNNNNNNNNNNNNNNNNNNNNNNNNNNNNNNNNNNNNNNNNNNNNNNNNNNNNNNNNNNNNNNNNNNNNNNNNNNNNNNNNNNNNNNNNNNNNNNNNNNNNNNNNNNNNNNNNNNNNNNNNNNNNNNNNNNNNNNNNNNNNNNNNNNNNNNNNNNNNNNNNNNNNNNNNNNNNNNNNNNNNNNNNNNNNNNNNNNNNNNNNNNNNNNNNNNNNNNNNNNNNNNNNNNNNNNNNNNNNNNNNNNNNNNNNNNNNNNNNNNNNNNNNNNNNNNNGGCTTGGCCCAGCTGTGTGTGACCATCGAGGAGTGCTGGGACCACGACGCAGAGGCGCGCCTGTCGGCGGGCTGTGTGGAGGAGCGGGTGGCCCTGATCCGGAGGTCGGTCAACGGCACTACCTCGGACTGCCTCGTCTCCTTGGTGACGTCCGTCACCAACGTGGACCTGCCGCCTAAGGAGTCGAGCATCTAG
>ENSDNOT00000013861.1_DASNO
TCCCAGAATCAAGAACGACTTTGTGCATTTAAAGATCCCTATCAACAAGACCTTGGGATAGGTGAGAGTCGAATCTCTCATGAAAATGGGACAATATTATGCTCAAAAGGTAGCACCTGCTATGGCCTTTGGGAGAAATCTAAAGGGGACATAAATCTTGTAAAACAAGGCAANNNNNNNNNNNNNNNNNNNNNNNNNNNNNNNNNNNNNNNNNNNNNNNNNNNNNNNNNNNNNNNNNNNNNNNNNNNNNNNNNNNNNNNNNNNNNNNNNNNNNNNNNNNNNNNNNNNNNNNNNNNNNNNNNNNNNNNNNNNNNNNNNNNNNNNNNNNNNNNNNNNNNNNNNNNNNGTCCACCTCATTCATTTAACCGAGATGAGACAATAATCATTGCTTTGGCATCAGTCTCTGTGTTAGCTGTTTTGATAGTTGCCTTATGCTTTGGATACAGGATGCTGACAGGAGACCATAAACAAGGTCTTCACAGTATGAACATGATGGAGGCAGCAGCATCAGAGCCCTCTCTGGATTTAGATAATCTGAAACTGTTGGAGNNNNNNNNNNNNNNNNNNNNNNNNNNNNNNNNNNNNNNNNNNNNNNNNNNNNNNNNNNNNNNNNNNNNNNNNNNNNNNNNNNNNNNNNNNNNNNNNNNNNNNNNNNNNNNNNNNNNNNNNNNNNNNNNNNNNNNNNNNNNNNNNNNNNNNNNNNNNNNNNNNNNNNNNNNNNNNNNNNNNNNNNNNNNNNNNNNNNNNNNNNNNNNNNNNNNNNNNNNNNNNNNNNNNNNNNNNNNNNNNNNNNNNNNNNNNNNNNNNNNNNNNNNNNNNNNNNNNNNNNNNNNNNNNNNNNNNNNNNNNNNNNNNNNNNNNNNNNNNNNNNNNNNNNNNNNNNNNNNNNNNNNNNATCATTACAAACCTGCAATATCACATCGAGATTTAAACAGCAGAAATGTTCTGGTGAAAAATGATGGAACCTGTGTTATTAGTGATTTTGGGTTGTCCATGAGGCTGACTGGAAATAGACTTGTGAGGCCAGGCGAAGAAGATAATGCAGCTATAAGTGAGGTTGGCACAATCAGATATATGGCACCAGAAGTATTAGAAGGAGCTGTAAACCTGAGGGACTGTGAATCAGCTTTGAAGCAAGTGGATATGTATGCACTTGGACTAATCTATTGGGAGATATTTATGAGATGCACCGACCTCTTCCCAGGTGAATCTGTACCAGAATACCAGATGGCTTTTCAGACAGAAGTCGGAAACCATCCTACCTTTGAAGATATGCAGGTTCTGGTATCCAGAGAAAAACAGAGGCCAAAGTTTCCAGAAGCCTGGAAAGAAAATAGCCTGNNNNNNNNNNNNNNNNNNNNNNNNNNNNNNNNNNNNNNNNNNNNNNNNNNNNNNNNNNNNNNNNNNNNNNNNNNNNNNNNNNNNNNNNNNNNNNNNNNNNNNNNNNNNNNNNNNNNNNNNNNNNNNNNNNNNNNNNNNNNNNNNNNNNNNNNNNNNNNNNNNNNNNNNNNNNNCAACCTGTCACATAATAGACGTGTGCCAAAGATTGGCCCTTATCCAGATTATTCTTCTTCCTCATACATCGAAGACTCTATCCATCACACTGATAGCATTGTGAAGAATATTTCCTCTGAGCATTCGATGTCCAGCACACCTCTAACTATAGGGGAAAAGAACCGAAACTCAATTAACTATGAACGCCAGCAAGCACAAGCTCGACTCCCCAGCCCTGAAACCAGCGTCACCAGCCTGTCCAACAACACAACCACCACAAACACCACTGGCCTCACTCCAAGCACTGGCATGACTACTATATCTGAAATGCCATACTCAGATGAAACAAATCTGCATGCCACAAATATTGCACAGTCAGTTGGGCCAACCCCTGTCTGCCTACAGCTGACAGAAGAAGACTTGGGAACCAACAAGCTAGACCCAGAAGTTGATAAGAACCTCAAGGAAAGCTCAGATGAGAATCTCATGGAGCATTCCCTTAAACAGTTTAGTGGACCAGATCCACTGAGCAGTACCAGTTCTAGCTTGCTTTACCCACTTATAAAGCTTGCAGTAGAAGTGACAGGACAGCAAGACTTCACACAGGCTGCCAATGGCCAAGCATGTTTAATTCCCGATGTCCCACCCACTCAGATCTATCCTCTCCCCAAGCAACAGAACCTTCCTAAGAGACCTACTAGTTTGCCTTTGAACACCAAAAATTCAACAAAGGAGCCCCGACTAAAATTTGGCAGTAAGCACAAATCAAACTTGAAACAAATAGAAACTGGAGTTGCCAAGATGAATACAATCAATGCTGCAGAACCTCATGTGGTGACAGTCACCATGAATGGAGTGGCAGGCAGAAATCACAGTGTTAACTCACATGCTGCCACAACCCAGTATGCCAATGGGGCAGTACCATCTGGCCAGACAGCCAACACAGTGGCACATAGGGCCCAAGAAATGCTGCAGAATCAATTCGTTGGTGAGGAAACTCGGCTGAATATTAATTCCAGTCCAGATGAGCATGAACCTTTACTGAGACGAGAACAACAGGCTGTCCATGATGAAGGTGTTCTAGATCGTCTTGTGGACCGGAGGGAAAGGGCACTGGAAGGTGGCCGAACTAATTCCAATAACAACAACAGTAATCCATGTCCAGAGCAAGATGCTCTTATACAGGATGTTCCAAGCACAGTAGCAGATCCTGGACCATCAAAGCCCAGAAGAACACAGAGACCTAATTCTCTGGATCTTTCAGCCACAAATGCCTTGGATGGCAGTAGTATGCAT
>ENSDNOT00000016716.1_DASNO
ATGACTCGGCCATATATTTATATCAGATTATTGGGAGCCTATCTGTTCATCATTTCTCATATTGAAGGGCAGAATCTAGACAGTGTGCTCCATGGTACAGGGGTGAAATCAGACTCCGACCAGGCAAGGTCAGAAAATGGAGTGACCTTAGCACCAGAGGATACCTTGCCTTTTCTGAAGTGCTACTGTTCAGGACATTGCCCAGATGATGCTATTAATAACACATGCATAACTAATGGGCATTGCTTTGCCATCATAGAAGAAGACGACCAGGGAGAAACCACATTGGCTTCAGGGTGTATGAAATATGAAGGATCTGATTTCCAGTGCAAGGATTCACCAAAAGCCCAGCTACGGAGAACAATAGAATGTTGTCGGACCAATTTATGTAACCAGTATTTACAGCCTACACTGCCCCCTGTTGTTATAGGTCCATTTTTTGATGGCAGCATTCGATGGCTGGCTGTGCTCATTTCTATGGCAGTCTGCATAATTGCTATGATCATCTTCTCCAGCTGCTTTTGTTACAAGCATTATTGTAAGAGCATCTCAAGTAGACGACGTTATAATCGTGATTTGGAACAGGATGAAGCATTTATTCCAGTTGGAGAATCGTTAAAAGACCTTATTGACCAGTCACAAAGTTCTGGTAGTGGATCTGGACTACCTTTATTGGTTCAGCGAACTATTGCCAAGCAGATCCAGATGGTTCGGCAGGTTGGTAAAGGCCGGTATGGAGAAGTGTGGATGGGTAAATGGCGTGGTGAAAAAGTGGCCGTCAAAGTGTTTTTTACCACTGAAGAAGCTAGCTGGTTTCGAGAAACCGAAATCTATCAGACTGTGCTTATGCGTCACGAGAATATCCTTGGTTTTATAGCAGCAGACATTAAAGGCACAGGTTCCTGGACCCAGCTCTATTTGATTACTGATTACCACGAAAATGGATCNNNNNNNNNNNNNNNNNNNNNNNNNNNNNNNNNNNNNNNNNNNNNNNNNNNNNNNNNNNNNNNNNNNNNNNNNNNNNNNNNNNNNNNNNNNNNNNNNNNNNNNNNNNNNNNNNNNNNNNNNNNNNNNNNNNNNNNNNNNNNNNNNNNNNNNNNNNNNNNNNNNNNNNNNNNNNNNNNNNNNNNNNNNNNNNNNNNNNNNNNNNNNNNNNNNNNNNNNNNTGACACAAATGAAGTTGATGTGCCCCTGAATGCAAGGGTTGGCACCAAACGCTACATGGCTCCAGAAGTGCTCGACGAGAGCCTGAACAAAAACCATTTCCAGCCCTACATAATGGCGGACATCTATAGCTTTGGCCTGATCATTTGGGAAATGGCTCGTCGTTGTATCACAGGAGGGATAGTGGAAGAGTACCAATTGCCATATTACAACATGGTACCCAACGATCCTTCATACGAAGATATGCGTGAGGTTGTGTGCGTCAAACGTTTGCGGCCAATTGTGTCTAACCGATGGAACAGTGATGAATGTCTCCGAGCAGTTTTGAAGCTAATGTCAGAGTGTTGGGCCCACAATCCAGCCTCAAGACTTACAGCGTTGAGAATCAAGAAGACACTTGCTAAGATGGTTGAATCCCAAGATGTAAAGATTTGA
>ENSDNOT00000016744.1_DASNO
ATGCCAGGGACTCTGGGGCTTTGGGCACTGCTTCCCTCAGCTGTACAGGCACCCCCAAGCAGGCGAACCTGTGTGTTCTTTGAGGCCCCCAGAGTGCGGGGAAGCACAAAGACCTTGGGGGAACTGCTAGATGCAGGACCAGGGCCCCCCGTTATACGCTGCCTCTACAGCCGCTGCTGCTTTGGCATCTGGAACCTGACCCANNNNNNNNNNNNNNNNNNNNNNNNNNNNNNNNNNNNNNNNNNNNNNNNNNNNNNNNNNNNNNNNNNNNNNNNNNNNNNNNNNNNNNNNNNNNNNNNNNNNNNNNNNNNNNNNNNNNNNNNNNNNNNNNNNNNNNNNNNNNNNNNNNNNNNNNNNNNNNNNNNNNNNNNNNNNNNNNNNNNNNNNNNNNNNNNNNNNNNNNNNNNNNNNNNNNNNNNNNNNNNNNNNNNNNNNNNNNNNNNNNNNNNNNNNNNNNNNNNNNNNNNNNNNNNNNNNNNNNNNNNNNNNNNNNNNNNNNNNNNNNNNNNNNNNNNNNNNNNNNNNNNNNNNNNNNNNNNNNNNNNNNNNNNNNNNNNNNNNNNNNNNNNNNNNNNNNNNNNNNNNNNNNNNNNNNNNNNNNNNNNNNNNNNNNNNNNNGTCCGGGAAGGAGGTCACGCGGTGGTGTGGGCCGGGCGGCTGCAAGGGCAGCCTGTAGCCATCAAGGCCTTTCCCCCGAGAGCCACTGCACAGTTCCGGGCCGAGCGAGAGCTCTACGAGCTGCCAGGGCTGCGGCACGACCACATTGTCCGCTTCATCGCCGCCGGCAGGGGTAGCCCAGGCCCCCTGCCCTGTGGGCCCCTGCTGGTCCTGGAACTGCACCCCCAGNNNNNNNNNNNNNNNNNNNNNNNNNNNNNNNNNNNNNNNNNNNNNNNNNNNNNNNNNNNNNNNNNNNNNNNNNNNNNNNNNNNNNNNNNNNNNNNNNNNNNNNNNNNNNNNNNNNGTCAATATAAACCAGGTATTGCCCACCGAGACCTGAGCAGTCATAATGTGCTCATTCGGGATGATGGGTCATGTGCCATTGGAGACCTAGGCCTCGCCTTAGTGCTCCCTGGCCTTACTCAGCCCCCTGCCTGGGCCCCTACTCAACCCCGAGGCCCAGCCGCTATCATGGAGGCTGGGACCCAAAGGTACATGGCGCCAGAGCTCTTAGACAAGACTCTAGACCTACAGGAGTGGGGCTCGGCTCTCCGGCGAGCCGATGTTTACTCTCTGGCTCTGCTCATGTGGGAGATACTGAGCCGCTGCCGAGATTTGCAGCCTGACAATAGACCACCACCTTTCCAACTGGCCTATGAGGCAGAACTGGGCAGCACCCCCACCGCCTGTGAGCTATGGGCCTTGGCAGTGGAGGAGAGAAGGCGCCCCTACATCCCGTCCACCTGGTGCTCCTTCTCCACCGAACCAGGCAGGCTCAGGGAGCTCCTAGAGGACTGTTGGGATGCAGATCCGGAAGCACGGCTGACAGCTGAGTGTGTACAGCAGCGCCTGGCCACCCTGGCCCACCCTCAGGAGGTCCACCCCCTCCCAGGGGGCTGCCCACACAGCTGCCCTCCTCTCTGCCCAGAAGACTGTCCTTCAACTCCTGCCCCTGCCATTCTCCCCTGTAGACCCCAGCCTAGTGTCTGCCAGCATTCTTGCTCCAGAAATCTGCCAAGAACTTGCTCCAGGAAATCTTCACCTGCCTGTGCCATCGCTCATGTGTAA
>ENSDNOT00000018433.1_DASNO
CTGCTGTGTGCTTGCACCAGCTGCCTGCAGGCCAATTACACCTGTGAGACAGATGGGGCCTGCATGGTTTCCATTTTCAACCTGGATGGCCTGGAGCACCACGTGCGCACCTGCATCCCCAAAGTGGAGCTGGTCCCTGCCGGGAAGCCCTTCTACTGCCTGAGCTCAGAGGACCTGCGTAACACCCACTGCTGCTACACCGACTTCTGCAACAAGATTGACCTGAGGGTGCCCAGTGGTCACCTCAAGGAGCCCGAGCACCCGTCTGTATGGGGCCCAGTGGAGCTGGTGGGCATCATTGCTGGCCCAGTGTTCCTCCTCTTCCTCATCATCATTGTCGTTTTCCTGGTCATCAACTACCATCAGCGCGTCTATCACAACCGCCAGCGACTAGACATGGAGGATCCCTCATGTGAAATGTGTCTCTCCAAAGACAAGACACTCCAGGATCTCGTCTACGATCTCTCCACGTCAGGCTCTGGCTCAGGGCTCCCCCTTTTTGTCCAGCGCACAGTGGCCCGCACCATCGTTTTACAGGAGATCATTGGCAAGGGCCGGTTTGGGGAAGTGTGGCGCGGCCGCTGGCGGGGTGGTGATGTGGCTGTGAAGATTTTTTCTTCTCGTGAAGAGCGGTCTTGGTTCCGGGAAGCAGAGATATATCAGACAGTCATGCTGCGCCACGAAAACATCCTTGGATTTATTGCCGCCGACAATAAAGNNNNNNNNNNNNNNNNNNNNNNNNNNNNNNNNNNNNNNNNNNNNNNNNNNNNNNNNNNNNNNNNNNNNNNNNNNNNNNNNNNNNNNNNNNNNNNNNNNNNNNNNNNNNNNNNNNNNNNNNNNNNNNNNNNNNNNNNNNNNNNNNNNNNNNNNNNNNNNNNNNNNNNNNGGAAGCCGGGAGCTCAACGAGAATCAAAGATCATCTTGGTGAAGAAACACGGCATGTGTGCCATCGCAGCCTTCGGCCTGGCTATCGTCCATGGCGCGGTCACCGTCACCATTGACATCGCCCCGAAATCAGAGGTAGGTACCAACCGATACATGGCCCCNNNNNNNNNNNNNNNNNNNNNNNNNNNNNNNNNNNNNNNNNNNNNNNNNNNNNNNNNNNNNNNNNNNNNNNNNNNNNNNNNNNNNNNNNNNNNNNNNNNNNNNNNNNNNNNNNGAGTCCATGAAGAATATCAGCTGCCGTATTATGACCTAGTGCCCTCTGACCCTTCCATTGAGGAAATGCGAAAGGTCGTATGTGACCAGAAGCTGCGTCCCAACATCCCCAACTGGTGGCAGAGTTACGAG
>ENSEEUT00000001193.1_ERIEU
GGTAGATCAGAAACTCAGGAGTGTATTTTCTATAATGCTAATTGGGAAAGAGATAGAACCAACCGAACTGGTGTTGAACCCTGTTATGGTGACAAAGATAAACGGCGACATTGTTTTGCTACCTGGAAGAACATTTCTGGCTCCATTGACATAGTGAAACAAGGTTGTTGGCTGGACGATATCAACTGCTATGACAGGACTGAGTGTATAGAAAAGAAAGACAGCCCTGAAGTATATTTCTGTTGCTGTGAGGGCAATATGTGTAATGAAAGGTTTTCTTATTTTCCGGAGATGGAAGTCACACAGCCTACTTCGAATCCAGTTACACCTAAGCCCCCCTACTACAACATCTTGCTGTATTCCTTGGTACCACTTATGTTAATCGCAGGAATTATCATTTGTGCATTTTGGGTATATAGGCACCACAAGATGGCCTATCCTCCTGTACTTGTTCCAACTCAAGACCCAGGACCACCCCCACCTTCTCCATTACTAGGTTTGAAGCCACTTCAGCTACTAGAAGTGAAAGCAAGGGGAAGATTTGGTTGTGTTTGGAAAGCCCAGTTGCTCAATGAATATGTTGCTGTCAAAATATTTCCAATACAGGACAAACAGTCATGGCAAAATGAATATGAGGTCTATAGTTTGCCTGGAATGAAGCATGAGAACATATTACAGTTCATTGGTGCAAAACGAGGCACAAGTGTTGATGACCTTTGGCTAATCACAGCATTTCATGAAAAGGGTTCACTGTCAGACTTTCTAAAGGCTAATGTGGTCTCTTGGAATGAATTATGTCATATTGCAGAAACCATGGCTAGAGGACTGGCTTATTTACATGAGGATATACCTGGCCTCAAAGATGGCCACAAGCCCGCCATATCTCACAGGGACATCAAAAGTAAAAACGTCTTGTTGAAAAACAATCTGACAGCTTGCATTGCTGATTTCGGGTTGGCGTTAAAGTTTGAGGCTGGCAAGTCTGCAGGTGATACCCATGGACAGGTTGGTACCCGGAGATATATGGCTCCAGAGGTATTAGAGGGTGCTATAAACTTCCAAAGGGATGCGTTTTTGAGGATAGATATGTACGCCATGGGATTAGTCCTGTGGGAGCTGGCTTCTCGTTGCACAGCTGCAGATGGACCTGTAGATGAGTATATGTTGCCTTTTGAGGAGGAAATTGGCCAGCATCCATCTCTCGAAGACATGCAGGAAGTTGTTGTACATAAAAAAAAGAGGCCTGTTTTAAGAGACTATTGGCAGAAACATGCTGGAATGGCGATGCTTTGTGAAACAATAGAAGAGTGTTGGGATCACGATGCAGAAGCCAGGCTGTCAGCCGGCTGTGTAGGTGAAAGAATCACTCAGATGCAAAGACTAACAAATATCATCACCACAGAGGACATTGTAACAGTGGTCACGATGGTGACGAATGTTGACTTTCCTCCCAAAGAATCTAGTCTATGA
>ENSEEUT00000001639.1_ERIEU
ATGGTGGATGGAGGCATGATTCTCCCAGTACTAATGATGATTACTTTCCCTGCCCCAAGCATGGAAGNNNNNNNNNNNNNNNNNNNNNNNNNNNNNNNNNNNNNNNNNNNNNNNNNNNNNNNNNNNNNNNNNNNNNNNNNNNNNNNNNNNNNNNNNNNNNNNNNNNNNNNNNNNNNNNNNNNNNNNNNNNNNNNNNNNNNNNNNNNNNNNNNNNNNNNNNNNNNNNNNNNNNNNNNNNNNNNNNNNNNNNNNNNNNNNNNNNNNNNNNNNNNNNNNNNNNNNNNNNNNNNNNNNNNNNNNNNNNNNNNNNNNNNNNNNNNNNNNNNNNNNNGGAAATCCTTTCCTGGAGCACAGAATTTCCACCTGGAGGTCGGCCTCATCATCCTGTCCGTAGTGTTTGCAGTGTGTCTTCTAGCTTGTCTGCTGGGCGTTGCTCTCCGGAAATTTAAGAGGCGTAACCAAGAACGCCTCAATCCCAGGGATGTGGAATATGGCACCATCGAAGGGCTCATCACCACCAACGTTGGAGACAGCACATTAGCAGATTTATTGGATCATTCATGCACATCAGGAAGTGGCTCTGGTCTTCCTTTTCTGGTACAAAGAACAGTGGCTCGCCAGATTACACTGTTGGAGTGTGTTGGGAAAGGCAGGTATGGTGAAGTCTGGAGGGGCAGCTGGCAGGGGGAGAATGTTGCTGTCAAAATTTTCTCTTCTCGGGATGAGAAGTCATGGTTCCGGGAAACAGAGCTCTACAACACCGTAATGCTGAGGCACGAGAATATCCTAGGTTTCATTGCTTCAGACATGACGTCTAGACACTCCAGCACCCAGCTGTGGCTCATCACACATTATCATGAGATGGGGTCTCTGTATGACTATCTTCAACTCACTACACTGGATACAGTGAGCTGCCTGCGGATTGTGCTGTCCACAGCTAGTGGCCTCGCACACCTGCACATAGAGATCTTTGGGACCCAAGGGAAGCCAGCCATCGCGCATCGAGACTTAAAGAGCAAGAACATTCTAGTTAAGAAGAATGGGCAGTGTTGCATAGCAGACTTGGGCCTGGCTGTCATGCATTCCCAGAGCACCAACCAGCTGGACGTGGGGAACAACCCTCGGGTTGGCACCAAGCGGTACATGGCCCCCGAGGTCCTGGACGAGACCATCCAGGTGGACTGTTTCGACTCTTACAAGAGAGTGGACATTTGGGCCTTTGGACTCGTCTTATGGGAAGTGGCCAGGCGGATGGTGAGCAATGGCATTGTGGAAGATTACAAGCCACCGTTTTATGACATGGTTCCCAATGACCCAAGTTTTGAAGATATGAGGAAGGTGGTCTGCGTGGACCAGCAGAGGCCAAACATACCCAACAGGTGGTTCTCAGACCCGACACTAACATCTCTAGCCAAATTGATGAAGGAATGCTGGTATCAAAATCCATCTGCAAGACTCACAGCTCTACGTATCAAAAAGACTTTGACCAAAATCGACAATTCCTTAGACAAATTGAAAACTGACTGTTGA
>ENSEEUT00000002224.1_ERIEU
ACAGATGGCTACTGTTTCACCATGATAGAAGAGGATGACTCAGGGGTACCTGTGGTCACGTCGGGGTGCCTGGGGCTGGAAGGCTCAGATTTTCAGTGTCGGGACACGCCCATCCCCCACCAAAGGAGGTCCATCGAGTGCTGCACAGAGCGGGACCAGTGCAATGAGGACCTGCACCCCACGCTGCCGCCACTGAGAAGCAGAGATTTTATTGATGGCCCTGTCCACCACAAAGCTTTACTCATCTCTGTGACCGTCTGCAGCTTGCTCTTGGTCTTAATTATTGTGTTCTGTTACTTCAGNNNNNNNNNNNNNNNNNNNNNNNNNNNNNNNNNNNNNNNNNNNNNNNNNNNNNNNNNNNNNNNNNNNNNNNNNNNNNNNNNNNNNNNNNNNNNNNNNNNNNNNNNNNNNNNNNNNNNNNNNNNNNNNNNNNNNNNNNNNGTCCAGAGAACGATTGCAAAGCAAATCCAGATGGTGAAGCAGATCGGGAAGGGCCGCTATGGGGAGGTCTGGATGGGCAAGTGGCGTGGTGAGAAGGTGGCTGTCAAAGTCTTCTTCACCACGGAGGAGGCCAGCTGGTTCCGAGAGACAGAAATCTACCAGACGGTGCTGATGAGGCATGAGAACATCCTGGGCTTCATTGCTGCAGACATCAAAGGAACAGGGTCCTGGACCCAGCTCTACCTGATCACAGACTATCATGAAAATGGTTCCCTCTATGACTACCTGAAGTCCACTACCCTGGACACCAAGTCCATGCTCAAGCTGGCCTATTCCTCTGTCAGTGGCTTATGCCACTTGCACACAGAAATCTTTAGCACCCAAGGCAAGCCAGCCATCGCCCACCGTGATCTGAAAAGCAAGAATATTCTGGTGAAGAAAAATGGGACTTGCTGCATAGCAGACCTGGGCCTGGCAGTGAAGTTCATTAGTGATACAAATGAAGTTGACATCCCACCCAACACCCGCGTGGGCACCAAACGCTACATGCCCCCAGAAGTGCTGGATGAGAGCCTGAACAGGAACCACTTCCAGTCCTACATCATGGCTGACATGTACAGTTTGGGCCTCATTCTCTGGGTTGCAAGGAGATGCGTATCAGGAGGTATCGTGGAAGAGTACCAGCTGCCCTACCATGACCTGGTGCCCAGTGACCCCTCCTATGAGGACATGAGAGAGATGGTGTGTGTCAAGAAACTCCGACCCTCCTTCCCCAACCGCTGGAGCAGTGATGAGTGCCTCAGGCAGATGGGGAAGCTCATGTCTGAGTGTTGGGCGCACAGTCCTGCCTCCCGCCTCACGGCCCTGCGTGTGAAGAAGACACTGGCCAAGATGTCAGAGTCCCAGGACATCAAACTCTGA
>ENSEEUT00000003991.1_ERIEU
CAGGAGTGTGTGGCCACGGAGGAGAACCCCCAGGTCTACTTCTGCTGCTGTGAAGGCAACTTCTGCAACGAGCGCTTTACTCACTTGCCGGAGGCGGGAGGCCCAGAAGTCACGTACGAGCCACCCCCGACAGCCCCCACCCTGCTCACGGTGCTGGCCTACTCGCTGTTGCCCATCGGGGGCCTCTCCCTAGTCGTCCTGCTGGCTTTCTGGATGTACAGGCATCGCAAGCCCCCCTACGGCCATGTGGACGTCCATGAGGACCCTGGGCCTCCACCCCCCTCCCCCTTGGTGGGCCTGAAGCCACTGCAGCTGCTAGAGATCAAGGCTCGGGGACGTTTCGGCTGTGTCTGGAAGGCTCAGCTCATGAACGACTTCGTGGCCGTCAAGATCTTCCCACTCCAGNNNNNNNNNNNNNNNNNNNNNNNNNNNNNNNNNNNNNNNNNNNNNNNNNNNNNNNNNNNNNNNNNNNNNNNNNNNNNNNNNNNNNNNNNNNNNNNNNNNNNNNNNNNNNNNNNNNNNNNNNNNNNNNNNNNNNNNNNNNNNNNNNNNNNNNNNNNNNNNNNNNNNNNNNNNNNNNNNNNNNNNNNNNNNNNNNNNNNNNNNNNNNNNNNNNNNNNNNNNNNNNNNNNNNNNNNNNNNNNNNNNNNNNNNNNNNNNNNNNNNNNNNNNNNNNNNNNNNNNNNNNNNNNNNNNNNNNNNNNNNNNNNNNNNNNNNNNNNNNNNNNNNNNNNNNNNNNNNNNNNNNNNNNNNNNNNNNNNNNNNNNNNNNNNNNNNNNNNNNNNNNNNNNNNNNNNNNNNNNNNNNNNNNNGTGGGTACGAGACGGTACATGGCCCCTGAAGTGCTCGAGGGGGCCATCAACTTCCAGAGAGACGCCTTCCTGCGCATCGACATGTATGCCATGGGGCTGGTGTTGTGGGAGCTCGTGTCCCGCTGCAAGGCTGCGGACGGACCAGTGGATGAGTATTTGCTGCCCTTTGAGGAGGAGATTGGCCAGCACCCATCACTGGAGGAGCTGCAGGAGGTAGTCGTGCATAAGAAGATGAGGCCCACCATTAAGGATCATTGGCTGAAGCATCCGGGCCTGGCCCAGCTGTGTGTGACCATTGAGGAGTGCTGGGACCACGATGCAGAGGCGCGCCTCTCTGCGGGCTGCGTGGAGGAGCGGGTGTCCCTGATCCGGAGGTCAGTCAACGGCACTACCTCGGACTGTCTCGTCTCCCTGGTGACCTCTGTCACCAACGTGGACCTGCCCCCTAAGGAGTCAAGCATCTAA
>ENSEEUT00000006776.1_ERIEU
ATGACTCCCTCGCCTCCGCGGCCCCGGAGGCTGCCCTGGCTCCTGTGGGCCGGCCTGCTGCTCGGCGCTGCGGCCGCTTCTCAGAATCAAGAACGACTATGTGCATTTAAAGATCCATATCAACAAGACCTAGGGATAGGTGAAAGTCGAATCTCTCATGAAAATGGAACAATATTGTGTTCAAAAGGTAGTACCTGCTATGGCCTTTGGGAGAAATCTAAAGGGGACATAAATCTTGTAAAACAAGGTAGNNNNNNNNNNNNNNNNNNNNNNNNNNNNNNNNNNNNNNNNNNNNNNNNNNNNNNNNNNNNNNNNNNNNNNNNNNNNNNNNNNNNNNNNNNNNNNNNNNNNNNNNNNNNNNNNNNNNNNNNNNNNNNNNNNNNNNNNNNNNNNNNNNNNNNNNNNNNNNNNNNNNNNNNNNNNNGTCCACCTCATTCATTTAGCAGAGATGAGACAATAATCATTGCTTTGGCATCAGTCTCTGTATTAGCTGTTTTGATAGTTGCCTTATGCTTTGGATACAGGATGTTGACAGGAGACCGTAAACAAGGTCTTCACAGTATGAACATGATGGAAGCGGCAGCATCAGAGCCTTCTCTTGACTTAGATAATCTGAAACTCTTAGAGCTGATTGGCCGGGGGAGATATGGAGCAGTATATAAAGGTTCCTTGGATGAACGTCCAGTTGCTGTAAAAGTGTTTTCCTTTGCAAACCGTCAGAATTTTATCAATGAGAAAAATATTTACAGAGTGCCTTTAATGGAACATGACAACATTGCCCATTTTATCGTTGGAGATGAGAGAGTCACTGCAGATGGACGCATGGAGTATTTGCTTGTGATGGAGTATTATCCCAATGGGTCTCTATGCAAATATTTGAGTCTCCACACAAGTGACTGGGTAAGCTCTTGCCGTCTGGCTCATTCTGTGACTAGAGGACTGGCATATCTTCATACAGAACTACCACGAGGAGATCATTATAAACCTGCAATTTCCCACCGAGATCTAAACAGCAGAAATGTCCTGGTGAAAAATGATGGAACTTGTGTTATTAGTGACTTTGGGTTGTCCATGAGACTGACTGGAAATAGGCTGGTCCGCCCAGGGGAAGAAGATAATGCCGCCATAAGTGAGGTTGGCACAATCAGATACATGGCACCAGAAGTTCTCGAAGGAGCTGTGAACCTAAGGGACTGTGAATCAGCTTTGAAACAAGTCGACATGTATGCACTTGGGCTGATCTACTGGGAGATATTTATGAGGTGTACCGACCTCTTCCCAGGTGAATCTGTACCAGAATATCAAATGGCTTTTCAGACAGAAGTTGGAAACCATCCCACTTTTGAAGACATGCAGGTTCTGGTGTCTAGGGAAAAACAGAGACCTAAGTTCCCAGAAGCTTGGAAAGAAAATAGCCTGGCAGTAAGGTCACTCAAGGAGACAATTGAAGACTGTTGGGACCAGGATGCAGAGGCTCGGCTCACTGCACAGTGTGCTGAGGAGAGGATGGCCGAACTTATGATGATATGGGAAAGAAACAAGTCTAGCCCAACAGTTCCAATGTCTACTGCTATGCAGAACGAGCGNNNNNNNNNNNNNNNNNNNNNNNNNNNNNNNNNNNNNNNNNNNNNNNNNNNNNNNNNNNNNNNNNNNNNNNNNNNNNNNNNNNNNNNNNNNNNNNNNNNNNNNNNNNNNNNNNNNNNNNNNNNNNNNNNNNNNNNNNNNNNNNNNNNNNNNNNNNNNNNNNNNNNNNNNNNNNNNNNNNNNNNNNNNNNNNNNNNNNNNNNNNNNNNNNNNNNNNNNNNNNNNNNNNNNNNNNNNNNNNNNNNNNNNNNNNNNNNNNNNNNNNNNNNNNNNNNNNNNNNNNNNNNNNNNNNNNNNNNNNNNNNNNNNNNNNNNNNNNNNNNNNNNNNAAATCTGCATGCCGGCAATATTTCACAGGTAGGGCCGACCCCTGTCTGCTTACTGACAGAAGAAGACTTAGAAACCAATAAGGACCCAAAAGAAGTTGATAAGGACCTCAAAGAAAGTTCTGATGAGAATCTCATGGAATCTCTCAAACAGTTTAGTGGGCCAGACCCACTGAGCAGCACCAGTTCCAGCTTGCTTTACCCACTCATAAAGCTTGCTGTTGAAGTGACTGGACAGCAGGACTTCACACATGCTGCGAATGGCCAAGCATGTTTAATTCCTGATGTCCCACCTGCTCAAATTTATCCTCTCCCTAAGCAACAGAACCTTCCTAAGAGACCTACTAGTTTGCCTTTAAACACCAAAAATTCAACAAAAGAGCCCAGGCTGAAATTTGGCAGCAAGCACAAATCAAACTTGAAACAAGTAGAAACTGGAGTTGCCAAGATGAATACAATCAATGCTGCAGAGCCTCATGTGGTGACAGTCACCATGAATGGTGTGGCAGGTAGAAACCACAATGTTAACTCCCTTGCTGCCACTACCCAGTATGCCAACGGGACAGTGCCATCTGGCCAGACAACAAACACAGTGGCACATAGGGCCCAAGAAATGCTGCAAAACCAGTTCATTGGTGAGGACACCCGGCTGAATATTAATTCCAGCCCTGATGAACATGAACCTTTACTGAGACGTGAACAACAAGCTGGCCACGATGAAGGTGTTTTGGATCGTCTTGTGGACAGGAGAGAAAGGCCACTAGAAGGGGGCCGAACTAATTCTAATAACAACAATAGTAATCCATGTTCAGATCAAGATGCTCTTACACAGAGTGTTCCAAGCACAGTAGCAGATCCTCGCCCATCAAAGCCCAGAAGAGCACAGAGGCCTAATTCACTGGATCTTTCAGCCACAAATGTGCTAGATGGCAGCGGTCTACAGTTAGGTGAGTCAACACAAGATGGCAAATCAGGATCTGGTGAAAAGATCAAGAAACGAGTGAAAACTCCCTATTCTCTTAAGCGGTGGCGTCCCTCCACGTGGGTCATCTCCACTGAACCACTGGACTGTGAGGTCAACAACAATGGCAGTGAGAGGGCAGTTCATTCCAAATCCAGCACTGCGGTTTACCTCGCAGAGGGCGGCACTGCCACAACCATGGTGTCTAAAGATAAAGGGATGAACTGTCTGTGA
>ENSEEUT00000008858.1_ERIEU
GAGTCCAAAGAGGAAACCACCCATTGCATTGGAACAAAGATTATTAGTTTGCTATTTTATATTAACAATGGCATGATGGTCACTGACAACAATGGGGCAGTTAAGATTCCACAACTGTGCAAATTTTGTGATGTGAGGTCTTCTACCTGTGACAACCAGAAATCCTGCATGAGCAACTGTAGCATCACAGCCATCTGTGAAAAATCGCACGAAGTCTGTGTGGCTGTTTGGAGGAAAAACGATGAGAACATAACACTAGAGACGGTGTGCCATGACCCCAAACTCACCTACCATGGGTTTGCTCTTGATGATGCTGATTCTCCAAAGTGTATTATGAAAGAAAAGAAGAGATCCGGCGAGACTTTCTTTATGTGTTCCTGTAGCGCTGAGGAGTGCAATGACCACATTATCTTTTCAGAAGAAAATGTGACCAACAATCCTGACTTGTGGCCATTAATATTCCAAGTGACCGGTGTCAGCCTCCTGCCACCACTGGGCATTGCCATAGCGGTCATTGTCATCTTCTACTGCTATCGTGTTCACCGGCAACAGAAGTTGAGCCCGTCCTGGGATAACACCAAGTCTAGGGCGCATATGGAGTTCAGTGAGCATCTTGCCATCATCCTGGAAGACGACCGCTCTGACATCAGCTCTACATGTGCCAACAACATCAACCACAACACAGAGCTCCTGCCCATCGAGCTGGACACTCTGGTAGGGAAGGGGCGCTTTGCTGAGGTCTACAAGGCCAAACTCAAGCAGAACACTTCTGAGCAGTTCGAGACTGTGGCAGTAAAGATCTTTCCATTTGAGGAGTATGCTTCCTGGAAGACAGAGAAGGACATTTTCTCAGACATCAACCTGAAACATGAGAACATCCTCCAGTTCCTTACCGCCGAGGAGCGGAAGACAGAACTGGGGAAGCAGTATTGGTTGATCACTGCCTTCCATACCAAAGGCAACCTGCAGGAGTACCTCACTCGGCATGTCATCAGCTGGGAGGACCTGCGCAAACTGGGCAGTTCCCTAGCACGGGGCATTGCTCACCTGCACAGTGACCACACGCTATGTGGGAGGCCCAAGATGCCTATTGTGCACAGGGACCTCAAAAGCTCCAATATCCTTGTGAAGAACGACTTGACCTGCTGCCTGTGTGACTTCGGTCTTTCCCTGCGCCTGGACCCAACTCTGTCTGTGGATGACTTGGCCAATAGTGGGCAGGTGGGAACTGCAAGATACATGGCTCCAGAAGTCCTAGAGTCCAGGATGAATCTGGAGAACGTTGAGTCCTTCAAGCAGACAGATGTCTACTCCATGGCTCTGGTGCTCTGGGAAATGACTTCTCGTTGTAATGCAGTGGGAGAAGTGAAAGACTATGAGCCTCCATTTGGGTCCAAGGTGCGGGAGCATCCGTGTGTTGAAAGCATGAAGGACAACGTGTTGAGAGATCGAGGGCGGCCAGAAATTCCCAGCTCCTGGCTCAACCACCAGGGTATCCAGATGGTGTGTGAGACCCTGACCGAGTGCTGGGACCATGACCCCGAGGCCCGACTCACAGCCCAGTGTGTGGCAGAGCGCTTCAGTGAGCTAGAGCACCTGGACAGACTCTCAGGAAGGAGCTGCTCCGAGGAGAAGATTCCAGAAGATGGCTCACTGAACACTACCAAATAG
>ENSEEUT00000009008.1_ERIEU
TGCCAAGAGGATGATGAGCCTGGCTGTGACTCCCCCCAGTGTGACCTGAGCCCCAGAGCCCACCCCAGCCCTGGCTCCACTCTCTTCACGTGCTCCTGTGGCACTGACCTCTGCAATGCCAACTACAGCCACTTGCCTCCCCGCAAGAGCCCTGGCTCTCTGGACTCCCAGGGCCCCCAGCCTGCTCCAGGTAAAGTCATCTGGATGGCGCTGGCGCTGCTGGGACTGTGCCTCCTGCTGCTGCTCCTGGGCAACACCATTCTGGCCCTGCTACAGAGGAAGGCCTGCCCCTGCCGAGTGCCAGGGGGGTCTCAGCCAGAGCCGGAGGCAGAAAGGGATTGGCTTGCGGAACTGCCAGAACTGCCTGAGCTGAGCTTTTCCCAGGTGATTCAGGAAGGAGATCTCACAGTCGTGTGGGCTGGAGAGCTGCAAGGTGAGCTGGTAGCCATCAAGGCCTTCCCCCCTCGGGCCATGGCCCAGTTTCAAGCTGAGAGAGCATTGTACCAGCTGCCAGGCCTCCAGCATGACCACATTGTCCGCTTCATCACATCCAGCAAGGGCAGCCCGGGCCCCCTGCCTTGTGGGCCTCTGCTGGTACTAGAGCTGCATCCCAAGGGCTCCCTATACCACTACTTGACATGGCACACCAGTGACTGGAGAAGCTCCATGCGAATGGCACTGTCCTTGACACAGGGCTTGGTGTTTCTCCATGAGGAGCTCTGGCAGGATGGCCATTATAAACCAAGCATTGCCCACCGAGATCTGAGCAGCCAGAACGTGCTCATTCGGGAAGATGGGTCATGTGTCATCGGAGACCTGGGCCTCGCCTTGGTGCTCCCTGGCTTCACCCAGCCCCCAGCGCGGGGCCCTATTCAACCCCGAAGCCCTGCTGCCATAATGGAANNNNNNNNNNNNNNNNNNNNNNNNNNNNNNNNNNNNNNNNNNNNNNNNNNNNNNNNNNNNNNNNNNNNNNNNNNNNNNNNNNNNNNNNNNNNNNNNNNNNNNNNNNNNNNNNNNNNNNNNNNNNNNNNNNNNNNNNNNNNNNNNNNNNACAGCAGACCCCCACCCTTCCAGCTGGCCTATGAGGCAGAACTGGGCAGCTCTCCCACCAGCTCTGAATTGTGGACCTTGACAGTGGAAGAGAGAAGGCGCCCCCACGTCCCAACCACCTGGCACTGCTTCAGCACAGACCCTGGTGGCCTGAGGGACCTCCTGGAAGACTGTTGGGATGCAGACCCGGAAGCTCGGCTGACGGCAGAGTGTGTACAGCAGCGCCTGGCTGCCCTGGCCTCTTCCCCAGAGACCTGTCCTGCCCTGGAGGAGTGTCTTGGCTGTCCGCCTCTTCACCTGGAAGACTGTCTGTCCACTCCTACCCCCTCCATTCTTCCTTGTTCTCAGCTAAGTGTCTGCCCCTTTAATAGTGAGCAAGATCCTTGTTCCAGTACCATTTCTATGTAA
>ENSEEUT00000012420.1_ERIEU
ATGACTCATCTGTATATTTACATCAGATTATTGGGAGCCTATTTGTTCATCATTTCACACGTTCAAGGGCAGAATCTAGACAGAGTTCTCCATGGTACTGGAATGAAATCAGACTCTGACCAGAAAAAGTCAGAAAATGGAGTAACCTTAGCACCAGAGGATACTTTGCCTTTTTTAAAGTGTTACTGCTCAGGACACTGCCCGGATGATGCTATTAATAACACATGCATAACTAATGGACATTGTTTTGCCATCATAGAAGAAGATGACCAGGGAGAAACCACATTAGCTTCAGGGTGTATGAAATATGAAGGATCTGATTTCCAGTGCAAAGATTCACCCAAAGCTCAACTACGCCGGACAATAGAATGTTGTCGGACCAATTTATGTAACCAATATTTACAACCTACACTGCCCCCTGCTGTAGNNNNNNNNNNNNNNNNNNNNNNNNNNNNNNNNNNNNNNNNNNNNNNNNNNNNNNNNNNNNNNNNNNNNNNNNNNNNNNNNNNNNNNNNNNNNNNNNNNNNACATTATTGCAAGAGCATTTCAAGCAGAGGTCGTTATAATCGTGATTTGGAACAGGATGAAGCATTTATCCCAGTTGGAGAATCATTAAAAGATCTTATTGACCAGTCACAAAGTTCTGGAAGTGGATCAGGATTGCCTTTACTGGTTCAGCGAACAATTGCCAAACAGATTCAGATGGTTCGGCAAGTTGGTAAAGGCCGATATGGTGAAGTGTGGATGGGCAAATGGCGTGGTGAAAAAGTGGCAGTCAAAGTGTTTTTTACCACTGAAGAAGCTAGTTGGTTTCGAGAAACAGAAATCTATCAAACTGTGCTAATGCGCCATGAAAATATACTTGGTTTTATAGCAGCGGACATTAAAGGTACAGGCTCCTGGACACAACTCTATCTGATTACTGATTACCATGAAAATGGGTCTCTCTATGACTTCCTGAAATGTGCTACACTAGATACCAGAGCCCTGCTTAAGTTGGCTTATTCAGCTGCCTGTGGTCTGTGCCACCTCCACACAGAAATTTATGGCACCCAAGGAAAGCCTGCAATTGCTCATCGAGACCTAAAGAGCAAAAACATTCTTATCAAGAAAAATGGGAGTTGCTGTATTGCCGACCTGGGCCTTGCAGTTAAATTCAATAGTGATACAAATGAAGTTGATGTACCCTTGAATACCAGGGTGGGTACCAAACGCTACATGGCTCCAGAAGTGCTGGATGAAAGCCTGAATAAAAATCATTTCCAACCCTACATAATGGCTGACATTTATAGCTTTGGCCTGATCATCTGGGAAATGGCTCGTCGTTGTATCACAGGGGGAATAGTAGAAGAATACCAGTTGCCATATTACAACATGGTACCTAATGATCCGTCATATGAAGATATGCGTGAGGTTGTGTGTGTCAAACGTTTGCGGCCAATTGTGTCTAATCGGTGGAATAGTGATGAATGCCTACGAGCAGTTCTAAAGCTAATGTCAGAGTGCTGGGCTCATAACCCAGCCTCCAGACTTACAGCTCTGAGGATTAAGAAGACACTTGCCAAGATGGTTGAATCCCAAGATGTAAAGATTTGA
>ENSEEUT00000012574.1_ERIEU
ATGTCCCGCTCCCTGGGCGCCGCGCTCTGCCCGGCTCTACTGCTGCTCGCGGGGTCCGCTGCCCTCTCGGCAGGGCTGAAATGTGTGTGCCTGTTGTGTGACTCTAACTTCACCTGCCACACGGAAGGTGCGTGCTGGNNNNNNNNNNNNNNNNNNNNNNNNNNNNNNNNNNNNNNNNNNNNNNNNNNNNNNNNNNNNNNNNNNNNNNNNNNNNNNNNNNNNNNNNNNNNNNNNNNNNNNNNNNNNNNNNNNNNNNNNNNNNNNNNNNNNNNNNNNNNNNNNNNNNNNNNNNNNNNNNNNNNNNNNNNNNNNNNNNNNNNNNNNNNNNNNNNNNNNNNNNNNNNNNNNNNNNNNNNNNNNNNNNNNNNNNNNNNNNNNNNNNNNNNNNNNNNNNNNNNNNNNNNNNNNNNNNNNNNNNNNNNNNNNNNNNNNNNNNNNNNNNNNNNNNNNNNNNNNNNNNNNTTTGATTGCCTGGTAAATGCTGGAAAAATTCTGAAAGACCTGAATTATGACACGACAGCATCCGGCTCTGGCTCTGGTCTACCTCTGTTGGTCCAAAGAACAATTGCCAGGACAATTGTACTTCAAGAACTAGTGGGTAAAGGTAGATTTGGTGAGGTTTGGCATGGAAGATGGTGTGGAGAAGATGTGGCTGTGAAGATATTTTCCTCCAGAGATGAAAGATCTTGGTTTCGTGAAGCAGAGATTTATCAGACTGCGATGCTGAGACATGAGAACATTCTCGGCTTCATTGCTGCTGACAACAAAGATAATGGAACTTGGACTCAGCTGTGGCTTGTTTCTGATTACCATGAACTGGGCTCCCTGTATGACTACTTGAACAGAAACATAGTGACAGTGGCCGGGATGGTCAGATTGGCATTCTCCATAGCCAGTGGCCTGGCCCACCTTCACATGGAGATTGTGGGCACACAAGGTAAGCCTGCTATTGCTCACCGAGATATTAAATCAAAAAATATCTTAGTGAAAAAGTGTGAAACTTGTGTTATAGCTGACTTGGGGTTGGCCGTGAAGCATGATTCAATGCTCAACACTATTGATATACCTCAGAATCCTAAGGTGGGAACCAAAAGGTACATGGCTCCTGAAATGCTTGATGACACAATGAACGTGAGCATCTTCGAGTCCTTCAAACGTGCTGACATCTACTCTGCTGGGCTGGTCTACTGGGAGATAGCCAGAAGGTGTTCAGTTGGAGGAATTGTTGAGGAGTACCAGTTGCCCTACTATGACATGGTGCCTTCAGACCCCTCAACAGAGGACATGAGGAAAGTTGTTTGTGAACAGAAGTTTCGGCCAAATATTCCAAACCAGTGGCAGAGCTGTGAA
>ENSEEUT00000012829.1_ERIEU
ATGTACTTGGACTCAGGCAGGAGTGGCATTCTGATACTACTAATGGCCTTGGGCATGACCCAGGGTGACTCTTCCAAGACTCCTCCGGGTCCGAGGGTGACCTGCACTTGTCAAGGCCCAACCTGCCAGTTGCCCATCTGCCAGGGGATCTGGTGTACAGTAGTGCTGGTGAGGGAGGAGGGCAATCACCTTCAGGAGTACCGGGGTTGTGGGAGCATCAACCCCGAGGTCTGCAGGGGGCAGCCAACTGAGGTTTTTCACCACTACTGCTGCTCCAGCTCCTTCTGCAACAGCAATGTGTCCCTGAAGCTAGAGGCNNNNNNNNNNNNNNNNNNNNNNNNNNNNNNNNNNNNNNNNNNNNNNNNNNNNNNNNNNNNNNNNNNNNNNNNNNNNNNNNNNNNNNNNNNNNNNNNNNNNNNNNNNNNNNNNNNNNNNNNNNNNNNNNNNNNNNNNNNNNNNNNNNNNNNNNNNNNNNNNNNNNNNNNNNNNNNNNNNNNNNNNNNNNNNNNNNNNNNNNNNNNNNNNNNNGACCTCCTGGACAGTGACTGCACAGGCAGTGGCTCAGGACTTACCTTCTTGGTGCAGAGAACAGTGGCACGGCAAGTTGCCCTCATGGAGTGTGTGGGAAAAGGTCGCTATGGCGAAGTGTGGAGGGGGCTGTGGCATGGTGAGAGTGTGGCAGTCAAGATCTTCTCCTCAAGGGATGAGCAGTCCTGGTTCCGGGAGACGGAGATTTACAACACAGTGTTGCTCAGACATGATAACATCCTAGGCAAGGACGGTCACATGACATCCCGCAACTCCAGCACTCAGCTGTGGCTCATCACGCACTATCACGAGCATGGCTCACTCTATGACTTTCTTCAGAGACAGACTCTGGAGCCGCAATTGGCCCTCAGGCTGGCCGTGTCCGCGGCCTGTGGCCTGGCGCACCTGCACGTGGAAATCTTCGGCACCCAGGGCAAGCCTGCCATCGCCCACCGAGATCTTAAGAGCCGCAACGTATTGGTCAAGAGCAACCTACAGTGTTGTATCGCTGACCTAGGTCTGGCTGTGATGCACTCCCAGGGGAGCGATTACCTGGACATTGGTAACAACCCAAGAGTGGGCACCAAGCGGTACATGGCCCCCGAGGTGCTGGACGAGAAGATCCGCACTGACTGCTTCGAGTCCTACAAGTGGACTGACATCTGGGCTTTTGGTCTTGTGCTGTGGGAGATCGTTCGCCGGACCATTGTCAATGGCATTGTGGAGGACTACAGGCCACCCTTCTATGACGTGGTGCCCAATGATCCCAGCTTCGAGGACATGAAGAAAGTTGTGTGTGTGGACCAGCAGACCCCCACCATCCCCAATCGCCTGGCTGCAGACCCG
>ENSEEUT00000013058.1_ERIEU
ATGGCGGAGTCGGCCGGAGCCTCCTCCTTCTTCCCCTTTGTCGTCCTCCTGCTCGCTGGCAGCGGCGGGTCCGGGCCCCGAGGGATCCAGGNNNNNNNNNNNNNNNNNNNNNNNNNNNNNNNNNNNNNNNNNNNNNNNNNNNNNNNNNNNNNNNNNNNNNNNNNNNNNNNNNNNNNNNNNNNNNNNNNNNNNNNNNNNNNNNNNNNNNNNNNNNNNNNNNNNNNNNNNNNNNNNNNNNNNNNNNNNNNNNNNNNNNNNNNNNNNNNNNNNNNNNNNNNNNNNNNNNNNNNNNNNNNNNNNNNNNNNNNNNNNNNNNNNNNNNNNNNNNNNNNNNNNNNNNNNNNNNNNNNNNNNNNNNNNNNNNNNNNNNNNNNNNNNNNNNNNNNNNNNNNNNNNNNNNNNNNNNNNNNNNNNNNNNNNNNNNNNNNNNNNNNNNNNNNNNNNNNNNNNNNNNNNNNNNNNNNNNNNNNNNNNNNNNNNNNNNNNNNNNNNNNNNNNNNNNNNNNNNNNNNNNNNNNNNNNNNNNNNNNNNNNNNNNNNNNNNNNNNNNNNNNNNNNNNNNNNNNNNNNNNNNNNNNNNGTCTACCCCTTTTTGTCCAGCGCACAGTGGCCCGAACCATCGTTTTACAGGAGATTATTGGCAAAGGCCGGTTTGGGGAAGTGTGGCGTGGCCGCTGGAGGGGTGGTGATGTGGCTGTGAAAATTTTTTCTTCTCGTGAAGAACGGTCTTGGTTCCGGGAAGCAGAGATATACCAGACAGTCATGTTGCGCCATGAAAACATCCTTGGATTCATTGCTGCTGACAATAAAGATAATGGCACTTGGACACAGCTGTGGCTTGTCTCCGACTACCATGAGCACGGCTCCCTGTTTGACTATCTGAACCGGTACACAGTCACAATCGAGGGGATGATCAAGCTGGCCTTGTCTGCTGCCAGTGGGCTGGCACACCTGCACATGGAAATAGTAGGCACTCAAGNNNNNNNNNNNNNNNNNNNNNNNNNNNNNNNNNNNNNNNNNNNNNNNNNNNNNNNNNNNNNNNNNNNNNNNNNNNNNNNNNNNNNNNNNNNNNNNNNNNNNNNNNNNNNNNNNNNNNNNNNNNNNNNNNNNNNNNNNNNNNNNNNNNNNNNNNNNNNATACATGGCCCCTGAAGTGCTTGATGAAACCATTAACATGAAGCACTTTGACTCCTTCAAATGTGCTGATATCTATGCCCTCGGGCTTGTATATTGGGAGATTGCTCGAAGATGCAATTCTGGAGGAGTTCATGAGGAATATCAGCTGCCGTATTATGACTTAGTGCCCTCTGATCCTTCCATTGAGGAAATGCGAAAGGTCGTATGTGACCAGAAGCTACGTCCCAACATCCCCAACTGGTGGCAGAGTTATGAGGCTTTACGAGTGATGGGGAAGATGATGCGAGAGTGCTGGTATGCCAATGGTGCAGCCCGCCTGACTGCTCTGCGCATTAAGAAAACCCTCTCCCAGCTCAGCGTGCAAGAAGACGTGAAGATCTAA
>ENSEEUT00000013090.1_ERIEU
TTGCAGTGTTTCTGCCATCTTTGCACAAAGGACAATTTTACTTGTGTCACCGATGGACTTTGCTTTGTCTCTGTGACGGAGACCACAGACAAAGTTATACACAACAGCATGTGCATAGCTGAAATCGACCTGATTCCCCGGGACAGACCCTTTGTGTGTGCACCGTCTTCGAAGACTGGGTCCGTCACCACATACTGCTGCAACCAGGACCACTGCAACAAGATAGAACTCCCAACTGCTGGAAAGCCATCGTCTGGTCTTGGTCCCGTCGAACTGGCTGCTGTCATTGCCGGACCAGTCTGCTTTGTCTGCGTCTCACTTATGTTGATGGTTTATATCTGCCACAATCGCATGGACATTCACCACCGAGTGCCGAACGAAGAGGACCCATCATTAGACCGTCCTTTTATCTCTGAGGGTACTACACTGAAAGATTTGATTTACGACATGACAACATCTGGCTCTGGGTCAGGTTTGCCATTGCTCGTTCAGAGAACAATTGCCAGAACTATTGTGCTACAAGAAAGTATCGGCAAGGGTCGATTTGGAGAAGTATGGCGAGGCAAGTGGAGAGGAGAAGAGGTGGCTGTTAAAATATTCTCCTCCAGAGAAGAGCGTTCCTGGTTCCGTGAGGCAGAGATCTATCAAACTGTGATGCTACGTCATGAAAACATCTTGGGGTTCATAGCAGCAGACAATAAAGACAATGGCACGTGGACTCAGCTCTGGTTGGTGTCAGATTATCATGAGCACGGGTCCCTCTTTGACTATTTGAATCGATACACAGTTACTGTGGAAGGAATGATAAAACTCGCTCTGTCCACAGCAAGTGGACTCGCCCATCTTCACATGGAAATTGTCGGCACCCAAGGAAAACCAGCCATTGCTCACAGAGATTTGAAATCCAAGAATATCCTTGTAAAGAAGAACGGGACTTGCTGCATCGCAGACTTGGGGCTGGCAGTAAGACATGACTCAGCCACAGACACCATTGACATTGCTCCAAATCACAGAGTGGGAACAAAAAGNNNNNNNNNNNNNNNNNNNNNNNNNNNNNNNNNNNNNNNNNNNNNNNNNNNNNNNNNNNNNNNNNNNNNNNNNNNNNNNNNNNNNNNNNNNNNNNNNNNNNNNNNNNNNNNNNNNNNNNNNNNNNGAATTCATGAAGATTACCAGCTGCCTTATTATGATCTTGTACCTTCTGACCCATCCGTTGAAGAAATGAGGAAAGTTGTTTGTGAGCAGAAATTAAGGCCAAATATTCCAAACAGATGGCAGAGCTGCGAAGCCTTGAGAGTGATGGCTAAAATCATGAGAGAATGTTGGTATGCCAACGGAGCAGCCAGACTTACAGCTTTGAGGATTAAGAAGACATTGTCACAACTCAGTCAACAGGAAGGCATCAAAATGTAA
>ENSETET00000000699.1_ECHTE
ATGACTGCCCCGCGGCCGCGGCCTCGGCCTCGGCGGGCGCCCGGGCTGCTGTGGGCCGTCCTGCTGCTCGGCACTGCGGCCGNNNNNNNNNNNNNNNNNNNNNNNNNNNNNNNNNNNNNNNNNNNNNNNNNNNNNNNNNNNNNNNNNNNNNNNNNNNNNNNNNNNNNNNNNNNNNNNNNNNNNNNNNNNNNNNNNNNNNNNNNNNNNNNNNNNNNNNNNNNNNNNNNNNNNNNNNNNNNNNNNNNNNNNNNNNNNNNNNGATGTTGGTCTCACATTGGAGATCCCCAAGAATGTCACTATGAAGAATGTGTAGTAACCACCACCCCTCCCTCAATTCAAAATGGAACATACCGTTTCTGCTGCTGTAGTACAGACTTATGCAATGTCAACTTTACTGAAAATTTTCCACCTCCGGACACAACACCACTCAGTCCACCTCATTCCTTTAATCGAGATGAGACAATAATCATTGCTTTGGCATCAGTTTCTGCACTAGCTGTATTGATAGTTGCCTTATGCTTTGGATACAGGATGCTAACAGGAGACCGTAAACAAGGTCTTCACAGCATGGACATGATGGAGGCAGCAGCCTCAGAGCCTTCTCTGGACCTAGATAATCTGAAACTGTTAGAGCTGATTGGCCGTGGTCGATATGGAGCAGTGTATAAAGGTTCCTTGGATGAACGTCCAGTTGCTGTAAAAGTGTTTTCCTTTGCAAATCGTCAGAATTTTATTAATGAGAAGAACATTTACAGAGTGCCTTTGATGGAACATGACAACATTGCTCGCTTTATAGTTGGAGACGAGAGAGTAACTGCTGATGGGCGCATGGAATATTTGCTTGTGATGGAGTATTACCCCAATGGTTCCCTGTGTAAGTATTTGAGTCTTCATACAAGTGACTGGGTAAGCTCCTGCCGTCTGGCTCATTCTGTGACCAGAGGACTGGCTTATCTTCACACAGAATTACCACGAGGAGNNNNNNNNNNNNNNNNNNNNNNNNNNNNNNNNNNNNNNNNNNNNNNNNNNNNNNNNNNNNNNNNNNNNNNNNNNNNNNNNNNNNNNNNNNNNNNNNNNNNNNNNNNNNNNNNNNNNNNNNNNNNNNNNNNNNNNNNNNNNNNNNNNNNNNNNNNNNNNNNNGTTGGCACCATCCGATATATGGCACCAGAAGTGCTAGAAGGAGCTGTGAACCTAAGGGACTGTGAATCAGCTTTGAAACAAGTNNNNNNNNNNNNNNNNNNNNNNNNNNNNNNNNNNNNNNNNNNNNNNNNNNNNNNNNNNNNNNNNNNNNNNNNNNNNNNNNNNNNNNNNNNNNNNNNNNNNNNNNNNNNNNNNNNNNNNCCCACTTTTGAGATGCAAGTTCTGGTGTCCAGGGAAAAACAGAGACCTAAGTTCCCAGAAGCCTGGAAAGAAAATAGCCTGGCAGTGAGGTCCCTCAAGGAGACAATCGAAGACTGCTGGGACCAAGATGCTGAGGCTCGGCTTACTGCCCAGTGTGCAGAGGAGAGGCTGGCAGAACTGATGATGATCTGGGAGAGAAATAAACCCGTGAGCCCAACAGTTAACCCTATGTCCACTGCTATGCAGAACGAGCGCAACCTGTCACATAATAGGCGTATGCCAAAGATTGGCCCCTATCCAGATTATTCTTCTTCCTCATACATTGAAGACTCTATTCATCACACTGACAGCATTGTCAAGAATATTTCCTCTGAGCATTCAATGTCCAGCACACCTTTGGCTATAGGGGAAAAGAACCGAAACTCAATTAACTATGAACGACAGCAAGCACAAGCTCGAATCCCCAGCCCTGAAACAAGCGTCACCAGCCTGTCCACCAACACAACCACCACAAACACCACTGGCCTCACTCCAAGCACTGGCATGACCACTATATCTGAGATGCCATACTCAGATGAAACAAATCTGCATGCCACAAATGCTGCACAGCCAATTGGACCAACCCCTGTGTGCTTACAACTAACAGAAGAAGACTTGGAAACCAACAAGCTAGACCCAAAAGAAGTTGATAAGAACCTCAAGGAAAGCTCGGATGAGAATCTAATGGAACATTCTCTGAAGCAGTTCAGTGGGCCAGATCCCCTGAGCAGTACCAGTTCTAGCTTGCTTTACCCACTCATAAAGCTTGCAGTAGAAGTGACTGGACAGCAGGACTTCACACAGGCTACAAATGGCCAAGCATGCTTAATTCCTGATGTCCCATCTACTCAGATATATCCTCTCCCCNNNNNNNNNNNNNNNNNNNNNNNNNNNNNNNNNNNNNNNNNNNNNNNNNNNNNNNNNNNNNNNNNNNNNNNNNNNNNNNNNNNNNNNNNNNNNNNNNNNNNNNNNNNNNNNNNNNNNNNNNNNNNNNNNNNNNNNNNNNNNNNNNNNNNNNNNNNNNNNNNNNNNNNNNNNNNNNNNNNNNNNNNNNNNNNNNNNNNNNNNNNNNNNNNNNNNNNNNNTGCTGCCCCAACCCAGTTTTCCAATGAGGTAGTACCATCTGGCCAGACAGCCAACATAGTGGCACATAGAGCCCAAGAAATGCTGCAGAGTCAATTCATTGGCGAGGATACCCGGCTGAATATTACTTCCAGTCCTGATGAACATGAACCTTTACTAAGACGAGAACAACAGGCTGGCCATGATGAAGGTGTTTTGGATCGTCTTGTGGACAGGAGGGAACGGCCTCTAGAAGGCGGCCGAACTAACTCCAACAACAACAACAACAGTAACCCTCGTGCAGAGCAAGGTCACCTGACGCAGAGGGCTCCAAGCACAGCAGCAGATGCTGGACCGCCAAAGCCCAGAAGAGCACAGAGGCCTAATTCTCTGGATCTCTCAGCCACAAATATCCTAGATGGCAGCAGTATACAG
>ENSETET00000002161.1_ECHTE
ATGGCGGAGTCGGCCGGAGCCTCCTCCTTCTTCCCTCTTGTTGTCCTCCTGTTCGCGGGCAGCGGCGGGTCTGGGCTCTGGGGGATCCAGGCTTTTCAGTGTGCGTGCACCAACTGCCTGCAGACCAACTACACGTGTGAGACAAACCGGGCCTGCATGGTGTCCATTTTCAACCTGGACGGCATGGAGCACCACGTGCGCACCTGCATCCCCAAGGTGGAGCTGGTCCCCGCCGGGAAGCCCTTCTACTGCCTGAGCTCTGAAGACCTGCGAAACACCCACTGCTGCTACACGGACTTCTGCAACAAGATCGACCTGAGGGTGCCCAGTGGTCACCTCAAGGAGCCTGAGCACCCTTCCATGTGGAGCCCCGTGGAGCTGGTGAGCATCATCGCCGGGCCCGTGTTCCTCCTGTTTCTCATCATCATCACCGTCTTCCTTGTCATTAACTACCATCAGCGTGTCTATCACAACCGCCAGCGACTAGACATGGAGGACCCCTCCTGCGAGATGTGTCTCTCCAAAGACAAGACGCTGCAGGATCTCGTCTACGATCTCTCCACATCAGGCTCCGGCTCAGNNNNNNNNNNNNNNNNNNNNNNNNNNNNNNNNNNNNNNNNNNNNNNNNNNNNNNNNNNNNNNNNNNNNNNNNNNNNNNNNNNNNNNNNNNNNNNNNNNNNNNNNNNNNNNNNNNNNNNNNNNNNNNNNNNNNNNNNNNNNNNNNNNNNNNNNNNNNNNNNNNNNNNNNNNNNNNNNNNNNNNNNNNNNNNNNNNNNNNNNNNNNNNNNNNNNNNNNNNNNNNNNNNNNNNNATGGCACCTGGACTCAGCTGTGGCTGGTCTCCGACTACCACGAGCACGGCTCCCTGTTCGATTATCTGAACCGCTACACGGTGACCATCGAGGGCATGATCAAGCTGGCCCTGTCGGCCGCCAGTGGGCTGGCGCACCTGCACATGGAGATCGTGGGGACACAAGGGAAGCCTGGGATCGCCCATCGAGACTTGAAGTCAAAGAATATCCTGGTGAAGAAAAACGGCATGTGCGCCATCGCAGACCTGGGCCTGGCCGTGCGCCACGACGCAGTCACCGACACCATCGACATCGCCCCGAACCAGAGGGTGGGGACCAAACGGTACATGGCCCCCGAAGTCCTTGATGAGACCCTCAATATGAAACACTTTGACTCCTTCAAGTGTGCTGACATATATGCCCTGGGGCTCGTCTACTGGGAGATCGCTCGGAGATGCAACTCCGGAGGAGTCCATGAAGAATATCAGCTGCCATATTATGACTTAGTGCCCTCTGACCCTTCCATTGAGGAAATGCGAAAGGTTGTCTGTGACCAGAAGCTACGTCCCAACATCCCTAACTGGTGGCAAAGCTATGAG
>ENSETET00000004189.1_ECHTE
ATGGTAGATGGAGTGATGATTCTTCCTGTGCTGATGATGATTGCTTTCCCTTCCCCTAGTGTGGAAGNNNNNNNNNNNNNNNNNNNNNNNNNNNNNNNNNNNNNNNNNNNNNNNNNNNNNNNNNNNNNNNNNNNNNNNNNNNNNNNNNNNNNNNNNNNNNNNNNNNNNNNNNNNNNNNNNNNNNNNNNNNNNNNNNNNNNNNNNNNNNNNNNNNNNNNNNNNNNNNNNNNNNNNNNNNNNNNNNNNNNNNNNNNNNNNNNNNNNNNNNNNNNNNNNNNNNNNNNNNNNNNNNNNNNNNNNNNNNNNNNNNNNNNNNNNNNNNNNNNNNNNNGGAAATCCTTCCCTGGCACACAGAATTTCCACCTGGAGGTCGGCCTCATTATTCTGTCCGTGGTCTTCGCCGTCTGCCTTCTAGCTTGCCTCCTGGGAGTTGCTCTCCGAAAGTTTAAAAGGCGCAACCAGGAACGCCTCAATCCCAGAGATGTGGAGTACGGCACCATCGAGGGTCTCATCACCACCAACGTCGGAGACAGCACGTTAGCGGATTTATTGGATCATTCGTGTACGTCAGGAAGTGGCTCTGGGCTTCCTTTCCTCGTTCAAAGAACAGTGGCTCGTCAGATCACGCTGTTGGAGTGTGTCGGGAAAGGCAGGTACGGTGAGGTGTGGCGGGGCAGCTGGCAAGGGGAGAATGTCGCTGTGAAGATCTTCTCTTCCCGGGACGAGAAGTCGTGGTTCAGGGAAACAGAATTGTACAATACTGTGATGCTGAGGCATGAAAACATTTTAGGTTTCATTGCGTCAGACATGACATCGCGACACTCCAGTACCCAGTTGTGGTTAATTACGCATTATCATGAAATGGGATCATTGTACGACTATCTTCAGCTCACTACGCTGGATACGGTGAGCTGCCTTCGGATAGTGCTGTCAATAGCGAGTGGTCTTGCGCATTTGCACATCGAGATCTTTGGGACCCAAGGAAAGCCAGCCATCGCCCATCGCGATTTGAAGAGCAAAAACATCTTGGTTAAGAAGAATGGACAGTGTTGCATCGCAGATTTGGGCCTGGCAGTCATGCATTCCCAGAGCACTAATCAGCTTGACGTGGGGAACAATCCCCGTGTGGGTACCAAACGCTACATGGCTCCTGAAGTTCTCGACGAAACCATCCAAGTGGATTGCTTTGACTCTTACAAGAGGGTCGATATTTGGGCCTTTGGACTTGTTTTGTGGGAAGTAGCCAGGCGGATGGTGAGCAATGGCATCGTGGAAGATTACAAGCCACCCTTCTACGATGTTGTGCCCAATGACCCAAGCTTTGAGGACATGAGGAAGGTAGTCTGTGTGGATCAACAGAGGCCAAACATACCTAACAGATGGTTTTCAGACCCGACGCTAACGTCTCTGGCCAAGCTGATGAAGGAATGCTGGTATCAAAACCCATCCGCAAGACTCACAGCCCTGCGCATCAAAAAGACTTTGACCAAAATTGATAATTCCCTCGACAAATTGAAAACTGACTGTTGA
>ENSETET00000005296.1_ECHTE
ATGGAGGTGGCGGCCGCTGCTCCGCGTCCCCGGCGGCTGCTGCTCCTCGTGCTGACGGCGGCGGCGGCGGTGCTCCGGGGGACGGCGGCTTTACAGTGTTTCTGCCACCTCTGCACGAAGGACAATTTCACTTGTGTGACAGACGGGCTCTGCTTTGTCTCTGTCACAGAGACCACAGACAAAGTTATACACAATAGCATGTGCATCGCCGAGATCGACCTGATTCCTCGGGACAGGCCGTTTGTATGTGCACCGTCTTCCAAAGCTGGCTCTTCTACCACAACGTACTGCTGCAAGCAGGACCACTGCAATAAAATAGACATCCCAACTCCCGTAAAGCCACAGCCTGTCCTTAGCCCCGTCCAGCTGGCAGCTGTCATTGCTGGCCCAGTCTGCTTCGTCTGCATCTCACTCATGTTGATGGTCTATATCTGCCATAACCGCACTGTCGGCCACCATCGAGTGCCAAACGAAGAGGACCCCTCATTGGATCGTCCATTCATTTCGGAGGGCACTACACTGAAAGATTTGATTTATGATATGACAACATCAGGTTCTGGATCAGGTTTACCCTTGCTTGTCCAGAGAACAATAGCAAGAACGATTGTGCTACAAGAAAGCATTGGCAAAGGTCGCTTTGGAGAAGTCTGGAGAGGAAAGTGGCGGGGAGAAGAAGTCGCTGTGAAGATATTTTCATCTCGAGAAGAACGCTCATGGTTTCGTGAGGCAGAGATTTACCAAACCGTCATGCTANNNNNNNNNNNNNNNNNNNNNNNNNNNNNNNNNNNNNNNNNNNACAATGGTACATGGACGCAGCTCTGGTTGGTTTCAGATTACCATGAGCATGGATCTCTCTTTGATTATTTGAACAGATACACAGTTACTGTGGAAGGAATGATAAAACTCGCTCTGTCCACAGCAAGCGGACTTGCCCATCTTCACATGGAGATTGTTGGTACCCAAGAAAACCCAGCCATTGCACATAGAGACTTGAAGTCAAAGAATATCTTAGTCAAGAAGAACGGGACTTGCTGCCTCGCAGACTCGAGACTGGCAGTAAGACACGATTCAGCCACGGATACAATTGACATCGCTCCAAACCACAGAGCGCGAACAAAAACGTACATGGCCCCTGAAGTTCTAGATGATTCCATAAATATGAAACACTTTGAATCCTTCAAGCGTGCTGACATCTATGCAATGGGCTTAGTATTCTGGGAAATCGCTCGACGATGTTCCATCGGTGGAATTCATGAAGATTACCAGCTGCCTTATTATGATCTTGTACCTTCTGATCCATCAGTTGAAGAAATGAGAAAAGTTGTTTGTGAACAGAAGTTAAGACCAAATATTCCAAACAGATGGCAGAGCTGTGAAGCTTTGAGAGTAATGGCTAAAATTATGAGAGAATGCTGGTATGCCAACGGAGCAGCTAGACTGACTGCTTTGCGGATTAAGAAAACACTGTCTCAACTCAGTCAGCAGGAAGGCATCAAAATGTAA
>ENSETET00000007038.1_ECHTE
ATGACTCAGCTATATATTTACATCAGATTATTGGAAGCCTATCTGTTCATCATTTCTCATGTTCAAGGACAGAATCCACATAGTATGCTCCAGGGCACAGGGATGAAATCAGACTCTGAGCACAAAATAACAGAAAACGGAGCAACCTTAGCACCAGAGGATACCTTGCCTTTTCTTAAGTGCTACTGCTCAGGACATTGCCCAGATGATGCTGTTAATAACACATGCATAACCAATGGGCACTGCTTTGCCATCATAGAAGAAGATNNNNNNNNNNNNNNNNNNNNNNNNNNNNNNNNNNNNNNNNNNNNNNNNNNNNNNNNNNNNNNNNNNGATTCCCCAAGAGCCCAGCTCCGAAGGACAATAGAATGTTGTAGGACCAATTTGTGTAACCAGTATTTACAGCCTACACTGCCCCCTGTTGTGATAGGCCCCTTTTTGGATGGCAGCATCCGGTGGCTGGTTGTGCTCATTTCCATGGCTGTCTGCATAATAGCGATGATCATCTTCTTCAGCTGTTTTTGTTACAAACATTATTGCAAGAGCATCTCCAACAGACGTCGTTATAATCGTGACTTGGAGCAGGATGAAGCATTTATTCCATCTGGAGAATCATTAAAAGACCTCATTGACCAGTCACAAAGTTCTGGTAGTGGATCTGGGCTACCTTTATTGGTTCAGCGAACTATTGCCAAACAGATTCAGATGGTTCGACAGGTTGGTAAAGGCCGATATGGAGAAGTGTGGATGGGCAGGTGGCGGGGTGAAAAGGTGGCCGTCAAGGTGTTTTTCACCACTGAGGAAGCTAGCTGGTTCCGGGAAACAGAAATCTACCAAACTGTGCTTATGCGTCACGAAAACATCCTTGNNNNNNNNNNNNNNNNNNNNNNNNNNNNNNNNNNNNNNNNNNNNNNNNNNNNNNNNNNNNNNNNNNNNNNNNNNNNNNNNNNNNNNNNNNNNNNNNNNNNNNNNNNNNNNNNNNNNNNNNNNNNNNNNNNNNNNNNNNNNNNNNNNNNNNNNNNNNNNNNNNNNNNNNNNNNNNNNNNNNNNNNNNNNNNNNNNNNNNNNNNNNNNNNNNNNNNNNNNNNNNNNNNNNNNNNNNNNNNNNNNNNNNNNNNNNNNNNNNNNNNNNNNNNNNNNNNNNNNNNNNNNNNNNNNNNNNNNNNNNNNNNNNNNNNNNNNNNNNNNNNNNNNNNNNNNNNNNNNNNNNNNNNNNNNNNNNNNNNNNNNNNNNNNNNNNNNNNNNNNNNNNNNNNNNNNNNNNNNNNNNNNNNNNNNNNNNNNNNNNNNNNNNNNNNNNNNNNNNNNNNNNNNNNNNNNNNNNNNNNNNNNNNNNNNNNNNNNNNNNNNNNNNNNNNNNNNNNNNNNNNNNNNNNNNNNNNNNNNNNNNNNNNNNNNNNNNNNNNNNNNNNNNNNNNNNNNNNNNNNNNNNNNNNNNNNNNNNNNNNNNNNNNNNNNNNGGACAGTGATGAATGTCTGCGGGCAGTTTTGAAGCTAATGTCAGAATGCTGGGCCCATAATCCAGCCTCTAGGCTCACAGCATTGAGAATCAAGAAGACACTTGCCAAGATGGTGGAATCCCAAGATGTAAAGATTTGA
>ENSETET00000007411.1_ECHTE
TTGATGGTCACTCATAGGCCGTCCTTAGCACTCCATTGGGAATCACTGTGCGCGAGCTCTGGGCGCGGTGTGGCCGAGACCCGGGAGTGCACCTACTACAACGCCAACTGGGAGCTGGAGCGCACCAACCAGAGCGGCGTGGAGCGCTGCGAGGGCGAGCAGGACAAGCGGCTGCACTGCTACGCCTCGTGGCGCAACAGCTCGGGCTCCATCGAGCTGGTCAAGAAGGGCTGCTGGCTGGACGACTTCAACTGCTATGACCGNNNNNNNNNNNNNNNNNNNNNNNNNNNNNNNNNNNNNNNNNNNNNNNNNNNNNNNNNNNNNNNNNNNNNNNNNNNNNNNNNNNNNNNNNNNNNNNNNNNNNNNNNNNNNNNNNNNNNNNNNNNNNNNNNNNNNNNNNNNNNNNNNNNNNNNNNNNNNNNNNNNNNNNNNNNNNNNNNNNNNNNNNNNNNNNNNNNNNNNNNNNNNNNNNNNNNNNNNNNNNNNNNNNNNNNNNNNNNNNNNNNNNNNNNNNNNNNNNNNNNNNNNNNNNNNNNNNNNNNNNNNNNNNNNNNNNNNNNNNNNNNNNNNNNNNNNNNNNNNNNNNNNNNNNNNNNNNNNNNNNNNNNNNNNNNNNNNNNNNNNNNNNNNNNNNNNNNNNNNNNNNNNNNNNNNNNNNNNNNNNNNNNNGACAAGCAGTCTTGGCAGAGCGAGCGGGAGATCTTCAGCACCCCGGGCATGAGGCACGAGAACCTGCTGCAGTTCATCGCAGCCGAGAAGCGTGGCTCCAACCTGGAGATGGAGCTCTGGCTCATCACGGCCTTCCATGACAAGGGCTCCCTCACGGATTACCTCAAGGGGAACATCATCACGTGGAACGAGCTGTGCCACGTGGCAGAAACGATGTCGCGAGGCCTCTCGTACCTGCACGAGGACGTGCCCTGGTGCCGCGGAGAGGGCCACAAGCCGTCGATTGCCCACAGGGACTTCAAAAGTAAGAATGTATTGCTGAAAAACGACCTCACGGCCGTGCTGGCTGACTTTGGCTTGGCCGTTCGATTTGAGCCAGGAAAACCTCCGGGGGACACCCACGGGCAGGTAGGCACCCGGAGGTACATGGCCCCCGAGGTGCTGGAGGGCGCCATCAACTTCCAGAGAGATGCCTTCCTACGCATTGACATGTATGCCATGGGGTTGGTGCTGTGGGAGCTGGTGTCCCGCTGCAAGGCCGCTGATGGGCCTGTGGATGAGTACATGCTGCCGTTTGAGGAAGAGATTGGCCAGCACCCATCACTGGAGGAGCTACAGGAGGTGGTCGTGCACAAGAAGATGCGTCCCACCATTAAAGACCACTGGCTGAAGCACCCGGGCCTGTCCCAGCTCTGCGTGACCATTGAGGAGTGCTGGGACCACGATGCCGAGGCCCGCCTGTCCGCTGGCTGCGTAGAGGAGCGGGTGTCCCTGATCCAGAGGTCGGTCCACAGCACCATGTCAGACTGTCTTGTGTCCCTCGTGACCTCCGTCACCAACGTGGACTTGCCCCCTAAGGAGTCCAGCATCTGA
>ENSETET00000010062.1_ECHTE
ATGGCCTTGGGCGCCCCCAGGAGGGATCTTCTGATGCTACTCATGGCCCTTGTGACCCCGGGAGACCCTGTGAGGTCCTCTGGGGGGTCGCTGGTGAACTGTACCTGTAAGAGCCCGGAGTGCAGGGGGCCGATCTGCCAGGGGGCCTGGTGCACAGTAGTGCTGGTTCAGGAGGAGGGTGTGTCCCGGGAACATCGAAGCTGCGGGACCCGGGACCCAGAGCTGTGCAGGGGCCGCCCCACGGAGTTCTTCAACCACTACTGCTGCTACAAGTCCTTCTGCAACCAAAACGTGTCCCTGACGCTGAAGGCCACCCCTTCAGAGCAGCCTTCCGGGGATGGCCAGCTACCTCTGGTGCTGGGCCCTGTGCTGGCTTTGCTGGCCCTGATAGCCCTGGGTGCCCTGGCCCTGTGGCACATCCGCCGGCGGCGGCGGAAGAACCGAGGCCTGCACAGCCAGCTGGGCGAGTCCAGCATCATCCTGAAGGCATCCGAGCAGAGGGACAGCATGCTCGGGGACCTGCTGGACAGTGACTGCACCACAGGCAGTGGCTCAGGGCTCCCTTTCCTGGTACAGAGGACAGTGGCGCGGCAGGTCGCCCTGATGGAGTGCGTAGGAAAAGGCCGCTACGGCGAGGTGTGGCGGGGCCTGTGGCACGGGGAGAGCGTGGCTGTCAAGATCTTCTCCTCCAGGGACGAGCAGTCCTGGTTCCGGGAGACGGAGATCTACAACACAGTCCTGCTCAGACACGACAACATCCTAGGCATGACCTCCCGCAACTCGAGCACGCAGCTGTGGCTCATCACGCACTACCACGAGCACGGTTCGCTCTACGACTTCCTGCAAAGACAGACGCTGGAGCCCCAGCTGGCCCTGCAGCTGGCTGTGTCCGCGGCCTGCGGCCTGGCCCATCTGCACGTGGAGATCTTCGGCACGCAGGGCAAACCGGCCATCGCCCACCGCGACCTCAAGAGCCGCAACGTGCTCGTGAAGAGCAACCTGCAGTGCTGCATCGCCGACCTGGGCCTGGCGGTGATGCACTCCCAGAGTAGCGACTACCTGGACATTGGCAACAACCCGAGAGTGGGCACCAAGCGGTACATGGCCCCCGAGGTGCTGGACGAGCAGATCCGCACTGACTGCTTCGAGTCTTACAAGTGGACCGACATCTGGGCCTTCGGCCTGGTGCTGTGGGAGATCACCAGGCGGGTCATTGTCAATGGAATCGTGGAGGACTACAGGCCACCCTTCTATGATGCGGTGCCCAATGACCCCAGCTTTGAGGACATGAAGAAGGTGGTGTGTGTTGACCAGCAGACCCCTGTTATCCCCAACCGGCTGGCTGCAGACCCGGTCCTCTCAGGGCTGGCTCAGATGATGCGGGAGTGCTGGTACCCCAACCCCTCTGCCCGCCTCACCGCGCTGCGCATCAAGAAGACGCTGCAGAAACTCAGCAGCAGCCCCCGAAAACCCAAAGCGACCCACTAG
>ENSETET00000010817.1_ECHTE
ATGACCCCGGCGCTGCGCTCCGTGCTCCGCCCGGTGCTCCTGCTGCTGGTCGCCGCCGCCACGCTCTCGGCAGNNNNNNNNNNNNNNNNNNNNNNNNNNNNNNNNNNNNNNNNNNNNNNNNNNNNNNNNNNNNNNNNNNNNNNNNNNNNNNNNNNNNNNNNNNNNNNNNNNNNNNNNNNNNNNNNNNNNNNNNNNNNNNNNNNNNNNNNNNNNNNNNNNNNNNNNNNNNNNNNNNNNNNNNNNNNNNNNNNNNNNNNNNNNNNNNNNNNNNNNNNNNNNNNNNNNNNNNNNNNNNNNNNNNNNNCATCACCAAATGCCCCCAAACTCAGACCCACGGAGCTGATCATCATCATTACTGTTCCCATTTGCCTCTTGTCCCTTGCTGCGATGCTGACGATATGGGCCTGCCAAGGCCGACCGTGCACGTACAGGACAAAAACGAGGCAGAGCGTGGAGGAACCACCAGAGTACAATCTAGTCCGTGCTGGGAAGACGCTTCAGGATCTGATTTGTGATGTGACGGCTTCTGGATCGGGCTCAGGTCTGCCTCTTTTGGTTCAAAGAACAATCGCACGGACAATTGTACTTCAGGAAATAGTGGGGAAAGGGAAATTTGGTGAGGTGTGGCATGGAAGATGGTGTGGGGAAGACGTGGCTGTGAAAATCTTCTCCTCCAGAGATGAAAGATCTTGGTTTCGTGAGGCAGAAATTTACCAGACTGTTATGCTGCGACATGAAAACATCCTTGGTTTCATTGCTGCTGACAACAAAGNNNNNNNNNNNNNNNNNNNNNNNNNNNNNNNNNNNNNNNNNNNNNNNNNNNNNNNNNNNNNNNNNNNNNNNNNNNNNNNNNNNNNNNNNNNNNNNNNNNNNNNNNNNNNNNNNNNNNNNNNNNNNNNNNNNNNNNNNNNNNNNNNNNNNNNNNNNNNNNNNNNNNNNNGCAAGCCTGCTATTGCTCATCGAGATATAAAATCAAAAAATATCTTAGTGAAAAAATGTGAAACTTGTGCCATAGCTGACTTAGGGCTGGCTGTGAGGCATGATTCAGTACTGAACGCCATTGACATACCTCAGAATCCTAAAGTGGGAACCAAGAGGTACATGGCTCCTGAAGTGCTCGATGAGACCATAAATGTGAATATCTTTGAGTCCTTCAAACGTGCTGACATTTACTCCATTGGTCTGGTCTATTGGGAAATAGCCCGTAGGTGCTCAGTTGGAGGAATTGTAGAAGACTACCAGTTGCCTTATTATGACTTGGTGCCTTCAGATCCCTCATTAGAGGAAATGAGAAAAGTCGTCGACCAGAAACTTCGACCAAATATCCCGAACCAATGGCAGAGNNNNNNNGCACTCCGAGTCATGGGGAGAATAATGCGGGAATGTTGGTATGCCAACGGGGCAGCTCGCCTCACTGCCCTCCGTATTAAGAAGACGATTTCTCAGCTTTGCACCAAGGACGACGGCAAAGCCTCG
>ENSETET00000014734.1_ECHTE
ATGGGGACTCTGGGCCTTTGGGCAGTGCTCCTCACAGCTGTGCAGGNNNNNNNNNNNNNNNNNNNNNNNNNNNNNNNNNNNNNNNNNNNNNNNNNNNNNNNNNNNNNNNNNNNNNNNNNNNNNNNNNNNNNNNNNNNNNNNNNNNNNNNNNNNNNNNNNNNNNNNNNNNNNNNNNNNNNNNNNNNNNNNNNNNNNNNNNNNNNNNNNNNNNNNNNNNNNNNNNNNNNNNNNNNNNNNNNNNNNNNNNNNNNNNNNNNNNNNNNNNNNNNNNNNNNNNNNNNNNNNNNNNNNNNNNNNNNNNNNNNNNNNNNNNNNNNNNNNNNNNNNNNNNNNNNNNNNNNNNNNNNNNNNNNNNNNNNNNNNNNNNNNNNNNNNNNNNNNNNNNNNNNNNNNNNNNNNNNNNNNNNNNNNNNNNNNNNNNGCAAGTCCTGGACCTGGACGGCGCCCTTGCTGCTGCTGCTGCTGCTGCTGTTGCTGCTCGTGCTGCTCCTTCTGGGTACCTTCACCTTGAGCCTGCTGCAGAGGAAGGCCTGCCGAGGGCGAGCGCCCAGGCCTGACTCCGGTGGAGGCTGCCGAGAGGAGCTGCGGGAGCTGCCTGGGTTGTGCTTCTCACAGGTCCTGCGGGAAGGAGGCCACGCGATGGTGTGGGCCGGGAAACTGCACGGGGAGCCGGTGGCCATCAAGGCCTTCCCGGCGAGGGCGGTAGCCCAGTTTCGAACCGAGCGAGCCGTGTACGAGCTGCCGGGCCTGCAGCACGAGCACATTGTCCGCTTCATCGCCGCCTGCAAGGGGAGCCCTGGTGCCCTGCCCTGTGGGCCCCTCCTGGTCCTGGAGCTGCACCCCAAGGGCTCCCTGTGCCACTACCTGACCCAGAATAGTAGTGACTGGGGCAGTTCCTTGCGGATGGCACTGTCCCTTGCCCAGGGCCTGGCATTTCTCCATGAGGAACGCTGGCGGGATGGTCAATATAAACCAGGCATCGCCCACCGAGACCTGAGTAGCCAGAATGTGCTCATTCGGGAAGATGGGTCATGTGCCATTGGAGACTTGGGCCTCGCCTTAGTGCTCCCTGGCCTTGCGCAGCCCCCGGCCTGGACCCCCATTCAACCTAGAGGCCCAGCTGCCATCATGGAGGCTGGCACCCACAGGTACATGGCCCCTGAGCTCTTGGACAAAACTCTGGACCTACAGGACTGGGGCACAGCCCTCCGGCAAGCGGATGTGTACTCTCTGGCTCTGCTCCTGTGGGAGATACTGAGCCGCTGCCCAGATTTGCAGCCTGACAGCAGATCACCACCCTTTCAACTGGCCTATGAGGCCGAGCTAGGCAGCAACCCCAGCACCTTCGAGCTCTGGGCCTTGGCAGTGGAGGAAAGACGCCGCCCCTTCGTCCCACCCACCTGGCGCTTCTTCACTGCAGAGCCTGGTGAGCTGAGGGAGCTCCTGGAGGACTGCTGGGACGCAGACCCAGAAGCGAGGCTGACGGCAGAGTGTGTGCAGCAGCGCCTGGCCTCCCTGGCTCGCCCGCAGGAGGTCCGCCGCCGCCCACAGGGCGGTCCCCAACGCTGCCTGCCTCTCTGCCCACCAGACAGCGCATCAGCTCGTGCCCCTGCCATGCTCCCCTGTAGGCCTCAGCTGAGAGTCTGCCACGACAGCGGTCAGGGCCCTTGCCCCAGGCATCCTTCACCTACCTGTGCCAGGTCTCATGTGCAC
>ENSETET00000018442.1_ECHTE
ATGCTTTTGCGAAGTTCAGGAAAATTAAGTGTGGGCACCAGGAAAGAGGATGGAGAGAGCACAGCTCCCACCCTGCGTCCAAAGATCTTGCGTTGTAAGTGCCACCACCACTGCCCAGAAGACTCAGTCAACAATATCTGCAGTACAGACGGATACTGTTTCACGATGATAGAAGAAGATGATTCTGGGATGCCCGTGGTCACTTCTGGATGCTTAGGACTAGAAGGCTCAGATTTTCAGTGTCGGGACACCCCCATTCTTCATCAGAGAAGATCGATCGAATGCTGCACAGAACGGAATGAATGTAATAAAGATCTACACCCTACACTCCCTCCACTGAAAAACAGAGNNNNNNNNNNNNNNNNNNNNNNNNNNNNNNNNNNNNNNNNNNNNNNNNNNNNNNNNNNNNNNNNNNNNNNNNNNNNNNNNNNNNNNNNNNNNNNNNNGTATAAGAGACAAGAAACCAGACCTCGGTACAGCATTGGTTTAGAACAGGATGAGACTTACATTCCTCCTGGAGAATCCTTGAGAGACTTGATCGAACAGTCTCAAAGCTCAGGAAGTGGATCGGGCCTCCCTCTGCTGGTCCAAAGGACTATAGCTAAGCAGATTCAGATGGTGAAACAGATTGGCAAAGGTCGCTATGGGGAAGTTTGGATGGGAAAGTGGCGTGGCGAAAAGGTAGCTGTGAAAGTGTTCTTCACCACAGAGGAAGCCAGCTGGTTCCGAGAGACAGAAATATACCAGACAGTGCTGATGAGGCATGAAAATATTTTGGGGTTCATTGCTGCAGATATCAAAGGAACAGGTTCTTGGACTCAGCTATACCTAATCACAGACTATCATGAAAATGGGTCCCTCTACGATTATCTGAAGTCTACCACCCTAGATACCAAAGCAATGCTGAAACTAGCCTATTCTTCTGTCAGTGGCTTGTGTCACTTACACACCGAAATCTTCAGCACACAAGGCAAGCCGGCGATTGCCCACCGAGACCTGAAAAGCAAGAACATCCTGGTGAAGAAGAATGGAACTTGCTGTATCGCTGACCTCGGCCTGGCTGTAAAATTTATTAGTGACACGAATGAAGTGGACATACCCCCCAACACGAGAGTCGGCACCAAACGCTACATGCCTCCTGAAGTGTTGGATGAGAGCTTGAATCGAAATCACTTTCAGTCCTATATCATGGCCGACATGTACAGCTTCGGACTCATCCTCTGGGAGGTTGCTAGGAGATGTGTGTCAGGAGNNNNNNNNNNNNNNNNNNNNNNNNNNNNNNNNNNNNNNNNNNNNNNNNNNNNNNNNNNNNNGGACATGAGGGAGATTGTGTGTATCAAGAAGCTGCCCTCCTCCCCACAGAGCAGCGACGAGTGTCTGCGGCAGATGGGGAAGCTCATGACGGAGTGCTGGGCTCACAACCCCGCGTCGCGGCTGACAGCCCTGCGTGTGAAGAAGACCCTGGCCAAAATGTCAGAGTCCCAGGACATCAAACTCTGA
>ENSETET00000018934.1_ECHTE
ATGGGCCGGGGACTGCTCCGGGGCCTGTGGCCGCTGCTGCACTTGGTCCTGTGGACGCGCTTCGCCAGCACGATCCCGCAGCACGTCCAGAAGACGGATGCAGGAATGGAGGGCCACAGAGATGAAATCTACCCTGGCTATAAAAGCATTGCTCATCCACTTAGTGTTCTTAACGAGGACCCGATGGTCGTGGACGAAAATGGTGCAATCAAGTTGCGACAACTGTGTAAATTTTGCGATGTGAGGTTTTCTACCTGTGACAACCAAAAATCCTGCCTGAGCAACTGCAGCATCACGGCTATCTGTGAGCAATCCTACGAAGTCTGTGTGGCTGTCTGGAGAAAAAACGATGAGAACATAACGCTAGAGACCATGTGCCATGACCCTGAGCTCCCGTACCAGGGCGTTATTTCTCTGGAGGACTTTAGGTCGACAAAGTGCATTATGAAGGAGAAGAAAATGTCTGGGGAGACCTTCTTCATATGCTCCTGCAGTGCTGATGAGTGCAATGACCAAGTCTTCTTCTCTGAAGAGTATAACACCAACAGCCAAGATTTGTTTTTGGTCATTGCCCAAGTGACCGGCGTCAGCCTCTTGCCGCCGCTGGTCATCGCCATCGCGGTGATTGTCACCTTCTACTGCTACCGTGTCCACCGGCAGCAGAAGCTGAGCTCGTCCTGCGGCACCACCAAGCCGCGGAAGCTCATGGAGTTCAGCGAGCATTACGCCATCATTCTGGAAGACGACCGCTCGGACATCAGCTCCACCTGCGCTAACAACATCAACCACAACACAGAGCTGCTGCCCATTGAGTTGGACACGCTGGTTGGGAAGGGCCGCTTCGCCGAGGTCTACAAGGCCAAGCTGAAGCAGAACACGTCCGAGCAGTTCGAGACCGTGGCCGTCAAGATCTTCCCCTNNNNNNNNNNNNNNNNNNNNNNNNNNNNNNNNNNNNNNNNNNNNNNNNNNNNNNNNNNNNNNNNNNNNNNNNNNNNNNNNNNNNNNNNNNNNNNNNNNNNNNNNNNNNNNNNNNNNNNNNNNNNNNNNNNNNNNNNNNNNNNNNNNNNNNNNNNNNNNNNNNNNNNNNNNNNNNNNNNNNNNNNNNNNNNNNNNNNNNNNNNNNNNNNNNNNNNNNNNNNNNNNNNNNNNNNNNNNNNNNNNNNNNNNNNNNNNNNNNNNNNNNNNNNNNNNNNNNNNNNNNNNNNNNNNNNNNNNNNNNNNNNNNNNNNNNNNNNNNNNNNNNNNNNNNNNNNNNNNNNNNNNNNNNNNNNNNNNNNNNNNNNNNNNNNNNNNNNNNNNNNNNNNNNNNNNNNNNNNNNNNNNNNNNNNNNNGTCGGAACCGCACGATACATGGCCCCAGAAGTCCTGGAGTCCAGGATGAATCTGGAGAACGTTGAGTCCTTCAAGCAGACAGATGTCTACTCCATGGCGCTTGTCCTCTGGGAGATGACATCGCGCTGTAATGCANNNNNNNAAGTGAAAGATTACGAGCCCCCCTTTGGCTCCAAGGTGCGGGAACACCCCTGTGTGGAGAGCATGAAGGACAATGTGTTACGAGACCGAGGGCGACCAGAAATCCCCAGCTCCTGGCTCAGCCACCAGGGCATCCAGATGGTGTGCGAAACGCTGACCGAGTGCTGGGACCATGACCCCGAGGCCCGTCTCACCGCCCAGTGCGTGGCAGAGCGCTTCAGTGAGCTGGAGCAGCTGGACAGGCTCTCGGGGAGGAGCTGCTCCGAGGAGAAGATTCCCGAAGACGGCTCACTGAACACTACCAAGTAG
>ENSFCAT00000000265.1_FELCA
ATGACCTTGGACTCCCTCAGGAGAGGCTTTCTGATGCTACTGATGGCCTTGGGCTTGACCCAGGGAGACCCTGTGAAGCCCTCCCGGGGCCCGCTGGTGACCTGCACGTGTGAGGGTCCAACCTGCAGGGGGTCCACCTGCCAGGGGGCCTGGTGCATAGTAGTGCTGGTGCGGGAGGAGGGCGGACAACCCCAGGAGCATCGGGGCTGTGGGAGCCTGCATGAGGAGCTATGCAAGGGGCGTCCCACCGAGTTCGTCAACCACTACTGCTGCTACAGCTCCCTGTGCAACCAAAACGTGTCTCTGGCACTGGATGACACCCAGACTCCTCCAGAACAGCCGAAAGTAGACGGCCAGCTGCCTCTGATCCTGGGCCCTGTGCTGGCCTTATTGGTCCTGGTGGCCCTGGCTGCCCTGGGCCTGTGGCATGTCCGGCGGCGGAGGCGGGAGAAGCAGAGGTGTCTGCGCAGCGATCTGGGCGAGTCCAGCCTCATCCTGAAGGCGTCGGAGCAGGGGGACAGCATGCTGGGGGATCTCCTGGACAGTGACTGCACCACGGGCAGTGGCTCAGGACTGCCCTTCCTGGTGCAGAGGACAGTGGCACGGCAGGTGGCCCTGGTGGAGTGTGTAGGAAAGGGCCGCTACGGCGAGGTGTGGCGCGGCCTGTGGCATGGTGAGAGCGTGGCCATCAAGATCTTCTCTTCAAGGGATGAACAGTCCTGGTTCCGGGAGACGGAGATCTACAATACGGTGCTGCTCAGACACGACAACATTCTAGGCGGGGAATGCTACATGACTTCCCGCAATTCGAGCACACAGCTGTGGCTCATCACGCACTACCACGAGCATGGGTCACTCTATGACTTTCTGCAGAGGCAGACGCTGGAGCCCCAGCTGGCCCTGAGGCTGGCTGTATCGGCCGCCTGCGGCCTGGCACACTTGCACGTGGAGATCTTTGGCACGCAGGGCAAACCGGCCATCGCCCACCGGGACCTCAAAAGCCGCAATGTGTTGGTCAAGAGCAACCTCCAGTGCTGCATCGCCGACCTGGGCCTGGCTGTGATGCACTCCCAGGGTAGTGATTACCTGGACATCGGAAACAACCCACGAGTGGGCACCAAGCGGTACATGGCCCCTGAGGTGCTGGAAGAGCAGATCCGCACCGACTGCTTCGAGTCCTACAAGTGGACAGACATCTGGGCCTTTGGCCTGGTGCTGTGGGAGATCGCCCGTCGGACCATTGTCAATGGCATCGTGGAGGACTACCGGCCACCCTTCTATGACGTGGTGCCCAATGATCCCAGCTTTGAGGACATGAAGAAGGTGGTGTGTGTTGATCAGCAGACCCCCACCATCCCCAACCGGCTGACCGCAGACCCGGTCCTCTCAGGCCTGGCTCAGATGATGCGGGAGTGCTGGTACCCCAACCCTTCTGCCCGCCTCACGGCTCTGCGGATCAAGAAGACACTACAGAAACTCAGCAACGGTCTCGAGAAGCCCAAAGTGATTCGCTAG
>ENSFCAT00000000266.1_FELCA
CTGCAGTGTGCATGTACCAGCTGCCTCCAGGCCAACTACACGTGTGAAACAGATGGGGCCTGCATGGTTTCCATTTTCAACCTGGATGGGATGGAGCACCACGTGCGCACCTGCATCCCCAAAGTGGAGCTGGTCCCCGCCGGGAAACCCTTCTACTGCCTCAGCTCTGAGGACCTCCGCAACACCCACTGCTGCTATACTGACTTCTGCAACAGGATCGACCTTAGGGTGCCCAGTGGTCACCTCAAGGAGTCTGAGCACCCTTCCATGTGGGGCCCCGTGGAGCTGGTAGGCATTATTGCTGGCCCAGTGTTCCTCCTGTTTCTCATCATCATCATTGTTTTCCTTGTCATTAACTATCATCAGCGTGTCTATCACAACCGCCAGAGACTGGATATGGAAGATCCCTCGTGTGAGATGTGTCTCTCCAAAGACAAGACGCTCCAGGATCTTGTCTACGATCTCTCCACATCAGGGTCTGGTTCAGGGTTGCCCCTTTTTGTCCAGCGCACAGTGGCCCGAACCATCGTTTTACAGGAGATTATTGGCAAGGGCCGGTTTGGGGAAGTGTGGCGTGGCCGCTGGAGGGGTGGCGATGTCGCGGTGAAGATTTTCTCTTCTCGTGAAGAACGGTCTTGGTTCCGGGAAGCAGAGATCTACCAGACAGTCATGCTGCGCCATGAGAACATCCTTGGATTTATTGCTGCTGACAATAAAGATAATGGCACCTGGACACAGCTGTGGCTCGTCTCAGACTACCATGAGCATGGCTCCCTGTTTGATTATCTTAACCGGTACACGGTGACAATCGAGGGGATGATTAAGCTGGCCTTGTCTGCGGCTAGTGGGTTAGCCCACCTGCACATGGAGATTGTGGGTACCCAAGGGAAGCCTGGAATTGCTCATCGAGACTTAAAATCAAAGAACATCCTGGTGAAGAAAAATGGCATGTGCGCCATTGCAGACCTGGGCCTGGCTGTCCGCCATGATGCGGTCACTGACACCATTGACATTGCCCCAAATCAGAGGGTGGGAACCAAACGATACATGGCCCCCGAAGTACTCGATGAGACCATTAATATGAAGCACTTTGACTCCTTCAAATGCGCCGATATCTATGCGCTCGGCCTTGTGTATTGGGAGATTGCTCGAAGATGCAATTCTGGAGGAGTCCATGAAGAGTATCAGCTACCATATTATGACTTAGTGCCCTCTGACCCTTCCATTGAGGAAATGCGAAAGGTCGTATGTGACCAGAAGCTACGTCCCAACATCCCCAACTGGTGGCAGAGTTACGAGGCACTGCGGGTCATGGGGAAGATGATGCGAGAGTGCTGGTACGCCAACGGCGCGGCCCGCCTGACTGCCCTGCGCATTAAGAAGACCCTCTCACAGCTCAGCGTGCAGGAAGACGTGAAGATCTAA
>ENSFCAT00000003157.1_FELCA
TCCGGGCGTGGAGAGGCCGAGACCCGGGAGTGCATTTACTACAACGCCAACTGGGAGCTGGAGCGCACCAACCAGAGCGGCCTGGAGCGCTGCGAGGGCGAGCAGGACAAGCGGCTGCACTGCTACGCCTCCTGGCGCAACAGCTCGGGCACCATCGAGCTCGTCAAGAAGGGCTGCTGGCTGGACGACTTCAACTGCTATGACAGGCAGGAGTGTGTGGCCACCGAGGAGAACCCCCAGGTGTACTTCTGCTGCTGTGAAGGCAACTTCTGCAACGAGCGCTTCACCCACTTGCCAGAGGCTGGGGGCCCAGAAGTCACGTACGAGCCACCCCCGACAGCCCCCACCCTGCTCACGGTGCTGGCCTACTCGCTGCTGCCCATTGGGGGCCTCTCCCTCATCGTCTTGCTGGCCTTCTGGATGTACCGGCATCGCAAGCCCCCCTACGGCCACGTGGACATCCACGAGGACCCTGGGCCTCCACCTCCGTCCCCTCTGGTGGGCCTGAAGCCACTGCAGCTGCTGGAGATCAAGGCCCGGGGGCGCTTTGGTTGTGTCTGGAAGGCACAACTCATGAATGACTTTGTGGCTGTCAAGATCTTCCCGCTCCAGGACAAGCAGTCATGGCAGAGCGAACGGGAGATCTTCAGCACACCCGGCATGAAGCATGAGAACCTGCTGCAGTTCATCGCCGCCGAGAAGCGAGGCTCCAGCCTTGAGGTGGAGCTGTGGCTCATCACAGCTTTCCATGACAGGGTGGGCACGCGGCGTTACATGGCCCCTGAGGTGCTTGAGGGAGCCATCAACTTCCAGAGAGATGCCTTCCTGCGCATCGACATGTATGCCATGGGGCTGGTGCTGTGGGAGCTTGTGTCCCGCTGCAAGGCCGCGGACGGACCCGTGGACGAGTACATGCTGCCCTTTGAGGAAGAGATCGGCCAGCACCCGTCACTGGAGGAGCTGCAGGAGGTGGTCGTGCACAAGAAGATGCGGCCCGCCATTAAGGATCACTGGCTGAAGCACCCG
>ENSFCAT00000004385.1_FELCA
AATATGGAAATGGAAGCCCAGAAAGATGAAACCATCAGGCATTTTAACAATGGCATGATGGTCACCGACAACAATGGTATCATCAAGTTTCCGCAATTGTGCAAATTTTGTGATGTGAGATCTTCCACCTGTGACAGTCAGAAATCCTGCCTGAGCAACTGCAGCATCACGTCTATCTGCGAGAGGCCACACGAAGTCTGTCTGGCCGTCTGGAGAAAGAACGATGAGAACATAACCCTAGAGACGCTTTGCCATGACCCCAAGGTTACCTACCATGGAATTGCTCTTGAGGACTCTGCTTCTCCCAAGTGTATTATGAAGGAAAAAAAGGTGTTGGGCGAGACTTTCTTTATGTGTTCCTGTAGCACCGATGAATGCAATGACTACATCATCTTCTCAGAAGACCGCTCTGACATCAGCTCTACCTGCGCCAACAACATCAACCACAACACAGAGCTGCTGCCCATTGAGCTGGACACCCTGGTGGGCAAAGGCCGCTTCGCCGAGGTCTACAAGGCCAAGCTGAAGCAGAACACTTCTGAACAGTTCGAGACCGTGGCGGTCAAGATCTTCCCTTACGAGGAGTACGCCTCCTGGAAGACGGAGAAGGACATTTTCTCAGACATCAACCTGAAGCACGAGAACATACTGCAGTTCCTGACAGCCGAGGAGCGCAAGACGGAGCTGGGGAAGCAGTACTGGCTGATCACGGCCTTCCACGCCAAGGGCAACCTGCAGGAGTACCTGACGCGGCACGTCATCAGCTGGGAGGACCTGCGCACGCTGGGCAGCTCCCTCGCCCGGGGCATCGCCCACCTGCACAGCGACCACACCCTGTGCGGGAGGCCCAAGATGCCCATCGTGCACAGGGACCTCAAGAGCTCCAATATCCTCGTCAAGAACGATCTGACCTGCTGCCTGTGTGACTTTGGGCTTTCCCTGCGTCTGGACCCGACCCTGTCTGTGGATGACCTGGCCAACAGCGGGCAGGTGGGAACTGCAAGATACATGGCTCCAGAAGTCCTAGAGTCCAGGATGAATTTGGAGAATGTTGAGTCCTTTAAGCAGACGGATGTCTACTCCATGGCTCTGGTCCTCTGGGAAATGACATCTCGCTGTAATGCGGTCGGAGGCATCCAGATGGTGTGCGAGACTCTGACCGAGTGCTGGGACCATGACCCGGAGGCCCGGCTCACGGCCCAGTGCGTGGCAGAGCGCTTCAGTGAACTGCAGCACCTGGACAGGCTCTCGGGGAGGAGCTGCTCCGAGGAGAAGATTCCCGAAGATGGCTCGTTGAACACTACCAAATAG
>ENSFCAT00000005896.1_FELCA
ATGCTGGGGACTCTGGGCCTTTGGGTACTCCTCCCCATAGCTGTGCAAGCACCCCCAAGCAGGCGGACCTGTGTGTTCTTTGAGGCCCCTGGAGTGCGGGGAAGCACAAAGACACTGGGGAAGCTGCTAGATGCAGGACCAGGGCCCCCCAGGGTTATCCGCTGCCTCTACAGCCGCTGCTGTTTTGGGATCTGGAACCTGACCCAACACCAGGCACAGGTGGAGATGCAAGGATGCCGAGACAGTGATGAGCCAGACTGTGAGGCCCCCCACTGTGAGCTGAGCCCCCGAGCCCACCCTGGCCCCAGGTCCACTCTCTTCACCTGCTCCTGTGGCACTGACTTCTGCAATGCCAATTACAGCCATCTGCCTCCTCCAGGGAGCCCTGGGACTCCTGGCTCCCAGGGTCCCCAAGCTGTCCCAGGCGAGTCCATCTGGATGGTGCTGGTGCTGCTGGGGCTATTCCTCCTCCTCCTGCTGCTGCTGGGCAGCATCATCTTGGCCCTGCTACGGCGAAAGGCCTGCAGAGTCCAAGGTGGCCCAGAGCCAGAGCCAGAGCCAGAGCCAGGCTCAGGCAGGGACTGGAGTGCTGAGCTGCCCGAGCTGCCTGAGCTGCCCGAGCTGTGTTTCTCCCAGGTAATCTGGGAAGGAGGTCACACAGTGGTGTGGGCTGGGCAGCTGCAAGGCAAGCTGGTAGCCATCAAGGCCTTCTCCCTGAGGGCCGTGGCCCAGTTCCAAGCTGAGAGAGCACTATACGAACTGCCAAGCCTACAGCACGACCACATTGTCCGCTTTATCACCGCCAGCAGAGGGGGCCCTGGGCCCTTGCCCTGTGGGCCCCTGCTGGTACTGGAGCTGCACCCAAAGGGCTCCCTGTGCCACTACTTGACCCAGCACACCAGTGACTGGGGAAGTTCCATGCGGATGGCGCTGTCCCTGGCGCGGGGCCTGGCATTTCTCCATGAGGAGCGCTGGCAGGATGGCCAATACAAACCAGGTATCGCCCACCGAGATCTGAGCAGCCAGAATGTGCTCATTCGGGAGGATGGGTCGTGTGCCATTGGAGACCTGGGCCTTGCCTTGGTGCTCCCTGGCCTCACCCAGCCTCCCACCTGGGCCCCAACTCAACCCCGAGGCCCAGCTGCCATCATGGAGGCTGGCACCCAGAGGTACATGGCACCAGAGCTCTTGGACAAGACTCTGGACCTACAAGACTGGGGCACGGCCCTCCGGCAAGCCGATGTTTACTCTCTGGCTCTGCTCCTATGGGAGATCTTGAGCCGCTGCCCAGATTTGTGGCCTGACAGCAGACCACCACCCTTCCAACTGGCCTATGAGGCAGAACTGGGCAGCACCCCTACCATCTGTGAGCTGTGGACCTTGGCGGTGGAGGAGAGAAGGCGCCCCTACATCCCATCCACCTGGCACTGCTTCACCACAGACCCTGGTGGCCTGAGAGAGCTGCTAGAGGACTGTTGGGACGCAGACCCAGAAGCACGGCTGACAGCTGAGTGTGTACAGCAGCGCCTGGCTGCCCTGGCCCGTCCTCAGGAGGCCCGCCCCTTCCCAGAGAGCTGCACCCACGACTGCCCACCTCTCTGCCCAGAAGACTGCCTCTCACCTCCTCCCCCTGCCATTCCCCCTTGTAGGCCTCCACTGTGCTGCTTCAGCATTCAGCAAGGCCCTGGTGCCAGGAGTCCTTGTACTATCTCTCACCTGTAA
>ENSFCAT00000008056.1_FELCA
ATGGTAGATGGAGTGATGATTCTTCCTGTGCTAATGATGATTGCTTTCCCTTCCCCTAGTATGGAAGATGAGAAGCCCAAGGTAAACCCCAAACTTTACATGTGTGTGTGTGAAGGCCTCTCCTGTGGGAACGAAGACCACTGTGAAGGCCAGCAGTGCTTTTCCTCACTGAGCATAAATGATGGCTTCCATGTCTACCAGAAAGGCTGTTTCCAGGTCTACGAGCAAGGGAAGATGACCTGTAAGACCCCGCCGTCACCTGGCCAAGCTGTGGAGTGTTGCCAAGGCGACTGGTGTAACAGGAACATCACGGCCCAGCTGCCCACCAAAGGGAAATCCTTTCCTGGAACACAGAATTTCCACTTGGAGGTCGGCCTCATTATTCTGTCTGTAGTGTTTGCAGTATGCCTTCTAGCTTGCCTACTGGGAGTCGCTCTCCGAAAATTTAAAAGGCGCAATCAAGAACGCCTCAATCCCAGAGATGTGGAGTACGGCACCATCGAAGGGCTCATCACCACCAATGTTGGAGACAGCACTTTAGCAGATTTATTGTATCATTCATGTACATCAGGAAGCGGCTCTGGCCTTCTTTTTCTGGTACAAAGAACGGTGGCTCGTCAGATCACACTGTTGGAGTGTGTCGGGAAGGGCCGGTATGGTGAGGTGTGGAGGGGCAGCTGGCAGGGGGAGAACGTCGCTGTGAAGATCTTCTCCTCCCGGGATGAGAAGTCATGGTTCAGGGAAACAGAATTGTACAACACTGTGATGCTGAGGCATGAAAATATTTTAGGTTTTATTGCTTCAGACATGACATCAAGACACTCCAGTACCCAGTTATGGTTAATTACACATTATCACGAAATGGGATCGTTGTATGACTATCTTCAGCTTACTACTCTGGATACAGTTAGCTGCCTGCGAATAGTGCTGTCTATAGCTAGTGGTCTCGCACATTTGCACATAGAGATATTTGGGACCCAAGGGCCAGCCATAGCTCATCGAGATTTAAAGAGCAAAGACATCCTGGTTAAGAAGAATGGACAGTGTTGCATAGCAGATTTGGGCCTGGCAGTCATGCATTCCCAGAGTACCAATCAGCTCGATGTGGGGAACAACCCCCGTGTGGGCACCAAACGCTACATGGCCCCTGAAGTTCTAGATGAAACCATTCAGGTGGATTGTTTTGATTCTTACAAGAGAGTTGATATTTGGGCCTTTGGACTTGTCTTGTGGGAGGTGGCCAGACGTATGGTGAGCAATCCACCATTTTATGATGTGGTTCCCAATGACCCAAGTTTTGAAGATATGAGAAAGGTGGTCTGTGTGGATCAACAGAGGCCAAACATACCCAATAGATGGTTCTCAGACCCGACATTAACCTCTCTGGCCAAGCTGATGAAGGAATGCTGGTATCAGAACCCATCCGCGAGACTCACAGCTCTGCGGATCAAAAAGACTTTGACCAAAATTGATAATTCCCTAGACAAATTGAAAACGGACTGTTGA
>ENSFCAT00000011273.1_FELCA
TTGAAGTGTGTATGTCTTTTGTGTGACTCTTCAAACTTTACCTGCCAAACTGAAGGAGCATGCTGGGCCTCGGTTATGCTAACCAATGGGAAAGAACAGGTGATCAAGTCCTGTGTCTCTCTCCCAGAGTTGAATGCTCAAGTCTTCTGTCATAGTTCCAACAATGTTACCAAAACTGAATGCTGCTTCACAGATTTTTGCAACAACATAACACTGCACCTTCCAAAAGCATCTCCAAATGCCCCAAAACTCGGACCCATGGAGCTGACCGTTGTTATTACTGTGCCAGTTTGCCTCCTGTCCATGGCAGCGGCGCTGATGATATGGGCGTGCCAAGGTCGCCAGTGCACAGACAGGAAGAAAAAGAGACAGAATGTGGAGGAACCTCTCTCTGAGTGCAATCTGGTAAATGCTGGAAAAACTCTAAAAGATCTGATATACGATGTGACGGCCTCTGGCTCTGGCTCTGGTCTACCTCTGTTGGTTCAAAGAACAATCGCAAGGACGATCGTACTTCAGGAGATAGTAGGACAAGGTAGATTTGGTGAGGTCTGGCATGGAAGATGGTGTGGGGAAGATGTGGCTGTAAAAATATTCTCCTCCAGAGATGAAAGATCTTGGTTTCGTGAGGCAGAAATTTACCAAACGGTTATGCTGAGACATGAGAACATACTTGGTTTCATAGCTGCTGACAACAAAGGTAAACCTGCGATTGCTCATCGAGATATAAAATCAAAGAATATCTTAGTGAAAAAGTGTGAAACGTGTGCCATAGCAGACTTAGGGTTGGCTGTGAAGCATGATTCAGTACTGAACACTATTGACATACCTCAGAACCCTAAAGTAGGAACCAAAATTGGTGAGGAGTGGCAGTTGCCTTATTATGACATGGTGCCTTCAGATCCATCAATAGAGGAAATGAGGAAGGTTGTTTGTGACCAGAAGTTTCGACCAAATATCCCCAACCAGTGGCAAAGCTGTGAA
>ENSFCAT00000012238.1_FELCA
TTACAGTGTTTCTGCCACCTTTGTACAAAAGACAATTTTACTTGTGTGACAGATGGGCTCTGCTTTGTCTCTGTCACAGAGACCACAGACAAAGTTATACACAATAGCATGTGTATAGCTGAAATTGACCTAATTCCCCGAGACAGGCCGTTTGTGTGTGCACCATCTTCAAAAACCGGCTCTGTCACTACAACGTATTGCTGCAATCAGGACCACTGCAATAAAATAGAACTCCCGACTGTTGGAAAGCCATCATCTGGCCTTGGTCCCGTCGAATTGGCAGCTGTCATTGCTGGACCAGTCTGCTTCGTCTGCATCTCACTCATGTTAATGGTTTATATCTGCCATAATCGTACTGTCATTCACCATCGAGTGCCAAACGAAGAGGATCCTTCCTTAGATCGTCCTTTTATTTCAGAGGGCACTACGTTGAAAGATTTAATTTATGATATGACAACATCGGGTTCTGGATCAGACGGTACATGGACTCAGCTCTGGTTGGTGTCAGATTATCATGAGCATGGATCCCTTTTTGATTATTTGAACAGATACACAGTGACCGTGGAAGGAATGATAAAACTCGCTTTGTCCACAGCAAGTGGACTTGCCCATCTTCACATGGAGATTGTTGGTACCCAAGGGAAACCAGCCATTGCTCATAGAGATTTGAAGTCCAAGAATATCTTAGTAAAGAAGAATGGAACTTGCTGCATTGCAGACTTAGGACTGGCAGTAAGACACGATTCAGCCACAGATACGATTGATATTGCTCCAAACCACAGAGTGGGAACAAAAAGGTACATGGCCCCCGAAGTTCTAGATGATTCCATAAACATGAAACACTTTGAATCTTTCAAAGCCTTGAGAGTAATGGCTAAAATTATGAGAGAATGTTGGTATGCCAACGGAGCTGCTAGACTTACAGCTTTGAGGATTAAGAAAACATTGTCACAACTCAGTCAACAGGAAGGCATCAAAATGTAG
>ENSFCAT00000014098.1_FELCA
ATGACTTCCTCGCTGCCGCGGCCCCGGCGGATGCCGTCGCTCGTGTGGACCGTCCTGCTGGTCAGCACTGCGGCCGGTCCACCTCATTCATTTAACCGAGATGAGACAATAATCATTGCTTTGGCATCAGTCTCTGTATTAGCTGTTTTGATAGTTGCCTTATGCTTTGGATACATGAAGTTGACACTGATTGGCCGGGGTCGATATGGAGCAGTATATAAAGGTTCCTTAGATGAACGTCCAGTTGCTGTAAAAGTGTTTTCCTTTGCAAACCGTCAGAATTTTATCAATGAGAAGAACATTTACAGAGTGCCTTTAATGGAACATGACAACATTGCTCGCTTTATAGTTGGAGATGAGAGAGTTACTGCAGATGGACGCATGGAATATTTGCTTGTGATGGAGTATTATCCCAATAGAGGTCTGGCTTATCTTCATACAGAATTGCCACGAGGAGATCATTATAAACCTGCAATTTCCCATCGAGATTTAAACAGCAGAAATGTCCTGGTGAAAAATGATGGAACCTGTGTTATTAGTGACTTTGGATTGTCCATGAGGCTAACTGGAAATAGACTGGTACGCCCAGGGGAAGAAGATAATGCAGCCATAAGTGAGGTTGGCACAATCAGATATATGGCACCAGAAGTTCTAGAAGGAGCTGTGAACTTGAGGGACTGTGAATCAGCTTTGAAACAAGTAGACATGTATGCACTTGGACTCATTTATTGGGAGATATTTATGAGATGTACAGACCTCTTCCCAGTGAGCCCAACGGTCAATCCCATGTTCTCTGCTATGCAAAATGAACGCAACCTGTCACACAATAGGCGCGTGCCAAAGATTGGCCCTTATCCTGATTATTCTTCTTCCTCATACATTGAAGACTCTATCCATCATACTGACAGCATTGTGAAGAATATTTCCTCTGAGCATTCAATGTCTAGCACACCTTTGACTATAGGGGAAAAGAACCGAAATTCAATTAACTATGAACGACAGCAAGCACAAGCTCGAATCCCCAGCCCTGAAACAAGCGTCACCAGCCTGTCCACCAATACAACAACCACAAACACCACTGGCCTCACTCCAAGCACTGGCATGACCACTATATCTGAGATGCCATACTCAGATGAAACAAATCTGCATGCCACAAATGTTTCACAACCAATTGGGCCAACCCCTGTCTGCTTACAACTGACAGAAGAAGACTTGGAGACCAACAAGCTGGACCCAAAAGAAGTTGATAAGAACCTCAAGGAAAGTTCTGATGAGAATCTCATGGAGCATTCTCTTAAACAGTTCAGTGGACCAGACCCACTGAGCAGTACCAGTTCTAGCTTGCTTTACCCACTCATAAAACTTGCAGTAGAAGTGACTGGACAGCAGGACTTCACTCAAGCTGCAAATGGCCAAGCATGTTTAATTCCTGATGTTCCACCCACTCAGATCTATCCTCTGCCCAAGCAACAGAATCTTCCTAAGAGACCTACTAGTTTGCCTTTAAACACCAAAAATTCAACCAAGGAGCCCCGGCTGAAATTTGGCAGCAAGCACAAATCAAACTTGAAACAAGTAGAAACTGGAGTTGCCAAGATGAATACAATCAATGCTGCAGAACCTCATGTGGTGACAGTCACAATGAATGGTGTGGCAGGTCGAAACCACAGCGTTAACTCCCACACTGCCGCTACTCAGTATGTTAATGGGACAGTACCAAATGGCCAGACAACCAACACAGTGGCACATAGGGGCCAAGAAATGCTGCAGAATCAATTTATTGGTGAGGATACCCGGCTGAATATTAATTCCAGTCCTGATGAGCATGAACCTTTACTGAGACGAGAGCAACAGGCTGGCCATGATGAAGGTGTTCTGGATCGTCTTGTGGACAGGAGGGAACGGCCACTGGAAGGTGGCCGAACTAATTCCAATAACAACAACAGTAATCCATGTTCAGAGCAAGATGATCTTACGCAGGGTGTTTCAAGCACAGTAGCAGATCCTGGACCATCAAAGCCCAGAAAAGCACAGAGGCCTAATTCTCTGGATCTTTCAGCCACAAACGTTCTTGATGGCAGCAGTTTGCAGTTAGGTGAATCAACACAAGATGGCAAATCAGGATCTGGTGAAAAGATCAAGAAACGTGTGAAAACTCCCTATTCTCTTAAGCGGTGGCGCCCCTCCACCTGGGTCATCTCCACTGAACCTCTGGACTGTGAGGTCAACAACAATGGCAGTGACAGGGCAGTTCATTCCAAATCCAGCACCGCAGTTTACCTTGCAGAAGGAGGCACTGCTACTACCATGGTGTCTAAAGATATAGGAATGAACTGTCTGTGA
>ENSFCAT00000015088.1_FELCA
ATGCTTTTGCGAAGTTCAGGAAAGTTAAATGTGGGCACCAAGAAAGAGGATGGTGAGAGTACAGCCCCCACCCCTTGTCCAAAGATCTTGCGTTGCAAATGTCACCACCATTGTCCAGAAGACTCAGTCAACAATATTTGCAGCACAGATGGATATTGTTTCACAATGATAGAAGAAGATGATTCTGGGATGCCTGTGGTCACTTCTGGATGCCTAGGACTAGAAGGCTCAGATTTTCAGTGCCGGGACACCCCCATTCCTCATCAGAGAAGATCCATTGAGTGCTGCACAGAGCGGAACGAGTGTAACAAAGACCTGCACCCTACGCTGCCTCCACTGAAGAGTAGAGGGTTCATTGCTGCAGATATCAAAGGGACAGGGTCTTGGACCCAGTTGTACCTAATTACAGACTATCATGAAAACGGTTCCCTCTATGACTATCTGAAGTCCACCACTCTAGATACAAAATCAATGCTGAAGTTAGCCTATTCTGCTGTCAGTGGCTTATGTCATTTACATACTGAAATCTTTAGTACCCAAGGCAAACCGGCAATCGCCCACCGAGATCTGAAAAGTAAGAACATCCTCGTGAAGAAAAACGGAACGTGCTGTATAGCTGACCTGGGCCTGGCCGTCAAGTTTATTAGTGATACCAATGAAGTTGACATACCACCCAACACCCGAGTTGGCACCAAACGCTATATGCCCCCAGAAGTGTTGGACGAGAGCTTAAATAGAAATCACTTTCAGTCTTACATTATGGCCGACATGTACAGTTTTGGACTCATCCTCTGGGAGGTTGCTAGGAGATGTGTATCAGGAGGTATAGTGGAAGAATACCAGCTTCCCTATCACGATCTGGTGCCCAGTGACCCCTCTTACGAGGACATGAGAGAGATCGTGTGCATCAAGAAGCTACGTCCCTCATTCCCCAACCGGTGGAGCAGTGATGAGTCACGACTGACCGCCCTGCGCGTCAAGAAAACACTAGCCAAAATGTCAGAGTCCCAGGACATTAAACTCTGA
>ENSGACT00000000332.1_GASAC
CTGGTTTCATTGTGTTCAGTAACCTTCAGCCACCTGAGGTTCAACCTGTGCAGGTGGTGCGAGGCGACCGGCCCGCTGTGCAGAGACAGCGTCTGCTTCAGTAACTGCAGCCTGTCGTCCTTCTGCACCGCCACCGAGGAGATCTGCGTGGCCGTCTGGAGAAAGAACAACGACACCATGACGGTGCACACCATGTGTCACAACCCCACCCTGCCACTCGAGGGCGTCGACCCGGAGCTGCTGCTGAACTTCACCACCGCCGAGTGTCACATGGTCCCACAGCCGGCGGAGGATGGAGACCTGATGGTGTGCGGCTGTGACGGAGAGCAGGAGTGCAATGACAAGCTCATCTTCGACAAGGGAGCCAATGGGTTCTCCAAGGTGCACAGTAAGGACGTAATTCCGGTGGTGGTGGTCAGCCTGGTGCCGCCCGTCCTGGTTGCCATAGTTGCCGCGGTAGCTTTCTACTTCTACCGCATACGACGTGCTTTCGACCTGCCGCACGGGGGTCTGGGGGATAGGGGAGAAGGTTTGAGGGGTCCCGGAGCAGAGGGGGCGGAGTCTAATGGCAAAGTGCTGTCTCTCAACAACGGGATCATGGGTCACATGACAGATCGTCAGGGCCAGTTGAATGACCCCTTGCCAATCAAGCTGGAGGTCCTGGTGGGGAAGGGGCGCTTTGCTGAAGTGTGGAGGGCGCGCCTGGTGCAGGGCGAAAAGGCGGGAGTGAACACCTACGAAACAGTGGCGGTGAAGGTGTTTCCGAGCGTGGAGTACGTTTCGTGGAGAAACGAGTGCTCCATCATCTCTGACCCCAAACTGGAGCACGAGAACGTGGTTCGGTTCCTCGCTGCCGATCACAGGAGCCTTCCCGGCCACGCCCTCGGGAAGTACTGGCTAGTCCTCGCCTACCACGGCCTCGGGAACCTGCAGGACTTCCTCACGGTCAACATACTGGGCTGGGAGGAGATGGTTGCTATGGCTGCCAGCATTGCCAGAGGGTTAGCTCATCTACATAGCGACACAACACCCAGTGGGATACCAAAGGTGCCGATAGCCCACCGGGACCTAAAGAGTAGTAACATTGTGGTGAAAAATAGGAGGGAATGCGCCCTGTGTGACTTCGGTCTGGCGCTACGACTGGACCTTTCCCTCACCGTGGACGACTACGCCAACAGCGGACAGGTGGGGACGGCTCGCTACATGGCCCCTGAGGTTCTGGAATCCAGAGTGAACCTGGAGGACCTCGAGTCCTTCAAGCAAATGGATGTTTACTCCATGGCTCTGGTGCACTGGGAGATGGCCTCCCGCTGCCTCGCCATCGGAGAGGTGAAGGGCTACGAGCCGGCGTTTGGCTCTCGGGTCTGCGAGCAGCCCTGCGTGGACAGCATGAGGGACTTGGTGCTGAGGGACCGAGGACGGCCCGACATCCCGTCAGCGTGGACGCAGCACCGGGGGATGGACGTCTTCTGCTCCACCGTCACAGAGTGCTGGGATCACGACCCCGAAGCCCGGCTGACGGCTCACTGCGTGGTGGAGCGTTTCAACGTGCTGCCTCTCCACATGGCCCAGCAGGACTCAAAGACAAGTGGC
>ENSGACT00000000383.1_GASAC
TCATCATGTGATTTGTTTGATAAGACACACACACATTCCACCTTCCTGTGTGCGTGTGTGTGTTACAGTAGACTAAACAGCGGTTGGGAGGGCCTTCAGGAGGAGGACAGACACTGTGCCTTCACTGACAAGCTCCAGGGGGTGGAGCCTTTCAGCGGACCGGCCAATGAGCTACGAGGAGCTGTGCAAGACAACGGCACGGTCCACTGTGTCCCCGGCTCCCGCTGCTATGGATTGTGGGAAAAGAGAGCAGACGGGGAAATGCACCTGGTCAAGCAAGGTTGCTGGACTCGCATTGGCAACCAGCAGGAGTGTCATGGCGACCGCTGCCTAGTAACCGCAACGCCCTCTCAGGTCCAGAACGGCAGCTACAGGTTCTGCTGCTGCAGCCGAGACCTCTGCAACGGCAACTTCACCGAGGCCCCGCCGACCGCCGACACCCCGGCGCTGAGGCTGCTGAAGGCAGACGGGCAGAGCGACAGACAGACAGAGCGCGAGCGGCAGGAGGAGACGGCGCTCATCGCTCTGGTAATCGGTGCCATAGCAGCTGTCGTGATTGTGGTGTTGTTCCTGGGATACCGCACAATGAAAGGTGGCCTTGGGAAGCAGAAGCTTGGTCTGTCGGCTCTGGATGTGATGGAGGCAGCAAACACACACGGCGCTGTGGACCTGGATCATCTGCAACTACTGGAGCTCATTGGTCGAGGGCGTTACGGCACGGTGTTCCGCGGCTCTCTCAACGAGCGCTGCATTGCCGTCAAACTCTTCAGCTCAGCCCACCGGCACAACTTCTGCAACGAGCGCTCCATCCACGGCCTGCCGCTGCTGCAGCACCCCCACCTCGCCGGCTTCCTGGGCGCCGAGGAGCGGGCGGCGGCCGACGGGAGGCCCGAATTCCTCATCCTCATGGAGTTCTACCCACAGGGCTGTCTGTCTGGCTTCCTGTCTCACCACACGGTGGACTGGTCTACCTGCTGCAGGATGACTCACGGTGTGACGAGAGGACTTGCCTTCCTGCACACTGAACTCTACAAAGGAGACCAGTACAAACCGGCGGTGGCCCACAGGGACGTGACCAGTAGGAACGTCCTTGTCCGGTCAGACCTTTCCTGCGTCCTTGCTGACTTCGGCCTGTCAATGCGGCTGACTGGAAGCCGTCCCTGTCACCACGGAGACGAGGACACCGTGGCTATTTCTGAGGTGGGGACGGTGCGCTACATGGCCCCGGAGGTTCTGGGTGGAGCTCTGAACCTGAGGGACTGCGAGTCGGCGCTGAAGCAGGTGGATGTTTACGCTCTGGGGCTCCTCTACTGGGAGAGCTTCAGGAGGTGCTCTCACCTGTTCCCAGGTGACCCGGTACCAGAGTACCAGCTGGCCTTCCAGGAGGAGCTCGGGAACCATCCCAGTTTTGAAGAGATGCAGATTCTGGTCGGCAAAGAAAAGTTCAGACCCAAATTCCCCGAAGCCTGGAAGGACAACAGCCTGGCCTTGCGCTCCCTGAAGGAGACGATGGAGGATTGTTGGGATCAAGACGCTGAAGCTCGTCTCACTGCTCAGTGTGCTGAGGAGAGACTGTGTGACCTCACACTGCTGACTACACACAGCTTGGTACACAACCAGAGGTACACGCAGACACACACACACAAAAGGGACACACACTGGAATCGGTCTCAGGTCCGGTGGCCTTCTCCGGTTGGCGCCGCCTCTACCGACATTGAGGATCTCAACGTGGGCGTGGCCAACAATCTCCTGGGAGACGGTAACACAGCAGCGGTTGTCAAGACCACCATGAGTGCAGCAGAAGGCTGTGAAAACCGAAACGCCATCAACTATGAGCGACTGCAGGCACAGGTACCACCTCTCTATCTGTCTCAGACTCGATCATCCACATCAGATATCTATATGTTTTCCAACACCACCCTGACACCTGCCTCCAACCTCTGCTCGATTTTTGAGCCTGGAATTGAATGTGCCCCTGATGCAGGTGTCCCCGGGTCCAAAGTCCTGGTACATCTGTCCGAAGAAGACCTGGAGGCCGTGAAACTGAAGCCAGAGGAGGTCCGGAAGAACCTGAGGGAAGGTTCTGACGAGATCCTGATGGAACATTCACAGAAGCAGTTTGGCCCAACTGAGCAAGAGACTCACAGCCTGTCGCACAATCAGGTCTGGAGGCTTATAGCACTACTACTACTTAAAGTAGTGAACTCGGTCCTGGATCTCCAGGGTGAACATGGGGTCGTAGGTTGGCTCGACTCTCCCCCCTCCTCCTTTCAGCCCTTTTCCAAACAGCAGAACCCGCCTCACAGGCCCACCAGTCTCCAGCTGCTCCCCAGAACCAGTGACGCCTCTTCTCGACTTAACCTGGGAAAGCTCAAGTCATACCACAGACAGGTGGAAACAGGCGTTGCTAAAATGAACACTGTGATGGTCGCCATGCCTGTAGCACCCATTCAGGTAACCACGGTGACCAAAAACATCAGCGCAAGAGGCGCCCTCTCCCCTAACGGTCGGGTTTACTCCAAGGTGGACCAGAACAGCTACAGCGCCAGTGTTCCCACCTTGGTGACGAGCGGCATGACGGGAGAAGGTCAAACCAATCAAGCCGGTCCACAGCTGGAGGAGGAGGAGAAGATGGAGGACCAGATGGTCGGATGTGACAACCTGAACCTGCTCAACTCTTTGGACGAACACAAACCACTGTTGAAGAGAGAGCATCCACTGGCCGAAAGGTCGGGTCAAGGCTCAAACTCCAACAACAACAACAACAGTGCGGTGCCGGCATCCAATGTGACAATCCAGGGTTTGAAGGTCACACATAAAGGTCCACCAAGGTCCAGAACCAGAGCTACGCCCAGCAAGTCAGCAGGAAAGGCCCGAGCCAAGAGGCCTGAGCGTCCCCTTTCCCTGGACCTGTCCTGCATCTCCTCAGATGACGGCAGTCTGAACTCTTCGGGAGAGAAAATAAAACGTCGCGTCAAGACTCCGTACACCCTGAAGAAATGGCGTCCCGCCTCCTGGTTCGTCTCTACAGACACAGCTCTCGAAACGGATTTTGAGTTCTACCATTTACCTTCCGGTCCTCATGGAGCAGGAAGCCTCCCCAAGATCAATCAGTCCAAATCCAGCATGGCAGTGTTTCTGGTGGGAGGCGGAGGCACAGCGTGCACAGCGACCACAACCTCCGAACCCGACGGAATGACCCGCTTCTAA
>ENSGACT00000000932.1_GASAC
CTTTATGTTCTGGGGGCATCATATGTTGCACATTGCTTAGTAATCATACAAACTATTACATTTCCAGCTCTGCGGTGTAACTGCTCCACTGCGGAGTGTGAGAAGACCGGCTCCCAGTGTGAGACCGATGGTGCCTGCATGGCCTCCACGTCCTTCATCGATGGCCGAGAGCAGCACATCCGTCTCTGCATCACACGAGACAATCTTGTGCCGCCTGGACAACCGTTCTACTGCCTGAGTGCAAAGGGCCTCCTCAACATCCACTGCTGCTACACCAACTACTGCAACAACATTGACCTCAAAGTACCCTCAGGTCTCGGAGTAGGATACGACCCAGGTGGCTCATGGGGGCCAGTGGAACTAGTTGCTGTGATCGCAGGGCCGCTGTTTCTGTTGTGTCTGCTGCTGCTGATGGGCGCATTCCTATATCAGTACCACCAGAGGGCCTACAGCCACAGGCAAAGGTTAGAGGTGGAGGACCCCTCGTGTGACACCCTCTACATGACCAAAGACAGGACCCTGCAGGACCTCATCTACGATCTGTCCACGTCTGGTTCAGGCTCCGGCCTGCCTTTGTTTGTCCAGCGGACCGTGGCCAGAACAATAGTCCTCCAAGAGATCATTGGCAAAGGGCGTTTTGGGGAGGTGTGGCGAGGGCGCTGGCGAGGTGGTGATGTGGCGGTGAAGATCTTCTCGTCCAGAGAGGAGCGCTCCTGGTTCCGTGAGGCGGAAATCTATCAGACCATCATGCTCCGCCATGAAAACATCCTAGGCTTCATAGCGGCCGACAACAAAGACAACGGCACGTGGACCCAGCTGTGGTTGGTGTCGGACTACCACGAGCACGGCTCTCTGTTTGACTACCTGAATCGCTACTCCGTCAATATCGAAGGGATGATCAAACTGGCACTGTCAGCCGCCAGCGGTCTGGCACATCTGCACATGGAGATTCTAGGAACACAAGGAAAACCGGGCATTGCCCACAGAGACCTGAAGTCCAAGAACATCCTCGTGAAGAAGAACTGCACCTGCGCCATCGCTGACCTGGGCTTGGCCGTCCGGCACGACTCTGCCACAGACACCATCGACATTGCGCCCAACCAGAGGGTGGGCACCAAGAGGTACATGGCTCCAGAGGTTCTGGACGAGACTATCAATATGAGACACTTTGACTCATTCAAATGTGCTGATATCTATGCCTTGGGGCTGGTCTACTGGGAGATTACTCGCCGCTGTAATAGTGGAGGTATCCATGAAGAGTACCAGCTGCCCTACTACGACCTGGTACCTTCTGATCCCACCATAGAGGAGATGAGAAAGCTGGTGTGTGACCAAAAGTTACGACCCAACATCCCCAATTGGTGGCAGAGCTATGAGGCTTTGCGGGTTATGGGCAAAATCATGAGGGAGTGTTGGTATGCTAATGGAGCGGCCCGCCTGACGGCCCTGCGCATCAAGAAGAGCCTCTCCCAGCTCAGCATCGAAGAGGACCTCAAAGTCTGA
>ENSGACT00000001254.1_GASAC
GTCACATTGGCACTTACTTCCTCCCACAGGAGCATCGTTCCTCTTGTTATAATATCATCTGACCTCCAAGCACTGATTGGAGGCCTGCAGTGTTACTGCGACCGCTGCAGCGCCAACTCCAGCTGCACGACGGATGGCGTCTGCTTCATCTCCATCCGCAGGTCGGGCAGCCAGCCCTCCACGGAGCAGCGGCAGTGTGTGCACAACAACGAGCTGATCCCCAGGGACCGGCCCTTCATCTGCTCCCCGTCAGTCACGCAGGACACGGGCATCTACCCGCTCTGCTGCAACACGGACTACTGCAACAAGGAGCCCAACCTGGACATCCCGCCCGTCCACCCCGAGAAGACCCCCCCTCTGGGGCCCGTGGCCCTCGCGGCGGTCATCGCCGGCCCTGTGTGCGTGCTGTGTCTGCTGCTGGTCCTGGCGTTCTATGTTTGCCACAGCCAGAGGGACCACCACCACCGGGTGCCCAACGAAGAGGACCCCTCGATTGACCACCCCTTCATCACCGTGGGAACGACGCTGAAGGATCTCATCTATGACATGACCACCTCGGGCTCTGGATCAGGCCTGCCGCTGCTGGTCCAGAGGACCATCGCCAGGACCATCATCCTCCAGGAGAGCATCGGGAAGGGCCGCTTCGGGGAAGTGTGGCGCGGCAAGTGGCGCGGCGAGGAGGTGGCCGTGAAGATCTTCTCCTCCCGCGAGGAGCGCTCCTGGTTCCGCGAGGCTGAGATCTACCAGACGGTGATGCTAAGGCACGAGAACATCCTGGGCTTCATCGCCGCCGACAACAAAGATAACGGGACGTGGACTCAGCTGTGGCTGGTGTCGGACTACCACGAGCACGGCTCCCTGTTTGACTACCTGAACCGCTACACCGTGACCGTGGAGGGTATGATCAAGCTGTCCCTGTCCACAGCCAGCGGCCTCGCCCACCTCCACATGGAGATAGTGGGAACACAAGGGAAGCCGGCCATCGCACACAGAGACCTGAAGTCAAAGAACATTCTGGTGAAGAAGAACGGGACGTGCTGCATCGCGGACCTCGGCCTGGCCGTCCGCCACGACTCCGCCACGGACACCATCGACATCGCTCCCAACCACCGAGTGGGGACCAAAAGGTACATGGCTCCGGAGGTCCTGGACGACTCCATAAACATGAAACACTTTGAGTCTTTCAAGAGGGCCGACATCTACGCCATGGGCCTGGTGTTCTGGGAGATCGCCAGCCGCTGCTCTATGGGAGGCATCCATGAGGACTACCAGCTGCCCTACTACGACCTGGTTCAGTCCGATCCGTCAGTGGAGGAGATGAGGAAGGTGGTGTGCGAGCAGAAGCTTCGCCCCAACATTCCCAACCGCTGGCAGAGCTGTGAGGCCTTGCGGGTGATGGCGAAGATAATGAGGGAGTGTTGGTACGCCAACAGCGCCGCCCGACTCACCGCTCTCCGAATCAAGAAGACCCTGTCTCAGCTCAGCCAACAGGAAGGAATCAAGATGTAG
>ENSGACT00000004139.1_GASAC
TTACTAACAAGCATCCCCTCCATTGCCCCCCCCCACCTCCTCCCCGGGGGTATAAATGACATGCTCCTTCACAGGAAAGCCAGTATTCTTAAGCCCAAAATGCTGTGCAAGTTCTGTGATGTGCGTCCCACCAGCTGCACGGGCAAAGGGAGCTGCAAGGTCGAGTGTGAAATCACGGCCATTTGCCCCAACGACGAGGACGTGTGTGTCAGTACCTGGAGGAAGGAGGGCGACAATTTCACCATCGACACAGTCTGCCACAACCGATTCCACAAGCTGCACGGCCTGGCCCTGGAGGATTACAACAACAGCAAGTGTGAGATGAAGGAGAGGAAGGGCATGGGCTCCCAGTTCTTTATCTGCTCCTGCTCTGAGGACGAGTGCAACGAGCACGTCTTCTTCAACTCCTATTCTCCTCATCCTCTCAATCCCCCAGACATGGATTCCCAGGTGGTGGCGGTCATCTTAGTGAGCCTGGTGCCTCTGCTGGTGATGGCCGTGGTCGTCATCACTTCCTTCTACTGCTATCGCGTCTACCACCAGCGGCGGGCCAGCTCCGGGCGCAAGAGGGGCTGCCTGGACTTCAGCGACGCCCGCGCCATCATGATCGACGACGAGGGCTCCGACAGCAGCTCCACGCACGCCAACAACCTCAACCACAACACGGAGCTGCTGCCCATCGAGCTGGAGGTCCAGGTCGGGAAGGGCCGCTTCGCCGAGGTTTACAAAGCCAAGCTGAAGCGGAGCTCCTCCGTCCGCGAGGAGCAGGGTTTCGAGACGGTGGCCGTGAAGATCTTCCAGTACGAGGAGTACGCCTCCTGGAAGAACGAGAAGGAGATTTTCTCCGACGCCGACCTGCGGCACGAGAACGTGCTTCACTTCCTGACGGCGGAGGACCGGAAGGCGCAGAGGCAGTGCTGGCTGATCACGGCCTACCAGCCCCGAGGGAACCTGCAGGAGTTCTTGATCCACCACATCGTCAGCTGGCACGACCTGTGGCTGCTGGGGGGGTCGCTGGCGCGCGGCGTGGCGCACCTCCACAGCGACCTCAGCCCCTGCGGCCGCTACAAGGTGCCCATCGCGCACAGGGACATTAAGAGCTCCAACATCCTGGTGAAAGGCGACCTGACCTGCTGCCTGTGTGACTTCGGCCTCGCCCTGCGCCTGGACAACGCTCTGTCTGTGGACGAGCTGGCCAACAGTGGGCAGGTGGGCACTGCCAGGTACATGGCCCCGGAGGTCTTGGAGTCCAGAATCAACCTGGAAAACATTGAGTCTTTCAAACAGGCCGACGTTTACTCCATGGCTCTTGTGCTGTGGGAGATCATCTCCAGGTGCAGCGCAATAGGAGAGGTGAAAGAGTACGAGCCGCCCTTTGGGAACCTGAGGGAGCACCCGTGTGTGGAGAGCATGAAGGACAGCGTCCTCCGAGACAGAGGAAGACCTGAGGTCCCCAACAGCTGGATCGACCACACAGGCATCCAGATGGTGTGCGCCTCCATAGACGAGTGCTGGGACCACGACCCGGAGGCCCGTCTGACAGCCCAGTGTGTCGCCGAGCGCTTCAGCGACATGGAGTACCTGGACAAGCTGTCGGATCGCTCCGACTCAGAGGAGAAGATCCCCGAGGAAATCTTGATGGTGGATGAGAAGTAG
>ENSGACT00000004982.1_GASAC
ATGAATCAGCTCTGTAAGTTCTGCGACGTGGAGCTTACCTCCTGCAGCGGCACGGGGACCTGCGTGTCCAACTGCTCTATCACATCCATCTGTACGGACCGCGTCGAGGTCTGCGTCTCCATCTGGAGAAAGAACGAGACCGACCTCTCCCTTGAAACCTTGTGCCACAACCCATCCAAGCCGCTCTACGGGGTCATGCTGGACGACTACAACAGCTCCACCTGCGTGATGAAAAAGAAGAACACCACGAGCGGGATGGCTGAAATCTGCTCCTGTAGAGACGTGGAAGAGTGTAACGACAAAGTCTTATTCATCCCCGTGGGTCCCCAGAAAATCGTGGATCCAACCCCGGACGATGCTTTGCTGTCCGTGATCCTGGTGAGCCTGCTCCCCCTGCTGACGATGGGGGTTGTGGTTGCCGGAATGTTCTATTGGTACCGAGCCTACCGGCAACGCGTGAGCCAAGAGTGGGAGAGAAGCGCGAAGAAGCGTAAGACAAAAGCCGGTGGGTTGGACTGTGATGCGTGCGCCATCATGATGGACGACGACGGGTCGGACAGCAGCTCGACGCACGCCAACCACCTGAACCACAACACCGAGCCACTGCCTATAGAGCTGGATATGCTGGTGGGTAAGGGTCGCTTTGCCCAGGTGTACAAAGCAAAGCTGAAACAGACCACCTCGGATCAGTTTGAGACGGTGGCCGTGAAGATCTTCCCTTACGAGGAGTACGCCTCCTGGAAAAACGAGAAAGACATCTTCTCCTATATGGACCTCCGGCATGAGAACATCGTCCACTTCCTGACGGCTGAGGAGCGGAAGGTGGAGAAGCAGTACTGGCTCATCACCGCCTTCCACCCCAGAGGAAACCTACAGGAGCACCTGACGCGTCATGTGATCAGCTGGGAGGAGCTGCAGGTGCTCGGCTTGTCTCTGGCCCGGGGCGTCGCCCACCTGCACAGCGACCGCCTCCTCTGTGGGCGCCCTAAGGTGCCCATAGTCCATCGCGACCTGAAGAGCTCCAACATCCTGGTGAAGAACGACCTGACGTTGTGCCTGTGTGACTTTGGGCTCGGACTCCGTTTGGACAGCACTCTGTCTGTGGACGACCTGGCCAACAGTGGACAGGTGGGTACGGCGCGCTACATGGCTCCAGAAGTGCTGGAGGCCCGACTCAACCTGGAGAACATGGAGTCCTTCAAACAGACCGACATCTACTCCATGGCCCTTGTGCTCTGGGAGATGACGTCCAGGTGTGAAGCCGTTGGAGAGGTGAAGGAGTACGAGCCGGCCTATGGCTCCAAGGTTCGAGAGCACCCCTGCGTGGAGAGCATGAAGGACAGCGTGCTGAGGGACAGAGGACGACCCGAGATCCCGGACACCTGGCTGAGGCATAAGGGCCTGGCACAGATCTGCGGCACCATCATGGAGTGCTGGGACCACGACCCAGAGGCGCGCCTCACCGCCCTCTGCGTCGCCGAGCGCATCTTGGAGCTGGAGGACGAGATGGACAAGCTGTCCAGCCGCAGCTCCTCGGCGGAGAAGATCCCCGCCGAGCTGAAGATCCCCATGGAGGTG
>ENSGACT00000007696.1_GASAC
ATGACGGTGAGAGGCGTGTTGCTTTTGGCTTTGATCGCCCTGGTCCTTCCCTGTTCAAGCTTGGAAGTGGAGGAAGTAAAGCCCCCGACCAAGGAGGAGCATGACTGTGTATGTGAGGGCAGCTCCTGTGACAAAGAGAAACGCTGCAAGGGCCACCAGTGTTTCTCCTCCCTGACGCTCAGCGCCGGCTCCCTGGTCTACCAGAAAGGCTGCTTCAAGGTCTACGAGCAGAGCACGCTGACCTGCAAGACCCCACCTTCCAGGGACCAGATTGTGGAGTGCTGCCACGGGCACCTGTGCAACCTGAACAGCACCGTGGCGCTACCCGTCGCAGCCGCCGAGCTATCCAGCTACAGTGTGACCACACTGGCTGTCGTCATCGTGGCGCCCGTCATCATCCTCATCGTCCTCTCCGCCGTCGCGATCCTCGTGTTCAGGCGCATCCACAACAACCAAATGGAGAGACTGACGTTGCGAGACGCAGAATATGGAACCATCGACGGCCTTATAGCCTCCAACGTGGGAGAGAGCACTCTGGCGGATCTCCTTGATCATTCCTGCACTTCAGGAAGCGGCTCGGGACTCCCTTTCCTCGTTCAGAGAACTGTTGCACGACAAATCACGCTCAACGAGTGTGTAGGTAAGGGCCGTTACGGTGAAGTGTGGAGGGGTCAGTGGCAGGGAGAGAGTGTCGCCGTCAAAATCTTCTCCTCCAGAGACGAGAAGTCCTGGTTCAGAGAGACTGAGATCTACAACACCGTGCTGCTGAGGCATGAGAACATCCTGGGCTTCATAGCTTCGGACATGACCTCGAGGAACTCCAGCACTCAGTTGTGGCTGATCACACACTTCCATGAGATGGGCTCCCTGTACGACTACCTTCAACTCAGCACCCTGGACGCAGCCGGCTGCCTCCGCATGGCGCTTTCCATCGCGAGCGGCCTGGCGCACCTCCATGTGGAGATCTTCGGCACTCAGGGCAAGCCGGCCATTGCCCACCGGGACCTCAAGAGCAAAAACATATTGGTGCAAAAGAACGGACATTGCTGCATTGCTGACCTCGGTCTGGCCGTGATGCATTTTCAAGACACCAACGAGCTGGATGTGGGGAACAACCCCAAAGTGGGCACCAAGCGCTACATGGCCCCCGAGGTGCTGGACGACTCCATCCAGATGGATTGCTTCGAGTCCTTCAAGAGGGTGGACATCTGGGCCCTGGGCCTCGTCCTGTGGGAGATCGCCAGGAGGACAGTCAGCAATGGCATCGTGGAGGACTACAAGCCACCTTTTCACGACGTGGTCCCAAGCGATCCCAGTTTTGAGGATATGAAGAAGGTTGTGTGTGTGGATCAGCAGAGGCCCAACATCCCAAACAGATGGTTTTCAGACCCTACATTGACCTCCATGGCTAAACTCATGAAGGAGTGCTGGTACCAGAATCCGTCTGCCAGACTCACAGCGTTGCGCATCAAAAAGACTCTCACGAAGATCGACAACTCTCTGGACAAAATCAAGACAGACATTTGA
>ENSGACT00000007704.1_GASAC
GCGGATGCCGCTCCGGCCATGACTCGTCCCGGGAAGCGCAGCCTGCGAGCGGCGCTCATCGTGCTGTCCGTCGCGCAGCTGACTGCAGATTGTTTGCTCGGTGGGGCAACAGGTCTGAGGTGCGTGTGCCAGCTTTGCGCCAACCACACCTGCGAGACGGCCGCGGACGGAGCCTGCTGGAACTCGGTGATGCTGGTCGACGGGAAGGAGGAGACGGACAAGTCGTGCATGTCGCCCTCCGAGATGAAGGGCCAGGTCTTCTGTTACAGCTCCCGAAACGTCTCCAAGAGGAACTGCTGCTTCACTGACTTCTGCAACAATGAGACTCTACACCTACACGCAGAGAGGCCTTTGGAGGAGCCCGGCTGGAGCAGGCTGCAGCTCACCGTGGTGATCCTGGTGCCCTCCTGCCTTCTGTGTGTGGGGATCCTGCTGAGTGTGTTCGTTGTACAGAGCCACCGGTGTGTTTACGGCGGCGCCCACAAGCAGGACCCAGAGGAGCCTCTGGAAGACCAGATGCTGATGTCGGCCGACAAATGTCTCAAAGATCTGATCTATGACATGAGCACCTCGGGCTCTGGATCAGGTCTGCCGTTGCTGGTCCAGCGGACGATAGCCCGGACCATCGTCCTGCAGGAGACCATCGGGAAGGGTCGGTTTGGGGAGGTGTGGCGGGGAAAGTGGCGAGGAGAGGACGTGGCGGTGAAGATCTTCTCCTCCAGAGACGAGAGGTCGTGGTTTCGCGAAGCAGAGATCTATCAGACGATCATGCTCAGACACGAGAACATCTTGGGCTTCATTGCCGCGGACAACAAAGATAACGGCTCGTGGACCCAGCTGTGGTTGGTGTCAGAGTACCATGAGCACGGCTCCCTGTATGATTACCTGAACAGGTTCACAGTCTCTCTGGAAGGCATGAGCGTCCTCGCTCTGTCCATAGCAAGCGGACTGGCACATCTCCACATGGAACTCATTGGAACTCAGGGCAAACCCGCCATAGCCCACAGAGATCTGAAGTCTAAAAATGTCCTGGTGAAGAAGAACGGCACCGCTGTCATCGCAGATTTGGGTTTGGCTGTGAAACATGACTCCAGCACCAACTCCATCGAAATACCGTCCAACCACAGAGTGGGAACCAAGAGGTACATGGCCCCAGAAATCCTTGATGAGACGATCAATATCAACTGCTTTGAGTCATTCAAGAGGGCGGATATCTACTCGCTGGGCCTGGTGTTCTGGGAAATGGCCCGAAGGTGCTCTGTTAGAGGACTTCATGAAGAATTCCAGCTGCCTTACTATGACCTGGTCCCTTCTGACCCAACCATTGAGGACATGAGGAAGGTGGTGTGTGAGCCCAAACTCAGACCCAACGTTCCCAACCAGTGGCAGAGCTGTGAGGTGAGAAGGAAGGATGCTTCCATATAA
>ENSGACT00000008852.1_GASAC
CTCTTTCAGATTTTGGGCCATGGGTATTTTGCAACTGTTTGGCAGGGGAAATACAAAGGATCCGTTGTGGCAGTCAAAGTTTTCCCTGCAAGCCGGAAACATAAGTTTACTGCAGAGAAGGAGGTCTATGAGCTACCACTGATGAATCACGCTGGGATTGTCCCCTTTCTAGGCTCCGGGAGTAAACCGGATGGAGGCGGATGGCTCATTGTCCTGCAATTTGTTGAAAGCGGTTCTCTCCACTCCTATCTGTGTAAACACAGCCCCAACTGGATGTTGACACTGAAGTTGTGCCAGTCTTTATCGCAGGGACTTGCCTATCTGCACTCTGACCTTCACAAACCTGGTATTGCAGATGGGCATAAACCTCCTGTGGCCCACAGAGATCTCACCAGCTCCAACGTGCTCGTGACAGCAGATGGTACGTGTGTCCTGTGTGATTTTGGATGCTCAACCATCGTGCCTTGTTGTCCGGGAAATCGCAGCTCGCGGAGCCAAACAACAATCATGGAGGTGGGCACGCTGCCCTACATGCCCCCTGAGATCCTGGAAGGCACAGTAGACCTAAACAGCAGCTGGTGTCTCATACAGGCGGACATCTATGCTCTCGCACTGCTGCTGTGGGAAATCTTAATGCGCTGCTCTGATTTATTTGAAGCAATTGAAAGACATCTGTTGCCTTACGAGTCTGAGCTGGGAGTCGTGACGCTGGACAGCCTCATACAATTTGTGTGTCACATGGACGAGAGACCCGCCGTTCCAAGACATTGGGAACTGCTGCCACAGGGACCTGTGCTGCAAGAGCTCCTGACAGATTGTTGGGACTGTGAAGCGGATGCTCGACTGAGTGCTGCATGTGTCATGGAAAGATTAGCAGCTCTTCAGACTTTGTGA
>ENSGACT00000010330.1_GASAC
CAATCTTGTTTCAGAGGTTGTTTCAGAGCTCTCTGTAGGTTTTTAACTTTTAAAATGTATTTCATGATGGAATCGTATATTAAAGGCAATATATTGGACAGTATGCTACTAAGAGCATCCAGTAAGGAGTCAAGGGAGAGTGGGAAGGAGACCAGTGGCAGCACAGCTCCATCATTGTCCCTCCAACGGCTACTGTGGTGTCACTGTTATCACCACTGCCCCGAAGATTCAACCAACAACACGTGCAGGACTGATGGCTATTGTTTCACGATGGTGGAGGACGAGGGAGGAGTGCCGGTCCTAACGGCGGGATGCCTCGGCCTCCGGGGATCAGAATTTCAGTGTAGGGAGAGGGGAAACTCTCAACGCAGATCACTGGAGTGCTGTACAGACGAGGATTACTGTAACAAAAACCTGCATCCCATACTGCCGCCACTCAAACCACCTCTCTATGTAGATGGAAACATCCACAACGAAGCCATGACAATCTCAGTCATTGTGTGCAGCGTTATCCTGGTTTTCATTATTGTCTTCTGCTACTTCAGGTATAGACGTCAGGAGTCTCGCGGGCGGTACAGCATTGGTCTGAAGCAGGATGAGACCTACATCCCCCCCGGAGAGTCTCTGAGGGACCTGATAGAGCAGTCGCAAAGCTCTGGCTCAGGCTCGGGGCTCCCTCTATTGGTGCAGCGAACAATAGCCAAGCAGATCTATATGGTGAAGCAGATCGGCAAGGGGAGGTACGGCGAGGTGTGGATGGGCAGATGGAGGGGAGAAAAGGTGGCGGTCAAAGTCTTCACCACCACTGAGGAGGCTAGTTGGTTCAGAGAGACTGAGATCTACCAGACAGTCCTAATGAGACATGAGAACATACTGGGTTTTATAGCTGCTGATATTAAAGGAACCGGCTCCTGGACCCAACTCTACCTAATCACGGACTACCATGAAAACGGCTCCCTGTATGACTACCTGAAGTCGACTACTCTAGACAACAGAGCCATGCTGCGACTGGCCTACTCCTCCGTCAGAGGCCTCTGTCACCTCCACAACGGGATCATAGGCACTCAGGCCAAACCTTCCATCGCTCACAGGGACCTGAAGAGTAAGAACATACTGGTGAAAAGGAACGGGACCTGCTGTATAGCTGACCTGGGGCTGTCGGTCAAGTTTATCAGTGACACCAATGAGGTAGACATTCCTCACAACACCAGAGTGGGTACAAAGCGCTACATGCCTCCAGAGGTTCTGGAAGAGACTTTGGACCGAAGTAAATTAAAGTCGTACCTAATGGCCGACATGTACAGCTTTGGGCTCATTCTCTGGGAGATTGCTCGTCGTTGTGTTTCAGGAGTCAAAGGGATTCTTGAAGAGTACCAGTTGCCGTACCACGAGTTAGTTCCTACCGACCCTTCATATGAGGACATGAGGGAGGTGGTCTGCATCAAGAGACTACGACCCTCCTTTCCAAATCGATGGACCAGCGATGAGTGTTTGAGACAGATGGGGAAGCTGATGACAGAATCCTGGGCCCACAACCCGGCCAACCGCCTCACAGCCCTTCGCCTCAAAAAGACACTCGCCAAGATGTCAGAATCGCAAGACATTAAGCTGTGA
>ENSGACT00000011916.1_GASAC
GACGATGGAGGGCTGCTGTGCACGTGTGAGAATTTAAAGGGCACATGCGTGAATGGAACTTGCAGAGGAGACCACTGCTTCTACACCTGGGTGCGCGGCGTTGAGGAGAGGGGCTGTTTTTCCTCATCGAACTACAGAGAGCAATGCTTCACCTCCTTCGAGGGTTTCTTCGTCCACTGCTGCAGAGAGAATCAGTGCAACACCTTCACCACGCCTCCTCCAGACATAAGTCAGTATCAACGCTTTCATTTATCTGTGGAACTGAGTCTCTTAGTGCTGTTGATCGTGACTGCCAGCCTGTGTGGCCTGGCGCTTTTCCTGCGCTTCCGCCGCGCACATAGCAAACTGACGAACGTCGAGGAGCACGATGTCACCATGCTCAAGGTCCCTAATGGAGACGACCCCACCTACGGCAAAATCTACGATGAGTTTGACTCATCGGGGAGCGGGACGGGGCTGCCCTATCTGGTCCAAAGGACTATGGCCAGACAGATCTCACTTGCCCATTGCGTCGGTAAAGGCAGGTATGGGGAGGTGTGGAGAGGAACTTGGATGGGGGAGAGTGTGGCCGTCAAGATATTCTCCTCAAGGGATGAGCAGTCCTGGTTCAGAGAGACGGAGATCTACAATACTGTGCAGCTCCGACACGACAACATACTGGGTTTCATAGCCTCTGACATGACATCCAAGAATTCCAGCACCCAGCTGTGGCTCGTCACCCACTTTCACGAGCTGGGTTCACTCTACGACTTCCTGCAGTACAGCAGCTTGGAGCCTGAGAGCTGCCTGAAGATGTGCCTGTCCGTGGCCTGCGGGCTGGTCCACCTTCACACTGAGATTGTTAGCTCCCAGGAGAAGCCGGCCATCGCCCACAGAGACCTGAAAAGCCGAAACATCCTTGTCAAGCGGAACGGGCAGTGCTGCATCGCTGACCTGGGTCTGGCTGTGATACACTCCCAGTCTCATGACTACCTGGATGTGGGCAACAATCCTCGCGTGGGGACCAAGCGCTACATGGCTCCTGAGGTGCTGGATGAGACTATCCGTATGGACGTCTTTGAGTCCTACAAGCAAACTGATATCTGGGCCTTGGGCCTGGTCTTCTGGGAAATTACCCGCAGGACCATAGTTAATGGAATCGTTGAAGATTACCGCCCTCCTTTCTTTGACCTGGTGCCCGTGGATCCAAGCTTTGAGGAGATGAAGAAGGTGGTGTGTGTGGACCAGCAGAAGCCCAGTGTCCACAACAGGCTCCATTCCCATCCTATTCTTTTAGCCATCGTGAAAATCATGAAGGAGTGTTGGTACCAGAGCCCAACAGCCCGCCTCACTGCCTTGCGGGTGCGGAAGACGCTGTCCAAATCGGACCATGGCAGTGACTTCAACATCGACAAACTCAAGCAGGACATCTAG
>ENSGACT00000011949.1_GASAC
GCTCTGCATTGTAACTGCACAAACTGCAAGTCTGGCTCCGAGTGTGAAACGGACGGCGCCTGCATGGCCTCCACATACTACAGCCAGGGCAAGGAGCAACACGTGCGCATCTGCATCGACCGGGACAACCTGGTCCCTCCGGGACAACCGTTCTACTGCCTGAGCGCCGAAGGCCTGCTCAACACACATTGCTGCTATGTGGATTATTGCAACAGTATTGAAGTCCCGGTCCCGACGAAGGAGGGCGACTGGTCCGGCTCCGGCAGCTCCTGGGGGCCGGTGGAGCTGGTGGCGGTCATCGCCGGGCCGGTGTTCCTCCTCTGTGTGCTGCTGATGGTCGGCGTGTTCCTGTTCCAGTACCACCAGAGGGCCTACAGCCACAGGCAGAGGCTGGAGGTGGAGGACCCGTCCTGTGACCACCTGTACATGGCTAAGGACAAGACCCTGCAGGACCTCATCTATGACATGTCCACCTCCGGATCCGGCTCTGGTCTGCCCCTGTTTGTGCAGCGGACTGTGGCAAGGACCATTGTGCTGCAGGAGATCATAGGAAAGGGTCGTTTTGGGGAGGTGTGGAGGGGGAAATGGCGAGGAGGAGACGTGGCGGTGAAGATCTTCTCCTCCAGAGAGGAGCGCTCCTGGTTCAGAGAGGCCGAGATCTACCAGACAATCATGCTGCGCCACGAGAACATCCTCGGATTCATTGCAGCGGACAATAAAGACAACGGTACATGGACTCAGCTGTGGCTGGTGTCAGACTATCATGAGCACGGCTCTCTTTTTGACTATCTTAACCGCTACTCCGTCACCATCGAGGGCATGATCAAACTGGCCCTGTCGGCCGCCAGCGGCCTGGCCCACCTGCACATGGAGATCCTCGGCACTCAGGGTAAGCCGGGCATCGCTCACCGGGACCTCAAGTCTAAAAATATCCTGGTGAAGAAGAACGGCATGTGTGCCATCGCTGACCTCGGCCTGGCCGTCCGCCACGAGTCCATCACAGACACAATCGACATAGCGCCCAACCAACGCGTGGGCACCAAGAGGTATATGGCTCCAGAAGTCCTGGACGAAACCATCAACATGAAACACTTTGACTCCTTCAAGTGTGCTGACATTTACGCGCTGGGCCTTGTGTACTGGGAGATAGCTCGCCGCTGCAATGCAGGAGGGATCCACGAGGAGTACCAGCTGCCCTACTACGACCTCGTGCCCTCTGACCCCTCCATAGAGGAGATGAGGAAGTTGGTGTGTGAACAGAAGCTGAGGCCCAACGTGCCCAACTGGTGGCAGAGCTACGAGTCTCTGCGTGTGATGGGTAAGATCATGAGGGAGTGCTGGTACGCCAACGGGGCGGCCCGGCTGACGGCGCTGCGCATCAAGAAGACCCTGTCTCAGCTCAGCGTGGAGGAGGACGTCAAGATGTGA
>ENSGACT00000013251.1_GASAC
ATGGGTCCTTGTGTCCTCGTCCTCCTGCTGCTGTCTCTGCAGGGCCTGCAGACATCCGCCGAGGGCTCTGATGGGAAGTTGGAGTGTCTTTGCGAGACCCCTCAGTCCCTGCGGGCCACAAAGTGCCAGGGGACTCGGTGCTTCTCCTCCGTGAAGGTCAGCAGCAGTGGGGTGGTGTTCGAGCACGGCTGCCTGGAGGGGCTGGACAAAATCCGTTTGCATTGCTCCACGGCTCCATCTTTCCACCAGGCCATTTTTTGCTGCTCCCAGGAGATGTGCAACGGCAACACCACCAGGAGTTCGCTGATGTCGCTGCTTCCGACAGCCCCGGAAGGCGAGCCCGTTCGGTACCGCGTGGAGACCGTGGCTCTCTTTGTCCTCGGCCCGGTGGTGGTTCTGGCTCTGCTGTCTGCGGTGTCGGTTCTGGCCTGCAGGAGGCTCCACCGCGGCCGCCTGCAGAGGCTGCAGGAGTTTGACACGGAGCAGGGGGCCGTCGACGGCCTCATCACCTCCAACGTGGGAGACAGCACTTTAGCGGAGCTGTTGGACCAGTCGTGTACATCAGGCAGTGGTTCCGGACTTCCTTTTCTAGTCCAGAGAACCGTGGCCAGGCAGATCAGCCTGATGGAGTTAGTCGCAGGCAAAGGGCGGTATGGGGAGGTGTGGAGGGGCCAGTGGCAGGGTGAGAATGTAGCTGTAAAGATCTTCTCCTCGAGAGATGAGAAGTCCTGGTTCAGAGAGACCGAGATCTACAATACTGTGCTGCTAAGACATGAGAACATACTGGGCTTCATGGCGTCCGACATGACTTCTCGAAACTCCAGCACCCAGCTGTGGCTCATCACCCATTACCACGAGAACGGTTCGCTCTATGACTACTTGCAACGAGTTGCCGTGGAGACGTCCGAGGGCTTGGCGATGGCGGCGTCGATAGCCTGCGGCCTGGTCCACTTGCACACGGAGATCTTCGGCACGGAGGGGAAACCGGCCATCGCGCACCGCGACCTGAAGAGCAAAAATATCCTGGTGACAAAAGAACTGCGCTGCTGCATCGCAGACCTCGGGCTGGCTGTGACCCACTCGCAGGCCGACAACCTGCTGGACGTGGGCAACAATCCCAAGGTCGGCACCAAGCGTTACATGGCGCCCGAAGTGCTGGACGAGAGCATCCAGACGGACTGCTTCGACGCCTATAAGAGAGTGGACATCTGGGCCTTCGGGTTGGTGCTGTGGGAGATCGCAAGGCGCACATACAGCAATGGTATTGTTGAGGAATACAGGCCGCCGTTCTACGATCAGGTGCCAAATGACCCCAGCTTCGAGGACATGAGGAAGGTGGTGTGTGTGGAGCAGCAGAGGCCTTTTATTCCTAATCGTTGGTTCTCTGACCCTACACTCTCTGCTCTAGTGAAACTGATGAAGGAGTGTTGGTACCAGAACCCCTCTGCGAGGCTAACTGCACTGCGCATCAAGAAAACCCTGGACAAGATTCACAGCTCCCTGGAGAAGGGCAAGGAGTCCTGA
>ENSGACT00000015302.1_GASAC
ATCGAATCAATGAAAGTCTGCAGGAGGAGCTTCACATTGTATTTAGGTTTCTCTCTCCAAGCTGCGGGTCAGAACCCGGACCACGTCCTGCAGGGCACCGGGGTCAAACCTGAGGCCCGGCGGCCCGGCGAGGACTCCACCATCTCCCCCGAGGACGCCGCGCGCTTCCTCAGCTGCTACTGCTCCGGTCACTGTCCCGAAGACGCCACCAACAACACCTGCCAGACCAACGGCCAGTGTTTCGCCATCATCGAGGAGGATGAGCACGGTGAGGCCGTCCTCACCTCTGGCTGCATGAAGTATGAAGGATCACACTTCCAGTGCAAGGACTCTCCCAACGCTCAGACCAGGAGGACCATCGAGTGCTGCAACACCGACCTCTGCAACAGGGACCTGCAGCCCACCCTCCCCCCTCAGCCTCCGCCCGGTAACATTCCTGACGGCAGCCCTCACTGGCTGGCCTTCCTCATCTCCATGACGGTCTGCTGCTGCGCCCTGATCTGCGTCACCGTGGTCTGTTACTACAGGTACAAGTGGCAGAGTGAGCGGCAGCGATACCACAAGGATCTGGAGCAGGAGATCTTCATCCCCAGTGGAGAGTCCCTCAAAGACCTCATCCACCAATCACAGAGCTCCGGCAGCGGCTCCGGGCTCCCCCTGCTGGTGCAACGGACCATCGCCAAGCAGATCCAGATGGTGCGTCAGATCGGTAAGGGGCGGTACGGCGAGGTGTGGCTCGGCCGCTGGAGGGGAGAGAAGGTGGCCGTCAAGGTCTTCTTCACCCGGGAGGAAGGCAGCTGGTTCCGAGAGACGGAGATCTACCAGACGGTCCTGATGAGACACGAGAACATCCTCGGCTTCATCGCGGCCGACATTAAAGGCACCGGCGCCTTCACGCAGCTCTTCCTCATCACCGACTACCACGAGAACGGCTCGCTGTGCGACTTCCTGAAGCTGACCACGCTGGACACGCCGACCCTGCTGCGGCTGGCGTACTCCGCCGCCTGCGGCCTCTGCCACCTGCACACGGAGATCTACGGCACGCAGGGGAAGCCGGCCATCGCCCACCGCGACCTGAAGAGCAAGAACATCCTGATCAAGAAGAACGGCGCCTGCTGCATCGCCGACCTCGGCCTCGCCGTCAAGTTCAACAGCGACACTAACGAGGTGGACGTCCCCCTGAGCACCCGGGTCGGGACGAGGCGCTACATGGCTCCCGAGGTCCTGGACGAGAGCCTCAACAAGAACCACTTCCAGGCTTACATCATGGCCGACATGTACAGCTACGGCCTCGTCATCTGGGAGATGGCCCGACGCTGCGTCTCCGGAGGCATCGTGGAGGACTACCAGCTGCCCTACTACGAGATGGTTCCCTCCGACCCGTCCTATGAGGACATGCTGGAGGTGGTTTGTGTTAAAGGACTGAGGCCGACGGTGTCCAACCGCTGGAACAGTGACGAGTGCCTTCGAGCCATGCTGAAGCTGATGTCCGAGTGCTGGGCTCATAACCCCGCCTCTCGCCTCACCACCCTCAGAGTGAAGAAGACGCTTGCCAAGATGGTGGAGTCCCAGGACATCAAGATTTGA
>ENSGACT00000018280.1_GASAC
GCGGCGCAGGGCGAGAAGAGGAAGTGCGCCGCCGCCTTCCAGCAGTGGGAGGTGAACCAGGTTGCGGGGGACGAAGGTCTCATCTCCCCGGAGAACACCACCGTCGAGTGCAATGAGGGGAACCACTGCTACGGCCTGTGGGAGAAGAGTCTTCCGGGCGAGGTGCGACTGGTCAAACAAGGCTGCTGGCCCCACCTGGGTGACCACCAGGGTTGCCGCGACGACCGCTGCGTGGTGACCAACCTCCCGCCGCAGATCCAGAATGGGACGTACCACTTCTGCTGCTGCGGCAGCGACATGTGCAACGTCAACTTCACGGAGGACTTCCCCCTGCCGAGCCCCACTACGGCGCAGACGCCTCACCTGCGCCCACTGCGCCACGAGGAGACAATAATCATCGCCCTGGCAACCCTCTCCGTACTGGCTGTGGTTGCCGTGGCAGCCTTCTTCGGTTACCGCATGATGCGTGGAGATGGTAAGCAAGGCCTTCACAACCTGAATATGATGGAGGCCGCCAGCTCCGAGAGCTCTCTGGATCTGGACAATTTGAAGCTCCTGGAGCTGATCGGGCGCGGCAGATACGGCGCCGTCTACGGCGGCTCTCTGGACGAGCGGCCCGTGGCGGTGAAGGTGTTCACAGCGGCCAACCGGCAGAACTTCCTCAACGAGTGCTCCATCTACCGGCTGCCGCTGCTGGAGCACGACAACATCGCCCGCTTCGTCGCCGCGGACGAGCGGACGGGCCCGGAGGGACGCACGGAGTACCTGCTGGTCATGGAATACTACCCGCATGGCTCTCTGAGTCGCTACCTGGGAGTCCAGACCAACGACTGGGTCAACAGCTGCCGCCTCGCTCATTCCGTCACCCGCGGCCTGGCGTACCTGCACACGGAGCTCTTCAAAGGAGACCTGTACAAGCCGGCGGTGTCCCACAGGGACCTGAACAGCCGCAACGTCCTGGTCAAGGCGGACGGCGCGTGCGTCATCATCGACTTTGGCCTGTCCATGAAGCTGACGGGGAACCGGCCGGCGCGCCACGGCGAGGAGGAGAGCACGGCCATCAGCGAGGTGGGGACGATCCGCTACATGGCCCCGGAGGTGCTGGAGGGGGCGGTGAACCTGAGGGACTGCGAGTCGGCGCTGAAGCAGGTGGACATGTACGCCCTGGGCCTGATCTACTGGGAGACCTTCATGAGGTGCACCGACCTCTTCCCTGGAGAGTCGGTGCCAGAGTACCAGATGGCATTCCAGGCGGAGGCAGGGAACCACCCAACGTTTGAGGACATGCAGGTCCTGGTTTCTAGGGAGAAGCAGCGGCCCAAATTCCCTGAGGCCTGGAAAGAGAACAGTTTGGCGGTCCGCTCTCTGAAAGAGACCATGGAGGACTGCTGGGACCAGGACGCCGAGGCCCGTCTCACGGCCCAGTGTGCCGAGGAGCGCCTGGCCGAGCTGCTGCTCATATGGGACCGCTCCAAGTCGGTCAGCCCCACGCTGAACCCCATGTCCACCACGCTGCACAACGAGCGGAACCGCATGACGCCGCGGTCGGGCCCGTACGCGGACCAGACGTCCACCTACATCGAGGAGAACGAGGGCGTCGGCAAGAACCCGCAGGCCGGAACCGGGGAGAGGAACCGGAACTCCATCAACCAGGAGCGGCAGCAGCAGGCCCACACCCGCCTGCCCAGCCCAGAGGGCAGCAGCACCAGCACCGGCCTCAGGGGAAGCCCCTCGGCCTCCACCACGACCACCACCATCGTCTCCGACTCAGAGGGCCCTGCGGGGACTCCCGCCGTGCCCGTCTGCCTCCACCTGACCCAGGAGGACCTGGAGACTACCAAGCTGGACCCGAAGGAGGTCGACAAGAACCTGAAGGAGAGCTCCGACGAGAACCTGATGGAGCACTCGCAGAAGCAGTTCTGCTCCCCGGACGCGCTGAGCCCCGGCAGCTCCAGCCTCCTCTACCCGCTCATCAAGATGGCGAGCGAGGCCGCAGGCGCTTCTGACGCCGCCGCCGACCCCCTGCCCACCGCCATCTTCCCTCTCCCCAAGCAGCAGAACTTGCCCAAGAGGCCGTCCAGCCTGCCGCTGCGCACCAAGCCCGCCAAGAAAGAGTCGTCCTCGTCGTCCTCGCTGAGGTTCAAGTTTGGCCGCTCGGGGAAGTCCAACCTGCGGAAGGTGGAGGGGACAAAGATGAACATTGCCGCGGCGGCGGCCGCCAACGCGGAGCCAGAGGCTCACGGGGGCGCCGGCACGAACAACGCGGCCGCCCTCCGGAATGCGCACGTCAACGGCCATGGGCGCGCCGGCGTCTCGGCCGTGGTTGCGGGCGGGGCGACGGGTTTCGGAGGGTCCAGCGCGACCGAGAGCGGGTCGGGGGCGCCGCGGCCCGACGACGGCCGCCTGAGCCTCGGCGTCATCACGGCCAGCCCCGACGAGCACGAGCCGCTCCTGAGCCGCGAGCGGGAGCGGCCCGACCCGAGGGAGGCGGGGCCGGGGAGCGCCGCGGCCCTCCGCTCGGCCCGCACCAACACGAACAACAACAACAGCAACGACGCCGGGAGCAGGGAGGCGGTGGCGGCGGCGGCGGAGAGTTCTGGGACGGGTTCCGGCTTTGCCGCGCCCCCCCAGCGTGAAGCTCCGGCTGCCATGAGAGGGGAGGCGCTGCTCAGGCAGCCCAGAGCCCGCCGGCCGGAGAGACCCAACTCGCTGGACCTGTCCTTCACCACGCAGGACCTGAGCTCACTGGGGGAGGGCTTGGTCCAGCCGGACGGCGCCTTCGGGCCGGGCGGCGACAAGATCAAGAAGCGCGTCAAAACGCCGTACTCCCTGAAGAAGTGGCGCCCCACCACGTGGGTCATCTCCACGGACGCCAGGGGGCCGGAGGTCAACAACAACAACAACAACGGGTCGTCCCGCGCGCCGGCCCCTCACGGCCAGAGCCGGCCCAAGTCCAGTTCGGCCATCTACCTGCGGGGGGGCGGCTTGGCC
>ENSGACT00000019934.1_GASAC
GCAGGGAGTGCAAGCCAATTGGCTTACGTCAGAAATGAAAGAATGCCCTCTTGTCCCTCTGCAGGGGCCATCCTGGGACGCTCGGAGACGCAAGAGTGCACCTACTACAACTCCAGCTGGGAGAAGGAGCGCACCAACCGCAGCGGCATCGAGCCCTGCTATGGCGATAAAGAGAAGCGAAGGCACTGCTTCGCCACGTGGAAGAACGTCTCCGGCACCGTGGAGGTCGTCCGGCAGGGCTGCTGGCTGGATGACATGAACTGCTACGACAGTAGCGAGTGTGTGGAGAGGAAGGAGAGCCCCGACGTTTTCTTCTGCTGCTGTGAGGGCAACATGTGCAACGAGAAGTTCCTGTACGCCCCTGAAGTCCACCATCCTCTCTGTCTTGATCTGTCCACAGCAACCTCCAACCCCTTTTCCCAGAAGCCCCAGCTCTTCAGCACCTTGCTCTACTCCCTGGTCCCCATCATAGGCCTGGCCGCCGTGGTCCTCTTCTCCTTCTGGATGTGGAGACATCATAAACTGGCCTACCCAGCGGCCCTCGTCCCCACACATGACCCCGGGCCCTCACCCCCGTCCCCCATTTTGGGACACAAACCGCTGCAGCTGATTGAGATGAAGGCCAGGGGCCGCTTCGGGTGCGTGTGGAAGGCCCAGCTGCTGAACGACGTCGTGGCTGTAAAGATCTTCCCCATTCAGGACAAGCTGTCATGGCAGAACGAATACGAGATCTTCAGCGTGAGCGGCATGAAGCACGACAACATCCTCCACTTTATGGGCGCGGAGAAGAGGAACAACAACCTGGACCTGGAGCTGTGGCTCATCACCGCCTACCACGAAAGGGGCTCGATGACCGACTACCTGAAGGCCAACGTGGTGTCGTGGAATGAGCTGTGCCACATCACCCAGACGGCGGCCCGCGGCCTGGCCTACCTCCACGAGGACATCCCGGGACACAAGGACGGACACAAGCCCTCCATCGCTCACAGGGACATCAAGAGCAAGAACGTGCTGCTGAAGACCAACCTGACGGCCTGCATCGCCGACTTTGGCCTTGCCCTGCAGTTTGAGGCGGGGAAATCTGCAGGAGACACACATGGACAGGTGGGGACGCGGCGCTACATGGCTCCCGAAGTCCTGGAGGGCGCCATCAACTTCCAACGTGACTCCTTCCTGCGCATCGACATGTACGCCTTCGGCCTGGTCCTCTGGGAGCTCGCCGCGCGGTGCACCGCCGCCGACGGCCCGGTGGATGAGTACATGCTCCCCTTTGAGGAGGAGGTGGGTCAGCACCCGTCTCTGGAGGACATGCAGGATGTGGTCGTCCATAAGAAGCTGAGGCCCGTTCTGAGGGACTGCTGGCAGAAACACGCGGGTCTGGCCATGCTGTGTGAGACCATCGAGGACTGCTGGGACCACGAGGCCGAGGCTCGCCTGTCCGCCGGCTGCGTGGAGGAGCGCATCGGCCAAATGAAGCGCCAGGCCCCCGTCATCGGGCCCGAGGAGATCGTCACCGTCGTCACCACGGTGACCAACGTGGACCTCCAGCCCAAGGAGTCCAGCTTATGA
>ENSGACT00000022089.1_GASAC
AGCGGTGCTACTATCCGACTGACTTGTTCACTTCTTCTGGGAACTTTATGCGCAGGGTACAGTCTGGGCGAAGCCGAGACCCGGGAGTGTGTGTACTACAATGACAACTGGCGCACGGAGAGGACCAACCAGAGCGGCTTTGAGCGCTGCGAGGGCGAGAAGGACAAGCGGCTGCACTGTTACGCCTCCTGGCTCAACTCCTCAGGGACCATCAAGCTGGTGAAGAAAGGCTGCTGGCTGGACGACTTCAACTGCTACGACAGGCAAGAGTGCGTCTCTATGGAGGAAAACCCTCAGGTCTTCTTCTGCTGCTGCGAGGGCAACTACTGCAATGAACGATTCACCCACCTTCCTGACATGATTGGCAGTGGCAACCGAGTGAAAATCCGACCTCCACCCCGAGTGCCGTCCCTGCTCAACGTGCTTGTGTACTCCCTGCTGCCTCTCTGTGTGCTGTCCCTGGCCCTCGTCCTGGCCTTGTGGATGTACCGCCACCGCAAACCTCCCTACGGCCACGTGGACCTGAGCGAGGATCCTGGAGCCACTCCTCCCTCCCCCTTAGTGGGTCTGAAACCGCTGCAGCTGCTGGAAATCAAAGCAAGGGGGCGCTTTGGTTGTGTTTGGAAGGCCCAGTTGATGAGCGAGTATGTTGCTGTAAAGATCTTCCCTGTTCAGGACAAGCAGTCATGGATAAATGAGCGGGATATATTCCTGACTCCGGGGATGCGTCATGAAAACCTCTTGCGTTACATCGCTGCAGAGAAGCACGGCACCAACCTGGAGACGGAGCTGTGGCTCATCACAGAGTTTCATGAGAGGGGCTCATTGACCGACTACCTGAAGGGCAACACTGTGAGCTGGAGTGATCTGTGTCACATAGCAGAGACCATGTCCCGCGGCTTGGCTTACCTCCATGAGGACATTCCCAGCTACAAGGGAGAGGGACCCAAACCCACCATTGCACACAGGGACTTCAAGAGTAAGAATGTGATGGTACGAGATGATCTGAGTGCAATCATCGGCGACTTCGGGCTCGCTGTACGATTTGAACCGGGAAAACCTCCAGGAGACACCCATGGACAGGTGGGTACGAGGCGTTACATGGCTCCAGAGGTGCTGGAGGGAGCCATAAACTTCCAGCGAGACTCCTTCCTGAGGATCGACATGTACGCTATGGGCTTGGTGCTGTGGGAGCTGGTGGCCCGGTGCACAGAGACGGACGGTACAGTTGGCGAGTACATGCTGCCGTTTGAGGATGAAATAGGCCAGCACCCCTCCTTGGAGGATCTGCAGGATGTGGTTGTGCACAAGAAGATGCGTCCAGCCATCAAAGACTGCTGGCTCAAACATCCTGGTCTGAGCCAGATGTGCGAGACCATCGAAGAATGCTGGGACCACGACGCCGAGGCGCGATTGTCTGCTGGTTGCGTGGAGGAGCGCATCGGCCAGATCGCCCGGACGATCGGCAGCACTACCTCGGACAGCCCCGTCTGCATTGTGATGTCTCTCACCAACGAGGACCTACCTCCCAAAGAGTCCAGCACCTGA
>ENSGACT00000022335.1_GASAC
TTTTCTGGAGCCAGAGGAGTGACCAGATGTATTTTCCTGATTCTGGTTCTAATGGCTCTAGCCAACATGTTGGACACCATGCTACTGAAGAACGGGTGGAAGGGGGGATCGGAGCGGGAGGCGGCGGAGAGCGGCAGCGCCGCCCCCGCGTTGGCTCAGAACATGCTCCGCTGTCACTGCTACCACCACTGCCCAGAGGACTCTGTCAACAATACCTGCGTCACTGATGGCTATTGCTTCACCATGGTGGAGGAGGAGGAGGAGGTGGGTGTAGCAGTACTCACTGCAGGTTGCTTGGGTCTTGCCGGCTCCGAGTTCCAGTGCAGAGACACGTGGAACGCTCGTTTGAGGAGAGCTGTCAAGTGTTGCACGGATCAGGATTATTGCAACAGAGAATTGCATCCTACGCTTCCTCCACTCGTGACATCAGATTACGTTGACAGCGGCATCCAGTACATGGCTCTCTTCATTTCAATCACAGTTTGCAGCATCATCCTTGGCCTCATCCTGGTTTTCTGCTGCTTTAGATATAAGCGCCAGGAATCCCGGCCGCGCTACAGTATCGACCTGGAGCAGGAGGAGACCTTCATCCCCCCTGGGGAGTCCCTGAAGGACCTGATGGAGCATTCCCGCAGCATCGGCTCCGGGTCGGGGTCAGGACTCCCCCTACTGGTGCAGCGCACAATCGCCAAACAGATTCAGATGGTTAAGCAGATTGGGAAAGGGCGATACGGAGAGGTCTGGATGGGCAAGTGGAGAGAGGAGAGAGTGGCTGTTAAGGTCTTCTTCACCACGGAAGAAGACAGCTGGTTCAGAGAGACCGAAATATATCAGACCTTCCTGATGAGACATGAAAATATACTGGGATTCATAGCAGCAGATATTAAAGGAACCGGCTCGTGGACTCAGCTCTACTTAATTACAGACTACCACGAGAATGGGTCTCTGTACGACTACCTCAAGTCCAACACCTTGGACGTCAAGGCTCTGCTGAAACTGGCCTACTCCTCCATATCAGGCCTCTGTCACCTGCACACGGAGATCTACGGCACACAGGGGAAACCAGCCATCGCACACAGAGACCTGAAGAGCAAAAACATCTTGGTGAAGAAGAACGGATTCTGCTGTATCGCAGACCTCGGACTGGCTGTCAAGTTCAACAGTGACACCAACGAGGTGGACTTCCCTCCCAACCTACGCGTTGGTACGAAGCGCTACATGCCCCCCGAAGTGTTGGAAGAGACCCTGAACAAGACCCAGTCCTTCATAATGGCTGACATGTACAGTTTTGGCCTCATTGTTTGGGAGATGGCCCGACGTTGCATTTCAGGAGGCATTGTGGAGGAGTACCAGCTGCCCTACCACGACCTCGTGCCCACAGATCCATCCTATGAGGACATGAGAGAAGTTGTCTGTATTAAGAAACAAAGACCTTCATTTGCTAACCGTTGGACGAGTGATGAGTGCTTACGGCAGATGGGGAAACTGATGTCTGAGTGTTGGGCTCACAACCCAACGTGTCGCCTCACTGCCCTCCGGGTGAAGAAGACTCTGGCGAGAATGTTAGAGACCCAAGACGTCAAATTGTGA
>ENSGACT00000023963.1_GASAC
ATATTCACACACACACACACACTCGCTCTGCCAAATGCCTCTGGATGTGTAAGACTCAGTGGGGGGGGGCCGGACACCACCGACTGTCTGTACTACAACGTGAACTTCGAGCAGGAGCGGACCAACCGGAGCGGAGTGGAGCGCTGTGAGGGCGAGCAAGACAAGCGCTCCCACTGCTACGCCTCGTGGAGGAACCACTCGGGCTCCGTGGAGCTGGTGAAGAAGGGCTGCTGGCTGGACGACTTCAACTGCTACGACCGGCCGGACTGCGTCGCCACAGAAGAAAGTCCTCAGGTTTTCTTTTGTTGTTGTGAAGGAAACTTTTGTAACGAGAGATTCTCTCACCTGCCCGATGCCGCGGGACCACTGATCGTAGCTCCGCCCCCTGGCTTCCTCAGCCTGATGATCTACTTCCTGCTGCCCTTCCTCATGCTGACGGTGGTCGTGATCGCCTCCGTCTGGACCTACAGGCATAAGAAGCCTCAGTACGGACATGTGGACATCAGCGAGGATCCGGGTCCTCCCCCTTCTCCTCAGCTCAAACCTCTGCAGCTGCTGGAGGTGAAGGCCAGAGGACGATTCGGCTGCGTGTGGAAAGCTCAGATGATCGACGCCTACGTCGCCGTGAAGGTGTTCCCCATCCAGCAGAACAAGGAGTCGTGGGAGAACGAGACCGACGTCTTCATCACCCCGGGGATGAGACATGAGAACATCCTGAGATTCATCGCTGCAGAGAAACGAGGAAATCACATGGAGACTGAACTGTGGCTCATCACTGAGTTCCATGAGAGGGGTTCTCTGTGTGACTTCCTGAAGGGGAACATCATCAGCTGGTCAGAGTTGTGTCACATCTCTGAGTCGATGGCGCGCGGTCTCGCTTACCTGCATGAAGACGTCCCGCCTCTAAAAGGAGAGGACGCCAAGCCGGCCGTTGCCCACAGGGACTTTAAGAGTAAGAACATCATGCTGCGTTATGACCTCACCGCAGTCATCGGAGACTTCGGCCTCGCCATCCGTTTCTCGCCGAGGGAGCCACCAGAAGAGACTCATGAACAGGTGGGCACCACACGCTACATGGCTCCAGAGGTCATAGAAGGAGCCATCAGCTTCCACAGAGACTCCTTCCTGAGGATAGACATGTACGCCGCGGGCCTCGTGCTCTGGGAGATGGTGTCCAGCTGCAAGGCCGCAGACGTAGGCCCAGTAGGGGAGTACCTGCTCCCCTTTGAGGAGGAGGTGGGACAGCATCCGTCTCTGGAGGACCTTCAAGACGTGGTGGTCCACAAGAAGACCAGACCGTCCCTCAAAGAACTTTGGCGCAAACACACC
>ENSGALT00000003119.2_CHICK
ATGACTCGACTGAGAGTTTGTGAGCGATTGCTTGGAGCCTATCTGCTTATCATTCTCCATGTTCAAGGACAAAATCTAGACAGCATGCTCCATGGCACAGGAATGAAGACAAATCCTGACCAAAAGAAACAAGGAAATGGGGTAACGCTCGCTCCAGAGGACACCTTACCATTCCTTAAGTGCTACTGCTCAGGACATTGTCCAGATGATGCTATTAATAACACATGCATAACTAATGGGCATTGCTTTGCTATCATTGAGGAAGATGAACATGGGGAACCAACACTTGCTTCTGGCTGCATGAAGTATGAAGGTTCAGACTTCCAGTGCAAGGATTCACCAAAAGCACAATTACGTCGGACAATTGAGTGCTGTCGGACTGATTTCTGCAATCAGGATTTACAGCCAACATTACCACCGCTTGATAGTACAGATGGACTTTTTGATGGCAGCATTCGTTGGATGGCAGTCTTAATTTCTATGGCAGTCTGCATAATTGTTATGATCATCTTATTTAGCTGCTTTTGTTACAAGCATTATTGTAAGTCAATGGCAAAGAGACACTGTTATAATCGTGACCTGGAACAAGATGAAGCATTCATTCCAGCTGGGGAGTCGTTAAAAGACCTCATTGACCAGTCGCAAAGTTCTGGCAGTGGCTCAGGGCTACCATTGCTGGTTCAGCGCACGATTGCCAAACAAATTCAGATGGTGAGGCAAGTTGGAAAGGGACGATATGGTGAAGTGTGGATGGGCAAATGGAGAGGTGAAAAAGTTGCAGTCAAAGTGTTTTTCACCACAGAAGAAGCCAGCTGGTTCCGAGAAACAGAGATTTACCAAACTGTTTTAATGCGTCATGAAAACATCCTTGGTTTTATAGCTGCAGATATTAAAGGCACTGGATCCTGGACACAGCTTTACTTGATTACAGATTATCATGAAAATGGATCACTATATGATTTTCTGAAGTGCACTACACTAGACAACAGGGCTCTCCTCAAACTGGCATACTCTGCTGCATGTGGTCTGTGCCATTTACACACAGAAATCTATGGGACGCAAGGCAAGCCTGCTATAGCACACAGGGACCTGAAAAGTAAAAACATTTTGATAAAGAAGAATGGGACATGCTGTATTGCTGACTTGGGTCTCGCAGTCAAGTTTAACAGTGATACAAATGAAGTTGATGTTCCCTTGAATACTAGAGTGGGAACAAAACGTTACATGGCTCCAGAGGTCCTTGATGAAAGCCTGAATAAAAACCATTTTCAACCATACATCATGGCTGACATATACAGTTTTGGGCTGATAATTTGGGAAATGGCTCGACGCTGTGTCACAGGAGGTATTGTTGAAGAGTACCAGTTGCCATACTATGACATGGTGCCAAATGATCCATCTTATGAGGACATGAGAGAAGTGGTGTGTGTCAAACGTCTGCGCCCAGTAGTATCTAACAGATGGAATAGTGATGAATGTTTAAGAGCAATATTAAAATTAATGTCTGAATGCTGGGCTCACAATCCTGCTTCAAGACTCACTGCCTTGAGGATCAAGAAGACGCTTGCCAAGATGGTGGAATCACAAGATGTAAAGATTTGA
>ENSGALT00000009945.3_CHICK
TCAGGACCAGGTCACGGGGAGGCAGAGACGAGGGAATGCATTTACTACAACGCCAACTGGGAGCTGGAGAAGACCAACCAGAGTGGCGTGGAGCGCTGCGAGGGGGAGAAGGACAAGCGGCTCCACTGCTACGCCTCCTGGAGAAACAACTCGGGATCCATTGAGCTGGTGAAGAAAGGCTGCTGGTTAGATGACTTCAACTGTTATGACAGGCAGGAGTGCGTAGCCACAGAAGAAAACCCTCAAGTGTTTTTCTGCTGCTGCGAGGGCAACTACTGCAATGAGAAATTCACCCACTTGCCTGAAGTAACTGGCCCAGAAGTCATATATGAGCCGCCACCACCAACACCCTCCCTGCTTAACATCCTGGTGTACTCTCTGCTGCCCATCGCTGTCCTGTCAGTGGCCATCCTCTTGGCCTTCTGGATGTATCGGCACCGCAAGCCTCCCTACGGGCACGTTGACATCAATGAGGACCCCGGCCCACCACCTCCTTCTCCCCTGGTTGGCCTAAAACCTCTACAGCTCCTGGAGATCAAAGCCAGGGGACGCTTTGGCTGCGTGTGGAAGGCTCAGCTGATGAATGACTACGTAGCAGTGAAAATCTTCCCAATTCAGGATAAGCAATCTTGGCAGAGTGAGAGGGAGATTTTCAATACTCCTGGCATGAAGCATGAAAACCTTTTGCAATTTATCGCAGCAGAAAAGAGAGGGACAAACCTAGAGACAGAGCTCTGGCTGATCACAGCGTTCCACGACAAGGGCTCTCTCACGGATTACCTGAAGGGCAATATCATCAGCTGGAACGAGCTCTGCCATGTTGCAGAAACCATGGCCCGTGGCTTGTCTTACCTCCATGAGGACGTCCCGTGGTGCAAGGGTGAAGGACACAAACCTGCTATAGCACACAGGGACTTCAAGAGTAAAAACGTCTTGCTGAAGAACGACTTAACGGCGGTGCTAGCCGATTTTGGTCTTGCTGTACGGTTTGAACCTGGAAAACCTCCAGGGGACACCCATGGACAGGTGGGAACAAGGAGGTATATGGCTCCTGAAGTGTTAGAGGGAGCAATCAACTTCCAACGAGACGCCTTCCTGAGAATAGACATGTACGCAATGGGACTGGTATTGTGGGAGTTAGTCTCCAGATGTAGAGCAGTTGATGGTCCAGTGGATGAATACATGCTGCCTTTTGAAGAAGAAATAGGTCAGCACCCATCCCTTGAGGACCTGCAAGAAGTGGTGGTTCACAAGAAGATGCGCCCCGTCTTCAAGGATCATTGGCTGAAACACCCTGGCTTGGCGCAGCTCTGCGTGACCATCGAAGAGTGCTGGGACCACGACGCAGAGGCTCGGCTCTCGGCAGGCTGTGTCGAGGAGCGCATTGCTCAGATCCGCAAATCCGTAAACGGCTCTACCTCGGACTGCCTTGTCTCCATCGTGACGTCCGTCACCAACGTGGACTTGCCGCCCAAAGAGTCCAGTATCTAA
>ENSGALT00000013786.1_CHICK
ATGAAGTCAGTGACAAAAAATATTTTTCATTCTTTGTCTAAAGCTGCACAGAGTGAGGAGCGGCTGTGTGCATTTAAGGACCCGTATCAGCAGGACCACGGAATCAGCGAGAGCCGAATCTCCCAAGAGAATGGCACCATTTTGTGCATGAAAGGTAGTACCTGCTATGGACTTTGGGAAAAAACACGAGAAGGAGACATACATCTCGTAAAACAAGGATGCTGGTCTCATATAGGAGACCCACAGGAGTGTCACTTCGAGGAGTGTATAGTTACAACCACCCCTTCCTTGATTCAGAATGGAACATATCGGTTCTGCTGTTGTAGCACTGACTTATGTAATGTCAACTTCACTGAAAACTTCCCACCTCCTGACCCAACCGATACGACGCCTTACAATTCTTCTCATTCTTTTCATCGGGATGAGACGATAGTCATTGTCCTTGCATCTGTGTCTGTACTAGCTGTCTTGATTGCTGCTCTGTTCTTTGGATACAGAATGCTTGCAGGAGACCGTAAACAAGGATTGCACAGTATGAACATGATGGAGGCAGCAGCATCAGAGCCCTCATTGGATCTGGACAATCTTAAGTTACTGGAGTTGATTGGCCGGGGTCGATACGGAGCAGTGTACAAAGGCTCCCTAGATGAACGCCCCGTTGCTGTGAAAGTATTTTCTTTTGCTAATCGTCAAAACTTTGTCAATGAGAGGAATATTTACAGGATTCCACTGATGGAACATGACAACATTGCCCGCTTCATTGTGGGAGACGAGAGATTCACTGCAGATGGGCGTATGGAATATTTATTGGTGATGGAATATTATCCCAATGGTTCACTGTGCAAATATCTGAGTCTCCACACAAGTGACTGGGTGAGCTCTTGCCGGCTGGCACATTCTATAACCAGGGGCTTGGCGTACCTGCACACAGAGCTACCTCGAGGAGACCATTACAAACCTGCAATATCCCATCGTGACTTGAACAGCCGCAATGTACTGGTAAAGAATGATGGAACATGTGTAATTAGCGATTTTGGGCTCTCCATGAAGTTAACTGGAAACAGACTGGTGCGCCCAGGTGAGGAAGACAATGCAGCCATTAGCGAGGTCGGTACAATCCGCTATATGGCCCCAGAAGTGCTTGAAGGAGCAGTGAACTTAAGGGACTGTGAATCTGCTTTGAAACAAGTAGATATGTATGCACTAGGCCTCATCTACTGGGAGATATTTATGCGATGTACAGACCTCTTCCCAGGGGAATCTGTGCCAGAGTACCAGATGGCTTTCCAGACAGAAGTCGGAAACCATCCCACTTTTGAAGATATGCAAGTCTTGGTGTCCAGGGAAAAACAAAGACCAAAATTCCCAGAAGCATGGAAAGAGAACAGCTTGGCTGTGAGATCACTTAAAGAAACAATCGAAGACTGCTGGGATCAAGATGCTGAAGCTCGATTAACTGCCCAATGTGCTGAGGAGAGAATGGCAGAACTCATGATGATTTGGGAGAGAAATAAATCAGTTAGTCCAACAGTCAATCCAATGTCAACTGCCATGCAGAATGAGCGGAACTTGTCACATCATAGACGAGTGTCAAAAATAAGGCCGTATCCAGATTATTCTTCTTCTTCCTACATTGAAGATTCAATCCACCACACTGACAGCATAGTGAAGAACATTTCGTCTGAACATTCGATGTCCACTACGCCGCTGACTTCAGGGGAAAAGAATAGAAACTCCATTAACTATGAGCGGCAACAAGCACAAGCTCGCATCCCTAGTCCTGAGACAAGTGTCACCAGTTTGTCCACCAATACTACTACCACCAATACAACTGGCCTCACTCCTAGCACTGGCATGACCACCATATCTGAAATACCTTATTCAGATGAAACAAACTTACATACTACAAATGTCATGCAGCCAGGTGGGCCCACGCCAGTTTGTCTGCAGCTAACAGAGGAGGATTTAGAGACAAATAAACTGGATCCAAAAGAAGTAGATAAGAATCTGAAAGAAAGTTCTGATGAGAATCTGATGGAACATTCGCTCAAGCAGTTTAGTGGACCAGATCCACTCAGCAGCACTAGTTCCAGCTTGCTTTATCCGTTGATAAAACTTGCAGTAGAGGTGACAGGACAACAGGATTTCACACAAGCTAGTAACGGTCAAGCATGTTTGATTCCAGATGTCCCATCTGCTCAGGTCTATCCTTTACCCAAGCAACAGAACCTTCCGAAGAGGCCTACTAGCCTTCCTCTAAACACCAAAAATTCAACGAAGGAGCCACGGTTAAAATTTGGTGGCAAGCACAAATCAAACTTGAAGCAAGTTGAAACAGGTGTTGCCAAGATGAACACTATCAATGCTGCAGAACCTCATGTGGTGACCGTTACCATGAATGGAGTGGCTGGTAGAACCCACAGCATAAACTCTCATGCTGGCACAACCCAGTATGCCAATGGGGCAGTGCCGTCTGGTCAGACAGCCAGTTCAGTAGCACAGAGGGCCCAGGAAATGCTTCAGAACCAGTTCAGTGGAGAGGATAGTCGACTGAATATTAATTCAAGCCCTGATGAGCATGAACCATTGTTGAGGCGGGAGCAGCAGGTTGGCCATGATGAAGGTGTTCTGGACCGCCTAGTAGACAGGAGAGAGCGACAACTTGATAATGGCCGAACAAATGTTAATAACAATAACAGTAATCCGTGTCCAGTGCAAGACACAGCTACACTCAGTATCCAGAATGTAGCCAGAAATCCTGGGCAGACTCAGACTAGAAGAGCACAGAGGCCTAATTCGCTGGATCTATCCGCCACAAATAGTTTGGATAGCAGTAGTATGCAGTTAGGTGACTCCTCACAGGACGGCAAATCGGGCTCAGGAGAGAAGATCAAGAAACGTGTGAAAACTCCTTACTCACTGAAGCGATGGCGTCCTTCGACATGGGTCATCTCCACTGAGCCGCTGCACTGCGAGGTCAACAATAACGGCGGTGACCGGGCAGTGCACTCCAAATCCAGCACTGCTGTTTACCTTGCAGAAGGAGGCACTGCCACCACAATGGTATCTAAGGACGCAGGAGTGAACTGCCTGTGA
>ENSGALT00000018657.3_CHICK
ATGCCTCCGCGCCTGCGGCCGCTGCTCCTGCGCGTGTCCCTGTGGGTACTCGTGGGCTCCTCGAGCCCCGCGCTCCTACACGATAGAAGCAAGGAAAATGGACTGCAATTGCCCAGGCTATGCAAATTTTGTGACGTTAAAGCAACAACGTGCTCAAACCAAGATCAGTGCAAGAGCAACTGCAACATCACTTCTATCTGTGAGAAGAATAACGAAGTCTGTGCAGCTGTATGGAGACGGAATGATGAAAATGTGACGTTAGAAACAATCTGCCATGATCCCCAGAAAAGGCTGTATGGTCACATGTTGGATGACTCCAGCTCAGAGCAGTGTGTGATGAAGGAAAAGAAGGATGATGGGGGACTGATGTTCATGTGTTCCTGTACAGGTGAAGAGTGCAACGATGTTCTTATTTTTTCTGCAATTGATCCCCATAAGCCAGAGGAGAAAGATGAAATTTCCAAAGTCACAATCATAAGTCTTGTCCCTTTATTGGTGATTTCTGTTGCTGTGATTGTTATCTTTTATGCCTACCGCACTCACAAGAAGAGGAAGCTCAACAAGGCCTGGGAGAAGAATGTCAAGCCCAAGAAACATAAAGACTGCAGTGATGTTTGTGCCATTATGTTGGATGATGACCACTCAGACATCAGCTCTACCTGTGCCAACAACATCAACCACAACACAGAATTGCTGCCCATTGAACTGGACATTGTTGTTGGCAAAGGAAGGTTTGCTGAAGTGTATAAAGCCAAATTGAAGCAAAACACATCTGAGCAGTATGAAACTGTGGCAGTAAAGATCTTCCCCTATGAAGAATATGCCTCCTGGAAGACCGAGAAAGACATTTTTTCAGATGTAAATCTTAAGCATGAGAACATCCTCCAATTCTTGACCGCAGAGGAGCGTAAGACAGATCTTGGTAAACAGTATTGGTTGATCACTGCCTTCCATGCTAGAGGAAACTTGCAGGAATACCTCACACGGCATATTATCAGCTGGGAAGACCTCTGGAAACTGGGAGGATCCTTGGCCCGAGGGATTGCCCATCTGCACAGTGATCATACACCTTGTGGTCGCCCTAAAACCCCTATTGTGCACAGAGACCTAAAGAGTTCCAACATCCTGGTGAAAAATGATTTAACTTGCTGTCTCTGTGACTTTGGGTTATCCCTGAGGCTGGACCCTTCTCTCTCTGTGGATGACTTGGCCAACAGTGGTCAGGTTGGCACAGCAAGGTACATGGCCCCTGAGGTTCTGGAGTCCAGGATGAACCTTGAGAACATGGAGTCCTTTAAACAAACAGATGTGTACTCCATGGCTTTGGTCCTCTGGGAAATGACATCTCGCTGTAATGGTGTTGGAGAAGTGAAAGAGTATGAGCCCCCATTCGGCTCTAAAGTGCGAGAGCATCCCTGCGTGGAAAGCATGAAGGACAATGTCCTAAGAGACAGAGGGCGACCCGAGATCCCCAGCTCCTGGCTTAACCATCAGGGCATCCAGATGGTGTGCGAGACCCTTATCGAGTGCTGGGACCACGACCCCGAGGCTCGGCTCACGGCGCAATGCGTGGCGGAGCGCTTCAGCGAGTTCAAGCACCACGACAAGCTCTCAGGGAGAAGCTGTTCGGAGGAGAAGATCCCCGAGGACGGCTCCGTGACCACCGCCAAGTAG
>ENSGALT00000019692.3_CHICK
ATGGGTTGCCGGAGGAGACCGGGTCTGCTTTCCTTGCTGCTGCTGTCCTTCTCCTGCTGTGCCAGCGCGCGCCGCAGCCTGAAGACCAACCTGTGCAAGTGGTGCGACTCCACGCCGCCGGCCTGCGAGCGGGAGGTGTGCTACAGCAACTGCAACCTCAACTCCTACTGCGAGGACCCCTTTGAGATCTGCGTGGCCATATGGAGGCAGGACAACGACAGCATCAGGATCAGCACACTCTGCCACAACCCCCACCGCCCCATAGAGAACCTCATGGTCCCCAACTACAACACCTCGCGCTGCATCATGACCCACCAGCCCAGCGAGGATGGCATCATCTACATCTGTGGCTGCGTGGATGAGCAGGAGTGCAATGATAAGCTTATCTTCGAAAATCATACCAATGGCTACTCCATGCTGCAGAGCAAGGAGGTCATCCCGGTGGCCGCCATCAGCCTCCTGCCGCCGTTGCTGGTGGCAGTGATGATCACCGTCATCTTCTACCTCTGCCGCACACAGAAGCAACGCAAGAGGGCCAAGAGCTGGGTTGGGAAGCAGGGACAGGGTCCAGCACTGCCAGAGCCGGGCAGGGCTGCCGAGCGGGACGAGAAGCTGTCTGTGCTGATGGATGATGGCCCGGCCGCCATGAATGCCACCTGCGCCAACAGCCTCAACCACAACACCGAGCTGCTGCCCATCGAGCTGGACGAGATGGTAGGCAAGGGGCAGTTTGCGGAGGTGTGGAGGGCTAAGCTGAACCACAGCAGCTCAGGGCAGTACGAGACGGTGGCGGTGAAGATCTTTCCCTGTGAGGAGTATTCTTCCTGGAAGAACGAGAGCCAGATCTTCACGGACGCCAGCCTCAAGCATGACAGTGTCCTGCAATTCCTCACGGCTGAGGACAGGGGTTCGGGGCCACGCAGAGAGTACTGGCTCATCACCGCCTACCACAGCAGGGGCAACCTCAAGGACTATCTCTCCAGACACATCCTGAGCTGGATGGACCTGCAAAAAATGGCGGGGTCGCTGGTGAACGGGGTGGCCCACCTCCACAGCGATTACACCGCCTGCGGCCGGCCGAAAATCCCCATTGCCCACCGGGACATCAAAAGCACCAACATCCTGGTGAAGAACGAGCAGGAGTGCGTGATCTGTGACTTCGGCATTGCCATACGCCTTGACCCCTCACTGACGGCAGATGACTTTGCTAACAGCGGGCAAGTGGGCACTGCCAGGTACATGGCTCCAGAGGTCCTGGAGTCCAGGGTGAACCTGGAAGATCTGGAGTCTTTCAAGCAGATGGACGTCTACTCCATGGCCCTTGTTCTGTGGGAGATGGCCTCCAGATGTGAAGTGGTGGGAGAGGTAAAGAATTACGAGCTGCCTTTTGGGTCAAAAGTGCAGGAGCAGCCCTGTGTGGACACCATGAGAGACATCGTGCTGCATGGCAGAGGGCGGCCTGAGATCCCTAGCAGCTGGCTGGTGCACCAGGGGATGCGCTTCCTGTGCGACACCATCACGGAGTGCTGGGACCACGACCCCGAGGCTCGCCTCACCGCACACTGCGTGGCCGAGCGCTTCAACCTGATGGCGCAGATGGATTGCGACGACATCCTCAACAACAACACGGACAACGAGGTCGGCAAAACAGCCTCTGCGGGCGGGGAGCAGCGGGACAACGACGGGAGCAGGAGTGCGCCGTGA
>ENSGALT00000020344.3_CHICK
ATGGGAGCTGCTACGAAGTTAGCGTTCGCTGTTTTTCTCATCTCGTGTTCTTCAGGTGCCATTCTTGGCAGATCAGAAACACAAGAATGCATCTACTACAACGCTAATTGGGAGAAAGATAAAACAAATCGCAGTGGCATTGAACCCTGTTATGGAGATAAAGATAAAAGACGACACTGTTTTGCTACATGGAAGAATATCTCTGGATCAATTGAAATCGTGAAACAAGGTTGCTGGCTGGATGACATCAACTGTTACGACAGGAATGATTGCATAGAGAAAAAAGACAGCCCTGAAGTGTTCTTCTGTTGTTGTGAAGGCAACATGTGTAATGAACGCTTCTTCTATTTTCCAGAAATGGAGGTCACACAGCCAACTTCCAATCCAGTCACACCGAAGCCACCTCTATTCAATACCTTGCTTTATTCATTGGTGCCTATAATGGGAATTGCAGTGATTGTGCTCTTTTCATTTTGGATGTACAGACATCACAAGCTAGCATATCCTCCAGTACTTGTTCCAACCCAAGATCCTGGACCACCACCGCCTTCACCATTGATGGGTTTGAAGCCACTGCAGTTGCTAGAGATCAAAGCCAGGGGACGATTTGGGTGTGTGTGGAAAGCTCAGCTGCTGAATGAGTATGTTGCAGTCAAAATATTCCCTATCCAGGACAAACAGTCGTGGCAGAATGAATATGAAATTTACAGCCTGCCTGGAATGAAGCATGACAATATTTTACAGTTCATCGGTGCAGAGAAGCGAGGCACCAGCATTGATGTGGATCTCTGGTTAATTACAGCTTTTCACGAAAAGGGTTCATTAACTGACTTCCTCAAGGCTAACGTGGTTTCCTGGAATGAGCTGTGTCACATTGCTCAGACTATGGCTCGAGGCTTGGCTTATCTCCATGAGGATATACCAGGGCTAAAAGACGGACATAAACCCGCCATCTCACACAGGGACATCAAAAGCAAGAATGTGCTGCTGAAAAACAACCTTACAGCTTGCATTGCTGATTTTGGTCTAGCTTTAAAGTTTGAGGCTGGAAAATCTGCAGGAGATACACATGGACAGGTTGGCACACGAAGGTACATGGCTCCTGAGGTACTAGAAGGTGCTATAAACTTCCAAAGGGATGCGTTTTTGAGAATAGACATGTATGCCATGGGCTTGGTCCTCTGGGAGCTGGCATCGCGCTGCACTGCCTCAGATGGCCCAGTAGATGAGTACATGTTGCCATTTGAAGAAGAAATTGGCCAGCATCCTTCCCTTGAAGACATGCAGGAAGTTGTGGTTCATAAAAAGAAGAGACCTGTTTTAAGAGAGTGTTGGCAAAAGCATTCTGGAATGGCGATGCTCTGTGAAACCATCGAGGAGTGCTGGGATCACGACGCAGAAGCCAGGCTGTCGGCGGGGTGCGTAGAAGAACGCATTATTCAGATGCAAAAATTAACTAACATTATAACAACAGAGGACATTGTGACTGTGGTCACGATGGTGACAAACGTTGACTTTCCTCCCAAAGAATCCAGTCTATGA
>ENSGALT00000020491.3_CHICK
CGGGCACCGAACTCCGCGCTGCGGGCGGCGCTGCCGCTGCTGGGCGCCGCCGTTTGGCTGTGCGCAGGGCTCCAGTGCGTGTGCCAGCTGTGCGAGCACACCAACTTCACCTGCCAGACGGAGGGAGCGTGCTGGGCCTCGGTCATGCTAACCAACGGCAAGGAGGAGGTGATCAAATCCTGCGTGTCCCTCCCGGAGCTCAACGCCCAGGTCTTCTGCCACAGCTCCAAGAACATCACCAAGACTGAGTGCTGCTACACCGACATCTGCAACAACATCACCCTCCGCCTGCCCATAGCCTCCGAGTCCCCCAGCCGTGCTGCCGTGGGTCCCGTGGTGCTGGCAGTGACAGTGGCCGTGCCCATCTGCGTTCTGTCCCTCGTGGCAGTGCTGGCTGCCTGCATCTGCCAGGGCCGGCGCTGCGCCCGCGGCAGGACGAAGCCGCCCAACGTGGAGGAGCCGCTCTCCGAGTGCAACCTGGTCAGCTCGGGCAAGACGCTCAAGGACCTCATTTATGACATGACGACGTCTGGCTCTGGCTCTGGCTTACCTCTGCTCGTACAGAGAACCATTGCAAGGACTATCATTCTGCAGGAGATCGTAGGGAAGGGCCGCTTCGGGGAAGTGTGGCGTGGGAAGTGGTGCGGGGAGGACGTGGCTGTGAAAATCTTCTCCTCGAGAGACGAGCGGTCCTGGTTCCGGGAGGCAGAGATCTATCAGACGGTTATGCTGAGACACGAGAACATCCTGGGCTTCATTGCTGCTGATAACAAGGACAACGGGACCTGGACCCAGCTGTGGCTCGTCTCTGAGTACCACGAGCAGGGCTCCCTGTTCGACTACCTGAACAGGGGCACGGTGACGGCGCAGGGCATGGTGAGGCTGGCACTGTCCATCGCCAGCGGCCTGGCACACCTGCACATGGAGATCGTGGGCACGCAGGGCAAACCAGCGATCGCTCACAGGGACCTGAAGTCCAAGAACATCCTGGTGAAGAGGAACGAGAGCTGTGCCATCGCAGACCTGGGGCTGGCAGTGAAGCACGACTCCGTGCTCAACACCATCGACATCCCGCAGAACCCGCGGGTGGGGACAAGGAGGTACATGGCTCCCGAGATACTGGATGACGCAATGAACACCAACATCTTTGAGTCCTTTAAGCGCGCAGACATCTACTCTCTTGGACTGGTGTACTGGGAGATAGCACGGAGGTGCTGTGCTGGAGGGATCACTGAGGAGTACCAGCTGCCTTACTATGATGCCGTGCCTTCTGACCCCTCGATAGAAGATATGAGAAGGGTGGTTTGTGAGCAGAAGCTCCGACCGAATATTCCAAACCAGTGGCAAAGCTGTGAGGCACTGCGGGTGATGGGCCGGATCATGCGGGAGTGCTGGTACGCCAACGGGGCCGCACGGCTCACTGCTCTGCGCATCAAGAAGACCATTTCACAGCTCTGTGTGCAGGAAGACTCCAAAACCTAA
>ENSGALT00000020497.1_CHICK
GATTTATTGGACCATTCCTGCACATCTGGAAGTGGTTCTGGACTTCCATTCTTGGTGCAAAGAACAGTGGCTCGCCAGATCACGCTTGTGGAGTGTGTAGGAAAGGGCCGTTATGGAGAAGTCTGGAGGGGTCAGTGGCAAGGAGAGAATGTTGCTGTGAAGATCTTCTCTTCTAGGGATGAAAAATCCTGGTTCAGGGAAACTGAATTGTATAACACTGTGTTGCTGCGGCATGAAAACATTTTAGGTTTTATTGCATCCGATATGACTTCCAGAAACTCTAGCACCCAGCTGTGGCTAATTACTCACTACCACGAGATGGGGTCTTTGTATGACTATCTGCAGCTCACCACCCTGGACACTGTCAGCTGCCTGCGGATAGTACTGTCCATAGCCAGCGGCCTTGCACATTTGCACATAGAGATATTTGGAACGCAGGGGAAGCCTGCCATTTCTCATCGGGACTTGAAGAGCAAAAATATCCTTGTTAAGAAAAATGGACAGTGCTGCATAGCAGACTTAGGCCTCGCAGTCATGCACTCCCAAAGCACGAACCAGTTGGATGTGGGGAACAACCCCCGAGTGGGCACCAAACGCTACATGGCTCCGGAGGTCTTGGACGAAACCATCCAGGCAGACTGCTTCGACTCCTACAAGAGGGTCGATATCTGGGCCTTCGGGCTGGTCCTGTGGGAGGTAGCTAGGCGCATGGTTAGCAATGGTATTGTAGAAGACTATAAACCACCATTTTATGACCTGGTTCCAAATGATCCCAGTTTTGAAGACATGAGGAAAGTGGTCTGTGTAGATCAGCAAAGGCCAAACATTCCCAACAGGTGGTTCTCAGACCCTACATTAACATCTCTTGCCAAGTTGATGAAAGAATGCTGGTATCAGAATCCATCAGCGAGACTAACAGCCCTGCGAATCAAAAAGACTTTGACCAAAATTGATAATTCCTTAGATAAACTGAAGGCTGACTGTTGA
>ENSGALT00000020598.2_CHICK
ATGGCGTTACGGGGCACTCGGCGGCTCCGGGCCCTGCTGCGCCTGCTGGTAGCCGCGGTCCTGCTGCCCAGGGCGGCCGCATTACAATGTTACTGCCATCTATGCACAAAGGACAACTTTACCTGTGTGACAGATGGGCTTTGTTTTACCTCTGTAACACGGACTGCAGATAGAGTCATACGCAATAGCATGTGTATAGCAGAAATTGATCTGATTCCTCGAGACAGGCCATTTATTTGTGCACCATCCTTCAGAGATGGAGTTACTACTTTGCCTCATTGCTGTGACAGAGACCACTGCAATAAAATAGAACTTCCAATTCCAACACCAGGTCCTACTCCAGGAAGACCAGCTTCTAGTCTAGGACCTGTGGAACTGGCAGCTGTTATTGCTGGACCTGTCTGCTTTGTCTGCATTTCATTGATGCTGATTCTGTATCTTTGTCATAACCGTACTGTAATTCATCATCGTGTGCCAAGTGAAGAAGATCCTTCATTGGATCGTCCCTTTATATCTGAAGGAACTACTTTGAAGGATTTAATTTATGATATGACAACTTCAGGCTCTGGATCAGGTTTACCTTTACTTGTGCAAAGAACAATTGCACGAACTATAGTACTCCAAGAAAGTATTGGTAAGGGTCGCTTTGGAGAAGTATGGAGGGGGAAATGGAGAGGAGAAGAAGTTGCTGTGAAGATCTTCTCTTCAAGAGAAGAGCGCTCATGGTTTCGAGAGGCAGAAATTTATCAAACAGTTATGCTACGACATGAAAACATTCTTGGATTCATAGCTGCGGACAACAAAGACAATGGTACATGGACGCAGCTGTGGTTGGTGTCAGATTATCACGAACATGGGTCACTCTTTGATTACCTGAACAGGTATACAGTAACCGTAGAAGGAATGATAAAATTAGCTTTGTCTACTGCCAGTGGCCTTGCTCATCTTCACATGGAAATTGTAGGCACACAAGGCAAACCAGCAATTGCCCACAGAGATTTGAAATCAAAAAACATATTGGTAAAGAAGAATGGAACATGCTGCATTGCAGACCTGGGGTTGGCAGTTAGGCATGATTCAGCTACAGACACAATTGACATTGCCCCCAACCACAGAGTAGGAACAAAAAGGTACATGGCACCTGAAGTTTTAGATGATTCCATAAATATGAAACATTTTGAGTCATTCAAACGAGCAGACATCTATGCAATGGGATTAGTATTTTGGGAAATTGCTCGTCGATGTTCTATTGGTGGAATCCATGAAGATTACCAGTTGCCATATTATGACCTAGTTCCTTCAGATCCTTCTGTTGAAGAAATGAAAAAAGTTGTTTGTGAGCAGAAGTTAAGGCCCAATATCCCAAACAGATGGCAGAGCTGTGAGGCATTACGAGTAATGGCAAAAATCATGCGGGAATGCTGGTATGCCAACGGAGCTGCTAGGCTAACAGCTTTGCGTATTAAGAAAACACTATCACAACTTAGTCAACAGGAGGGGATAAAGATGTAA
>ENSGALT00000023582.3_CHICK
GTTAACCCTGCTGTTGTGTCTCCAAACCCTCCCCACGTGAGCGAGTGTTTGCAGCGGCAAGTTGCCCTTGCCTTGCATGCTTGGTCTCTGTTGGACGTTAAGGGTTTGCTCCCGCTCTGTTTTGCAGCTCTGACATGTCTGTGCTCTGACTGCAAGCAAGCCAACTCCACCTGCGAGACGGACGGCGCCTGCATGGTGTCCGTCTTCAACCTGGATGGGGTGAAGCACCACGTGCGGACCTGCATCCCCGAAGCCAAACTGATCCCTGCTGGGAAACCCTTCTACTGCCTGAGCTCCGAGGACCTGCGGAACACCCACTGCTGCTACTCTGATTTTTGCAACAAGATCGATTTAATGGTTCCCAGCGGACACCTGAAGGACAACGAGCCCCCATCAAGCTGGGGTCCGGTGGAGCTGGTGGCAGTGATTGCTGGGCCCGTCTTCCTCGTCTTCGTGGTCGTCATCATTGTTGTCTTCGTGTTTCATCACCACCAGCGCGTCTATCACAACCGGCAGCGGCTGGACATGGAGGACCCCTCTTGTGAAATGTGCCTGTCGAAGGACAAGACGCTGCAAGATCTCGTCTACGATCTCTCCACCTCTGGCTCTGGCTCAGGTTTGCCACTTTTTGTGCAGCGGACCGTGGCTCGGACGATCGTCCTGCAGGAGATCATTGGGAAGGGCCGCTTTGGGGAGGTGTGGCGCGGCCGATGGCGCGGAGGTGACGTGGCTGTGAAGATCTTCTCTTCCCGTGAGGAACGTTCCTGGTTCAGGGAAGCAGAAATCTACCAAACCGTTATGCTGCGACATGAGAACATCCTGGGCTTCATTGCTGCAGACAACAAAGACAACGGGACGTGGACACAGCTGTGGCTCGTCTCCGATTACCACGAGCACGGATCTCTCTTTGACTACCTGAACCGCTACACGGTGACCATAGAGGGGATGATCAAGCTTGCTCTGTCTGCTGCCAGCGGGCTGGCCCACCTGCACATGGAGATCGTGGGTACTCAGGGAAAGCCTGGGATTGCTCACAGAGACCTGAAATCCAAGAACATCTTGGTGAAGAAGAATGGCACGTGTGCCATTGCTGACCTGGGGCTCGCTGTGCGCCACGACTCCGTCACGGACACCATTGACATCGCCCCGAACCAAAGGGTTGGAACCAAACGATACATGGCTCCCGAGGTCCTGGATGAAACCATCAACATGAAGCACTTTGATTCATTTAAGTGTGCTGATATCTACGCCCTGGGTTTGGTCTACTGGGAGATCGCTCGCAGGTGCAACGCAGGAGGGATCCACGAGGAGTATCAGCTGCCATACTACGACCTGGTGCCCTCTGACCCTTCCATCGAGGAGATGCGGAAGGTGGTGTGCGATCAGAAGCTGCGGCCGAACATCCCCAACTGGTGGCAGAGCTACGAGGCGCTGCGGGTGATGGGTAAGATGATGAGGGAGTGTTGGTACGCCAACGGAGCGGCTCGCCTCACCGCCCTGCGCATTAAGAAGACCCTCTCACAGCTCAGCGTCCAGGAAGATGTGAAGATC
>ENSGALT00000037656.1_CHICK
ATGCCCTTGCTAAGCTCCAGCAAGTTGAGCGTGGAGAGCAGAAAAGAAGATGGTGAGGGCACAGCACCTGCCCCTCCACAGAAGAAGCTGTCATGTCAGTGCCACCACCATTGTCCTGAGGACTCAGTCAACAGCACCTGCAGCACTGATGGCTACTGCTTCACCATAATAGAAGAAGATGATTCTGGTGGACATTTGGTCACCAAAGGATGTCTAGGATTAGAGGGCTCGGACTTCCAATGTCGGGACACTCCTATTCCACACCAAAGAAGATCTATTGAATGCTGCACAGGCCAAGATTACTGTAACAAACATCTTCACCCAACGCTGCCACCACTGAAAAATCGAGACTTTGCTGAAGGAAACATTCACCATAAGGCCCTGCTGATCTCGGTGACTGTCTGTAGTATACTACTGGTGCTTATCATCATATTCTGCTACTTCAGGTACAAGCGGCAAGAAGCCAGGCCCCGCTACAGCATCGGGCTGGAGCAGGACGAGACCTACATTCCCCCTGGAGAATCCCTGAAGGATCTGATCGAGCAGTCCCAGAGCTCAGGCAGCGGCTCCGGGCTCCCTCTCCTGGTTCAAAGGACCATAGCAAAACAGATTCAGATGGTAAAACAGATTGGAAAAGGTCGCTATGGGGAAGTCTGGATGGGAAAGTGGCGTGGCGAAAAGGTAGCTGTCAAAGTGTTTTTTACCACGGAGGAGGCCAGCTGGTTCAGAGAAACAGAAATCTACCAAACTGTCCTGATGAGGCATGAAAATATTCTCGGATTCATTGCGGCAGACATTAAAGGCACAGGCTCTTGGACCCAACTGTATCTCATCACTGACTATCATGAGAATGGCTCCCTTTACGATTACCTAAAATCCACCACCCTGGACACAAAAGGCATGCTAAAATTGGCTTACTCCTCTGTTAGTGGCTTGTGCCACCTACATACAGAGATCTTCAGTACCCAAGGCAAACCGGCTATTGCCCACCGTGATCTAAAAAGTAAGAACATCCTGGTGAAAAAGAACGGAACCTGCTGTATAGCAGATTTGGGCTTGGCTGTTAAATTTATTAGTGATACAAATGAGGTAGACATCCCTCCAAACACCCGCGTAGGAACAAAACGCTATATGCCTCCTGAGGTGCTGGATGAAAGCTTGAACAGAAATCACTTTCAGTCGTACATCATGGCTGATATGTACAGCTTTGGACTCATCCTTTGGGAGATAGCCAGGAGATGTGTGTCAGGAGGAATAGTGGAAGAATACCAGCTCCCATATCACGACCTTGTCCCCAGTGACCCCTCCTACGAGGACATGAGGGAGATTGTGTGCATCAAAAGGCTACGTCCTTCATTCCCCAACAGATGGAGCAGCGATGAGTGCCTGCGGCAGATGGGGAAGCTCATGATGGAGTGCTGGGCCCATAACCCTGCATCCCGGCTCACAGCCCTACGAGTCAAAAAAACACTTGCCAAAATGTCAGAGTCGCAGGACATTAAGCTCTGA
>ENSLAFT00000001488.1_LOXAF
TCCGGGCGTGGGGAGGCCGAGACGCGGGAGTACATCTACTACAATGCCAACTGGGAGCTGGAGCCCACCAACCAGAGCGGTCTGGAGCGCTGCGAGGGTGAGCAGGACAAACGGCTGCACTGCTATGCCTCCTGGCGCAACAGCTCTGGCACCATCGAGCTGGTCAAGAAGGGCTGCTGGCTGGACGACTTCAACTGCTACGACAGGCAGGAGTGCGTGGCCACTGAGGAGAACCCACAGGTGTACTTCTGCTGCTGTGAGGGCAACTTCTGTAACGAGCGTTTCACCCACCTGCCGGAGGCTGGGGGCCCAGAAGTCACGTACGAGCTACCCCCGACAGCCCCCACCCTGCTCACGGTGCTGGCCTACTCCCTGCTGCCCATCGGGGGTCTCTCCCTCATCGTCCTGCTGGCCTTCTGGATGTACCGCCATCGCAAGCCCCCCTACGGCCACGTGGATATCCATGAGNNNNNNNNNNNNNNNNNNNNNNNNNNNNNNNNNNNNNNNNNNNNNNNNNNNNNNNNNNNNNNNNNNNNNNNNNNNNNNNNNNNNNNNNNNNNNNNNNNNNNNNNNNNNNNNNNNNNNNNNNNNNNNNNNNNNNNNNNNNNNNNNGACAAGCAGTCGTGGCAGAGCGAGCGGGAGATCTTTAGCACGCCGGGCATGAAGCACGAGAACCTGCTGCAGTTCATCGCCGCCGAGAAGCGCGGCTCCAACCTTGACATGGAGCTCTGGCTTATCACCGCCTTCCACGACAAGNNNNNNNNNNNNNNNNNNNNNNNNNNNNNNNNNNNNNNNNNNNNNNNNNNNNNNNNNNNNNNNNNNNNNNNNNNNNNNNNNNNNNNNNNNNNNNNNNNNNNNNNNNNNNNNNNNNNNNNNNNNNNNNNNNNNNNNNNNNNNNNNNNNNNGGACTTTAAAAGCAAGAATGTTCTGCTGAAGAGCGACCTGACGGCCGTGCTGGCTGACTTTGGCTTGGCTGTTCGGTTTGAGCCAGGGAAACCTCCAGGGGACACCCATGGGCAGNNNNNNNNNNNNNNNNNNNNNNNNNNNNNNNNNNNNNNNNNNNNNNNNNNNNNNNNNNNNNNNNNNNNNNNNNNNNNNNNNNNNNNNNNNNNNNNNNNNNNNNNNNNNNNNNNNNNNNNNNNNNNNNNNNNNNNNNNNNGGCCCGTGGACGAGTACATGCTGCCGTTTGAGGAGGAGATCGGCCAGCACCCGTCACTGGAGGAGCTGCAGGAGGTGGTTGTCCATAAGAAGACACGGCCCACCATTAAGGATCACTGGCTGAAGCACCCGGGCCTGGCTCAGCTCTGTGTGACCATCGAGGAATGCTGGGACCACGACGCTGAAGCACGCCTGTCTGCTGGCTGCGTGGAGGAGCGGGTGTCCATGATCCGGAGGTCGGTCAACGGCACTACCTCGGACTGTCTTGTCTCCCTGGTGACCTCCGTCACCAACGTGGACCTGCCCCCTAAAGAGTCGAGCATCTAA
>ENSLAFT00000002628.1_LOXAF
ATGGGAGCTGCTGCGAAGTTGGCGTTTGCCGTCTTTCTTATCTCTTGTTCTTCAGNNNNNNNNNNNNNNNNNNNNNNNNNNNNNNNNNNNNNNNNNNNNNNNNNNNNNNNNNNNNNNNNNNNNNNNNNNNNNNNNNNNNNNNNNNNNNNNNNNNNNNNNNNNNNNNNNNNNNNNNNNNNNNNNNNNNNNNNNNNNNNNNNNNNNNNNNNNNNNNNNNNNNNNNNNNNNNNNNNNNNNNNNNNNNNNNNNNNNNNNNNNNNNNNGACTGATTGTATAGAAAAGAAAGACAGCCCTGAAGTATATTTTTGTTGCTGTGAGGGTAATATGTGTAACGAAAGGTTTTCTTATTTTCCGGAGATGGAAGTCACACAGCCTACTTCGAATCCAGTTACGCCTAAGCCACCCTATTACAACATCTTGCTTTATTCCTTGGTGCCACTTATGTTAATTGCGGGGATTGTCATTTGTGCATTTTGGATGTACAGGCATCACAAGATGGCATACCCTCCTGTACTTGTTCCAACGCAAGATCCAGGACCACCCCCACCTTCTCCATTACTAGGTTTGAAGCCACTGCAGTTACTAGAAGTGAAGGCAAGGGGAAGATTTGGTTGTGTCTGGAAAGCCCAGTTGCTCAATGAGTATGTGGCTGTCAAAATATTTCCAATACAGNNNNNNNNNNNNNNNNNNNNNNNNNNNNNNNNNNNNNNNNNNNNNNNNNNNNNNNNNNNNNNNNNNNNNNNNNNNNNNNNNNNNNNNNNNNNNNNNNNNNNNNNNNNNNNNNNNNNNNNNNNNNNNNNNNNNNNNNNNNNNNNNNNNNNNNNNNNNNNNNNNNNNNNNNNNNNNNNNNNNNNNNNNNNNNNNNNNNNNNNNNNNNNNNNNNNNNNNNNNNNNNNNNNNNNNNNNNNNNNNNNNNNNNNNNNNNNNNNNNNNNNNNNNNNNNNNNNNNNNNNNNNNNNNNNGGACATCAAAAGTAAAAATGTGCTGTTGAAAAACAATCTGACAGCTTGCATTGCTGACTTTGGGTTGGCGTTAAAGTTCGAGGCTGGCAAGTCTGCAGGTGATACCCATGGACAGGTTGGTACCCGGAGGTATATGGCTCCAGTATTAGAGGGTGCTATAAACTTCCAAAGGGATGCATTTTTGAGGATAGATATGTACGCCATGGGATTAGTCCTGTGGGAACTGGCTTCTCGCTGTACTGCCGCAGATGNNNNNNNNNNNNNNNNNNNNNNNNNNNNNNNNNNNNNNNNNNNNNNNNNNNNNNNNNNNNNNNNNNNNNNNNNNNNNNNNNNNNNNNNNNNNNNNNNNNNNNNNNNNNNNNNNNNNNNNNNNNNNNNNNNNGGAATGGCAATGCTCTGTGAGACAATAGAAGAATGTTGGGATCATGATGCAGAAGCCAGGTTATCAGCTGGATGTGTAGGAGAAAGAATTACTCAGATGCAGAGACTAACAAATATCATTACCACAGAGGACATTGTAACAGTGGTCACGATGGTCACAAATGTTGACTTTCCTCCCAAAGAATCAAGTCTATGA
>ENSLAFT00000003306.1_LOXAF
GTCCCCGCTGGGAAGTTCTACTGCCTGAGCTCAGAAGATCTGCGTAACACTCACTGCTGCTATACTGACTTCTGCAACAAGATTGACCTGAGGGTGCCCAGTGGTCACCTCAAGGAGCCCGAGCACCCTTCCATGTGGGGCCCCGTGGAGCTGGTAGGCATCATTGCTGGCCCCGTGTTCCTCCTGTTTCTCATCATCATCATCGTTTTCCTTGTCATTAACTACCATCAGCGGGTCTATCACAACCGCCAGAGGCTAGACATGGAGGATCCCTCGTGTGAGATGTGTCTCTCCAAAGACAAGACGCTCCAGGATCTCGTCTACGATCTCTCCACATCAGGGTCTGGCTCAGNNNNNNNNNNNNNNNNNNNNNNNNNNNNNNNNNNNNNNNNNNNNNNNNNNNNNNNNNNNNNNNNNNNNNNNNNNNNNNNNNNNNNNNNNNNNNNNNNNNNNNNNNNNNNNNNNNNNNNNNNNNNNNNNNNNNNNNNNNNNNNNNNNNNNNNNNNNNNNNNNNNNNNNNNNNNNNNNNNNGTCATGCTACGCCATGAAAACATTGGATTTATTGCTGCTGACAATAAAAATAACGGCACCTGGACACAGCTGTGGCTTGTCTCTGACTATCATGAGCACGGCTCCCTGTTTGATTATCTTAACCGGTACACAGTGACAATCGAGGGGATGATCAAGCTGGCCTTGTCTGCTGCTAGTGGGCTGGCACACCTGCACATGGAGATTGTGGGTACGCAAGGGAAGCCTGGAATTGCTCATCGAGACTTGAAGTCAAAGAACATCCTGGTAAAGAAGAATGGCATGTGTGCCATCGCAGACCTGGGCCTGGCTGTTCGTCATGATGCAGTCACGGACACCATTGACATTGCTCCAAATCAGAGGGTGGGAACCAAACGATACATGGCCCCTGAAGTACTTGATGAAACCATAAACATGAAACACTTTGACTCCTTTAAATGTGCTGATATCTATGCTCTCGGGCTTGTATATTGGGAAATTGCTCGAAGATGCAATTCTGGAGGAGTCCATGAGTATCAGCTGCCATATTATGACCTAGTGCCCTCTGACTCCGAGGAAATGCGAAAGGTTGTATGTGACCAGAAGCTACGTCCCAACATCCCTAACTGGTGGCAAAGTTATGAGGCACTACGGGTGATGGGGAAGATGATGCGGGAGTGTTGGTATGCCAACGGCGCAGCCCGCCTGACTGCTCTGCGCATTAAGAAGACCCTCTCACAGCTCAGCGTGCAGGAAGATGTGAAGATCTAA
>ENSLAFT00000003784.1_LOXAF
[truncated: 439,058 more chars]
