# Supplementary material for: Emergence, development and diversification of the TGF-β signalling pathway within the animal kingdom
Source: BMC Evol Biol. 2009 Feb 3;9:28. doi: 10.1186/1471-2148-9-28 (PMC2657120; doi:10.1186/1471-2148-9-28)
Supplement: Additional file 5 — Sequences. All sequences and alignments are provided in the supplementary archive. [file 1471-2148-9-28-S5.zip › sequences/all_sequences/Lophotrochozoa/Lophotrochozoan_Smads_aa.fasta]

>104873_Lotgi1
MTSPLSSIFSFTSPAVKRLLGWKQGDEEEKWAEKAVDSLVKKLKKTKGALENLEKALSQPGQLSKCVTIPRSLDGRLQVSHRKGLPHVIYCRVWRWPDLQSHHELKPLECCEYPFSAKQKDVCINPYHYKRVESPVLPPVLVPRYSEFPAHHGGPNHMPLLPFQQVPEPSMPHNVTYPFQQPQATPPQQQPNSPQSSGPGSPYGLPADTPPPAYQPPEDNNQNNININQIMLENYFISDVQPVTYQEPQYWCSIVYYELNNRVGEAFHASRSSIVVDGFTDPSNNADRFCLGLLSNVNRNSTIENTRRHISKGVHLYYVGGEVFAECLSDSSIFVQSRNCNYHHGFHPTTVCKIPPGCSLKIFNNQEFATLLSQSVNHGFEAVYELTKMCTIRMSFVKGWGAEYHRQDVTSTPCWIELHLNGPLQWLDKVLTQMGSPHNPISSVS*
>131078_Lotgi1
MANQAPTSADACLSIVHSLMCHRQGGESESFGKRAIESLVKKLKEKRDELDSLITAITTNGALPSKCVTIQRTLDGRLQVAGRKGFPHVIYARIWRWPDLHKNELKHVKFCQYAFDLKQDSVCVNPYHYERVVSPGIDLSGLTLQHAGPPGRLIKDEYGGEIQMDRIGGASGETSQTIQHPPQEPGYNPMLRVIPAAPATISANSTSGHPHTSAVLTPGTMSHPISPQPLSPASQSGHELNRSSSELYSGNSLTHAGPPHTIPHATGHNMPQPSPSQLDNYTNQIATPSSSTLSHYPTPEFWCTITYFELDQQVGETFKVPYSCSTVTVDGYTDPSSIDRFCLGQLSNVHRTEASERARLHIGKGVQLDYRGEGDVWIRCVSDHSVFVQSYYLDREAGRAPGDAVHKIYPSAYIKVFDIRQCHRQMQQQAATAQAAAAAQAAAVAGNIPGPASVGGIAPAVGLSAAAGIGVDDLRRLCILRLSFVKGWGPDYPRKSIKETPCWIEVQLHRPLQLLDEVLQAMPINDPRPRQGFFLG*
>145516_Lotgi1
MFRSKRNALVKRLWKHRITNNETDSTTETVEDLEIKSVAQSMLKRLDEKQLQLLVDSVESKGGETTDCVLLPVGDLKLGRRMVAPHILCCQIWRWPGISENVELKRLLCCSSINDQTHICCNPYHWNVQMSAHCRLDTERVKINTGNVFSYCLINMNGKSTETGLTPTAHRQYYSEVEDLSEDIPSRCGGPHWCSIAYWELRQRVGRLFTVFNPSISVFQNLPHGDGMSLEILQNKPNLESVKRTREKIGFGIILSKEADGVWVYNRSSYPIFVNSPTLDDPESRTLIVRKVLPGYSIKIYDFELAKELELSRDPALLDGPFDPCSIRISFAKGWGPFYSRQFVTSCPCWLEILLNIKR*
>189014_Lotgi1
MEKLSPFTPPIVKRLLGLKKGEHDRDDKWSEKAVKSLVKKLQKTGGLDELTKALSTQDINTSCITIPRSLDGRLQVSHRKGLPHVIYCRLWRWPDLQSHQELRAVDKCDYAFHLKRDEVCVNPYHYIRVVPPGRSVVLVPRHTEIPDKIPQLDDYSTTIPENIDCKVGINENFSIPDSPPPGYMSEEGDTSDTQGMGEFILSPLNAILINLDLDPVNSSDNDLQPVTYKEPDFWCSIAYYELNTRVGETFHASQPSLTVDGFTDPSNSERFCLGLLSNVNRTQQVEMTRRYIGKGVRLYYIGGEVFAECLSENAVFVQSPNCNQRYGWHPATVCKIPPGCNLKIFNNQEFAALLAQSVNQGFESVYQLTRMCTIRMSFVKGWGAEYRRQTVTSTPSWIEIHLNGPLQWLDRVLTQMGSPGLPCSSMS*
>147083_Capca1
MFRPKRSSLVKRLWKHRVRPQHHEAGSEVESAEELELKSAGQSLLKRLKEADLEALLAAVETRGAESTPCVWLSRAVLQLGKRKAMPHTLSCQLWRWSDLDTNCEVMRHLPCKSGEVDANSVCCNPFHWSRVLPPGTPPRASRQLFPHSAFPPLITQHLTSPATKHNALYAPEYSPMSLHHSMVSYDQPRDDHSRVCWCHVAYWEHRSRVGRLFAVYDASVHIFQHLPQGDGMCLDLLQAPSSEDSVRRTRDKIGVGLVLDMQDGAVWAHNRSDFPIFVNSPTLDIPGSPALIVKKVPPGHTIKIHDRRVSKVIERHRDAAFLEGPFDPYAVRISFAKGWGPHYSRQFITSCPCWVEILLTGNR*
>167863_Capca1
MTSMLAPFTPPIVKRLLGWKQGDDKEDKWSEKAVKSLVKKLKKGGGLEELEKSISTQDPNTKCITIPRSLDGRLQVSHRKGLPHVIYCKLWRWPDLQSHHELRALDNCEWAFNLKRDEVCINPYHYSRVETPDVSSSSSSSSSSSSSSSSSEVAALLPPVLVPRATGDIPTEFPPLEDYSNTVPANTDFPAGLGEQPFSIPAETPPPGYMSEDGDISDSQAMGCVSEDGDASESQNGDERRLSIADAQPVTYTEPSFWCSISYYELNTRVGETFHASQPSLAVDGFCDPSNSERFCLGLLSNVNRSQQVEMTRRHIGRGVRLYYIGGEVFAECLSDSAVFVQSPNCNQRYGWHPATVCKIPPGCNLKIFNNQEFAALLAQSVNQGFESVYQLTRMCTIRMSFVKGWGADYRRQTVTSTPCWIEIHLNGPLQWLDKVLIQMGSPRMPCSSMS*
>173019_Capca1
MPYNVSYPHGFPQQSPNSSGPGSPFGMPADTPPPPYQAQNPNSPGSSIGGGEGHSSPGQQHPHNPSQPPSNHGNPDSSAMETTSSPTTLQGTSSHGHPIDLQPVTYTEPQFWCSIVYYELNNRVGEAFQAQTPSIVVDGYTDPSNNSDRFCLGLLSNVNRNSTIENTRRHIGKGVHLYYVGGEVFAECLSDSSIFVQSRNCNYHHNFHPTTVCKIPPGCSLKIFNNQEFAQLLSQSVNHGFEAVYELTKMCTIRMSFVKGWGAEYHRQDVTSTPCWIEVHLHGPLQWLDKVLSQMGSPLNAISSVS*
>179368_Capca1
MSTQAPTSADACLSIVHSLMCHRQGGESESFSKRAIESLVKKLKEKRDELDSLITAITTNGAHPSKCVTIQRTLDGRLQVAGRKGFPHVIYARIWRWPDLHKNELKHAKYCQFAFDLKQDCVCVNPYHYERVVSPGIDLSGLTLQHTAPPSRLVKDEFVQSVQVEGNSPGDPFRSPMSCGSSSHQRTHNASFPLLLSFQPQQQASTVQHSPMPMAGGQHPPSFPNQSNGMMTPTTPMTPGAMMQANRLMSGGQQVAGHLQNASAQSPMSQGAPHPMSPTQPLSPQGPPPPATQPSISSMVLSAAPEFWCTITYFELDQQVGETFKVPSSCPSMTVDGYTDPSSMDRFCLGQLSNVHRTEASERARLHVGQGTRLDLKGEGDVWIRCLSDHSVFVQSYYLDREAGRAPGDAVHKIYPSAYIKVFDLRQCHRQMQQQAAAAQAAAAAQAAAVSGNVPGPASVGGIAPAIGLSMAAAVGVDDLRRLCILRLSFVKGWGPDYPRHTIKETPCWIEIQLHRPLQLLDEVLQAMPLNEPRVRGANIMLP*
>185435_Helro1
MTGIFFNTSPSVKKLMELMKNDEENRVWDEKAIKSLVKKLKKGSGLDELVKAITSEDCDTKCVTIPRSLDGRLQVSQKKGLPHMIYCCLWRWPDLKNHHELQAIENCEYAFHLKKEEVCVNPYHYVRVEPPVLPPVLVPKIPLDSIKSPNFNDDYPSRINNLNPKSVDANFHLPETPPPGYLSEDSDSRAAVGCSSDGGDGVNSDNGDGQDSMDVDSTPQYELQQVNYTEPNYWCSISYYEQQNRIGEPYHASQPSLSVDGFTDPSSSDRFCLGLLSNINRSHQIEMARRHIGKGVRLYYIGGEVFAECLSDSAVFVQSPNCNQRYGWHPATVCKIPPGCNLKIFNNQEFATLLAQSVSQGFESVYQLTRMCTIRISFVKGWGAEYRRQAVTSTPCWIEIHLNGPLQWLDKVLVQMGSPRLPCSSMS*
>186716_Helro1
MSSPISSLNSLFSFTSPAVKRLLGWKQGDEEEKWAEKAVDSLVKKLKKKKGALEDLEKALSNPGVPSKCVTLPRSLDGRLQVSHRKGLPHVIYCRVWRWPDLQSHHELKALDCCEFPYSSKQKEVCINPYHYQRVESPVLPPVLVPRYSEYPSGMTSFSQINEPVLPFNVSYPHGFHQSSSGSGPSSPFGLPADSPPPPYRVHSSVSPHLGAGGDSMAPQHSAMESSISGQVPSNNMPGRYPASSSIPKHSSKYHGNDVQAVNYQEPDNWCSIAYYELNNRVGDIFYASAPSIIVDGYTDPSNNASRFCLGLLSNVNRNSTIENTRRHIGKGLHLYYVGGEVFAECLSESSVFVQSRNCNCHHGFHPTTVCKIPPGCSLKIFNNQEFAQMLSQSVGLGYEAVFELTKMCTIRLSFVKGWGAEYHRQDVTSTPCWIEIHLNGPLQWLDKVLTQMGSPHNPISSVS*
>76435_Helro1
MNHLAPTSSDACINIVQSLMFYRQGEDAEAGFSKKAIESLVKKLKEKREELDNLIAAITSNGSQPTKCVTIPRTLDGRLQVASRKGFPHVIYSRIWRWPDVHKNELKHLKFCQFAFDLKQDGICVNPYHYERVPPTGLESSYMVDQAANRISSSSTSSSSMVNSRHHDDVKVTKDPEDSKVDLFDLTKNNNTANNKSQKASATTTADATTTSLSAANSPSGSLQQLQHSFHNSSPTTSASYNFIAAEQQQQQINIHSFIHSPIHSFIHPVPEFWCSITYFELDQKVGEIFKVPSSNHTISVDGYTDPSSLDRFCLGKLTNVHRTESIEKARLYIGKGVQLVLEGEGDVWVRCLSEHSIFVQSFYLDREAGRAPGDAVHKIYPAAFIKVFDLSQCQSQMQQLVVQAQTAAVAQAAVVAGNFQSPNSVGSLAPAIIAHAHKHTHARITGLSPAASIGADDLRRLCVLRLSFVKGWGLDYPRPTIKDTPCWIEVQLNRPLQFLDEFLQAMPMSNGVASTVTSGAAAANGGRNYMC*
>88197_Helro1
MTSILSPPPSHALPPLSQVPTPQQQPQPAPQHQQQSPSLSQQSAPTSADACLSIVHSLMCHRQGGESESFSKRAIESLVKKLKEKRDELDSLITAVTTSGAHPTKCVTIPRTLDGRLQVAGRKGFPHVVYSRIWRWPDLHKNELKHIKYCQYAFDLKQDSVCINPYHYERVVCPGIDLSGLSIDPNCKFQNLPPSSSVGAGTQHSNNQSDEKSVESTAYNIQTATSLDSCCQGRCDSWNDNNINNNNNKNNTSNICSNNNNDSNNNNNNESTQVVASSSSSSSSSSSSTTTTSYLDHNSNIQHHQQRQQKHQQHQKQHQQQPALAHQHSYWSSHVSSMLQAPLSSLPPPEYWSTITYFELDQQVGETFKVPSIYPSVIVDGYTDPSSCNRFCLGKLSNVHRTEASERARWLYIGKGIQLILQGEGDVWIRCLGNHSVFANSFYLDQVHGRAPGDAVHKIYHDAHIKVFDLKQCHMQIQQQTASSLAAIAAQAAAVAGNVQGMHGVGGIAPAISLSAAAGICVDDLRKLCSFQLSFVKGWGLDYPRRTIKETPCWIEIQLHRPLQLLDELLQSMPLLGHSDPRNRARLGRGFMLP*
