# Supplementary material for: Emergence, development and diversification of the TGF-β signalling pathway within the animal kingdom
Source: BMC Evol Biol. 2009 Feb 3;9:28. doi: 10.1186/1471-2148-9-28 (PMC2657120; doi:10.1186/1471-2148-9-28)
Supplement: Additional file 5 — Sequences. All sequences and alignments are provided in the supplementary archive. [file 1471-2148-9-28-S5.zip › sequences/all_sequences/fly_Nematostella/Nemve1_Smads_aa.fasta]

>110153_Nemve1
KTTTHSILRRLRDTELGLLLKALESRGGDVSSCVYFPYGEKVCKRVVHEPHVVLYRTFREPNVQSSNELKPLAICSRRDSTGKRVCINPHHYSEIIQIRKCKCLLKVNNSYNKFGCLYGHVLAHAKSYCSDCFFLPLELFESTSEWPSAWCVVAYWELNECIGPFYHGHQDVINIYETLPKPKGFCLAGLDRNQNVSDGTKRARNHVGFGLQLSREEDGIWIYNRSEYAVFANGTTFPYVTTTPSASQNITVTKVPPGFSLKIYDYNHSPATCRTFEGPQSWKVPESVRISFAKGWGNTSSASYRRPVVTSCPCWLEIHFTVSR*
>168041_Nemve1
MTSLLPFTPPVVKRLLGWKRGGDEDDKWAEKAVKSLVKKLKKTGGLEELEKAITNPGVATKCVTIPRSLDGRLQVSHRKGLPHVIYCRLWRWPDLQSHHELRPIEACEFAFSLKKEEVCVNPFHYQRVETPVLPPVLVPRQQSDVPHELPILPEYTRPENVPFPTQEPTNSQYHIQPGTPTDYISDDACSDMSGEHSQQNMQIDQQLSPAPDSNNLIDAQPIQYTEPTYWCSISYYEMNTRVGETFHASQPSLTVDGFTDPSSSDRFCLGLLSNINRNPPIEMTRKHIGKGVRLYYIGGEVFAECLSDSSIFVQSPNCNQRYNWHPATVCKIPPGCNLKIFNNQEFAQLLSQSVNQGFEAVYALTRMCTIRMSFVKGWGAEYRRQTVTSTPCWIELHLNGPLQWLDKVLTQMGSPSAPCSSVS*
>228395_Nemve1
MASLFSFTPPAVKRLLGWKQGDEEEKWAEKAIESLVKKLKKKKGALEDLEKALSNPNQQSKCVTIARSLDGRLQVSHRKGLPHVIYCRVWRWPDLQSHHELKPLECCEYAFGLKQKEVCINPYHYHRVESPVLPPVLVPRQSEYPRPPPPLPPPFRATDDPPMPYNASFPFTNRQNTSEQSPSFDMADSGAGYMSEDGGSPRPEPNAMDVDPVNSPPSISQSAEAMSHVTAVNYQEPLSWCSIAYYELNNRVGELFHAKSTSLIVDGFTDPNTTNSERFCLGLLSNVNRNSTIENTRRHIGKGVHLYYVGGEVYAECLSDSAIFVQSRNCNHSHGFHPTTVCKIPSGCTLKIFNNQEFAQLLSQSVNYGFEAVYELTKMCSIRISFVKGWGAEYHRQDVTSTPCWIEVHLHGPLQWLDKVLSQMGSPRNPISSVS*
>248037_Nemve1
MANAPTSSDACLSIVHSLMCHRQGGESEAFAKRAIESLVKKLKEKKDELDSLITAITSAGTHPSKCVTIQRTLDGRLQVAGRKGFPHVIYARIWRWPDLHKNELRHVKYCQFAFDLKCDSVCVNPFHYERVVSPDIAGLSLSRNSEGGYGSTSSQSEPDFRQAVVPTAHHFPGGQTIPPPVGPPPDMYSMHGAGVEPGIGHVSQAPENWCSIAYFELDQQVGEIFKVTSNCPSVTVDGYVDPSGGNRFCLGQLSNVHRTEASERARLHIGKGVQLDVRGEGDVWVRCLSEHSVFVQSYYLDREAGRCPGDAVHKIYPSAYIKVFDLRALLPQMGQTSVGVDDLRRLCILRLSFVKGWGPDYPRKSIKETPCWIEIHLHRALQLLDEILITMPINEPRPHDA*
