# Supplementary material for: Emergence, development and diversification of the TGF-β signalling pathway within the animal kingdom
Source: BMC Evol Biol. 2009 Feb 3;9:28. doi: 10.1186/1471-2148-9-28 (PMC2657120; doi:10.1186/1471-2148-9-28)
Supplement: Additional file 5 — Sequences. All sequences and alignments are provided in the supplementary archive. [file 1471-2148-9-28-S5.zip › sequences/all_sequences/fly_Nematostella/fly_Smads_aa.fasta]

>Dad
MIFPREKKVLWRYASSNNPSNGVSAAPPAQPPRPPPPPHRPRPHQCTPSFGYSCNEEDSL
AMRQTPLPPYSSIACGMDCSSSNSSSCGQSLSLSQGQGHNNNNSHPYRRLPNHMDVLPPP
PSACDRCCTAPGYSCASSCDDMLIDGSDLDQDRSPDQGQVQPVDRRMISATTFTTMFRKC
CGGATESTSGSTLTIPVSTSRATAHPPQTQAQNGKRFREDFEALMKQLKRKQRNELLLAV
KSRLDPPTKTQRDVVEPTTTTAPTYLQCILIPCKTQTVWEPHVTASRLFFWRELWNAKEL
KRLPTCPAARDCIYMCCNPLHWFRILHQPETESPTPPYQRSKMLRLKDADFEEDSQNDAK
SAALSTWSAESTSISNIYKPALYESVTTDGKDHNINSQVWCQIAYWEMAHRVGEFFHAKT
NAVNIYTDGIVASEVDSMCLRDLTPAGNQIHSVVPKARHTVGLGVTLSLENGDVWIYNRG
NTTIFVDSPTLSENLDRVCKVMPGYCLKAFETNRAELLSMRDHGHHPMGPVDYFSIKISF
GKGWGRDYKRQDIMGCPCWLEVHFSHLR
>Mad
MDTDDVESNTSSAMSTLGSLFSFTSPAVKKLLGWKQGDEEEKWAEKAVDSLVKKLKKRKG
AIEELERALSCPGQPSKCVTIPRSLDGRLQVSHRKGLPHVIYCRVWRWPDLQSHHELKPL
ELCQYPFSAKQKEVCINPYHYKRVESPVLPPVLVPRHSEFAPGHSMLQFNHVAEPSMPHN
VSYSNSGFNSHSLSTSNTSVGSPSSVNSNPNSPYDSLAGTPPPAYSPSEDGNSNNPNDGG
QLLDAQMGDVAQVSYSEPAFWASIAYYELNCRVGEVFHCNNNSVIVDGFTNPSNNSDRCC
LGQLSNVNRNSTIENTRRHIGKGVHLYYVTGEVYAECLSDSAIFVQSRNCNYHHGFHPST
VCKIPPGCSLKIFNNQEFAQLLSQSVNNGFEAVYELTKMCTIRMSFVKGWGAEYHRQDVT
STPCWIEIHLHGPLQWLDKVLTQMGSPHNAISSVS
>dSMAD2
MLPFTPQVVKRLLALKKGNEDNSVEGKWSEKAVKNLVKKIKKNSQLEELERAISTQNCQT
RCVTVPRSKPAPAGEHLRKGLPHVIYCRLWRWPDLQSQNELKPLDHCEYAFHLRKEEICI
NPYHYKKIELSILVPKSLPTPPDSIVDYPLDNHTHQIPNNTDYNAAIIRSASLSPPQYME
LGGAGPVSVSSSASSTPATAAGGGGGPSSSSSSSSSAASAYQQQQQQLSFGQNMDSQSSV
LSVGSSIPNTGTPPPGYMSEDGDPIDPNDNMNMSRLTPPADAAPVMYHEPAFWCSISYYE
LNTRVGETFHASQPSITVDGFTDPSNSERFCLGLLSNVNRNEVVEQTRRHIGKGVRLYYI
GGEVFAECLSDSSIFVQSPNCNQRYGWHPATVCKIPPGCNLKIFNNQEFAALLSQSVSQG
FEAVYQLTRMCTIRMSFVKGWGAEYRRQTVTSTPCWIELHLNGPLQWLDRVLTQMGSPRL
PCSSMS
>Medea
MGGGSGACPPAHMYGAVAPQDIIVRDMVQMPPPPSNAPTSADACLSIVHSLMCHRQGGES
EGFAKRAIESLVKKLKEKRDELDSLITAITTNGAHPSKCVTIQRTLDGRLQVAGRKGFPH
VIYARIWRWPDLHKNELKHVKYCAFAFDLKCDSVCVNPYHYERVVSPGIDLSGLSLQSGP
SRLVKDEYSAGPLVGSMDIDGNDIGTIQHHPTQMVGPGGYGYPQGPSEYAVPHGMPGMPG
PMNPGPVMAPPPPPQQAQNPQGNGVHHTQANSPTDPASALAMQQQQQQQQQQQQQQQQQQ
QQSGGVPNGSVNAGGGAAAGGQYYGQPPPVSQMQGAGGGGTSVAPSVHAQQNGYVSQPGS
AGSAPVGGGGVFGTAQPTPQQPQQPPTGVQANTGSAGAQAGAGGGAAGTWTGPNTLTYTQ
SMQPPDPRSLPGGFWNSSLSGDLGSPQQTPPQQQQQQQQPRLLSRQPPPEYWCSIAYFEL
DTQVGETFKVPSAKPNVIIDGYVDPSGGNRFCLGALSNVHRTEQSERARLHIGKGVQLDL
RGEGDVWLRCLSDNSVFVQSYYLDREAGRTPGDAVHKIYPAACIKVFDLRQCHQQMHSLA
TNAQAAAAAQAAAVAGVANQQMGGGGRSMTAAAGIGVDDLRRLCILRLSFVKGWGPDYPR
QSIKETPCWIEVHLHRALQLLDEVLHAMPIDGPRAAA
