# Supplementary material for: Emergence, development and diversification of the TGF-β signalling pathway within the animal kingdom
Source: BMC Evol Biol. 2009 Feb 3;9:28. doi: 10.1186/1471-2148-9-28 (PMC2657120; doi:10.1186/1471-2148-9-28)
Supplement: Additional file 5 — Sequences. All sequences and alignments are provided in the supplementary archive. [file 1471-2148-9-28-S5.zip › sequences/all_sequences/worm/briggsae_ligands.fasta]

>unc-129_CE
atgaggcgacttccgattgtcttattgctttcggttttttctatagccaactgtgcaaaggtggacgtggatcttattaa
tgaaaccattcgagatcttcttcattttaaaagttcagatccaaacgttacctcattccaccgatcatcacacactctca
ccgagcatatgaaaaatctttatgaaaatttcattgacgaagactcgaatgaagatggtaatctggtacgtgccattgag
ccggcagttggaaaattcgagggacaggaagtcttggtgtttgatgttgaaggatttgattcccatgaatccattatgcg
tgcagagttacatttctacctcagaagacgagattcatttgcaagaagacgatctcgtcaaattcgggcaaagtcggttt
gtgtgaatgagtactgtaggcaacagaccttgaaaaagattcgagttggaggagatgagaatttggaagaatataaagtt
atttgggatgcaacaaaatcagttttcgattcatatcatttggatgcaaagcaagcagtatttcgtattacaagagaaca
ttcaaagatgagaccttatgctgaaatgattcgaaaaagtacaccattccttgtgatttattctaaagttaatcatactc
tggatactgtatcagttatgaaacaaactgaacagacaaaaagaaagagaagagatttgggaaatgaagaattgagagaa
tattataattataactcgattccattggataatgatgatcgtgagccaataaagagaaagaatggaaaaaagaacagttt
atctgaggaaatttcatcagaagatgtttggcaaggttttggagaagagacttcaagagaagaaagagaaagaattgcaa
atgaagaactggctaatgatgttcgagttgtgcttttgcaaaataaaaatcgttgtcacaaagagggagttctggttagt
ttgaagcattttggatgggatcgttatgtcattgaaccaaaaacaattgaaacatcattctgtaaaggaaagtgtgcgaa
accaatgttaacgagtggaaaagcttcaaatcatgctatgcttcaatcattgtttgctgcggaaccagtttgttgtgctc
caactaatttgaaatccttgaacttttggtacagagacgaaaaaggacgtacagtaatccgtaattactcaaagatgctc
attggctcatgctcttgtctttaa
>Tig-2_CE
atgctcttcgaattttcgattttattgggattcctagtgccacgtggagattcgaaaggaatttatttcgtcgaggaacg
caatggaaaaacgtatactcaaccgctgactggacaggccaccgacaaaatcggggaacaaatccgcgagctcttcaaca
tcgacataaatccaaatgggccagctgtgaaggctaataattatgtctcaacttacatgaaacgcttatacaagcaattg
gaaaactatgagcatggagaaaatcataacgaagaggaggtgaacgcgtggctcagtgctgacagaatagtttcacatat
ggcacaggaagtatcccatcgccttgacgatggctcctacagtatccgattcgccaaggagcatgttccagcaaaagagg
gacaatccatagttcgagctcaacttcgaatccatattcagggaattgtctcaccagtctttttttacattgaggacacc
aatcttcctggagacacagttctcgtgtcatctgatgatccgacagtggtcactgatgtcactacaatggtcgatagatg
gtcacacttgcaactctcaacactaccaattgtgacggctagagcttcaacaaatgatgagcttaaaatcgaggcatttc
tggtgatcgcgttgaaagacgaagacgcaggtccaccaaaaaaaagatcccgtagatccgcctccacaactccaatctcc
gcacctcccatgagacaaaaagtaaaacgaagtgaatccgcttactttgaaaaacccaacgaaaatgaacggtgccaacg
taaaggtctttatgtcgactttgacattctcggctggaaacaatgggttatcgcaccagaagggttcagtgcattttatt
gctccggtgattgctctgcaccattttcaaaagaaatgaatgccacgtcacacgctattgtacagtcaactctgcacaga
gtacgcccgaattcgacgactccggcgaaatgtgccccgtcgagtttgggatcctacaagattctttttgtagatcaaaa
taagcaagtacagattaaaagatatcgagacatggttgtagatgagtgtgggtgtcattga
>daf-7_CE
atgttcatggcatcttcactcccggtgtttatcttccttctttccctcccacatggtttgacgttcaactgcaccaactc
aggtgtttgtattgaaaagatgaagcagcaccgaacagagtaccttaagaacgaaattctcgaccagctgaacatgaaag
aggcaccaaagggattgaagccaatggacccagaaatgaagtcagtctacctggagatgtatagggacttactggagaag
gacgagcaggatatgggcgttgaaatgtcattctacaccgccaaagatccaagttatggagagaacccgtcgcagcttgt
tgccaagtttgacgtcacaaatgatttggaaagaagcgatattcttcaggccacactcacagtatcaattgagattcctg
caaaggattcagggatgcttcaagatgttcaagttcaagtttacgagaagaacgaggatggatcaatgggagagatggtc
acttctggaattttcgctacaaagggatccgaacgtatcagcattcaacttccaattgatactgtcaaaagttggttcac
aatttctccgatccaaggtatcttcgtcaaggcaatgctcgacgggcgcaacgttgcccttcatccccaacagaccactg
ctgacgttgacaacatgcgtcttcagctctccactcgtccaaaggggtcccgcaaacgccgttctcatgccaaaccggtt
tgcaatgccgaagcacagtccaaggggtgctgcttgtatgacctcgaaatcgaattcgaaaagatcggatgggactggat
cgtggccccaccacgttacaatgcctacatgtgccgcggggattgccactataacgcacaccacttcaacttggcggaaa
ccggacacagcaagatcatgcgcgcagctcacaaagtctccaatcctgagatcggatactgctgccatccaaccgagtac
gactacatcaagctgatctatgtcaaccgcgacggacgcgtctcaatcgccaatgtcaacggaatgatcgccaagaaatg
cggttgctcataa
>dbl-1_CE
ATGAACGACTCTGTGCGGACAACTACAACGATTTCAAGCACAAAATCCCTTGTTCACAGCTTCCAACTGT
CCGCCATTCTCCACCTCTTCCTCCTCATCTCCTTCACACCAATGTCTGCTGCTGCCGATCAACACGCGTC
CCACGCTACCCGACGCGGTTTGCTTCGGAAGTTGGGACTCGAGCACGTACCTGTGCAGACTGGTCCGAGC
ATTGATGTTCCACAACACATGTGGGATATTTATGACGATGATAATGATGTCGACTGGGTCAGACACTATT
ATCCGAAGGAGATTATTGAAGATAACGAAGGGTTCTTGTTGTCTTATAACCTCTCATTGGCTGCTCGAAA
TGCTCACAATGAAGAAGTGACTAAGGCTACTTTGAAACTCCGGTTACGACGCAACAACAAAGCGAGGAGG
TCCGGCAATATTAGTATTTATTTTTTTGAAGATGATATAAACAATGATCGATTTCAAATCGAATCTCGAT
CCGTCGACAACCTTACCGAATGGATCGATTTTGATGTGACCGCCGCTTTTTTGCGGCGAACAAATCGTAT
CAGTTTCTTCATCGATTTGCCGGAAGATGTGGAGATCGAAGAGACACAGAGCAGCTCACTGAGCTCATTG
CCCTACGCGCGGGCTCAGAGTGCTCCGCTTATTGTGTTCAGTGACCTGTCCGAACCGTCCAGTGTGCGGC
GGAAACGGAGTGCACAAACAGGCAACAGCGAACGAAAAAATCGAAAAAAGGGTAGAAAGCATCATAACAC
CGAGGCCGAGAGCAATCTTTGTCGGAGGACTGATTTCTACGTGGATTTTGATGATTTAAATTGGCAAGAC
TGGATTATGGCACCCAAGGGCTACGATGCTTATCAATGTCAAGGCTCTTGTCCAAATCCAATGCCAGCTC
AGTTAAATGCAACTAATCACGCTATTATTCAATCACTTTTACACTCTTTGAGACCTGATGAAGTACCGCC
ACCTTGCTGTGTGCCTACTGAAACGAGCCCTCTTTCGATTCTCTACATGGATGTAGATAAAGTAATAGTG
ATAAGAGAGTATGCCGACATGCGGGTTGAATCTTGCGGGTGCCGGTGA
>CBG21741_CB
atgagacgactcccaatcgtctcgatttttgcattatttgcaatagtcggtgccgcccgagtggacattgatttgatcaa
tgagacaatcagagatcttctccatttcaagagttcggatccgaacatcaccacattccatcgttcgtctcatgctctca
ccgagcacatgaagaatctttatcagattttcattgacgaagatttcaacgaagatggtaatttggtccgcgcgattgag
cctgctgtcggaaaattcgaaggacaagaagtcctagtttttgatgtcgatggattcgacgctcacgaatccataatgag
agctgaacttcatttctatctcagacgacgtgacgccttctccagcagacgttctcgtcagattcgtgcgaaatcgattt
gtgtgaatgagtactgtaggcaacaaacgttgaagaagattcgaacaagtggagatgaagaatacaaagtgatttgggat
gcgacaaaatctgtattcgattcgtatcatttggacgcaaagcaagcggttttccgtatcactcgagaacattccaaaat
gagaccatactctgaaatgatcagaaagagcactccattcctcgtgatctattcaaaagtcaatcatactttggacacga
aacaagtcattcaacaaactgagcaaacgaaaagaaagagaagagatttgggaaatgaggatttgagagaatactacacc
tataattccattcctttggataacgacgaacgagagccaatgagaagaaagagtggaaaaaagaacagtttgtcggagga
gatgtcatctgaagatgtttggcaaggattcggagaggaaacttctagagaggaaagagaaagaaaagcgaatgaagagt
tggcaaatgatgtgagagttgtgttgctacagaataagaatcgttgtcacaaagagggaactttggtcagtctcaaacac
ttcggatgggataaattcgtgatggaacccagaacaatcgaaacgtcgttctgcaaaggaaaatgtgcgaaaccaatgtt
ggcaagtggaaaggcatcgaatcacgctatgctccaatcactgttcgccgcggagccagtgtgttgtgcaccgactaatt
tgaaatcgctcaactttttgtatagagacgaaaaaggacgtacagtaatccgcaactactcaaagatgctcatcggctcg
tgttcttgcctttaa
>CBG08804_CB
ctctttctactgcttctactgacacgtggcatttttggcaagggaatctattttgtggaggagcgagatggaaagactta
tacacaaccgttgactgatagcaaacaacaaatcaaaatcggtgaacagattcgtgagctcttcaacattgatataaatc
catctgacccacctgctaagacaaatacccatgtgtcgtcttatatgaaaactctgtataagcaactggagaattatgaa
cacggagacacccatgacgaggacgaggtgaacgcgtggctcagcgctgatcgcattgtgtcccatatggctcaagaagt
ctcccgtcggcttgtagatggttcctaccgcatccgatttgctaaagagcatgttccatctaaagagggtcaatctatac
ttcgcgcccagttgagaatccacattcagggaattgtgtctcctgtatttttctatattgaggacaccaaccttgccggg
gatactgtacttgtgtcttctgaagaccctacagtagtcagtgacgtcaccacaatggtggatagatggtcccatttgca
actgtcgacattgccaattatcactgctagagcttcgacagaaaatgatctgaaaattgaggcgtttttggtgattgcgt
tgaaggatgaagaagcgggaccaccgaagaaaagatcccgccgtgctgcatcggcggctccgatctcctcctctcccatg
agacaaaaaaccaagagaagcgaatctgcgtactttgagaaacccgacgcaaatgcactttgccaacgaaaaggactcta
cgtggattttgacattctcggatggaaacaatgggtcattgctccagaaggattccctgcgtactattgttctggcgcat
gctccgccccttttcacaagaccatgaatgccacgtcgcacgccatcgtgcagtctacaattcatctggttcgacccaac
accacgatgcctgcaaaatgcgctccatcgcacttgacatcgatgaagattctatttgtggatcagaagaagaatgtgca
gattaagagatatcgagatatggttgttgatgaatgtgggtgtcattga
>CBG19011_CB
atgaacgactctgtgcggacaacgacaacgatttcaagcacaaaatcacttgttttccgcttccaactgtccgccattct
cctccacctcctccttctcgcaatcactccgatcatcatgtcagtgtctgctgctgatccaccaataaatcgtgcctcgg
aagctcatggtttgcgaagtggcatgcttcgtaaacttggtcttgagcacgttccagtacagactggtccgagtataaat
gtcccacaacacatgtgggatatttatgatgatgataacgatgtcgactgggtccggcattattatccaaaggagatcac
tgaagatagcgaaggattagttttgtcttacaatctttcattggctgcacgagatgctcaaaatgaagaagtcactaagg
caatactgaaacttcggttacatcgcaacaactcagcgaggaggtccggcagattttctatatatttcttcgaagatgat
atgaacaatgaaaaatttcaaatcgaatctcgatccgacgacgaattaagcgattggatcgatttcgacgtgacggctgc
cttcagaaggcggacagatcgtatcagtttctttgtcgaattgccggaagatgtggagattgaagagacacaaagcagct
cactgagctcgttaccatacgcacgggctcagagtgcaccgctcattgttttcagtgacctatcagaaccatctagcgtc
cgacggaaacgaagtgcacaaacaggcaacagcgaacgaaaaaatcgaaagaagggtagaaaacatcataacactgaagc
agagagtaatctatgccgaagaacagatctctacgtggattttgatgatctgggttggcaagattggattatggcgccca
agggctatgatgcgtatcaatgccaaggtagttgtccaaatccaatgccagctcagctaaatgctactaaccatgctatt
attcaatctcttttacattctttaaaacctgatgaagtgccaccaccgtgctgtgtgcctactgaaacgagccctctttc
gattctctacatggatgtagataaagtaatagtgataagagagtatgccgatatgcgggttgattcttgcgggtgccggt
ga
>CBG24910_CB
atgaagtggattctcctgcttcttctaacggacgttgtcgttcagacttctgccaaaacagttggccaattggatgatga
caaaaaaggatgcggcaaagacaaggcttgcctggaaactttgaaagcgtaccgcacacgcgaagttttggaacgcataa
tcgaacagcttcctggagccccaatttctgacgccgccgtccaaatcgaccccgagctccgtaagatgtacgtcgatttc
tacgaagacgaacgtcacaaaaattcggacttcaaccgccaagacgtagacacctacttctactcagcaaaggatccgtt
tgacggagaggatagctcgcaaatggtcgcaatgttcgacgtcacccaagacctcgagaaaaaatacgaaatcctagaag
ccaaactcatggtgtcaacaacattgccgacttactcgaggaacattctggacgatgtcagagtccaagtgtttgagaaa
aatagagataactcgctcggtgaactcgtgaagacgcaatctttccgcataacaggaggtgaacgaatcacgattgatct
gccagttggagcagccaaaaggtggtttgagtcatcaggatccttccacggaatcttcgtgtctgccatgctcgaacagc
acaacattgctgtacatccacagcaggagaccaaagacagcgagaaaatgatcctccaactctcccttcggaacaaggag
tttgtcggtcaatccaccaactcaaccctccgccgctctcgtcgttcgccatcggctgcaatctgcgccacttcccagcc
ctctgaaggatgctgtctctacgacctgatcgtcgagttcaataagatcggatgggactgggtgatcgccccaccacgtt
acaacgcttttatgtgcagaggacagtgcgagaaaaacgcacatcatcttctcaacgacttcggccatgcacggatcatg
cgagctgcaaacagcatctactcggtcgccaacatggatctgaccagcctcggcctttgctgccacgcctctgagttcga
ctacctgaaggtgatctacctcaatcaacaaggtgtcatcaatgtggcaaacctcaacggaatggttgcaaatcgctgtg
gatgctcataa
