# Supplementary material for: Emergence, development and diversification of the TGF-β signalling pathway within the animal kingdom
Source: BMC Evol Biol. 2009 Feb 3;9:28. doi: 10.1186/1471-2148-9-28 (PMC2657120; doi:10.1186/1471-2148-9-28)
Supplement: Additional file 5 — Sequences. All sequences and alignments are provided in the supplementary archive. [file 1471-2148-9-28-S5.zip › sequences/all_sequences/worm/briggsae_ski.fasta]

>daf-5_CE
atgtccgactcgccgatcggctcctcgcagcaggtggagccggagcaccgaaccccagacctcatggacattgatccatt
gattgcgaacttgaaggcgttgcatgaggagacgagatcagacgacgatgatgatgggcaaccgtcgacgtcggcgaagc
ggaaggattctcgagccgatgggattgtgatccatcagaagaagtatagcgatccggggagattcttgtggatttggttg
ttgggagtccgtgtcccagcgttgtccatcgatggggagccacacctgccgattgagattctcgatgatatgctcacaaa
gaaggacaagaaggatcagatgtcgtttcagaatttgcttcgctacaaaaacgtctacatccgaatggcgtcgccatccc
agttccgagcagtcatggagaagagcaaggagtgcgaaaacctcaacatcacatcgctgagcctgatgagccggtcggac
attgaacggatcatgggcgagctccgcctggagagcatgctcacgttggccgagcacgacaactgggacatctccgatcg
agttcacgttgtgcacgtcaacttcatcgactactgcagcgaatggttggagagcgatgacttggaggaggatgtgatgc
agagtggaacacacggctattggtacaagaatcggcggaacatgcgatgcatcgaatgccagcattgtgagggaaagttc
acaccgaccgacttcatcatgcaccatcactatccgatcaagccgagcggttttgtgcacaccggctgtaacagcttcca
gtggattcggcttattgaagtattcgataaatccaatgagaacctggaagcctggaataaatttgtcctgaactcgcaca
gagctggcaagcgtgaatacgatgaagctgcgccgcatcaggcgccgccgaagagacccgctatggagacacctgtgccg
gtggccgcggacaacggctgggaagctgatgaagaagaggaaggcgaggagattgtggatagagatgcagatattgagaa
gtgcaagttgaggaacaagaagaagatggagaatctccatattgccgacttcctcggaccatctggatccaaaggcctaa
agcctagaaacaaatttgaggcagtcatcatcgagcagcttaacaaaatggacgatgcagctctcgaggctttattcctg
aaatcgcctgaagaatacaatttgtgggtgaaggagtccgatttcacacataaagtcgtcacgcagcagcaagaatggaa
ggcaaagatgaaggatccgaactttaagagtcgagcgtcagcgaacttcgacgtttccaaaggagagttcgacaacatgc
gccacttcgacaatgcctccaaagccacgcgacaagaaatccagcagctcgccgagcaattcgccaatctcgatcgcgac
gccaaacttttgactccaatggagttcgtgttaagagagcacgcgttgctcaagaatgtctcggcagacgcgatacgtgt
actgtgtaaccgtccgccactgccgccactgccgccaccgccaccgccaccaaaaccaaagccggctccggtacagccga
tctcgttgggaaatatcaactttgtggcgttagcccagcagctgatcgcgtctgggatcaagcttcctctgccgattgtg
acaccgccagtggtttctacgccggcgccagtgattacgccgattcctgcagcgttgccgatctcgccgaattctgattt
tttgaaacaacaactctccacggccatgtcatctccagctcttctctccctctacccgaagctcaccgccggtgcctatg
agcaattggcccagtttatcaaaaccaccaccgtcaagaattga
>CBG20832_CB
atgtccgacagtttacgcggctcctcaccactaccgggttctgaggagtacgctcacagcactcccgattcgctcgacga
agacaacgaggatatgaggagactgttggagaatcacaatgaagccaacaacgacaccatcatcgaggaaacgacggacc
aattgattgcaaacgatgggcaaccatccacatcggatgcactggcgcctggaacatccagggagacgacccagaaacca
ccggtagaaacattaccagaagataagctatggcagatgtacatgtttatcaaaccggccgccgaagacaatccgggacg
ctttatatggatatggtatattgggaggaaaataccggcactaataataaacggggaggcctatatgccagtggaacttc
tgcagcaaatactcaacgagtcgatagacaaaaagagcgagagcttacaagcattcatggccgcattcaatatccccaca
aggtacgcaacacggacacagtacaccgtcatacttcggaagtgtgtagaatgcagaaagttggggtcgacgagccttcg
gctgatcagtcggtccaacatggagcggataacgggtgccatcaggatggaaagtgtccgaacggcgtgtgagcatgatg
actgggatgatacacaacgggtacacgtcgtccatgtcaacttcatcgatttgtatgatgactggctggagaacgacgac
ttggaagaggatctcactgattgtggcgtccacgggtactggtacaaaaatcgtcgtgccatgagaagtatcaaatgcag
ggaatgcatgaaaatgttcactccagccgatttcatcctccaccatcactatccccggcggaatgaaacattggagcatg
ttggacttaattctgcgaaatggacggaacttatcacggtccattcggaagacagaaacgaggtgaatctaacatcctgg
aaaaagtactgtacggcttctacccgcttcggaaaaagaacttatgaagaggcagagcctgtcaggggtgccaagagacc
ggcaatagaaccattgattattgtggatgatgatgatgagatgatggaagaagagctagaagaaggagaagagattccgg
agaacaaagaattgtcctcggaggaatacgaagctttgatcaattccggaaagaagttgacactcgaggactaccttgga
ccaaaaggcgtggatggaatcgtaccgaagactagagtgcagcaagtcatgaaggacactttgaagattatggatcaaaa
gtcgttagaaatgctcttcctgagtcacccagatgacttgatagtgtggattaaagaacacgagtttgctaagaaatgcg
aactacaaaagaagcattgggataaagttcgtgaagaaaatcccgacgatttcgatcaatggactggtgctcatttcgat
cctgaaaccggaatgtttgaaaacctccgactactggacgaagctgaaaagacgactagacttgaactgagggaggttga
agagaagatgagacagttacaagaagagatgaagaagactaagatgacattgtgggaatatatgttgaaagaacagaaag
ttctcaatgaagcaccagaagacgtgctcaaattgctcagcaacattccacctccaccaccaaaagtcctccctacaccg
actccatcgatgcctgcaactccagtccttccaatactcttccctccactcaactttattaaattggctcaacagcttca
acaactacaagcggctggaatcaagctccctcttcctgttccaactcttaaactcccgcctcttccaacgccatcccttc
cactcaaaaaacttccaccaatgccaccaatgtctctgccacagatcgcaatgcctccaatgccattttcaaaggtcatt
tctcctactgaatctctcgctggaacgtcttcaacaccaccaactccagtggagaaaccttcgaagctcgctattccaac
tttgccactatcaccacaagctgaatttctcagacaacaactcacactggctcttcagaatccaacatttttcccatttt
tggctccgaaacttccgcctcaatttgaaaacctcctgtcttcatttctaccacctacgaaacccaccgcggtcaaaaac
tga
