# Supplementary material for: Emergence, development and diversification of the TGF-β signalling pathway within the animal kingdom
Source: BMC Evol Biol. 2009 Feb 3;9:28. doi: 10.1186/1471-2148-9-28 (PMC2657120; doi:10.1186/1471-2148-9-28)
Supplement: Additional file 5 — Sequences. All sequences and alignments are provided in the supplementary archive. [file 1471-2148-9-28-S5.zip › sequences/all_sequences/worm/briggsae_receptors.fasta]

>sma-6_CE
atgaacatcacctttatatttattctcattttcggatttttcaatactcaaaaatgctcaaaagactatgatcactttga
cgatgaagacttagcgttgagcattccaaaaaatgcaataggagttccaaaggagttcaggcaacaagttttaaaagaga
tgaagcttcggaacagacccaatgatattttgaaaaatcgatgttattgcaattatgatcagtcgatatgtggaaataat
atgacatgtgtgaaacaagatggagctgcttgttatcatgccgttgaagaggtttataacaaagctgaaaaacgaatgga
aactcttcataaatggggatgtgcaacactggaaagaggaagtggagcttcacatttgacgtgtaattcttggagagcag
ctcaccattctcctaaaagtattggttgttgctatgaaggtaactattgcaataagaatttgattccgccggcatatgtt
catcatcacaaggagaaagcacttcaagagaaaactgacaatccagaagactatgattctccactggaaaacatgacacg
tggaggaaaaatgttcataatggtatttgcaacagtcatgtcggtttttgcagtcattggatgtatttatttatgtatta
caagagcagaagaaaaatctaaagccagagccagagccaagacggtgtctctgaaaacagaatcaacatacatggagagc
aaatcaatgctcgaagactcaggaagtggttctgggcaggctgcgttgatccaaaggacagtgagacaagatttaacaat
tattaaaacaattggacagggaagatatggagaagttcgcaaagctctgtatcgtggaagttacgtggctgtaaaaacat
tctacacaactgatgaagattcatggaaaaatgaaagagatgtatatcaaactaacatgatcaatcatgaaaatatcctt
caattcgtggcggctgatatttggagtgaggaagattcaatgacaaagatgcttcttatcactgattatcatgaactggg
atctttatcagattatctttgccgtgaagaaacattgacaacagatgaagctcttcgacttattcacagttgtatatgtg
gtattgaacatctacatgcagctgtacacggaactggaagctttagaaaacctgaaattgcacatcgagatattaaatca
aagaatattatagtcaaacgaccaaatgtgtgttgtatcgctgatttgggtttggcactacgatatcaaaacgacaaaat
tctccctgaaaaattcaatgttcaagttggaacaaaacgatatatggctccagaactgatatcaaacaagttgaatccaa
aagatttttctcagttcaagatggcagatatctactcaatggcacttgttatgtgggaagttgcaatcagggttgaggta
aacacctgtgaggaagtgttaactgtcgatgagacctctcctgatcacagtgcatcaagtggtatcggagagtcagttag
ttcatctggtaatatatcgagaatgcatctacaaaaaacaaatgtagaaggacattctacatctctgaaagcaaaacaac
atgtcccaccattcgatggaatcgtgcacaatgatcccaattttgacgagatgaacgatgtaatttgtgtacgtcgaata
cgtccaccaccggatcttgcctggaaaaacgtcccagcacttaatgaattgagcaagttgatggaagacagttggcattc
aattccacacttccgacattctgctcttaaattgaaaaaagaaatggctgagttgatcaaaaaccccgacagacagaatc
aatcgcagcgtaaagttgaattccaacagcaagacagtggccttgttgagtcagccaccaatcaatcttaa
>daf-4_CE
atgaatcagaaagggacagtacgtctcaaggcacttgtgctcatttgccttccactctttttaattgccacaccggttcc
tgttgcagtcacggaagacgatcgtcaggaccgaatcgaatcggaagccgccgagaaagagtgggctaacaccctagtca
gcaaagtagcacagtcaaatggaactggcactattaaggtctcggcaccagcgaagcccacgttaaggagaatggacaat
gaggaggatgaagtgatttcgattgaatgtgtatactacgacgagatggaatgcgaaaagagtggcgattgtgaaatcac
aaagaagacgtgttacagtgaagctcatctgaaagccgtcggatgcttggccgtatttgggctgcccacgcaagagataa
actctacagaaccatacctgaaagttgataaaccgcaatacaaaagtctgggatgtatgccgtatcagcacgcggactcg
atgaactgcgagaacgaaagctcctgtcgccaaggacgatcatttcgcggcggaattggaatgtgctgctgttcgaccaa
caattgcaacatgccggatctcatcgagatggtcaacccgtcattgaagaaggattcggataattctgcacttctgtggg
cttcaactccatccaacatggatttggaatctctagacaagttcccattctactggatcatcataatcgcactgtcagtg
atcctttgtattgcactcttgatcttggcatacgttggttggaaatttcagcagaataagaaggaggagataaaaaagca
gcagaaaattaaatttgacatggaaaaaactgacgcactggaagctggaaatgtgcctctcgtggagccggaagaggaaa
tgattgaaatggtggagacaccaaaggagctgccgatcactgattttcagttaatctcaaagggacgttttggaaaagtt
ttcaaggcgcaatacaccccagacagtggtgagaaacgattggttgcggtgaagaaattgaacgaattccaaaaagcgag
ctttttggcggagaaaagaatctttgatgagcttaacgagtacccgaagtggtataaaagtatcgtcgaatttgtgtgcg
ccgagaaaattggtgatgagtattggattgtgaccgaatttcatgagcgacttagtctctatgagttactcaagaataat
gtaattagtattacatctgccaatcgaattattatgtcaatgatcgatgggcttcaattcttgcatgacgacaggccgta
cttctttggacacccaaagaagccaattattcacagagatatcaagtcgaagaacattcttgtgaaaagcgacatgacca
catgcatcgcggactttggcctcgcccgaatctacagctatgacattgagcaaagcgatttgctgggtcaagtgggaacg
aaacgctacatgtcaccagagatgctcgaaggagcaaccgaattcacgccaactgctttcaaagcgatggacgtttattc
gatgggactcgtcatgtgggaagtcatatcccgtaccaagttgcaccaaaccgacgagccaccaaactaccaaatgccgt
ttcaagtcatcggatttgatcccacaattggtctcatgagaaattatgtggtgagcaagaaggaacgaccacaatggaga
gatgagattattaaacatgaatatatgagtctgctaaaaaaggttacggaagagatgtgggatcccgaagcgtgtgcacg
gattacagctggatgtgcgttcgcgagggtatggaatcatattatgagctcaccggacagttcggaggggtatcacagtg
gaagtagtatgaagaatcggggtgttgatgatgttgaacaaagtgagaagccggagggtatcgaagaaatgcaacattat
catgcgtcgtcacccagcaagagacaacatcctagtccgaatccgttttttgattcgtgtccaccacctccgccgattcc
tgtgatccttgaaaatggaggaatcctccaaccagacaacgcggagccagagcccgaagagctgccggatctcccgatag
tcgagaaaatctacgatattgcgacgaacatgctattctcaagagaagagcttgaccttatgaatgctcaacggcaagtt
gaatacgaagctggggcagacactcgagcgtcgacaccaacgccttcagggacgtttggaacgtttacaacataa
>daf-1_CE
atgaggatacggcacgtggtgttctgcctgctcgcactggtttatggcgccgaaacttccgacgatgatctcgacgaacg
gacaaatatcttcatccgtgataaactgattccggcgttgaagcttgcagaagtgaccaaggtgaatttcacacgattac
acttatgccattgctcaagggaagttggatgcaacgcgaggactaccggatgggtgcctggaatcgagttccttaatgag
acggatcgcagtttttatgagaacacgtgctacacggacggaagctgctaccagagcgctcggccgtcacccgaaatctc
acatttcggatgcatggacgagaaatctgtgaccgacgagaccgagtttcacgatacggcagcgaaagtgtgcacgaaca
acacgaaagacccgcacgctaccgtctggatttgctgtgataagggaaatttttgtgcgaacgagacgatcatccacttg
gcgccaggcccgcagcagtcatccacgtggctgattcttactatcctcgccctgctcacgttcatcgtgctcctgggcat
tgcaattttcctcaccagaaaatcatgggaggcgaaattcgactggtatataagattcaagccaaaacctggagatcctc
tacgcgagacggagaacaatgtaccgatggttacaatgggcgacggtgctggaagttctgtgccagaagttgctccaatc
gagcagcagggaagcacaatgagcacatctgcagggaactcgttccctcctggaatcatgcctaataacatgaaggatat
gcttgatgtactcgaggagacaagtggatctggtatgggtccaactacacttcacaaactcacgattggtggacagatca
ggttaactggtagagttggatccggaagatttggtaacgtgtcacgtggagactaccgaggtgaagcggtcgctgtgaag
gttttcaatgcgctcgacgagccggcgttccacaaggagacggagatctttgagacgcggatgttgaggcatccgaatgt
gctgagatatattggaagtgatcgggttgatactggatttgtaacagaactttggctggtgacagagtatcatcccagcg
ggtccttgcacgattttctgctcgagaatacggttaacattgagacgtattataatttgatgaggtcgacggcaagtgga
cttgcgttcctgcacaatcagattggagggagcaaagagtccaacaagccagcgatggctcaccgggatatcaagagcaa
gaacatcatggtcaagaacgatctgacgtgtgccatcggagatctcggtctctcgttatccaagccagaagacgcggcat
cagatattattgccaatgagaactacaagtgcggtactgttagataccttgcaccggaaatcctgaacagtacgatgcag
ttcaccgtcttcgagagctaccaatgtgccgatgtctactcattttctctagtcatgtgggaaaccctatgcagatgtga
agatggagatgttctgccgagagaagcggccacagtgatcccatatattgagtggaccgatcgggatccacaagacgctc
agatgtttgatgtggtttgcacgcggaggctcagacctacagagaatcctctgtggaaggatcatccggaaatgaaacac
attatggagattatcaaaacgtgctggaatggcaatccgagcgcccgtttcacctcctatatttgccgcaaacgaatgga
tgaacggcagcaactgttgctggacaagaaggcaaaagctgtggcccagacggcaggggtgacagttcaggatcggaaga
ttttgggtccccagaaaccgaaagacgagtcaccggcaaatggtgctccgcggatagttcagaaggagattgatcgagaa
gatgagcaggaaaattggcgggaaactgcaaaaactcccaatggacacatttccagtaatgacgactcgtcacgcccact
tcttggttag
>CBG02627_CB
atgaatatcgtcttcttgttccttcttgtttttggatttagtcattgtgcggttgattacgatcagtatgacgatgagga
tttagcgttgagcattccaaaagatgcagttggtgtcccaaaggaattcagacgccgtgttttgaaagagatggcaattc
gacagaagcctaatgatattcccaaaaatcgttgctactgcaattatgatgaatcgatttgcggaaagaacatgacgtgt
gtgaaaatggatggagccgcttgctatcatgctgttgaagagaagtacaacaaacatgaaaaacgaatggaaactcaaca
caaatggggttgtgccacattggaaaggggaagtggagcctctcatcttacgtgcaactcctggagagctgctcatcatt
cacccaaaagcatcggatgttgctacgagggaaacttttgtaacaaagatttggtacccccaccttacgttcatcatcat
aaagaaaaagttcttcaagaagaagacaatagctacaacgagaccaattcttcattcaataatgtcataaatgggataga
gatgtttttcataatcattgcagttggaatgattgcatttggagttgtctggtgggcgtatcgtcgtcgttcaagatctg
agacaattaaatttatagcgaaggaaaaaccagtctctctatcgactgagtcttcctactgggacgagaagagagcgatg
atggaagattctggaagcggctctggacaagctgcattattgcaaagaaccgtaagacaagacttgacaatcattcaaac
aatcggacaaggaagatatggagaagtacggaaagcgttgtatcgtggaagctacgtggcagtgaagacgttctacacaa
cagatgaggattcgtggaagaatgaacgagatgtgtatcagacaaatatgatcaatcatgagaacattctacaatttgtg
gctgctgacatctggagtgaagaagattctatgacaaagatgcttctgatcacagattaccacgaacttgggtccctttc
tgattatttgtgtcgtgaggaaacattaaccacagaagaagcgcttcgactgattcacagctgtctatgtggaatcgaac
atctgcatgcttcagtgcaaggaactggaagtttcagaaaacctgaaattgcacacagagatatcaaatcgaagaatatt
attgtgaaaagaccgaatgtttgctgtattgcggatcttggtctagctctcagataccagaataacgaaataattcccca
aaagtataatgtgcaagttggaacgaaacgttacatggctccagaacttttatcgaacaccttgaatcctcaagatttct
cacaattcaaaatggcagatatctattcgatggcacttgttatgtgggaaattgtcattcgagttgaagtgaatacttgt
gaagaagtgtcggctctagatgagacagctgcggatcacagtgcatcgagtggaattggagagtcaataagttcgtcaga
caactactccagaatacaacgccatcagaagcaaaaagttgagagccctgcctctctgaaagccaagccatacatgcctc
cattcgatggaattgtacacaacgatccaagttttgatgacatgagagaagtagtttacgttcggaaagttcgtccgcca
ccggaattagcgtggaagaaggttccagtacttcataaactgagcaaactgatggaggatagttggcatgcaatgcctca
cttcagacatacagctttgaagctgaaaaaagagaccaccaagctcattgaaatgactgatagacagaagcaacaacaag
gaaaagaaatgttccaacagcaagatagctgtctcgtggaatcagccactaacaga
>CBG08963_CB
atggtcgaaaggggtacagttaaactcaagtggcggagaagcctattcctatttttcgccctactccatgtaatcattgc
ggatgatatcccttcggtctcatcacgcgagccagttccagtcgaggtgcgtaacgaacggctccaagcggagcaagctg
agcttcactggctgaacaatgtgatcagccgagtcgacgtacaacaagacaaccaaacgggcaaaatgttggcgagtaat
cctcgaccactgatgcccgatctagtgacaactacacaaaagtttcagctgccagaaccattgcaggcttcagttattca
aaagaaggaggttccgaatttcgaagaagaagaagaagaagaagacgggccaactcttgagtgtcagcactacgatgaag
ttgtgtgtagagaacaaggaaaatgcaacgtcaccactctcacctgtcgtccttctggccatttgagtttcataggatgc
gttgcagtttttgaatttccaaaggatcttgtgaccaactccagcgagaagcactggccagtcgaagctgcaacggtcaa
aacgttaggatgcatgagttttcagtcagcagaagtcgctgattgtaaccatccaacaatgtgcaaacaatctcgtctca
ctcgcaacacaattgccacgtgttgttgtacaacagacaactgtaacacaatgggcgacctccatcatctgaatccagac
gtcttaaaggctcaacaagctggctatctccagcttttaatctgcttgggcgtgattattatcgttgcggctgttctcgg
actcgcctgcttcttgtatacggggtgtggaaagattaagaagaaatataaagatatggagaaaacgaatgcaatggaga
acgggaatcgcccgctcgtggatcgagagtcgttcgagatggttgagactccaaaagaattgccaatcactgattttgtg
agaattggtttcggcagcttcggaaaagtttttcgtgcgaaatgggtttgtgactcgggagaggtgaaaatagtggcggt
gaaaaaaatcatggaggccaatcgaagagattatgaggctgagaaaaagattttcgaggagctacactcttatggaaaat
ggtattcggcgattgttccgttcgtttgtgcagagaggattggagatgaatattggattgtgacagagttccaggagaga
ctcagtctttatgaaatgctgaagcataacattatcaatccaacattgtgctataggcttattctcacgatgcttgatgg
ccttcaattcttacacgacgacagaccgtgcttcttcaagattccaaagaaaccaatcattcacagagacatcaaatctc
ggaacatcctggtccgatctgacttcaccgcttgtatcacagactttggatatgccagaatttacgaaaagacaggagtt
gctagaagtgatttacttggacaagttggaacgactcgatacatggctccagaaatgcttgctgcttcaacaggattctc
aacgactgcattcaaagcaatggatgtgtattcaatgtcacttgtgatgtgggaaactatcaatcggacaaaacttctgc
cttcagaatctccagaataccagcaaccgtatccagaacttcagaataccaaagttcaggatgtcagaacccatgtgatc
actaataaaatgcgtccaacatggcgaccatcagtcctttcgcatgaattgatgagcttgttcgctagagtggctgagga
tatgtgggatgtggatgcggattcaagaatcactgctggttgtgcattcaatcaactctggcttcatacaatggccgcca
gaggacgttcagaaggatatcatagtggagacgatgagagtaatccattggaagttagtgatccacttgaggtttatcat
gaccttccggggaaatatccacatccatcggcggatccaatggacgacgataatccaccaccgccgaccgttccgatctg
tactgaagatggagtcattcatggcgacgctccagatgtaccagttcaagaagctttcgaggagtacctggaatataaac
cagagcctgaacaagttttcagtgtcgaaaagcagatgctaatgacaagagccgaattcgaagagctcaaaaaacaagaa
aaagaggctgccgaggcacaagaattcaattccagagcatcaactccaacaccagctggacatttctag
>CBG01651_CB
atgcatcactttctgttctggctttttgccttcgccggggtctcaacgtttgatcatgatctccaaggacgtaccaacac
attcataaaggaaaggttgattccagttttgagggaacgaaatgtcagaaacaccaacttcaatcggatcaaaatctgct
tatgctcatcggatgctggttgtactgccagaacaaaaggatatatcccaaatatcggggatggattgaatgcatcagag
aaagcgttgtacaagaatgcttgttatacggatggaaactgctatcagaatcaacagacaggatcacaccatgatttcgg
atgcattgattcgagttcgaaaacagatgaaactgatttccataatactgcatcacaagtatgcttgaatatcacaactg
gagaccgcaggagctcctgggtttgctgtgacgacactaacttttgctcgaatcaaactatgatagtgctgcccgactca
tcaccagtagctctgggatccttaaaattcattacaattgctgtggtggttgtattcgttgtgatagctgcaatcattat
cgtctccaatagaggatggttcgttgaatacgcgagaacacaggtccctatgttggtgaaagaagagaagctgaacaagg
tcaacgacatagaaaccaacaaccactaccagtcatcagaaagcttctcttgtgatgcaccaagtaccgtactcacgaca
cttcctggcttcccagaccctttcaaaatgttgccaatggctttccaagatatgttgagtttccttggaggatcaagtgg
gactggaaattgtgaaattgagctagcgccagctagttttgcgaaaaagattatgattgaaaaccaagttggattcggac
gtttcggagttgtttaccgtgcaacttacaagcatgagagtgttgctataaaagtattcaatgaaagcaacgagtcatca
tttgccaccgaattgcacattcttaataacaagctcaatcatccacaagtacttcgactgattggagacgatagaactga
tcatttgctgggagttcgcacttggattgtcaccgaattccacgagaaaggatcgcttcatgagttcttggatcggaata
caattgatatggagagatacttcaatctcatgtattccgcggcagccggtctcagctatcttcatgacactgctcctgga
aaatctactgaggaatacaagccagagatcgctcatagggatatcaaaacccggaacattcttgtcaagaatgacttcac
ttgtgtttgggctgattttggactggctcttgccaaaccagctaatggtgcaaaacttccggaaaatattgtaaagaact
acaagtgtggaactgtgcgctacctcgcaccagagattctcaattcgacaatgcaatcatcagaatttgagagctacaag
atggcggatatgtattcgtttgcattggtgatgtgggaaacactctgtagagttgagcatgagggaatcactccgaaaga
tccaagctcagtgcttccttacggtgaatacactccaagagatccaaccgacgctcaaatgattgatgtggtttataaga
gaaagttgcgaccaaccgttgatcaattatggaccaagaacaaggactacaaaggaataatggatatcatctcaattgga
tggagtaacaacccaactgctcgttatacggccaatagtcttcaaaccaagctcttctatcgtaagaaggatttcactgc
gaagaatgaggcattgaaaaagaagatggcaatgcttgccgcacaagcaccattcccaccaccaccaccagctccgcaac
cgactgtttcacaaccatacacgaaccagaatgaagagtcaattccaatgggtacaattcgtaccaataacagagtccga
gattccgtggagcagcctatcatcaacaaatttggagtcgtcgacgaaacacaagaagctctgattccacttgtctaa
