# Supplementary material for: Emergence, development and diversification of the TGF-β signalling pathway within the animal kingdom
Source: BMC Evol Biol. 2009 Feb 3;9:28. doi: 10.1186/1471-2148-9-28 (PMC2657120; doi:10.1186/1471-2148-9-28)
Supplement: Additional file 5 — Sequences. All sequences and alignments are provided in the supplementary archive. [file 1471-2148-9-28-S5.zip › sequences/all_sequences/worm/dafsma_aa.fasta]

>daf-14         	
MYPDQVHLPASINNPNMPINDWLEDAPMPDCYNVPSTSTDENNDPFPFSN
ISSQSSLKPKTPEKAVVEVRPTGNEMLDPEPKYPKEEKPWCTIFYYELTV
RLGKAFEAKVPTITIDGATGASDECRMSLTSQPSSRNSKSSQIRNTVGAG
IQLAYENGELWLTVLTDQIVFVQCPFLNQTLNKPLKYVFRLQNKGDQKRM
KIFDKEQFEQEKTLALGPLTEKEVADERMRIFSNIRVSFCKGFGETYSRL
KVVNLPCWIEIILHEPADEYDTVFRINNERPEIGSRSX
>daf-3          	
MKLIATSLLVPDEHTPMMSPVNTTTKILQRSGIKMEIPPYLDPDSQDDDP
EDGVNYPDPDLFDTKNTNMTEYDLDVLKLGKPAVDEARKKIEVPDASAPP
NKIVEYLMYYRTLKESELIQLNAYRTKRNRLSLNLVKNNIDREFDQKACE
SLVKKLKDKKNDLQNLIDVVLSKGTKYTGCITIPRTLDGRLQVHGRKGFP
HVVYGKLWRFNEMTKNETRHVDHCKHAFEMKSDMVCVNPYHYEIVIGTMI
VGQRDHDNRDMPPPHQRYHTPGRQDPVDDMSRFIPPASIRPPPMNMHTRP
QPMPQQLPSVGATFAHPLPHQAPHNPGVSHPYSIAPQTHYPLNMNPIPQM
PQMPQMPPPLHQGYGMNGPSCSSENNNPFHQNHHYNDISHPNHYSYDCGP
NLYGFPTPYPDFHHPFNQQPHQPPQLSQNHTSQQGSHQPGHQGQVPNDPP
ISRPVLQPSTVTLDVFRRYCRQTFGNRFFEGESEQSGAIIRSSNKFIEEF
DSPICGVTVVRPRMTDGEVLENIMPEDAPYHDICKFILRLTSESVTFSGE
GPEVSDLNEKWGTIVYYEKNLQIGEKKCSRGNFHVDGGFICSENRYSLGL
EPNPIREPVAFKVRKAIVDGIRFSYKKDGSVWLQNRMKYPVFVTSGYLDE
QSGGLKKDKVHKVYGCASIKTFGFNVSKQIIRDALLSKQMATMYLQGKLT
PMNYIYEKKTQEELRREATRTTDSLAKYCCVRVSFCKGFGEAYPERPSIH
DCPVWIELKINIAYDFMDSICQYITNCFEPLGMEDFAKLGINVSDDX
>sma-3          	
MNGLLHMHGPAVKKLLGWKIGEDEEKWCEKAVEALVKKLKKKNNGCGTLE
DLECVLANPCTNSRCITIAKSLDGRLQVSHKKGLPHVIYCRVWRWPDISS
PHELRSIDTCSYPYESSSKTMYICINPYHYQRLSRPQGLNSSMPSPQPIS
SPNTIWQSSGSSTASCASSPSPSVFSEDGGEVQVHQRPPPFRHPKSWAQI
TYFELNSRVGEVFKLVNLSITVDGYTNPSNSNTRICLGQLTNVNRNGTIE
NTRMHIGKGIQLDNKEDQMHIMITNNSDMPVFVQSKNTNLMMNMPLVKVC
RIPPHSQLCVFEFNLFFQMLEQSCNDSDGLNELSKHCFIRISFVKGWGED
YPRQDVTSTPCWLELRLNVPLAYIDQKMKQTPRTNLMEPNSMTX
>sma-4          	
MTSQPSTSNQMYYDPLYGAEQIVQCNPMDYHQANILCGMQYFNNSHNRYP
LLPQMPPQFTNDHPYDFPNVPTISTLDEASSFNGFLIPSQPSSYNNNNIS
CVFTPTPCTSSQASSQPPPTPTVNPTPIPPNAGAVLTTAMDSCQQISHVL
QCYQQGGEDSDFVRKAIESLVKKLKDKRIELDALITAVTSNGKQPTGCVT
IQRSLDGRLQVAGRKGVPHVVYARIWRWPKVSKNELVKLVQCQTSSDHPD
NICINPYHYERVVSNRITSADQSLHVENSPMKSEYLGDAGVIDSCSDWPN
TPPDNNFNGGFAPDQPQLVTPIISDIPIDLNQIYVPTPPQLLDNWCSIIY
YELDTPIGETFKVSARDHGKVIVDGGMDPHGENEGRLCLGALSNVHRTEA
SEKARIHIGRGVELTAHADGNISITSNCKIFVRSGYLDYTHGSEYSSKAH
RFTPNESSFTVFDIRWAYMQMLRRSRSSNEAVRAQAAAVAGYAPMSVMPA
IMPDSGVDRMRRDFCTIAISFVKAWGDVYQRKTIKETPCWIEVTLHRPLQ
ILDQLLKNSSQFGSSX
>sma-2          	
MINFDGIKKITERLKWKQGDEDENWAKKAIDNLMKKLIKHNKQALENLEF
ALRCQGQQKTECVTIPRSLDGRLQISHRKALPHVIYCRVYRWPDLQSHHE
LKAIEDCRFCYESGQKDICINPYHYKRVHATGVLPPVLVPRYSEKPPQEV
PPTLAKFQLMEMSGSRMPQNVNMANVNFTANQFHQYNPNGIEEMDTSQKF
DIPPGVPTCLVPFDKVWEEQFWATVSYYELNTRVGEQVKVSSTTITIDGF
TDPCINGSKISLGLFSNVNRNATIENTRRHIGNGVKLTYVRSNGSLFAQC
ESDSAIFVQSSNCNYINGFHSTTVVKIANKCSLKIFDMEIFRQLLEDCSR
RGFDASFDLQKMTFIRMSFVKGWGAEYQRQDVTSTPCWIEIHLHAPLAWL
DRVLSTMGPTPRPISSISX
>tag-68         	
MDCGMWCVFSERRRHVERLWRRRLLVTSDERRARRRFLRLMRGFDAEDVE
VIRKAVESDGVDSKACAPGPPMDERVEEDPPDEDSGLIPQIDRPMSMPYL
CCKLWRWKDLQVDAALHRLEALPWCRFGRVTINNATVSCCNPYHYALWIR
PETNGGDDDGSEDKNSSVPQNNHRSSLIGNGHITYRHRDHTHDAEMSKLP
KILAGELPDRPPPSVPNATPPLPDDSPPCTSRSSQDPDDLIHYHHHESNR
SWAKMTRYERKEQIGDTVWLHGPFAAVGVLSKSVHDAQLECSPWDLKNEV
SFALIRQADPIGSTNPEDVWLYNSGTRPLFLSMTPNVSSTKDTLRRLSPG
YCIRVHRGEVSASAPASERTKVRRPSKDPALAQQNLVISVGKGWGPNYSR
LYLTDIPCRYEVSFAX
>daf-8          	
MDDFPSPEPTDPRLEAMAQKVLEETIITEGDGTIYWALKVTRLLSRVAKK
HQCFEAFYDAVIKGDPKTRCCPAHNEKLIGNFGRAIMCVLRAFRFPVIRY
ESQVKSILTCRHAFNSHSRNVCLNPYHYRWVELPTCQVPPIIVNKELDYG
EPPIRTEDALDDWNQKDLKEEQVVASWDVPNVTMRGDEIKLLYDRYAAEN
GDFQYMNYGNFGSFDGSPCSSTTMSLGSSFASLLQQSNRQDDEEPGYYRS
GLSSPASHAASPREFIPNGNDTISLDQEMMDDSEVSDIMHSENFSSENNG
NRKPTYADGRPITPIEPRPLYRSSALELGDLSRQAGIYECVEYEESPSWL
KLIYYEEGTMIGEKADVEGHHCLIDGFTASRTDSETRSRFSLGWYNNPNR
SPQTAEVRGLIGKGVRFYLLAGEVYVENLCNIPVFVQSIGANMKNGFQLN
TVSKLPPTGTMKVFDMRLFSKQLRTAAEKTYQDVYCLSRMCTVRVSFCKG
WGEHYRRSTVLRSPVWFQAHLNNPMHWVDSVLTCMGAPPRICSSRTX
