# Supplementary material for: Emergence, development and diversification of the TGF-β signalling pathway within the animal kingdom
Source: BMC Evol Biol. 2009 Feb 3;9:28. doi: 10.1186/1471-2148-9-28 (PMC2657120; doi:10.1186/1471-2148-9-28)
Supplement: Additional file 5 — Sequences. All sequences and alignments are provided in the supplementary archive. [file 1471-2148-9-28-S5.zip › sequences/all_sequences/worm/dafsma_nt.fasta]

>daf-14
ATGTACCCAGATCAAGTTCACTTACCGGCAAGCATCAATAATCCAAACATGCCAATAAACGACTGGTTGG
AAGATGCTCCAATGCCTGATTGCTATAATGTTCCGTCAACATCAACTGATGAAAATAATGATCCGTTTCC
ATTTTCAAATATCTCAAGCCAATCTTCTTTGAAACCAAAAACTCCTGAAAAGGCAGTAGTTGAAGTACGT
CCTACTGGAAACGAGATGTTGGATCCTGAACCCAAATATCCAAAAGAAGAAAAACCGTGGTGTACCATAT
TTTACTACGAGCTGACTGTTCGACTAGGAAAAGCATTCGAAGCCAAAGTCCCAACAATTACAATCGATGG
TGCAACTGGAGCAAGTGATGAGTGCCGAATGTCGCTTACATCTCAACCATCTTCGAGAAATTCAAAAAGC
TCACAAATCCGAAACACAGTTGGAGCAGGAATTCAATTGGCATATGAAAATGGAGAACTTTGGCTAACTG
TACTGACTGACCAAATTGTTTTTGTACAATGCCCATTCCTGAACCAGACATTGAATAAGCCACTGAAATA
TGTGTTTCGGTTGCAAAACAAAGGAGATCAAAAAAGAATGAAAATATTCGATAAGGAGCAGTTTGAACAG
GAGAAAACATTGGCTCTCGGACCTTTAACTGAAAAAGAGGTGGCTGATGAACGAATGAGAATCTTCTCCA
ACATCAGAGTCTCTTTCTGTAAAGGATTCGGAGAAACGTATTCCCGTTTGAAAGTTGTGAATTTACCGTG
TTGGATTGAAATTATCTTGCATGAGCCAGCTGATGAGTATGATACAGTTTTCCGTATTAATAACGAACGG
CCGGAAATAGGATCCCGATCATGA
>daf-3
ATGAAGCTAATAGCAACTTCTCTTCTAGTTCCCGACGAGCACACACCGATGATGTCACCAGTGAATACAA
CTACAAAGATTCTACAACGGAGTGGTATTAAAATGGAAATCCCGCCATATTTGGATCCAGACAGTCAGGA
TGATGACCCGGAAGATGGTGTCAACTACCCGGATCCAGATTTATTTGACACAAAAAACACAAATATGACC
GAGTACGATTTGGATGTGTTGAAGCTTGGAAAACCAGCAGTAGATGAAGCACGGAAAAAGATCGAAGTTC
CCGACGCTAGTGCGCCGCCAAACAAAATTGTAGAATATTTGATGTATTATAGAACGTTAAAAGAAAGTGA
ACTCATACAACTGAATGCGTATCGGACAAAACGAAATCGATTATCGTTGAACTTGGTCAAAAACAATATT
GATCGAGAGTTCGACCAAAAAGCTTGCGAGTCCCTGGTGAAAAAATTGAAGGATAAGAAGAATGATCTCC
AGAACCTGATTGATGTGGTTCTTTCAAAAGGTACAAAATATACCGGTTGCATTACAATTCCAAGGACACT
TGATGGCCGGTTACAGGTCCACGGAAGAAAAGGTTTCCCTCACGTAGTCTATGGCAAACTGTGGAGGTTT
AATGAAATGACAAAAAACGAAACGCGTCATGTGGACCACTGCAAGCACGCATTTGAAATGAAAAGTGACA
TGGTATGCGTGAATCCCTATCACTACGAAATTGTCATTGGAACTATGATTGTTGGGCAGAGGGATCATGA
CAATCGAGATATGCCGCCGCCACATCAACGCTACCACACTCCAGGTCGGCAGGATCCAGTTGACGATATG
AGTAGATTTATACCACCAGCTTCCATTCGTCCGCCTCCGATGAACATGCACACAAGGCCTCAGCCTATGC
CTCAACAATTGCCTTCAGTTGGCGCAACGTTTGCCCATCCTCTCCCACATCAGGCGCCACATAACCCAGG
GGTTTCACATCCGTACTCCATTGCTCCACAGACCCATTACCCGTTGAACATGAACCCAATTCCGCAAATG
CCGCAAATGCCACAAATGCCACCACCTCTCCATCAGGGATATGGAATGAATGGGCCGAGTTGCTCTTCAG
AAAACAACAATCCATTCCACCAAAATCACCATTATAATGATATTAGCCATCCAAATCACTATTCCTACGA
CTGTGGTCCGAACTTGTACGGGTTTCCAACTCCTTATCCGGATTTTCACCATCCTTTCAATCAGCAACCA
CACCAGCCGCCACAACTATCACAAAACCATACGTCCCAACAAGGCAGTCATCAACCAGGGCACCAAGGTC
AGGTACCGAATGATCCACCAATTTCAAGACCAGTGTTACAACCATCAACAGTCACCTTGGACGTGTTCCG
TCGGTACTGTAGACAGACATTTGGAAATCGATTTTTTGAAGGAGAAAGTGAACAATCCGGCGCAATAATT
CGGTCTAGTAACAAATTCATTGAAGAATTTGATTCGCCGATTTGTGGTGTGACAGTTGTTCGACCGCGGA
TGACAGACGGTGAGGTTTTGGAGAACATCATGCCGGAAGATGCACCATATCATGACATTTGCAAGTTCAT
TTTGAGGCTCACATCAGAAAGTGTAACTTTCTCAGGAGAGGGGCCAGAAGTTAGTGATTTGAACGAAAAA
TGGGGAACAATTGTGTACTATGAGAAAAATTTGCAAATTGGCGAGAAAAAATGTTCGAGAGGAAATTTCC
ACGTGGATGGCGGATTCATTTGCTCTGAGAATCGTTACAGTCTCGGACTTGAGCCAAATCCAATTAGAGA
ACCAGTGGCGTTTAAAGTTCGTAAAGCAATAGTGGATGGAATTCGCTTTTCCTACAAAAAAGACGGGAGT
GTTTGGCTTCAAAACCGCATGAAGTACCCGGTATTTGTCACTTCTGGGTATCTCGACGAGCAATCAGGAG
GCCTAAAGAAGGATAAAGTGCACAAAGTTTACGGATGTGCGTCTATCAAAACGTTTGGCTTCAACGTTTC
CAAACAAATCATCAGAGACGCGCTTCTTTCCAAGCAAATGGCAACAATGTACTTGCAAGGAAAATTGACT
CCGATGAATTATATCTACGAGAAGAAGACTCAGGAAGAGCTGCGAAGGGAAGCAACACGCACCACTGATT
CATTGGCCAAGTACTGTTGTGTCCGTGTCTCGTTCTGCAAAGGATTTGGAGAAGCATACCCAGAACGCCC
GTCAATTCATGATTGTCCAGTTTGGATTGAGTTGAAAATCAACATTGCCTACGATTTCATGGATTCAATC
TGCCAGTACATAACCAACTGCTTCGAGCCGCTAGGAATGGAAGATTTTGCAAAATTGGGAATCAACGTCA
GTGATGACTAA
>sma-3
ATGAACGGATTACTGCATATGCATGGTCCAGCTGTCAAAAAGCTTTTAGGTTGGAAAATTGGAGAAGACG
AAGAAAAATGGTGTGAGAAGGCTGTTGAGGCATTGGTGAAAAAATTAAAAAAGAAAAATAATGGATGTGG
AACCCTCGAAGATCTGGAATGTGTTCTAGCAAACCCATGTACAAACTCAAGATGCATTACGATAGCAAAA
AGTTTAGACGGTCGGTTACAGGTATCCCATAAGAAAGGTCTTCCACATGTGATTTACTGTCGAGTATGGC
GGTGGCCGGATATAAGTTCTCCTCATGAATTACGTTCAATTGATACATGCTCCTACCCATATGAATCTAG
TTCCAAAACCATGTACATCTGCATTAATCCATATCACTATCAGAGATTATCACGACCACAAGGCTTAAAT
TCTTCAATGCCATCACCACAACCAATATCATCTCCAAACACTATCTGGCAGTCTAGTGGAAGCTCAACGG
CATCTTGTGCAAGCTCGCCGAGCCCGTCGGTTTTTTCAGAAGATGGAGGAGAAGTGCAAGTTCACCAGCG
ACCTCCACCGTTCCGTCATCCCAAATCCTGGGCCCAAATTACGTATTTTGAGTTGAATTCGAGAGTTGGA
GAAGTTTTTAAACTAGTGAATCTGAGCATTACAGTCGACGGATATACTAATCCATCAAATTCAAATACAA
GAATATGTCTTGGACAATTAACCAATGTGAATCGAAATGGAACAATTGAGAACACACGGATGCATATTGG
AAAAGGAATTCAGCTTGATAATAAAGAAGATCAAATGCATATTATGATTACAAATAACTCTGATATGCCA
GTTTTTGTGCAATCCAAAAATACGAATCTCATGATGAACATGCCACTGGTCAAAGTCTGCCGAATACCAC
CGCACAGTCAATTATGCGTTTTTGAGTTTAATTTATTTTTTCAAATGTTGGAACAGTCGTGCAACGATAG
CGATGGATTGAATGAACTCTCCAAACACTGTTTTATTCGTATTTCTTTTGTAAAGGGCTGGGGAGAAGAT
TATCCACGTCAAGACGTCACATCCACGCCTTGCTGGCTTGAACTTCGGCTCAATGTGCCACTGGCTTATA
TCGATCAAAAAATGAAGCAAACTCCAAGGACGAACTTGATGGAACCAAATTCAATGACATAA
>sma-4
ATGACATCTCAGCCGTCTACTTCTAACCAAATGTATTATGATCCTTTGTATGGAGCAGAGCAAATTGTAC
AGTGCAATCCAATGGATTACCACCAGGCAAATATTTTATGCGGAATGCAGTATTTCAACAACTCGCATAA
TCGATATCCGTTATTACCTCAAATGCCACCACAGTTCACAAATGATCATCCATATGATTTTCCGAACGTG
CCGACAATAAGTACTCTTGACGAAGCGTCTTCTTTTAATGGATTTTTGATACCTTCTCAACCATCTTCAT
ATAACAATAATAACATTTCTTGTGTATTTACGCCTACACCATGTACATCATCACAAGCTTCATCCCAACC
TCCACCTACACCTACAGTCAATCCAACACCGATTCCACCGAATGCTGGAGCAGTTCTCACAACTGCAATG
GATTCATGTCAGCAGATTTCACATGTTTTACAATGTTATCAGCAGGGTGGAGAGGACAGTGATTTTGTAC
GGAAAGCCATCGAATCTCTTGTCAAAAAATTGAAAGACAAACGAATTGAATTGGATGCATTGATTACAGC
AGTTACTTCAAATGGAAAACAACCAACTGGATGTGTTACTATTCAGAGATCCTTGGATGGACGCCTTCAA
GTTGCTGGACGGAAAGGTGTTCCACATGTAGTTTACGCAAGAATATGGAGATGGCCAAAAGTTAGCAAAA
ATGAACTTGTGAAATTAGTTCAATGTCAAACTTCATCAGATCATCCTGATAATATTTGCATTAATCCTTA
TCACTACGAAAGAGTTGTCTCAAATCGGATAACAAGTGCAGATCAATCACTTCACGTGGAGAATTCACCT
ATGAAGAGCGAATATTTAGGAGATGCAGGAGTTATTGATAGCTGCAGTGATTGGCCGAACACACCTCCTG
ATAACAATTTTAATGGAGGATTTGCACCAGATCAACCTCAGCTAGTCACACCGATTATTTCTGATATTCC
GATAGATCTCAATCAAATATATGTTCCAACACCTCCACAATTACTTGATAATTGGTGTTCAATCATTTAT
TATGAACTGGATACACCCATTGGTGAAACCTTTAAGGTCAGCGCCCGCGATCATGGAAAAGTAATAGTAG
ATGGTGGAATGGATCCACATGGAGAAAATGAAGGAAGGTTATGTCTTGGAGCACTTTCAAATGTTCATCG
AACAGAAGCTAGTGAAAAAGCAAGAATCCATATTGGTCGTGGTGTTGAATTAACCGCTCACGCCGATGGC
AACATCTCTATCACTTCAAATTGTAAAATTTTCGTCCGATCCGGGTACCTAGACTACACTCATGGATCCG
AGTACAGTAGTAAAGCACATCGATTCACTCCGAATGAATCTTCATTTACAGTATTCGACATCAGATGGGC
CTACATGCAGATGCTCCGACGTTCTCGATCAAGCAATGAAGCAGTACGAGCACAGGCGGCAGCTGTTGCT
GGATATGCACCGATGTCCGTGATGCCAGCGATAATGCCTGACAGTGGAGTTGACAGGATGCGTCGTGACT
TCTGTACAATTGCGATTTCATTTGTAAAAGCTTGGGGTGATGTCTACCAGAGGAAAACTATTAAGGAAAC
CCCATGTTGGATTGAAGTAACTTTGCACCGTCCTCTACAAATACTGGACCAGCTTCTCAAAAATAGTTCT
CAATTTGGAAGTTCCTAA
>sma-2
ATGATAAACTTCGACGGAATAAAAAAGATCACGGAGAGACTGAAATGGAAACAAGGAGACGAGGATGAGA
ATTGGGCAAAAAAGGCGATCGACAACTTGATGAAGAAGCTGATAAAGCATAACAAGCAGGCGTTGGAAAA
TTTGGAATTCGCGTTGAGGTGCCAAGGACAACAAAAAACCGAATGCGTGACAATTCCGCGGTCACTAGAT
GGACGACTTCAAATTTCGCATCGAAAGGCACTTCCTCATGTGATATATTGCCGTGTCTATCGTTGGCCAG
ATCTTCAATCACATCATGAATTGAAAGCAATTGAAGATTGCCGATTCTGCTACGAATCAGGGCAAAAGGA
TATTTGCATTAATCCATATCATTACAAAAGAGTTCATGCAACTGGAGTACTTCCACCAGTTCTTGTACCT
CGTTATTCCGAGAAACCACCACAAGAAGTGCCCCCAACTCTGGCGAAATTTCAGTTGATGGAGATGAGCG
GATCAAGAATGCCGCAGAATGTCAATATGGCAAACGTTAATTTTACAGCCAACCAATTTCATCAATACAA
TCCAAATGGAATTGAGGAAATGGATACTTCTCAGAAATTCGACATTCCACCAGGAGTTCCAACATGTCTC
GTGCCATTCGATAAAGTTTGGGAAGAACAATTCTGGGCAACTGTTAGCTATTATGAATTGAATACAAGAG
TCGGAGAACAGGTTAAAGTGTCTTCAACAACTATAACTATCGATGGATTCACTGATCCATGCATCAATGG
AAGCAAAATTAGCCTGGGACTGTTTTCGAATGTAAATCGAAATGCAACTATTGAAAATACAAGAAGACAT
ATTGGAAACGGTGTCAAGCTAACCTACGTACGTAGCAATGGCTCACTCTTTGCTCAATGTGAAAGTGATT
CAGCTATATTCGTACAATCTAGTAATTGTAATTATATCAATGGATTTCACTCAACAACTGTTGTTAAAAT
TGCAAATAAGTGTTCACTGAAGATTTTCGATATGGAGATTTTTAGACAGCTTCTCGAGGACTGCAGTCGC
CGTGGATTCGACGCCTCATTTGATCTACAAAAAATGACATTTATTCGTATGTCATTTGTCAAAGGTTGGG
GAGCTGAATATCAACGACAAGATGTCACTTCAACACCTTGTTGGATTGAAATTCATCTTCATGCTCCATT
GGCTTGGCTCGACCGAGTTTTGTCTACAATGGGTCCAACTCCACGGCCAATTTCTTCAATTTCTTGA
>tag-68
ATGGATTGTGGCATGTGGTGTGTGTTCAGCGAGAGGCGGCGACACGTCGAGAGATTATGGCGACGACGTC
TTCTTGTCACTTCAGATGAACGGAGGGCCAGGAGGAGATTTCTTCGCCTAATGCGTGGTTTCGATGCAGA
AGACGTTGAGGTAATACGAAAAGCCGTAGAAAGTGATGGTGTCGACTCGAAAGCGTGTGCTCCGGGACCA
CCAATGGATGAACGGGTAGAAGAAGATCCGCCGGACGAAGATTCTGGACTAATTCCACAAATCGATCGTC
CAATGAGTATGCCGTACTTATGTTGTAAATTATGGAGGTGGAAAGATTTACAAGTTGACGCAGCATTACA
TCGATTAGAAGCTCTTCCATGGTGTCGATTTGGAAGGGTTACGATTAATAATGCCACTGTATCATGTTGC
AATCCTTACCACTATGCATTATGGATACGTCCCGAAACGAATGGAGGTGATGATGATGGTTCAGAGGATA
AGAATTCTTCTGTACCACAAAATAATCATAGATCTTCACTCATTGGAAATGGACATATTACGTATAGGCA
CAGGGATCACACACATGACGCTGAAATGTCGAAACTTCCGAAGATTCTGGCGGGTGAACTACCGGATCGA
CCGCCACCATCAGTTCCAAATGCGACTCCTCCACTACCGGATGATTCTCCACCGTGTACATCAAGGAGTT
CACAGGATCCTGATGATTTGATACATTATCATCATCACGAGTCAAATCGATCTTGGGCAAAAATGACGAG
GTATGAACGAAAAGAACAAATCGGAGATACCGTATGGCTGCACGGACCTTTTGCAGCTGTTGGTGTTTTA
TCAAAATCAGTACACGACGCTCAACTGGAATGTAGTCCGTGGGATCTGAAAAACGAGGTCTCATTCGCAT
TAATACGGCAGGCCGATCCAATTGGATCGACGAATCCGGAAGATGTATGGTTATATAATAGTGGAACTCG
CCCATTATTTCTATCAATGACTCCAAATGTATCATCAACAAAAGATACTCTTCGACGGTTATCTCCCGGA
TACTGTATACGAGTTCATCGAGGAGAAGTATCTGCATCTGCACCCGCAAGTGAACGAACCAAAGTGCGGC
GGCCCAGCAAGGACCCTGCACTGGCTCAACAAAACCTGGTAATATCAGTTGGAAAAGGCTGGGGACCAAA
TTATTCTCGCCTGTACCTAACTGACATCCCATGTCGTTATGAAGTGTCTTTCGCTTAG
>daf-8
ATGGACGATTTTCCTTCACCAGAACCTACTGATCCCAGACTTGAGGCAATGGCTCAAAAAGTGTTAGAAG
AAACTATTATCACTGAAGGAGATGGAACAATCTACTGGGCTCTCAAAGTTACCCGATTACTCTCTAGAGT
AGCTAAAAAACACCAGTGCTTTGAAGCTTTCTACGATGCCGTTATTAAAGGTGATCCAAAAACACGATGC
TGTCCTGCACACAATGAGAAACTCATTGGAAACTTTGGACGAGCTATCATGTGTGTCTTGAGAGCATTCA
GATTTCCGGTTATTCGATATGAATCTCAAGTGAAATCAATATTAACGTGTCGACATGCATTCAATTCCCA
TAGTCGGAATGTTTGTCTGAATCCGTATCATTATCGATGGGTTGAACTACCGACGTGCCAAGTTCCACCA
ATTATTGTAAATAAGGAATTGGATTACGGTGAACCTCCGATTCGGACTGAGGATGCACTGGATGATTGGA
ATCAAAAGGATTTGAAAGAGGAACAGGTGGTTGCAAGTTGGGATGTGCCAAATGTGACGATGAGAGGAGA
TGAAATTAAGCTTCTCTATGATCGATATGCAGCTGAAAACGGAGATTTTCAATATATGAATTACGGAAAT
TTTGGCTCTTTTGATGGAAGTCCGTGTAGCTCTACCACGATGTCATTAGGATCATCTTTCGCATCGTTAC
TGCAACAAAGTAATCGACAAGACGACGAGGAACCCGGATATTATAGATCTGGACTCTCATCTCCAGCTAG
TCATGCAGCTTCTCCTCGAGAGTTTATTCCAAACGGAAATGATACAATAAGTCTGGATCAAGAAATGATG
GATGATTCCGAAGTTAGTGACATCATGCATTCCGAGAATTTTTCATCAGAGAACAATGGAAACCGAAAGC
CAACGTATGCAGATGGACGGCCTATCACACCAATTGAACCTCGACCACTCTATCGATCTTCGGCATTAGA
ACTTGGAGATCTGTCACGACAGGCTGGAATATATGAATGTGTAGAATATGAAGAGTCGCCGAGTTGGCTG
AAATTAATTTATTATGAAGAAGGAACGATGATTGGAGAGAAAGCCGATGTAGAAGGGCATCACTGCCTGA
TCGATGGATTTACAGCTAGTCGCACTGACTCAGAAACCAGAAGCCGTTTCTCGCTTGGTTGGTACAACAA
TCCAAACCGCTCTCCACAAACGGCCGAAGTTCGTGGTCTCATTGGAAAGGGTGTTCGATTTTACTTGTTA
GCTGGTGAAGTCTATGTAGAGAATTTGTGCAATATTCCTGTTTTTGTACAGTCAATCGGTGCAAATATGA
AGAATGGTTTCCAATTGAATACTGTATCAAAGTTGCCTCCAACTGGAACTATGAAAGTTTTTGACATGAG
ATTATTCTCCAAACAGCTGAGAACAGCAGCTGAGAAGACATATCAAGACGTCTACTGTCTCTCACGAATG
TGCACAGTTCGTGTTTCGTTCTGCAAAGGTTGGGGAGAACACTATCGTCGTTCAACCGTCCTCCGATCGC
CTGTTTGGTTTCAGGCTCATTTGAATAATCCGATGCATTGGGTCGATAGTGTACTCACTTGTATGGGAGC
TCCACCACGTATATGTTCATCCAGAACTTAG
