# Supplementary material for: Emergence, development and diversification of the TGF-β signalling pathway within the animal kingdom
Source: BMC Evol Biol. 2009 Feb 3;9:28. doi: 10.1186/1471-2148-9-28 (PMC2657120; doi:10.1186/1471-2148-9-28)
Supplement: Additional file 5 — Sequences. All sequences and alignments are provided in the supplementary archive. [file 1471-2148-9-28-S5.zip › sequences/all_sequences/worm/briggsae_dafsma.fasta]

>daf-14_CE
ATGTACCCAGATCAAGTTCACTTACCGGCAAGCATCAATAATCCAAACATGCCAATAAACGACTGGTTGG
AAGATGCTCCAATGCCTGATTGCTATAATGTTCCGTCAACATCAACTGATGAAAATAATGATCCGTTTCC
ATTTTCAAATATCTCAAGCCAATCTTCTTTGAAACCAAAAACTCCTGAAAAGGCAGTAGTTGAAGTACGT
CCTACTGGAAACGAGATGTTGGATCCTGAACCCAAATATCCAAAAGAAGAAAAACCGTGGTGTACCATAT
TTTACTACGAGCTGACTGTTCGACTAGGAAAAGCATTCGAAGCCAAAGTCCCAACAATTACAATCGATGG
TGCAACTGGAGCAAGTGATGAGTGCCGAATGTCGCTTACATCTCAACCATCTTCGAGAAATTCAAAAAGC
TCACAAATCCGAAACACAGTTGGAGCAGGAATTCAATTGGCATATGAAAATGGAGAACTTTGGCTAACTG
TACTGACTGACCAAATTGTTTTTGTACAATGCCCATTCCTGAACCAGACATTGAATAAGCCACTGAAATA
TGTGTTTCGGTTGCAAAACAAAGGAGATCAAAAAAGAATGAAAATATTCGATAAGGAGCAGTTTGAACAG
GAGAAAACATTGGCTCTCGGACCTTTAACTGAAAAAGAGGTGGCTGATGAACGAATGAGAATCTTCTCCA
ACATCAGAGTCTCTTTCTGTAAAGGATTCGGAGAAACGTATTCCCGTTTGAAAGTTGTGAATTTACCGTG
TTGGATTGAAATTATCTTGCATGAGCCAGCTGATGAGTATGATACAGTTTTCCGTATTAATAACGAACGG
CCGGAAATAGGATCCCGATCATGA
>daf-3_CE
ATGAAGCTAATAGCAACTTCTCTTCTAGTTCCCGACGAGCACACACCGATGATGTCACCAGTGAATACAA
CTACAAAGATTCTACAACGGAGTGGTATTAAAATGGAAATCCCGCCATATTTGGATCCAGACAGTCAGGA
TGATGACCCGGAAGATGGTGTCAACTACCCGGATCCAGATTTATTTGACACAAAAAACACAAATATGACC
GAGTACGATTTGGATGTGTTGAAGCTTGGAAAACCAGCAGTAGATGAAGCACGGAAAAAGATCGAAGTTC
CCGACGCTAGTGCGCCGCCAAACAAAATTGTAGAATATTTGATGTATTATAGAACGTTAAAAGAAAGTGA
ACTCATACAACTGAATGCGTATCGGACAAAACGAAATCGATTATCGTTGAACTTGGTCAAAAACAATATT
GATCGAGAGTTCGACCAAAAAGCTTGCGAGTCCCTGGTGAAAAAATTGAAGGATAAGAAGAATGATCTCC
AGAACCTGATTGATGTGGTTCTTTCAAAAGGTACAAAATATACCGGTTGCATTACAATTCCAAGGACACT
TGATGGCCGGTTACAGGTCCACGGAAGAAAAGGTTTCCCTCACGTAGTCTATGGCAAACTGTGGAGGTTT
AATGAAATGACAAAAAACGAAACGCGTCATGTGGACCACTGCAAGCACGCATTTGAAATGAAAAGTGACA
TGGTATGCGTGAATCCCTATCACTACGAAATTGTCATTGGAACTATGATTGTTGGGCAGAGGGATCATGA
CAATCGAGATATGCCGCCGCCACATCAACGCTACCACACTCCAGGTCGGCAGGATCCAGTTGACGATATG
AGTAGATTTATACCACCAGCTTCCATTCGTCCGCCTCCGATGAACATGCACACAAGGCCTCAGCCTATGC
CTCAACAATTGCCTTCAGTTGGCGCAACGTTTGCCCATCCTCTCCCACATCAGGCGCCACATAACCCAGG
GGTTTCACATCCGTACTCCATTGCTCCACAGACCCATTACCCGTTGAACATGAACCCAATTCCGCAAATG
CCGCAAATGCCACAAATGCCACCACCTCTCCATCAGGGATATGGAATGAATGGGCCGAGTTGCTCTTCAG
AAAACAACAATCCATTCCACCAAAATCACCATTATAATGATATTAGCCATCCAAATCACTATTCCTACGA
CTGTGGTCCGAACTTGTACGGGTTTCCAACTCCTTATCCGGATTTTCACCATCCTTTCAATCAGCAACCA
CACCAGCCGCCACAACTATCACAAAACCATACGTCCCAACAAGGCAGTCATCAACCAGGGCACCAAGGTC
AGGTACCGAATGATCCACCAATTTCAAGACCAGTGTTACAACCATCAACAGTCACCTTGGACGTGTTCCG
TCGGTACTGTAGACAGACATTTGGAAATCGATTTTTTGAAGGAGAAAGTGAACAATCCGGCGCAATAATT
CGGTCTAGTAACAAATTCATTGAAGAATTTGATTCGCCGATTTGTGGTGTGACAGTTGTTCGACCGCGGA
TGACAGACGGTGAGGTTTTGGAGAACATCATGCCGGAAGATGCACCATATCATGACATTTGCAAGTTCAT
TTTGAGGCTCACATCAGAAAGTGTAACTTTCTCAGGAGAGGGGCCAGAAGTTAGTGATTTGAACGAAAAA
TGGGGAACAATTGTGTACTATGAGAAAAATTTGCAAATTGGCGAGAAAAAATGTTCGAGAGGAAATTTCC
ACGTGGATGGCGGATTCATTTGCTCTGAGAATCGTTACAGTCTCGGACTTGAGCCAAATCCAATTAGAGA
ACCAGTGGCGTTTAAAGTTCGTAAAGCAATAGTGGATGGAATTCGCTTTTCCTACAAAAAAGACGGGAGT
GTTTGGCTTCAAAACCGCATGAAGTACCCGGTATTTGTCACTTCTGGGTATCTCGACGAGCAATCAGGAG
GCCTAAAGAAGGATAAAGTGCACAAAGTTTACGGATGTGCGTCTATCAAAACGTTTGGCTTCAACGTTTC
CAAACAAATCATCAGAGACGCGCTTCTTTCCAAGCAAATGGCAACAATGTACTTGCAAGGAAAATTGACT
CCGATGAATTATATCTACGAGAAGAAGACTCAGGAAGAGCTGCGAAGGGAAGCAACACGCACCACTGATT
CATTGGCCAAGTACTGTTGTGTCCGTGTCTCGTTCTGCAAAGGATTTGGAGAAGCATACCCAGAACGCCC
GTCAATTCATGATTGTCCAGTTTGGATTGAGTTGAAAATCAACATTGCCTACGATTTCATGGATTCAATC
TGCCAGTACATAACCAACTGCTTCGAGCCGCTAGGAATGGAAGATTTTGCAAAATTGGGAATCAACGTCA
GTGATGACTAA
>sma-3_CE
ATGAACGGATTACTGCATATGCATGGTCCAGCTGTCAAAAAGCTTTTAGGTTGGAAAATTGGAGAAGACG
AAGAAAAATGGTGTGAGAAGGCTGTTGAGGCATTGGTGAAAAAATTAAAAAAGAAAAATAATGGATGTGG
AACCCTCGAAGATCTGGAATGTGTTCTAGCAAACCCATGTACAAACTCAAGATGCATTACGATAGCAAAA
AGTTTAGACGGTCGGTTACAGGTATCCCATAAGAAAGGTCTTCCACATGTGATTTACTGTCGAGTATGGC
GGTGGCCGGATATAAGTTCTCCTCATGAATTACGTTCAATTGATACATGCTCCTACCCATATGAATCTAG
TTCCAAAACCATGTACATCTGCATTAATCCATATCACTATCAGAGATTATCACGACCACAAGGCTTAAAT
TCTTCAATGCCATCACCACAACCAATATCATCTCCAAACACTATCTGGCAGTCTAGTGGAAGCTCAACGG
CATCTTGTGCAAGCTCGCCGAGCCCGTCGGTTTTTTCAGAAGATGGAGGAGAAGTGCAAGTTCACCAGCG
ACCTCCACCGTTCCGTCATCCCAAATCCTGGGCCCAAATTACGTATTTTGAGTTGAATTCGAGAGTTGGA
GAAGTTTTTAAACTAGTGAATCTGAGCATTACAGTCGACGGATATACTAATCCATCAAATTCAAATACAA
GAATATGTCTTGGACAATTAACCAATGTGAATCGAAATGGAACAATTGAGAACACACGGATGCATATTGG
AAAAGGAATTCAGCTTGATAATAAAGAAGATCAAATGCATATTATGATTACAAATAACTCTGATATGCCA
GTTTTTGTGCAATCCAAAAATACGAATCTCATGATGAACATGCCACTGGTCAAAGTCTGCCGAATACCAC
CGCACAGTCAATTATGCGTTTTTGAGTTTAATTTATTTTTTCAAATGTTGGAACAGTCGTGCAACGATAG
CGATGGATTGAATGAACTCTCCAAACACTGTTTTATTCGTATTTCTTTTGTAAAGGGCTGGGGAGAAGAT
TATCCACGTCAAGACGTCACATCCACGCCTTGCTGGCTTGAACTTCGGCTCAATGTGCCACTGGCTTATA
TCGATCAAAAAATGAAGCAAACTCCAAGGACGAACTTGATGGAACCAAATTCAATGACATAA
>sma-4_CE
ATGACATCTCAGCCGTCTACTTCTAACCAAATGTATTATGATCCTTTGTATGGAGCAGAGCAAATTGTAC
AGTGCAATCCAATGGATTACCACCAGGCAAATATTTTATGCGGAATGCAGTATTTCAACAACTCGCATAA
TCGATATCCGTTATTACCTCAAATGCCACCACAGTTCACAAATGATCATCCATATGATTTTCCGAACGTG
CCGACAATAAGTACTCTTGACGAAGCGTCTTCTTTTAATGGATTTTTGATACCTTCTCAACCATCTTCAT
ATAACAATAATAACATTTCTTGTGTATTTACGCCTACACCATGTACATCATCACAAGCTTCATCCCAACC
TCCACCTACACCTACAGTCAATCCAACACCGATTCCACCGAATGCTGGAGCAGTTCTCACAACTGCAATG
GATTCATGTCAGCAGATTTCACATGTTTTACAATGTTATCAGCAGGGTGGAGAGGACAGTGATTTTGTAC
GGAAAGCCATCGAATCTCTTGTCAAAAAATTGAAAGACAAACGAATTGAATTGGATGCATTGATTACAGC
AGTTACTTCAAATGGAAAACAACCAACTGGATGTGTTACTATTCAGAGATCCTTGGATGGACGCCTTCAA
GTTGCTGGACGGAAAGGTGTTCCACATGTAGTTTACGCAAGAATATGGAGATGGCCAAAAGTTAGCAAAA
ATGAACTTGTGAAATTAGTTCAATGTCAAACTTCATCAGATCATCCTGATAATATTTGCATTAATCCTTA
TCACTACGAAAGAGTTGTCTCAAATCGGATAACAAGTGCAGATCAATCACTTCACGTGGAGAATTCACCT
ATGAAGAGCGAATATTTAGGAGATGCAGGAGTTATTGATAGCTGCAGTGATTGGCCGAACACACCTCCTG
ATAACAATTTTAATGGAGGATTTGCACCAGATCAACCTCAGCTAGTCACACCGATTATTTCTGATATTCC
GATAGATCTCAATCAAATATATGTTCCAACACCTCCACAATTACTTGATAATTGGTGTTCAATCATTTAT
TATGAACTGGATACACCCATTGGTGAAACCTTTAAGGTCAGCGCCCGCGATCATGGAAAAGTAATAGTAG
ATGGTGGAATGGATCCACATGGAGAAAATGAAGGAAGGTTATGTCTTGGAGCACTTTCAAATGTTCATCG
AACAGAAGCTAGTGAAAAAGCAAGAATCCATATTGGTCGTGGTGTTGAATTAACCGCTCACGCCGATGGC
AACATCTCTATCACTTCAAATTGTAAAATTTTCGTCCGATCCGGGTACCTAGACTACACTCATGGATCCG
AGTACAGTAGTAAAGCACATCGATTCACTCCGAATGAATCTTCATTTACAGTATTCGACATCAGATGGGC
CTACATGCAGATGCTCCGACGTTCTCGATCAAGCAATGAAGCAGTACGAGCACAGGCGGCAGCTGTTGCT
GGATATGCACCGATGTCCGTGATGCCAGCGATAATGCCTGACAGTGGAGTTGACAGGATGCGTCGTGACT
TCTGTACAATTGCGATTTCATTTGTAAAAGCTTGGGGTGATGTCTACCAGAGGAAAACTATTAAGGAAAC
CCCATGTTGGATTGAAGTAACTTTGCACCGTCCTCTACAAATACTGGACCAGCTTCTCAAAAATAGTTCT
CAATTTGGAAGTTCCTAA
>sma-2_CE
ATGATAAACTTCGACGGAATAAAAAAGATCACGGAGAGACTGAAATGGAAACAAGGAGACGAGGATGAGA
ATTGGGCAAAAAAGGCGATCGACAACTTGATGAAGAAGCTGATAAAGCATAACAAGCAGGCGTTGGAAAA
TTTGGAATTCGCGTTGAGGTGCCAAGGACAACAAAAAACCGAATGCGTGACAATTCCGCGGTCACTAGAT
GGACGACTTCAAATTTCGCATCGAAAGGCACTTCCTCATGTGATATATTGCCGTGTCTATCGTTGGCCAG
ATCTTCAATCACATCATGAATTGAAAGCAATTGAAGATTGCCGATTCTGCTACGAATCAGGGCAAAAGGA
TATTTGCATTAATCCATATCATTACAAAAGAGTTCATGCAACTGGAGTACTTCCACCAGTTCTTGTACCT
CGTTATTCCGAGAAACCACCACAAGAAGTGCCCCCAACTCTGGCGAAATTTCAGTTGATGGAGATGAGCG
GATCAAGAATGCCGCAGAATGTCAATATGGCAAACGTTAATTTTACAGCCAACCAATTTCATCAATACAA
TCCAAATGGAATTGAGGAAATGGATACTTCTCAGAAATTCGACATTCCACCAGGAGTTCCAACATGTCTC
GTGCCATTCGATAAAGTTTGGGAAGAACAATTCTGGGCAACTGTTAGCTATTATGAATTGAATACAAGAG
TCGGAGAACAGGTTAAAGTGTCTTCAACAACTATAACTATCGATGGATTCACTGATCCATGCATCAATGG
AAGCAAAATTAGCCTGGGACTGTTTTCGAATGTAAATCGAAATGCAACTATTGAAAATACAAGAAGACAT
ATTGGAAACGGTGTCAAGCTAACCTACGTACGTAGCAATGGCTCACTCTTTGCTCAATGTGAAAGTGATT
CAGCTATATTCGTACAATCTAGTAATTGTAATTATATCAATGGATTTCACTCAACAACTGTTGTTAAAAT
TGCAAATAAGTGTTCACTGAAGATTTTCGATATGGAGATTTTTAGACAGCTTCTCGAGGACTGCAGTCGC
CGTGGATTCGACGCCTCATTTGATCTACAAAAAATGACATTTATTCGTATGTCATTTGTCAAAGGTTGGG
GAGCTGAATATCAACGACAAGATGTCACTTCAACACCTTGTTGGATTGAAATTCATCTTCATGCTCCATT
GGCTTGGCTCGACCGAGTTTTGTCTACAATGGGTCCAACTCCACGGCCAATTTCTTCAATTTCTTGA
>tag-68_CE
ATGGATTGTGGCATGTGGTGTGTGTTCAGCGAGAGGCGGCGACACGTCGAGAGATTATGGCGACGACGTC
TTCTTGTCACTTCAGATGAACGGAGGGCCAGGAGGAGATTTCTTCGCCTAATGCGTGGTTTCGATGCAGA
AGACGTTGAGGTAATACGAAAAGCCGTAGAAAGTGATGGTGTCGACTCGAAAGCGTGTGCTCCGGGACCA
CCAATGGATGAACGGGTAGAAGAAGATCCGCCGGACGAAGATTCTGGACTAATTCCACAAATCGATCGTC
CAATGAGTATGCCGTACTTATGTTGTAAATTATGGAGGTGGAAAGATTTACAAGTTGACGCAGCATTACA
TCGATTAGAAGCTCTTCCATGGTGTCGATTTGGAAGGGTTACGATTAATAATGCCACTGTATCATGTTGC
AATCCTTACCACTATGCATTATGGATACGTCCCGAAACGAATGGAGGTGATGATGATGGTTCAGAGGATA
AGAATTCTTCTGTACCACAAAATAATCATAGATCTTCACTCATTGGAAATGGACATATTACGTATAGGCA
CAGGGATCACACACATGACGCTGAAATGTCGAAACTTCCGAAGATTCTGGCGGGTGAACTACCGGATCGA
CCGCCACCATCAGTTCCAAATGCGACTCCTCCACTACCGGATGATTCTCCACCGTGTACATCAAGGAGTT
CACAGGATCCTGATGATTTGATACATTATCATCATCACGAGTCAAATCGATCTTGGGCAAAAATGACGAG
GTATGAACGAAAAGAACAAATCGGAGATACCGTATGGCTGCACGGACCTTTTGCAGCTGTTGGTGTTTTA
TCAAAATCAGTACACGACGCTCAACTGGAATGTAGTCCGTGGGATCTGAAAAACGAGGTCTCATTCGCAT
TAATACGGCAGGCCGATCCAATTGGATCGACGAATCCGGAAGATGTATGGTTATATAATAGTGGAACTCG
CCCATTATTTCTATCAATGACTCCAAATGTATCATCAACAAAAGATACTCTTCGACGGTTATCTCCCGGA
TACTGTATACGAGTTCATCGAGGAGAAGTATCTGCATCTGCACCCGCAAGTGAACGAACCAAAGTGCGGC
GGCCCAGCAAGGACCCTGCACTGGCTCAACAAAACCTGGTAATATCAGTTGGAAAAGGCTGGGGACCAAA
TTATTCTCGCCTGTACCTAACTGACATCCCATGTCGTTATGAAGTGTCTTTCGCTTAG
>daf-8_CE
ATGGACGATTTTCCTTCACCAGAACCTACTGATCCCAGACTTGAGGCAATGGCTCAAAAAGTGTTAGAAG
AAACTATTATCACTGAAGGAGATGGAACAATCTACTGGGCTCTCAAAGTTACCCGATTACTCTCTAGAGT
AGCTAAAAAACACCAGTGCTTTGAAGCTTTCTACGATGCCGTTATTAAAGGTGATCCAAAAACACGATGC
TGTCCTGCACACAATGAGAAACTCATTGGAAACTTTGGACGAGCTATCATGTGTGTCTTGAGAGCATTCA
GATTTCCGGTTATTCGATATGAATCTCAAGTGAAATCAATATTAACGTGTCGACATGCATTCAATTCCCA
TAGTCGGAATGTTTGTCTGAATCCGTATCATTATCGATGGGTTGAACTACCGACGTGCCAAGTTCCACCA
ATTATTGTAAATAAGGAATTGGATTACGGTGAACCTCCGATTCGGACTGAGGATGCACTGGATGATTGGA
ATCAAAAGGATTTGAAAGAGGAACAGGTGGTTGCAAGTTGGGATGTGCCAAATGTGACGATGAGAGGAGA
TGAAATTAAGCTTCTCTATGATCGATATGCAGCTGAAAACGGAGATTTTCAATATATGAATTACGGAAAT
TTTGGCTCTTTTGATGGAAGTCCGTGTAGCTCTACCACGATGTCATTAGGATCATCTTTCGCATCGTTAC
TGCAACAAAGTAATCGACAAGACGACGAGGAACCCGGATATTATAGATCTGGACTCTCATCTCCAGCTAG
TCATGCAGCTTCTCCTCGAGAGTTTATTCCAAACGGAAATGATACAATAAGTCTGGATCAAGAAATGATG
GATGATTCCGAAGTTAGTGACATCATGCATTCCGAGAATTTTTCATCAGAGAACAATGGAAACCGAAAGC
CAACGTATGCAGATGGACGGCCTATCACACCAATTGAACCTCGACCACTCTATCGATCTTCGGCATTAGA
ACTTGGAGATCTGTCACGACAGGCTGGAATATATGAATGTGTAGAATATGAAGAGTCGCCGAGTTGGCTG
AAATTAATTTATTATGAAGAAGGAACGATGATTGGAGAGAAAGCCGATGTAGAAGGGCATCACTGCCTGA
TCGATGGATTTACAGCTAGTCGCACTGACTCAGAAACCAGAAGCCGTTTCTCGCTTGGTTGGTACAACAA
TCCAAACCGCTCTCCACAAACGGCCGAAGTTCGTGGTCTCATTGGAAAGGGTGTTCGATTTTACTTGTTA
GCTGGTGAAGTCTATGTAGAGAATTTGTGCAATATTCCTGTTTTTGTACAGTCAATCGGTGCAAATATGA
AGAATGGTTTCCAATTGAATACTGTATCAAAGTTGCCTCCAACTGGAACTATGAAAGTTTTTGACATGAG
ATTATTCTCCAAACAGCTGAGAACAGCAGCTGAGAAGACATATCAAGACGTCTACTGTCTCTCACGAATG
TGCACAGTTCGTGTTTCGTTCTGCAAAGGTTGGGGAGAACACTATCGTCGTTCAACCGTCCTCCGATCGC
CTGTTTGGTTTCAGGCTCATTTGAATAATCCGATGCATTGGGTCGATAGTGTACTCACTTGTATGGGAGC
TCCACCACGTATATGTTCATCCAGAACTTAG
>sma-3_CB
atgaatggattactacatatgcatggtcctgctgtcaagaaattattaggttggaaaattggagaagatgaggagaaatg
gtgtgaaaaggcagttgaagcgttggtgaaaaagttgaaaaagaagaataatggatgtggaactctagaagatcttgaat
gtgttctagcgaatccaactcccaattcgagatgtataacaataccaaaaagtttggatggtcggttacaggtttcacac
aaaaaaggactcccacatgttatctattgtcgagtttggcggtggccggacatcaatacccaacatgaattacgttccat
tgaaacatgctcttacccatatgaatcgagttccaaaacgatgtatatttgcatcaatccataccattatcaaagattga
ctatcccaaaaggtctcaattcctcaatgccatcaccacagccagctccatcaccttcgaacactatttggcaatctgga
agttcaacagcatcgtgtgccagctctccaagcccttctgtattttctgaagatggggaattgcaagcgcaccagagacc
accacctttccgccaccccaaatcctgggctcaaatcacatattttgagttgaattcaagagttggagaagttttcaaac
tggtcaaccaaagcattaccgtcgacggatatacagatccatcaaattcagacaccagaatatgccttggacaattgaca
aatgtaaaccgaaacaccactgttgagaatacgaggatgcatataggaaaaggaattcaactagataacaaagagggaca
aatgcatattatgatcaccaataattcggatatgccagttttcgttcaatccaaaaatacgaatctcatgatgaatatgc
cattgggaaaagtgaatcggataccgcctcacagtcaattatgtgcatttgaattcaatttgttttttcagatgcttgaa
caatcatgtaatgatagagaaggattgaatcaactttcgaaacattgctttctcaggatttcttttgtaaagggatgggg
agaggattatccgcgtcaagatgtgacttctactccttgttggctcgaacttcggttgaatgttccattggcttacatcg
accaaaaaatgaaacaaactccacgagtgaatctggtggagccgaactcagtgacataa
>sma-2_CB
gacgaagatgagaattgggcaaaaaaagcgatcgacaatttgatgaaaaaactgataaagcacaacaaacaggcactcga
aaatctggaattcgcgttgaggtgtcaaggacaacaaaaaaccgaatgcgtgacgattccacgatcgctggacggacggc
ttcaaatttcgcatcgaaaggccctcccccatgtgatctattgccgtgtctaccgttggccagatcttcaatcccatcat
gagctgaaagccatcgaagattgccgattctgctatgaatccggtcaaaaagatatttgcatcaacccctaccactataa
aagagtccatgcggccggcgttcttccaccagttctggtgccccgttattccgaaaaaccaccccaagaagtgccaccaa
cactggcaaaattccagttgatggagatgagtgggtcgaagatgccacagaacgtcaatatggcaaacgtcaattttaca
gccaaccaatttcatcaatacaatcaaaatggaatcgaagaaatggacacatcgcaaaagttcgacatacctccaggagt
tccaacatgtttggttccattcgataaaggatgggatgaacaattttgggcaacaatcagttattatgaattgaatactc
gagttggagaacaggtcaaagtgtcatcgtcaactattacaattgatggattcactgatccgtgtattaatggaagcaaa
attagtttgggactcttttcgaatgttaatcggaatgcaaccattgagaatacaagaagacatattggaaatggtgtcaa
actgacctatgtccgtagcaatggagctcttttcgctcaatgtgaaagtgattctgcgatttttgtccaatccagaaact
gtaactatatcaatggcttccacccgacaactgtagtcaaaattgcgaacaagtgttcgttgaaaatttttgatatggaa
attttcagaactttgctcgaagattgtagtcgtcgtggattcgatgcatcatttgatcttcaaaaaatgacatttatccg
aatgtcatttgtcaagggatggggtgctgagtatcagagacaggacgttacttcaactccatgctggattgaaattcatc
ttcatgctccgttggcttggctcgatcgagttctgttcacaatgtctccaactcctcgcccgatttcttcaatttcataa
>sma-4_CB
atgacatcccaaccatccacttcgaatccaatgtattacgatcagttgtatggatcggagcaaatggttcagttccccgt
cccaatcccccaaccatctctctatacccctcatcatgctcccaacctccacaacatgcaccaaacgagtagtatggatg
agtcacctccatttaatggattcattggatcaatgattcttccctctcaacaacaacctcctcaacaaccacctactcaa
cttctctacaacaacaacaatccatgtgtcttcacaccgcccggtccggcaccaatttcaacacctactgtagcctccgc
tccaccaccacctcaatctcaaaaaccacagaaaccgattcaacaatctatacaagtatcaaataatcaaaatccatctc
atgggcagaatgccggagcaattatcacaacggctatggactcttgccaacagatttcacatgttctacagtgttaccaa
cagggtggtgaggacagtgaatttgtgcggaaagccatcgaatcactggtgaaaaagttgaaagataaacgaattgagtt
ggattcgttgattacggcagttacgtcaaacgggaaacagccaacaggatgcgttacaattcagagatccctagacggac
gtctccaggttgctggccgaaaaggtgttccccatgtcgtctatgcaagaatatggcgttggccaaaaaaactagtccaa
tgtcagacatcaattgatcatcctgacaatatttgtatcaatccttatcactacgaaagagtcgtttcaaatcggataac
cagcgcagatcatacacttcatggtggagatttaccatcgaaaaacgagtatatgggaggagagcagggcatgatggaat
caaattatggagattggccgaatactcctcctgataataatttcaatgccggattcccaagccaaaacgctcagcacaca
tcacctctactcaaccaaccattagtatcagaaattccagtggatttgggtcaaataatagtgccaactccttctcaacc
attggataactggtgttctattatctattatgagctggatacacaaattggagagacatttaaggtcagtgctttggatc
atggaaagatcgtggtcgatggtgggatggatccacatggggagaatgaaggacgcttttgtctcggagcactttctaat
gttcacaggacggaggctagtgagaaagcaagaatccacatcggcggtggagtcgaactaaccgcccatgccgacggaaa
cgtctccatcacctcgaactgcaaaatctttgtccgttccggatacctagactacacccaaggatctgagtacagcagca
tagctcatcgcttcacagccaacgaacccacattcacagtattcgatattcgatgggcgtacgcacaaatgcttcgacgc
agtgaatccagtaacgaggcagttcgagctcaagcagcagcagttgctggatatgcaccgatgtccgtgatgccagcaat
aatgccagatagtggagtggatagaatgcgtcgtgatttctgcacaattgcgatttcattcgtgaaagcttggggagata
tttataacagaaagactattaaggaaaccccatgctggatcgaagtaacccttcatcgcccccttcagctactcgatcaa
cttctcaaaaatagttctcaatttggaagctcctaa
>daf-8_CB
atggctggtccatcttccagagccaatggggcaccagttgcgaaggatttgtatcttgagatggcagatcccagaatcca
aaccatggcaagattggtcgtgccggaaacttcatgtacccttggagacaacaccgacgaatggaacggccgcgcagtta
ttcacgtttggagaataatagaaaatataaaaaatcaggaccttttttataaagccatcactcaaggtcccatcgcccga
aagacatcttgtgtaccggcacggaatgcgaagcttccagagacctacggaagggtcggattgttcaacttgagattatt
tcgattctcatgcctcaaggacgagcgtcaaatcacaaatatccgtagttgtagacacaaatatgttgctcgtggagaaa
tagtatgcctgaatccatatcactataatttcttgataccaaaaaaggaaaaaatgccacctattatggtaaccagagga
ctcgattatggagcaccaccaattcgaatgagatttccattcaatgaacaagagctcatggaaaacattcttgttgatga
agaagttgatgtgccaattagcaatgttacattggaaggagacgaactcggggcattcttcaaaaataaaggtgacacgc
tgacaatggaacaaatggaacaagaggaacaggaagaagatgagtcaactccagtaccatctcctcaaagaatgtcttcc
atggatatcgaaggagaagaggagctggagtattacagatgcggcagtgactcccctggtggaagtaatgctccaacgcc
tcgtgcctatgtcaacgacggatatggagaagatgaagatatggaaggtgtagaggagaaaaagaagaatgaggaatcga
ccagcaatgaaacgaaccaaccaaatactccaatggaaataccaccattgttccgatcagcaccttccgagattgccgag
tttgcccacaatgtggaaacacatgcttacgtcgaatatgaggaaaatacacaatggcttggattggcatactacgaaga
aggtgctattcaagcagctgccgttttcagtggtcaacatgctctcattgatggatatacatcaagtggaacaccaactc
gcttttctattgggttttacaacagtttgactcgccgtcaaaatatttctgtggttcggaatgaaatgcaaaagggaatt
cgtttgtatcttctggctggagaggtcttcctggagaacttgagtgcagttggtgtattcgttcaatccgtcagttcgaa
tctcagccggaagttcagaccaaatacagtcacgaaagttcgaccagggggaacaatgaagatctttgatctggcacagt
tttcgaaaagcttagccctagcagctcagaaaacttaccaagatgtgtccagcctcaacaaactttgcacgattcgggtt
gccatgtccgagggctggggagtaaagtaccatcgttctacggtgctgagctcaccagtctggttccaactgtatctgca
caatcccatggcttggatcgacaatgttctcaactgtatgggtgctcctgctatatattgcgattctcgaacatga
>daf-14_CB
atgaccccgatcgtccttctgtttcgctttccttctcattttctctcactctcgaaaaatcgcaaatatttgaacaagtc
caaactttgttcagccgcgggaaacggagacgagcgagagtcgttctactgctcaaaatcgggttctgtcccttctgaat
tcctttcccaatactattttaccaaaatcgatttgacagattgttgccaaaaaaatgacgtcgagaaaaaaaacgggaga
gcgagagaggcatgtaaaacagttggcaacatttttcggcgatccttgacctatcatccatcactcaaccaagacttcaa
ttgggctgtacccgtgaatcccatgctccccgccaagaagttcttttcacaattcactaaaaaaaggacggaacgcggtg
gagagcagcaagggcgcattagtgcgccactaccccaatcaactatgcccagcaagcatactgaaggaatgtcatcccac
cagtggtgggatgacatccccatgcccgaggatacccccatgatgactaggtccatcccaggaagctctacagaaccatc
tccacagtacgacgagaatcattcagttgcttccgtcatcagccaaccaggcccatcaaatccaccaatggcaccaatga
ctccgggaccagtcgtcatcactttcgagcgtctgaatctcaatcattctcaacctgaacctcaaccggtattggaggaa
ccagagtgctattgcatcgaagtcaataaaccaatgcctggtgtcccacagaagctggagctacgatcagatgaagtcga
aatggaggaagaagagccagaaggaggtgtgacatggtgccacgtccaaacattccagcttggtgtcaaaaagaaggccc
aggccaaggaagttttccaaacttctcaacctacatttactatagaaggagggattacaacagttggaagtacctcaagt
cggatgcagctcacttgtggcaatagttccaaaattcaaggaattcatcagacgttcggagaaggaattcggatgaccaa
agaaaaaggaactgtctggctcaccgtcctcacagcaaaatgcgtcgtcttcattcaaagtccgttcttcaaccacataa
atggcaagccactggatacagtcattcgagtgcaaaacgaacatgatgaacttggaaatcttcttcatgaggataagttg
ccaaccatcaagctcttcgattcggagctctacgcaagtgaattgaatgcagctcgtagtgatcccatcaatcgaatgga
gacaatggaggcgttttgcaaaacgagagtgtcactcgcaaaaggattcaatggcgactatgccaagaaaatctacgata
ctcaaagctgttccaccgccacttcacaagtgcccaagaaatcgggtcgcgctcctaacactccagaaccagaggaccac
ccaccatcaactgtcttttaa
>Tag-68_CB
atggattgtggcatgtggtgcgtgttcagcgagagacggcgacacgtcgagagactctggcgacgacgtctactagtcac
ttcagatgagcggagggcgaggagaagatttcttcgattgatgcgaggcttcgatgcagaagatgtagaagtgatacgaa
aagcggtggagagtgatggtgtcgattcaaaagcctgtgctccgggtcctccgatggatgaacgggtagaggaggatcct
ccggatgaagattctggcctaatacctcaaattgatcgtccaatgagtatgccgtatttatgttgtaaactttggcgatg
gaaagatttacaagtggatgcagcacttcatcgattagaagcactaccttggtgtagatttggacgagtaactattaata
atgccactgtgtcatgttgtaatccctatcactatgctctatggatccgtccagaaacaaacggtggtgatgatgatgga
tcggaggacaagaactcttctgtccatcaaaacaatcatagatcatcacttattggaaacggacacatcacctatcgaca
tcgagatcacacacacgatgcagaattttcaaaacttcctaaaatcctgtctggtgaacttccggatcgacctccaccat
cagtaccgacagcaacacctccagttccagatgattcacctccgtgtacttcaagaagttcacaggatcccgatgattta
atacattatcatcatcacgagtctaatcgatcatgggcaaaaatgacgaggtacgagcgaaaagaacaaatcggggatac
ggtatggctgcacggagcatttgcagctgtgggagtcttatcaaaatcagtccacgacgctcaattagaatgtagtcctt
gggacttgaaaaatgaagtctcatttgctttaatacgacaagctgatccgattggctcgacgaatccagaagatgtttgg
ttatataatagtggaactcggccgttatttctatccatgactccaaacgtatcatcaacaaaagatactcttcgaaggtt
atcacctggatactgtatacgagtacatcgaggagaagtgtctgcatcagcacctgcaagtgaacggactaaagtgcgaa
ggcccagcaaggacccagcactggctcaacaaaatctggtaatatcagttggcaaaggatggggaccaaattattcccgc
ctatatctaactgatatcccatgccgttacgaagtgtctttcgcctag
>daf-3_CB
ctaccatacacattcggccaaccggagaccagcacttcaaatgctggtcccgcgtttggagccagattgtctgggaatcc
aagcgggctggaagacattcccgatatcgaggcatatgaaaggagccttcaaggtcataatgtgactttcaatatgcctg
gtcttcttctcactccacaactcacttctgatatcaccaaattgctgggaagttctgagaacgattctccgcttgaaagc
agaaacgttcctttcaaactcatcactccaaaagttgaagttattgatgatcaaactcctatgatgtcgcctgcgagtac
ttctggaaagactgttcatcgtgctaacatcaaattagaattgatcccggttcttgatccacatagccaggatgacgatc
cagaagctggagtgacctatccggaacccgttttgttcgatgtcaaaaacacaataatgacggaatacgatttggatgta
ttgaagcacgggaaaaacaaccccgacgagttccgaagaagggtagaactgcaagatgcaagtgctccgcccaacaaaat
tgtcgagtttttgatgtatcatcgaacgctcaaagagtcggaacttaatcagcttaattcatatcgcaccaaacgtaatc
gtctgtctctcaatttgatcaagtctactccggatagagagtttgatcaaaaggcatgtgagtcgttggtgaagaagctg
aaagataggaagcacgatcttcaaaatctgatcgacgttgtgaacacaaaaggagctaaatatcaagggtgcatcacgat
tccaagaacattggacggtagattacaagttcacggcaaaaaaggattcccccatgtggtctatggaaaattatggcgtt
actcggagatgtccaaaaatgagacgcgtcatgttgatcattgcaagcacgcgtttgaaatgaaaactgatgcggtttgt
gtgaacccttaccactacgaaattgttattggaacaatgattgttggtgacgctccacggcatcagtcaatggatgatta
ccgtttcaaaccgagaccatcaaatccaccgtctgtgatgcagccacactccgtgccgcaacaccattccattccgcagc
accattccattccgccccttcattcattgccaccgatgtcacttaatccaatgtctcaaaaacaaatgcctcaacagccg
atgacggtccaccagatgtcaccgcatcaatcacaacatcagatgatgcctcatcctgttccacaatttccaccaattca
gcaaggaaatatgcatcaacagaccatgcagggtcttcagatgtcgccgtattcagttccacaacattcaactcaacccc
cattcccggcacacagcttcacaaatccgatgacatcaaataaccttggagccatggcttctgcattagatggctctacg
tccgcaacaaacccgtactttgcaatgggcccatcaaaccctttctctgacttcaatcctggctatttcgatcagaccct
tcaaggaatccaaatgtacaactttcccaattatcatccatcctacatgacacctgagccctttccgttccaacctcccg
caacaccacctgaagcgataccaagttctagtcggcaacaaacacaacagtataaggtggagcagccatatgaaaacttc
cagatgggatcagggctgcagcctaagcaagagattaaacaagaggtcaagcaagaggttaagcaagagccactcagtgt
acagccagtcaagcaaactaaacgaaaacctcttcctgggcgcttctactcaggtccatggactagagattgtgcatatc
cggatatggctaatttccttatgaacgtttctactgcgactattaatatgaacggagatgaaccaccgtccgtaatcggt
aaatgctcaccttggggcgcactcacttattacgaggaggactccaaaatttccgaaatgaaagcacttgatcgaggaac
tataattgtggatggaggctttttgatttctgacgcccgcttcagtttgggactttgcgaaaatccatacagatcgaccg
cagcatacaaagtccggaaagcaatcgttgatggaattaagttttcgtataaagaagacggtagtgtctggctcacaaac
tttatgactttccctgtctttatcacctctggttatctagatgatcagtcgattgggctgcagaacgataaaactcacaa
actttacggaaactcaaaactaaaggtgttcggattgaagcgcacgaaagaactcatcagagataaactgttctcaaaat
attttgctcaaagctacattaaaggtgcagtgacctcgatgaatcacgtttttcgagagctcagcatacaggatatcaaa
aaagaagcacaaactttacaagatgacatcagcaaatactgcttcgtgagagcatcattttgtaaaggatttggaaaaga
ttatcctcgggcaacaatcgcagaaacaccagtatgggtagaactcagaattcatggagcatacaagttcatggatgctg
ttacatacgatctcaacagtcattatcttgcaaaacaaaataaagaatttgcaagtctcaatgttgaagttcacgacgat
