# Supplementary material for: Emergence, development and diversification of the TGF-β signalling pathway within the animal kingdom
Source: BMC Evol Biol. 2009 Feb 3;9:28. doi: 10.1186/1471-2148-9-28 (PMC2657120; doi:10.1186/1471-2148-9-28)
Supplement: Additional file 5 — Sequences. All sequences and alignments are provided in the supplementary archive. [file 1471-2148-9-28-S5.zip › sequences/all_sequences/Trichoplax_Amphimedon/Trichoplax_Smads_aa.fasta]

>TaSmad6  
MDVKFHVLLSCLFRWPDMIGEDYELKRLATCTTCIENDLDEITGITPAPSDLHLVCINPH
HYGRINLQESVPSPYVIYQLNDLPCDSTEADSSNPSISFDSAGKSFDDHSSYSSICKASF
DSSWCAIAYWEFRERVGRIFDVKSSTVNIFQQLPEGEGFWLGALNRDGVSGNISNTDSNQ
CDSRVFHRIGYGLQLSREDDSVWIYNRSEHPLYVNSPLYNKNIQSTHNTEVKKVQPGYSL
KVFNYARVDMPQQIRPYVGPRYPYSIRISFVKGWGRNYTRQFITSCPCWLEILLNVSH
>TaSmad4  
MSASGSGDATLGIVHTLMCHRQGGESENFAKRAVESLVKKLKDKRDELDALITAVTSNGI
QQSKCVTIARTLDGRLQVAGKKGFPHVIYSRIWRWPDLHKNELKHIKLCKFAFDLKLDHV
CVNPYHYERVISPGYNVTDISIGASQIPLTVDPTAITNSMHASRQQPNEAAIRMHNNQPS
PMAMMVNSPDPRMIMNGGISAPTASTSCVDNSGGTRMMGLDPESVGCLFKISTFDLLKIK
TTIFVEPGDQFMYDNGKWPTSGYNNSIPVNPPPRTQAASSPSAASMPRPISSQPPPDNWC
TIAYYELDLQVGESFKVPSQFHTVSVDGFVDPSGGNRFCLGQLSNVHRTKESERARLHIG
KGVRLECHGEGDVWLSCLSEHSVFVQSYYLDREAGRGPFDYVHKVYPKAYIKVFDLQLCY
QQMQQEASKAQAAAAAQAAAVIGTGGSVGGIAPAINMGSALGIGVDDLRRLCILRFSFVK
GWGPDYPRKDIKQTPCWVEIHLHRALQLLDQVLQSIPSTNRMPPD
>TaSmad2  
MASLFSFTSPAVKRLLGWRQGDEEEKWAEKAIDSLVKKLKRKKGALEELEKALSCPGQPT
NCVTIPRSLDGRLQVSHRKGLPHVIYCRVWRWPDLQSHHELKPLPMCEYAFHYKLKDVCV
NPYHYQRVETPVLPPVMVPRDPEMCRPPNIPNLATSKETSMPYNVTYDPDLFATYENQRY
NGQGNQGSPPQENCSTPNTANGTPPGHTMTAPQTSPPGQMYQQELQPVTYQEPNCWCTVA
YYELNNRVGEPFHASQASLIIDGFTDPSTNADRFCLGLLSNVNRNSTIENTRRHIGKGVH
LYYVGGEVYAECLSESSIFVQSRNCNYHHNFHPTTVCKIPSSCSLKIFDNQDFAALLSES
VSKGFEAVYQLTKMCTIRISFVKGWGAEYHRQDVTSTPCWIEIHLHGPLQWLDRVLIQMG
SPRDPAGSVS
>TaSmad1  
MPSVVKELLGWIKADKEDKWSEKAIKSLVKKLKRNGGLNELLNAISTQSSATKCIRIRRS
LDGRLQVCQKKGLPHVIYCRLWRWPDLQSCYELRAIETCEYAFTLKKDEVCVNPYHYQRV
ETPALRPVLVPKVTPAAMQDNTNPPPSYPASQDSSSSYMDHSFIGNIQRLYRIIPFTFWL
MNDAQLVTYTEPENWCSIAYYELNTRIGEYWNAFQPTLIIDGFTDPSNSERFCLGLLSNV
NRDPTVEMTRREIGKGVRLCYVHGEVFAECCSKHAVFVQSPNSNRRYGWHPAAVCKIPPG
SSLRIFNSQEFANLLSQSVTQGYEAVYHLSHMCIIRMSFVKGWGAQYKRQTVTSTPCWIE
IRLNGPLHWLDKVLSQMDSPDRPISSQS
