# Supplementary material for: Emergence, development and diversification of the TGF-β signalling pathway within the animal kingdom
Source: BMC Evol Biol. 2009 Feb 3;9:28. doi: 10.1186/1471-2148-9-28 (PMC2657120; doi:10.1186/1471-2148-9-28)
Supplement: Additional file 5 — Sequences. All sequences and alignments are provided in the supplementary archive. [file 1471-2148-9-28-S5.zip › sequences/hmm_models/TGF_beta_ls.hmm]

HMMER2.0  [2.3.1]
NAME  TGF_beta
ACC   PF00019.11
DESC  Transforming growth factor beta like domain
LENG  113
ALPH  Amino
RF    no
CS    no
MAP   yes
COM   hmmbuild -F HMM_ls.ann SEED.ann
COM   hmmcalibrate --seed 0 HMM_ls.ann
NSEQ  20
DATE  Fri Apr 27 20:19:25 2007
CKSUM 8991
GA    -14.6 -14.6
TC    -13.7 -13.7
NC    -15.4 -15.4
XT      -8455     -4  -1000  -1000  -8455     -4  -8455     -4 
NULT      -4  -8455
NULE     595  -1558     85    338   -294    453  -1158    197    249    902  -1085   -142    -21   -313     45    531    201    384  -1998   -644 
EVD   -80.968330   0.252776
HMM        A      C      D      E      F      G      H      I      K      L      M      N      P      Q      R      S      T      V      W      Y    
         m->m   m->i   m->d   i->m   i->i   d->m   d->d   b->m   m->e
         -107      *  -3807
     1    509  -2801    856    196  -3122   -605   1453  -2873    598  -2817  -1890    550    623    574    -80    562    513   -517  -2985  -2302     1
     -   -149   -500    233     43   -381    399    106   -626    210   -466   -720    275    394     45     96    359    117   -369   -294   -249 
     -     -5  -8851  -9893   -894  -1115   -701  -1378   -107      * 
     2     79  -2829    605   -644  -3150   1141   -984  -2901    275  -2845  -1920   1939  -2418    920   1743   -364  -1295  -2452  -3012  -2329     2
     -   -149   -500    233     43   -381    399    106   -626    210   -466   -720    275    394     45     96    359    117   -369   -294   -249 
     -     -5  -8851  -9893   -894  -1115   -701  -1378      *      * 
     3    179  -2360    407   -894  -2518   -283   1059    302   -794   -180  -1495   1440   1388   -735  -1256    133   -229      9  -2650  -2083     3
     -   -149   -500    233     43   -381    399    106   -626    210   -466   -720    275    394     45     96    359    117   -369   -294   -249 
     -     -5  -8851  -9893   -894  -1115   -701  -1378      *      * 
     4  -5675   5862  -6422  -6795  -6636  -5214  -5987  -7385  -6874  -7072  -6882  -6410  -5738  -6710  -6343  -6032  -6032  -6830  -5672  -6612     4
     -   -149   -500    233     43   -381    399    106   -626    210   -466   -720    275    394     45     96    359    117   -369   -294   -249 
     -     -5  -8851  -9893   -894  -1115   -701  -1378      *      * 
     5    611   2995  -1314   -756  -3019   -295   1465  -2727   1207  -2729  -1842  -1050  -2481   1016   1744  -1310  -1340   -207  -2939  -2303     5
     -   -149   -500    233     43   -381    399    106   -626    210   -466   -720    275    394     45     96    359    117   -369   -294   -249 
     -     -5  -8851  -9893   -894  -1115   -701  -1378      *      * 
     6   -347  -1842  -2445  -1842  -1860  -2847  -1559  -1416    888   1531    712  -1902   -625  -1457   2380  -1858  -1505    -97  -2232  -1828     6
     -   -149   -500    233     43   -381    399    106   -626    210   -466   -720    275    394     45     96    359    117   -369   -294   -249 
     -     -5  -8851  -9893   -894  -1115   -701  -1378      *      * 
     7     31  -3083  -1714  -1099  -3445  -2707   2396  -3122    377  -3054  -2185  -1357  -2776   1120   2648  -1664    860  -2733   2379  -2623     7
     -   -149   -500    233     43   -381    399    106   -626    210   -466   -720    275    394     45     96    359    117   -369   -294   -249 
     -     -5  -8851  -9893   -894  -1115   -701  -1378      *      * 
     8    699  -2796  -1179   1491  -3114  -2304    634  -2862   -544  -2810  -1886   -941    424   1656    621   1052   -243  -2416  -2981    466     8
     -   -149   -500    233     43   -381    399    106   -626    210   -466   -720    275    394     45     96    359    117   -369   -294   -249 
     -     -5  -8851  -9893   -894  -1115   -701  -1378      *      * 
     9  -4559  -3916  -6900  -6320   1290  -6725  -5148    448  -6122   3052   -697  -6416  -5665  -4792  -5551  -6122  -4383  -2240  -3669  -3740     9
     -   -149   -500    233     43   -381    399    106   -626    210   -466   -720    275    394     45     96    359    117   -369   -294   -249 
     -     -5  -8851  -9893   -894  -1115   -701  -1378      *      * 
    10  -1352  -2659  -1259    353    841  -2349   2008  -2622    366  -2647  -1766    684  -2442   -581  -1119    107    509  -2247  -2876   3093    10
     -   -149   -500    233     43   -381    399    106   -626    210   -466   -720    275    394     45     96    359    117   -369   -294   -249 
     -     -5  -8851  -9893   -894  -1115   -701  -1378      *      * 
    11  -3314  -2796  -5990  -5657  -3175  -5837  -5738   2389  -5616    725  -1883  -5494  -5515  -5442  -5724  -5215  -3298   2955  -4950  -4562    11
     -   -149   -500    233     43   -381    399    106   -626    210   -466   -720    275    394     45     96    359    117   -369   -294   -249 
     -     -5  -8851  -9893   -894  -1115   -701  -1378      *      * 
    12  -2149  -3740   2769    -77  -4026  -2720  -1663  -3819  -1444  -3744  -2877   1304   -274  -1247    283   1778  -2126  -3350  -3918  -3146    12
     -   -149   -500    233     43   -381    399    106   -626    210   -466   -720    275    394     45     96    359    117   -369   -294   -249 
     -     -5  -8851  -9893   -894  -1115   -701  -1378      *      * 
    13  -3948  -3431  -6178  -5803   3906  -5817  -3831  -1186  -5549    240  -1142  -5297  -5365  -4645  -5188  -5105  -3866   1688  -2941  -2191    13
     -   -149   -500    233     43   -381    399    106   -626    210   -466   -720    275    394     45     96    359    117   -369   -294   -249 
     -     -5  -8851  -9893   -894  -1115   -701  -1378      *      * 
    14    747  -2981  -1461   -882  -3343  -2523  -1119  -3060   1908  -2985  -2083  -1167  -2607   1366   1987    784    192  -2630  -3123  -2500    14
     -   -149   -500    233     43   -381    398    106   -626    211   -466   -721    275    394     45     97    359    117   -369   -294   -249 
     -   -258  -3416  -3841   -138  -3458   -701  -1378      *      * 
    15  -3288  -5272   3318   2421  -5377  -3061  -2496  -5361  -2879   -878  -4649  -1652  -3641  -2188  -3841  -2906  -3384  -4833  -5414  -4326    16
     -   -149   -500    233     43   -381    399    106   -626    210   -466   -720    275    394     45     96    359    117   -369   -294   -249 
     -     -5  -8748  -9790   -894  -1115   -396  -2059      *      * 
    16   -135  -2698  -5736  -5309  -2778  -5379  -4789   1976  -5144   2263  -1585  -5043  -5145  -4817  -5100  -4650  -3120   1729  -4216  -3916    17
     -   -149   -500    233     43   -381    399    106   -626    210   -466   -720    275    394     45     96    359    117   -369   -294   -249 
     -     -5  -8851  -9893   -894  -1115   -701  -1378      *      * 
    17  -4319  -4809  -3048    269  -6304   3701  -4333  -6657  -4745  -6449  -5961  -3691  -4858  -4223  -5169  -4303  -4605  -5891  -5658  -5817    18
     -   -149   -500    233     43   -381    399    106   -626    210   -466   -720    275    394     45     96    359    117   -369   -294   -249 
     -     -5  -8851  -9893   -894  -1115   -701  -1378      *      * 
    18  -4197  -3938  -5550  -4746  -1736  -5002  -2784  -2830  -2761   1223  -2178  -4221  -4964  -3383    505  -4489  -4074  -3284   5650  -1561    19
     -   -149   -500    233     43   -381    399    106   -626    210   -466   -720    275    394     45     96    359    117   -369   -294   -249 
     -     -5  -8851  -9893   -894  -1115   -701  -1378      *      * 
    19  -1356  -2830   1350   -642  -3149   1199   1594  -2900    801  -1333  -1920   1361  -2418   1298  -1078    688  -1296  -2451  -3013  -2329    20
     -   -149   -500    233     43   -381    399    106   -626    210   -466   -720    275    394     45     96    359    117   -369   -294   -249 
     -   -667  -8851  -1442   -894  -1115   -701  -1378      *      * 
    20  -1721  -3327   2957    813  -3606  -2237  -1211  -3404  -1012  -3325  -2470    543  -2543   -802   1626    280  -1702  -2935  -3499  -2716    21
     -   -149   -500    233     43   -381    399    106   -626    210   -466   -720    275    394     45     96    359    117   -369   -294   -249 
     -     -7  -8191  -9233   -894  -1115  -1573   -591      *      * 
    21  -6289  -4986  -5938  -6297  -4254  -5037  -4860  -6785  -6309  -6121  -6160  -6076  -5456  -6133  -5798  -6650  -6439  -6685   6293  -3881    22
     -   -149   -500    233     43   -381    399    106   -626    210   -466   -720    275    394     45     96    359    117   -369   -294   -249 
     -     -6  -8386  -9428   -894  -1115   -172  -3150      *      * 
    22  -3162  -2693  -5726  -5374  -2771  -5425  -4565   3207  -5228  -2046  -1952  -5032  -5238  -5008  -5245  -4723  -3145   1739  -3999   2535    23
     -   -149   -500    233     43   -381    399    106   -626    210   -466   -720    275    394     45     96    359    117   -369   -294   -249 
     -     -5  -8851  -9893   -894  -1115   -701  -1378      *      * 
    23    845  -1481  -3720   -201  -1466  -3172   1758   2645  -2767    -42   -688  -2729  -3218  -2447  -2666  -2251  -1570   1228  -1989  -1638    24
     -   -149   -500    233     43   -381    399    106   -626    210   -466   -720    275    394     45     96    359    117   -369   -294   -249 
     -     -5  -8851  -9893   -894  -1115   -701  -1378      *      * 
    24   2195  -2425  -1483    639  -2650  -2450   1468     93   -873  -2434  -1618  -1219  -2567   -812  -1336   1243    220  -2009  -2768  -2196    25
     -   -149   -500    233     43   -381    399    106   -626    210   -466   -720    275    394     45     96    359    117   -369   -294   -249 
     -     -5  -8851  -9893   -894  -1115   -701  -1378      *      * 
    25  -3294  -5247    652    701  -5425  -3127  -2509  -5368    152  -5208  -4589  -1715   3778  -2188  -3589  -2927  -3374  -4830  -5389  -4345    26
     -   -149   -500    233     43   -381    399    106   -626    210   -466   -720    275    394     45     96    359    117   -369   -294   -249 
     -     -5  -8851  -9893   -894  -1115   -701  -1378      *      * 
    26  -1349  -2815  -1198   2145  -3138  -2321   -975  -2885   1581  -1278  -1905   -956    782   1298    128   -164     -7  -2438  -2995  -2317    27
     -   -149   -500    233     43   -381    399    106   -626    210   -466   -720    275    394     45     96    359    117   -369   -294   -249 
     -     -5  -8851  -9893   -894  -1115   -701  -1378      *      * 
    27  -1823  -3339    299    394  -3657   2498  -1401  -3426    654  -3366  -2471  -1202  -2778   -967  -1635    757   1036  -2968  -3539  -2814    28
     -   -149   -500    233     43   -381    399    106   -626    210   -466   -720    275    394     45     96    359    117   -369   -294   -249 
     -     -5  -8851  -9893   -894  -1115   -701  -1378      *      * 
    28  -3190  -2835  -5258  -4839   2083  -4695  -2561    -10  -4467    -64  -1380  -4087  -4581  -3813  -4167  -3840  -3114    769  -1945   4000    29
     -   -149   -500    233     43   -381    399    106   -626    210   -466   -720    275    394     45     96    359    117   -369   -294   -249 
     -     -5  -8851  -9893   -894  -1115   -701  -1378      *      * 
    29   -492  -2305    650    135  -2446   -855   2587   1545   -835    339    461  -1195  -2531    838  -1289   -468  -1307  -1828  -2606    390    30
     -   -149   -500    233     43   -381    399    106   -626    210   -466   -720    275    394     45     96    359    117   -369   -294   -249 
     -     -5  -8851  -9893   -894  -1115   -701  -1378      *      * 
    30   3008  -2604  -4851  -5095   2747   -285  -4078  -4440  -4955  -4659  -3920  -3617  -3709  -4440  -4674  -2308  -2495  -3550  -4371  -3721    31
     -   -149   -500    233     43   -381    399    106   -626    210   -466   -720    275    394     45     96    359    117   -369   -294   -249 
     -     -5  -8851  -9893   -894  -1115   -701  -1378      *      * 
    31  -4762  -4205  -5131  -5007   2127  -5307  -1963  -4122  -4170  -3606  -3546   2970  -5245  -3889   1953  -4525  -4642  -4188  -1310   2769    32
     -   -149   -500    233     43   -381    399    106   -626    210   -466   -720    275    394     45     96    359    117   -369   -294   -249 
     -     -5  -8851  -9893   -894  -1115   -701  -1378      *      * 
    32  -4918  -4312  -4456   -287   1487  -5270  -1996  -4238  -4973  -3681  -3671    598  -5295  -4098  -4764  -4604  -4832  -4322  -1317   4491    33
     -   -149   -500    233     43   -381    399    106   -626    210   -466   -720    275    394     45     96    359    117   -369   -294   -249 
     -     -5  -8851  -9893   -894  -1115   -701  -1378      *      * 
    33  -5675   5862  -6422  -6795  -6636  -5214  -5987  -7385  -6874  -7072  -6882  -6410  -5738  -6710  -6343  -6032  -6032  -6830  -5672  -6612    34
     -   -149   -500    233     43   -381    399    106   -626    210   -466   -720    275    394     45     96    359    117   -369   -294   -249 
     -     -5  -8851  -9893   -894  -1115   -701  -1378      *      * 
    34   1093  -2798   -164   1059  -3116  -2304   2592  -2865    362  -1061  -1888   -941  -2398   1408  -1052    916  -1270  -2418  -2982   -104    35
     -   -149   -500    233     43   -381    399    106   -626    210   -466   -720    275    394     45     96    359    117   -369   -294   -249 
     -     -5  -8851  -9893   -894  -1115   -701  -1378      *      * 
    35  -5667  -5171  -6154  -6534  -6835   3852  -5959  -7702  -6791  -7246  -7011  -6264  -5721  -6594  -6320  -5998  -6022  -7013  -5722  -6820    36
     -   -149   -500    233     43   -381    399    106   -626    210   -466   -720    275    394     45     96    359    117   -369   -294   -249 
     -     -5  -8851  -9893   -894  -1115   -701  -1378      *      * 
    36   1332  -2853  -1175   1805  -3176    555  -1015  -2927    125  -2874  -1951   -976   -261    553  -1113   1204  -1327  -2478  -3043  -2359    37
     -   -149   -500    233     43   -381    399    106   -626    210   -466   -720    275    394     45     96    359    117   -369   -294   -249 
     -     -5  -8851  -9893   -894  -1115   -701  -1378      *      * 
    37  -5675   5862  -6422  -6795  -6636  -5214  -5987  -7385  -6874  -7072  -6882  -6410  -5738  -6710  -6343  -6032  -6032  -6830  -5672  -6612    38
     -   -149   -500    233     43   -381    399    106   -626    210   -466   -720    275    394     45     96    359    117   -369   -294   -249 
     -     -5  -8851  -9893   -894  -1115   -701  -1378      *      * 
    38   -317  -2819  -1191    991      9    718  -1030  -2869   -628  -2836  -1925     84   2604    701  -1136    122  -1332  -2438  -3023  -2348    39
     -   -149   -500    233     43   -381    399    106   -626    210   -466   -720    275    394     45     96    359    117   -369   -294   -249 
     -     -5  -8851  -9893   -894  -1115   -701  -1378      *      * 
    39   1046  -1428  -3444  -2838   2660  -3022  -1840   -933  -2516    450   -628  -2516  -3076      6   -328   -425  -1469   -848   2150   1738    40
     -   -149   -500    233     43   -381    399    106   -626    210   -466   -720    275    394     45     96    359    117   -369   -294   -249 
     -     -5  -8851  -9893   -894  -1115   -701  -1378      *      * 
    40    625  -2037  -1763   -140  -2111   -717    976   -189  -1088   -712  -1199  -1412   2794  -1002  -1489     95  -1338  -1521  -2392    438    41
     -   -149   -500    233     43   -381    399    106   -626    210   -466   -720    275    394     45     96    359    117   -369   -294   -249 
     -     -5  -8851  -9893   -894  -1115   -701  -1378      *      * 
    41    463  -1371  -3569   -204  -1328  -3015  -1871    248  -2605   1689   1277  -2568    295    577  -2502  -2087  -1439    666   2533  -1475    42
     -   -149   -500    233     43   -381    399    106   -626    210   -466   -720    275    394     45     96    359    117   -369   -294   -249 
     -     -5  -8851  -9893   -894  -1115   -701  -1378      *      * 
    42   1257  -2797   -170   -684  -3146  -2330  -1019  -2892   -607  -2848  -1928    674    995   -564   1279   1202   1138  -2445  -3024  -2348    43
     -   -149   -500    233     43   -381    399    106   -626    210   -466   -720    275    394     45     96    359    117   -369   -294   -249 
     -     -5  -8851  -9893   -894  -1115   -701  -1378      *      * 
    43     59  -2768   1563    462  -3074    239   -970  -2814    395   -292   1062   -951  -2403    956  -1061    260    506   -263  -2960  -2286    44
     -   -149   -500    233     43   -381    399    106   -626    210   -466   -720    275    394     45     96    359    117   -369   -294   -249 
     -     -5  -8851  -9893   -894  -1115   -701  -1378      *      * 
    44  -1335    648   1357   -679  -2973  -2327   2305   -831   -590  -2694  -1798    373  -2419   1087    475    769     -3   -477  -2908   1517    45
     -   -149   -500    233     43   -381    399    106   -626    210   -466   -720    275    394     45     96    359    117   -369   -294   -249 
     -     -5  -8851  -9893   -894  -1115   -701  -1378      *      * 
    45  -1408  -1933    952  -1337   -152   -644   1628  -1571  -1207   1046   1880    528   -208  -1109  -1580   -284    622    -77  -2305  -1840    46
     -   -149   -500    233     43   -381    399    106   -626    210   -466   -720    275    394     45     96    359    117   -369   -294   -249 
     -     -5  -8851  -9893   -894  -1115   -701  -1378      *      * 
    46  -1340  -2791  -1191   -645  -3106    683   -975  -2851   1027   -755  -1885   2095   1116   1182  -1061    336     48  -2411  -2981  -2304    47
     -   -149   -500    233     43   -381    399    106   -626    210   -466   -720    275    394     45     96    359    117   -369   -294   -249 
     -     -5  -8851  -9893   -894  -1115   -701  -1378      *      * 
    47    470  -1796  -2123  -1559  -1821   1000    891    223  -1408    612   -974  -1680    782  -1289    344   1023  -1367  -1251  -2190    417    48
     -   -149   -500    233     43   -381    399    106   -626    210   -466   -720    275    394     45     96    359    117   -369   -294   -249 
     -     -5  -8851  -9893   -894  -1115   -701  -1378      *      * 
    48    331  -1543  -2870  -2291  -1544   -660  -1726  -1095  -2064    442   -758  -2188    302  -1854  -2194   1402   1934    -21  -1998    954    49
     -   -149   -500    233     43   -381    399    106   -626    210   -466   -720    275    394     45     96    359    117   -369   -294   -249 
     -  -1059  -8851   -949   -894  -1115   -701  -1378      *      * 
    49   -802  -1996   -778   -218  -2249    521   -453  -1925   1132    908  -1126   -494    400    -33   1064    454   -738  -1586  -2230  -1634    50
     -   -149   -500    233     43   -381    399    106   -626    210   -466   -720    275    394     45     96    359    117   -369   -294   -249 
     -  -1241  -7801   -805   -894  -1115  -3169   -170      *      * 
    50    -74   -759  -1125  -1059  -2361   -919  -1211  -2131  -1135  -2329  -1520   -832   1891   -992  -1387   2530   -405  -1414  -2538  -2126    51
     -   -149   -500    233     43   -381    399    106   -626    210   -466   -720    275    394     45     96    359    117   -369   -294   -249 
     -    -23  -6583  -7625   -894  -1115  -3692   -116      *      * 
    51   1365   -781  -2142  -1855   3103  -1705   -868   -294  -1656   -468   -141  -1457  -2065  -1387  -1698   -954   -737   -250   -735     93    52
     -   -149   -500    233     43   -381    399    106   -626    210   -466   -720    275    394     45     96    359    117   -369   -294   -249 
     -    -23  -6583  -7625   -894  -1115  -3692   -116      *      * 
    52  -1050  -1309  -1461  -1102    -18  -2030   3832   -705   -541   1123   -285  -1094  -2168   -699   -684  -1241  -1016   -736   -646    236    53
     -   -149   -500    233     43   -381    399    106   -626    210   -466   -720    275    394     45     96    359    117   -369   -294   -249 
     -    -23  -6583  -7625   -894  -1115   -684  -1406      *      * 
    53  -1233  -2273  -1298   -842  -2752  -2190  -1098  -2411    578  -2513  -1680   3290  -2395   -706  -1143    154    359    454  -2796  -2223    54
     -   -149   -500    233     43   -381    399    106   -626    210   -466   -720    275    394     45     96    359    117   -369   -294   -249 
     -     -7  -8340  -9382   -894  -1115  -2555   -269      *      * 
    54    254  -2134  -2690  -2605  -3754  -2341   4758  -3494  -2557  -3696  -2879  -2309   1019  -2466  -2763  -1660    464  -2787  -3951  -3561    55
     -   -149   -500    233     43   -381    399    106   -626    210   -466   -720    275    394     45     96    359    117   -369   -294   -249 
     -     -7  -8340  -9382   -894  -1115  -1420   -675      *      * 
    55   3015  -2141  -4567  -4749  -4300    548  -3946  -3438  -4516  -4184  -3421  -3219  -3280  -4047  -4254  -1861  -2028   1694  -4662  -4510    56
     -   -149   -500    233     43   -381    399    106   -626    210   -466   -720    275    394     45     96    359    117   -369   -294   -249 
     -     -6  -8503  -9545   -894  -1115   -207  -2904      *      * 
    56  -1691  -1856  -2770  -2141  -1888  -3004  -1712   2193   -102  -1716  -1052    358  -3062  -1662   1654  -2043     82   1865  -2279  -1896    57
     -   -149   -500    233     43   -381    399    106   -626    210   -466   -720    275    394     45     96    359    117   -369   -294   -249 
     -     -5  -8851  -9893   -894  -1115   -701  -1378      *      * 
    57  -2056  -1837  -4351  -3766  -1807  -3699  -2648    524  -3411   2027   -936    885    348  -3061  -3263  -2810  -2006   2089  -2487  -2151    58
     -   -149   -500    233     43   -381    399    106   -626    210   -466   -720    275    394     45     96    359    117   -369   -294   -249 
     -     -5  -8851  -9893   -894  -1115   -701  -1378      *      * 
    58  -1750  -2967  -1717  -1120  -3279  -2702   1046  -2944   -623    519  -2086  -1374    336   3158   1432    -49  -1666  -2593  -3113  -2559    59
     -   -149   -500    233     43   -381    399    106   -626    210   -466   -720    275    394     45     96    359    117   -369   -294   -249 
     -     -5  -8851  -9893   -894  -1115   -701  -1378      *      * 
    59    304  -2366  -1453   -901  -2529     67  -1117  -2175   -797   -477  -1505  -1166  -2519    732    338    771   2174  -1902  -2659   1247    60
     -   -149   -500    233     43   -381    399    106   -626    210   -466   -720    275    394     45     96    359    117   -369   -294   -249 
     -     -5  -8851  -9893   -894  -1115   -701  -1378      *      * 
    60  -1618  -2504  -1794  -1199  -2671  -2670  -1281   -126    523   1868  -1646  -1425    315   1057   1454    -56  -1542  -2043  -2763  -2256    61
     -   -149   -500    233     43   -381    399    106   -626    210   -466   -720    275    394     45     96    359    117   -369   -294   -249 
     -     -5  -8851  -9893   -894  -1115   -701  -1378      *      * 
    61  -1598  -1486  -3627  -3000  -1424     85  -1932   -959  -2495  -1329   2910  -2626  -3150  -2303   1015  -2171  -1544   2475  -1921   1347    62
     -   -149   -500    233     43   -381    399    106   -626    210   -466   -720    275    394     45     96    359    117   -369   -294   -249 
     -   -131  -8851  -3557   -894  -1115   -701  -1378      *      * 
    62  -3066  -4007  -2959  -2229  -4675  -3637   3562  -4156   -537  -3860  -3144   1882  -3665   1905   2526  -2922  -2836  -3868  -3745  -3501    63
     -   -149   -500    233     43   -381    399    106   -626    210   -466   -720    275    394     45     96    359    117   -369   -294   -249 
     -     -5  -8724  -9767   -894  -1115  -1497   -631      *      * 
    63   1072  -2341  -1372   -828  -2571    352  -1065  -2228   -733   1304  -1525    115    378    574  -1201    593     35  -1928  -2672  -2094    64
     -   -149   -500    233     43   -381    399    106   -626    210   -466   -720    275    394     45     96    359    117   -369   -294   -249 
     -     -5  -8724  -9767   -894  -1115  -1497   -631      *      * 
    64   -218  -1266  -3539  -2917    132  -2929   1879    771  -2558    859   2119  -2504  -2981    321   1141  -2004    335    808  -1720  -1372    65
     -   -149   -500    233     43   -381    399    106   -626    210   -466   -720    275    394     45     96    359    117   -369   -294   -249 
     -  -1518  -8724   -625   -894  -1115  -1497   -631      *      * 
    65   -537  -1178  -2165  -2335  -3418   2440  -2370  -3263  -2596  -3474  -2594  -1702  -2117  -2267  -2673   2535   -965  -2203  -3581  -3336    66
     -   -149   -500    233     43   -381    398    105   -626    210   -464   -721    275    394     45     96    359    117   -367   -295   -249 
     -  -2385  -1320  -1293   -104  -3852   -254  -2630      *      * 
    66    -72  -2415     15    693   -235  -2109   -775  -2378   -385  -2403    628   2419  -2200   -339    587     57  -1047    876  -2639  -1998    68
     -   -149   -500    233     43   -381    399    106   -626    210   -466   -720    275    394     45     96    359    117   -369   -294   -249 
     -    -75  -8502  -4379   -894  -1115  -2228   -346      *      * 
    67  -3927  -4462  -2481    543  -5700  -3818  -3722  -6009  -3950  -5817  -5347  -3128   4119  -3578  -4340  -3865  -4164  -5375  -5134  -5163    69
     -   -149   -500    233     43   -381    399    106   -626    210   -466   -720    275    394     45     96    359    117   -369   -294   -249 
     -  -3597  -8433   -129   -894  -1115  -1396   -690      *      * 
    68   2710   -377  -1154  -1135  -1617   -681  -1067   -903  -1079  -1419   -890   -770  -1308   -978  -1204    -87   -183   -528  -1935  -1603    70
     -   -149   -500    233     43   -381    399    106   -626    210   -466   -720    275    394     45     96    359    117   -369   -294   -249 
     -    -35  -5949  -6991   -894  -1115   -366  -2157      *      * 
    69  -1149  -2618   1291    784     93    760   -781  -2686   1252  -2633  -1708   -757  -2215   -322   1458   -171    494  -2239  -2802  -2120    71
     -   -149   -500    233     43   -381    399    106   -626    210   -466   -720    275    394     45     96    359    117   -369   -294   -249 
     -     -6  -8572  -9614   -894  -1115   -740  -1317      *      * 
    70   1755  -2478   -169   -711  -2697    748    720  -2377   1774   -464  -1600   -997  -2401   -569  -1098  -1231  -1230   -107  -2731  -2119    72
     -   -149   -500    233     43   -381    399    106   -626    210   -466   -720    275    394     45     96    359    117   -369   -294   -249 
     -     -5  -8742  -9784   -894  -1115   -387  -2088      *      * 
    71    966  -1969  -1853  -1295  -2030   -110   1628    923  -1167  -1870  -1137    176  -2669  -1075    249    324    511   1386  -2337  -1865    73
     -   -149   -500    233     43   -381    399    106   -626    210   -466   -720    275    394     45     96    359    117   -369   -294   -249 
     -     -5  -8851  -9893   -894  -1115   -701  -1378      *      * 
    72   1315  -2493    -23   -846  -2725    761  -1104  -2396   -753   -874  -1651  -1123   2168   -700    451   -146  -1319   -389  -2790  -2193    74
     -   -149   -500    233     43   -381    399    106   -626    210   -466   -720    275    394     45     96    359    117   -369   -294   -249 
     -     -5  -8851  -9893   -894  -1115   -701  -1378      *      * 
    73   -296  -2802  -1178    313  -3122   -680   -963  -2872   1971   -465  -1891    334    201   2209     61   -204  -1270  -2423  -2985  -2303    75
     -   -149   -500    233     43   -381    399    106   -626    210   -466   -720    275    394     45     96    359    117   -369   -294   -249 
     -     -5  -8851  -9893   -894  -1115   -701  -1378      *      * 
    74   1643  -2521  -4805  -5119  -5185  -2789  -4438  -5006  -5019  -5263  -4304  -3540   3613  -4495  -4729    617  -2382  -3715  -5401  -5346    76
     -   -149   -500    233     43   -381    399    106   -626    210   -466   -720    275    394     45     96    359    117   -369   -294   -249 
     -     -5  -8851  -9893   -894  -1115   -701  -1378      *      * 
    75  -5675   5862  -6422  -6795  -6636  -5214  -5987  -7385  -6874  -7072  -6882  -6410  -5738  -6710  -6343  -6032  -6032  -6830  -5672  -6612    77
     -   -149   -500    233     43   -381    399    106   -626    210   -466   -720    275    394     45     96    359    117   -369   -294   -249 
     -     -5  -8851  -9893   -894  -1115   -701  -1378      *      * 
    76  -5675   5862  -6422  -6795  -6636  -5214  -5987  -7385  -6874  -7072  -6882  -6410  -5738  -6710  -6343  -6032  -6032  -6830  -5672  -6612    78
     -   -149   -500    233     43   -381    399    106   -626    210   -466   -720    275    394     45     96    359    117   -369   -294   -249 
     -     -5  -8851  -9893   -894  -1115   -701  -1378      *      * 
    77   1105  -1782  -3378  -2755  -1841  -3217  -2059    241  -2160  -1622  -1017  -2581  -3291     64   1455  -2300  -1744   2728  -2325  -1962    79
     -   -149   -500    233     43   -381    399    106   -626    210   -466   -720    275    394     45     96    359    117   -369   -294   -249 
     -     -5  -8851  -9893   -894  -1115   -701  -1378      *      * 
    78    259  -2538  -4684  -5019  -5198  -2799  -4426  -5027  -4998  -5282  -4326  -3527   4018  -4478  -4723   -255  -2398  -3733  -5411  -5347    80
     -   -149   -500    233     43   -381    399    106   -626    210   -466   -720    275    394     45     96    359    117   -369   -294   -249 
     -     -5  -8851  -9893   -894  -1115   -701  -1378      *      * 
    79   -317  -1658  -2498   -146  -1661  -2813  -1597   -184  -1742   -117   -846  -1953  -2882   1011  -1976  -1824   2959    243  -2087  -1686    81
     -   -149   -500    233     43   -381    399    106   -626    210   -466   -720    275    394     45     96    359    117   -369   -294   -249 
     -  -2896  -8851   -212   -894  -1115   -701  -1378      *      * 
    80   -840  -1141  -1252  -1340  -2087  -1237  -1354  -2041  -1371  -2157  -1711  -1255   3706  -1357  -1464  -1033  -1117  -1668  -1970  -1921    82
     -   -149   -500    233     43   -381    400    106   -626    210   -466   -720    275    394     45     96    359    117   -369   -294   -249 
     -  -1153   -882  -7031   -167  -3194    -66  -4476      *      * 
    81   1358  -2810     51     62  -3132  -2311   -969  -2881   2215  -2825  -1900   -946  -2404    413   1091   -268    359  -2432  -2992  -2311    84
     -   -149   -500    233     43   -381    399    106   -626    210   -466   -720    275    394     45     96    359    117   -369   -294   -249 
     -     -5  -8851  -9893   -894  -1115   -701  -1378      *      * 
    82  -4317  -3742  -6272  -5901    830  -5945  -3430  -1734  -5591   2449   2756  -5247  -5383  -4490  -5101  -5194  -4174  -2485  -2537   2682    85
     -   -149   -500    233     43   -381    399    106   -626    210   -466   -720    275    394     45     96    359    117   -369   -294   -249 
     -     -5  -8851  -9893   -894  -1115   -701  -1378      *      * 
    83   -368  -2840   1274   1211  -3160   -824   -994  -2911   -581  -2856  -1931     67  -2425   -536   1072   1675    803  -2462  -3024  -2339    86
     -   -149   -500    233     43   -381    399    106   -626    210   -466   -720    275    394     45     96    359    117   -369   -294   -249 
     -     -5  -8851  -9893   -894  -1115   -701  -1378      *      * 
    84   1359  -2765   1882  -2060  -4274     71  -2446  -4044  -2246  -4099  -3197  -2129   2586  -2081  -2695    478    -13  -3294  -4287  -3732    87
     -   -149   -500    233     43   -381    399    106   -626    210   -466   -720    275    394     45     96    359    117   -369   -294   -249 
     -     -5  -8851  -9893   -894  -1115   -701  -1378      *      * 
    85  -1495  -1473    -10   -156  -1446  -2944  -1770   1847    109   1287   1894  -2316  -3002  -1989  -2292  -1990   -283    948  -1920  -1554    88
     -   -149   -500    233     43   -381    399    106   -626    210   -466   -720    275    394     45     96    359    117   -369   -294   -249 
     -     -5  -8851  -9893   -894  -1115   -701  -1378      *      * 
    86    192  -1690  -2541  -1978  -1739  -2782   1459  -1299  -1794    464   -927  -1985    466  -1635  -2028   2229    600    195  -2156  -1756    89
     -   -149   -500    233     43   -381    399    106   -626    210   -466   -720    275    394     45     96    359    117   -369   -294   -249 
     -     -5  -8851  -9893   -894  -1115   -701  -1378      *      * 
    87  -1900  -1689  -4264  -3645    983  -3510  -2406   1751  -3260     41   3116  -3156  -3524  -2870  -3066    605  -1842   1740  -2221  -1896    90
     -   -149   -500    233     43   -381    399    106   -626    210   -466   -720    275    394     45     96    359    117   -369   -294   -249 
     -   -340  -8851  -2267   -894  -1115   -701  -1378      *      * 
    88  -2990  -2625  -5331  -4732  -1678  -4815  -3690    932  -4289   2801   -546  -4447  -4515  -3765    653  -3997  -2907    320  -3047  -2951    91
     -   -149   -500    233     43   -381    399    106   -626    210   -466   -720    275    394     45     96    359    117   -369   -294   -249 
     -     -6  -8517  -9559   -894  -1115   -733  -1328      *      * 
    89  -3899  -3538  -5227  -5223   2840  -4767  -1917  -3435  -4861  -3194  -2981  -3938  -4868  -4010  -4487     56    444  -3421  -1231   3953    92
     -   -149   -500    233     43   -381    399    106   -626    210   -466   -720    275    394     45     96    359    117   -369   -294   -249 
     -     -5  -8724  -9767   -894  -1115   -362  -2174      *      * 
    90  -2030  -1868  -3987  -3427   2065  -3485    661  -1383   -257   1757  -1068  -2944  -3523  -2686  -2914  -2569    368  -1313  -1618   2760    93
     -   -149   -500    233     43   -381    399    106   -626    210   -466   -720    275    394     45     96    359    117   -369   -294   -249 
     -     -5  -8851  -9893   -894  -1115   -701  -1378      *      * 
    91  -1619  -2288   3224  -1323  -2418  -2678  -1508   -184  -1349   -980  -1501    -59  -2826  -1232  -1771    842  -1582   -245  -2707  -2201    94
     -   -149   -500    233     43   -381    399    106   -626    210   -466   -720    275    394     45     96    359    117   -369   -294   -249 
     -     -5  -8851  -9893   -894  -1115   -701  -1378      *      * 
    92   -216  -4539   2976   1430  -4783    398  -2165  -4645  -2212  -4540  -3768   1705  -3406  -1798  -2941   -729  -2810  -4141  -4726  -3819    95
     -   -149   -500    233     43   -381    399    106   -626    210   -466   -720    275    394     45     96    359    117   -369   -294   -249 
     -     -5  -8851  -9893   -894  -1115   -701  -1378      *      * 
    93   -203  -2805   -138    945  -3126    506   1875  -2876    282  -2821  -1894   1555  -2398    415    725   1081  -1270  -2427  -2988  -2305    96
     -   -149   -500    233     43   -381    399    106   -626    210   -466   -720    275    394     45     96    359    117   -369   -294   -249 
     -     -5  -8851  -9893   -894  -1115   -701  -1378      *      * 
    94  -1328  -2801    931    523  -3122    537   1627  -2873    888   -741  -1890     69  -2395    621    485    758    -54  -2423  -2985    320    97
     -   -149   -500    233     43   -381    399    106   -626    210   -466   -720    275    394     45     96    359    117   -369   -294   -249 
     -     -5  -8851  -9893   -894  -1115   -701  -1378      *      * 
    95  -1380  -2293  -1519   -965  -2430  -2461    826    119    -12  -2227  -1434   2633    568   -793    859  -1396   -232    600  -2597    880    98
     -   -149   -500    233     43   -381    399    106   -626    210   -466   -720    275    394     45     96    359    117   -369   -294   -249 
     -  -2426  -8851   -301   -894  -1115   -701  -1378      *      * 
    96     10   -681   -963   -877  -2197   -838  -1041  -1954   -944  -2154  -1353   -691   2139   -813  -1211   2249   -305  -1278  -2378  -1951    99
     -   -149   -500    233     43   -381    399    106   -626    210   -466   -720    275    394     45     96    359    117   -369   -294   -249 
     -    -25  -6449  -7492   -894  -1115   -848  -1170      *      * 
    97  -2200  -1827  -4714  -4235   1298  -4216  -3447   1755  -3992  -1317  -1078  -3868  -4131  -3726  -3928  -3415    436   2990  -3163  -2763   100
     -   -149   -500    233     43   -381    399    106   -626    210   -466   -720    275    394     45     96    359    117   -369   -294   -249 
     -     -7  -8191  -9233   -894  -1115   -138  -3455      *      * 
    98  -1499  -1374  -3551  -2934  -1331  -3013  -1867   1069   1166   -243   -575   -383  -3066  -2268  -2492    -71  -1440   1971   2414   1701   101
     -   -149   -500    233     43   -381    399    106   -626    210   -466   -720    275    394     45     96    359    117   -369   -294   -249 
     -     -5  -8851  -9893   -894  -1115   -701  -1378      *      * 
    99     52  -1471  -3042  -2449  -1442  -2924   2134    827    529   1663   -667  -2284  -2983    860  -2253  -1968  -1423     86  -1911   1024   102
     -   -149   -500    233     43   -381    399    106   -626    210   -466   -720    275    394     45     96    359    117   -369   -294   -249 
     -     -5  -8851  -9893   -894  -1115   -701  -1378      *      * 
   100  -1401  -2844  -1263   1282  -3170  -2370   1404   -164   1850  -2852  -1936  -1008  -2460    498   1900  -1284    186  -2469  -3016    411   103
     -   -149   -500    233     43   -381    399    106   -626    210   -466   -720    275    394     45     96    359    117   -369   -294   -249 
     -     -5  -8851  -9893   -894  -1115   -701  -1378      *      * 
   101  -1342  -2677    759   -696  -2943  -2337   2236  -2656    915    309   1274   1271  -2429   1600  -1100  -1250  -1281    519  -2893  -2246   104
     -   -149   -500    233     43   -381    399    106   -626    210   -466   -720    275    394     45     96    359    117   -369   -294   -249 
     -     -5  -8851  -9893   -894  -1115   -701  -1378      *      * 
   102  -1517  -1376  -3653  -3030  -1316  -3040   1804    251  -2653    226   -575  -2613    490  -2327    114  -2116  -1457   1474  -1817   3162   105
     -   -149   -500    233     43   -381    399    106   -626    210   -466   -720    275    394     45     96    359    117   -369   -294   -249 
     -     -5  -8851  -9893   -894  -1115   -701  -1378      *      * 
   103  -1553  -2990  -1377   1658  -3339  -2491  -1108  -3067    515  -2991  -2083  -1127   1918   2124    991    371  -1482  -2630  -3132  -2491   106
     -   -149   -500    233     43   -381    399    106   -626    210   -466   -720    275    394     45     96    359    117   -369   -294   -249 
     -   -340  -8851  -2267   -894  -1115   -701  -1378      *      * 
   104  -3066  -5114   1658    219  -5248     13  -2268  -5238  -2675  -5071  -4496   3771  -3411  -1958  -3674  -2675  -3166  -4673  -5274  -4145   107
     -   -149   -500    233     43   -381    399    106   -626    210   -466   -720    275    394     45     96    359    117   -369   -294   -249 
     -     -6  -8517  -9559   -894  -1115   -212  -2870      *      * 
   105  -4012  -3583  -5968  -5474  -1754  -5659   1364  -1535  -4785   1461   4690  -5199  -5202  -4262  -4517  -4949  -3901  -2264  -3160  -2743   108
     -   -149   -500    233     43   -381    399    106   -626    210   -466   -720    275    394     45     96    359    117   -369   -294   -249 
     -     -5  -8851  -9893   -894  -1115   -701  -1378      *      * 
   106   -557  -1425  -3649  -3035  -1400  -3089  -1959   1830   -289      9   -633  -2648  -3141  -2365  -2585   1264    646   1834  -1907  -1557   109
     -   -149   -500    233     43   -381    399    106   -626    210   -466   -720    275    394     45     96    359    117   -369   -294   -249 
     -     -5  -8851  -9893   -894  -1115   -701  -1378      *      * 
   107   1871  -2477  -5167  -5220  -4045  -3161  -4402  -1799  -4930  -3424  -3011  -3814  -3864  -4526  -4701  -2512    448   3134  -4798  -4540   110
     -   -149   -500    233     43   -381    399    106   -626    210   -466   -720    275    394     45     96    359    117   -369   -294   -249 
     -     -5  -8851  -9893   -894  -1115   -701  -1378      *      * 
   108    708  -2804    932   1434  -3125  -2305   -964  -2875   1461  -2819  -1893   -940  -2398    960   1244  -1212    308   -803  -2987  -2305   111
     -   -149   -500    233     43   -381    399    106   -626    210   -466   -720    275    394     45     96    359    117   -369   -294   -249 
     -     -5  -8851  -9893   -894  -1115   -701  -1378      *      * 
   109    574  -2878  -1201   2327  -3214    -65   1474  -2961   -650  -2912  -1995  -1017  -2484   -608    384   1344  -1374  -2515  -3084  -2405   112
     -   -149   -500    233     43   -381    399    106   -626    210   -466   -720    275    394     45     96    359    117   -369   -294   -249 
     -     -5  -8851  -9893   -894  -1115   -701  -1378      *      * 
   110  -5675   5862  -6422  -6795  -6636  -5214  -5987  -7385  -6874  -7072  -6882  -6410  -5738  -6710  -6343  -6032  -6032  -6830  -5672  -6612   113
     -   -149   -500    233     43   -381    399    106   -626    210   -466   -720    275    394     45     96    359    117   -369   -294   -249 
     -     -5  -8851  -9893   -894  -1115   -701  -1378      *      * 
   111   1393  -2797  -3534  -3698  -5158   3226  -3711  -4938    657  -5080  -4210  -3163  -3677  -3534  -3474  -2349  -2562  -3846  -5156  -4967   114
     -   -149   -500    233     43   -381    399    106   -626    210   -466   -720    275    394     45     96    359    117   -369   -294   -249 
     -     -5  -8851  -9893   -894  -1115   -701  -1378      *      * 
   112  -5675   5862  -6422  -6795  -6636  -5214  -5987  -7385  -6874  -7072  -6882  -6410  -5738  -6710  -6343  -6032  -6032  -6830  -5672  -6612   115
     -   -149   -500    233     43   -381    399    106   -626    210   -466   -720    275    394     45     96    359    117   -369   -294   -249 
     -     -5  -8851  -9893   -894  -1115   -701  -1378      *      * 
   113   -254  -1943  -1993  -1433  -2017     80   1933   1034  -1270  -1862  -1139  -1589  -2732  -1188   2447    804  -1392     73  -2342  -1886   116
     -      *      *      *      *      *      *      *      *      *      *      *      *      *      *      *      *      *      *      *      * 
     -      *      *      *      *      *      *      *      *      0 
//
