# Supplementary material for: Emergence, development and diversification of the TGF-β signalling pathway within the animal kingdom
Source: BMC Evol Biol. 2009 Feb 3;9:28. doi: 10.1186/1471-2148-9-28 (PMC2657120; doi:10.1186/1471-2148-9-28)
Supplement: Additional file 5 — Sequences. All sequences and alignments are provided in the supplementary archive. [file 1471-2148-9-28-S5.zip › sequences/hmm_models/MH2_ls.hmm]

HMMER2.0  [2.3.1]
NAME  MH2
ACC   PF03166.5
DESC  MH2 domain
LENG  228
ALPH  Amino
RF    no
CS    no
MAP   yes
COM   hmmbuild -F HMM_ls.ann SEED.ann
COM   hmmcalibrate --seed 0 HMM_ls.ann
NSEQ  11
DATE  Mon Apr 30 08:29:40 2007
CKSUM 3977
GA    -81.0 -81.0
TC    -80.0 -80.0
NC    -86.8 -86.8
XT      -8455     -4  -1000  -1000  -8455     -4  -8455     -4 
NULT      -4  -8455
NULE     595  -1558     85    338   -294    453  -1158    197    249    902  -1085   -142    -21   -313     45    531    201    384  -1998   -644 
EVD   -157.877274   0.171306
HMM        A      C      D      E      F      G      H      I      K      L      M      N      P      Q      R      S      T      V      W      Y    
         m->m   m->i   m->d   i->m   i->i   d->m   d->d   b->m   m->e
         -138      *  -3458
     1  -1203  -1280  -2482  -1902    836  -2592   1621   -816  -1686  -1142   1663    869   1369  -1489  -1843    442  -1143    445  -1691   2296     1
     -   -149   -500    233     43   -381    399    106   -626    210   -466   -720    275    394     45     96    359    117   -369   -294   -249 
     -     -6  -8467  -9509   -894  -1115   -701  -1378   -138      * 
     2  -1078   1185    851    778  -2807     13   -720    366   -308  -2513  -1599   -702    426   1159    634    793  -1017  -2117   1899  -2029     2
     -   -149   -500    233     43   -381    399    106   -626    210   -466   -720    275    394     45     96    359    117   -369   -294   -249 
     -     -6  -8467  -9509   -894  -1115   -701  -1378      *      * 
     3    265  -2596    626   1847  -2911  -2080   1535  -2661    757    606  -1689   1035  -2185   -299   -857  -1006  -1069  -2216  -2782  -2097     3
     -   -149   -500    233     43   -381    399    106   -626    210   -466   -720    275    394     45     96    359    117   -369   -294   -249 
     -     -6  -8467  -9509   -894  -1115   -701  -1378      *      * 
     4  -1107  -2555   -946    555  -2869  -2076   -736  -2612   -312   -360  -1648   1089   1945   1101    679   1165  -1046  -2174  -2741  -2067     4
     -   -149   -500    233     43   -381    399    106   -626    210   -466   -720    275    394     45     96    359    117   -369   -294   -249 
     -     -6  -8467  -9509   -894  -1115   -701  -1378      *      * 
     5    503  -2576    681   1449  -2896     21   -730  -2647    734  -2591  -1666   -697    543   1829   -824    313  -1040  -2197  -2759  -2074     5
     -   -149   -500    233     43   -381    399    106   -626    210   -466   -720    275    394     45     96    359    117   -369   -294   -249 
     -     -6  -8467  -9509   -894  -1115   -701  -1378      *      * 
     6  -1165  -1830  -1500   -945   1715  -2311   2447  -1514    828  -1735   -991    818  -2393   -741  -1224   1026  -1104    521  -2111   1106     6
     -   -149   -500    233     43   -381    399    106   -626    210   -466   -720    275    394     45     96    359    117   -369   -294   -249 
     -     -6  -8467  -9509   -894  -1115   -701  -1378      *      * 
     7  -6409  -5083  -6035  -6397  -4411  -5128  -4986  -6928  -6423  -6259  -6298  -6188  -5548  -6247  -5905  -6780  -6558  -6820   6295  -4041     7
     -   -149   -500    233     43   -381    399    106   -626    210   -466   -720    275    394     45     96    359    117   -369   -294   -249 
     -     -6  -8467  -9509   -894  -1115   -701  -1378      *      * 
     8   1548   4800  -4480  -4441  -3472    726  -3473  -2985  -4087     74  -2660  -3081  -3180  -3671  -3859  -1798  -1882  -2461  -3888  -3648     8
     -   -149   -500    233     43   -381    399    106   -626    210   -466   -720    275    394     45     96    359    117   -369   -294   -249 
     -     -6  -8467  -9509   -894  -1115   -701  -1378      *      * 
     9  -1209  -2428  -1181   -638  -2754  -2194   -897  -2440    857  -2480  -1616   -913  -2309   1912   -900   1976   1347    137  -2718  -2110     9
     -   -149   -500    233     43   -381    399    106   -626    210   -466   -720    275    394     45     96    359    117   -369   -294   -249 
     -     -6  -8467  -9509   -894  -1115   -701  -1378      *      * 
    10  -2962  -2450  -5630  -5290  -2822  -5458  -5308   3285  -5236    285  -1539  -5115  -5149  -5056  -5333  -4825  -2945   2085  -4558  -4170    10
     -   -149   -500    233     43   -381    399    106   -626    210   -466   -720    275    394     45     96    359    117   -369   -294   -249 
     -     -6  -8467  -9509   -894  -1115   -701  -1378      *      * 
    11   2229  -1481  -3676  -3159  -1723  -2831  -2219   1653  -2847  -1515   -915  -2669  -3093  -2538  -2778    721    542    958  -2256  -1908    11
     -   -149   -500    233     43   -381    399    106   -626    210   -466   -720    275    394     45     96    359    117   -369   -294   -249 
     -     -6  -8467  -9509   -894  -1115   -701  -1378      *      * 
    12  -5566  -4588  -5620  -5965  -1555  -5117  -2906  -5175  -5810  -4523  -4595  -4946  -5377  -5076  -5312  -5457  -5608  -5247  -2199   4902    12
     -   -149   -500    233     43   -381    399    106   -626    210   -466   -720    275    394     45     96    359    117   -369   -294   -249 
     -     -6  -8467  -9509   -894  -1115   -701  -1378      *      * 
    13  -5168  -4084  -5544  -5901   2271  -5425  -1609  -4052  -5455  -3359  -3454  -4035  -5279  -4175  -4817  -4674  -5017  -4209   4390   3950    13
     -   -149   -500    233     43   -381    399    106   -626    210   -466   -720    275    394     45     96    359    117   -369   -294   -249 
     -     -6  -8467  -9509   -894  -1115   -701  -1378      *      * 
    14  -5177  -5063  -3342   3941  -6143  -4479  -4459  -6819  -4887  -6429  -6180  -4044  -4990  -4473  -5155  -5092  -5334  -6386  -5262  -5740    14
     -   -149   -500    233     43   -381    399    106   -626    210   -466   -720    275    394     45     96    359    117   -369   -294   -249 
     -     -6  -8467  -9509   -894  -1115   -701  -1378      *      * 
    15  -1382  -2159  -1582   1310  -2265  -2448   1626  -1874    939   1538   2593  -1235  -2527   -750   -958  -1430  -1308  -1671  -2436  -1945    15
     -   -149   -500    233     43   -381    399    106   -626    210   -466   -720    275    394     45     96    359    117   -369   -294   -249 
     -     -6  -8467  -9509   -894  -1115   -701  -1378      *      * 
    16    405  -2736   1477   -468  -3057    221   -863  -2810    741  -2752  -1838   2612  -2283   -412    678  -1125  -1201  -2361  -2920  -2229    16
     -   -149   -500    233     43   -381    399    106   -626    210   -466   -720    275    394     45     96    359    117   -369   -294   -249 
     -     -6  -8467  -9509   -894  -1115   -701  -1378      *      * 
    17  -1197   1440  -2500  -1919  -1258  -2587   1811   -809  -1697    326   -469  -1849  -2655    404  -1848    131   2470    622  -1707  -1326    17
     -   -149   -500    233     43   -381    399    106   -626    210   -466   -720    275    394     45     96    359    117   -369   -294   -249 
     -     -6  -8467  -9509   -894  -1115   -701  -1378      *      * 
    18  -2594  -3440  -2926  -2003  -4017  -3324  -1494  -3505   -295  -3325   1839  -2040    703   2189   3244  -2517  -2400  -3246  -3340  -3080    18
     -   -149   -500    233     43   -381    399    106   -626    210   -466   -720    275    394     45     96    359    117   -369   -294   -249 
     -     -6  -8467  -9509   -894  -1115   -701  -1378      *      * 
    19  -2909  -2402  -5598  -5295  -3083  -5419  -5511   2468  -5265  -1832  -1775  -5106  -5175  -5229  -5440  -4810  -2906   3220  -4861  -4331    19
     -   -149   -500    233     43   -381    399    106   -626    210   -466   -720    275    394     45     96    359    117   -369   -294   -249 
     -     -6  -8467  -9509   -894  -1115   -701  -1378      *      * 
    20  -5009  -4658  -5599  -5975  -6339   3844  -5470  -7140  -6257  -6747  -6464  -5673  -5235  -6046  -5830  -5318  -5379  -6405  -5297  -6309    20
     -   -149   -500    233     43   -381    399    106   -626    210   -466   -720    275    394     45     96    359    117   -369   -294   -249 
     -     -6  -8467  -9509   -894  -1115   -701  -1378      *      * 
    21  -3557  -4448  -2102   3529  -5192  -3593  -2484  -4989  -1614  -4698  -4086  -2424  -3944  -2141   1768  -3358  -3494  -4625  -4427  -4186    21
     -   -149   -500    233     43   -381    399    106   -626    210   -466   -720    275    394     45     96    359    117   -369   -294   -249 
     -     -6  -8467  -9509   -894  -1115   -701  -1378      *      * 
    22  -1223  -1296  -2514  -1928   1099  -2613  -1409   -812   1428    762   -477  -1862  -2675    656  -1823  -1643   1707   1045  -1725  -1345    22
     -   -149   -500    233     43   -381    399    106   -626    210   -466   -720    275    394     45     96    359    117   -369   -294   -249 
     -     -6  -8467  -9509   -894  -1115   -701  -1378      *      * 
    23    377  -1456  -3344  -2774   3218  -2997  -1587   -957    644  -1275   -661  -2428  -3053  -2140  -2382  -2072  -1498    452  -1439   2182    23
     -   -149   -500    233     43   -381    399    106   -626    210   -466   -720    275    394     45     96    359    117   -369   -294   -249 
     -     -6  -8467  -9509   -894  -1115   -701  -1378      *      * 
    24    225   2982    781   -596  -2951  -2210   2826  -2669   2170  -2662  -1780   -890  -2342   -491   -958  -1188  -1237  -2265  -2863  -2220    24
     -   -149   -500    233     43   -381    399    106   -626    210   -466   -720    275    394     45     96    359    117   -369   -294   -249 
     -     -6  -8467  -9509   -894  -1115   -701  -1378      *      * 
    25   1001   1575  -3845  -3304  -1561  -2859  -2164   -693  -2939     83   -769  -2722  -3082  -2586  -2783    500  -1480   2759  -2100  -1758    25
     -   -149   -500    233     43   -381    399    106   -626    210   -466   -720    275    394     45     96    359    117   -369   -294   -249 
     -     -6  -8467  -9509   -894  -1115   -701  -1378      *      * 
    26  -1079   1710   -930    783  -2857  -2054   -712  -2604    921  -2554  -1631    490    426   1102    922   1266  -1018     -1  -2726  -2047    26
     -   -149   -500    233     43   -381    399    106   -626    210   -466   -720    275    394     45     96    359    117   -369   -294   -249 
     -     -6  -8467  -9509   -894  -1115   -701  -1378      *      * 
    27    288  -2579   -924    680  -2905   1102   -755  -2654   -346  -2604  -1683   1349  -2181   1607   -855    932    690  -2207  -2777  -2094    27
     -   -149   -500    233     43   -381    399    106   -626    210   -466   -720    275    394     45     96    359    117   -369   -294   -249 
     -     -6  -8467  -9509   -894  -1115   -701  -1378      *      * 
    28  -1112  -2431  -1019   -472  -2703  -2104   1731  -2412   -363   -440  -1543   2121   1643   -332    738    342    349  -2028  -2652  -2011    28
     -   -149   -500    233     43   -381    399    106   -626    210   -466   -720    275    394     45     96    359    117   -369   -294   -249 
     -  -2553  -8467   -274   -894  -1115   -701  -1378      *      * 
    29  -1006  -1945   3349    336  -2365  -1065   -551  -2351   -710  -2430  -1873      0  -1559   -305  -1293   -853  -1111  -1983  -2274  -1786    29
     -   -149   -500    233     43   -381    399    106   -626    210   -466   -720    275    394     45     96    359    117   -369   -294   -249 
     -    -35  -5949  -6991   -894  -1115  -1795   -491      *      * 
    30   1700   3322  -1729  -1315  -1392  -1393   2962  -1048  -1064  -1354   -648  -1114  -1830   -974  -1265   -597   -522   -761  -1767  -1325    30
     -   -149   -500    233     43   -381    399    106   -626    210   -466   -720    275    394     45     96    359    117   -369   -294   -249 
     -    -17  -7008  -8050   -894  -1115  -3100   -179      *      * 
    31   -352   -855  -1824  -1590  -1876   1617  -1426  -1245  -1509  -1724  -1030  -1273   1961  -1334  -1694   -606   -614   1893  -2241  -1872    31
     -   -149   -500    233     43   -381    399    106   -626    210   -466   -720    275    394     45     96    359    117   -369   -294   -249 
     -    -17  -7008  -8050   -894  -1115   -109  -3777      *      * 
    32  -1117  -2046  -1243   -691    955  -2194   1727    347    718  -1983  -1188    980  -2281   -524  -1034   1885    358  -1569  -2348  -1797    32
     -   -149   -500    233     43   -381    399    106   -626    210   -466   -720    275    394     45     96    359    117   -369   -294   -249 
     -     -6  -8467  -9509   -894  -1115   -701  -1378      *      * 
    33  -1489   2195  -3847  -3229  -1263  -3093   1933   2015  -2843    215   1322  -2736  -3123  -2473  -2657  -2189  -1433   2138  -1841  -1499    33
     -   -149   -500    233     43   -381    399    106   -626    210   -466   -720    275    394     45     96    359    117   -369   -294   -249 
     -   -271  -8467  -2568   -894  -1115   -701  -1378      *      * 
    34  -1384  -1176  -3711  -3102  -1145  -3002  -1908   1629  -2729    527   -326  -2632  -3025  -2367  -2560  -2100   2265   1236  -1754   1632    34
     -   -149   -500    233     43   -381    399    106   -626    210   -466   -720    275    394     45     96    359    117   -369   -294   -249 
     -     -7  -8203  -9245   -894  -1115   -288  -2465      *      * 
    35  -1545  -1569   1518  -2429  -1707  -2967  -1962   1536  -2269  -1427   -855  -2330  -3081  -2060  -2415    157    752   2332  -2246  -1860    35
     -   -149   -500    233     43   -381    399    106   -626    210   -466   -720    275    394     45     96    359    117   -369   -294   -249 
     -     -6  -8467  -9509   -894  -1115   -701  -1378      *      * 
    36  -2669  -3735   3539  -1446  -4523    678  -2525   1470  -2872  -4360  -3799  -1767  -3453  -2263  -3624  -2562  -2867  -3485  -4729  -3968    36
     -   -149   -500    233     43   -381    399    106   -626    210   -466   -720    275    394     45     96    359    117   -369   -294   -249 
     -     -6  -8467  -9509   -894  -1115   -701  -1378      *      * 
    37  -3658  -3812  -5016  -5344   2131   3508  -3858  -5241  -5503  -4950  -4715  -4557  -4668  -5036  -5186  -3885  -4045  -4775  -3434  -2545    37
     -   -149   -500    233     43   -381    399    106   -626    210   -466   -720    275    394     45     96    359    117   -369   -294   -249 
     -     -6  -8467  -9509   -894  -1115   -701  -1378      *      * 
    38  -3737  -3221  -5080  -5012   3266    315  -1640    827  -4605  -2685  -2459  -3726  -4672  -3732  -4196  -3897  -3659  -2873   -947   3433    38
     -   -149   -500    233     43   -381    399    106   -626    210   -466   -720    275    394     45     96    359    117   -369   -294   -249 
     -   -473  -8467  -1853   -894  -1115   -701  -1378      *      * 
    39  -1648  -1534  -3952  -3484  -1715  -3171  -2629      2  -3153  -1041   2221  -3017  -3362  -2880  -3085  -2376   2812   2046  -2546  -2206    39
     -   -149   -500    233     43   -381    399    106   -626    210   -466   -720    275    394     45     96    359    117   -369   -294   -249 
     -  -2037  -8002   -410   -894  -1115  -2213   -351      *      * 
    40   2761   -411  -1213  -1202  -1676   -713  -1126   -970  -1147  -1484   -951   -821  -1345  -1041  -1266   -122   -222   -586  -1989  -1663    40
     -   -149   -500    233     43   -381    399    106   -626    210   -466   -720    275    394     45     96    361    117   -369   -294   -249 
     -  -1163   -874  -7041   -165  -3209  -3403   -143      *      * 
    41  -1117  -1560  -1361   -839  -2000  -1582   -397  -1871    598  -1803  -1260   -840  -1823   -106   3385  -1162  -1085  -1645  -1698  -1469    42
     -   -149   -500    233     43   -381    399    106   -626    210   -466   -720    275    394     45     96    359    117   -369   -294   -249 
     -    -34  -5999  -7041   -894  -1115  -3403   -143      *      * 
    42    -16   -521  -1120  -1052  -1518   -840   -987   -802   -889  -1295   -809   -794  -1418   -878  -1028   -248   3016   -503  -1850  -1485    43
     -   -149   -500    233     43   -381    399    106   -626    210   -466   -720    275    394     45     96    359    117   -369   -294   -249 
     -    -34  -5999  -7041   -894  -1115   -259  -2606      *      * 
    43  -2644  -4199   3495   -911  -4423  -2634  -2045    947  -2327  -4313  -3714   1768  -3182  -1742  -3152  -2371  -2743  -3709  -4575  -3622    44
     -   -149   -500    233     43   -381    399    106   -626    210   -466   -720    275    394     45     96    359    117   -369   -294   -249 
     -   -193  -8312  -3035   -894  -1115   -374  -2130      *      * 
    44    812  -1833  -3454  -3254  -3112  -2303  -2824  -2705  -3077    949  -2280  -2573   3198  -2829  -3129    737  -1660  -2231  -3490  -3180    45
     -   -149   -500    233     43   -381    399    106   -626    210   -466   -720    275    394     45     96    359    117   -369   -294   -249 
     -     -7  -8301  -9344   -894  -1115   -364  -2167      *      * 
    45  -1349   2999  -1282    729  -2963  -2265   1760  -2664   -896  -2736  -1889  -1145   1427   -831  -1363   2112  -1370  -2263  -2998  -2394    46
     -   -149   -500    233     43   -381    399    106   -626    210   -466   -720    275    394     45     96    359    117   -369   -294   -249 
     -  -1101  -8467   -913   -894  -1115   -701  -1378      *      * 
    46   -816  -1462  -1072   -962  -2126   2114  -1213   1171  -1118  -2004  -1301   2374  -2127   -988  -1460   -960   -973  -1315  -2423  -1920    47
     -   -149   -500    233     43   -381    399    106   -626    210   -466   -720    275    394     45     96    359    117   -369   -294   -249 
     -   -867  -7379  -1166   -894  -1115  -2890   -209      *      * 
    47   -908  -2095    366   2313  -2714   1945   -579  -2512   -490  -2533  -1784   -105  -1717   -242  -1026   -777   -990  -2050  -2657  -2013    48
     -   -149   -500    233     43   -381    399    106   -626    210   -466   -720    275    394     45     96    359    117   -369   -294   -249 
     -   -622  -6535  -1559   -894  -1115    -96  -3953      *      * 
    48  -1260  -2740   -775    953  -3064  -2108   -866  -2821   -499  -2767  -1861   2343  -2268   1936  -1020   1259    736  -2371  -2940  -2241    49
     -   -149   -500    233     43   -381    399    106   -626    210   -466   -720    275    394     45     96    359    117   -369   -294   -249 
     -     -7  -8334  -9377   -894  -1115  -1369   -707      *      * 
    49  -1064  -2481   -867   1552  -2796   1402   -705  -2532   -298  -2503  -1595    889  -2128   -255    890    673  -1008    384  -2691  -2020    50
     -   -149   -500    233     43   -381    399    106   -626    210   -466   -720    275    394     45     96    359    117   -369   -294   -249 
     -     -7  -8334  -9377   -894  -1115   -400  -2046      *      * 
    50  -1792  -3362   2072    408  -3663    273  -1325  -3453  -1097  -3383  -2511   1921  -2666   -907  -1682   1596    467  -2984  -3559  -2794    51
     -   -149   -500    233     43   -381    399    106   -626    210   -466   -720    275    394     45     96    359    117   -369   -294   -249 
     -     -6  -8467  -9509   -894  -1115   -701  -1378      *      * 
    51  -2591  -3469  -2894  -2086  -4393   1136  -1609  -3859    836  -3615  -2878  -2102  -3373  -1191   3362    465  -2466  -3502  -3543  -3309    52
     -   -149   -500    233     43   -381    399    106   -626    210   -466   -720    275    394     45     96    359    117   -369   -294   -249 
     -     -6  -8467  -9509   -894  -1115   -701  -1378      *      * 
    52  -1627   1531  -3960  -3334   3003  -3193  -2004   1392  -2938    422   2020  -2829  -3197  -2512  -2724  -2286  -1563   -730  -1767   1555    53
     -   -149   -500    233     43   -381    399    106   -626    210   -466   -720    275    394     45     96    359    117   -369   -294   -249 
     -     -6  -8467  -9509   -894  -1115   -701  -1378      *      * 
    53  -1728   5213  -4814  -5125  -4753  -2594  -4205  -4654  -4808  -4939  -4047  -3398  -3394  -4341  -4466   1993  -2203  -3466  -4938  -4856    54
     -   -149   -500    233     43   -381    399    106   -626    210   -466   -720    275    394     45     96    359    117   -369   -294   -249 
     -     -6  -8467  -9509   -894  -1115   -701  -1378      *      * 
    54  -4905  -4230  -6039  -6063  -2749  -5325  -5069  -2365  -5913   3346  -1688  -5972  -5369  -5208  -5453  -5888  -4888  -3136  -4092  -4181    55
     -   -149   -500    233     43   -381    399    106   -626    210   -466   -720    275    394     45     96    359    117   -369   -294   -249 
     -     -6  -8467  -9509   -894  -1115   -701  -1378      *      * 
    55  -3655  -3929  -4504  -4574  -5711   3634  -4215  -5963  -3636  -5786  -5198  -4249  -4563  -4155   1093  -3856  -3989  -5148  -5000  -5390    56
     -   -149   -500    233     43   -381    399    106   -626    210   -466   -720    275    394     45     96    359    117   -369   -294   -249 
     -     -6  -8467  -9509   -894  -1115   -701  -1378      *      * 
    56    300  -2009    763   -911  -2059  -2331  -1066  -1714   -838    998  -1160  -1143  -2441   2859  -1255  -1320  -1202  -1511   2443  -1786    57
     -   -149   -500    233     43   -381    399    106   -626    210   -466   -720    275    394     45     96    359    117   -369   -294   -249 
     -     -6  -8467  -9509   -894  -1115   -701  -1378      *      * 
    57  -3008  -2689  -4584    637   1135  -4328  -1970  -1751  -3921   2681  -1236  -3561  -4244  -3319  -3702  -3469  -2925  -2004  -1369   1767    58
     -   -149   -500    233     43   -381    399    106   -626    210   -466   -720    275    394     45     96    359    117   -369   -294   -249 
     -     -6  -8467  -9509   -894  -1115   -701  -1378      *      * 
    58  -1550  -2301  -2588  -2503  -4245  -2398  -2753  -4017  -2684  -4151  -3253   2460   1088  -2475  -3006   2285   1661  -3112  -4345  -3927    59
     -   -149   -500    233     43   -381    399    106   -626    210   -466   -720    275    394     45     96    359    117   -369   -294   -249 
     -     -6  -8467  -9509   -894  -1115   -701  -1378      *      * 
    59  -1685  -2442  -1979  -1957  -3610  -2485  -2320  -3373  -2207   -189  -2756   3684    961  -2057  -2560    390  -1931  -2819  -3806  -3288    60
     -   -149   -500    233     43   -381    399    106   -626    210   -466   -720    275    394     45     96    359    117   -369   -294   -249 
     -     -6  -8467  -9509   -894  -1115   -701  -1378      *      * 
    60    437  -2809    801    659  -3085  -2429  -1416  -2686  -1248  -2865  -2081  -1170   1755  -1057  -1781  -1638  -1700   2449  -3208  -2574    61
     -   -149   -500    233     43   -381    399    106   -626    210   -466   -720    275    394     45     96    359    117   -369   -294   -249 
     -     -6  -8467  -9509   -894  -1115   -701  -1378      *      * 
    61  -1892  -2714  -1393  -1376  -2940    493   2789    782  -1623  -3023  -2296   3334  -2981  -1536  -2006  -1916  -1967  -2537  -3199  -2550    62
     -   -149   -500    233     43   -381    399    106   -626    210   -466   -720    275    394     45     96    359    117   -369   -294   -249 
     -     -6  -8467  -9509   -894  -1115   -701  -1378      *      * 
    62  -3401  -4016  -3983  -2654  -4968  -3832  -1688  -4221   1061  -3826  -3179   1111  -3773  -1270   3739  -3265  -3047  -4009  -3632  -3578    63
     -   -149   -500    233     43   -381    399    106   -626    210   -466   -720    275    394     45     96    359    117   -369   -294   -249 
     -  -2455  -8467   -296   -894  -1115   -701  -1378      *      * 
    63   -862  -1549   -322   -247  -1673  -1336   -419  -1721    129  -1660  -1162   -427  -1678   3540    -60   -856   -904  -1496  -1728  -1238    64
     -   -149   -500    233     43   -381    399    106   -626    210   -466   -720    275    394     45     96    359    117   -369   -294   -249 
     -    -33  -6045  -7087   -894  -1115  -3394   -144      *      * 
    64  -1016   -805  -2637  -2368   -591  -2470  -1854   3039  -2040    329    346  -2180  -2589  -1944  -2070  -1879  -1052   1184  -1698  -1261    65
     -   -149   -500    233     43   -381    399    106   -626    210   -466   -720    275    394     45     96    359    117   -369   -294   -249 
     -    -33  -6045  -7087   -894  -1115    -88  -4071      *      * 
    65  -1402  -2861   -869    921  -3192  -2227   1892  -2947   -663  -2902  -2005   2228  -2403   -575  -1187   1583   1364  -2501  -3083  -2384    66
     -   -149   -500    233     43   -381    399    106   -626    210   -466   -720    275    394     45     96    359    117   -369   -294   -249 
     -     -6  -8467  -9509   -894  -1115   -701  -1378      *      * 
    66    646  -2661   -931   1802  -3026     27   -875  -2777   -488  -2731  -1818   -800   1581   1099  -1002    955  -1179  -2324  -2907  -2222    67
     -   -149   -500    233     43   -381    399    106   -626    210   -466   -720    275    394     45     96    359    117   -369   -294   -249 
     -     -6  -8467  -9509   -894  -1115   -701  -1378      *      * 
    67   1783  -1326  -2841  -2271  -1359  -2695  -1629   -764  -2013    113   -565  -2105  -2804   1005  -2102  -1765   1600   1562  -1841  -1472    68
     -   -149   -500    233     43   -381    399    106   -626    210   -466   -720    275    394     45     96    359    117   -369   -294   -249 
     -     -6  -8467  -9509   -894  -1115   -701  -1378      *      * 
    68   1210  -1498  -3913  -3369  -1682  -3111  -2332   2258  -3037  -1395   -848  -2880  -3274  -2713  -2925    237    703   1883  -2272  -1919    69
     -   -149   -500    233     43   -381    399    106   -626    210   -466   -720    275    394     45     96    359    117   -369   -294   -249 
     -     -6  -8467  -9509   -894  -1115   -701  -1378      *      * 
    69   1025  -2559   -983   2444    964  -2190   -932  -2542   -575  -2572  -1706   -869    683   1084  -1073  -1178  -1221  -2167  -2809  -2161    70
     -   -149   -500    233     43   -381    399    106   -626    210   -466   -720    275    394     45     96    359    117   -369   -294   -249 
     -     -6  -8467  -9509   -894  -1115   -701  -1378      *      * 
    70  -1272  -2691  -1140    754  -3038  -2223   -828  -2759   1996   -836  -1785   1857  -2308   -374   1504  -1154    695  -2329  -2834  -2201    71
     -   -149   -500    233     43   -381    399    106   -626    210   -466   -720    275    394     45     96    359    117   -369   -294   -249 
     -     -6  -8467  -9509   -894  -1115   -701  -1378      *      * 
    71   1898  -2042  -4545  -4506  -3511  -2653  -3679  -1863  -4207  -3115  -2578  -3240  -3347  -3824  -4023  -1990   2546   2136  -4092  -3832    72
     -   -149   -500    233     43   -381    399    106   -626    210   -466   -720    275    394     45     96    359    117   -369   -294   -249 
     -     -6  -8467  -9509   -894  -1115   -701  -1378      *      * 
    72  -5431  -4878  -5611  -5275  -6014  -4843  -4379  -6556  -3464  -6071  -5723  -5122  -5202  -4321   4238  -5609  -5434  -6245  -4979  -5556    73
     -   -149   -500    233     43   -381    399    106   -626    210   -466   -720    275    394     45     96    359    117   -369   -294   -249 
     -     -6  -8467  -9509   -894  -1115   -701  -1378      *      * 
    73  -1143  -1948  -1364   -805  -2062    947   1805    420    869   -172   1436  -1040  -2333   -613   1492    258  -1081  -1455  -2269  -1749    74
     -   -149   -500    233     43   -381    399    106   -626    210   -466   -720    275    394     45     96    359    117   -369   -294   -249 
     -     -6  -8467  -9509   -894  -1115   -701  -1378      *      * 
    74    482  -2219  -1563   -994  -2415  -2409   3844  -2032   1400    -86  -1408  -1209  -2508   -724   -934  -1393    723  -1787  -2527  -2022    75
     -   -149   -500    233     43   -381    399    106   -626    210   -466   -720    275    394     45     96    359    117   -369   -294   -249 
     -     -6  -8467  -9509   -894  -1115   -701  -1378      *      * 
    75  -2925  -2429  -5597  -5297  -2998  -5365  -5422   3729  -5249  -1743  -1711  -5089  -5146  -5166  -5390  -4759  -2925   1321  -4749  -4259    76
     -   -149   -500    233     43   -381    399    106   -626    210   -466   -720    275    394     45     96    359    117   -369   -294   -249 
     -     -6  -8467  -9509   -894  -1115   -701  -1378      *      * 
    76  -2249  -2755  -4512  -4817  -4789   3575  -4330  -4036  -4843  -4772  -4152  -3702  -3787  -4475  -4618  -2518  -2698    811  -4914  -4891    77
     -   -149   -500    233     43   -381    399    106   -626    210   -466   -720    275    394     45     96    359    117   -369   -294   -249 
     -     -6  -8467  -9509   -894  -1115   -701  -1378      *      * 
    77  -1204   1768    856   -534  -2864  -2175   -808  -2576   2118    559  -1665    673  -2264   -363   1292  -1102  -1137  -2176  -2744  -2111    78
     -   -149   -500    233     43   -381    399    106   -626    210   -466   -720    275    394     45     96    359    117   -369   -294   -249 
     -     -6  -8467  -9509   -894  -1115   -701  -1378      *      * 
    78  -5009  -4658  -5599  -5975  -6339   3844  -5470  -7140  -6257  -6747  -6464  -5673  -5235  -6046  -5830  -5318  -5379  -6405  -5297  -6309    79
     -   -149   -500    233     43   -381    399    106   -626    210   -466   -720    275    394     45     96    359    117   -369   -294   -249 
     -     -6  -8467  -9509   -894  -1115   -701  -1378      *      * 
    79  -2910  -2402  -5599  -5295  -3084  -5423  -5516   2692  -5267  -1832  -1775  -5108  -5177  -5231  -5442  -4814  -2906   3088  -4864  -4334    80
     -   -149   -500    233     43   -381    399    106   -626    210   -466   -720    275    394     45     96    359    117   -369   -294   -249 
     -     -6  -8467  -9509   -894  -1115   -701  -1378      *      * 
    80  -1190  -2625  -1057    710  -2958  -2153   1157  -2690    678  -2629  -1717   -792  -2241   2287   1962  -1073    691     64  -2785  -2134    81
     -   -149   -500    233     43   -381    399    106   -626    210   -466   -720    275    394     45     96    359    117   -369   -294   -249 
     -     -6  -8467  -9509   -894  -1115   -701  -1378      *      * 
    81  -4295  -3644  -6314  -5929   2294  -6070  -3828  -1287  -5683   2937   -560  -5569  -5287  -4419  -5122  -5505  -4137  -2129  -2727  -2122    82
     -   -149   -500    233     43   -381    399    106   -626    210   -466   -720    275    394     45     96    359    117   -369   -294   -249 
     -     -6  -8467  -9509   -894  -1115   -701  -1378      *      * 
    82  -1503  -2913    734    737  -3192  -2282  -1110  -2940   -810  -2931  -2060   -931  -2483   -688  -1347   1743   1791  -2527  -3140   2305    83
     -   -149   -500    233     43   -381    399    106   -626    210   -466   -720    275    394     45     96    359    117   -369   -294   -249 
     -     -6  -8467  -9509   -894  -1115   -701  -1378      *      * 
    83    326   2002  -2573  -1985  -1267  -2619  -1424   -834  -1696    942   -494    593  -2689  -1538   1347  -1657  -1174   -731  -1717   2760    84
     -   -149   -500    233     43   -381    399    106   -626    210   -466   -720    275    394     45     96    359    117   -369   -294   -249 
     -     -6  -8467  -9509   -894  -1115   -701  -1378      *      * 
    84  -1168  -2018  -1349   1758  -2144  -2259   1659    -74   1892    -93  -1162  -1033  -2343   -599  -1046  -1203  -1105    714  -2330  -1801    85
     -   -149   -500    233     43   -381    399    106   -626    210   -466   -720    275    394     45     98    359    117   -369   -294   -249 
     -   -668  -3758  -1753   -209  -2891   -701  -1378      *      * 
    85   1447  -1795  -1095   -558  -2186    489   -764  -1839   1227  -1978  -1160   -780  -2051   -392   -902    506    882    568  -2311  -1755    87
     -   -149   -500    233     43   -381    399    106   -626    210   -466   -720    275    394     45     96    359    117   -369   -294   -249 
     -     -9  -7962  -9004   -894  -1115   -199  -2956      *      * 
    86  -2578  -4393   2736   1519  -4608   1070  -1920  -4491  -2036  -4376  -3635   1906  -3141  -1565  -2809  -2279     31  -3979  -4565  -3619    88
     -   -149   -500    233     43   -381    399    106   -626    210   -466   -720    275    394     45     96    359    117   -369   -294   -249 
     -   -152  -8467  -3363   -894  -1115   -701  -1378      *      * 
    87  -3480  -4166    962  -2453  -5581   3612  -3471  -5865  -3966  -5710  -5178  -2735  -4087  -3310  -4573  -3420  -3759  -5087  -5106  -5010    89
     -   -149   -500    233     43   -381    399    106   -626    210   -466   -720    275    394     45     96    359    117   -369   -294   -249 
     -   -303  -8321  -2422   -894  -1115   -385  -2095      *      * 
    88  -1813  -3452   2022   1924  -3718  -2270  -1287  -3529  -1139  -3446  -2600   1262  -2601   1272  -1762   1408  -1801  -3052  -3623  -2816    90
     -   -149   -500    233     43   -381    399    106   -626    210   -466   -720    275    394     45     96    359    117   -369   -294   -249 
     -  -2369  -8203   -317   -894  -1115  -1788   -493      *      * 
    89   -797   -836  -1919  -1613   -158  -1880  -1112    511  -1172    711   3899  -1496  -2077  -1145  -1230  -1262   -851    282  -1144   -734    91
     -   -149   -500    233     43   -381    399    106   -626    210   -466   -720    275    394     45     96    359    117   -369   -294   -249 
     -    -37  -5871  -6913   -894  -1115  -3425   -141      *      * 
    90   -939  -1346   -582   -524   -347  -1368   4345  -1599   -201  -1535  -1081   -620  -1709   -406   -360   -976   -995  -1399   -752     80    92
     -   -149   -500    233     43   -381    399    106   -626    210   -466   -720    275    394     45     96    359    117   -369   -294   -249 
     -    -37  -5871  -6913   -894  -1115    -87  -4102      *      * 
    91  -2938  -2426  -5612  -5278  -2898  -5442  -5342   1873  -5230    -42  -1610  -5100  -5151  -5095  -5350  -4812  -2924   3314  -4634  -4203    93
     -   -149   -500    233     43   -381    399    106   -626    210   -466   -720    275    394     45     96    359    117   -369   -294   -249 
     -     -6  -8467  -9509   -894  -1115   -701  -1378      *      * 
    92  -3821  -3271  -5109  -5051   1909  -4771  -1613  -2975  -4637  -2777   1733  -3733  -4707  -3743  -4217    276  -3729  -2998   5121   2477    94
     -   -149   -500    233     43   -381    399    106   -626    210   -466   -720    275    394     45     96    359    117   -369   -294   -249 
     -     -6  -8467  -9509   -894  -1115   -701  -1378      *      * 
    93   1645  -2204  -5208  -4780  -2614  -4814  -4240   2343  -4600    374  -1457  -4472  -4669  -4382  -4594  -4063  -2608   2189  -3868  -3463    95
     -   -149   -500    233     43   -381    399    106   -626    210   -466   -720    275    394     45     96    359    117   -369   -294   -249 
     -   -142  -8467  -3457   -894  -1115   -701  -1378      *      * 
    94  -1214  -2584  -1038   1626  -2892  -2154   -782  -2614   -268  -2574  -1687   -801  -2251   2002    886  -1104    549  -2208  -2740   2655    96
     -   -149   -500    233     43   -381    399    106   -626    210   -466   -720    275    394     45     96    359    117   -369   -294   -249 
     -     -7  -8331  -9373   -894  -1115  -1381   -699      *      * 
    95  -2391   4167  -4032  -4317  -4610  -3082  -4052  -4863  -4408  -5083  -4377   3775  -3807  -4189  -4302  -2629  -2827  -3935  -4636  -4461    97
     -   -149   -500    233     43   -381    399    106   -626    210   -466   -720    275    394     45     96    359    117   -369   -294   -249 
     -     -7  -8331  -9373   -894  -1115   -396  -2058      *      * 
    96  -1483  -2590  -1406    430  -2851  -2432  -1039  -2495   -463   1286  -1727    788  -2527   -633   2536  -1425    577  -2186  -2787  -2244    98
     -   -149   -500    233     43   -381    399    106   -626    210   -466   -720    275    394     45     96    359    117   -369   -294   -249 
     -     -6  -8467  -9509   -894  -1115   -701  -1378      *      * 
    97  -1489   2474  -4367  -4336  -3885    665  -3570  -3548  -4035  -3856   2152  -3042  -3167  -3656  -3882   3042  -1903  -2805  -4223  -4007    99
     -   -149   -500    233     43   -381    399    106   -626    210   -466   -720    275    394     45     96    359    117   -369   -294   -249 
     -     -6  -8467  -9509   -894  -1115   -701  -1378      *      * 
    98  -2506  -4253   2957   -878  -4518  -2651  -1874  -4382    883  -4272  -3515   2564  -3110  -1513  -2623    284  -2541  -3876  -4452  -3546   100
     -   -149   -500    233     43   -381    399    106   -626    210   -466   -720    275    394     45     96    359    117   -369   -294   -249 
     -     -6  -8467  -9509   -894  -1115   -701  -1378      *      * 
    99  -1219   2057  -3228  -2614  -1061  -2726   2507    871  -2279   -954   1679  -2258  -2780  -1965  -2197   1052    754   -520  -1553   2212   101
     -   -149   -500    233     43   -381    399    106   -626    210   -466   -720    275    394     45     96    359    117   -369   -294   -249 
     -     -6  -8467  -9509   -894  -1115   -701  -1378      *      * 
   100   1822  -2283  -2647  -2338  -3842  -2434  -2393  -3525    663  -3668  -2823  -2187   3047  -2089  -2281  -1691    891  -2845  -3904  -3499   102
     -   -149   -500    233     43   -381    399    106   -626    210   -466   -720    275    394     45     96    359    117   -369   -294   -249 
     -     -6  -8467  -9509   -894  -1115   -701  -1378      *      * 
   101  -2912  -2404  -5601  -5296  -3077  -5423  -5512   3208  -5267  -1824  -1769  -5109  -5177  -5228  -5441  -4815  -2908   2600  -4857  -4330   103
     -   -149   -500    233     43   -381    399    106   -626    210   -466   -720    275    394     45     96    359    117   -369   -294   -249 
     -     -6  -8467  -9509   -894  -1115   -701  -1378      *      * 
   102  -5549  -4621  -5801  -6146   4558  -5092  -3273  -4950  -6063  -4276  -4395  -5214  -5395  -5331  -5517  -5603  -5639  -5148  -2567  -1513   104
     -   -149   -500    233     43   -381    399    106   -626    210   -466   -720    275    394     45     96    359    117   -369   -294   -249 
     -     -6  -8467  -9509   -894  -1115   -701  -1378      *      * 
   103  -2906  -2411  -5584  -5286  -3051  -5351  -5438   1260  -5241  -1808  -1758  -5074  -5143  -5186  -5396  -4744  -2908   3592  -4799  -4280   105
     -   -149   -500    233     43   -381    399    106   -626    210   -466   -720    275    394     45     96    359    117   -369   -294   -249 
     -     -6  -8467  -9509   -894  -1115   -701  -1378      *      * 
   104  -1198  -2661    820   -467  -2990  -2139   -796  -2733    776  -2670  -1753    845  -2242   3017    773  -1075    757  -2289  -2828  -2158   106
     -   -149   -500    233     43   -381    399    106   -626    210   -466   -720    275    394     45     96    359    117   -369   -294   -249 
     -     -6  -8467  -9509   -894  -1115   -701  -1378      *      * 
   105  -2673  -3146  -4556  -4900  -5172  -3334  -4523  -5500  -5071  -5585  -4851  -3987  -4070  -4723  -4850   3712  -3128  -4384  -5013  -5101   107
     -   -149   -500    233     43   -381    399    106   -626    210   -466   -720    275    394     45     96    359    117   -369   -294   -249 
     -     -6  -8467  -9509   -894  -1115   -701  -1378      *      * 
   106    234  -2165  -1157   -606  -2344   1059   -839    407    659  -2120  -1298   -878   1753   -449    285    144  -1049  -1710  -2445   1025   108
     -   -149   -500    233     43   -381    399    106   -626    210   -466   -720    275    394     45     96    359    117   -369   -294   -249 
     -     -6  -8467  -9509   -894  -1115   -701  -1378      *      * 
   107  -1714  -2433  -1926  -1875  -2885    475  -2133  -3087  -2141  -3253  -2507   2418  -3023  -1960  -2508  -1827   2116  -2641  -3243   2988   109
     -   -149   -500    233     43   -381    399    106   -626    210   -466   -720    275    394     45     96    359    117   -369   -294   -249 
     -     -6  -8467  -9509   -894  -1115   -701  -1378      *      * 
   108    512   3257  -4188  -3800  -2082  -2732  -2681  -1403  -3416   2423  -1243  -2948  -3182  -3032  -3225  -1983    584  -1294  -2679  -2379   110
     -   -149   -500    233     43   -381    399    106   -626    210   -466   -720    275    394     45     96    359    117   -369   -294   -249 
     -     -6  -8467  -9509   -894  -1115   -701  -1378      *      * 
   109  -2882  -4639   3070  -1026  -5121  -2758  -2259  -5108  -2643  -4972  -4363   2928  -3350  -1952  -3591    536  -3018  -4491  -5159  -4088   111
     -   -149   -500    233     43   -381    399    106   -626    210   -466   -720    275    394     45     96    359    117   -369   -294   -249 
     -     -6  -8467  -9509   -894  -1115   -701  -1378      *      * 
   110    230  -2354  -1029   1499  -2594  -2101   -768  -2289   -384   -423   1557    814  -2191    751    700  -1016  -1031  -1932  -2587   2193   112
     -   -149   -500    233     43   -381    399    106   -626    210   -466   -720    275    394     45     96    359    117   -369   -294   -249 
     -     -6  -8467  -9509   -894  -1115   -701  -1378      *      * 
   111  -1078  -2538   -930    712  -2854  -2053   1136    -82    872  -2552   1305   1022   1239   1339    338   -960    561  -2157  -2724  -2045   113
     -   -149   -500    233     43   -381    399    106   -626    210   -466   -720    275    394     45     96    359    117   -369   -294   -249 
     -     -6  -8467  -9509   -894  -1115   -701  -1378      *      * 
   112    941  -2167    551   -591  -2344  -2149   2247  -2001   -495   -108   1377   1541  -2238   -439   -965    521  -1041  -1710  -2443    495   114
     -   -149   -500    233     43   -381    399    106   -626    210   -466   -720    275    394     45     96    359    117   -369   -294   -249 
     -     -6  -8467  -9509   -894  -1115   -701  -1378      *      * 
   113  -1775   2180   1027  -1665  -4195   2911  -2305  -3979  -2283  -4049  -3197    900  -3024  -1980  -2789    391  -2030  -3232  -4259  -3660   115
     -   -149   -500    233     43   -381    399    106   -626    210   -466   -720    275    394     45     96    359    117   -369   -294   -249 
     -  -2404  -8467   -307   -894  -1115   -701  -1378      *      * 
   114   -837  -1173  -1401  -1584  -2548   3368  -1651  -2606  -1823  -2740  -2180  -1413  -1846  -1690  -1884  -1039  -1176  -2015  -2269  -2370   116
     -   -149   -500    233     43   -381    399    106   -626    210   -466   -720    275    394     45     96    359    117   -369   -294   -249 
     -    -32  -6094  -7137   -894  -1115   -603  -1550      *      * 
   115   -975   -844  -3031  -2416   2438  -2486  -1309   -329  -2060    728   1994  -2030  -2536  -1738    806    515   -914   -257   2135   -847   117
     -   -149   -500    233     43   -381    399    106   -626    210   -466   -720    275    394     45     96    359    117   -369   -294   -249 
     -     -8  -8015  -9057   -894  -1115   -691  -1394      *      * 
   116    357  -2517   -918    815  -2851  -2028   2660  -2590   1096  -2526  -1608   -664    445   1331   1527   -945   -998  -2147  -2682  -2020   118
     -   -149   -500    233     43   -381    399    106   -626    210   -466   -720    275    394     45     96    359    117   -369   -294   -249 
     -     -7  -8312  -9354   -894  -1115  -1452   -656      *      * 
   117  -1075  -1634  -1530   -973  -1703  -2250   -980  -1296    915    769   -813  -1152   2124   -740  -1171    187    626  -1121  -2005   1242   119
     -   -149   -500    233     43   -381    399    106   -626    210   -466   -720    275    394     45     96    359    117   -369   -294   -249 
     -     -7  -8312  -9354   -894  -1115  -1452   -656      *      * 
   118     20  -2075    920   -508  -2268    169   -749  -1925   -414    566  -1219   1031  -2150   -358   -885    929    455    233  -2366  -1783   120
     -   -149   -500    233     43   -381    399    106   -626    210   -466   -720    275    394     45     96    359    117   -369   -294   -249 
     -  -1800  -8312   -495   -894  -1115  -1452   -656      *      * 
   119   -693  -1915   2440    332  -2605  -1128   -495  -2430   -482  -2467  -1690     21  -1593   -152  -1089   1885   -807  -1917  -2653  -1905   121
     -   -149   -500    233     43   -381    399    106   -626    210   -466   -720    275    394     45     96    359    117   -369   -294   -249 
     -    -23  -6535  -7577   -894  -1115    -96  -3953      *      * 
   120    272  -1986  -1531   -954  -2107  -2352  -1023  -1699   1926   -195  -1147  -1166  -2432   -707    867  -1313   1905    292  -2309  -1815   122
     -   -149   -500    233     43   -381    399    106   -626    210   -466   -720    275    394     45     96    359    117   -369   -294   -249 
     -     -6  -8467  -9509   -894  -1115   -701  -1378      *      * 
   121    377  -2312  -4944  -4966  -3507  -3395  -4479   -683  -4785  -2557  -2366  -3916  -3990  -4515  -4669  -2775  -2464   3602  -4648  -4287   123
     -   -149   -500    233     43   -381    399    106   -626    210   -466   -720    275    394     45     96    359    117   -369   -294   -249 
     -     -6  -8467  -9509   -894  -1115   -701  -1378      *      * 
   122  -1419   3783  -2525  -1951  -2046  -2571   3709  -1633  -1417  -1916  -1217  -1907  -2803  -1516    666    422  -1454    276  -2385  -1982   124
     -   -149   -500    233     43   -381    399    106   -626    210   -466   -720    275    394     45     96    359    117   -369   -294   -249 
     -     -6  -8467  -9509   -894  -1115   -701  -1378      *      * 
   123  -3577  -4086  -4623  -2893  -5087  -3970  -1769  -4323   3593  -3906  -3275  -2679  -3885  -1353   1920  -3450  -3188  -4128  -3680  -3674   125
     -   -149   -500    233     43   -381    399    106   -626    210   -466   -720    275    394     45     96    359    117   -369   -294   -249 
     -     -6  -8467  -9509   -894  -1115   -701  -1378      *      * 
   124  -2901  -2434  -5485  -5059   1041  -5160  -4535   2636  -4903    394  -1193  -4815  -4879  -4531  -4845  -4441  -2866   2557  -3877  -3595   126
     -   -149   -500    233     43   -381    399    106   -626    210   -466   -720    275    394     45     96    359    117   -369   -294   -249 
     -     -6  -8467  -9509   -894  -1115   -701  -1378      *      * 
   125    120  -1140  -3260  -2653    951  -2747  -1602   -645  -2318   -988   2669  -2288   2106  -2002  -2236  -1822    624   -562  -1563   2256   127
     -   -149   -500    233     43   -381    399    106   -626    210   -466   -720    275    394     45     96    359    117   -369   -294   -249 
     -     -6  -8467  -9509   -894  -1115   -701  -1378      *      * 
   126  -2068  -2774  -2329  -2685  -4966    746  -3359  -4911  -3678  -5026  -4200    750   3857  -3197  -3976  -2219  -2479  -3809  -5015  -4681   128
     -   -149   -500    233     43   -381    399    106   -626    210   -466   -720    275    394     45     96    359    117   -369   -294   -249 
     -     -6  -8467  -9509   -894  -1115   -701  -1378      *      * 
   127  -1125   2121  -1059   -522  -2762   1955   1542  -2475    609  -2490  -1602    897  -2227   -389   -916    353    643  -2075  -2712  -2071   129
     -   -149   -500    233     45   -381    399    106   -626    210   -466   -720    275    394     45     96    359    117   -369   -294   -249 
     -   -142  -3435  -9509   -174  -3136   -701  -1378      *      * 
   128   1246   3108  -3229  -2680    950    288  -1807  -1006  -2390  -1346   -686  -2314  -2849  -2104  -2376   1056  -1317   -884  -1888   2246   131
     -   -149   -500    233     43   -381    399    106   -626    210   -466   -720    275    394     45     96    359    117   -369   -294   -249 
     -     -6  -8467  -9509   -894  -1115   -701  -1378      *      * 
   129  -1170   2113  -1385   -852  -2287  -2231  -1031  -1931   -744  -2098  -1306    405  -2368    991  -1183   2346    668  -1662  -2462   1091   132
     -   -149   -500    233     43   -381    399    106   -626    210   -466   -720    275    394     45     96    359    117   -369   -294   -249 
     -     -6  -8467  -9509   -894  -1115   -701  -1378      *      * 
   130  -3960  -3391  -6330  -5726   1187  -6030  -4672   2260  -5496   2371   2127  -5737  -5159  -4316  -4996  -5345  -3804  -1786  -3321  -3495   133
     -   -149   -500    233     43   -381    399    106   -626    210   -466   -720    275    394     45     96    359    117   -369   -294   -249 
     -     -6  -8467  -9509   -894  -1115   -701  -1378      *      * 
   131  -2064   2164  -3655  -2984  -4257  -2890  -2371  -3746   3565  -3845  -3110  -2629  -3373  -2043  -1347  -2224    702  -3187  -3935  -3734   134
     -   -149   -500    233     43   -381    399    106   -626    210   -466   -720    275    394     45     96    359    117   -369   -294   -249 
     -     -6  -8467  -9509   -894  -1115   -701  -1378      *      * 
   132   1156  -2095  -4994  -4566  -2603  -4404  -3923   1908  -4352  -1748  -1500  -4169  -4411  -4133  -4329  -3642    810   2744  -3686  -3269   135
     -   -149   -500    233     43   -381    399    106   -626    210   -466   -720    275    394     45     96    359    117   -369   -294   -249 
     -     -6  -8467  -9509   -894  -1115   -701  -1378      *      * 
   133  -5549  -4621  -5801  -6146   4558  -5092  -3273  -4950  -6063  -4276  -4395  -5214  -5395  -5331  -5517  -5603  -5639  -5148  -2567  -1513   136
     -   -149   -500    233     43   -381    399    106   -626    210   -466   -720    275    394     45     96    359    117   -369   -294   -249 
     -     -6  -8467  -9509   -894  -1115   -701  -1378      *      * 
   134  -2997  -5043   3234   1645  -5166    658  -2202  -5147  -2589  -4983  -4394   1408  -3352  -1889  -3573  -2609  -3090  -4589  -5186  -4067   137
     -   -149   -500    233     43   -381    399    106   -626    210   -466   -720    275    394     45     96    359    117   -369   -294   -249 
     -     -6  -8467  -9509   -894  -1115   -701  -1378      *      * 
   135  -1249  -1083  -3535  -2904   1913  -2791  -1651    834  -2512    260   2544    965  -2839  -2144  -2332  -1873    756   -491  -1525   2049   138
     -   -149   -500    233     43   -381    399    106   -626    210   -466   -720    275    394     45     96    359    117   -369   -294   -249 
     -     -6  -8467  -9509   -894  -1115   -701  -1378      *      * 
   136  -1813  -3132  -1620   1224  -3577  -2652  -1129  -3229    900  -3086  -2235   2396  -2730   1460   2228  -1683  -1705  -2830  -3147  -2634   139
     -   -149   -500    233     43   -381    399    106   -626    210   -466   -720    275    394     45     96    359    117   -369   -294   -249 
     -     -6  -8467  -9509   -894  -1115   -701  -1378      *      * 
   137  -1148  -1958  -1366    804  -2072  -2253   -941    169   1312    595  -1107  -1042  -2336   1058    823  -1197  -1086    536   2295  -1756   140
     -   -149   -500    233     43   -381    399    106   -626    210   -466   -720    275    394     45     96    359    117   -369   -294   -249 
     -     -6  -8467  -9509   -894  -1115   -701  -1378      *      * 
   138   1887   2322  -4352  -4205   3042  -2477  -3185  -2719  -3869  -3057  -2343  -2998  -3146  -3458  -3674   1446  -1822  -2275  -3452  -3084   141
     -   -149   -500    233     43   -381    399    106   -626    210   -466   -720    275    394     45     96    359    117   -369   -294   -249 
     -   -162  -8467  -3278   -894  -1115   -701  -1378      *      * 
   139    623   1909  -1321   -764    735  -2165   1718  -1455    941  -1669   -911   -986  -2247   -569    534    479   -971  -1250  -2092   2048   142
     -   -149   -500    233     43   -381    399    106   -626    210   -466   -720    275    394     45     96    359    117   -369   -294   -249 
     -     -7  -8312  -9354   -894  -1115   -374  -2130      *      * 
   140    -84  -2520   -949    826  -2827  -2065   -722  -2566    870  -2529   1447   -706  -2157   2534    717    310  -1025     51  -2711  -2040   143
     -   -149   -500    233     43   -381    399    106   -626    210   -466   -720    275    394     45     96    359    117   -369   -294   -249 
     -     -6  -8467  -9509   -894  -1115   -701  -1378      *      * 
   141  -3461  -3034  -5690  -5077  -1519  -5305  -4036   1102  -4734   2352   1908  -4928  -4773   2573  -4413  -4512  -3338  -1642  -3097  -3148   144
     -   -149   -500    233     43   -381    399    106   -626    210   -466   -720    275    394     45     96    359    117   -369   -294   -249 
     -     -6  -8467  -9509   -894  -1115   -701  -1378      *      * 
   142  -2076  -1896  -4104  -3455  -1332  -3628  -2422   1043  -2902   2217   2757  -3144  -3561    858    520  -2726  -1999  -1079  -2232  -1994   145
     -   -149   -500    233     43   -381    399    106   -626    210   -466   -720    275    394     45     96    359    117   -369   -294   -249 
     -     -6  -8467  -9509   -894  -1115   -701  -1378      *      * 
   143    -88  -2543   -960   1185  -2855  -2078   1571  -2595   -302   -359  -1636   -718  -2170   1142   2041    922  -1041  -2160  -2728  -2058   146
     -   -149   -500    233     43   -381    399    106   -626    210   -466   -720    275    394     45     96    359    117   -369   -294   -249 
     -     -6  -8467  -9509   -894  -1115   -701  -1378      *      * 
   144  -1093  -2536   1410   -398  -2846  -2067   1568  -2588   -307  -2546   1610   -706    375   2392    740   -978    626  -2152  -2725  -2051   147
     -   -149   -500    233     43   -381    399    106   -626    210   -466   -720    275    394     45     96    359    117   -369   -294   -249 
     -     -6  -8467  -9509   -894  -1115   -701  -1378      *      * 
   145   1135   1517   -998   -451  -2810  -2082   -766  -2539   -354  -2522  -1616    830    387   1135   1552   1149  -1047  -2118  -2718  -2058   148
     -   -149   -500    233     43   -381    399    106   -626    210   -466   -720    275    394     45     96    359    117   -369   -294   -249 
     -   -162  -8467  -3278   -894  -1115   -701  -1378      *      * 
   146   1193   1992    471  -1721  -1251  -2444  -1293   -796  -1520    407   -451  -1685  -2536  -1340  -1711   1019    654    943  -1687  -1298   149
     -   -149   -500    233     43   -381    399    106   -626    210   -466   -720    275    394     45     96    359    117   -369   -294   -249 
     -   -148  -8312  -3401   -894  -1115   -374  -2130      *      * 
   147    344  -2491    886    865  -2805  -1992   -661  -2552   -250    -66  -1584   1817    461   -205   1426   -911   -971  -2110  -2678  -1997   150
     -   -149   -500    233     43   -381    399    106   -626    210   -466   -720    275    394     45     96    359    117   -369   -294   -249 
     -   -145  -8341  -3430   -894  -1115  -1344   -722      *      * 
   148   -922  -2394    728   -219  -2715  -1894   1955  -2465   1034  -2409  -1483    652  -1988    946    690   1323    699  -2016  -2576  -1895   151
     -   -149   -500    233     43   -381    399    106   -626    210   -466   -720    275    394     45     96    359    117   -369   -294   -249 
     -     -7  -8203  -9245   -894  -1115  -1788   -493      *      * 
   149    629  -2078  -1713  -1253  -3233   2056  -1486  -2958   1110  -3021  -2131  -1359  -2448  -1094  -1580   1407    982  -2362  -3239  -2687   152
     -   -149   -500    233     43   -381    399    106   -626    210   -466   -720    275    394     45     96    359    117   -369   -294   -249 
     -   -155  -8203  -3346   -894  -1115  -1788   -493      *      * 
   150  -2490  -2840  -2631  -2209   2572  -3408   2468  -2667  -2048  -2479  -2073   1280  -3447   2509  -2331  -2437  -2416  -2561   -792   2200   153
     -   -149   -500    233     43   -381    399    106   -626    210   -466   -720    275    394     45     96    359    117   -369   -294   -249 
     -   -206  -8056  -2952   -894  -1115  -1205   -821      *      * 
   151    549  -2468   1619   1830  -2752  -1902   2155  -2493   -295  -2469   2069   -542  -2054   -212   -817   -911   -986  -2072  -2668  -1981   154
     -   -149   -500    233     43   -381    399    106   -626    210   -466   -720    275    394     45     96    359    117   -369   -294   -249 
     -     -8  -8026  -9068   -894  -1115  -2170   -363      *      * 
   152   3077  -1772  -3605  -3805  -4258    812  -3424  -4047  -3843  -4297  -3375  -2640   1482  -3411  -3721  -1398  -1611  -2882  -4461  -4339   155
     -   -149   -500    233     43   -381    399    106   -626    210   -466   -720    275    394     45     96    359    117   -369   -294   -249 
     -  -1009  -8026  -1002   -894  -1115  -2170   -363      *      * 
   153   1538   -747  -2379  -1995  -1483  -1567  -1535   -268  -1777  -1180   -603  -1558  -2045  -1567  -1879   -806   2056   1810  -1998  -1643   156
     -   -149   -500    233     43   -381    399    106   -626    210   -466   -720    275    394     45     96    359    117   -369   -294   -249 
     -    -16  -7034  -8076   -894  -1115  -3088   -180      *      * 
   154   1244  -1060  -1299   -716  -1249  -1692   -544   -765   -139   -981   2910   -789  -1854   -316   1735   -764   -566   -609  -1547  -1130   157
     -   -149   -500    233     43   -381    399    106   -626    210   -466   -720    275    394     45     96    359    117   -369   -294   -249 
     -    -16  -7034  -8076   -894  -1115  -3088   -180      *      * 
   155   2421  -1203  -1991  -1782   -418  -1834  -1012  -1262  -1611  -1486   -964  -1499  -2259  -1455  -1736  -1106  -1037  -1060  -1020   2974   158
     -   -149   -500    233     43   -381    399    106   -626    210   -466   -720    275    394     45     96    359    117   -369   -294   -249 
     -   -522  -7034  -1757   -894  -1115  -3088   -180      *      * 
   156  -1536  -2107   -924   -914  -2311  -1863  -1067  -2512   -514  -2386  -1928  -1078  -2244   4040   -668  -1534  -1604  -2265  -2278  -1867   159
     -   -149   -500    233     43   -381    399    106   -626    210   -466   -720    275    394     45     96    359    117   -369   -294   -249 
     -    -23  -6535  -7577   -894  -1115  -3276   -157      *      * 
   157   3184   -858  -1945  -2025  -2398  -1136  -1853  -1796  -1991  -2275  -1714  -1450  -1819  -1831  -2024   -583   -721  -1295  -2635  -2407   160
     -   -149   -500    233     43   -381    399    106   -626    210   -466   -720    275    394     45     96    359    117   -369   -294   -249 
     -    -23  -6535  -7577   -894  -1115  -3276   -157      *      * 
   158   3184   -858  -1945  -2025  -2398  -1136  -1853  -1796  -1991  -2275  -1714  -1450  -1819  -1831  -2024   -583   -721  -1295  -2635  -2407   161
     -   -149   -500    233     43   -381    399    106   -626    210   -466   -720    275    394     45     96    359    117   -369   -294   -249 
     -    -23  -6535  -7577   -894  -1115  -3276   -157      *      * 
   159   3184   -858  -1945  -2025  -2398  -1136  -1853  -1796  -1991  -2275  -1714  -1450  -1819  -1831  -2024   -583   -721  -1295  -2635  -2407   162
     -   -149   -500    233     43   -381    399    106   -626    210   -466   -720    275    394     45     96    359    117   -369   -294   -249 
     -    -23  -6535  -7577   -894  -1115  -2150   -368      *      * 
   160  -1736  -1373  -4044  -3597   -980  -3654  -2878    838  -3314   1709    134  -3331  -3497  -2939  -3228  -2908  -1711   2742  -2347  -2079   163
     -   -149   -500    233     43   -381    399    106   -626    210   -466   -720    275    394     45     96    359    117   -369   -294   -249 
     -    -16  -7034  -8076   -894  -1115  -3088   -180      *      * 
   161   2373  -1450   -881   -719  -2406  -1463   -963  -2073   -584  -2219  -1487   -798  -1912   2548   -871   -743   -834  -1626  -2510  -2013   164
     -   -149   -500    233     43   -381    399    106   -626    210   -466   -720    275    394     45     96    359    117   -369   -294   -249 
     -    -16  -7034  -8076   -894  -1115  -3088   -180      *      * 
   162  -2460  -2576  -3164  -3476  -4203   3735  -3335  -4609  -3803  -4538  -4069  -3179  -3241  -3602  -3647  -2701  -2844  -3859  -3570  -4091   165
     -   -149   -500    233     43   -381    399    106   -626    210   -466   -720    275    394     45     96    359    117   -369   -294   -249 
     -    -16  -7034  -8076   -894  -1115  -3088   -180      *      * 
   163   -840  -1947   -565   -141  -1717  -1689   -263  -1902   1977  -1894  -1111   1859  -1815     88     23   -759   -764  -1588  -1808   2204   166
     -   -149   -500    233     43   -381    399    106   -626    210   -466   -720    275    394     45     96    359    117   -369   -294   -249 
     -    -16  -7034  -8076   -894  -1115  -3088   -180      *      * 
   164   1276   -962  -3260  -2717   -722  -2838  -1870   2043  -2417   1597    282  -2423  -2818  -2086  -2358  -1977  -1140    597  -1678  -1386   167
     -   -149   -500    233     43   -381    399    106   -626    210   -466   -720    275    394     45     96    359    117   -369   -294   -249 
     -    -16  -7034  -8076   -894  -1115  -3088   -180      *      * 
   165   -511  -1117  -1936  -1924  -2783  -1356  -1898  -2395  -1880  -2693  -1964  -1495   3116  -1761  -2013   -727   2309  -1742  -2990  -2689   168
     -   -149   -500    233     43   -381    399    106   -626    210   -466   -720    275    394     45     96    359    117   -369   -294   -249 
     -    -16  -7034  -8076   -894  -1115  -3088   -180      *      * 
   166   -440   -963  -1465  -1155  -1653   1459  -1088  -1242  -1032  -1487   2934  -1054   2123   -935  -1283   -657   -619   -948  -1995  -1584   169
     -   -149   -500    233     43   -381    399    106   -626    210   -466   -720    275    394     45     96    359    117   -369   -294   -249 
     -    -16  -7034  -8076   -894  -1115  -3088   -180      *      * 
   167   -374   -895  -1413  -1015  -1479  -1412   -927  -1068   -855  -1317   3092   -949   1739   -762  -1126   1483   -521   -798  -1829  -1401   170
     -   -149   -500    233     43   -381    399    106   -626    210   -466   -720    275    394     45     96    359    117   -369   -294   -249 
     -    -16  -7034  -8076   -894  -1115  -3088   -180      *      * 
   168   -473  -1132   -955   -778  -1941   1444   -984  -1429   -880  -1799  -1065   2302  -1831   -745  -1227   -624   -649   1576  -2216  -1737   171
     -   -149   -500    233     43   -381    399    106   -626    210   -466   -720    275    394     45     96    359    117   -369   -294   -249 
     -   -422  -7034  -2025   -894  -1115  -3088   -180      *      * 
   169   -756  -1154  -1351  -1135    201  -1680   -422  -1243  -1015  -1332   -800  -1015  -2019   -888  -1222   1786   -869  -1037   -415   3270   172
     -   -149   -500    233     43   -381    399    106   -626    210   -466   -720    275    394     45     96    359    117   -369   -294   -249 
     -    -22  -6634  -7676   -894  -1115  -3245   -161      *      * 
   170  -1375   -963  -3822  -3422  -1294  -3529  -3035   2759  -3242   -206   -121  -3178  -3398  -3058  -3288  -2803  -1365   2500  -2662  -2251   173
     -   -149   -500    233     43   -381    399    106   -626    210   -466   -720    275    394     45     96    359    117   -369   -294   -249 
     -    -22  -6634  -7676   -894  -1115  -3245   -161      *      * 
   171  -1039  -1389  -1426  -1345   -100   1988   -705  -1596  -1337  -1663  -1157  -1241  -2197  -1196  -1517  -1189  -1175  -1378   -689   3455   174
     -   -149   -500    233     43   -381    399    106   -626    210   -466   -720    275    394     45     96    359    117   -369   -294   -249 
     -    -22  -6634  -7676   -894  -1115  -3245   -161      *      * 
   172  -1008  -2211    314   2469  -2838   1889   -666  -2649   -593  -2659  -1913   -174  -1799   -330  -1139   -869  -1093  -2178  -2771  -2121   175
     -   -149   -500    233     43   -381    399    106   -626    210   -466   -720    275    394     45     96    359    117   -369   -294   -249 
     -    -22  -6634  -7676   -894  -1115  -3245   -161      *      * 
   173   -848  -1246  -1363   -790  -1338  -1912   -537   1962   2245   -834   -380   -870  -2007   -260     39  -1059   -781   -137  -1667  -1252   176
     -   -149   -500    233     43   -381    399    106   -626    210   -466   -720    275    394     45     96    359    117   -369   -294   -249 
     -    -22  -6634  -7676   -894  -1115  -3245   -161      *      * 
   174   1626  -1435   -697   -299  -2155  -1391   -366  -1710   2329  -1831  -1071   -434  -1670      5     99   -577   -601  -1346  -2056  -1597   177
     -   -149   -500    233     43   -381    399    106   -626    210   -466   -720    275    394     45     96    359    117   -369   -294   -249 
     -    -22  -6634  -7676   -894  -1115  -3245   -161      *      * 
   175   -170   -792  -1361  -1231  -2174  -1044  -1258  -1740  -1160  -2042  -1321   -973   2371  -1071  -1370   -369   2551  -1209  -2407  -2038   178
     -   -149   -500    233     43   -381    399    106   -626    210   -466   -720    275    394     45     96    359    117   -369   -294   -249 
     -    -22  -6634  -7676   -894  -1115  -3245   -161      *      * 
   176   1694  -1266   -477   -253  -1999  -1239   -507  -1645   -100  -1784  -1050   -397  -1610   2734   -415   -467   -529  -1261  -2095  -1570   179
     -   -149   -500    233     43   -381    399    106   -626    210   -466   -720    275    394     45     96    359    117   -369   -294   -249 
     -    -22  -6634  -7676   -894  -1115  -3245   -161      *      * 
   177   -753  -1250   -578   2047  -1310  -1725   -666   1991   -457   -804   -381   -623  -1925   -407   -810   -930   -733     16  -1807  -1295   180
     -   -149   -500    233     43   -381    399    106   -626    210   -466   -720    275    394     45     96    359    117   -369   -294   -249 
     -    -22  -6634  -7676   -894  -1115  -2260   -338      *      * 
   178   -522  -1503   -353   1719  -1750  -1458   -302  -1383      1  -1525   2506   -257  -1640     61   -443   1216   -499  -1102  -1889  -1316   181
     -   -149   -500    233     43   -381    399    106   -626    210   -466   -720    275    394     45     96    359    117   -369   -294   -249 
     -    -16  -7034  -8076   -894  -1115  -3088   -180      *      * 
   179  -1492  -1581  -2686  -2453  -1032  -2534  -1962   -529  -2119   2456   -135  -2272   2041  -2010  -2149  -1921  -1584   -792  -1995  -1667   182
     -   -149   -500    233     43   -381    399    106   -626    210   -466   -720    275    394     45     96    359    117   -369   -294   -249 
     -    -16  -7034  -8076   -894  -1115  -3088   -180      *      * 
   180   1463  -1283  -1060   -588  -2262  -1366   -687  -1925   -219  -2035  -1209   -660  -1732   -328   2090   1466   -567  -1447  -2287  -1802   183
     -   -149   -500    233     43   -381    399    106   -626    210   -466   -720    275    394     45     96    359    117   -369   -294   -249 
     -    -16  -7034  -8076   -894  -1115  -3088   -180      *      * 
   181   1246   -949  -1502   -926  -1127  -1791   -678   1632   -369   -846   -236   -957  -1946   -511   1918   -873   -594   -224  -1502  -1096   184
     -   -149   -500    233     43   -381    399    106   -626    210   -466   -720    275    394     45     96    359    117   -369   -294   -249 
     -    -16  -7034  -8076   -894  -1115  -3088   -180      *      * 
   182   1177  -1303   -545   1676  -1502  -1512   -374  -1023   -117  -1246   2535   -382  -1685    -53   -532   -561   -486   -810  -1742  -1218   185
     -   -149   -500    233     43   -381    399    106   -626    210   -466   -720    275    394     45     96    359    117   -369   -294   -249 
     -    -16  -7034  -8076   -894  -1115  -3088   -180      *      * 
   183   2781  -1014  -2150  -2163  -2900  -1268  -2056  -2533  -2166  -2838  -2061  -1559   2185  -1950  -2259   -633   -799  -1771  -3116  -2855   186
     -   -149   -500    233     43   -381    399    106   -626    210   -466   -720    275    394     45     96    359    117   -369   -294   -249 
     -    -16  -7034  -8076   -894  -1115  -1588   -583      *      * 
   184   -828  -2210   1381    -25  -2557    753   2236  -2297   -151  -2285  -1403   -338   1066    -52   -675   -712   1373  -1870  -2492  -1808   187
     -   -149   -500    233     43   -381    399    106   -626    210   -466   -720    275    394     45     96    359    117   -369   -294   -249 
     -    -11  -7572  -8614   -894  -1115  -1706   -528      *      * 
   185   -785  -2158   -645   1677  -2456  -1753   -402    615     51  -2155  -1260   -403  -1848   1619   1351    755   -720  -1769  -2347  -1702   188
     -   -149   -500    233     43   -381    399    106   -626    210   -466   -720    275    394     45     96    359    117   -369   -294   -249 
     -    -10  -7808  -8850   -894  -1115  -2493   -282      *      * 
   186   -880  -1949   1209   -286   1104   1432   2050  -1830   -321  -1944  -1131   -566  -1981   -231   -804   -843   1213  -1528  -2225  -1607   189
     -   -149   -500    233     43   -381    399    106   -626    210   -466   -720    275    394     45     96    359    117   -369   -294   -249 
     -    -10  -7808  -8850   -894  -1115   -170  -3170      *      * 
   187  -1407  -1247  -3658  -3049  -1229  -2957  -1886   -475  -2678    175   2701  -2591  -3017  -2329  -2529    -55   1505   2348  -1780  -1437   190
     -   -149   -500    233     43   -381    399    106   -626    210   -466   -720    275    394     45     96    359    117   -369   -294   -249 
     -     -6  -8467  -9509   -894  -1115   -701  -1378      *      * 
   188  -1494  -2845   2478   -635    491    354  -1079  -2819   -802  -2821  -1972    851  -2487   1088  -1328  -1373  -1449  -2437  -2891   2309   191
     -   -149   -500    233     43   -381    399    106   -626    210   -466   -720    275    394     45     96    359    117   -369   -294   -249 
     -     -6  -8467  -9509   -894  -1115   -701  -1378      *      * 
   189  -1087   1899   1272   1095  -2877     16   -719  -2627   -301  -2573  -1648   -692    611   1601    738    543  -1026  -2179  -2742  -2059   192
     -   -149   -500    233     43   -381    399    106   -626    210   -466   -720    275    394     45     96    359    117   -369   -294   -249 
     -     -6  -8467  -9509   -894  -1115   -701  -1378      *      * 
   190  -3009  -2661  -5333  -4736  -1521  -4765  -3627   -848  -4407   2563   2003  -4440   1557  -3706  -4119  -3940  -2922    791  -2913  -2854   193
     -   -149   -500    233     43   -381    399    106   -626    210   -466   -720    275    394     45     96    359    117   -369   -294   -249 
     -     -6  -8467  -9509   -894  -1115   -701  -1378      *      * 
   191    461  -2470    785   -414  -2756  -2068   -731  -2483   -325  -2471  -1568   -718  -2161    953   1449   1034    795  -2073   2128    924   194
     -   -149   -500    233     43   -381    399    106   -626    210   -466   -720    275    394     45     96    359    117   -369   -294   -249 
     -   -162  -8467  -3278   -894  -1115   -701  -1378      *      * 
   192  -1850  -3111    727  -1080  -3592  -2650  -1102  -3217   2422  -3064  -2234  -1297  -2732   -664   2619  -1721    615  -2834  -3108  -2634   195
     -   -149   -500    235     43   -381    399    106   -626    210   -466   -720    275    394     45     96    359    117   -369   -294   -249 
     -   -159  -3280  -9354   -174  -3136   -374  -2130      *      * 
   193  -1328  -1191  -3386  -2780   1069     28   1544   -692  -2430    220   3219  -2372    441  -2092  -2319  -1908  -1268   -613  -1480   2384   197
     -   -149   -500    233     43   -381    399    106   -626    210   -466   -720    275    394     45     96    359    117   -369   -294   -249 
     -     -6  -8467  -9509   -894  -1115   -701  -1378      *      * 
   194  -1583   4929  -3945  -3727   2097  -2637  -2667  -2229  -3436  -2568  -1930    833  -3198  -3102  -3328  -1923    466  -1948  -2699  -2062   198
     -   -149   -500    233     43   -381    399    106   -626    210   -466   -720    275    394     45     96    359    117   -369   -294   -249 
     -     -6  -8467  -9509   -894  -1115   -701  -1378      *      * 
   195  -1297   2370  -3551  -2970   1670  -2737  -1831    792  -2606  -1149   -512  -2470  -2894  -2260  -2468   1126   2421   -654  -1769  -1417   199
     -   -149   -500    233     43   -381    399    106   -626    210   -466   -720    275    394     45     96    359    117   -369   -294   -249 
     -     -6  -8467  -9509   -894  -1115   -701  -1378      *      * 
   196  -2944  -2432  -5618  -5283  -2881  -5450  -5341   2983  -5235    172  -1593  -5107  -5153  -5089  -5350  -4819  -2929   2585  -4620  -4200   200
     -   -149   -500    233     43   -381    399    106   -626    210   -466   -720    275    394     45     96    359    117   -369   -294   -249 
     -     -6  -8467  -9509   -894  -1115   -701  -1378      *      * 
   197    197  -3854  -3677  -2410  -4700  -3667  -1592  -4024   1229  -3681  -2996  -2334  -3611   1169   3538  -2977  -2801  -3779  -3534  -3413   201
     -   -149   -500    233     43   -381    399    106   -626    210   -466   -720    275    394     45     96    359    117   -369   -294   -249 
     -     -6  -8467  -9509   -894  -1115   -701  -1378      *      * 
   198  -2921  -2428  -5563  -5196  -2709  -5329  -5020   2927  -5103  -1460   3346  -4991  -5048  -4874  -5151  -4663  -2901   1910  -4341  -3984   202
     -   -149   -500    233     43   -381    399    106   -626    210   -466   -720    275    394     45     96    359    117   -369   -294   -249 
     -     -6  -8467  -9509   -894  -1115   -701  -1378      *      * 
   199  -2673  -3146  -4556  -4900  -5172  -3334  -4523  -5500  -5071  -5585  -4851  -3987  -4070  -4723  -4850   3712  -3128  -4384  -5013  -5101   203
     -   -149   -500    233     43   -381    399    106   -626    210   -466   -720    275    394     45     96    359    117   -369   -294   -249 
     -     -6  -8467  -9509   -894  -1115   -701  -1378      *      * 
   200  -5549  -4621  -5801  -6146   4558  -5092  -3273  -4950  -6063  -4276  -4395  -5214  -5395  -5331  -5517  -5603  -5639  -5148  -2567  -1513   204
     -   -149   -500    233     43   -381    399    106   -626    210   -466   -720    275    394     45     96    359    117   -369   -294   -249 
     -     -6  -8467  -9509   -894  -1115   -701  -1378      *      * 
   201    453   3511  -4642  -4626  -3464    631  -3598  -2316  -4270  -3243  -2600  -3187  -3255  -3821  -4004  -1882  -1926   2950  -3952  -3710   205
     -   -149   -500    233     43   -381    399    106   -626    210   -466   -720    275    394     45     96    359    117   -369   -294   -249 
     -     -6  -8467  -9509   -894  -1115   -701  -1378      *      * 
   202  -5076  -4791  -4967  -4614  -5918  -4684  -3893  -6166   4021  -5739  -5307  -4534  -5003  -3706  -2789  -5151  -5011  -5869  -4849  -5290   206
     -   -149   -500    233     43   -381    399    106   -626    210   -466   -720    275    394     45     96    359    117   -369   -294   -249 
     -     -6  -8467  -9509   -894  -1115   -701  -1378      *      * 
   203    528  -2480  -4306  -4655  -5034   3593  -4221  -4919  -4790  -5148  -4249  -3405  -3506  -4300  -4545  -2145  -2366  -3677  -5082  -5139   207
     -   -149   -500    233     43   -381    399    106   -626    210   -466   -720    275    394     45     96    359    117   -369   -294   -249 
     -     -6  -8467  -9509   -894  -1115   -701  -1378      *      * 
   204  -5180  -4169  -5597  -5928   1731  -5319  -1888  -4088  -5522  -3384  -3490  -4248  -5289  -4368  -4921  -4828  -5082  -4292   5977     39   208
     -   -149   -500    233     43   -381    399    106   -626    210   -466   -720    275    394     45     96    359    117   -369   -294   -249 
     -     -6  -8467  -9509   -894  -1115   -701  -1378      *      * 
   205  -5009  -4658  -5599  -5975  -6339   3844  -5470  -7140  -6257  -6747  -6464  -5673  -5235  -6046  -5830  -5318  -5379  -6405  -5297  -6309   209
     -   -149   -500    233     43   -381    399    106   -626    210   -466   -720    275    394     45     96    359    117   -369   -294   -249 
     -     -6  -8467  -9509   -894  -1115   -701  -1378      *      * 
   206   1030  -2682    726   1890  -2999  -2117   -815  -2753   -418  -2696  -1777   -750   1323   1103    867  -1072  -1143  -2303  -2865  -2174   210
     -   -149   -500    233     43   -381    399    106   -626    210   -466   -720    275    394     45     96    359    117   -369   -294   -249 
     -     -6  -8467  -9509   -894  -1115   -701  -1378      *      * 
   207    471   2742   1947   1387  -2675  -2150   1753  -2368   -502  -2422  -1561   -829  -2267   -439   -998  -1105  -1128    207  -2682  -2050   211
     -   -149   -500    233     43   -381    399    106   -626    210   -466   -720    275    394     45     96    359    117   -369   -294   -249 
     -     -6  -8467  -9509   -894  -1115   -701  -1378      *      * 
   208  -5566  -4588  -5620  -5965  -1555  -5117  -2906  -5175  -5810  -4523  -4595  -4946  -5377  -5076  -5312  -5457  -5608  -5247  -2199   4902   212
     -   -149   -500    233     43   -381    399    106   -626    210   -466   -720    275    394     45     96    359    117   -369   -294   -249 
     -  -2404  -8467   -307   -894  -1115   -701  -1378      *      * 
   209  -1019  -1293  -1443  -1552  -2277  -1384  -1549  -2268  -1593  -2369  -1932  -1453   3803  -1575  -1667  -1217  -1305  -1882  -2122  -2115   213
     -   -149   -500    233     43   -381    399    106   -626    210   -466   -720    275    394     45     96    359    117   -369   -294   -249 
     -    -32  -6094  -7137   -894  -1115    -89  -4061      *      * 
   210  -1094  -2562   -943    883  -2886  -2066   1139  -2634    927  -2577  -1652   -702   1251   1748   1291    311    495  -2186  -2742  -2064   214
     -   -149   -500    233     43   -381    399    106   -626    210   -466   -720    275    394     45     96    359    117   -369   -294   -249 
     -     -6  -8467  -9509   -894  -1115   -701  -1378      *      * 
   211  -5431  -4878  -5611  -5275  -6014  -4843  -4379  -6556  -3464  -6071  -5723  -5122  -5202  -4321   4238  -5609  -5434  -6245  -4979  -5556   215
     -   -149   -500    233     43   -381    399    106   -626    210   -466   -720    275    394     45     96    359    117   -369   -294   -249 
     -     -6  -8467  -9509   -894  -1115   -701  -1378      *      * 
   212  -1978  -3191  -1578  -1222  -3799  -2708  -1393  -3458    895  -3340  -2515  -1450    924   3690   -863    421  -1928  -3034  -3412  -2903   216
     -   -149   -500    233     43   -381    399    106   -626    210   -466   -720    275    394     45     96    359    117   -369   -294   -249 
     -     -6  -8467  -9509   -894  -1115   -701  -1378      *      * 
   213  -1230  -1864   2143  -1088    752  -2340  -1177  -1610  -1021  -1844   1557  -1275  -2482   -919  -1420   1192   1755  -1409  -2287  -1790   217
     -   -149   -500    233     43   -381    399    106   -626    210   -466   -720    275    394     45     96    359    117   -369   -294   -249 
     -     -6  -8467  -9509   -894  -1115   -701  -1378      *      * 
   214  -2912  -2404  -5601  -5296  -3076  -5423  -5511   3234  -5267  -1823  -1768  -5109  -5176  -5227  -5440  -4814  -2909   2564  -4855  -4329   218
     -   -149   -500    233     43   -381    399    106   -626    210   -466   -720    275    394     45     96    359    117   -369   -294   -249 
     -     -6  -8467  -9509   -894  -1115   -701  -1378      *      * 
   215  -1175  -1879  -1484   -922  -1975  -2305   1891  -1579   1369    -43   1746  -1135  -2388   -705  -1128    248   2168  -1378  -2217  -1721   219
     -   -149   -500    233     43   -381    399    106   -626    210   -466   -720    275    394     45     96    359    117   -369   -294   -249 
     -     -6  -8467  -9509   -894  -1115   -701  -1378      *      * 
   216  -1675  -3219   1092   1470  -3528    403  -1225  -3306   -950  -3240  -2357   -969  -2587   -799    814   2288  -1643  -2843  -3413  -2669   220
     -   -149   -500    233     43   -381    399    106   -626    210   -466   -720    275    394     45     96    359    117   -369   -294   -249 
     -     -6  -8467  -9509   -894  -1115   -701  -1378      *      * 
   217  -1516   4433  -4745  -4992  -4604  -2416  -4044  -4341  -4632  -4655  -3743  -3209  -3219  -4140  -4306    648   2935  -3209  -4865  -4780   221
     -   -149   -500    233     43   -381    399    106   -626    210   -466   -720    275    394     45     96    359    117   -369   -294   -249 
     -     -6  -8467  -9509   -894  -1115   -701  -1378      *      * 
   218  -5431  -4834  -5708  -6076  -6317  -4841  -5518  -7221  -6286  -6758  -6576  -5882   4320  -6148  -5852  -5768  -5760  -6648  -5280  -6265   222
     -   -149   -500    233     43   -381    399    106   -626    210   -466   -720    275    394     45     96    359    117   -369   -294   -249 
     -     -6  -8467  -9509   -894  -1115   -701  -1378      *      * 
   219  -2373   5322  -5227  -5293  -3688  -3427  -4499  -1324  -4991  -2925  -2739  -4078  -4059  -4689  -4770  -2877  -2704   1768  -4565  -4261   223
     -   -149   -500    233     43   -381    399    106   -626    210   -466   -720    275    394     45     96    359    117   -369   -294   -249 
     -     -6  -8467  -9509   -894  -1115   -701  -1378      *      * 
   220  -6409  -5083  -6035  -6397  -4411  -5128  -4986  -6928  -6423  -6259  -6298  -6188  -5548  -6247  -5905  -6780  -6558  -6820   6295  -4041   224
     -   -149   -500    233     43   -381    399    106   -626    210   -466   -720    275    394     45     96    359    117   -369   -294   -249 
     -     -6  -8467  -9509   -894  -1115   -701  -1378      *      * 
   221  -3876  -3308  -6261  -5707   1262  -5988  -4595   2954  -5493   2058   -426  -5660  -5174  -4375  -5036  -5316  -3741  -1497  -3309  -3302   225
     -   -149   -500    233     43   -381    399    106   -626    210   -466   -720    275    394     45     96    359    117   -369   -294   -249 
     -     -6  -8467  -9509   -894  -1115   -701  -1378      *      * 
   222  -3214  -4802   -983   3644  -5145  -3041  -2403  -5175  -2422  -4975  -4402  -1705  -3584   1297  -2982  -2883  -3291  -4672  -4937  -4152   226
     -   -149   -500    233     43   -381    399    106   -626    210   -466   -720    275    394     45     96    359    117   -369   -294   -249 
     -     -6  -8467  -9509   -894  -1115   -701  -1378      *      * 
   223    286  -2248  -5271  -4846  -2587  -4896  -4326   2085  -4673   1350  -1415  -4552  -4723  -4435  -4663  -4152  -2661   2518  -3900  -3517   227
     -   -149   -500    233     43   -381    399    106   -626    210   -466   -720    275    394     45     96    359    117   -369   -294   -249 
     -     -6  -8467  -9509   -894  -1115   -701  -1378      *      * 
   224  -1544  -2176  -1957  -1307  -2305  -2630   3971    415    988   -168  -1334  -1460  -2686   -879    767  -1636    585  -1694  -2445  -2011   228
     -   -149   -500    233     43   -381    399    106   -626    210   -466   -720    275    394     45     96    359    117   -369   -294   -249 
     -     -6  -8467  -9509   -894  -1115   -701  -1378      *      * 
   225  -4074  -3470  -6413  -5840   2126  -6174  -4630   1111  -5623   2765   -368  -5847  -5238  -4385  -5097  -5526  -3913  -1805  -3265  -3268   229
     -   -149   -500    233     43   -381    399    106   -626    210   -466   -720    275    394     45     96    359    117   -369   -294   -249 
     -     -6  -8467  -9509   -894  -1115   -701  -1378      *      * 
   226  -2032  -3092  -1236  -1395  -4237    323   3616  -4136  -2100  -4141  -3332   3108  -3090  -1829  -2619    582  -2231  -3459  -4273  -3567   230
     -   -149   -500    233     43   -381    399    106   -626    210   -466   -720    275    394     45     96    359    117   -369   -294   -249 
     -     -6  -8467  -9509   -894  -1115   -701  -1378      *      * 
   227     98  -2111  -1190   -639  -2275    365   1798    567   -535  -2060  -1249    924  -2259   -479   1911    279  -1049    156  -2403  -1836   231
     -   -149   -500    233     43   -381    399    106   -626    210   -466   -720    275    394     45     96    359    117   -369   -294   -249 
     -     -7  -8341  -9383   -894  -1115   -701  -1378      *      * 
   228   1418  -1982  -2619  -2105  -2546  -2520  -1836  -2104  -1408    232  -1648  -2006   3054  -1637    839  -1706  -1608  -1859  -2818  -2440   232
     -      *      *      *      *      *      *      *      *      *      *      *      *      *      *      *      *      *      *      *      * 
     -      *      *      *      *      *      *      *      *      0 
//
