# Supplementary material for: Emergence, development and diversification of the TGF-β signalling pathway within the animal kingdom
Source: BMC Evol Biol. 2009 Feb 3;9:28. doi: 10.1186/1471-2148-9-28 (PMC2657120; doi:10.1186/1471-2148-9-28)
Supplement: Additional file 5 — Sequences. All sequences and alignments are provided in the supplementary archive. [file 1471-2148-9-28-S5.zip › sequences/hmm_models/TGFb_propeptide_ls.hmm]

HMMER2.0  [2.3.1]
NAME  TGFb_propeptide
ACC   PF00688.9
DESC  TGF-beta propeptide
LENG  259
ALPH  Amino
RF    no
CS    no
MAP   yes
COM   hmmbuild -F HMM_ls.ann SEED.ann
COM   hmmcalibrate --seed 0 HMM_ls.ann
NSEQ  29
DATE  Thu May  3 18:30:29 2007
CKSUM 6271
GA    -21.0 -21.0
TC    -20.8 -20.8
NC    -21.3 -21.3
XT      -8455     -4  -1000  -1000  -8455     -4  -8455     -4 
NULT      -4  -8455
NULE     595  -1558     85    338   -294    453  -1158    197    249    902  -1085   -142    -21   -313     45    531    201    384  -1998   -644 
EVD   -118.888603   0.153635
HMM        A      C      D      E      F      G      H      I      K      L      M      N      P      Q      R      S      T      V      W      Y    
         m->m   m->i   m->d   i->m   i->i   d->m   d->d   b->m   m->e
          -66      *  -4487
     1    212   3491  -1922   -201   -492   -621    120  -2844     17   -884  -2122  -1649    701    819  -1749   -151   1132   -317  -3265  -2676     1
     -   -149   -500    233     43   -381    399    106   -626    210   -466   -720    275    394     45     96    359    117   -369   -294   -249 
     -     -3  -9579 -10621   -894  -1115   -701  -1378    -66      * 
     2    138    884    -73    429  -3686  -1294   1676  -3437    584    -15  -2455    213   -196    277    766    -43    478  -2987   2293  -2866     2
     -   -149   -500    233     43   -381    399    106   -626    210   -466   -720    275    394     45     96    359    117   -369   -294   -249 
     -     -3  -9613 -10655   -894  -1115   -701  -1378      *      * 
     3    742    887  -1757     -5  -3638   -165    219  -3377  -1122  -1263  -2425    196   1531    414   -157   1081    821   -599  -3524  -2851     3
     -   -149   -500    233     43   -381    399    106   -626    210   -466   -720    275    394     45     96    359    117   -369   -294   -249 
     -    -69  -9613  -4470   -894  -1115   -701  -1378      *      * 
     4  -2039   1286  -2911   -386  -2308    949  -2105    429     82    666  -1483     19    667  -2035  -2452    437    654    135   1387  -2294     4
     -   -149   -500    233     43   -381    399    106   -626    210   -466   -720    275    394     45     96    359    117   -369   -294   -249 
     -     -3  -9619 -10662   -894  -1115   -380  -2111      *      * 
     5  -2015    267   1932  -1690   1389    842   1755  -2531   -277    394  -1959  -1926  -3214  -1508    160    294  -1955   -471  -3136  -2616     5
     -   -149   -500    233     43   -381    399    106   -626    210   -466   -720    275    394     45     96    359    117   -369   -294   -249 
     -     -3  -9682 -10724   -894  -1115   -701  -1378      *      * 
     6  -2156  -2061    984  -3448    -85  -3650  -2496    757    303    687   2529  -3141   -260  -2839    186    421  -2097    563   1655  -2157     6
     -   -149   -500    233     43   -381    399    106   -626    210   -466   -720    275    394     45     96    359    117   -369   -294   -249 
     -     -3  -9682 -10724   -894  -1115   -701  -1378      *      * 
     7   -487  -3420   -332   1527  -3740   -931    256  -3491   -107  -1032  -2509  -1557     83    932   1716    363   -235   -569  -3603    453     7
     -   -149   -500    233     43   -381    399    106   -626    210   -466   -720    275    394     45     96    359    117   -369   -294   -249 
     -     -3  -9682 -10724   -894  -1115   -701  -1378      *      * 
     8   -654   1188  -1807    548  -3707   -672   1594  -3450  -1171     16    723   -240   -811    984   1691   1361  -1888  -3013  -3587  -2910     8
     -   -149   -500    233     43   -381    399    106   -626    210   -466   -720    275    394     45     96    359    117   -369   -294   -249 
     -     -3  -9682 -10724   -894  -1115   -701  -1378      *      * 
     9   -240  -3321  -1848    -73    643   -217  -1611   -810   -129  -1037  -2421    148    252    624   1368   1203  -1895    635  -3531  -2876     9
     -   -149   -500    233     43   -381    399    106   -626    210   -466   -720    275    394     45     96    359    117   -369   -294   -249 
     -     -3  -9682 -10724   -894  -1115   -701  -1378      *      * 
    10  -1981  -3222   -160  -1378  -3457  -2993  -1659    294   1273    792    429  -1669   1385   2080    680  -1910   -182  -2798  -3458  -2835    10
     -   -149   -500    233     43   -381    399    106   -626    210   -466   -720    275    394     45     96    359    117   -369   -294   -249 
     -     -3  -9682 -10724   -894  -1115   -701  -1378      *      * 
    11    268  -3420   -274    -12   -166   -626  -1580  -3491   1391  -3436  -2509    123   1224  -1120   1094    660    548  -3042  -3603    282    11
     -   -149   -500    233     43   -381    399    106   -626    210   -466   -720    275    394     45     96    359    117   -369   -294   -249 
     -   -390  -9682  -2084   -894  -1115   -701  -1378      *      * 
    12    256  -3121    711    310  -3442    252   1113  -3193    311  -3137  -2210    513    785   2074  -1368    350   -382  -1052  -3304  -2622    12
     -   -149   -500    233     43   -381    399    106   -626    210   -466   -720    275    394     45     96    359    117   -369   -294   -249 
     -     -3  -9295 -10337   -894  -1115   -124  -3602      *      * 
    13  -1951  -3423   1021    954   -140  -2924   1643  -3494   1533  -1064  -2512  -1559  -3017    722   1427   1071  -1890  -3045  -3606  -2923    13
     -   -149   -500    233     43   -381    399    106   -626    210   -466   -720    275    394     45     96    359    117   -369   -294   -249 
     -     -3  -9682 -10724   -894  -1115   -701  -1378      *      * 
    14   -501   1207    575   1064     99  -3491  -2285   -293  -2530   -335   1277  -2703   -296  -2346   2151  -2511    505     32  -2654  -2266    14
     -   -149   -500    233     43   -381    399    106   -626    210   -466   -720    275    394     45     96    359    117   -369   -294   -249 
     -     -3  -9682 -10724   -894  -1115   -701  -1378      *      * 
    15   -514  -2262  -3253  -2673  -2254    273  -2265   1250    173   1427  -1452  -2663    947    134    821  -2498  -2064    565  -2685  -2293    15
     -   -149   -500    233     43   -381    399    106   -626    210   -466   -720    275    394     45     96    359    117   -369   -294   -249 
     -     -3  -9682 -10724   -894  -1115   -701  -1378      *      * 
    16  -2031  -3447  -1879   2493  -3754  -2999  -1653  -3486  -1213    300  -2543    538  -3094    367   1843     77  -1968   -827  -3632  -2972    16
     -   -149   -500    233     43   -381    399    106   -626    210   -466   -720    275    394     45     96    359    117   -369   -294   -249 
     -     -3  -9682 -10724   -894  -1115   -701  -1378      *      * 
    17   1685  -3436   1155   1815   -136  -1456  -1603  -3501  -1188  -3450  -2527    103  -3035    927  -1696    306  -1910   -535  -3621  -2940    17
     -   -149   -500    233     43   -381    399    106   -626    210   -466   -720    275    394     45     96    359    117   -369   -294   -249 
     -     -3  -9682 -10724   -894  -1115   -701  -1378      *      * 
    18  -2185  -2021  -4457   -613   2117  -3727  -2596   2346  -3439  -1865   2173  -3348   -298    133  -3266  -2809   -223   1274  -2482  -2138    18
     -   -149   -500    233     43   -381    399    106   -626    210   -466   -720    275    394     45     96    359    117   -369   -294   -249 
     -     -3  -9682 -10724   -894  -1115   -701  -1378      *      * 
    19  -2785  -4080  -2742   1846  -4536  -3661  -2092  -4177   1618   -170  -3180  -2302  -3715   2433   1753   -590  -2670  -3783  -4087  -3592    19
     -   -149   -500    233     43   -381    399    106   -626    210   -466   -720    275    394     45     96    359    117   -369   -294   -249 
     -     -3  -9682 -10724   -894  -1115   -701  -1378      *      * 
    20  -1138  -2342  -2987  -2418  -2348   1482    823   -144   1549    122    910  -2483  -3469  -2105   1238   -733    185   -799   1571  -2340    20
     -   -149   -500    233     43   -381    399    106   -626    210   -466   -720    275    394     45     96    359    117   -369   -294   -249 
     -     -3  -9682 -10724   -894  -1115   -701  -1378      *      * 
    21  -1950  -3423   -127   1744  -3744  -2924   1258  -3495     35  -1033  -2512  -1559  -3017   2278    874    719    708  -3045  -3606  -2923    21
     -   -149   -500    233     43   -381    399    106   -626    210   -466   -720    275    394     45     96    359    117   -369   -294   -249 
     -     -3  -9682 -10724   -894  -1115   -701  -1378      *      * 
    22  -2456  -2268  -4793  -4160    295  -4016  -2874   2889   -511   1522   1013  -3660   -289  -3355  -3553  -3106  -2393  -1619  -2687    431    22
     -   -149   -500    233     43   -381    399    106   -626    210   -466   -720    275    394     45     96    359    117   -369   -294   -249 
     -     -3  -9682 -10724   -894  -1115   -701  -1378      *      * 
    23  -2464  -2290  -4744  -4108  -2098  -4007  -2862    -27  -3644   2895  -1297  -3632   -287  -3313  -1110  -3099   -252  -1642  -2708    431    23
     -   -149   -500    233     43   -381    399    106   -626    210   -466   -720    275    394     45     96    359    117   -369   -294   -249 
     -     -3  -9682 -10724   -894  -1115   -701  -1378      *      * 
    24  -1027  -3440    -82    295  -3761  -2933  -1596  -3512  -1179  -3456  -2530    442   -506   1786   1192   2342   -584  -3062  -3623  -2939    24
     -   -149   -500    233     43   -381    399    106   -626    210   -466   -720    275    394     45     96    359    117   -369   -294   -249 
     -     -3  -9682 -10724   -894  -1115   -701  -1378      *      * 
    25  -2129  -2174  -3506   -510    115  -3539  -2347   1050   1713   -173   2727  -2826  -3600   1012  -2820    253   -220    293  -2608  -2232    25
     -   -149   -500    233     43   -381    399    106   -626    210   -466   -720    275    394     45     96    359    117   -369   -294   -249 
     -     -3  -9682 -10724   -894  -1115   -701  -1378      *      * 
    26  -5305  -4681  -7630  -7046   2190  -7404  -5820  -2213  -6830   2795   1159  -7098    738  -5521  -6263  -6778  -5132  -3096  -4392  -4433    26
     -   -149   -500    233     43   -381    399    106   -626    210   -466   -720    275    394     45     96    359    117   -369   -294   -249 
     -     -3  -9682 -10724   -894  -1115   -701  -1378      *      * 
    27  -2147  -3627    -66    -81  -3950   2408   1276  -3701    486  -3638  -2721   1318  -3179    415   1413  -2018  -2088  -3251  -3799  -3115    27
     -   -149   -500    233     43   -381    399    106   -626    210   -466   -720    275    394     45     96    359    117   -369   -294   -249 
     -     -3  -9682 -10724   -894  -1115   -701  -1378      *      * 
    28   -775  -3877  -6666  -6073  -2658  -6102  -4969    715  -5770   2993    828  -5801  -5712  -4983  -5441  -5300   -405  -2390  -4137  -4123    28
     -   -149   -500    233     43   -381    399    106   -626    210   -466   -720    275    394     45     96    359    117   -369   -294   -249 
     -     -3  -9682 -10724   -894  -1115   -701  -1378      *      * 
    29    106  -3421   1129    -32  -3742   -647  -1580  -3492   1344  -3437  -2510  -1557   1449     42   1258   -429    766  -3043   1605  -2921    29
     -   -149   -500    233     43   -381    399    106   -626    210   -466   -720    275    394     45     96    359    117   -369   -294   -249 
     -     -3  -9682 -10724   -894  -1115   -701  -1378      *      * 
    30    106  -3421    461    966  -3742   -626   1994  -3493    726  -3437  -2510  -1557  -3015    928   1689    950   -180  -3043  -3604  -2922    30
     -   -149   -500    233     43   -381    399    106   -626    210   -466   -720    275    394     45     96    359    117   -369   -294   -249 
     -     -3  -9682 -10724   -894  -1115   -701  -1378      *      * 
    31   -506  -3519  -2070   -133  -3854  -3138  -1780  -3562  -1276  -3536  -2649  -1805   2176   1006   2924  -2080   -347   -641  -3718  -3095    31
     -   -149   -500    233     43   -381    399    106   -626    210   -466   -720    275    394     45     96    359    117   -369   -294   -249 
     -     -3  -9682 -10724   -894  -1115   -701  -1378      *      * 
    32  -3560  -4088  -5745  -6109  -6484  -4299  -5693  -6591  -6289  -6721  -5881  -4997   4234  -5841  -6028   -590  -4027  -5348  -6340  -6523    32
     -   -149   -500    233     43   -381    399    106   -626    210   -466   -720    275    394     45     96    359    117   -369   -294   -249 
     -     -3  -9682 -10724   -894  -1115   -701  -1378      *      * 
    33  -1947  -3420    381    347  -3741    175  -1580  -3492   1384  -1157  -2510    701   -513    763   1703    185     51   -569  -3604  -2921    33
     -   -149   -500    233     43   -381    399    106   -626    210   -466   -720    275    394     45     96    359    117   -369   -294   -249 
     -     -3  -9682 -10724   -894  -1115   -701  -1378      *      * 
    34   -656  -3262   -358    -86  -3516  -2964   1738   1091  -1242  -1021  -2370  -1630   2422    983    717   -950  -1901    -49  -3488  -2848    34
     -   -149   -500    233     43   -381    399    106   -626    210   -466   -720    275    394     45     96    359    117   -369   -294   -249 
     -     -3  -9682 -10724   -894  -1115   -701  -1378      *      * 
    35  -1949  -3398   1060   -200   -864    454   1422  -3452  -1171  -1683  -2490  -1566    594    400     -3   1604    101   -657  -3587    757    35
     -   -149   -500    233     43   -381    399    106   -626    210   -466   -720    275    394     45     96    359    117   -369   -294   -249 
     -   -214  -9682  -2875   -894  -1115   -701  -1378      *      * 
    36    411  -3241  -1638    565     42   -699   1698  -3300   1923   -709  -2332  -1399    615   -962    538    695  -1723  -2859  -3428  -2750    36
     -   -149   -500    233     43   -381    399    106   -626    210   -466   -720    275    394     45     96    359    117   -369   -294   -249 
     -   -272  -9471  -2552   -894  -1115  -2342   -317      *      * 
    37    -73  -3052    424   1363  -3373   -855   1359  -3123   -793  -3068  -2141     91    117   -753   1086   1028    795   -476  -3235  -2553    37
     -   -149   -500    233     43   -381    399    106   -626    210   -466   -720    275    394     45     96    359    117   -369   -294   -249 
     -  -1657  -9203   -554   -894  -1115  -3136   -174      *      * 
    38   -642  -1961   1374     28  -2231  -1607   -297  -1939   1256   -228  -1079   -272   1163    137   -397   -549   1195  -1557  -2188  -1543    38
     -   -149   -500    233     43   -381    399    106   -626    210   -466   -720    275    394     45     96    359    117   -369   -294   -249 
     -  -1144  -7557   -883   -894  -1115  -4404    -70      *      * 
    39   -699  -1920    275    304  -2214  -1247   -216  -2087    198  -2068  -1298   2608  -1565   2157   -171   -573   -702  -1695  -2166  -1502    39
     -   -149   -502    231     44   -383    397    104   -628    208   -467   -722    273    398     67     95    357    117   -370   -296   -251 
     -  -1603  -1984  -1259  -4273    -77  -3517   -132      *      * 
    40   -288   -675  -1570  -1329  -1276  -1301  -1141   -191  -1142   -894   -455  -1107   2680  -1063  -1310   -593   -493   1642  -1808  -1391    64
     -   -149   -500    233     43   -381    399    106   -626    210   -466   -720    275    394     45     96    359    117   -369   -294   -249 
     -    -25  -6449  -7491   -894  -1115  -3560   -128      *      * 
    41    904  -1281   -556   -190  -1954    691   2938  -1641   -175  -1767   -945   -370   1173   -103   -605   -398   -440  -1236  -2064  -1509    65
     -   -149   -500    233     43   -381    399    106   -626    210   -466   -720    275    394     45     96    359    117   -369   -294   -249 
     -    -18  -6927  -7969   -894  -1115  -2974   -196      *      * 
    42   1317  -1655  -1100   -838  -2784   1202  -1151  -2493   -887  -2595  -1745   -944   2432   1336  -1300   -827   -936  -1932  -2848  -2311    66
     -   -148   -500    232     44   -381    401    105   -627    210   -464   -721    275    393     45     95    359    117   -370   -295   -250 
     -  -2696   -246  -8574    -42  -5110  -2715   -238      *      * 
    43   -973  -2336   -873   -300  -2659  -1936   -546  -2367   1786  -2328  -1438   -586    927    983   1318    717   -901    651  -2498  -1877    68
     -   -149   -500    233     43   -381    399    106   -626    210   -466   -720    275    394     45     96    359    117   -369   -294   -249 
     -     -8  -8009  -9051   -894  -1115  -1505   -627      *      * 
    44  -1345  -2649  -1250   1625  -2910  -2337    917  -2613    367    993  -1756  -1000   1665   1110  -1059  -1258  -1282   -191  -2864  -2230    69
     -   -149   -500    233     43   -381    399    106   -626    210   -466   -720    275    394     45     96    359    117   -369   -294   -249 
     -     -5  -8789  -9831   -894  -1115  -1755   -507      *      * 
    45   -529  -3012  -1459   -900  -3336   -129   1392  -3067   1941  -3017    882     52   2468   -738    438  -1476  -1524  -2638  -3184  -2531    70
     -   -149   -500    233     43   -381    399    106   -626    210   -466   -720    275    394     45     96    359    117   -369   -294   -249 
     -   -189  -9071  -3051   -894  -1115    -90  -4053      *      * 
    46    808  -3258  -1737    542  -3548   -778  -1508    352    764  -1009   1689    231   -719   1382   -123   -782   -346    331  -3460  -2796    71
     -   -149   -500    233     43   -381    399    106   -626    210   -466   -720    275    394     45     96    359    117   -369   -294   -249 
     -     -3  -9564 -10606   -894  -1115   -274  -2531      *      * 
    47   -417  -3341    -82    447  -3626  -2943    613   -742  -1202  -3342  -2440  -1593   1540    214  -1703   1508    489   1406  -3546  -2886    72
     -   -149   -500    233     43   -381    399    106   -626    210   -466   -720    275    394     45     96    359    117   -369   -294   -249 
     -     -3  -9682 -10724   -894  -1115   -701  -1378      *      * 
    48   1762  -2449  -5053  -4471  -2548   -733  -3300   1438  -4105   -175  -1715  -3967   1228  -3755  -3938  -3393  -2618   2153  -3157  -2805    73
     -   -149   -500    233     43   -381    399    106   -626    210   -466   -720    275    394     45     96    359    117   -369   -294   -249 
     -     -3  -9682 -10724   -894  -1115   -701  -1378      *      * 
    49  -2793  -3407  -4418  -4640  -5392   -541   1923   -361  -4848  -5481  -4648  -3971   3892  -4561  -4867   -491  -3215  -4324  -5665  -5342    74
     -   -149   -500    233     43   -381    399    106   -626    210   -466   -720    275    394     45     96    359    117   -369   -294   -249 
     -     -3  -9682 -10724   -894  -1115   -701  -1378      *      * 
    50  -1013  -3417    170   1516  -3737  -2922  -1581  -3487   1243    588     -9  -1558    643    364     -5    956  -1887  -3039  -3602    -41    75
     -   -149   -500    233     43   -381    399    106   -626    210   -466   -720    275    394     45     96    359    117   -369   -294   -249 
     -     -3  -9682 -10724   -894  -1115   -701  -1378      *      * 
    51   1063  -3405   -281    399   2467  -3006    962  -3397  -1305  -3398  -2509  -1658   -503   1549  -1808  -1942  -1984  -3001  -3596   2405    76
     -   -149   -500    233     43   -381    399    106   -626    210   -466   -720    275    394     45     96    359    117   -369   -294   -249 
     -     -3  -9682 -10724   -894  -1115   -701  -1378      *      * 
    52    370  -2516  -5089  -4503  -2425  -4213  -3283  -1569  -4120    873   4190  -3967  -4302  -3722  -3924   -683  -2655   1509  -3101  -2788    77
     -   -149   -500    233     43   -381    399    106   -626    210   -466   -720    275    394     45     96    359    117   -369   -294   -249 
     -     -3  -9682 -10724   -894  -1115   -701  -1378      *      * 
    53  -2368  -2260  -4362  -3655  -2207  -3837  -2599   1009    240   2374    509   -136  -3876  -2869   1141  -2926  -2297  -1675   1745  -2347    78
     -   -149   -500    233     43   -381    399    106   -626    210   -466   -720    275    394     45     96    359    117   -369   -294   -249 
     -    -89  -9682  -4096   -894  -1115   -701  -1378      *      * 
    54    933  -3373   2539     20   -197  -2872  -1539  -3440   1091  -3389  -2465  -1509   -184  -1081  -1633    751    -90  -2994  -3560  -2877    79
     -   -149   -500    233     43   -381    399    106   -626    210   -466   -720    275    394     45     96    359    117   -369   -294   -249 
     -     -3  -9596 -10638   -894  -1115  -1629   -563      *      * 
    55  -3295  -3012  -5627  -5010  -2605  -5017  -3913   1910   -395   2525  -1583  -4625  -4912    185  -4300  -4156  -3230    679  -3605  -3362    80
     -   -149   -500    233     43   -381    399    106   -626    210   -466   -720    275    394     45     96    359    117   -369   -294   -249 
     -     -3  -9596 -10638   -894  -1115   -326  -2306      *      * 
    56   -772  -5121  -6683  -6966    590  -6498  -2828  -4800  -6529   -596  -4216  -5205  -6368  -5309  -5926  -5744  -5929  -5036  -2077   4666    81
     -   -149   -500    233     43   -381    399    106   -626    210   -466   -720    275    394     45     96    359    117   -369   -294   -249 
     -     -3  -9682 -10724   -894  -1115   -701  -1378      *      * 
    57   -703  -3495  -2065  -1496  -3801  -3128   1087  -3505     97  -3483  -2599   3231   -244  -1299   1799  -2057  -2086   -545  -3667    256    82
     -   -149   -500    233     43   -381    399    106   -626    210   -466   -720    275    394     45     96    359    117   -369   -294   -249 
     -     -3  -9682 -10724   -894  -1115   -701  -1378      *      * 
    58   1539  -3252  -1890    486  -3501  -2968  -1636   -714  -1249    156  -2361  -1636   -256    443    674   1438    553  -2835  -3480  -2844    83
     -   -149   -500    233     43   -381    399    106   -626    210   -466   -720    275    394     45     96    359    117   -369   -294   -249 
     -     -3  -9682 -10724   -894  -1115   -701  -1378      *      * 
    59   -429  -2008  -4439  -3808  -1963  -3709   1171   1361  -3420    770   1910  -3330   -313   1129  -3247  -2791   1709   -423  -2465   1306    84
     -   -149   -500    233     43   -381    399    106   -626    210   -466   -720    275    394     45     96    359    117   -369   -294   -249 
     -     -3  -9682 -10724   -894  -1115   -701  -1378      *      * 
    60   -419  -3401   -110  -1257  -3712  -2927  -1586  -3456   -264    508    476    561  -3020    219   1235   1807   1051  -3018  -3589  -2912    85
     -   -149   -500    233     43   -381    399    106   -626    210   -466   -720    275    394     45     96    359    117   -369   -294   -249 
     -    -35  -9682  -5458   -894  -1115   -701  -1378      *      * 
    61    764  -3396   1010   1556  -3716    699  -1556    147    911  -3412  -2485    909  -2990    465  -1644   -387  -1863  -1237  -3579  -2897    86
     -   -149   -500    233     43   -381    399    106   -626    210   -466   -720    275    394     45     96    359    117   -369   -294   -249 
     -     -3  -9650 -10692   -894  -1115  -1129   -881      *      * 
    62    250  -3341   1216   1460   -331  -2909   1712  -3372  -1161    912  -2437  -1554  -3002   1330   -188   -391  -1866   -714  -3539  -2871    87
     -   -149   -500    233     43   -381    399    106   -626    210   -466   -720    275    394     45     96    359    117   -369   -294   -249 
     -     -3  -9650 -10692   -894  -1115   -486  -1807      *      * 
    63  -1949  -3404    987   2054  -3717   -672   1258    313      8    274  -2495  -1563   -811    401  -1674   -358   -128   -839  -3592  -2914    88
     -   -149   -500    233     43   -381    399    106   -626    210   -466   -720    275    394     45     96    359    117   -369   -294   -249 
     -     -3  -9682 -10724   -894  -1115   -701  -1378      *      * 
    64   -109  -3414    693   1323  -3733    288    959   -552    588  -1326    200   -387  -3016    172    656   -430  -1887    481  -3599     37    89
     -   -149   -500    233     43   -381    399    106   -626    210   -466   -720    275    394     45     96    359    117   -369   -294   -249 
     -     -3  -9682 -10724   -894  -1115   -701  -1378      *      * 
    65    399  -3422    768   1518  -3743    999    441  -3494     35   -293  -2511    211    286   1029  -1669    -19  -1888  -3044  -3605  -2923    90
     -   -149   -500    233     43   -381    399    106   -626    210   -466   -720    275    394     45     96    359    117   -369   -294   -249 
     -    -64  -9682  -4560   -894  -1115   -701  -1378      *      * 
    66     54  -3370   1131    824    -44    792  -1531  -3440   1522  -3386    444  -1508   -762  -1072    282    768   -332  -2991  -3554  -2871    91
     -   -149   -500    233     43   -381    399    106   -626    210   -466   -720    275    394     45     96    359    117   -369   -294   -249 
     -   -483  -9620  -1821   -894  -1115  -1425   -672      *      * 
    67    402  -2930    332   1571  -3217    331   1027   -144   -784  -1373  -2028  -1176   -546   -741    426    251  -1479    856  -3134  -2473    92
     -   -149   -500    233     43   -381    399    106   -626    210   -466   -720    275    394     45     96    359    117   -369   -294   -249 
     -    -52  -9142  -4902   -894  -1115  -3255   -160      *      * 
    68    637  -2844    -48   -865  -3110   1493  -1171  -2823    435  -1419   1158  -1165  -2598    196    226    951  -1449    724  -3062  -2414    93
     -   -149   -500    233     43   -381    399    106   -626    210   -466   -720    275    394     45     96    359    117   -369   -294   -249 
     -   -394  -9094  -2075   -894  -1115  -3339   -150      *      * 
    69  -1233  -2699    250   1694  -3016   -556   -867  -2765   -449    340  -1789    821  -2301   1133    458    764  -1172   -361  -2884  -2203    94
     -   -149   -500    233     43   -381    399    106   -626    210   -466   -720    275    394     45     96    359    117   -369   -294   -249 
     -   -457  -8705  -1893   -894  -1115  -3818   -106      *      * 
    70  -1121  -2547   -992    518  -2894  -2074   1974  -2619   1071  -2547  -1639   -712  -2159    909   2468    235  -1048  -2185  -2690    610    95
     -   -149   -500    233     43   -381    399    106   -626    210   -466   -720    275    394     45     96    359    117   -369   -294   -249 
     -   -153  -8255  -3357   -894  -1115  -4134    -85      *      * 
    71    386  -2384   1051    854  -2698    621   -546  -2447   -141  -2398  -1478   -501  -1973   1498   -652   1116   -859  -2003  -2571    877    96
     -   -149   -500    233     43   -381    399    106   -626    210   -466   -720    275    394     45     96    359    117   -369   -294   -249 
     -     -8  -8109  -9151   -894  -1115  -4207    -80      *      * 
    72   1209  -2150    944    809    272  -1880   -550  -2094   -167  -2134  -1261   -550  -1972   -120   1056    332   -815    683  -2382  -1749    97
     -   -144   -508    227     39   -386    399    116   -630    211   -466   -729    272    400     45    107    365    113   -376   -303   -246 
     -  -1199   -829  -9151  -3713   -114  -4207    -80      *      * 
    73    534  -1870  -1459   -958  -2526   1056  -1147  -2187   -868   -235  -1511   1270  -2273   -790  -1302   1910    452  -1801  -2661  -2128   134
     -   -149   -500    233     43   -381    399    106   -626    210   -466   -720    275    394     45     96    359    117   -369   -294   -249 
     -     -8  -8109  -9151   -894  -1115  -4207    -80      *      * 
    74   -899   2868   -985    931  -2097   -124   -666  -1745   -348    133  -1069    797  -2053   -288   -811    698   1033  -1463  -2222  -1654   135
     -   -149   -500    233     43   -381    399    106   -626    210   -466   -720    275    394     45     96    359    117   -369   -294   -249 
     -     -8  -8109  -9151   -894  -1115  -1785   -495      *      * 
    75  -1380  -2870   1813   1015  -3185    654   -994  -2942   -605  -2884  -1965    494   1126   1228  -1124    283    271  -2490  -3052  -2356   136
     -   -149   -500    233     43   -381    399    106   -626    210   -466   -720    275    394     45     96    359    117   -369   -294   -249 
     -     -5  -8705  -9747   -894  -1115  -2409   -301      *      * 
    76    333  -2819    513   1082  -3138   1279   -982   -844   -563  -2834  -1908   -959     87    772   1217   -267    384  -2440  -3003  -2321   137
     -   -149   -500    233     43   -381    399    106   -626    210   -466   -720    275    394     45     96    359    117   -369   -294   -249 
     -     -5  -8879  -9921   -894  -1115  -1674   -542      *      * 
    77  -1537  -2977    323    755   -231   -190    589  -3025   -762  -2987  -2069  -1157   1688   1468  -1267    482    355   -219  -3168   1069   138
     -   -149   -500    233     43   -381    399    106   -626    210   -466   -720    275    394     45     96    359    117   -369   -294   -249 
     -     -4  -9142 -10184   -894  -1115  -2132   -374      *      * 
    78   -678  -3024    554    504    211  -1114  -1252   -169    411   -735  -2120    442   1625   -800     78    194    -95     83  -3222  -2553   139
     -   -149   -500    233     43   -381    399    106   -626    210   -466   -720    275    394     45     96    359    117   -369   -294   -249 
     -     -4  -9236 -10278   -894  -1115  -1250   -787      *      * 
    79    510   1479  -2283   1115    207   -694  -1742    353  -1597    755  -1559    212   -315   -193    119    188  -1773   -330  -2759  -2288   140
     -   -149   -500    233     43   -381    399    106   -626    210   -466   -720    275    394     45     96    359    117   -369   -294   -249 
     -     -3  -9419 -10461   -894  -1115   -490  -1795      *      * 
    80    622  -2973    561    359     56   -161  -1675   1514  -1347  -2922    274    -52    646  -1290   -638    225   -640   -378  -3255    341   141
     -   -149   -500    233     43   -381    399    106   -626    210   -466   -720    275    394     45     96    359    117   -369   -294   -249 
     -     -3  -9620 -10662   -894  -1115  -1425   -672      *      * 
    81   -605  -3298    973    697  -3587  -1096    211   -696  -1147   -372    -37    936  -2984  -1105   -570   1340   1298   -470  -3501  -2839   142
     -   -149   -500    233     43   -381    399    106   -626    210   -466   -720    275    394     45     96    359    117   -369   -294   -249 
     -    -71  -9620  -4415   -894  -1115  -1425   -672      *      * 
    82     76  -3317   1875   1276   -600  -2819    499  -3388  -1058   -883  -2407    247    463    912    752    447  -1784  -2939  -3501  -2818   143
     -   -149   -500    233     43   -381    399    106   -626    210   -466   -720    275    394     45     96    359    117   -369   -294   -249 
     -    -65  -9552  -4543   -894  -1115  -1930   -439      *      * 
    83  -1799  -3271    362    789  -3592  -2772    407  -3342     43   -255  -2360   1066  -2865   1507   -281    452  -1738  -2893  -3454   2794   144
     -   -149   -500    233     43   -381    399    106   -626    210   -466   -720    275    394     45     96    359    117   -369   -294   -249 
     -     -3  -9490 -10532   -894  -1115  -1275   -769      *      * 
    84  -2051  -1944   1481    746    296  -3552    986   -275  -3072     -4    602  -3064   1356  -2766  -3008  -2619  -1991    478   1477   2169   145
     -   -149   -500    233     43   -381    399    106   -626    210   -466   -720    275    394     45     96    359    117   -369   -294   -249 
     -     -3  -9552 -10594   -894  -1115  -1930   -439      *      * 
    85   1233  -3302  -1700   1359    -21   1228  -1482  -3361    765  -3315  -2393   -141  -2916  -1025    856   -168   -621   -534  -3490  -2811   146
     -   -149   -500    233     43   -381    399    106   -626    210   -466   -720    275    394     45     96    359    117   -369   -294   -249 
     -     -3  -9552 -10594   -894  -1115  -1930   -439      *      * 
    86   -820  -3315  -1697    666  -3634   -997    359  -3383   1310    203  -2405   -285  -2915   1696   2106  -1729   -681   -434  -3499  -2818   147
     -   -149   -500    233     43   -381    399    106   -626    210   -466   -720    275    394     45     96    359    117   -369   -294   -249 
     -     -3  -9552 -10594   -894  -1115  -1930   -439      *      * 
    87    908  -2779  -2063   1789   1217  -2992    856  -2534  -1404  -1037  -1924  -1760   -204  -1338   1028     33    -76   -308  -3092    198   148
     -   -149   -500    233     43   -381    399    106   -626    210   -466   -720    275    394     45     96    359    117   -369   -294   -249 
     -     -3  -9552 -10594   -894  -1115   -259  -2607      *      * 
    88   1549  -2033  -4340   -584  -1994   -619  -2571   1446  -3354    945  -1237  -3291  -3757  -3012  -3219   -621    693   1216  -2493  -2146   149
     -   -149   -500    233     43   -381    399    106   -626    210   -466   -720    275    394     45     96    359    117   -369   -294   -249 
     -     -3  -9682 -10724   -894  -1115   -701  -1378      *      * 
    89     31  -3421    320    203  -3742    901    617  -3492    991  -3437  -2510   1022   -323  -1120   -207   1035    776  -3043  -3604    -41   150
     -   -149   -500    233     43   -381    399    106   -626    210   -466   -720    275    394     45     96    359    117   -369   -294   -249 
     -     -3  -9682 -10724   -894  -1115   -701  -1378      *      * 
    90   -515  -3390    481    -83  -3698  -2929   1448   -436    431   -519   1095  -1569  -3022    378   2068   1020  -1889   -591  -3582  -2907   151
     -   -149   -500    233     43   -381    399    106   -626    210   -466   -720    275    394     45     96    359    117   -369   -294   -249 
     -     -3  -9682 -10724   -894  -1115   -701  -1378      *      * 
    91   2441   1269   -578  -3592    914  -3677  -2549   1013  -3256  -1916  -1266    248  -3739  -2938  -3169    173  -2118    512  -2519  -2169   152
     -   -149   -500    233     43   -381    399    106   -626    210   -466   -720    275    394     45     96    359    117   -369   -294   -249 
     -     -3  -9682 -10724   -894  -1115   -701  -1378      *      * 
    92  -2092  -3574   2289    196  -3890  -3013  -1709  -3644  -1311   -339  -2668   2770   -503    265     25  -1964   -199  -3194  -3757  -3065   153
     -   -149   -500    233     43   -381    399    106   -626    210   -466   -720    275    394     45     96    359    117   -369   -294   -249 
     -     -3  -9682 -10724   -894  -1115   -701  -1378      *      * 
    93  -2187  -2014  -4522  -3887    289  -3735  -2607    671  -3485    -87   3272   -290  -3784  -3110  -3289   -616   2418    422  -2474  -2132   154
     -   -149   -500    233     43   -381    399    106   -626    210   -466   -720    275    394     45     96    359    117   -369   -294   -249 
     -     -3  -9682 -10724   -894  -1115   -701  -1378      *      * 
    94  -2631  -2420  -4932   -875  -2496  -4269  -3224   2513  -3997  -2202   1645  -3900    525  -3662  -3853   -628  -2584   2492  -3098  -2743   155
     -   -149   -500    233     43   -381    399    106   -626    210   -466   -720    275    394     45     96    359    117   -369   -294   -249 
     -     -3  -9682 -10724   -894  -1115   -701  -1378      *      * 
    95  -2100  -3380  -2030   1107  -3649  -3088  -1724  -3342  -1258  -1065   3033  -1755   -579   1495   1988  -2016   1380  -2975  -3582  -2967   156
     -   -149   -500    233     43   -381    399    106   -626    210   -466   -720    275    394     45     96    359    117   -369   -294   -249 
     -     -3  -9682 -10724   -894  -1115   -701  -1378      *      * 
    96  -2336  -3818    720    -71   -402   -920  -1938  -3887  -1594  -3839  -2938  -1797  -3332    652  -2127   2544   1842  -3441  -4019  -3313   157
     -   -149   -500    233     43   -381    399    106   -626    210   -466   -720    275    394     45     96    359    117   -369   -294   -249 
     -     -3  -9682 -10724   -894  -1115   -701  -1378      *      * 
    97  -2878  -2698  -4842  -4305   3721  -4321    673  -2224  -3946   -134  -1910  -3768  -4356    170  -3799    272     67  -2153   1471    536   158
     -   -149   -500    233     43   -381    399    106   -626    210   -466   -720    275    394     45     96    359    117   -369   -294   -249 
     -     -3  -9682 -10724   -894  -1115   -701  -1378      *      * 
    98   -121  -2678    505  -1837  -2753   -591   2187   -305  -1717   -911  -1839   -175    452  -1633  -2120    884    939   1164  -3032    210   159
     -   -149   -500    233     43   -381    399    106   -626    210   -466   -720    275    394     45     96    359    117   -369   -294   -249 
     -   -217  -9682  -2854   -894  -1115   -701  -1378      *      * 
    99   -427  -3291    840    -80  -3608   -698   3296  -3357  -1044  -3306  -2384   2048  -2884   -998  -1553    891    -72   -469  -3478  -2794   160
     -   -149   -500    233     43   -381    399    106   -626    210   -466   -720    275    394     45     96    359    117   -369   -294   -249 
     -    -64  -9468  -4570   -894  -1115  -2356   -314      *      * 
   100  -1861  -2745  -2025   1713  -2882  -2941   1838   -876   1571   1099    223  -1704  -3023  -1260    936  -1884  -1796   -450  -3042  -2511   161
     -   -149   -500    233     43   -381    399    106   -626    210   -466   -720    275    394     45     96    359    117   -369   -294   -249 
     -     -3  -9407 -10449   -894  -1115   -837  -1184      *      * 
   101  -1865  -3200    627   1914  -3466    278  -1526   -316  -1130   -118  -2304    696  -2953    368     22  -1773  -1804   1048  -3417    360   162
     -   -149   -500    233     43   -381    399    106   -626    210   -466   -720    275    394     45     96    359    117   -369   -294   -249 
     -     -3  -9562 -10604   -894  -1115   -271  -2545      *      * 
   102    -12  -3396   -478   1222  -3706  -2927   1353    479    678   -254  -2488    101  -3020    389  -1677   1134  -1889    730  -3586  -2910   163
     -   -149   -500    233     43   -381    399    106   -626    210   -466   -720    275    394     45     96    359    117   -369   -294   -249 
     -     -3  -9682 -10724   -894  -1115   -701  -1378      *      * 
   103   -427  -2207   1087  -2801    197  -3508   1412    709   -576    799   1391   -557    517  -2395    332  -2533  -2062   -224  -2637   1493   164
     -   -149   -500    233     43   -381    399    106   -626    210   -466   -720    275    394     45     96    359    117   -369   -294   -249 
     -     -3  -9682 -10724   -894  -1115   -701  -1378      *      * 
   104     90  -3423   2114   1538  -3743   -602  -1585    121  -1167  -3439  -2513    103    507  -1126   -136   -430    753  -3044  -3607  -2925   165
     -   -149   -500    233     43   -381    399    106   -626    210   -466   -720    275    394     45     96    359    117   -369   -294   -249 
     -     -3  -9682 -10724   -894  -1115   -701  -1378      *      * 
   105    262  -3414    449    159    971  -2923    681  -3481    938   -292    771    670   -580   1135    735   -994  -1887     62  -3599  -2918   166
     -   -149   -500    233     43   -381    399    106   -626    210   -466   -720    275    394     45     96    359    117   -369   -294   -249 
     -     -3  -9682 -10724   -894  -1115   -701  -1378      *      * 
   106    160    939     17   1717    -19   -714  -2513   1192  -3193    154  -1250  -3181  -3717  -2885  -3124   -614     75    842   1369  -2149   167
     -   -149   -500    233     43   -381    399    106   -626    210   -466   -720    275    394     45     96    359    117   -369   -294   -249 
     -     -3  -9682 -10724   -894  -1115   -701  -1378      *      * 
   107  -1949  -3419    -86   1470   1123  -2922   1815  -3490    493   -482  -2509  -1558   1709   1045   -203    224  -1888  -3041  -3603  -2921   168
     -   -149   -500    233     43   -381    399    106   -626    210   -466   -720    275    394     45     96    359    117   -369   -294   -249 
     -   -237  -9682  -2736   -894  -1115   -701  -1378      *      * 
   108  -1765  -3235     75    343    503   1100  -1397   -493     30  -3251  -2325    327    644    405    203   1169    -22  -2857  -3419    142   169
     -   -149   -500    233     43   -381    399    106   -626    210   -466   -720    275    394     45     96    359    117   -369   -294   -249 
     -    -79  -9448  -4269   -894  -1115   -550  -1657      *      * 
   109  -1862  -3120  -1802    -16    877    365   2056  -3053    120   -906   1457  -1545    744    294   -183     62   1097   -673  -3355   -420   170
     -   -149   -500    233     43   -381    399    106   -626    210   -466   -720    275    394     45     96    359    117   -369   -294   -249 
     -   -643  -9551  -1481   -894  -1115  -1934   -438      *      * 
   110  -1396  -2866  -1238   1358  -3190  -2366   1912  -2938    314  -2881  -1956    788   1453   1440   1055    616  -1334  -2490  -3045  -2366   171
     -   -149   -500    233     43   -381    398    111   -627    210   -464   -721    275    396     45     96    359    117   -370   -295   -250 
     -   -638  -2210  -2823    -62  -4568  -2532   -274      *      * 
   111    157  -2791  -1150   2029  -3112   -494   2280  -2862   -530  -2807  -1881   1364  -2383    589    733    214  -1258  -2413  -2974  -2291   173
     -   -149   -500    233     43   -381    399    106   -626    210   -466   -720    275    394     45     96    359    117   -369   -294   -249 
     -     -5  -8813  -9855   -894  -1115   -201  -2941      *      * 
   112  -1041   1243   -167    621   -102  -2894    734   -764    284  -1047  -2383    159   1474  -1110    155    625    700   -555  -3490   -385   174
     -   -149   -500    233     43   -381    399    106   -626    210   -466   -720    275    394     45     96    359    117   -369   -294   -249 
     -     -3  -9619 -10661   -894  -1115  -1436   -666      *      * 
   113   -776  -3344  -1758     33  -3653  -1300   3692  -3396    101  -1052  -2437  -1518    -78    411    767   -947    638   -481  -3535    807   175
     -   -149   -500    233     43   -381    399    106   -626    210   -466   -720    275    394     45     96    359    117   -369   -294   -249 
     -     -3  -9619 -10661   -894  -1115   -379  -2113      *      * 
   114  -1089   1117    -90    527   -441   -695   1070  -1069    978  -1055  -2480   -452  -3022  -1135   2002    526   -615  -3001   1540   -441   176
     -   -149   -500    233     43   -381    399    106   -626    210   -466   -720    275    394     45     96    359    117   -369   -294   -249 
     -     -3  -9682 -10724   -894  -1115   -701  -1378      *      * 
   115  -2145   1259  -3411  -2823   1746  -3528   1746    706   1783  -2091    942  -2765  -3590   1658   1151  -2556  -2083   -156  -2656  -2274   177
     -   -149   -500    233     43   -381    399    106   -626    210   -466   -720    275    394     45     96    359    117   -369   -294   -249 
     -     -3  -9682 -10724   -894  -1115   -701  -1378      *      * 
   116  -1971  -3250  -1902    919    730  -2977   1824    221    933  -3233  -2360  -1646  -3068    415   2385  -1892    102   -851  -3479     47   178
     -   -149   -500    233     43   -381    399    106   -626    210   -466   -720    275    394     45     96    359    117   -369   -294   -249 
     -     -3  -9682 -10724   -894  -1115   -701  -1378      *      * 
   117   -574  -2629  -5191  -4561   3217  -4434  -3280    -31  -4171   1490    804  -4081  -4403  -3713  -3946  -3533  -2777   -444  -3006   1898   179
     -   -149   -500    233     43   -381    399    106   -626    210   -466   -720    275    394     45     96    359    117   -369   -294   -249 
     -     -3  -9682 -10724   -894  -1115   -701  -1378      *      * 
   118  -2195  -2125  -3989  -3368   1626  -3665   2187  -1634   1373    267  -1323  -3105  -3718  -2764   1628  -2727   -203   1322   1581  -2201   180
     -   -149   -500    233     43   -381    399    106   -626    210   -466   -720    275    394     45     96    359    117   -369   -294   -249 
     -     -3  -9682 -10724   -894  -1115   -701  -1378      *      * 
   119  -6104  -5249  -6968  -7168   4485  -6611  -3502  -3977  -6842   -750  -3298  -5770  -6485  -5665  -6241  -6215  -6015  -4605  -2719  -1599   181
     -   -149   -500    233     43   -381    399    106   -626    210   -466   -720    275    394     45     96    359    117   -369   -294   -249 
     -     -3  -9682 -10724   -894  -1115   -701  -1378      *      * 
   120  -4076  -6083   2769    152  -6223  -3894  -3296  -6185  -3625  -6026  -5411   3287  -4459  -2976   -183   -598  -4160  -5636  -6224  -5138   182
     -   -149   -500    233     43   -381    399    106   -626    210   -466   -720    275    394     45     96    359    117   -369   -294   -249 
     -     -3  -9682 -10724   -894  -1115   -701  -1378      *      * 
   121   -665  -2199  -4759  -4138  -2192  -3989  -2888   1897  -3747   1639   1056  -3636  -4027  -3378  -3558   -631    472   1753  -2743  -2398   183
     -   -149   -500    233     43   -381    399    106   -626    210   -466   -720    275    394     45     96    359    117   -369   -294   -249 
     -     -3  -9682 -10724   -894  -1115   -701  -1378      *      * 
   122  -2363  -3414  -2564  -2145     55   -610  -2440  -3969    518  -4019  -3144    903  -3586  -2037  -2535   2886   1080  -3468  -4243  -3653   184
     -   -149   -500    233     43   -381    399    106   -626    210   -466   -720    275    394     45     96    359    117   -369   -294   -249 
     -    -95  -9682  -4002   -894  -1115   -701  -1378      *      * 
   123    169  -3347    531   -126  -3668  -2848    844   -436    287  -3363  -2436    177  -2942   1995    681   1407   -132   -465  -3530  -2848   185
     -   -149   -500    233     43   -381    399    106   -626    210   -466   -720    275    394     45     96    359    117   -369   -294   -249 
     -     -3  -9590 -10632   -894  -1115   -314  -2352      *      * 
   124   -749  -2235  -4716    554  -2200  -4008  -2899   2819  -3721    860    691  -3631  -4042     65  -3554  -3099  -2366   1136  -2767  -2425   186
     -   -149   -500    233     43   -381    399    106   -626    210   -466   -720    275    394     45     96    359    117   -369   -294   -249 
     -     -3  -9682 -10724   -894  -1115   -701  -1378      *      * 
   125  -2734  -4085  -2074   1311  -4541   -248  -2322  -4285  -1890  -4233  -3374  -2164   3324  -1904   1067   -528  -2716  -3838  -4390    380   187
     -   -149   -500    233     43   -381    399    106   -626    210   -466   -720    275    394     45     96    359    117   -369   -294   -249 
     -     -3  -9682 -10724   -894  -1115   -701  -1378      *      * 
   126    144  -3420    305   1634  -3741  -2921    256  -3492    948  -1566  -2509    680  -3014    382   1047   -120    301    269  -3604  -2921   188
     -   -149   -500    233     43   -381    399    106   -626    210   -466   -720    275    394     45     96    359    117   -369   -294   -249 
     -    -89  -9682  -4096   -894  -1115   -701  -1378      *      * 
   127   -588  -3362   1533    228  -3681   1532    755  -3432    760  -3377  -2451   1794   -156  -1063  -1612  -1770  -1829   -469  -3545    300   189
     -   -149   -500    233     43   -381    399    106   -626    210   -466   -720    275    394     45     96    359    117   -369   -294   -249 
     -     -3  -9596 -10638   -894  -1115   -326  -2306      *      * 
   128   -709  -3431    211   2728  -3745    531  -1607  -3491  -1194   -246  -2523    101  -3039   -236     14  -1856  -1913     46  -3619  -2939   190
     -   -149   -500    233     43   -381    399    106   -626    210   -466   -720    275    394     45     96    359    117   -369   -294   -249 
     -     -3  -9682 -10724   -894  -1115   -701  -1378      *      * 
   129    593  -3289  -1865    879   -675   -787  -1621  -3266    478    267  -2394  -1616   -514    448   -224    175    971    528  -3508    241   191
     -   -149   -500    233     43   -381    399    106   -626    210   -466   -720    275    394     45     96    359    117   -369   -294   -249 
     -     -3  -9682 -10724   -894  -1115   -701  -1378      *      * 
   130   -455  -2102  -3828   -783  -2070  -3608  -2440    721   -408   1643    834    460   -540  -2697  -2985   -266  -2087   1728  -2546  -2184   192
     -   -149   -500    233     43   -381    399    106   -626    210   -466   -720    275    394     45     96    359    117   -369   -294   -249 
     -   -174  -9682  -3156   -894  -1115   -701  -1378      *      * 
   131  -1938  -2304  -2640  -2077  -2332   -552  -1947  -1905   -299   -599    978     -9   -390  -1807  -2247    673   2572   1208  -2702  -2269   193
     -   -149   -500    233     43   -381    399    106   -626    210   -466   -720    275    394     45     96    359    117   -369   -294   -249 
     -    -75  -9511  -4347   -894  -1115  -2156   -367      *      * 
   132   1595  -2174  -2727  -2159  -2187   -498  -1946  -1753  -1995    108   1053  -2241  -3254    383    856   1365   -708    755  -2581  -2163   194
     -   -149   -500    233     46   -381    398    105   -627    210   -463   -721    275    393     45     96    359    117   -370   -295   -250 
     -  -3585  -2664   -398    -59  -4635  -1033   -967      *      * 
   133  -1954  -2179  -2831  -2018  -1631  -2946   2037  -1642   -384   2528  -1107  -1921  -2968  -1075   1232  -2164  -1820  -1665  -2013  -1465   196
     -   -149   -500    233     43   -381    399    106   -626    210   -466   -720    275    394     45     96    359    117   -369   -294   -249 
     -    -10  -7803  -8845   -894  -1115  -3245   -161      *      * 
   134   1726  -1061  -2279  -1723   1128  -2280   2864   -663  -1508   -992   -323  -1625  -2410  -1311  -1661    501   -920    809  -1522  -1109   197
     -   -149   -500    233     43   -381    399    106   -626    210   -466   -720    275    394     45     96    359    117   -369   -294   -249 
     -     -8  -8020  -9062   -894  -1115  -4246    -78      *      * 
   135  -1591  -2851  -1548   1378  -3333  -2438   2146  -2952   1217  -2790  -1953  -1079  -2487   1690   2456  -1466  -1464  -2570  -2826  -2363   198
     -   -149   -500    233     43   -381    399    106   -626    210   -466   -720    275    394     45     96    359    117   -369   -294   -249 
     -     -8  -8020  -9062   -894  -1115    -48  -4923      *      * 
   136   3222  -2351  -4264  -1500  -2356  -3909  -2801   -370  -3209   -645  -1547  -3391  -3980  -3058   -200  -2997  -2384   -440  -2883  -2531   199
     -   -149   -500    233     43   -381    399    106   -626    210   -466   -720    275    394     45     96    359    117   -369   -294   -249 
     -     -3  -9682 -10724   -894  -1115   -701  -1378      *      * 
   137  -3430  -5073     65   3363  -5210  -3702  -2819  -5117  -2752  -5034    821  -2306  -4106   1201  -3380  -3183  -3438  -4664   2925  -4337   200
     -   -149   -500    233     43   -381    399    106   -626    210   -466   -720    275    394     45     96    359    117   -369   -294   -249 
     -     -3  -9682 -10724   -894  -1115   -701  -1378      *      * 
   138  -4376  -3951  -6761  -6167   2344  -6257  -5055    653   -454   2634  -1505  -5927  -5801  -5051  -5528  -5462  -4271   -311  -4169  -4144   201
     -   -149   -500    233     43   -381    399    106   -626    210   -466   -720    275    394     45     96    359    117   -369   -294   -249 
     -     -3  -9682 -10724   -894  -1115   -701  -1378      *      * 
   139  -3960  -4809  -4337   -342    429  -4601  -2610  -4930    -57  -4642  -3933  -3258  -4565    755   3734  -3838  -3701  -4667  -4490    420   202
     -   -149   -500    233     43   -381    399    106   -626    210   -466   -720    275    394     45     96    359    117   -369   -294   -249 
     -     -3  -9682 -10724   -894  -1115   -701  -1378      *      * 
   140  -4067  -3611  -1469  -6138  -3217  -6234  -5453   2485  -5944   1866   2325  -5896  -5909  -5436  -5803  -5493  -4017   1442  -4720  -4553   203
     -   -149   -500    233     43   -381    399    106   -626    210   -466   -720    275    394     45     96    359    117   -369   -294   -249 
     -     -3  -9682 -10724   -894  -1115   -701  -1378      *      * 
   141  -2268  -2258  -3813  -3200   2369  -3688  -2439  -1783    715    662  -1455  -3025  -3743  -2653   -201   -550    356  -1689  -2603   3097   204
     -   -149   -500    233     43   -381    399    106   -626    210   -466   -720    275    394     45     96    359    117   -369   -294   -249 
     -   -160  -9682  -3269   -894  -1115   -701  -1378      *      * 
   142  -2846  -3944  -2946  -2214    220  -1088  -2084   -361   2078  -3865  -3063  -2391    -72    414   3095  -2757  -2713  -3632  -3954  -3529   205
     -   -149   -500    233     43   -381    399    106   -626    210   -466   -720    275    394     45     96    359    117   -369   -294   -249 
     -  -1637  -9525   -563   -894  -1115  -2085   -388      *      * 
   143  -1714  -2880  -1443   -953  -3453  -2445   -939  -3065   2276  -2905  -2104  -1144  -2568   3082   -182    855  -1611  -2686  -2930  -2495   206
     -   -149   -500    233     43   -381    399    106   -626    210   -466   -720    275    394     45     96    359    117   -369   -294   -249 
     -     -9  -7897  -8939   -894  -1115   -137  -3468      *      * 
   144   -434   1093   1642   1246  -3668  -2873  -1532  -3414   1310   -491  -2444    155   -220    516  -1621  -1780  -1836   1090  -3541  -2862   207
     -   -149   -500    233     43   -381    399    106   -626    210   -466   -720    275    394     45     96    359    117   -369   -294   -249 
     -     -3  -9615 -10657   -894  -1115   -369  -2149      *      * 
   145    549    366    -20  -1248  -3735  -2922   1486  -3485    602  -3432  -2506  -1558   1992   1878   -539    624   -381  -3037  -3601    537   208
     -   -149   -500    233     43   -381    399    106   -626    210   -466   -720    275    394     45     96    359    117   -369   -294   -249 
     -     -3  -9682 -10724   -894  -1115   -701  -1378      *      * 
   146    582  -2246  -3251  -2674  -2236   -716    920    -49    658   1041    429   1116  -3540  -2301  -2678    -46    528    902  -2670  -2279   209
     -   -149   -500    233     43   -381    399    106   -626    210   -466   -720    275    394     45     96    359    117   -369   -294   -249 
     -     -3  -9682 -10724   -894  -1115   -701  -1378      *      * 
   147    766  -3419   1106    788  -3739  -2922  -1580  -1332    493  -1032  -2508   -386   1248    656    429    235   -791    -53  -3602  -2920   210
     -   -149   -500    233     43   -381    399    106   -626    210   -466   -720    275    394     45     96    359    117   -369   -294   -249 
     -   -123  -9682  -3636   -894  -1115   -701  -1378      *      * 
   148   -346  -3325    659    839  -3646    -34   1532  -3396    598   -129  -2414   1641   -412    860  -1573   -519  -1792    306  -3508  -2826   211
     -   -149   -500    233     43   -381    399    106   -626    210   -466   -720    275    394     45     96    359    117   -369   -294   -249 
     -   -119  -9562  -3680   -894  -1115  -1868   -462      *      * 
   149   1045  -3226  -1617  -1069  -3543    341  -1399  -3290    194   -374  -2317    210    510    410   1920    594   -197  -2846  -3412  -2733   212
     -   -149   -500    233     43   -381    399    106   -626    210   -466   -720    275    394     45     96    359    117   -369   -294   -249 
     -   -822  -9446  -1208   -894  -1115  -1394   -691      *      * 
   150  -1412  -1362  -3121  -2522   1959    969  -1711   -874    296    595   -560  -2297    440  -1979  -2262    548  -1353    435   2312  -1444   213
     -   -149   -500    233     43   -381    399    106   -626    210   -466   -720    275    394     45     96    359    117   -369   -294   -249 
     -   -432  -8751  -1964   -894  -1115  -3775   -109      *      * 
   151   -137  -2458    352   1475  -2762  -1989   -663  -2501    597  -2468  -1555   -632   2107   -210   -763   -911    729    143  -2654  -1979   214
     -   -149   -500    233     43   -381    399    106   -626    210   -466   -720    275    394     45     96    359    117   -369   -294   -249 
     -   -516  -8326  -1749   -894  -1115  -4095    -87      *      * 
   152   2121  -2113    580   -395  -2753  -1787   -792  -2484   -469  -2502  -1618   1058  -2040   -374   -971    546   1168  -2008  -2718  -2074   215
     -   -149   -500    233     43   -381    399    106   -626    210   -466   -720    275    394     45     96    359    117   -369   -294   -249 
     -    -10  -7819  -8861   -894  -1115  -4323    -74      *      * 
   153   -751  -1634    666   -359  -1782  -1825   -548  -1412   -271  -1587   -800    911  -1927   -201   -718    661   1054    825   3362  -1424   216
     -   -147   -500    233     43   -381    398    105   -627    210   -466   -721    275    393     45     98    361    117   -370   -295   -250 
     -   -851  -2890  -1686  -1871   -461  -1505   -627      *      * 
   154    222  -2552    201    766  -2873  -2050   -711  -2623    722  -2568  -1642    835  -2145   -252    616   1926    301  -2174  -2736  -2053   221
     -   -149   -500    233     43   -381    399    106   -626    210   -466   -720    275    394     45     96    359    117   -369   -294   -249 
     -     -6  -8460  -9502   -894  -1115   -507  -1754      *      * 
   155  -1809  -3258  -1630   -331  -3577   -665    892  -3320  -1011  -3273  -2356   2085   1398   -981   2503     27  -1749   -700  -3446  -2772   222
     -   -149   -500    233     43   -381    399    106   -626    210   -466   -720    275    394     45     96    359    117   -369   -294   -249 
     -     -3  -9424 -10466   -894  -1115   -165  -3208      *      * 
   156   1307  -3368  -1822    472   -692   -220    990  -3399    455  -1141    573  -1579   -507    -63   -615    627   1287   -828  -3565  -2897   223
     -   -149   -500    233     43   -381    399    106   -626    210   -466   -720    275    394     45     96    359    117   -369   -294   -249 
     -     -3  -9682 -10724   -894  -1115   -701  -1378      *      * 
   157   -487  -3417   -205   1432    997  -2922    396  -3486    291   -532  -2507    144  -3015    364    649   -402   1546   -537  -3601  -2919   224
     -   -149   -500    233     43   -381    399    106   -626    210   -466   -720    275    394     45     96    359    117   -369   -294   -249 
     -     -3  -9682 -10724   -894  -1115   -701  -1378      *      * 
   158   -507  -2021  -4384  -3757   2163    170   2205   -500  -3382  -1076  -1223  -3307  -3757   2203  -3229  -2785  -2114   1188  -2470   1616   225
     -   -149   -500    233     43   -381    399    106   -626    210   -466   -720    275    394     45     96    359    117   -369   -294   -249 
     -     -3  -9682 -10724   -894  -1115   -701  -1378      *      * 
   159  -1966  -3402  -1829  -1278    -86  -2944   1671  -3449   -382  -1681  -2495     99   -285    796   2720   -338   1530  -3017  -3591  -2920   226
     -   -149   -500    233     43   -381    399    106   -626    210   -466   -720    275    394     45     96    359    117   -369   -294   -249 
     -     -3  -9682 -10724   -894  -1115   -701  -1378      *      * 
   160  -4157  -3631  -6821  -6474  -3759  -6675  -6480   2896  -6428    -38   1748  -6335  -6295  -6138  -6482  -6057  -4133   2557  -5560  -5279   227
     -   -149   -500    233     43   -381    399    106   -626    210   -466   -720    275    394     45     96    359    117   -369   -294   -249 
     -     -3  -9682 -10724   -894  -1115   -701  -1378      *      * 
   161    224  -3418    702   1691  -3737  -2922  -1581  -3487  -1162   -505  -2507   1269  -3015    416    273   1046    320   -662  -3602  -2920   228
     -   -149   -500    233     43   -381    399    106   -626    210   -466   -720    275    394     45     96    359    117   -369   -294   -249 
     -     -3  -9682 -10724   -894  -1115   -701  -1378      *      * 
   162   -553  -2210  -4750  -4119  -2097  -3970  -2846   2202  -3722   1530   1022  -3616  -4000     32  -3520  -3060  -2339   1731   1712  -2353   229
     -   -149   -500    233     43   -381    399    106   -626    210   -466   -720    275    394     45     96    359    117   -369   -294   -249 
     -     -3  -9682 -10724   -894  -1115   -701  -1378      *      * 
   163  -6324  -5248  -6717  -7068   2392  -6597    774  -5176  -6623   1219  -4575  -5210  -6448  -5346  -5986  -5844  -6173  -5349  -2032   4005   230
     -   -149   -500    233     43   -381    399    106   -626    210   -466   -720    275    394     45     96    359    117   -369   -294   -249 
     -     -3  -9682 -10724   -894  -1115   -701  -1378      *      * 
   164  -2002  -3458   1272    873  -3781  -2972  -1619  -3524     37  -1131    673  -1608  -3063   2779   1919  -1883  -1938  -3082   1355  -2963   231
     -   -149   -500    233     43   -381    399    106   -626    210   -466   -720    275    394     45     96    359    117   -369   -294   -249 
     -     -3  -9682 -10724   -894  -1115   -701  -1378      *      * 
   165  -2231  -2061  -4518  -3888    253   -954  -2651   1849    828   1155  -1251  -3405  -3826    419  -3315  -2864  -2171   1978  -2531  -2188   232
     -   -149   -500    233     43   -381    399    106   -626    210   -466   -720    275    394     45     96    359    117   -369   -294   -249 
     -     -3  -9682 -10724   -894  -1115   -701  -1378      *      * 
   166  -2169  -2013  -4399  -3771  -1969  -3704  -2569    822  -3391   1638   1417  -3312   -299    420   1158   -623   -397    382  -2469   1649   233
     -   -149   -500    233     43   -381    399    106   -626    210   -466   -720    275    394     45     96    359    117   -369   -294   -249 
     -    -55  -9682  -4784   -894  -1115   -701  -1378      *      * 
   167  -1927  -3399   1215    -24  -3721   -827  -1555  -3471   2306  -3414  -2489  -1531  -2990   1968    921    325  -1866   -586  -3581  -2899   234
     -   -149   -500    233     43   -381    399    106   -626    210   -466   -720    275    394     45     96    359    117   -369   -294   -249 
     -     -3  -9630 -10672   -894  -1115  -1340   -725      *      * 
   168   -445   1122     -5   1303  -3700    185    489  -3450   -222  -3395  -2468    835   1992     88      2   -572    -87   -797  -3562  -2879   235
     -   -149   -500    233     43   -381    399    106   -626    210   -466   -720    275    394     45     96    359    117   -369   -294   -249 
     -     -3  -9630 -10672   -894  -1115   -409  -2017      *      * 
   169    285  -3409    508  -1251  -3725   1308   1530  -1316   -155   -969    739     26   1207    553    -20   -567   -128  -3029  -3596   -444   236
     -   -149   -500    233     43   -381    399    106   -626    210   -466   -720    275    394     45     96    359    117   -369   -294   -249 
     -     -3  -9682 -10724   -894  -1115   -701  -1378      *      * 
   170    603  -3418   -332   -241  -3738   -783    864  -3488    513   -524  -2507    -48  -3015   1262  -1668   1718    378     -4  -3602  -2920   237
     -   -149   -500    233     43   -381    399    106   -626    210   -466   -720    275    394     45     96    359    117   -369   -294   -249 
     -    -89  -9682  -4090   -894  -1115   -701  -1378      *      * 
   171    865  -3351   1489    -42  -3671    736   1354  -3422    702  -1327  -2440   1638  -2946  -1052   -135  -1760   -244  -2973   1524  -2852   238
     -   -149   -500    233     43   -381    399    106   -626    210   -466   -720    275    394     45     96    359    117   -369   -294   -249 
     -     -3  -9596 -10638   -894  -1115  -1632   -562      *      * 
   172   -325  -3326  -1740    -14    -39   1663  -1520   -766   -201  -3336  -2418    482   -255  -1064   2000     59    417  -2941  -3516  -2841   239
     -   -149   -500    233     43   -381    399    106   -626    210   -466   -720    275    394     45     96    359    117   -369   -294   -249 
     -   -287  -9596  -2480   -894  -1115   -983  -1018      *      * 
   173     23  -3159    809    616  -3474  -2672   1027  -3221   -916   -374  -2250   1112  -2766   1272  -1423   1718  -1637    159  -3345  -2666   240
     -   -149   -500    233     43   -381    399    106   -626    210   -466   -720    275    394     45     96    359    117   -369   -294   -249 
     -   -401  -9353  -2052   -894  -1115  -2765   -230      *      * 
   174   -413  -2875     77    199  -3196  -2376   1232  -2946    255  -2891   1212    100   1232    322   1511    944    417  -2497  -3058  -2375   241
     -   -149   -500    233     43   -381    399    106   -626    210   -466   -720    275    394     45     96    359    117   -369   -294   -249 
     -   -164  -8956  -3247   -894  -1115  -3542   -129      *      * 
   175    458  -2586   1699    422     -3   1111   1648  -2531   -599   -445  -1696   -983  -2405   -552  -1092    231  -1248  -2167  -2817    443   242
     -   -149   -500    233     43   -381    399    106   -626    210   -466   -720    275    394     45     96    359    117   -369   -294   -249 
     -  -1577  -8797   -594   -894  -1115  -3728   -113      *      * 
   176    800  -2052   -141   1701  -2389    676   2669  -2122    -30  -2126  -1260   -194  -1713     66   -541   -595   -680  -1712  -2342  -1667   243
     -   -149   -502    234     53   -383    401    104   -628    211   -465   -709    273    392     43     94    357    115   -369   -296   -251 
     -   -568  -1634  -8277  -3328   -151  -1795   -491      *      * 
   177   -161  -2211  -1094   -535  -2425  -2108   -769  -2090   1295   -830    933   -810   2436   -363    548    597  -1020  -1777  -2465  -1877   255
     -   -149   -500    233     43   -381    399    106   -626    210   -466   -720    275    394     45     96    359    117   -369   -294   -249 
     -   -135  -8352  -3535   -894  -1115  -4079    -88      *      * 
   178  -1626  -1540  -3898  -3413  -1869  -3124  -2556   2201  -3122  -1428   -965  -2950  -3338  -2842  -3069   2133    658   1472  -2549  -2184   256
     -   -149   -500    233     43   -381    399    106   -626    210   -466   -720    275    394     45     96    359    117   -369   -294   -249 
     -     -7  -8224  -9266   -894  -1115   -147  -3370      *      * 
   179   -437  -3311  -1774    791  -3606  -2886  -1547  -3339     50    486  -2407   -406   -249    889     91   -454   1610  -1054   2263   1131   257
     -   -149   -500    233     43   -381    399    106   -626    210   -466   -720    275    394     45     96    359    117   -369   -294   -249 
     -     -3  -9618 -10661   -894  -1115  -1442   -662      *      * 
   180    313  -2681  -2278   -215   1450  -3113  -1821  -2374    -15  -1029    396  -1941   -278  -1527   2828  -1004   -534   -372  -3024  -2522   258
     -   -149   -500    233     43   -381    399    106   -626    210   -466   -720    275    394     45     96    359    117   -369   -294   -249 
     -     -3  -9618 -10661   -894  -1115   -377  -2120      *      * 
   181  -2313  -2133  -4640  -4010    247  -3860  -2697    -16  -3609   2176  -1261  -3497  -3900   -473  -3408    185  -2252   -288  -2528   2869   259
     -   -149   -500    233     43   -381    399    106   -626    210   -466   -720    275    394     45     96    359    117   -369   -294   -249 
     -     -3  -9682 -10724   -894  -1115   -701  -1378      *      * 
   182   -578  -2364  -4944  -4343  -2379  -4151  -3129   1828  -3964   2451  -1558  -3836  -4207  -3596  -3781   -710    572   -334  -2977  -2636   260
     -   -149   -500    233     43   -381    399    106   -626    210   -466   -720    275    394     45     96    359    117   -369   -294   -249 
     -     -3  -9682 -10724   -894  -1115   -701  -1378      *      * 
   183  -2918  -4525   3133    550  -4803    750    693  -4601   -241  -4523  -3660  -2069  -3755    362  -2813    874  -2896  -4130  -4696  -3915   261
     -   -149   -500    233     43   -381    399    106   -626    210   -466   -720    275    394     45     96    359    117   -369   -294   -249 
     -     -3  -9682 -10724   -894  -1115   -701  -1378      *      * 
   184  -2050  -2611  -2500     16  -2674    -92  -1962   -251  -1817   -825  -1782   -192   -291  -1724  -2200   2184   1656    380  -2982  -2510   262
     -   -149   -500    233     43   -381    399    106   -626    210   -466   -720    275    394     45     96    359    117   -369   -294   -249 
     -     -3  -9682 -10724   -894  -1115   -701  -1378      *      * 
   185  -2319  -3684  -2230  -1635  -4040   -664  -1829  -3738   1908  -1141  -2782     55  -3340   1186   2853  -2207   -264   -603  -3805  -3209   263
     -   -149   -500    233     43   -381    399    106   -626    210   -466   -720    275    394     45     96    359    117   -369   -294   -249 
     -     -3  -9682 -10724   -894  -1115   -701  -1378      *      * 
   186   -870  -2065  -4032  -3425  -2028  -3646  -2490    -54  -1125   1158  -1265    633   -298  -2824  -3080    666   1799   1168  -2515    311   264
     -   -149   -500    233     43   -381    399    106   -626    210   -466   -720    275    394     45     96    359    117   -369   -294   -249 
     -     -3  -9682 -10724   -894  -1115   -701  -1378      *      * 
   187   -153  -3242  -6247  -5814  -3685  -5829  -5238    980  -5626   1266  -2541  -5490  -5698  -5412  -5613  -5071    533   2907  -4892  -4478   265
     -   -149   -500    233     43   -381    399    106   -626    210   -466   -720    275    394     45     96    359    117   -369   -294   -249 
     -     -3  -9682 -10724   -894  -1115   -701  -1378      *      * 
   188   -653  -3420    762  -1247  -3740    691   1822  -3491    577  -3436  -2509  -1557    449    -91   1074    811    841  -3042   2343  -2921   266
     -   -149   -500    233     43   -381    399    106   -626    210   -466   -720    275    394     45     96    359    117   -369   -294   -249 
     -    -64  -9682  -4561   -894  -1115   -701  -1378      *      * 
   189   1743  -2555  -2465  -1908  -2619      3   2397   -171  -1779   -136  -1729  -2089   1129   -161  -2160    506    331  -2035  -2929  -2459   267
     -   -149   -500    233     43   -381    399    106   -626    210   -466   -720    275    394     45     96    359    117   -369   -294   -249 
     -   -547  -9620  -1670   -894  -1115  -1425   -672      *      * 
   190  -1498  -2850    375   -846  -3123    687   1418  -2840   -757   -629  -1953  -1148    175   -714   1948   1152     74   -261  -3064  -2412   268
     -   -149   -500    233     43   -381    399    106   -626    210   -466   -720    275    394     45     96    359    117   -369   -294   -249 
     -     -4  -9078 -10120   -894  -1115    -90  -4043      *      * 
   191    567  -3419   1453    -12  -3740     57  -1580   -578    769  -1743    738   1604  -3014    403    -29   -270    268  -3041  -3603  -2920   269
     -   -149   -500    233     43   -381    399    106   -626    210   -466   -720    275    394     45     96    359    117   -369   -294   -249 
     -     -3  -9682 -10724   -894  -1115   -701  -1378      *      * 
   192   -861  -3420   1283   1126  -3741   -659   1808  -3492  -1160  -3436  -2509    805   -286    365    -19   1143   -438   -178  -3604    229   270
     -   -149   -500    233     43   -381    399    106   -626    210   -466   -720    275    394     45     96    359    117   -369   -294   -249 
     -     -3  -9682 -10724   -894  -1115   -701  -1378      *      * 
   193    144  -3426   1026    683  -3744   1356  -1596  -3493   -272  -3442  -2518  -1570    503  -1138  -1688    450   1555   -107  -3613  -2932   271
     -   -149   -500    233     43   -381    400    105   -626    210   -466   -721    275    394     45     96    359    119   -369   -295   -250 
     -  -3707  -4462   -188   -986  -1014   -701  -1378      *      * 
   194   -318   4284  -2578  -2585  -2535   2434  -2079  -2187  -2383  -2554  -1825  -1675  -1861  -2143  -2313   -581   -717  -1524  -2707  -2567   274
     -   -149   -500    233     43   -381    399    106   -626    210   -466   -720    275    394     45     96    359    117   -369   -294   -249 
     -    -21  -6653  -7695   -894  -1115   -645  -1472      *      * 
   195  -1681  -3152    167   1855  -3474   2191  -1287    -65     86  -3163  -2246  -1240  -2720    232    876  -1554  -1621  -2775  -3327  -2647   275
     -   -149   -500    233     43   -381    399    106   -626    210   -466   -720    275    394     45     96    359    117   -369   -294   -249 
     -     -4  -9137 -10179   -894  -1115    -97  -3941      *      * 
   196  -2921  -3504  -5755  -6050  -4797  -3785  -4959  -5802  -5686  -5931  -5133  -4494  -4575  -5332  -5412   -422    409  -4651   6059  -4544   276
     -   -149   -500    233     43   -381    399    106   -626    210   -466   -720    275    394     45     96    359    117   -369   -294   -249 
     -     -3  -9682 -10724   -894  -1115   -701  -1378      *      * 
   197  -2154  -2704  -2607   1795  -2763  -3325   1257  -2348   -117   1943    709  -2214  -3401    266  -2125  -2300  -2089    787  -3056  -2596   277
     -   -149   -500    233     43   -381    399    106   -626    210   -466   -720    275    394     45     96    359    117   -369   -294   -249 
     -     -3  -9682 -10724   -894  -1115   -701  -1378      *      * 
   198   -461  -2062  -4256    645  -2027  -3711  -2571    269  -3297   -540    939  -3261  -3763  -2974  -3198   2168    312   1697  -2526  -2176   278
     -   -149   -500    233     43   -381    399    106   -626    210   -466   -720    275    394     45     96    359    117   -369   -294   -249 
     -     -3  -9682 -10724   -894  -1115   -701  -1378      *      * 
   199  -4949  -4365  -7387  -6873   4061  -7178  -5868    673  -6699    689  -1623  -6847  -6355  -5610  -6277  -6541  -4829   -200  -4539  -4509   279
     -   -149   -500    233     43   -381    399    106   -626    210   -466   -720    275    394     45     96    359    117   -369   -294   -249 
     -     -3  -9682 -10724   -894  -1115   -701  -1378      *      * 
   200  -4253  -6380   3762   -207  -6472  -3941  -3417  -6492  -3894  -6308  -5783   1570    228  -3116  -4964  -3838  -4364  -5914  -6516  -5335   280
     -   -149   -500    233     43   -381    399    106   -626    210   -466   -720    275    394     45     96    359    117   -369   -294   -249 
     -     -3  -9682 -10724   -894  -1115   -701  -1378      *      * 
   201  -4154  -3627  -6820  -6475  -3771  -6675  -6493   1888  -6430    117    898  -6335  -6298  -6148  -6488  -6059  -4131   3256  -5575  -5288   281
     -   -149   -500    233     43   -381    399    106   -626    210   -466   -720    275    394     45     96    359    117   -369   -294   -249 
     -     -3  -9682 -10724   -894  -1115   -701  -1378      *      * 
   202  -2374  -2974  -2816  -2253   -177  -3479  -2187  -2728   -130  -2938  -2210  -2405  -3593     35  -2149   1074   3194  -2534   2589  -2694   282
     -   -149   -500    233     43   -381    399    106   -626    210   -466   -720    275    394     45     96    359    117   -369   -294   -249 
     -     -3  -9682 -10724   -894  -1115   -701  -1378      *      * 
   203    636  -3421   1317    603  -3742   -869  -1580  -3493    625  -3437  -2510    211   1672  -1120    -29    888   -180  -1263  -3604  -2921   283
     -   -149   -500    233     43   -381    399    106   -626    210   -466   -720    275    394     45     96    359    117   -369   -294   -249 
     -     -3  -9682 -10724   -894  -1115   -701  -1378      *      * 
   204   2571    794  -5008  -4558  -2909   -608  -3391  -2449  -4181     30  -2145  -3770  -4051  -3798  -3993   -989   1869    408  -3392  -3068   284
     -   -149   -500    233     43   -381    399    106   -626    210   -466   -720    275    394     45     96    359    117   -369   -294   -249 
     -     -3  -9682 -10724   -894  -1115   -701  -1378      *      * 
   205   -434  -2021  -4536  -3902    201  -1214  -2621    611  -3500    880  -1226  -3390  -3795  -3125  -3303    612   -224   2586  -2488  -2145   285
     -   -149   -500    233     43   -381    399    106   -626    210   -466   -720    275    394     45     96    359    117   -369   -294   -249 
     -     -3  -9682 -10724   -894  -1115   -701  -1378      *      * 
   206   -107  -3416    578  -1249  -3735  -2923   2100  -1443     11  -1924    900   1856  -3016   1766   1761   -412  -1887  -3037  -3601  -2919   286
     -   -149   -500    233     43   -381    399    106   -626    210   -466   -720    275    394     45     96    359    117   -369   -294   -249 
     -     -3  -9682 -10724   -894  -1115   -701  -1378      *      * 
   207  -1948    181   -128    813    -59  -2922   1622  -3483  -1162  -1690  -2505    906   -286    905   2357   -332   -216  -3036  -3600    283   287
     -   -149   -500    233     43   -381    399    106   -626    210   -466   -720    275    394     45     96    359    117   -369   -294   -249 
     -     -3  -9682 -10724   -894  -1115   -701  -1378      *      * 
   208  -6034  -5117  -6725  -6937    487  -6578  -2934  -4355  -6386   -536  -3694  -5291  -6385     94  -5844  -5840  -5895  -4795   5999  -1008   288
     -   -149   -500    233     43   -381    399    106   -626    210   -466   -720    275    394     45     96    359    117   -369   -294   -249 
     -     -3  -9682 -10724   -894  -1115   -701  -1378      *      * 
   209  -2163  -2083  -3991  -3383  -2047  -3645  -2482   -437   -452   1963    761  -3107   -297    128   1176  -2705    636   1149  -2531  -2175   289
     -   -149   -500    233     43   -381    399    106   -626    210   -466   -720    275    394     45     96    359    117   -369   -294   -249 
     -    -71  -9682  -4409   -894  -1115   -701  -1378      *      * 
   210    343  -3239    253  -1259  -3506  -2900   1678  -1127   1301     -1    275    174  -2992   1093   -650    674  -1843    382   1560  -2808   290
     -   -149   -500    233     43   -381    399    106   -626    210   -466   -720    275    394     45     96    359    117   -369   -294   -249 
     -     -3  -9613 -10655   -894  -1115   -364  -2165      *      * 
   211   -514  -3420    550   -569  -3742   -869   1330  -3492    960  -1064  -2510   1843  -3014   1598    988    205   -681  -3042  -3604    254   291
     -   -149   -500    233     43   -381    399    106   -626    210   -466   -720    275    394     45     96    359    117   -369   -294   -249 
     -     -3  -9682 -10724   -894  -1115   -701  -1378      *      * 
   212    164  -3430   -127  -1254  -3751    626    166  -3501   1429  -3445  -2519  -1564   2352    391    237    710  -1896  -3052  -3612  -2930   292
     -   -149   -500    233     43   -381    399    106   -626    210   -466   -720    275    394     45     96    359    117   -369   -294   -249 
     -     -3  -9682 -10724   -894  -1115   -701  -1378      *      * 
   213  -1960  -3433   -331   1550  -3754    634   1554  -3505    909   -524  -2522    103  -3025   2425    473  -1840  -1899  -3055  -3615  -2933   293
     -   -149   -500    233     43   -381    399    106   -626    210   -466   -720    275    394     45     96    359    117   -369   -294   -249 
     -     -3  -9682 -10724   -894  -1115   -701  -1378      *      * 
   214   -498   1090  -1857    904  -3574  -2952   1068  -1269    724    199    683   -406    965  -1175    467    829    203  -2898  -3518   -225   294
     -   -149   -500    233     43   -381    399    106   -626    210   -466   -720    275    394     45     96    359    117   -369   -294   -249 
     -     -3  -9682 -10724   -894  -1115   -701  -1378      *      * 
   215  -1967   1089    -79  -1298  -3641  -2952  -1613   -748     -4   -373  -2452   3385  -3045    391     14   -127  -1905  -2957  -3556  -2896   295
     -   -149   -500    233     43   -381    399    106   -626    210   -466   -720    275    394     45     96    359    117   -369   -294   -249 
     -     -3  -9682 -10724   -894  -1115   -701  -1378      *      * 
   216  -2107  -2273  -3169    775    210   -928   2749  -1826  -2407   1680    336  -2608  -3519    199   -211  -2463   -239   -237  -2694    730   296
     -   -149   -500    233     43   -381    399    106   -626    210   -466   -720    275    394     45     96    359    117   -369   -294   -249 
     -     -3  -9682 -10724   -894  -1115   -701  -1378      *      * 
   217  -1986  -3446    213    -61  -3763   2873  -1614  -3509      2  -1118  -2537  -1589   -222    284    -21  -1867  -1925   -841  -3630  -2951   297
     -   -149   -500    233     43   -381    399    106   -626    210   -466   -720    275    394     45     96    359    117   -369   -294   -249 
     -     -3  -9682 -10724   -894  -1115   -701  -1378      *      * 
   218  -2551  -2357  -4892  -4259   2166  -4121  -2986   1390  -3862   2051   1093    780  -4130  -3448   -308  -3213  -2488   -508  -2784  -2477   298
     -   -149   -500    233     43   -381    399    106   -626    210   -466   -720    275    394     45     96    359    117   -369   -294   -249 
     -     -3  -9682 -10724   -894  -1115   -701  -1378      *      * 
   219    215  -3379  -1830   1316  -3679   -785  -1601  -3414    952    133  -2474  -1586  -3034   2090   1291  -1851  -1899     66  -3574    234   299
     -   -149   -500    233     43   -381    399    106   -626    210   -466   -720    275    394     45     96    359    117   -369   -294   -249 
     -     -3  -9682 -10724   -894  -1115   -701  -1378      *      * 
   220    164  -3594  -6717  -6330  -3604  -6462  -6045   2462  -6225   2308  -2359  -6134  -6136  -5874  -6210  -5792  -4061    826  -5257  -5002   300
     -   -149   -500    233     43   -381    399    106   -626    210   -466   -720    275    394     45     96    359    117   -369   -294   -249 
     -     -3  -9682 -10724   -894  -1115   -701  -1378      *      * 
   221   -202    300  -1810   1794  -3700   -695  -1589  -3441     51  -3402  -2484  -1569  -3022   1082    717   1421  -1889   -830   2478    308   301
     -   -149   -500    233     43   -381    399    106   -626    210   -466   -720    275    394     45     96    359    117   -369   -294   -249 
     -     -3  -9682 -10724   -894  -1115   -701  -1378      *      * 
   222    892   1650  -4513   -629  -2012   -717  -2642    591  -3494     -1  -1254  -3395   -441  -3128  -3314  -2848  -2157   2722  -2522  -2178   302
     -   -149   -500    233     43   -381    399    106   -626    210   -466   -720    275    394     45     96    359    117   -369   -294   -249 
     -    -68  -9682  -4482   -894  -1115   -701  -1378      *      * 
   223    -11  -3365   -417   1565  -3685   -608   2808  -1267  -1110  -3381  -2455   -226  -2963    516    669    386   -225    -33  -3549     88   303
     -   -149   -500    233     43   -381    399    106   -626    210   -466   -720    275    394     45     96    359    117   -369   -294   -249 
     -     -3  -9617 -10659   -894  -1115  -1457   -653      *      * 
   224   -476   3212  -3186   -409  -2186   -648   2251    667  -2414   -978  -1385  -2601  -3483   -262  -2617    556   1362    622  -2620  -2227   304
     -   -149   -500    233     43   -381    399    106   -626    210   -466   -720    275    394     45     96    359    117   -369   -294   -249 
     -    -93  -9617  -4031   -894  -1115  -1457   -653      *      * 
   225  -1859  -2944  -1890    669  -3127      2  -1582   -527    -10    999   1603  -1615   1687    512    556   -483  -1799   -600  -3217  -2630   305
     -   -149   -500    233     43   -381    399    106   -626    210   -466   -720    275    394     45     96    359    117   -369   -294   -249 
     -     -3  -9527 -10569   -894  -1115   -232  -2752      *      * 
   226   -487   3478   1834   -379  -3738     71   1770  -3488  -1163  -1092  -2508    554  -3016    382    649   -430  -1888  -3040  -3603  -2921   306
     -   -149   -500    233     43   -381    399    106   -626    210   -466   -720    275    394     45     96    359    117   -369   -294   -249 
     -     -3  -9682 -10724   -894  -1115   -701  -1378      *      * 
   227    127    745    928    528  -3738   1002    616  -3488    649  -1032    199   -277   -419   1507  -1668    211  -1887   -627  -3602  -2920   307
     -   -149   -500    233     43   -381    399    106   -626    210   -466   -720    275    394     45     96    359    117   -369   -294   -249 
     -  -1208  -9682   -822   -894  -1115   -701  -1378      *      * 
   228   -225  -2495   1847   -413  -2789  -2073   -735  -2521    745   -444   1341   1070    542   -284   -829     87    645  -2103  -2696  -2030   308
     -   -149   -500    233     43   -381    399    106   -626    210   -466   -720    275    394     45     96    359    117   -369   -294   -249 
     -   -335  -8480  -2291   -894  -1115  -3997    -93      *      * 
   229   -971  -2384   -843    970  -2701    212   -577  -2429   2157    -21  -1479   -584  -2030    828    428   -859   -905  -2005  -2558    810   309
     -   -149   -500    232     42   -381    399    105   -627    210   -467   -721    276    395     45     98    360    120   -370   -295   -250 
     -  -3317   -568  -2150    -35  -5394  -4186    -82      *      * 
   230   1249  -1227  -1321   -773  -1298    672   2134   -889   -638  -1155   -435   -921    836   -535   -993   -934   -702    587  -1636    946   311
     -   -149   -500    233     43   -381    399    106   -626    210   -466   -720    275    394     45     96    359    117   -369   -294   -249 
     -    -10  -7788  -8830   -894  -1115  -4334    -73      *      * 
   231   -936  -1755  -1100   -671  -2067  -1925   -836  -1712   -496    469  -1110   -867   2344   2149   -864    509   -940  -1444  -2246  -1725   312
     -   -149   -500    233     43   -381    399    106   -626    210   -466   -720    275    394     45     96    359    117   -369   -294   -249 
     -    -10  -7788  -8830   -894  -1115  -4334    -73      *      * 
   232  -1295  -2726   -559   1149  -3073   2038   2202  -2800   1666  -2715  -1858   -632  -2197   -321   -626  -1142  -1237  -2376  -2848  -2205   313
     -   -149   -500    233     43   -381    399    106   -626    210   -466   -720    275    394     45     96    359    117   -369   -294   -249 
     -    -10  -7788  -8830   -894  -1115  -1191   -831      *      * 
   233  -1753  -2960  -1742  -1133    577  -2716   2355  -2922   1577    746  -2073  -1387    133   1556   1534  -1672  -1667  -2576  -3106  -2552   314
     -   -149   -500    233     43   -381    399    106   -626    210   -466   -720    275    394     45     96    359    117   -369   -294   -249 
     -     -5  -8891  -9933   -894  -1115    -75  -4302      *      * 
   234   -497  -3476  -1795   1480  -3797   -306   3272  -3548  -1220  -3493  -2570   1278  -3060    394  -1730    942    803  -3099  -3662  -2976   315
     -   -149   -500    233     43   -381    399    106   -626    210   -466   -720    275    394     45     96    359    117   -369   -294   -249 
     -     -3  -9682 -10724   -894  -1115   -701  -1378      *      * 
   235  -2161  -2043  -4177   -601    718   -752    602   1392  -3227    480   1061   -103   -441  -2911    487  -2740    115   1738  -2495  -2144   316
     -   -149   -500    233     43   -381    399    106   -626    210   -466   -720    275    394     45     96    359    117   -369   -294   -249 
     -     -3  -9682 -10724   -894  -1115   -701  -1378      *      * 
   236   -653  -3410   1473  -1251   -164    885  -1583  -3474      9  -1030  -2501   1100  -3017    919   1696   -393   -205   -905  -3596  -2916   317
     -   -149   -500    233     43   -381    399    106   -626    210   -466   -720    275    394     45     96    359    117   -369   -294   -249 
     -     -3  -9682 -10724   -894  -1115   -701  -1378      *      * 
   237    822  -2325  -3033    282  -2329  -3414   1840    982  -2291    295  -1510   -270   2454  -2142  -2549  -2416   -197   -733  -2738  -2330   318
     -   -149   -500    233     43   -381    399    106   -626    210   -466   -720    275    394     45     96    359    117   -369   -294   -249 
     -   -111  -9682  -3778   -894  -1115   -701  -1378      *      * 
   238   -402   1125   1273   -115    -25    318  -1497  -3391    217  -3341  -2417  -1475  -2931  -1039   1634   1459    525  -2946  -3512  -2832   319
     -   -149   -500    233     43   -381    399    106   -626    210   -466   -720    275    394     45     96    359    117   -369   -294   -249 
     -     -3  -9574 -10616   -894  -1115   -288  -2468      *      * 
   239    -19  -3414    637  -1249  -3732   -694    991  -3481    -53   1069    468    609  -3016    392   1965   -867   -155  -3034  -3599  -2918   320
     -   -149   -500    233     43   -381    399    106   -626    210   -466   -720    275    394     45     96    359    117   -369   -294   -249 
     -     -3  -9682 -10724   -894  -1115   -701  -1378      *      * 
   240   1754  -3369    489  -1272  -3668   -933  -1595   -565      1  -3376  -2465   -107  -3027    215   -214    981   -205    776   1570  -2898   321
     -   -149   -500    233     43   -381    399    106   -626    210   -466   -720    275    394     45     96    359    117   -369   -294   -249 
     -     -3  -9682 -10724   -894  -1115   -701  -1378      *      * 
   241   -679  -2073   -740  -3379  -2037   1791    846    513  -3078   1152  -1272  -3103   -298  -2795  -3058   -552   -396    471  -2521   1223   322
     -   -149   -500    233     43   -381    399    106   -626    210   -466   -720    275    394     45     96    359    117   -369   -294   -249 
     -     -3  -9682 -10724   -894  -1115   -701  -1378      *      * 
   242   -662  -2672   1339   -261  -2745   -683    347    212  -1725   1536  -1834  -2050   -383  -1640  -2127    190    350    421  -3027  -2539   323
     -   -149   -500    233     43   -381    399    106   -626    210   -466   -720    275    394     45     96    359    117   -369   -294   -249 
     -     -3  -9682 -10724   -894  -1115   -701  -1378      *      * 
   243  -2119  -2220  -3340   -686    165   -332    919   1986   -366    -99  -1411  -2720   1183   1358  -2728  -2520  -2059   1277  -2648  -2262   324
     -   -149   -500    233     43   -381    399    106   -626    210   -466   -720    275    394     45     96    359    117   -369   -294   -249 
     -     -3  -9682 -10724   -894  -1115   -701  -1378      *      * 
   244    127  -3421    161    834  -3742   1487    863   -444    872  -3437  -2510    -47    973    813  -1669  -1828    539  -3043  -3604  -2922   325
     -   -149   -500    233     43   -381    399    106   -626    210   -466   -720    275    394     45     96    359    117   -369   -294   -249 
     -    -55  -9682  -4777   -894  -1115   -701  -1378      *      * 
   245  -1907  -3378  -1755    448  -3698    540   1257  -3448   1231   -200  -2467    651    701    850   1331   -952  -1846    246  -3561  -2879   326
     -   -150   -501    233     42   -377    398    105   -627    209   -465   -721    274    393     48     97    358    118   -365   -295   -250 
     -   -624  -2150  -2990   -678  -1415  -1342   -724      *      * 
   246    126  -3228    311     -3    883    321   1314  -3299   1353  -3244  -2317    -49    810    655    632  -1635    -42   -715  -3411  -2728   330
     -   -149   -500    233     43   -381    399    106   -626    210   -466   -720    275    394     45     96    359    117   -369   -294   -249 
     -     -3  -9436 -10478   -894  -1115   -561  -1634      *      * 
   247   -406  -3363    348  -1193   1324   1282   1648  -3432   -206  -3378  -2452    709   -232    281    450    579   -331   -608  -3547  -2865   331
     -   -149   -500    233     43   -381    399    106   -626    210   -466   -720    275    394     45     96    359    117   -369   -294   -249 
     -     -3  -9613 -10655   -894  -1115   -364  -2165      *      * 
   248   -443  -3432   1167   1189  -3753  -2930  -1590  -3503    289  -3447  -2521    123   1936  -1131    725  -1839   -388  -3054   3604  -2932   332
     -   -149   -500    233     43   -381    399    106   -626    210   -466   -720    275    394     45     96    359    117   -369   -294   -249 
     -     -3  -9682 -10724   -894  -1115   -701  -1378      *      * 
   249    647  -3410    658   1078  -3726   -870  -1583   -441  -1165  -3424  -2500  -1561    341   1767     -2   -264   1036   -905  -3596    731   333
     -   -149   -500    233     43   -381    399    106   -626    210   -466   -720    275    394     45     96    359    117   -369   -294   -249 
     -     -3  -9682 -10724   -894  -1115   -701  -1378      *      * 
   250  -1948  -3421   1127    392  -3742    191   1706  -3492    665   -496    395   -386  -3015   2351   -207    602  -1887  -3043  -3604  -2921   334
     -   -149   -500    233     43   -381    399    106   -626    210   -466   -720    275    394     45     96    359    117   -369   -294   -249 
     -     -3  -9682 -10724   -894  -1115   -701  -1378      *      * 
   251   -416  -3417   -469    710  -3736   -602    687   -223   1527    632    -99    855  -3015   -154   1592  -1829  -1887  -3038  -3601  -2919   335
     -   -149   -500    233     43   -381    399    106   -626    210   -466   -720    275    394     45     96    359    117   -369   -294   -249 
     -     -3  -9682 -10724   -894  -1115   -701  -1378      *      * 
   252   -709  -3318  -1877    576  -3590   1066  -1631   -803  -1225  -1122  -2422  -1627  -3061   2492   1796  -1883   1112  -2914  -3531  -2884   336
     -   -149   -500    233     43   -381    399    106   -626    210   -466   -720    275    394     45     96    359    117   -369   -294   -249 
     -     -3  -9682 -10724   -894  -1115   -701  -1378      *      * 
   253  -2440  -3933   1459    173  -4246  -3235  -2002  -4001   -303  -1027  -3042  -1862   3383  -1562   -343   -486  -2389  -3554  -4103  -3404   337
     -   -149   -500    233     43   -381    399    106   -626    210   -466   -720    275    394     45     96    359    117   -369   -294   -249 
     -     -3  -9682 -10724   -894  -1115   -701  -1378      *      * 
   254  -2795  -2591   -347  -4475   3108   -326  -3219  -1721  -4097   2017    800  -4007  -4353  -3654  -3888  -3469  -2730   -135  -2966  -2659   338
     -   -149   -500    233     43   -381    399    106   -626    210   -466   -720    275    394     45     96    359    117   -369   -294   -249 
     -     -3  -9682 -10724   -894  -1115   -701  -1378      *      * 
   255    517  -2010  -4449  -3818    201    224  -2581     -6    482   1470   2989  -3337  -3764   -201  -3253  -2795  -2114    337  -2467  -2123   339
     -   -149   -500    233     43   -381    399    106   -626    210   -466   -720    275    394     45     96    359    117   -369   -294   -249 
     -     -3  -9682 -10724   -894  -1115   -701  -1378      *      * 
   256  -2138  -2165  -3567    132   1796   -134  -2373    897    259  -2025  -1361  -2867  -3619  -2529  -2857     40   -400   2364  -2604  -2231   340
     -   -149   -500    233     43   -381    399    106   -626    210   -466   -720    275    394     45     96    359    117   -369   -294   -249 
     -     -3  -9682 -10724   -894  -1115   -701  -1378      *      * 
   257    446  -2321  -3041  -2471  -2325   1304  -2188    843   -717   -832  -1507    -53  -3485  -2146   -652   -470   1723   1238  -2735  -2328   341
     -   -149   -500    233     43   -381    399    106   -626    210   -466   -720    275    394     45     96    359    117   -369   -294   -249 
     -     -3  -9682 -10724   -894  -1115   -701  -1378      *      * 
   258   -654  -3394   1117    -58   2948  -2929    680  -3445     51  -1026  -2486  -1569  -3022    436    -32   -502  -1889  -3009  -3584   1588   342
     -   -149   -500    233     43   -381    399    106   -626    210   -466   -720    275    394     45     96    359    117   -369   -294   -249 
     -     -3  -9682 -10724   -894  -1115   -701  -1378      *      * 
   259  -2058  -2559  -2577  -2017   2512   1579  -1994   -258   -386  -2454  -1731    744  -3341  -1782   -157    763    352   -320  -2936  -2476   343
     -      *      *      *      *      *      *      *      *      *      *      *      *      *      *      *      *      *      *      *      * 
     -      *      *      *      *      *      *      *      *      0 
//
