# Supplementary material for: Emergence, development and diversification of the TGF-β signalling pathway within the animal kingdom
Source: BMC Evol Biol. 2009 Feb 3;9:28. doi: 10.1186/1471-2148-9-28 (PMC2657120; doi:10.1186/1471-2148-9-28)
Supplement: Additional file 5 — Sequences. All sequences and alignments are provided in the supplementary archive. [file 1471-2148-9-28-S5.zip › sequences/hmm_models/BAMBI_ls.hmm]

HMMER2.0  [2.3.1]
NAME  BAMBI
ACC   PF06211.3
DESC  BMP and activin membrane-bound inhibitor (BAMBI) N-terminal domain
LENG  108
ALPH  Amino
RF    no
CS    no
MAP   yes
COM   hmmbuild -F HMM_ls.ann SEED.ann
COM   hmmcalibrate --seed 0 HMM_ls.ann
NSEQ  4
DATE  Sat Apr 28 13:27:25 2007
CKSUM 8695
GA    25.0 25.0
TC    58.9 58.9
NC    -3.9 -3.9
XT      -8455     -4  -1000  -1000  -8455     -4  -8455     -4 
NULT      -4  -8455
NULE     595  -1558     85    338   -294    453  -1158    197    249    902  -1085   -142    -21   -313     45    531    201    384  -1998   -644 
EVD   -49.924492   0.256223
HMM        A      C      D      E      F      G      H      I      K      L      M      N      P      Q      R      S      T      V      W      Y    
         m->m   m->i   m->d   i->m   i->i   d->m   d->d   b->m   m->e
         -585      *  -1585
     1   -127  -1138   -100    401  -1270  -1131   1495   -965    598  -1080   1366   1012  -1234   1273    195   -105    -63   -689  -1372   -796     1
     -   -149   -500    233     43   -381    399    106   -626    210   -466   -720    275    394     45     96    359    117   -369   -294   -249 
     -    -33  -6045  -7087   -894  -1115   -701  -1378   -585      * 
     2    783  -1094   1271    405  -1816   -840    -88  -1500    111  -1617   -798    168  -1203    276   -384   1404   -159  -1058  -1898  -1283     2
     -   -149   -500    233     43   -381    399    106   -626    210   -466   -720    275    394     45     96    359    117   -369   -294   -249 
     -    -33  -6045  -7087   -894  -1115   -701  -1378      *      * 
     3    -99   -901   -453    -72  -1608   -975   -132  -1315    430  -1434   -669   -165  -1308    201   1324   1858   -195   -928  -1649  -1160     3
     -   -149   -500    233     43   -381    399    106   -626    210   -466   -720    275    394     45     96    359    117   -369   -294   -249 
     -    -33  -6045  -7087   -894  -1115   -701  -1378      *      * 
     4   -903   -809  -2110  -1669    701  -2206   -426    299  -1284   1930    650  -1432  -2198  -1068  -1316  -1345   -846     98   -103   1939     4
     -   -149   -500    233     43   -381    399    106   -626    210   -466   -720    275    394     45     96    359    117   -369   -294   -249 
     -    -33  -6045  -7087   -894  -1115   -701  -1378      *      * 
     5   -925   -607  -3069  -2622   -751  -2845  -2143   2401  -2387    248    352  -2418  -2786  -2194  -2445  -2063   -913   2393  -1948  -1561     5
     -   -149   -500    233     43   -381    399    106   -626    210   -466   -720    275    394     45     96    359    117   -369   -294   -249 
     -    -33  -6045  -7087   -894  -1115   -701  -1378      *      * 
     6    -66   -499  -1002   -672   1360  -1090   -305   -435   -554   -652   -103   -575  -1454   -416   -796   1925   -196   -249   -667    124     6
     -   -149   -500    233     43   -381    399    106   -626    210   -466   -720    275    394     45     96    359    117   -369   -294   -249 
     -    -33  -6045  -7087   -894  -1115   -701  -1378      *      * 
     7  -1159   -858  -3090  -2583   -132  -2937  -1878   2240  -2261   1815    947  -2432  -2744  -1910  -2223  -2126  -1105   1007  -1448  -1193     7
     -   -149   -500    233     43   -381    399    106   -626    210   -466   -720    275    394     45     96    359    117   -369   -294   -249 
     -    -33  -6045  -7087   -894  -1115   -701  -1378      *      * 
     8  -1926  -1577  -2416  -2370    192  -2070   -795  -1602  -1882  -1347  -1210  -2018  -2383  -1854  -1777  -2150  -1992  -1643   5696    560     8
     -   -149   -500    233     43   -381    399    106   -626    210   -466   -720    275    394     45     96    359    117   -369   -294   -249 
     -    -33  -6045  -7087   -894  -1115   -701  -1378      *      * 
     9  -1316  -1048  -2966  -2497   1741  -2835  -1175    647  -2191   2213   1076  -2227  -2643  -1694  -2088  -2014  -1243    221   -611     61     9
     -   -149   -500    233     43   -381    399    106   -626    210   -466   -720    275    394     45     96    359    117   -369   -294   -249 
     -    -33  -6045  -7087   -894  -1115   -701  -1378      *      * 
    10   -862  -1548   -321   -247  -1672  -1336   -419  -1721    130  -1660  -1161   -427  -1678   3540    -59   -855   -904  -1495  -1728  -1237    10
     -   -149   -500    233     43   -381    399    106   -626    210   -466   -720    275    394     45     96    359    117   -369   -294   -249 
     -    -33  -6045  -7087   -894  -1115   -701  -1378      *      * 
    11  -1369  -1199  -2542  -2295   -129  -2453  -1603    488  -1867   2607    742  -2168  -2539  -1724  -1835  -1992  -1384    130  -1284   -897    11
     -   -149   -500    233     43   -381    399    106   -626    210   -466   -720    275    394     45     96    359    117   -369   -294   -249 
     -    -33  -6045  -7087   -894  -1115   -701  -1378      *      * 
    12   -988  -1921    379   3052  -2309  -1196   -495  -2108   -350  -2194  -1612   -103  -1621   -210   -770   -862  -1042  -1799  -2207  -1742    12
     -   -149   -500    233     43   -381    399    106   -626    210   -466   -720    275    394     45     96    359    117   -369   -294   -249 
     -    -33  -6045  -7087   -894  -1115   -701  -1378      *      * 
    13  -1369  -1199  -2542  -2295   -129  -2453  -1603    488  -1867   2607    742  -2168  -2539  -1724  -1835  -1992  -1384    130  -1284   -897    13
     -   -149   -500    233     43   -381    399    106   -626    210   -466   -720    275    394     45     96    359    117   -369   -294   -249 
     -    -33  -6045  -7087   -894  -1115   -701  -1378      *      * 
    14   -410   4056  -2004  -1571    175  -1512   -505    -88  -1148   -325    154  -1214  -1776  -1001  -1155   -803   -469     -9   2903    337    14
     -   -149   -500    233     43   -381    399    106   -626    210   -466   -720    275    394     45     96    359    117   -369   -294   -249 
     -    -33  -6045  -7087   -894  -1115   -701  -1378      *      * 
    15   2806   -444  -1270  -1265  -1732   -744  -1182  -1034  -1212  -1545  -1010   -869  -1380  -1102  -1325   -156   -259   -640  -2039  -1721    15
     -   -149   -500    233     43   -381    399    106   -626    210   -466   -720    275    394     45     96    359    117   -369   -294   -249 
     -    -33  -6045  -7087   -894  -1115   -701  -1378      *      * 
    16   -965   -982  -2125  -1844   -276  -2022  -1302    373  -1390    610   4141  -1701  -2229  -1356  -1425  -1444  -1028    126  -1279   -880    16
     -   -149   -500    233     43   -381    399    106   -626    210   -466   -720    275    394     45     96    359    117   -369   -294   -249 
     -    -33  -6045  -7087   -894  -1115   -701  -1378      *      * 
    17   2806   -444  -1270  -1265  -1732   -744  -1182  -1034  -1212  -1545  -1010   -869  -1380  -1102  -1325   -156   -259   -640  -2039  -1721    17
     -   -149   -500    233     43   -381    399    106   -626    210   -466   -720    275    394     45     96    359    117   -369   -294   -249 
     -    -33  -6045  -7087   -894  -1115   -701  -1378      *      * 
    18    578   -396  -2027  -1525   -475  -1906  -1057   1113  -1276    851    484  -1384  -2026  -1106  -1402  -1041   -433   2011  -1257   -883    18
     -   -149   -500    233     43   -381    399    106   -626    210   -466   -720    275    394     45     96    359    117   -369   -294   -249 
     -    -33  -6045  -7087   -894  -1115   -701  -1378      *      * 
    19  -1369  -1199  -2542  -2295   -129  -2453  -1603    488  -1867   2607    742  -2168  -2539  -1724  -1835  -1992  -1384    130  -1284   -897    19
     -   -149   -500    233     43   -381    399    106   -626    210   -466   -720    275    394     45     96    359    117   -369   -294   -249 
     -    -33  -6045  -7087   -894  -1115   -701  -1378      *      * 
    20  -1369  -1199  -2542  -2295   -129  -2453  -1603    488  -1867   2607    742  -2168  -2539  -1724  -1835  -1992  -1384    130  -1284   -897    20
     -   -149   -500    233     43   -381    399    106   -626    210   -466   -720    275    394     45     96    359    117   -369   -294   -249 
     -    -33  -6045  -7087   -894  -1115   -701  -1378      *      * 
    21    320   -310   -897   -714  -1612   -591   -728  -1161   -630  -1500   -753   -473  -1176   -533   -861   1136   2459   -656  -1880  -1468    21
     -   -149   -500    233     43   -381    399    106   -626    210   -466   -720    275    394     45     96    359    117   -369   -294   -249 
     -    -33  -6045  -7087   -894  -1115   -701  -1378      *      * 
    22  -1028  -1686   -800   -442  -2171  -1521   -263  -1873   3103  -1859  -1251   -547  -1750     74    599  -1004   -972  -1620  -1812  -1528    22
     -   -149   -500    233     43   -381    399    106   -626    210   -466   -720    275    394     45     96    359    117   -369   -294   -249 
     -    -33  -6045  -7087   -894  -1115   -701  -1378      *      * 
    23   -758  -1103  -1313  -1487  -2460   3331  -1562  -2502  -1720  -2644  -2081  -1324  -1775  -1590  -1790   -958  -1093  -1921  -2198  -2279    23
     -   -149   -500    233     43   -381    399    106   -626    210   -466   -720    275    394     45     96    359    117   -369   -294   -249 
     -    -33  -6045  -7087   -894  -1115   -701  -1378      *      * 
    24   -988  -1921    379   3052  -2309  -1196   -495  -2108   -350  -2194  -1612   -103  -1621   -210   -770   -862  -1042  -1799  -2207  -1742    24
     -   -149   -500    233     43   -381    399    106   -626    210   -466   -720    275    394     45     96    359    117   -369   -294   -249 
     -    -33  -6045  -7087   -894  -1115   -701  -1378      *      * 
    25  -1016   -805  -2637  -2367   -591  -2470  -1853   3039  -2040    329    346  -2180  -2589  -1943  -2070  -1879  -1051   1184  -1698  -1261    25
     -   -149   -500    233     43   -381    399    106   -626    210   -466   -720    275    394     45     96    359    117   -369   -294   -249 
     -    -33  -6045  -7087   -894  -1115   -701  -1378      *      * 
    26  -1181  -1614  -1431   -903  -2066  -1632   -446  -1944    559  -1867  -1326   -899  -1873   -156   3432  -1225  -1148  -1717  -1746  -1529    26
     -   -149   -500    233     43   -381    399    106   -626    210   -466   -720    275    394     45     96    359    117   -369   -294   -249 
     -    -33  -6045  -7087   -894  -1115   -701  -1378      *      * 
    27   -608   5196  -2368  -2362  -1635  -1253  -1702   -987  -2034  -1540  -1191  -1745  -1831  -1953  -1922   -934   -927   -770  -1855  -1692    27
     -   -149   -500    233     43   -381    399    106   -626    210   -466   -720    275    394     45     96    359    117   -369   -294   -249 
     -    -33  -6045  -7087   -894  -1115   -701  -1378      *      * 
    28  -1667  -1473  -2001  -1964   1181  -2210    -25  -1224  -1658  -1018   -871  -1505  -2415  -1423  -1618  -1747  -1692  -1248    501   4149    28
     -   -149   -500    233     43   -381    399    106   -626    210   -466   -720    275    394     45     96    359    117   -369   -294   -249 
     -    -33  -6045  -7087   -894  -1115   -701  -1378      *      * 
    29   -608   5196  -2368  -2362  -1635  -1253  -1702   -987  -2034  -1540  -1191  -1745  -1831  -1953  -1922   -934   -927   -770  -1855  -1692    29
     -   -149   -500    233     43   -381    399    106   -626    210   -466   -720    275    394     45     96    359    117   -369   -294   -249 
     -    -33  -6045  -7087   -894  -1115   -701  -1378      *      * 
    30  -1130  -2063   3441    243  -2502  -1157   -662  -2514   -843  -2578  -2029    -96  -1658   -421  -1434   -970  -1239  -2138  -2388  -1915    30
     -   -149   -500    233     43   -381    399    106   -626    210   -466   -720    275    394     45     96    359    117   -369   -294   -249 
     -    -33  -6045  -7087   -894  -1115   -701  -1378      *      * 
    31   2806   -444  -1270  -1265  -1732   -744  -1182  -1034  -1212  -1545  -1010   -869  -1380  -1102  -1325   -156   -259   -640  -2039  -1721    31
     -   -149   -500    233     43   -381    399    106   -626    210   -466   -720    275    394     45     96    359    117   -369   -294   -249 
     -    -33  -6045  -7087   -894  -1115   -701  -1378      *      * 
    32   1209   -418   -783   -679  -1718   -648   -777  -1243   -677  -1567   -869   -491   2607   -577   -914     26    -80   -753  -1963  -1568    32
     -   -149   -500    233     43   -381    399    106   -626    210   -466   -720    275    394     45     96    359    117   -369   -294   -249 
     -    -33  -6045  -7087   -894  -1115   -701  -1378      *      * 
    33   -567  -1515    -44    190  -1127  -1270   3318  -1480    624  -1467   -771    -29  -1474   1498    386   -501   -513  -1210  -1307   -582    33
     -   -149   -500    233     43   -381    399    106   -626    210   -466   -720    275    394     45     96    359    117   -369   -294   -249 
     -    -33  -6045  -7087   -894  -1115   -701  -1378      *      * 
    34   -608   5196  -2368  -2362  -1635  -1253  -1702   -987  -2034  -1540  -1191  -1745  -1831  -1953  -1922   -934   -927   -770  -1855  -1692    34
     -   -149   -500    233     43   -381    399    106   -626    210   -466   -720    275    394     45     96    359    117   -369   -294   -249 
     -    -33  -6045  -7087   -894  -1115   -701  -1378      *      * 
    35   -700   -665  -2337  -2135   -873  -1965  -1727   1107  -1863   -105     22  -1851  -2286  -1794  -1920  -1368   -823   2927  -1816  -1362    35
     -   -149   -500    233     43   -381    399    106   -626    210   -466   -720    275    394     45     96    359    117   -369   -294   -249 
     -    -33  -6045  -7087   -894  -1115   -701  -1378      *      * 
    36   2806   -444  -1270  -1265  -1732   -744  -1182  -1034  -1212  -1545  -1010   -869  -1380  -1102  -1325   -156   -259   -640  -2039  -1721    36
     -   -149   -500    233     43   -381    399    106   -626    210   -466   -720    275    394     45     96    359    117   -369   -294   -249 
     -    -33  -6045  -7087   -894  -1115   -701  -1378      *      * 
    37    -52   -555  -1173  -1112  -1571   -872  -1041   -862   -950  -1353   -866   -843  -1455   -937  -1084   -285   3069   -557  -1898  -1539    37
     -   -149   -500    233     43   -381    399    106   -626    210   -466   -720    275    394     45     96    359    117   -369   -294   -249 
     -    -33  -6045  -7087   -894  -1115   -701  -1378      *      * 
    38   -758  -1103  -1313  -1487  -2460   3331  -1562  -2502  -1720  -2644  -2081  -1324  -1775  -1590  -1790   -958  -1093  -1921  -2198  -2279    38
     -   -149   -500    233     43   -381    399    106   -626    210   -466   -720    275    394     45     96    359    117   -369   -294   -249 
     -    -33  -6045  -7087   -894  -1115   -701  -1378      *      * 
    39  -1667  -1473  -2001  -1964   1181  -2210    -25  -1224  -1658  -1018   -871  -1505  -2415  -1423  -1618  -1747  -1692  -1248    501   4149    39
     -   -149   -500    233     43   -381    399    106   -626    210   -466   -720    275    394     45     96    359    117   -369   -294   -249 
     -    -33  -6045  -7087   -894  -1115   -701  -1378      *      * 
    40   -965   -982  -2125  -1844   -276  -2022  -1302    373  -1390    610   4141  -1701  -2229  -1356  -1425  -1444  -1028    126  -1279   -880    40
     -   -149   -500    233     43   -381    399    106   -626    210   -466   -720    275    394     45     96    359    117   -369   -294   -249 
     -    -33  -6045  -7087   -894  -1115   -701  -1378      *      * 
    41   -608   5196  -2368  -2362  -1635  -1253  -1702   -987  -2034  -1540  -1191  -1745  -1831  -1953  -1922   -934   -927   -770  -1855  -1692    41
     -   -149   -500    233     43   -381    399    106   -626    210   -466   -720    275    394     45     96    359    117   -369   -294   -249 
     -    -33  -6045  -7087   -894  -1115   -701  -1378      *      * 
    42  -1028  -1686   -800   -442  -2171  -1521   -263  -1873   3103  -1859  -1251   -547  -1750     74    599  -1004   -972  -1620  -1812  -1528    42
     -   -149   -500    233     43   -381    399    106   -626    210   -466   -720    275    394     45     96    359    117   -369   -294   -249 
     -    -33  -6045  -7087   -894  -1115   -701  -1378      *      * 
    43    116   -498   -840   -867  -1751   -671   -949  -1625   -916  -1896  -1218   -622  -1304   -824  -1097   2786   -220  -1038  -1992  -1530    43
     -   -149   -500    233     43   -381    399    106   -626    210   -466   -720    275    394     45     96    359    117   -369   -294   -249 
     -    -33  -6045  -7087   -894  -1115   -701  -1378      *      * 
    44   -988  -1921    379   3052  -2309  -1196   -495  -2108   -350  -2194  -1612   -103  -1621   -210   -770   -862  -1042  -1799  -2207  -1742    44
     -   -149   -500    233     43   -381    399    106   -626    210   -466   -720    275    394     45     96    359    117   -369   -294   -249 
     -    -33  -6045  -7087   -894  -1115   -701  -1378      *      * 
    45  -1369  -1199  -2542  -2295   -129  -2453  -1603    488  -1867   2607    742  -2168  -2539  -1724  -1835  -1992  -1384    130  -1284   -897    45
     -   -149   -500    233     43   -381    399    106   -626    210   -466   -720    275    394     45     96    359    117   -369   -294   -249 
     -    -33  -6045  -7087   -894  -1115   -701  -1378      *      * 
    46    -79   -970    199    192  -1839   -781   -299  -1679   -109  -1813  -1035   2614  -1256      6   -508    942   -256  -1173  -1979  -1361    46
     -   -149   -500    233     43   -381    399    106   -626    210   -466   -720    275    394     45     96    359    117   -369   -294   -249 
     -    -33  -6045  -7087   -894  -1115   -701  -1378      *      * 
    47   2806   -444  -1270  -1265  -1732   -744  -1182  -1034  -1212  -1545  -1010   -869  -1380  -1102  -1325   -156   -259   -640  -2039  -1721    47
     -   -149   -500    233     43   -381    399    106   -626    210   -466   -720    275    394     45     96    359    117   -369   -294   -249 
     -    -33  -6045  -7087   -894  -1115   -701  -1378      *      * 
    48   -608   5196  -2368  -2362  -1635  -1253  -1702   -987  -2034  -1540  -1191  -1745  -1831  -1953  -1922   -934   -927   -770  -1855  -1692    48
     -   -149   -500    233     43   -381    399    106   -626    210   -466   -720    275    394     45     96    359    117   -369   -294   -249 
     -    -33  -6045  -7087   -894  -1115   -701  -1378      *      * 
    49  -1601  -1340  -2512  -2455   3740  -2315   -379   -478  -2225   -175   -190  -1874  -2503  -1781  -2079  -1892  -1647   -683    210   1257    49
     -   -149   -500    233     43   -381    399    106   -626    210   -466   -720    275    394     45     96    359    117   -369   -294   -249 
     -    -33  -6045  -7087   -894  -1115   -701  -1378      *      * 
    50    320   -310   -897   -714  -1612   -591   -728  -1161   -630  -1500   -753   -473  -1176   -533   -861   1136   2459   -656  -1880  -1468    50
     -   -149   -500    233     43   -381    399    106   -626    210   -466   -720    275    394     45     96    359    117   -369   -294   -249 
     -    -33  -6045  -7087   -894  -1115   -701  -1378      *      * 
    51   -936  -1813  -1111   -290  -2375  -1639    151  -1885   2269  -1718   -996   -351  -1668    563   2337   -848   -748  -1613  -1705  -1427    51
     -   -149   -500    233     43   -381    399    106   -626    210   -466   -720    275    394     45     96    359    117   -369   -294   -249 
     -    -33  -6045  -7087   -894  -1115   -701  -1378      *      * 
    52   -415   -409  -1917  -1393   -336  -1868   -915    960  -1125   1290    616  -1282  -1960   -956  -1252   -981    857   1521  -1116   -759    52
     -   -149   -500    233     43   -381    399    106   -626    210   -466   -720    275    394     45     96    359    117   -369   -294   -249 
     -    -33  -6045  -7087   -894  -1115   -701  -1378      *      * 
    53  -1369  -1199  -2542  -2295   -129  -2453  -1603    488  -1867   2607    742  -2168  -2539  -1724  -1835  -1992  -1384    130  -1284   -897    53
     -   -149   -500    233     43   -381    399    106   -626    210   -466   -720    275    394     45     96    359    117   -369   -294   -249 
     -    -33  -6045  -7087   -894  -1115   -701  -1378      *      * 
    54   -533  -1582   2423    458   -828  -1111    -16  -1449    -27  -1518   -852    158  -1418    188   -539   -432   -530  -1180  -1226   1511    54
     -   -149   -500    233     43   -381    399    106   -626    210   -466   -720    275    394     45     96    359    117   -369   -294   -249 
     -    -33  -6045  -7087   -894  -1115   -701  -1378      *      * 
    55   -934  -1220  -1352  -1451  -2187  -1314  -1456  -2160  -1488  -2268  -1827  -1359   3760  -1471  -1571  -1129  -1216  -1780  -2050  -2023    55
     -   -149   -500    233     43   -381    399    106   -626    210   -466   -720    275    394     45     96    359    117   -369   -294   -249 
     -    -33  -6045  -7087   -894  -1115   -701  -1378      *      * 
    56   -479  -1120   -549   -146   -797  -1420   -125   -501    369    531    -48   -313  -1566   2492    139   -560   -435   -481  -1233   -668    56
     -   -149   -500    233     43   -381    399    106   -626    210   -466   -720    275    394     45     96    359    117   -369   -294   -249 
     -    -33  -6045  -7087   -894  -1115   -701  -1378      *      * 
    57    -71   -962    189    189  -1837   -780   -295  -1671   -104  -1805  -1025   2568  -1253     11   -504   1017   -247  -1165  -1975  -1360    57
     -   -149   -500    233     43   -381    399    106   -626    210   -466   -720    275    394     45     96    359    117   -369   -294   -249 
     -    -33  -6045  -7087   -894  -1115   -701  -1378      *      * 
    58    328   -320   -870   -662  -1642   -585   -696  -1219   -587  -1529   -765   -443  -1163   -483   -837   1718   2024   -693  -1892  -1475    58
     -   -149   -500    233     43   -381    399    106   -626    210   -466   -720    275    394     45     96    359    117   -369   -294   -249 
     -    -33  -6045  -7087   -894  -1115   -701  -1378      *      * 
    59   -637  -1349     -5   -148  -1773  -1078   -624  -1965   -499  -2112  -1514   3456  -1574   -435   -810   -661   -818  -1560  -1900  -1327    59
     -   -149   -500    233     43   -381    399    106   -626    210   -466   -720    275    394     45     96    359    117   -369   -294   -249 
     -    -33  -6045  -7087   -894  -1115   -701  -1378      *      * 
    60    116   -498   -840   -867  -1751   -671   -949  -1625   -916  -1896  -1218   -622  -1304   -824  -1097   2786   -220  -1038  -1992  -1530    60
     -   -149   -500    233     43   -381    399    106   -626    210   -466   -720    275    394     45     96    359    117   -369   -294   -249 
     -    -33  -6045  -7087   -894  -1115   -701  -1378      *      * 
    61   -934  -1220  -1352  -1451  -2187  -1314  -1456  -2160  -1488  -2268  -1827  -1359   3760  -1471  -1571  -1129  -1216  -1780  -2050  -2023    61
     -   -149   -500    233     43   -381    399    106   -626    210   -466   -720    275    394     45     96    359    117   -369   -294   -249 
     -    -33  -6045  -7087   -894  -1115   -701  -1378      *      * 
    62  -1369  -1199  -2542  -2295   -129  -2453  -1603    488  -1867   2607    742  -2168  -2539  -1724  -1835  -1992  -1384    130  -1284   -897    62
     -   -149   -500    233     43   -381    399    106   -626    210   -466   -720    275    394     45     96    359    117   -369   -294   -249 
     -    -33  -6045  -7087   -894  -1115   -701  -1378      *      * 
    63    321   -311   -893   -705  -1615   -590   -722  -1168   -623  -1502   -752   -468  -1174   -524   -857   1209   2417   -660  -1880  -1467    63
     -   -149   -500    233     43   -381    399    106   -626    210   -466   -720    275    394     45     96    359    117   -369   -294   -249 
     -    -33  -6045  -7087   -894  -1115   -701  -1378      *      * 
    64  -1192  -1547   -812   -781   -520  -1557   4586  -1881   -457  -1789  -1357   -866  -1913   -669   -600  -1231  -1258  -1678   -918    -90    64
     -   -149   -500    233     43   -381    399    106   -626    210   -466   -720    275    394     45     96    359    117   -369   -294   -249 
     -    -33  -6045  -7087   -894  -1115   -701  -1378      *      * 
    65   -758  -1103  -1313  -1487  -2460   3331  -1562  -2502  -1720  -2644  -2081  -1324  -1775  -1590  -1790   -958  -1093  -1921  -2198  -2279    65
     -   -149   -500    233     43   -381    399    106   -626    210   -466   -720    275    394     45     96    359    117   -369   -294   -249 
     -    -33  -6045  -7087   -894  -1115   -701  -1378      *      * 
    66   -608   5196  -2368  -2362  -1635  -1253  -1702   -987  -2034  -1540  -1191  -1745  -1831  -1953  -1922   -934   -927   -770  -1855  -1692    66
     -   -149   -500    233     43   -381    399    106   -626    210   -466   -720    275    394     45     96    359    117   -369   -294   -249 
     -    -33  -6045  -7087   -894  -1115   -701  -1378      *      * 
    67   -483   -402  -2028  -1478    239  -1950   -604    680  -1177   1383    797  -1292  -1956   -929  -1224  -1030   -426   1289   -512   1546    67
     -   -149   -500    233     43   -381    399    106   -626    210   -466   -720    275    394     45     96    359    117   -369   -294   -249 
     -    -33  -6045  -7087   -894  -1115   -701  -1378      *      * 
    68  -1130  -2063   3441    243  -2502  -1157   -662  -2514   -843  -2578  -2029    -96  -1658   -421  -1434   -970  -1239  -2138  -2388  -1915    68
     -   -149   -500    233     43   -381    399    106   -626    210   -466   -720    275    394     45     96    359    117   -369   -294   -249 
     -    -33  -6045  -7087   -894  -1115   -701  -1378      *      * 
    69    242   -461   -575   -441  -1775   -617   -620  -1499   -480  -1706   -921   -337   1173   -374   -774   2182    -35   -915  -1966  -1509    69
     -   -149   -500    233     43   -381    399    106   -626    210   -466   -720    275    394     45     96    359    117   -369   -294   -249 
     -    -33  -6045  -7087   -894  -1115   -701  -1378      *      * 
    70  -1288  -1050  -2974  -2432    128  -2904  -1701    811  -2059   2262   2463  -2339  -2667  -1675  -2009  -2071  -1212    366  -1237  -1058    70
     -   -149   -500    233     43   -381    399    106   -626    210   -466   -720    275    394     45     96    359    117   -369   -294   -249 
     -    -33  -6045  -7087   -894  -1115   -701  -1378      *      * 
    71    855   -343   -953   -561   -717    412   -408   -110   -399   1057    125   -507  -1367   -297   -643   -200    -39     63  -1144   -727    71
     -   -149   -500    233     43   -381    399    106   -626    210   -466   -720    275    394     45     96    359    117   -369   -294   -249 
     -    -33  -6045  -7087   -894  -1115   -701  -1378      *      * 
    72    -23   -905    116    158  -1818   -767   -290  -1628    -91  -1762   -971   2148  -1234     22   -491   1535   -201  -1117  -1952  -1353    72
     -   -149   -500    233     43   -381    399    106   -626    210   -466   -720    275    394     45     96    359    117   -369   -294   -249 
     -    -33  -6045  -7087   -894  -1115   -701  -1378      *      * 
    73    329   -321   -867   -659  -1651   -583   -696  -1230   -586  -1538   -772   -441  -1162   -481   -838   1817   1920   -700  -1899  -1481    73
     -   -149   -500    233     43   -381    399    106   -626    210   -466   -720    275    394     45     96    359    117   -369   -294   -249 
     -    -33  -6045  -7087   -894  -1115   -701  -1378      *      * 
    74   1280   -272   -948   -688  -1623    948   -696  -1198   -631  -1494   -707   -448  -1138   -484   -897    175   1910   -663  -1871  -1478    74
     -   -149   -500    233     43   -381    399    106   -626    210   -466   -720    275    394     45     96    359    117   -369   -294   -249 
     -    -33  -6045  -7087   -894  -1115   -701  -1378      *      * 
    75   -479  -2022   2008   1390  -2283   -958     49  -2058   1175  -2009  -1182    424  -1280    445   -315   -281   -462  -1621  -2201  -1439    75
     -   -149   -500    233     43   -381    399    106   -626    210   -466   -720    275    394     45     96    359    117   -369   -294   -249 
     -    -33  -6045  -7087   -894  -1115   -701  -1378      *      * 
    76   -114   -279  -1284   -744   -401  -1447   -424   1209   -544   -102    465   -724    346   -399   -766   -511    863   1256   -906   -508    76
     -   -149   -500    233     43   -381    399    106   -626    210   -466   -720    275    394     45     96    359    117   -369   -294   -249 
     -    -33  -6045  -7087   -894  -1115   -701  -1378      *      * 
    77   -608   5196  -2368  -2362  -1635  -1253  -1702   -987  -2034  -1540  -1191  -1745  -1831  -1953  -1922   -934   -927   -770  -1855  -1692    77
     -   -149   -500    233     43   -381    399    106   -626    210   -466   -720    275    394     45     96    359    117   -369   -294   -249 
     -    -33  -6045  -7087   -894  -1115   -701  -1378      *      * 
    78   -234  -1461    -20    457  -1744  -1140   1686  -1431   1279  -1435   -592    187  -1252   1379    435    622   -161  -1079  -1629  -1048    78
     -   -149   -500    233     43   -381    399    106   -626    210   -466   -720    275    394     45     96    359    117   -369   -294   -249 
     -    -33  -6045  -7087   -894  -1115   -701  -1378      *      * 
    79   1827   -248   -994   -839  -1781   -507   -848  -1374   -812  -1687   -904   -511  -1135   -657  -1036   1896     67   -763  -2031  -1643    79
     -   -149   -500    233     43   -381    399    106   -626    210   -466   -720    275    394     45     96    359    117   -369   -294   -249 
     -    -33  -6045  -7087   -894  -1115   -701  -1378      *      * 
    80   -312  -1584    230   1181  -1914  -1091    165  -1601   1714  -1595   -761    232  -1273    578    297    614   -259  -1229  -1786  -1180    80
     -   -149   -500    233     43   -381    399    106   -626    210   -466   -720    275    394     45     96    359    117   -369   -294   -249 
     -    -33  -6045  -7087   -894  -1115   -701  -1378      *      * 
    81    618  -1200    125    464  -1628   -978    112  -1315    453  -1393   -559   1168  -1197   1344     -2    726    -93   -943  -1663  -1060    81
     -   -149   -500    233     43   -381    399    106   -626    210   -466   -720    275    394     45     96    359    117   -369   -294   -249 
     -    -33  -6045  -7087   -894  -1115   -701  -1378      *      * 
    82    620   -700   -369    798   -947  -1118    -21   -337    189   -730     -9    -86  -1290    264   -205   -149    844    701  -1225   -731    82
     -   -149   -500    233     43   -381    399    106   -626    210   -466   -720    275    394     45     96    359    117   -369   -294   -249 
     -    -33  -6045  -7087   -894  -1115   -701  -1378      *      * 
    83   -105  -1150    786    440    535  -1112   1478   -985    536  -1092   -288    171  -1217    575    822    -74    -46   -701  -1283   -629    83
     -   -149   -500    233     43   -381    399    106   -626    210   -466   -720    275    394     45     96    359    117   -369   -294   -249 
     -    -33  -6045  -7087   -894  -1115   -701  -1378      *      * 
    84   -215  -1283   1136    519  -1464  -1044     85    456    327  -1265   -491   1682  -1256    448   -165   -166   -187   -776  -1604   -979    84
     -   -149   -500    233     43   -381    399    106   -626    210   -466   -720    275    394     45     96    359    117   -369   -294   -249 
     -    -33  -6045  -7087   -894  -1115   -701  -1378      *      * 
    85   -269  -1267   -240    255  -1479  -1188   2409  -1238    761  -1297   -505     38  -1321    533   1263    648   -213   -936  -1473   -918    85
     -   -149   -500    233     43   -381    399    106   -626    210   -466   -720    275    394     45     96    359    117   -369   -294   -249 
     -    -33  -6045  -7087   -894  -1115   -701  -1378      *      * 
    86     73   -359   -934   -476   -765  -1047   -351   1007   -302   -549    100   -456  -1353   -204   -579   1297    949    138  -1162   -735    86
     -   -149   -500    233     43   -381    399    106   -626    210   -466   -720    275    394     45     96    359    117   -369   -294   -249 
     -   -238  -6045  -2870   -894  -1115   -701  -1378      *      * 
    87   -196   -980     46    158  -1188   1626   2329  -1307    140  -1418   -697    -19  -1284    130   -187   -232   -285   -957  -1400   -764    87
     -   -149   -500    233     43   -381    399    106   -626    210   -466   -720    275    394     45     96    359    117   -369   -294   -249 
     -    -38  -5845  -6887   -894  -1115   -580  -1595      *      * 
    88    250   -342   -847   -425  -1139    666   -395   -691   -307   -994   -244   -353  -1197   -186   -617    991   1092    795  -1435  -1009    88
     -   -149   -500    233     43   -381    399    106   -626    210   -466   -720    275    394     45     96    359    117   -369   -294   -249 
     -    -33  -6045  -7087   -894  -1115   -701  -1378      *      * 
    89   1212   -274   -969   -677  -1634   -561   -678  -1217   -592  -1505   -712   -440  -1132   -455   -863   1802   1265   -673  -1873  -1476    89
     -   -149   -500    233     43   -381    399    106   -626    210   -466   -720    275    394     45     96    359    117   -369   -294   -249 
     -    -33  -6045  -7087   -894  -1115   -701  -1378      *      * 
    90    752   -243  -1301   -778   -454  -1328   -447   1182   -584   -199    401   -714  -1525   -429   -797    576    -64   1190   -939   -541    90
     -   -149   -500    233     43   -381    399    106   -626    210   -466   -720    275    394     45     96    359    117   -369   -294   -249 
     -    -33  -6045  -7087   -894  -1115   -701  -1378      *      * 
    91    168   -469   -725   -561  -1607   -709   -653  -1127   -487  -1439   -748   -438   2482   -434   -738    -10   1330   -693  -1854  -1437    91
     -   -149   -500    233     43   -381    399    106   -626    210   -466   -720    275    394     45     96    359    117   -369   -294   -249 
     -   -532  -6045  -1769   -894  -1115   -701  -1378      *      * 
    92    260   -248   -685   -579  -1085   -586   -553   -314   -407   -823   -354   -405  -1124   -416   -577     35   2382    -64  -1458  -1048    92
     -   -149   -500    233     43   -381    399    106   -626    210   -465   -720    275    394     45     97    359    117   -369   -294   -249 
     -   -345  -2304  -6601   -959  -1042   -480  -1820      *      * 
    93  -1005   -809  -2762  -2281   -138  -2617  -1643   1082  -1948   2047    904  -2129  -2549  -1674  -1956  -1808   -980   1580  -1369  -1074    95
     -   -149   -500    233     43   -381    399    106   -626    210   -466   -720    275    394     45     96    359    117   -369   -294   -249 
     -    -33  -6045  -7087   -894  -1115   -701  -1378      *      * 
    94   -538  -1886    627   2188  -2144  -1038     18  -1893    369  -1872  -1100    303  -1346   1586    -59   -373   -515  -1520  -2062  -1389    96
     -   -149   -500    233     43   -381    399    106   -626    210   -466   -720    275    394     45     96    359    117   -369   -294   -249 
     -    -33  -6045  -7087   -894  -1115   -701  -1378      *      * 
    95   -608   5196  -2368  -2362  -1635  -1253  -1702   -987  -2034  -1540  -1191  -1745  -1831  -1953  -1922   -934   -927   -770  -1855  -1692    97
     -   -149   -500    233     43   -381    399    106   -626    210   -466   -720    275    394     45     96    359    117   -369   -294   -249 
     -    -33  -6045  -7087   -894  -1115   -701  -1378      *      * 
    96   -608   5196  -2368  -2362  -1635  -1253  -1702   -987  -2034  -1540  -1191  -1745  -1831  -1953  -1922   -934   -927   -770  -1855  -1692    98
     -   -149   -500    233     43   -381    399    106   -626    210   -466   -720    275    394     45     96    359    117   -369   -294   -249 
     -    -33  -6045  -7087   -894  -1115   -701  -1378      *      * 
    97  -1192  -1547   -812   -781   -520  -1557   4586  -1881   -457  -1789  -1357   -866  -1913   -669   -600  -1231  -1258  -1678   -918    -90    99
     -   -149   -500    233     43   -381    399    106   -626    210   -466   -720    275    394     45     96    359    117   -369   -294   -249 
     -    -33  -6045  -7087   -894  -1115   -701  -1378      *      * 
    98   -708  -2307   1814   2396  -2544   -922   -115  -2361   -124  -2327  -1576    452  -1357    242   -796   -460   -734  -1917  -2516  -1683   100
     -   -149   -500    233     43   -381    399    106   -626    210   -466   -720    275    394     45     96    359    117   -369   -294   -249 
     -    -33  -6045  -7087   -894  -1115   -701  -1378      *      * 
    99  -1130  -2063   3441    243  -2502  -1157   -662  -2514   -843  -2578  -2029    -96  -1658   -421  -1434   -970  -1239  -2138  -2388  -1915   101
     -   -149   -500    233     43   -381    399    106   -626    210   -466   -720    275    394     45     96    359    117   -369   -294   -249 
     -    -33  -6045  -7087   -894  -1115   -701  -1378      *      * 
   100   -965   -982  -2125  -1844   -276  -2022  -1302    373  -1390    610   4141  -1701  -2229  -1356  -1425  -1444  -1028    126  -1279   -880   102
     -   -149   -500    233     43   -381    399    106   -626    210   -466   -720    275    394     45     96    359    117   -369   -294   -249 
     -    -33  -6045  -7087   -894  -1115   -701  -1378      *      * 
   101   -608   5196  -2368  -2362  -1635  -1253  -1702   -987  -2034  -1540  -1191  -1745  -1831  -1953  -1922   -934   -927   -770  -1855  -1692   103
     -   -149   -500    233     43   -381    399    106   -626    210   -466   -720    275    394     45     96    359    117   -369   -294   -249 
     -    -33  -6045  -7087   -894  -1115   -701  -1378      *      * 
   102   -637  -1349     -5   -148  -1773  -1078   -624  -1965   -499  -2112  -1514   3456  -1574   -435   -810   -661   -818  -1560  -1900  -1327   104
     -   -149   -500    233     43   -381    399    106   -626    210   -466   -720    275    394     45     96    359    117   -369   -294   -249 
     -    -33  -6045  -7087   -894  -1115   -701  -1378      *      * 
   103  -1667  -1473  -2001  -1964   1181  -2210    -25  -1224  -1658  -1018   -871  -1505  -2415  -1423  -1618  -1747  -1692  -1248    501   4149   105
     -   -149   -500    233     43   -381    399    106   -626    210   -466   -720    275    394     45     96    359    117   -369   -294   -249 
     -    -33  -6045  -7087   -894  -1115   -701  -1378      *      * 
   104  -1181  -1614  -1431   -903  -2066  -1632   -446  -1944    559  -1867  -1326   -899  -1873   -156   3432  -1225  -1148  -1717  -1746  -1529   106
     -   -149   -500    233     43   -381    399    106   -626    210   -466   -720    275    394     45     96    359    117   -369   -294   -249 
     -    -33  -6045  -7087   -894  -1115   -701  -1378      *      * 
   105   -758  -1103  -1313  -1487  -2460   3331  -1562  -2502  -1720  -2644  -2081  -1324  -1775  -1590  -1790   -958  -1093  -1921  -2198  -2279   107
     -   -149   -500    233     43   -381    399    106   -626    210   -466   -720    275    394     45     96    359    117   -369   -294   -249 
     -    -33  -6045  -7087   -894  -1115   -701  -1378      *      * 
   106  -1369  -1199  -2542  -2295   -129  -2453  -1603    488  -1867   2607    742  -2168  -2539  -1724  -1835  -1992  -1384    130  -1284   -897   108
     -   -149   -500    233     43   -381    399    106   -626    210   -466   -720    275    394     45     96    359    117   -369   -294   -249 
     -    -33  -6045  -7087   -894  -1115   -701  -1378      *      * 
   107   -559  -1517    -42    199  -1151  -1267   3263  -1482    634  -1469   -768    -22  -1468   1576    393   -491   -503  -1210  -1321   -602   109
     -   -149   -500    233     43   -381    399    106   -626    210   -466   -720    275    394     45     96    359    117   -369   -294   -249 
     -    -33  -6045  -7087   -894  -1115   -701  -1378      *      * 
   108  -1130  -2063   3441    243  -2502  -1157   -662  -2514   -843  -2578  -2029    -96  -1658   -421  -1434   -970  -1239  -2138  -2388  -1915   110
     -      *      *      *      *      *      *      *      *      *      *      *      *      *      *      *      *      *      *      *      * 
     -      *      *      *      *      *      *      *      *      0 
//
