# Supplementary material for: Emergence, development and diversification of the TGF-β signalling pathway within the animal kingdom
Source: BMC Evol Biol. 2009 Feb 3;9:28. doi: 10.1186/1471-2148-9-28 (PMC2657120; doi:10.1186/1471-2148-9-28)
Supplement: Additional file 5 — Sequences. All sequences and alignments are provided in the supplementary archive. [file 1471-2148-9-28-S5.zip › sequences/hmm_models/ecTbetaR2_ls.hmm]

HMMER2.0  [2.3.1]
NAME  ecTbetaR2
ACC   PF08917.1
DESC  Transforming growth factor beta receptor 2 ectodomain
LENG  119
ALPH  Amino
RF    no
CS    no
MAP   yes
COM   hmmbuild -F HMM_ls.ann SEED.ann
COM   hmmcalibrate --seed 0 HMM_ls.ann
NSEQ  4
DATE  Thu May  3 19:34:31 2007
CKSUM 3516
GA    -5.2 -5.2
TC    10.1 10.1
NC    -20.5 -20.5
XT      -8455     -4  -1000  -1000  -8455     -4  -8455     -4 
NULT      -4  -8455
NULE     595  -1558     85    338   -294    453  -1158    197    249    902  -1085   -142    -21   -313     45    531    201    384  -1998   -644 
EVD   -108.953751   0.216248
HMM        A      C      D      E      F      G      H      I      K      L      M      N      P      Q      R      S      T      V      W      Y    
         m->m   m->i   m->d   i->m   i->i   d->m   d->d   b->m   m->e
         -322      *  -2322
     1  -2340  -1879  -4645  -4130   -646  -4331  -3242   2143  -3845   2536    528  -3987  -3835  -3104  -3580  -3609  -2253     45  -2265  -2229     1
     -   -149   -500    233     43   -381    399    106   -626    210   -466   -720    275    394     45     96    359    117   -369   -294   -249 
     -    -16  -7108  -8150   -894  -1115   -701  -1378   -322      * 
     2  -2931  -2878  -3420  -3706  -4181  -2925  -3468  -4621  -3859  -4490  -4165  -3491   4225  -3781  -3695  -3182  -3279  -4087  -3594  -4064     2
     -   -149   -500    233     43   -381    399    106   -626    210   -466   -720    275    394     45     96    359    117   -369   -294   -249 
     -    -16  -7108  -8150   -894  -1115   -701  -1378      *      * 
     3  -1725  -2575  -1739  -1027  -3152  -2330   -584  -2752    610  -2520  -1825  -1078  -2397   3463   2178  -1627  -1544  -2472  -2439  -2168     3
     -   -149   -500    233     43   -381    399    106   -626    210   -466   -720    275    394     45     96    359    117   -369   -294   -249 
     -    -16  -7108  -8150   -894  -1115   -701  -1378      *      * 
     4  -2871  -2457  -4231  -4103  -1033  -3803  -3165   -541  -3734   3130    -31  -3935  -3797  -3286  -3484  -3713  -2869  -1136  -2394  -2220     4
     -   -149   -500    233     43   -381    399    106   -626    210   -466   -720    275    394     45     96    359    117   -369   -294   -249 
     -    -16  -7108  -8150   -894  -1115   -701  -1378      *      * 
     5  -2476   5735  -4102  -4358  -3712  -2763  -3545  -3518  -4167  -3859  -3569  -3631  -3363  -4030  -3832  -2793  -2860  -3158  -3464  -3718     5
     -   -149   -500    233     43   -381    399    106   -626    210   -466   -720    275    394     45     96    359    117   -369   -294   -249 
     -    -16  -7108  -8150   -894  -1115   -701  -1378      *      * 
     6  -2620  -2961  -2461  -2046  -3743  -2791  -1570  -3603   3784  -3387  -2839  -2048  -3039  -1260   -465  -2604  -2536  -3331  -3001  -2988     6
     -   -149   -500    233     43   -381    399    106   -626    210   -466   -720    275    394     45     96    359    117   -369   -294   -249 
     -    -16  -7108  -8150   -894  -1115   -701  -1378      *      * 
     7  -3342  -2776  -4026  -4232   4354  -3545  -1431  -2315  -4038  -1801  -1900  -3299  -3780  -3350  -3645  -3490  -3420  -2566   -739    349     7
     -   -149   -500    233     43   -381    399    106   -626    210   -466   -720    275    394     45     96    359    117   -369   -294   -249 
     -    -16  -7108  -8150   -894  -1115   -701  -1378      *      * 
     8  -2476   5735  -4102  -4358  -3712  -2763  -3545  -3518  -4167  -3859  -3569  -3631  -3363  -4030  -3832  -2793  -2860  -3158  -3464  -3718     8
     -   -149   -500    233     43   -381    399    106   -626    210   -466   -720    275    394     45     96    359    117   -369   -294   -249 
     -    -16  -7108  -8150   -894  -1115   -701  -1378      *      * 
     9  -2784  -3432   4016  -1200  -4140  -2466  -2197  -4505  -2621  -4365  -3956  -1551  -3014  -2039  -3232  -2593  -2938  -4046  -3710  -3552     9
     -   -149   -500    233     43   -381    399    106   -626    210   -466   -720    275    394     45     96    359    117   -369   -294   -249 
     -    -16  -7108  -8150   -894  -1115   -701  -1378      *      * 
    10  -1771  -1603  -3750  -3689  -2037  -3050  -3231    403  -3479  -1154  -1076  -3246  -3399  -3383  -3437  -2628  -1917   3536  -3074  -2677    10
     -   -149   -500    233     43   -381    399    106   -626    210   -466   -720    275    394     45     96    359    117   -369   -294   -249 
     -    -16  -7108  -8150   -894  -1115   -701  -1378      *      * 
    11  -1575  -2334  -2011  -1025  -2785  -2335   -461  -2262   2044    982  -1452  -1045  -2321    -60   2524  -1523  -1366  -2053  -2227  -1970    11
     -   -149   -500    233     43   -381    399    106   -626    210   -466   -720    275    394     45     96    359    117   -369   -294   -249 
     -    -16  -7108  -8150   -894  -1115   -701  -1378      *      * 
    12   1058  -1409   -473   1483  -1655  -1459   -261  -1281     36    225   -645   -265  -1607    103   -418    820   -420  -1001  -1798  -1237    12
     -   -149   -500    233     43   -381    399    106   -626    210   -466   -720    275    394     45     96    359    117   -369   -294   -249 
     -    -16  -7108  -8150   -894  -1115   -701  -1378      *      * 
    13   -343   -978  -2185  -2150  -2947  -1228  -2030  -2636  -2100  -2919  -2086  -1521  -1939  -1895  -2210   2874   1939  -1796  -3176  -2869    13
     -   -149   -500    233     43   -381    399    106   -626    210   -466   -720    275    394     45     96    359    117   -369   -294   -249 
     -    -16  -7108  -8150   -894  -1115   -701  -1378      *      * 
    14   -665  -1409   -960   -991  -2702  -1427  -1361  -2418  -1213  -2650  -1886   2253  -2001  -1106  -1523   -787   2988  -1833  -2867  -2362    14
     -   -149   -500    233     43   -381    399    106   -626    210   -466   -720    275    394     45     96    359    117   -369   -294   -249 
     -    -16  -7108  -8150   -894  -1115   -701  -1378      *      * 
    15  -2476   5735  -4102  -4358  -3712  -2763  -3545  -3518  -4167  -3859  -3569  -3631  -3363  -4030  -3832  -2793  -2860  -3158  -3464  -3718    15
     -   -149   -500    233     43   -381    399    106   -626    210   -466   -720    275    394     45     96    359    117   -369   -294   -249 
     -    -16  -7108  -8150   -894  -1115   -701  -1378      *      * 
    16  -1222  -2766   2449    164  -3186  -1526   -745  -3024   -737  -2964  -2174   2208  -1959   -378  -1410   1378  -1270  -2520  -3155  -2314    16
     -   -149   -500    233     43   -381    399    106   -626    210   -466   -720    275    394     45     96    359    117   -369   -294   -249 
     -    -16  -7108  -8150   -894  -1115   -701  -1378      *      * 
    17  -1089  -1906   -630   -868  -3325   1788  -1582  -3308  -1632  -3376  -2619   3449  -2227  -1335  -2050  -1142  -1379  -2556  -3343  -2834    17
     -   -149   -500    233     43   -381    399    106   -626    210   -466   -720    275    394     45     96    359    117   -369   -294   -249 
     -    -16  -7108  -8150   -894  -1115   -701  -1378      *      * 
    18  -1602  -2592  -1274   -764  -3161  -2192   -537  -2736   2122  -2522  -1799   -889  -2293   3358    480  -1475  -1440  -2429  -2474  -2151    18
     -   -149   -500    233     43   -381    399    106   -626    210   -466   -720    275    394     45     96    359    117   -369   -294   -249 
     -    -16  -7108  -8150   -894  -1115   -701  -1378      *      * 
    19  -1451  -2962   2917     11  -3295  -1691   -812  -3125   2209  -3035  -2284   -342  -2099   -448  -1111  -1216  -1463  -2674  -3134  -2395    19
     -   -149   -500    233     43   -381    399    106   -626    210   -466   -720    275    394     45     96    359    117   -369   -294   -249 
     -    -16  -7108  -8150   -894  -1115   -701  -1378      *      * 
    20   -491  -1454   -683   -314  -2236  -1397   -581  -1924   -222  -2019  -1184   -488  -1716   2037   -624   1741   1679  -1476  -2280  -1723    20
     -   -149   -500    233     43   -381    399    106   -626    210   -466   -720    275    394     45     96    359    117   -369   -294   -249 
     -    -16  -7108  -8150   -894  -1115   -701  -1378      *      * 
    21  -2476   5735  -4102  -4358  -3712  -2763  -3545  -3518  -4167  -3859  -3569  -3631  -3363  -4030  -3832  -2793  -2860  -3158  -3464  -3718    21
     -   -149   -500    233     43   -381    399    106   -626    210   -466   -720    275    394     45     96    359    117   -369   -294   -249 
     -    -16  -7108  -8150   -894  -1115   -701  -1378      *      * 
    22   -517  -1480   -589   1446  -1620  -1555   -205  -1230   1499    233   1906   -290  -1640    169   -171   -512   -449   -992  -1744  -1206    22
     -   -149   -500    233     43   -381    399    106   -626    210   -466   -720    275    394     45     96    359    117   -369   -294   -249 
     -    -16  -7108  -8150   -894  -1115   -701  -1378      *      * 
    23   -897  -1462  -2333  -2543  -3185  -1640  -2474  -3294  -2686  -3497  -2780  -1973  -2360  -2483  -2703   3465  -1316  -2413  -3310  -3025    23
     -   -149   -500    233     43   -381    399    106   -626    210   -466   -720    275    394     45     96    359    117   -369   -294   -249 
     -    -16  -7108  -8150   -894  -1115   -701  -1378      *      * 
    24  -2171  -2655  -1458  -1748  -3334  -2364  -2267  -3943  -2365  -3936  -3437   4205  -2932  -2205  -2608  -2224  -2439  -3392  -3253  -2909    24
     -   -149   -500    233     43   -381    399    106   -626    210   -466   -720    275    394     45     96    359    117   -369   -294   -249 
     -    -16  -7108  -8150   -894  -1115   -701  -1378      *      * 
    25  -2476   5735  -4102  -4358  -3712  -2763  -3545  -3518  -4167  -3859  -3569  -3631  -3363  -4030  -3832  -2793  -2860  -3158  -3464  -3718    25
     -   -149   -500    233     43   -381    399    106   -626    210   -466   -720    275    394     45     96    359    117   -369   -294   -249 
     -    -16  -7108  -8150   -894  -1115   -701  -1378      *      * 
    26   -662  -1466   -779   -885  -2930  -1376  -1392  -2845  -1325  -2963  -2149   2133  -1981  -1125  -1692   2774   -959  -2092  -3066  -2503    26
     -   -149   -500    233     43   -381    399    106   -626    210   -466   -720    275    394     45     96    359    117   -369   -294   -249 
     -    -16  -7108  -8150   -894  -1115   -701  -1378      *      * 
    27  -2091  -1746  -3971  -3840  -1676  -3532  -3289   3684  -3581   -659   -693  -3562  -3674  -3445  -3521  -3194  -2146    449  -2877  -2493    27
     -   -149   -500    233     43   -381    399    106   -626    210   -466   -720    275    394     45     96    359    117   -369   -294   -249 
     -    -16  -7108  -8150   -894  -1115   -701  -1378      *      * 
    28  -1213  -1674  -2755  -2906  -3163  -1922  -2659  -2698  -2788  -3105  -2612  -2311  -2600  -2708  -2753  -1463   3819  -2197  -3286  -3156    28
     -   -149   -500    233     43   -381    399    106   -626    210   -466   -720    275    394     45     96    359    117   -369   -294   -249 
     -    -16  -7108  -8150   -894  -1115   -701  -1378      *      * 
    29   2164   -939  -2407  -2415  -3075  -1197  -2204  -2780  -2384  -3064  -2205  -1613  -1936  -2105  -2436   2641   -729  -1850  -3306  -3049    29
     -   -149   -500    233     43   -381    399    106   -626    210   -466   -720    275    394     45     96    359    117   -369   -294   -249 
     -    -16  -7108  -8150   -894  -1115   -701  -1378      *      * 
    30  -2091  -1746  -3971  -3840  -1676  -3532  -3289   3684  -3581   -659   -693  -3562  -3674  -3445  -3521  -3194  -2146    449  -2877  -2493    30
     -   -149   -500    233     43   -381    399    106   -626    210   -466   -720    275    394     45     96    359    117   -369   -294   -249 
     -    -16  -7108  -8150   -894  -1115   -701  -1378      *      * 
    31  -2476   5735  -4102  -4358  -3712  -2763  -3545  -3518  -4167  -3859  -3569  -3631  -3363  -4030  -3832  -2793  -2860  -3158  -3464  -3718    31
     -   -149   -500    233     43   -381    399    106   -626    210   -466   -720    275    394     45     96    359    117   -369   -294   -249 
     -    -16  -7108  -8150   -894  -1115   -701  -1378      *      * 
    32  -2641  -3308   -896   3732  -3966  -2458  -2043  -4105  -2128  -4016  -3555  -1531  -2959  -1842  -2560  -2479  -2750  -3722  -3563  -3385    32
     -   -149   -500    233     43   -381    399    106   -626    210   -466   -720    275    394     45     96    359    117   -369   -294   -249 
     -    -16  -7108  -8150   -894  -1115   -701  -1378      *      * 
    33  -1046  -1989  -1018   -654  -2836  -1783   -672  -2507   2886  -2457  -1678   -781  -2064   -284      0   1500  -1078  -2068  -2515  -2083    33
     -   -149   -500    233     43   -381    399    106   -626    210   -466   -720    275    394     45     96    359    117   -369   -294   -249 
     -    -16  -7108  -8150   -894  -1115   -701  -1378      *      * 
    34  -1155  -1939   -754   -945  -3114  -1695  -1547  -3136  -1479  -3215  -2491   2237   3362  -1308  -1831  -1211  -1418  -2487  -3154  -2646    34
     -   -149   -500    233     43   -381    399    106   -626    210   -466   -720    275    394     45     96    359    117   -369   -294   -249 
     -    -16  -7108  -8150   -894  -1115   -701  -1378      *      * 
    35   -881  -2437   1922    252  -2708  -1478   2288  -2499   -153  -2435  -1571   1894  -1749   1726   -720   -699   -853  -2045  -2609  -1852    35
     -   -149   -500    233     43   -381    399    106   -626    210   -466   -720    275    394     45     96    359    117   -369   -294   -249 
     -    -16  -7108  -8150   -894  -1115   -701  -1378      *      * 
    36  -2641  -3308   -896   3732  -3966  -2458  -2043  -4105  -2128  -4016  -3555  -1531  -2959  -1842  -2560  -2479  -2750  -3722  -3563  -3385    36
     -   -149   -500    233     43   -381    399    106   -626    210   -466   -720    275    394     45     96    359    117   -369   -294   -249 
     -    -16  -7108  -8150   -894  -1115   -701  -1378      *      * 
    37  -1750  -1296  -4320  -3958  -1766  -4039  -3735   2383  -3828   -620   -544  -3717  -3869  -3686  -3903  -3356  -1743   3001  -3266  -2819    37
     -   -149   -500    233     43   -381    399    106   -626    210   -466   -720    275    394     45     96    359    117   -369   -294   -249 
     -    -16  -7108  -8150   -894  -1115   -701  -1378      *      * 
    38  -2476   5735  -4102  -4358  -3712  -2763  -3545  -3518  -4167  -3859  -3569  -3631  -3363  -4030  -3832  -2793  -2860  -3158  -3464  -3718    38
     -   -149   -500    233     43   -381    399    106   -626    210   -466   -720    275    394     45     96    359    117   -369   -294   -249 
     -    -16  -7108  -8150   -894  -1115   -701  -1378      *      * 
    39   1428  -1018  -3171  -2962  -1831  -2113  -2444    377  -2738  -1138   -824  -2314  -2609  -2523  -2734  -1424  -1098   2965  -2677  -2306    39
     -   -149   -500    233     43   -381    399    106   -626    210   -466   -720    275    394     45     96    359    117   -369   -294   -249 
     -    -16  -7108  -8150   -894  -1115   -701  -1378      *      * 
    40   3438  -1472  -2846  -3040  -3287  -1726  -2735  -2840  -3028  -3257  -2662  -2236  -2447  -2798  -2944  -1216  -1387  -2183  -3405  -3320    40
     -   -149   -500    233     43   -381    399    106   -626    210   -466   -720    275    394     45     96    359    117   -369   -294   -249 
     -    -16  -7108  -8150   -894  -1115   -701  -1378      *      * 
    41  -1750  -1296  -4320  -3958  -1766  -4039  -3735   2383  -3828   -620   -544  -3717  -3869  -3686  -3903  -3356  -1743   3001  -3266  -2819    41
     -   -149   -500    233     43   -381    399    106   -626    210   -466   -720    275    394     45     96    359    117   -369   -294   -249 
     -    -16  -7108  -8150   -894  -1115   -701  -1378      *      * 
    42  -4114  -3274  -4214  -4453  -1722  -3496  -2681  -4109  -4149  -3619  -3615  -4044  -3885  -4032  -3816  -4355  -4248  -4133   6191  -1329    42
     -   -149   -500    233     43   -381    399    106   -626    210   -466   -720    275    394     45     96    359    117   -369   -294   -249 
     -    -16  -7108  -8150   -894  -1115   -701  -1378      *      * 
    43  -2957  -3022  -3318  -2735  -3796  -2998  -1968  -3912   -846  -3631  -3157  -2611  -3280  -1724   4056  -3026  -2913  -3650  -3096  -3185    43
     -   -149   -500    233     43   -381    399    106   -626    210   -466   -720    275    394     45     96    359    117   -369   -294   -249 
     -    -16  -7108  -8150   -894  -1115   -701  -1378      *      * 
    44  -1717  -2632  -2016  -1011  -3339  -2381   -443  -2765   2444  -2484  -1756  -1037  -2358   2359   2199  -1593  -1477  -2482  -2391  -2172    44
     -   -149   -500    233     43   -381    399    106   -626    210   -466   -720    275    394     45     96    359    117   -369   -294   -249 
     -    -16  -7108  -8150   -894  -1115   -701  -1378      *      * 
    45   -736  -1574   -623   -757  -2950  -1406  -1333  -2885  -1270  -2988  -2186   3325  -1999  -1058  -1662   1705  -1017  -2155  -3077  -2480    45
     -   -149   -500    233     43   -381    399    106   -626    210   -466   -720    275    394     45     96    359    117   -369   -294   -249 
     -    -16  -7108  -8150   -894  -1115   -701  -1378      *      * 
    46  -2784  -3432   4016  -1200  -4140  -2466  -2197  -4505  -2621  -4365  -3956  -1551  -3014  -2039  -3232  -2593  -2938  -4046  -3710  -3552    46
     -   -149   -500    233     43   -381    399    106   -626    210   -466   -720    275    394     45     96    359    117   -369   -294   -249 
     -    -16  -7108  -8150   -894  -1115   -701  -1378      *      * 
    47  -1179  -2834   2099   2352  -3092  -1536   -606  -2908   1315  -2820  -2004   -141  -1906   -217  -1101   -946  -1176  -2434  -2995  -2175    47
     -   -149   -500    233     43   -381    399    106   -626    210   -466   -720    275    394     45     96    359    117   -369   -294   -249 
     -    -16  -7108  -8150   -894  -1115   -701  -1378      *      * 
    48  -2171  -2655  -1458  -1748  -3334  -2364  -2267  -3943  -2365  -3936  -3437   4205  -2932  -2205  -2608  -2224  -2439  -3392  -3253  -2909    48
     -   -149   -500    233     43   -381    399    106   -626    210   -466   -720    275    394     45     96    359    117   -369   -294   -249 
     -    -16  -7108  -8150   -894  -1115   -701  -1378      *      * 
    49  -1083   -937  -2773  -2310  -1173  -2712  -1815   2379  -2089   -587   -219   1824  -2774  -1922  -2194  -1854  -1068   1963  -1949  -1537    49
     -   -149   -500    233     43   -381    399    106   -626    210   -466   -720    275    394     45     96    359    117   -369   -294   -249 
     -    -16  -7108  -8150   -894  -1115   -701  -1378      *      * 
    50  -1213  -1674  -2755  -2906  -3163  -1922  -2659  -2698  -2788  -3105  -2612  -2311  -2600  -2708  -2753  -1463   3819  -2197  -3286  -3156    50
     -   -149   -500    233     43   -381    399    106   -626    210   -466   -720    275    394     45     96    359    117   -369   -294   -249 
     -    -16  -7108  -8150   -894  -1115   -701  -1378      *      * 
    51  -2216  -1764  -4555  -4059   -744  -4237  -3228   2702  -3785   2137    425  -3889  -3805  -3129  -3565  -3512  -2143    269  -2328  -2243    51
     -   -149   -500    233     43   -381    399    106   -626    210   -466   -720    275    394     45     96    359    117   -369   -294   -249 
     -    -16  -7108  -8150   -894  -1115   -701  -1378      *      * 
    52  -2641  -3308   -896   3732  -3966  -2458  -2043  -4105  -2128  -4016  -3555  -1531  -2959  -1842  -2560  -2479  -2750  -3722  -3563  -3385    52
     -   -149   -500    233     43   -381    399    106   -626    210   -466   -720    275    394     45     96    359    117   -369   -294   -249 
     -    -16  -7108  -8150   -894  -1115   -701  -1378      *      * 
    53  -1213  -1674  -2755  -2906  -3163  -1922  -2659  -2698  -2788  -3105  -2612  -2311  -2600  -2708  -2753  -1463   3819  -2197  -3286  -3156    53
     -   -149   -500    233     43   -381    399    106   -626    210   -466   -720    275    394     45     96    359    117   -369   -294   -249 
     -    -16  -7108  -8150   -894  -1115   -701  -1378      *      * 
    54  -1766  -1332  -4275  -3821  -1265  -3923  -3216   2202  -3626   1438    -93  -3563  -3689  -3265  -3563  -3171  -1729   2409  -2663  -2389    54
     -   -149   -500    233     43   -381    399    106   -626    210   -466   -720    275    394     45     96    359    117   -369   -294   -249 
     -    -16  -7108  -8150   -894  -1115   -701  -1378      *      * 
    55  -2476   5735  -4102  -4358  -3712  -2763  -3545  -3518  -4167  -3859  -3569  -3631  -3363  -4030  -3832  -2793  -2860  -3158  -3464  -3718    55
     -   -149   -500    233     43   -381    399    106   -626    210   -466   -720    275    394     45     96    359    117   -369   -294   -249 
     -    -16  -7108  -8150   -894  -1115   -701  -1378      *      * 
    56  -1734  -3073   1824   -181  -2716  -1822   4542  -3353  -1194  -3261  -2623   -536  -2303   -825  -1804  -1496  -1797  -2927  -2918  -2045    56
     -   -149   -500    233     43   -381    399    106   -626    210   -466   -720    275    394     45     96    359    117   -369   -294   -249 
     -    -16  -7108  -8150   -894  -1115   -701  -1378      *      * 
    57  -1705  -3428   3230    110  -3705  -1637  -1042  -3704  -1311  -3598  -2952   2346  -2186   -726  -2151  -1392  -1799  -3169  -3718  -2748    57
     -   -149   -500    233     43   -381    399    106   -626    210   -466   -720    275    394     45     96    359    117   -369   -294   -249 
     -    -16  -7108  -8150   -894  -1115   -701  -1378      *      * 
    58  -2931  -2878  -3420  -3706  -4181  -2925  -3468  -4621  -3859  -4490  -4165  -3491   4225  -3781  -3695  -3182  -3279  -4087  -3594  -4064    58
     -   -149   -500    233     43   -381    399    106   -626    210   -466   -720    275    394     45     96    359    117   -369   -294   -249 
     -    -16  -7108  -8150   -894  -1115   -701  -1378      *      * 
    59   -893  -2089   -761   -211  -2514  -1749   -280  -2152   2141  -2083  -1256   -436  -1847   2044    259   -796   1554  -1789  -2199  -1697    59
     -   -149   -500    233     43   -381    399    106   -626    210   -466   -720    275    394     45     96    359    117   -369   -294   -249 
     -    -16  -7108  -8150   -894  -1115   -701  -1378      *      * 
    60   -933   -789  -2706  -2128   -800  -2540  -1434   1660   1263    862    120  -1944  -2543  -1607  -1831  -1627   -880   1903  -1504  -1148    60
     -   -149   -500    233     43   -381    399    106   -626    210   -466   -720    275    394     45     96    359    117   -369   -294   -249 
     -    -16  -7108  -8150   -894  -1115   -701  -1378      *      * 
    61    932  -1351   -827   -310  -1980  -1420   -470  -1629    -72  -1754   -933   -478   1607    -99   1616   -476   1169  -1249  -2053  -1526    61
     -   -149   -500    233     43   -381    399    106   -626    210   -466   -720    275    394     45     96    359    117   -369   -294   -249 
     -    -16  -7108  -8150   -894  -1115   -701  -1378      *      * 
    62  -2311  -1945  -3685  -3421    453  -3509  -1013   -739  -2964   2248   -254  -2707  -3411  -2435  -2755  -2735  -2238  -1092   -368   3239    62
     -   -149   -500    233     43   -381    399    106   -626    210   -466   -720    275    394     45     96    359    117   -369   -294   -249 
     -    -16  -7108  -8150   -894  -1115   -701  -1378      *      * 
    63  -3113  -2617  -3237  -3248    913  -3612   3711  -2549  -2791  -2053  -1989  -2405  -3622  -2364  -2649  -2907  -3032  -2607    204   3917    63
     -   -149   -500    233     43   -381    399    106   -626    210   -466   -720    275    394     45     96    359    117   -369   -294   -249 
     -    -16  -7108  -8150   -894  -1115   -701  -1378      *      * 
    64  -2594  -2690  -3304  -3623  -4328   3747  -3462  -4761  -3953  -4671  -4212  -3320  -3352  -3748  -3779  -2839  -2981  -4004  -3668  -4222    64
     -   -149   -500    233     43   -381    399    106   -626    210   -466   -720    275    394     45     96    359    117   -369   -294   -249 
     -    -16  -7108  -8150   -894  -1115   -701  -1378      *      * 
    65  -1414  -1217  -2996  -2557   2762  -2753   2873   1862  -2202   -594   -244  -2032  -2761  -1802  -2106  -1863  -1350   -539   -237    735    65
     -   -149   -500    233     43   -381    399    106   -626    210   -466   -720    275    394     45     96    359    117   -369   -294   -249 
     -    -16  -7108  -8150   -894  -1115   -701  -1378      *      * 
    66   -889   -814  -2833  -2306   -802  -2373  -1538    442  -1991   -201   3705  -2003  -2499  -1743  -1989  -1517   1160   1517  -1549  -1215    66
     -   -149   -500    233     43   -381    399    106   -626    210   -466   -720    275    394     45     96    359    117   -369   -294   -249 
     -    -16  -7108  -8150   -894  -1115   -701  -1378      *      * 
    67  -1992  -1621  -4259  -3786   -789  -3857  -2959    555  -3484   2451    346  -3547  -3607  -2957  -3318  -3114  -1949   1967  -2257  -2098    67
     -   -149   -500    233     43   -381    399    106   -626    210   -466   -720    275    394     45     96    359    117   -369   -294   -249 
     -    -16  -7108  -8150   -894  -1115   -701  -1378      *      * 
    68  -1728  -3588   2802   2610  -3780  -1632   -998  -3717  -1255  -3592  -2939   -234  -2170   -672  -2109  -1387  -1800  -3196  -3757  -2766    68
     -   -149   -500    233     43   -381    399    106   -626    210   -466   -720    275    394     45     96    359    117   -369   -294   -249 
     -    -16  -7108  -8150   -894  -1115   -701  -1378      *      * 
    69  -1705  -3428   3230    110  -3705  -1637  -1042  -3704  -1311  -3598  -2952   2346  -2186   -726  -2151  -1392  -1799  -3169  -3718  -2748    69
     -   -149   -500    233     43   -381    399    106   -626    210   -466   -720    275    394     45     96    359    117   -369   -294   -249 
     -    -16  -7108  -8150   -894  -1115   -701  -1378      *      * 
    70   1960  -1205  -1124   -942  -2686  -1277  -1216  -2409  -1059  -2554  -1699   2178  -1825   -907  -1433   1550   -679  -1729  -2802  -2319    70
     -   -149   -500    233     43   -381    399    106   -626    210   -466   -720    275    394     45     96    359    117   -369   -294   -249 
     -    -16  -7108  -8150   -894  -1115   -701  -1378      *      * 
    71   1960  -1205  -1124   -942  -2686  -1277  -1216  -2409  -1059  -2554  -1699   2178  -1825   -907  -1433   1550   -679  -1729  -2802  -2319    71
     -   -149   -500    233     43   -381    399    106   -626    210   -466   -720    275    394     45     96    359    117   -369   -294   -249 
     -    -16  -7108  -8150   -894  -1115   -701  -1378      *      * 
    72   -667  -1477   -759   -863  -2928  -1378  -1376  -2842  -1306  -2957  -2143   2274  -1980  -1106  -1678   2709   -961  -2094  -3061  -2494    72
     -   -149   -500    233     43   -381    399    106   -626    210   -466   -720    275    394     45     96    359    117   -369   -294   -249 
     -    -16  -7108  -8150   -894  -1115   -701  -1378      *      * 
    73   -503  -1729   -273   1490  -2193  -1395   -282  -1906     60  -1939  -1069   -181    975    136   -434    891   1509  -1487  -2173  -1533    73
     -   -149   -500    233     43   -381    399    106   -626    210   -466   -720    275    394     45     96    359    117   -369   -294   -249 
     -    -16  -7108  -8150   -894  -1115   -701  -1378      *      * 
    74  -1677  -2626  -1483   -868  -3245  -2268   -526  -2775   3040  -2534  -1817   -958  -2338   2242    572  -1551  -1490  -2479  -2464  -2183    74
     -   -149   -500    233     43   -381    399    106   -626    210   -466   -720    275    394     45     96    359    117   -369   -294   -249 
     -    -16  -7108  -8150   -894  -1115   -701  -1378      *      * 
    75  -2476   5735  -4102  -4358  -3712  -2763  -3545  -3518  -4167  -3859  -3569  -3631  -3363  -4030  -3832  -2793  -2860  -3158  -3464  -3718    75
     -   -149   -500    233     43   -381    399    106   -626    210   -466   -720    275    394     45     96    359    117   -369   -294   -249 
     -    -16  -7108  -8150   -894  -1115   -701  -1378      *      * 
    76  -1148  -1037  -2474   1380  -1287  -2771  -1777   1803  -1879   -611   -275  -2023  -2795  -1748  -2082  -1888  -1115   2432  -2095  -1676    76
     -   -149   -500    233     43   -381    399    106   -626    210   -466   -720    275    394     45     96    359    117   -369   -294   -249 
     -    -16  -7108  -8150   -894  -1115   -701  -1378      *      * 
    77  -2406  -2296  -3638  -3594  -1525  -3105  -2824  -1047  -3121   -596   5043  -3293  -3425  -3046  -2996  -2911  -2552  -1398  -2513  -2207    77
     -   -149   -500    233     43   -381    399    106   -626    210   -466   -720    275    394     45     96    359    117   -369   -294   -249 
     -    -16  -7108  -8150   -894  -1115   -701  -1378      *      * 
    78  -2620  -2961  -2461  -2046  -3743  -2791  -1570  -3603   3784  -3387  -2839  -2048  -3039  -1260   -465  -2604  -2536  -3331  -3001  -2988    78
     -   -149   -500    233     43   -381    399    106   -626    210   -466   -720    275    394     45     96    359    117   -369   -294   -249 
     -    -16  -7108  -8150   -894  -1115   -701  -1378      *      * 
    79  -1337  -2687   -189   2754  -3095  -1790   -609  -2800   1932  -2681  -1906   -441  -2068   -213   -291  -1151  -1282  -2402  -2750  -2173    79
     -   -149   -500    233     43   -381    399    106   -626    210   -466   -720    275    394     45     96    359    117   -369   -294   -249 
     -    -16  -7108  -8150   -894  -1115   -701  -1378      *      * 
    80  -2092  -2784  -2679  -1410  -3619  -2622   -553  -2962   2693  -2625  -1955  -1314  -2574   -135   2914  -1974  -1786  -2729  -2468  -2361    80
     -   -149   -500    233     43   -381    399    106   -626    210   -466   -720    275    394     45     96    359    117   -369   -294   -249 
     -    -16  -7108  -8150   -894  -1115   -701  -1378      *      * 
    81  -1357  -1782  -1849  -1215  -1929  -2317   -848   1805   2852  -1356   -929  -1259  -2410   -534    -23  -1529  -1273   -684  -2134  -1753    81
     -   -149   -500    233     43   -381    399    106   -626    210   -466   -720    275    394     45     96    359    117   -369   -294   -249 
     -    -16  -7108  -8150   -894  -1115   -701  -1378      *      * 
    82   -588  -1968   1589    196  -2374    640   -253  -2119     96  -2094  -1206   -112  -1612    178   1215   1281   -564  -1673  -2285  -1603    82
     -   -149   -500    233     43   -381    399    106   -626    210   -466   -720    275    394     45     96    359    117   -369   -294   -249 
     -    -16  -7108  -8150   -894  -1115   -701  -1378      *      * 
    83    864  -2127   1768    157  -2604  -1435   -435  -2366   -193  -2345  -1478   2004  -1723    -25   -749    949   -762  -1896  -2545  -1830    83
     -   -149   -500    233     43   -381    399    106   -626    210   -466   -720    275    394     45     96    359    117   -369   -294   -249 
     -    -16  -7108  -8150   -894  -1115   -701  -1378      *      * 
    84   -451  -1094  -1994  -2167  -3290   2895  -2235  -3134  -2448  -3346  -2475  -1578  -2021  -2128  -2539   1868   -876  -2098  -3456  -3197    84
     -   -149   -500    233     43   -381    399    106   -626    210   -466   -720    275    394     45     96    359    117   -369   -294   -249 
     -    -16  -7108  -8150   -894  -1115   -701  -1378      *      * 
    85  -1578  -2724   -103   2349  -3525   2595  -1266  -3411  -1302  -3389  -2687   -676  -2305   -958  -1875  -1434  -1710  -2878  -3403  -2791    85
     -   -149   -500    233     43   -381    399    106   -626    210   -466   -720    275    394     45     96    359    117   -369   -294   -249 
     -    -16  -7108  -8150   -894  -1115   -701  -1378      *      * 
    86   -546   -882  -1742  -1312  -1141  -1683  -1043   -562  -1078   1028   -287  -1208   1748   -978  -1277   -847   2049   -444  -1637  -1246    86
     -   -149   -500    233     43   -381    399    106   -626    210   -466   -720    275    394     45     96    359    117   -369   -294   -249 
     -    -16  -7108  -8150   -894  -1115   -701  -1378      *      * 
    87  -2249  -1894  -4013  -3659   3537  -3651  -1549   -310  -3299    322   3033  -3058  -3477  -2624  -3038  -2884  -2186   -782   -856     35    87
     -   -149   -500    233     43   -381    399    106   -626    210   -466   -720    275    394     45     96    359    117   -369   -294   -249 
     -    -16  -7108  -8150   -894  -1115   -701  -1378      *      * 
    88  -3021  -2497  -3514  -3544   3735  -3623   3344  -2301  -3176  -1849  -1784  -2528  -3636  -2533  -2937  -2921  -2963  -2389    184   1351    88
     -   -149   -500    233     43   -381    399    106   -626    210   -466   -720    275    394     45     96    359    117   -369   -294   -249 
     -    -16  -7108  -8150   -894  -1115   -701  -1378      *      * 
    89  -1939  -1584  -4145  -3647   -747  -3769  -2797   2147  -3300    481   4116  -3413  -3528  -2823  -3151  -3003  -1888    290  -2163  -1991    89
     -   -149   -500    233     43   -381    399    106   -626    210   -466   -720    275    394     45     96    359    117   -369   -294   -249 
     -    -16  -7108  -8150   -894  -1115   -701  -1378      *      * 
    90  -2476   5735  -4102  -4358  -3712  -2763  -3545  -3518  -4167  -3859  -3569  -3631  -3363  -4030  -3832  -2793  -2860  -3158  -3464  -3718    90
     -   -149   -500    233     43   -381    399    106   -626    210   -466   -720    275    394     45     96    359    117   -369   -294   -249 
     -    -16  -7108  -8150   -894  -1115   -701  -1378      *      * 
    91   1404   -949  -2379  -2419  -3108  -1201  -2227  -2820  -2412  -3106  -2248  -1618  -1944  -2132  -2457   3034   -743  -1875  -3338  -3081    91
     -   -149   -500    233     43   -381    399    106   -626    210   -466   -720    275    394     45     96    359    117   -369   -294   -249 
     -    -16  -7108  -8150   -894  -1115   -701  -1378      *      * 
    92  -2476   5735  -4102  -4358  -3712  -2763  -3545  -3518  -4167  -3859  -3569  -3631  -3363  -4030  -3832  -2793  -2860  -3158  -3464  -3718    92
     -   -149   -500    233     43   -381    399    106   -626    210   -466   -720    275    394     45     96    359    117   -369   -294   -249 
     -    -16  -7108  -8150   -894  -1115   -701  -1378      *      * 
    93   -476  -1324   -866   -684  -2585  -1321  -1018  -2302   -809  -2430  -1587   2786  -1811   -686  -1210   1164   1723  -1700  -2679  -2153    93
     -   -149   -500    233     43   -381    399    106   -626    210   -466   -720    275    394     45     96    359    117   -369   -294   -249 
     -    -16  -7108  -8150   -894  -1115   -701  -1378      *      * 
    94   -486  -1589   -336   1537  -1893    924   -250  -1565     73  -1663   1931   -201  -1599    143   -402    844   -460  -1231  -1962  -1362    94
     -   -149   -500    233     43   -381    399    106   -626    210   -466   -720    275    394     45     96    359    117   -369   -294   -249 
     -    -16  -7108  -8150   -894  -1115   -701  -1378      *      * 
    95   -995  -2379   1588   2271  -2621  -1529   -543  -2201   -396  -2360  -1574   -175  -1847   -161   -983   -837   -985   1373  -2653  -1919    95
     -   -149   -500    233     43   -381    399    106   -626    210   -466   -720    275    394     45     96    359    117   -369   -294   -249 
     -    -16  -7108  -8150   -894  -1115   -701  -1378      *      * 
    96  -2641  -3308   -896   3732  -3966  -2458  -2043  -4105  -2128  -4016  -3555  -1531  -2959  -1842  -2560  -2479  -2750  -3722  -3563  -3385    96
     -   -149   -500    233     43   -381    399    106   -626    210   -466   -720    275    394     45     96    359    117   -369   -294   -249 
     -    -16  -7108  -8150   -894  -1115   -701  -1378      *      * 
    97  -2476   5735  -4102  -4358  -3712  -2763  -3545  -3518  -4167  -3859  -3569  -3631  -3363  -4030  -3832  -2793  -2860  -3158  -3464  -3718    97
     -   -149   -500    233     43   -381    399    106   -626    210   -466   -720    275    394     45     96    359    117   -369   -294   -249 
     -    -16  -7108  -8150   -894  -1115   -701  -1378      *      * 
    98  -2171  -2655  -1458  -1748  -3334  -2364  -2267  -3943  -2365  -3936  -3437   4205  -2932  -2205  -2608  -2224  -2439  -3392  -3253  -2909    98
     -   -149   -500    233     43   -381    399    106   -626    210   -466   -720    275    394     45     96    359    117   -369   -294   -249 
     -    -16  -7108  -8150   -894  -1115   -701  -1378      *      * 
    99  -2784  -3432   4016  -1200  -4140  -2466  -2197  -4505  -2621  -4365  -3956  -1551  -3014  -2039  -3232  -2593  -2938  -4046  -3710  -3552    99
     -   -149   -500    233     43   -381    399    106   -626    210   -466   -720    275    394     45     96    359    117   -369   -294   -249 
     -    -16  -7108  -8150   -894  -1115   -701  -1378      *      * 
   100   -581   -518  -2252  -1672   -145  -2027   2108     10  -1358   -292   2724  -1419  -2078  -1104  -1371  -1088   -521   1481   -687   1810   100
     -   -149   -500    233     43   -381    399    106   -626    210   -466   -720    275    394     45     96    359    117   -369   -294   -249 
     -    -16  -7108  -8150   -894  -1115   -701  -1378      *      * 
   101  -2279  -1823  -4603  -4096   -690  -4285  -3233   2436  -3817   2359    482  -3939  -3819  -3114  -3572  -3560  -2199    153  -2292  -2235   101
     -   -149   -500    233     43   -381    399    106   -626    210   -466   -720    275    394     45     96    359    117   -369   -294   -249 
     -    -16  -7108  -8150   -894  -1115   -701  -1378      *      * 
   102  -2115  -1671  -4472  -4000   -853  -4162  -3231   3045  -3731   1686    308  -3811  -3789  -3165  -3558  -3441  -2056    461  -2406  -2262   102
     -   -149   -500    233     43   -381    399    106   -626    210   -466   -720    275    394     45     96    359    117   -369   -294   -249 
     -    -16  -7108  -8150   -894  -1115   -701  -1378      *      * 
   103  -3342  -2776  -4026  -4232   4354  -3545  -1431  -2315  -4038  -1801  -1900  -3299  -3780  -3350  -3645  -3490  -3420  -2566   -739    349   103
     -   -149   -500    233     43   -381    399    106   -626    210   -466   -720    275    394     45     96    359    117   -369   -294   -249 
     -    -16  -7108  -8150   -894  -1115   -701  -1378      *      * 
   104   -910  -1822   -930   -651  -2755  -1665   -772  -2461   1942  -2465  -1677   -773  -2013   -401   -273   2528  -1001  -1983  -2564  -2097   104
     -   -149   -500    233     43   -381    399    106   -626    210   -466   -720    275    394     45     96    359    117   -369   -294   -249 
     -   -924  -7108  -1102   -894  -1115   -701  -1378      *      * 
   105  -1197  -2118    236   3211  -2538  -1352   -687  -2377   -570  -2440  -1867   -272  -1790   -409   -997  -1061  -1257  -2056  -2399  -1958   105
     -   -149   -500    233     43   -381    399    106   -626    210   -466   -720    275    394     45     96    359    117   -369   -294   -249 
     -    -29  -6213  -7255   -894  -1115   -898  -1110      *      * 
   106   1584  -1755    110   2385  -2382  -1281   -505  -1997   -306  -2150  -1385   -171  -1665   -149   -792   -605   -741  -1595  -2431  -1795   106
     -   -149   -500    233     43   -381    399    106   -626    210   -466   -720    275    394     45     96    359    117   -369   -294   -249 
     -    -21  -6704  -7747   -894  -1115  -1414   -679      *      * 
   107  -1356  -1136  -2867  -2494    530  -2703   -691   2128  -2108   -280    -70  -1999  -2716  -1771  -2032  -1869  -1312      3   -213   3388   107
     -   -149   -500    233     43   -381    399    106   -626    210   -466   -720    275    394     45     96    359    117   -369   -294   -249 
     -    -21  -6704  -7747   -894  -1115   -386  -2091      *      * 
   108    817  -1212   1411   -207  -1417  -1519   -388   -953   -181    777   -474   -421  -1684    -85   -606   -546   1069   -735  -1671  -1158   108
     -   -149   -500    233     43   -381    399    106   -626    210   -466   -720    275    394     45     96    359    117   -369   -294   -249 
     -    -16  -7108  -8150   -894  -1115   -701  -1378      *      * 
   109   -576  -1180  -2048  -2052  -2889  -1419  -2011  -2510  -2009  -2807  -2074  -1590   3085  -1883  -2130   -794   2438  -1836  -3092  -2803   109
     -   -149   -500    233     43   -381    399    106   -626    210   -466   -720    275    394     45     96    359    117   -369   -294   -249 
     -    -16  -7108  -8150   -894  -1115   -701  -1378      *      * 
   110   -490  -1640   -363     46  -2051  -1415   2506  -1762     73  -1823   -972   1390  -1608    124   -394    880   1503  -1378  -2072  -1455   110
     -   -149   -500    233     43   -381    399    106   -626    210   -466   -720    275    394     45     96    359    117   -369   -294   -249 
     -    -16  -7108  -8150   -894  -1115   -701  -1378      *      * 
   111   -796  -2065   -293    -24  -2563  -1554   -390  -2282   1681  -2241  -1392   2573  -1779     27   -245    922   -777  -1850  -2393  -1781   111
     -   -149   -500    233     43   -381    399    106   -626    210   -466   -720    275    394     45     96    359    117   -369   -294   -249 
     -    -16  -7108  -8150   -894  -1115   -701  -1378      *      * 
   112  -1153  -1945   -734   -922  -3110  -1691  -1529  -3128  -1458  -3205  -2480   2379   3291  -1286  -1816  -1205  -1412  -2483  -3150  -2636   112
     -   -149   -500    233     43   -381    399    106   -626    210   -466   -720    275    394     45     96    359    117   -369   -294   -249 
     -    -16  -7108  -8150   -894  -1115   -701  -1378      *      * 
   113  -1322  -3044   2461   1832  -3275  -1552   -710  -3119   -698  -3023  -2239   -150  -1973   2319  -1382  -1059  -1338  -2633  -3206  -2332   113
     -   -149   -500    233     43   -381    399    106   -626    210   -466   -720    275    394     45     96    359    117   -369   -294   -249 
     -    -16  -7108  -8150   -894  -1115   -701  -1378      *      * 
   114   -924   -987  -1910   1233   -858  -2316  -1182    291  -1282   1497     82  -1490  -2369  -1146  -1484  -1400   -877   1755  -1566  -1191   114
     -   -149   -500    233     43   -381    399    106   -626    210   -466   -720    275    394     45     96    359    117   -369   -294   -249 
     -    -16  -7108  -8150   -894  -1115   -701  -1378      *      * 
   115   -927   -965  -2185  -1587   -842  -2324  -1098    196   1396   1492     83  -1538  -2358  -1067  -1087  -1407   -868   1725  -1489  -1132   115
     -   -149   -500    233     43   -381    399    106   -626    210   -466   -720    275    394     45     96    359    117   -369   -294   -249 
     -    -16  -7108  -8150   -894  -1115   -701  -1378      *      * 
   116  -1595  -2063   1933   -955  -1534  -2229  -1424  -1066  -1556   2415   -751  -1208  -2554  -1265  -1954  -1717  -1625  -1204  -2281  -1762   116
     -   -149   -500    233     43   -381    399    106   -626    210   -466   -720    275    394     45     96    359    117   -369   -294   -249 
     -    -16  -7108  -8150   -894  -1115   -701  -1378      *      * 
   117  -1176  -1482  -1118   1528  -1795  -2158  -1386    -43  -1277  -1254   -860  -1254  -2451  -1189  -1591  -1488  -1217   2822  -2380  -1890   117
     -   -149   -500    233     43   -381    399    106   -626    210   -466   -720    275    394     45     96    359    117   -369   -294   -249 
     -    -16  -7108  -8150   -894  -1115   -701  -1378      *      * 
   118  -2091  -1746  -3971  -3840  -1676  -3532  -3289   3684  -3581   -659   -693  -3562  -3674  -3445  -3521  -3194  -2146    449  -2877  -2493   118
     -   -149   -500    233     43   -381    399    106   -626    210   -466   -720    275    394     45     96    359    117   -369   -294   -249 
     -    -16  -7108  -8150   -894  -1115   -701  -1378      *      * 
   119   -727   -577  -2769  -2168   1559  -2263  -1095   1436  -1833   1312    477  -1807  -2283  -1484  -1733   1027   -668    217   -968   -591   119
     -      *      *      *      *      *      *      *      *      *      *      *      *      *      *      *      *      *      *      *      * 
     -      *      *      *      *      *      *      *      *      0 
//
