# Supplementary material for: Emergence, development and diversification of the TGF-β signalling pathway within the animal kingdom
Source: BMC Evol Biol. 2009 Feb 3;9:28. doi: 10.1186/1471-2148-9-28 (PMC2657120; doi:10.1186/1471-2148-9-28)
Supplement: Additional file 5 — Sequences. All sequences and alignments are provided in the supplementary archive. [file 1471-2148-9-28-S5.zip › sequences/hmm_models/TGF_beta_GS_ls.hmm]

HMMER2.0  [2.3.1]
NAME  TGF_beta_GS
ACC   PF08515.3
DESC  Transforming growth factor beta type I GS-motif
LENG  29
ALPH  Amino
RF    no
CS    no
MAP   yes
COM   hmmbuild -F HMM_ls.ann SEED.ann
COM   hmmcalibrate --seed 0 HMM_ls.ann
NSEQ  22
DATE  Thu May  3 18:29:38 2007
CKSUM 4404
GA    25.0 25.0
TC    26.7 26.7
NC    18.2 18.2
XT      -8455     -4  -1000  -1000  -8455     -4  -8455     -4 
NULT      -4  -8455
NULE     595  -1558     85    338   -294    453  -1158    197    249    902  -1085   -142    -21   -313     45    531    201    384  -1998   -644 
EVD   -19.935558   0.343919
HMM        A      C      D      E      F      G      H      I      K      L      M      N      P      Q      R      S      T      V      W      Y    
         m->m   m->i   m->d   i->m   i->i   d->m   d->d   b->m   m->e
         -193      *  -2999
     1   -772  -2175    838    656  -2467  -1757   -418   -663   1442  -2178    979   -403    923     32   -513    159    931  -1781  -2375     -4     1
     -   -149   -500    233     43   -381    399    106   -626    210   -466   -720    275    394     45     96    359    117   -369   -294   -249 
     -     -9  -7942  -8984   -894  -1115   -701  -1378   -193      * 
     2   -770  -2230    415   1233  -2545  -1745   1063    123    416  -2243    193    276   -684    698   -493    586   1328  -1849  -2416  -1737     2
     -   -149   -500    233     43   -381    399    106   -626    210   -466   -720    275    394     45     96    359    117   -369   -294   -249 
     -     -9  -7942  -8984   -894  -1115   -701  -1378      *      * 
     3   -870   -766  -2809  -2198   -728  -2369  -1217    914    144   1316   1907  -1874   -585  -1575  -1820    609     53    490  -1217    493     3
     -   -149   -500    233     43   -381    399    106   -626    210   -466   -720    275    394     45     96    359    117   -369   -294   -249 
     -     -9  -7942  -8984   -894  -1115   -701  -1378      *      * 
     4    704  -2240    631    513  -2560    247    586  -2310   1014   -744  -1329   -379  -1837    967    815    461   -709  -1861  -2424  -1742     4
     -   -149   -500    233     43   -381    399    106   -626    210   -466   -720    275    394     45     96    359    117   -369   -294   -249 
     -     -9  -7942  -8984   -894  -1115   -701  -1378      *      * 
     5   -516  -3115   2989    635  -3450   -487  -1083  -3249   -923  -3184  -2336   -691   1262   -681  -1534    244  -1552  -2772  -3369  -2583     5
     -   -149   -500    233     43   -381    399    106   -626    210   -466   -720    275    394     45     96    359    117   -369   -294   -249 
     -     -9  -7942  -8984   -894  -1115   -701  -1378      *      * 
     6  -1996  -1715  -4347  -3732  -1003  -3678  -2533   1630  -3376   1960   3070  -3327  -3530  -2826  -3131  -2804  -1919    541  -2086    664     6
     -   -149   -500    233     43   -381    399    106   -626    210   -466   -720    275    394     45     96    359    117   -369   -294   -249 
     -     -9  -7942  -8984   -894  -1115   -701  -1378      *      * 
     7    426   -817  -3326  -2694   1124  -2557  -1430   1474  -2298   1279   2128  -2197   -518  -1916  -2104  -1644   -938    905  -1281   -948     7
     -   -149   -500    233     43   -381    399    106   -626    210   -466   -720    275    394     45     96    359    117   -369   -294   -249 
     -     -9  -7942  -8984   -894  -1115   -701  -1378      *      * 
     8   -256  -2069   1582   1874  -2312  -1793   -469  -2010    -90  -2052    263   -463   -168    -40   -583   -716   -736   -343  -2301   1561     8
     -   -149   -500    233     43   -381    399    106   -626    210   -466   -720    275    394     45     96    359    117   -369   -294   -249 
     -    -69  -4477  -8984   -386  -2092   -701  -1378      *      * 
     9   -931  -2412   2237   1635  -2720  -1818   1350  -2474   -162  -2422   1101   -450  -1956   1317   -683   -254   -877  -2028  -2597  -1901    10
     -   -149   -500    233     43   -381    399    106   -626    210   -466   -720    275    394     45     96    359    117   -369   -294   -249 
     -   -760  -7942  -1302   -894  -1115   -701  -1378      *      * 
    10   -433  -1030    748   -283   1199  -1605   -324   -689    447   -375    890   -478  -1685    -70   -552    417   1017   -509  -1390    450    11
     -   -149   -500    233     43   -379    399    106   -626    210   -466   -720    275    394     45     96    359    117   -369   -294   -249 
     -   -109  -3854  -8238   -961  -1040  -1336   -728      *      * 
    11   -584   2933  -1877  -1321   -840  -1891   -879   1106  -1104   -712    -39  -1242  -2045    194  -1281    837   1732   -241  -1277   -892    14
     -   -149   -500    233     43   -381    399    106   -626    210   -466   -720    275    394     45     96    359    117   -369   -294   -249 
     -    -12  -7446  -8488   -894  -1115   -530  -1701      *      * 
    12   -780    854    211   -567  -1953   -446   -740  -1588   -479  -1766   -976   -772  -2012   -402   -915   1024   2571  -1305  -2140    -12    15
     -   -149   -500    233     43   -381    399    106   -626    210   -466   -720    275    394     45     96    359    117   -369   -294   -249 
     -     -9  -7833  -8875   -894  -1115   -488  -1801      *      * 
    13  -1029  -1669  -3269  -3303  -4038   -226  -3068  -3817  -3300  -4040  -3120  -2396   -271  -2966  -3328   3289    571  -2717  -4233  -4030    16
     -   -149   -500    233     43   -381    399    106   -626    210   -466   -720    275    394     45     96    359    117   -369   -294   -249 
     -     -9  -7942  -8984   -894  -1115   -701  -1378      *      * 
    14  -4088  -3924  -4774  -5139  -5615   3825  -4753  -6303  -5453  -6014  -5662  -4812  -4539  -5232  -5106  -4370  -4472  -5527  -4696  -5561    17
     -   -149   -497    233     43   -381    399    106   -626    210   -466   -720    275    394     45     96    360    117   -369   -294   -249 
     -    -62  -4652  -8984   -960  -1041   -701  -1378      *      * 
    15  -1162   1463  -4127  -4362  -4107  -2038  -3555  -3954  -4066  -4259  -3385  -2790  -2831  -3653  -3798   3518  -1629  -2844  -4332  -4190    20
     -   -149   -500    233     43   -381    399    106   -626    210   -466   -720    275    394     45     96    359    117   -369   -294   -249 
     -     -9  -7942  -8984   -894  -1115   -701  -1378      *      * 
    16  -4088  -3924  -4774  -5139  -5615   3825  -4753  -6303  -5453  -6014  -5662  -4812  -4539  -5232  -5106  -4370  -4472  -5527  -4696  -5561    21
     -   -149   -500    233     43   -381    399    106   -626    210   -466   -720    275    394     45     96    359    117   -369   -294   -249 
     -     -9  -7942  -8984   -894  -1115   -701  -1378      *      * 
    17  -1053  -1619  -3186  -3047  -3196  -1984  -2691  -2768  -2811  -3068   1456  -2315  -2669  -2632  -2864   3309     93  -2179  -3544  -3232    22
     -   -148   -500    233     43   -381    399    106   -626    210   -466   -720    275    394     45     96    359    117   -369   -294   -249 
     -    -54  -4837  -8984   -447  -1908   -701  -1378      *      * 
    18  -4088  -3924  -4774  -5139  -5615   3825  -4753  -6303  -5453  -6014  -5662  -4812  -4539  -5232  -5106  -4370  -4472  -5527  -4696  -5561    24
     -   -149   -500    233     43   -381    399    106   -626    210   -466   -720    275    394     45     96    359    117   -369   -294   -249 
     -     -9  -7942  -8984   -894  -1115   -701  -1378      *      * 
    19   -830  -1447  -1218   -658    -45  -1993   -703  -1111   1106   1575    614    207    617    834   -894   -951   -769   -929  -1800  -1319    25
     -   -149   -500    233     43   -381    399    106   -626    210   -466   -720    275    394     45     96    359    117   -369   -294   -249 
     -     -9  -7942  -8984   -894  -1115   -701  -1378      *      * 
    20   1330  -1659  -3555  -3692  -4019  -1935  -3258  -3712  -3599  -4016  -3136  -2533   3637  -3239  -3495  -1296    532  -2675  -4257  -4101    26
     -   -149   -500    233     43   -381    399    106   -626    210   -466   -720    275    394     45     96    359    117   -369   -294   -249 
     -     -9  -7942  -8984   -894  -1115   -701  -1378      *      * 
    21    191   -759  -2988  -2372   1625  -2405  -1260   -255  -2020   1560     41  -1971  -2461  -1688  -1906   -442   1187   -175  -1194   1330    27
     -   -149   -500    233     43   -381    399    106   -626    210   -466   -720    275    394     45     96    359    117   -369   -294   -249 
     -     -9  -7942  -8984   -894  -1115   -701  -1378      *      * 
    22  -3651  -3050  -5969  -5379    155  -5732  -4228   -613  -5149   3085   1469  -5420  -4781  -3910  -4622  -5082  -3484  -1457  -2835  -2916    28
     -   -149   -500    233     43   -381    399    106   -626    210   -466   -720    275    394     45     96    359    117   -369   -294   -249 
     -     -9  -7942  -8984   -894  -1115   -701  -1378      *      * 
    23   -881   -808  -2681  -2080   -778  -2361   1191   1086  -1782   -195     -9   -184  -2419  -1508  -1774   -423    217   2513  -1263   -905    29
     -   -149   -500    233     43   -381    399    106   -626    210   -466   -720    275    394     45     96    359    117   -369   -294   -249 
     -     -9  -7942  -8984   -894  -1115   -701  -1378      *      * 
    24  -1711  -2919  -1397   -903  -3390  -2455    805  -3020   1325  -2868  -2062  -1110  -2556   3677   -194   -159  -1592  -2655  -2901  -2444    30
     -   -149   -500    233     43   -381    399    106   -626    210   -466   -720    275    394     45     96    359    117   -369   -294   -249 
     -     -9  -7942  -8984   -894  -1115   -701  -1378      *      * 
    25  -2664  -3301  -3277  -2057  -3824  -3245  -1208  -3326    148   -482  -2422  -1960  -3207   1380   3644  -2581  -2382  -3156  -3018  -2842    31
     -   -149   -500    233     43   -381    399    106   -626    210   -466   -720    275    394     45     96    359    117   -369   -294   -249 
     -     -9  -7942  -8984   -894  -1115   -701  -1378      *      * 
    26  -1107  -1718  -3475  -3701  -4076  -1977  -3315  -3843  -3651  -4143  -3270  -2569  -2759  -3316  -3525    448   3758  -2768  -4308  -4126    32
     -   -149   -500    233     43   -381    399    106   -626    210   -466   -720    275    394     45     96    359    117   -369   -294   -249 
     -     -9  -7942  -8984   -894  -1115   -701  -1378      *      * 
    27  -2267  -1845  -4812  -4353    412  -4398  -3673   2880  -4147   -842   1044  -4047  -4209  -3817  -4078  -3631  -2232   2441  -3201  -2875    33
     -   -149   -500    233     43   -381    399    106   -626    210   -466   -720    275    394     45     96    359    117   -369   -294   -249 
     -     -9  -7942  -8984   -894  -1115   -701  -1378      *      * 
    28   3086  -1713  -2714  -2479  -3608    175  -2414  -3330  -2258  -3511  -2642  -2047  -2590  -2183    520    145  -1390  -2498  -3748  -3415    34
     -   -149   -500    233     43   -381    399    106   -626    210   -466   -720    275    394     45     96    359    117   -369   -294   -249 
     -     -9  -7942  -8984   -894  -1115   -701  -1378      *      * 
    29   -329  -2580  -1133   -537  -2987   -213   -659  -2660    792  -2554  -1686    329  -2219   1457   2939  -1128  -1152  -2256  -2652  -2102    35
     -      *      *      *      *      *      *      *      *      *      *      *      *      *      *      *      *      *      *      *      * 
     -      *      *      *      *      *      *      *      *      0 
//
