# Supplementary material for: Emergence, development and diversification of the TGF-β signalling pathway within the animal kingdom
Source: BMC Evol Biol. 2009 Feb 3;9:28. doi: 10.1186/1471-2148-9-28 (PMC2657120; doi:10.1186/1471-2148-9-28)
Supplement: Additional file 5 — Sequences. All sequences and alignments are provided in the supplementary archive. [file 1471-2148-9-28-S5.zip › sequences/hmm_models/Activin_recp_ls.hmm]

HMMER2.0  [2.3.1]
NAME  Activin_recp
ACC   PF01064.14
DESC  Activin types I and II receptor domain
LENG  127
ALPH  Amino
RF    no
CS    no
MAP   yes
COM   hmmbuild -F HMM_ls.ann SEED.ann
COM   hmmcalibrate --seed 0 HMM_ls.ann
NSEQ  29
DATE  Sat Apr 28 13:27:32 2007
CKSUM 6057
GA    11.0 11.0
TC    11.2 11.2
NC    10.2 10.9
XT      -8455     -4  -1000  -1000  -8455     -4  -8455     -4 
NULT      -4  -8455
NULE     595  -1558     85    338   -294    453  -1158    197    249    902  -1085   -142    -21   -313     45    531    201    384  -1998   -644 
EVD   -60.942326   0.229687
HMM        A      C      D      E      F      G      H      I      K      L      M      N      P      Q      R      S      T      V      W      Y    
         m->m   m->i   m->d   i->m   i->i   d->m   d->d   b->m   m->e
          -47      *  -4955
     1  -2524  -2356  -4831  -4198  -2308  -4070  -2939   1415  -3794   2028  -1556    942  -4119  -3431    527  -1071  -2465   1009  -2815   1155     1
     -   -149   -500    233     43   -381    399    106   -626    210   -466   -720    275    394     45     96    359    117   -369   -294   -249 
     -     -2 -10068 -11110   -894  -1115   -701  -1378    -47      * 
     2  -2263  -3735   -275    485   -570   -749  -1895  -3805   1711   -108    549    597  -3330     79   1539   -165   1011  -3356  -3918  -3236     2
     -   -149   -500    233     43   -381    399    106   -626    210   -466   -720    275    394     45     96    359    117   -369   -294   -249 
     -     -2 -10068 -11110   -894  -1115   -701  -1378      *      * 
     3  -6020   5808  -7291  -7609  -7502  -6078  -6886  -8318  -7403  -8039  -7657  -7011  -6670     29  -7056  -6308  -6423  -7505  -6816  -7394     3
     -   -149   -500    233     43   -381    399    106   -626    210   -466   -720    275    394     45     96    359    117   -369   -294   -249 
     -     -2 -10068 -11110   -894  -1115   -701  -1378      *      * 
     4    -57  -3009  -2706    388    989  -3509   1499    235   -615  -2916    666   -472  -3590    197   -431  -2462   -362    601  -3360   2960     4
     -   -149   -500    233     43   -381    399    106   -626    210   -466   -720    275    394     45     96    359    117   -369   -294   -249 
     -  -1934 -10068   -440   -894  -1115   -701  -1378      *      * 
     5  -1921  -1911  -3068  -2588   2749  -3176   2547  -1520  -2359  -1692  -1143  -2324  -3228  -2062  -2451    823   1180  -1437   -953   2258     5
     -   -149   -500    233     43   -381    399    106   -626    210   -466   -720    275    394     45     96    359    117   -369   -294   -249 
     -     -8  -8142  -9184   -894  -1115    -35  -5380      *      * 
     6  -4924   5537  -6541  -6386    301  -5972  -3231  -4068   -578  -4103  -3842  -5178  -6019  -5141  -5408  -5175  -4903   -612  -2571    656     6
     -   -149   -500    233     43   -381    399    106   -626    210   -466   -720    275    394     45     96    359    117   -369   -294   -249 
     -     -2 -10068 -11110   -894  -1115   -701  -1378      *      * 
     7  -2306  -3774   1651   1627  -4091   -834   1361  -3840  -1525  -1397  -2866   1869  -3367  -1479  -2034   1160     40   -782  -3960  -3276     7
     -   -149   -500    233     43   -381    399    106   -626    210   -466   -720    275    394     45     96    359    117   -369   -294   -249 
     -    -64 -10068  -4564   -894  -1115   -701  -1378      *      * 
     8   -570  -3642   -166    440   -199   1373    461  -3681  -1445   -508  -2737    637   1038  -1403  -1949    364    761  -3254  -3837   1272     8
     -   -149   -500    233     43   -381    399    106   -626    210   -466   -720    275    394     45     96    359    117   -369   -294   -249 
     -   -457 -10006  -1887   -894  -1115  -1591   -582      *      * 
     9    357  -3318   1071    574  -3637  -2821   1657  -3387    306   -876  -2407    432    892  -1021  -1569    917  -1787  -2939  -3502   1974     9
     -   -149   -500    233     43   -381    399    106   -626    210   -466   -720    275    394     45     96    359    117   -369   -294   -249 
     -   -255  -9552  -2637   -894  -1115  -3534   -130      *      * 
    10  -1652  -3125   1643    102  -3446   -566   1388  -3197   1709  -3141   1261  -1261   -110    872    387      6  -1591  -2747   2061  -2626    10
     -   -149   -500    233     43   -381    399    106   -626    210   -466   -720    275    394     45     96    359    117   -369   -294   -249 
     -  -1141  -9300   -876   -894  -1115  -3935    -98      *      * 
    11  -1462  -3020   1057   1849  -3314  -2123  -1005  -3095   -739  -3027  -2145   -741   1172   1733  -1307   1543  -1429  -2633  -3201  -2452    11
     -   -149   -500    233     43   -381    399    106   -626    210   -466   -720    275    394     45     96    359    117   -369   -294   -249 
     -   -229  -8167  -2805   -894  -1115  -3439   -140      *      * 
    12  -1037  -1258   1033  -1397   1126  -2345  -1099   1510  -1237  -1126   -444   1212  -2418  -1082  -1493  -1354   1162   -698  -1607   1775    12
     -   -149   -500    233     43   -381    399    106   -626    210   -466   -720    275    394     45     96    359    117   -369   -294   -249 
     -   -551  -8189  -1671   -894  -1115  -4687    -57      *      * 
    13  -1575  -2592   2849   -566  -2749  -2070  -1289  -2435  -1285    978  -1914   -877   1742   -988  -1838  -1501  -1627  -2207  -3025  -2371    13
     -   -149   -500    233     43   -381    399    106   -626    210   -466   -720    275    394     45     96    359    117   -369   -294   -249 
     -    -11  -7648  -8690   -894  -1115  -4837    -51      *      * 
    14   1313  -2133   1784   -352  -2483   1258   -858  -2256   -676  -2356  -1553   -633  -2103   -502  -1193  -1000  -1077  -1890  -2610   2157    14
     -   -149   -500    233     43   -381    399    106   -626    210   -466   -720    275    394     45     96    359    117   -369   -294   -249 
     -   -785  -7648  -1270   -894  -1115  -4837    -51      *      * 
    15   -995  -1877   -502   -523  -2772   2241   -979  -2639   -616  -2660  -1917   -713  -2020   2959   -925   -996  -1141  -2135  -2703  -2206    15
     -   -149   -500    233     43   -381    400    105   -627    210   -466   -721    275    396     45     96    359    117   -370   -295   -250 
     -  -2045   -408  -7923    -72  -4358  -4960    -47      *      * 
    16   -994  -1397   -817   2073  -1464  -1973   -967   2352   -790   -907   -534   -907  -2186   -732  -1126  -1225   -982     12  -2027  -1525    17
     -   -149   -500    233     43   -381    398    105   -627    210   -466   -721    275    396     49     96    359    117   -370   -295   -250 
     -  -2045   -408  -7923    -72  -4358    -29  -5637      *      * 
    17  -3206   5629  -5283   -639  -5890  -4077  -5327   -484  -5705  -5802  -5088  -4596  -4850  -5352  -5587   -653  -3648  -4384  -6247  -5999    19
     -   -149   -500    233     43   -381    399    106   -626    210   -466   -720    275    394     45     96    359    117   -369   -294   -249 
     -     -2 -10068 -11110   -894  -1115   -701  -1378      *      * 
    18   -688  -3734   1282    263  -4054    808   1627  -3803    491   -553  -2823   1744   1001  -1438  -1985  -2145    243   -941  -3918  -3236    20
     -   -149   -500    233     43   -381    399    106   -626    210   -466   -720    275    394     45     96    359    117   -369   -294   -249 
     -  -2046 -10068   -402   -894  -1115   -701  -1378      *      * 
    19  -1704  -3343   1275   2052  -3610   1514  -1175  -3421  -1036  -3340  -2499   -753   1214   1484  -1663  -1488  -1695  -2946  -3519  -2709    21
     -   -149   -500    233     43   -381    399    106   -626    210   -466   -720    275    394     45     96    359    117   -369   -294   -249 
     -     -8  -8030  -9072   -894  -1115  -3516   -132      *      * 
    20  -1247  -2486    896   -544    949  -2106   -966  -2550   -664  -2595  -1742   2782  -2307   -559  -1176    842   1095  -2164  -2838  -2184    22
     -   -149   -500    233     43   -381    399    106   -626    210   -466   -720    275    394     45     96    359    117   -369   -294   -249 
     -     -7  -8250  -9292   -894  -1115    -36  -5342      *      * 
    21    264  -3736   1456   1243  -4057   -696  -1895  -3808   1316  -1638  -2825    -57   -430    -74   1091    -73   -316  -1148  -3919  -3236    23
     -   -149   -500    233     43   -381    399    106   -626    210   -466   -720    275    394     45     96    359    117   -369   -294   -249 
     -   -184 -10068  -3075   -894  -1115   -701  -1378      *      * 
    22    -63  -3585    880    493  -3905  -3086  -1745   -463     32  -3600  -2674   1488   -210    982   -182    587    372    952  -3768  -3085    24
     -   -149   -500    233     43   -381    399    106   -626    210   -466   -720    275    394     45     96    359    117   -369   -294   -249 
     -   -218  -9886  -2846   -894  -1115  -2471   -287      *      * 
    23   -359  -3285  -2268  -1747  -3875   -806  -2032  -3587  -1665  -3627  -2743   3122    -59    531  -2145   1152      2    521  -3860  -3244    25
     -   -149   -500    233     43   -381    399    106   -626    210   -466   -720    275    394     45     96    359    117   -369   -294   -249 
     -  -1281  -9671   -768   -894  -1115  -3262   -159      *      * 
    24  -1514   2598  -3457  -2895   3022  -2975   2200   1068  -2546  -1205   -593   1193  -3032  -2206  -2447  -2060  -1460   -807  -1356   -685    26
     -   -149   -500    233     43   -381    399    106   -626    210   -466   -720    275    394     45     96    359    117   -369   -294   -249 
     -     -6  -8396  -9438   -894  -1115  -4607    -60      *      * 
    25  -1262  -2730   -845   2533  -3047  -2136   2042  -2797   -475  -2746  -1840   -772  -2280   1525   -982    467    591  -2354  -2919  -2229    27
     -   -149   -500    233     43   -381    399    106   -626    210   -466   -720    275    394     45     96    359    117   -369   -294   -249 
     -     -6  -8396  -9438   -894  -1115  -4607    -60      *      * 
    26    575  -2074  -1203   -659  -2284  -2143   -873   1791   1053  -2070  -1260   1233  -2252   -498  -1006    689    951  -1645  -2413  -1851    28
     -   -149   -500    233     43   -381    399    106   -626    210   -466   -720    275    394     45     96    359    117   -369   -294   -249 
     -   -189  -8396  -3058   -894  -1115  -4607    -60      *      * 
    27  -1679  -2696  -1439  -1284  -3774   1881  -1616  -3490  -1061  -3456  -2626   1590   2468  -1233   1449  -1665  -1793  -2926  -3575  -3048    29
     -   -149   -500    233     43   -381    399    106   -626    210   -466   -720    275    394     45     96    359    117   -369   -294   -249 
     -     -7  -8214  -9256   -894  -1115  -4678    -57      *      * 
    28  -1583  -1480  -3835  -3330  -1761  -3099  -2440   1524  -3032  -1354   -873  -2882  -3284  -2746  -2972   1336   1874   2133  -2420  -2057    30
     -   -149   -500    233     43   -381    399    106   -626    210   -466   -720    275    394     45     96    359    117   -369   -294   -249 
     -     -7  -8214  -9256   -894  -1115    -36  -5355      *      * 
    29  -2263  -3730   1458    484   1493   -358   1532   -612  -1478  -3744    161   1315   -403    885   -206    232  -2202  -3350  -3915    648    31
     -   -149   -500    233     43   -381    399    106   -626    210   -466   -720    275    394     45     96    359    117   -369   -294   -249 
     -     -2 -10068 -11110   -894  -1115   -701  -1378      *      * 
    30  -2446  -2555  -3642     33  -2542  -3820   1663   1471  -2859   -843  -1746   -260  -3884    -43  -3042   -692   2531     24   1599    234    32
     -   -149   -500    233     43   -381    399    106   -626    210   -466   -720    275    394     45     96    359    117   -369   -294   -249 
     -     -2 -10068 -11110   -894  -1115   -701  -1378      *      * 
    31   -959   5616  -6546  -6835  -6057  -4137  -5845  -4301  -6471  -5664  -5085  -4958  -4930  -5948  -6103  -3508  -3666    625  -6559  -6459    33
     -   -149   -500    233     43   -381    399    106   -626    210   -466   -720    275    394     45     96    359    117   -369   -294   -249 
     -     -2 -10068 -11110   -894  -1115   -701  -1378      *      * 
    32   -621  -3452  -2282   2240  -3657  -3321  -1996    953   -165   -164    203  -2016  -3411   1398   -237     11    390  -1062  -3708  -3104    34
     -   -149   -500    233     43   -381    399    106   -626    210   -466   -720    275    394     45     96    359    117   -369   -294   -249 
     -   -176 -10068  -3131   -894  -1115   -701  -1378      *      * 
    33    209  -3448  -2069   -143  -3711   -610  -1824  -3415   1218  -3444    814     69  -3246  -1390  -1925  -2068   2960   -617  -3682  -3043    35
     -   -149   -500    233     43   -381    399    106   -626    210   -466   -720    275    394     45     96    359    117   -369   -294   -249 
     -   -964  -9894  -1040   -894  -1115  -2431   -296      *      * 
    34     32   2021  -2060   1260  -1967  -2702   2168    202  -1358  -1817   1230  -1650    445  -1252   1738  -1675  -1418    125  -2311  -1861    36
     -   -149   -500    233     43   -381    399    106   -626    210   -466   -720    275    394     45     96    359    117   -369   -294   -249 
     -   -128  -8934  -3598   -894  -1115  -4297    -75      *      * 
    35    351  -2791    386   -646  -3104  -2311   -990  -2846    832   -571  -1893   1033   2329   -536  -1090    981  -1294  -2411  -2990  -2313    37
     -   -149   -500    233     43   -381    399    106   -626    210   -466   -720    275    394     45     96    359    117   -369   -294   -249 
     -   -831  -8812  -1199   -894  -1115  -4385    -71      *      * 
    36  -2104  -3482   2597   -784  -4015  -2394  -1573  -3848  -1343  -3757  -2999  -1117   2717  -1213   1613  -1910  -2147  -3362  -3843  -3146    38
     -   -149   -500    233     43   -381    399    106   -626    210   -466   -720    275    394     45     96    359    117   -369   -294   -249 
     -     -8  -7989  -9031   -894  -1115  -4751    -55      *      * 
    37  -1465  -1871  -2369  -1815  -2348  -2546  -1551  -1097   2289  -1951  -1367  -1799  -2782  -1303  -1077  -1716   1382   2296  -2637  -2253    39
     -   -149   -500    233     43   -381    399    106   -626    210   -466   -720    275    394     45     96    359    117   -369   -294   -249 
     -  -1039  -7989   -973   -894  -1115  -4751    -55      *      * 
    38  -1747  -1383  -4000  -3507   -767  -3639  -2713   2947  -3191    426   3053  -3267  -3421  -2762  -3073  -2865  -1700    611  -2144  -1937    40
     -   -149   -500    233     43   -381    399    106   -626    210   -466   -720    275    394     45     96    359    117   -369   -294   -249 
     -    -17  -6967  -8010   -894  -1115  -4950    -47      *      * 
    39  -2377  -2775  -2207  -1795  -3515  -2600  -1358  -3346   3729  -3157  -2597  -1813  -2843  -1041   -275  -2356  -2294  -3075  -2820  -2765    41
     -   -149   -500    233     43   -381    399    106   -626    210   -466   -720    275    394     45     96    359    117   -369   -294   -249 
     -    -17  -6967  -8010   -894  -1115  -4950    -47      *      * 
    40  -2212   5704  -3881  -4112  -3433  -2552  -3310  -3161  -3895  -3545  -3248  -3379  -3154  -3766  -3587  -2529  -2591  -2824  -3256  -3447    42
     -   -149   -500    233     43   -381    399    106   -626    210   -466   -720    275    394     45     96    359    117   -369   -294   -249 
     -    -17  -6967  -8010   -894  -1115  -4950    -47      *      * 
    41  -3404  -2539  -4018  -4230   3661  -3889   -280  -2331  -3814  -1763  -1792  -2611  -3778  -2704  -3288  -3133  -3287  -2479    459   3363    43
     -   -149   -500    233     45   -381    398    105   -627    210   -466   -721    275    393     45     96    362    117   -370   -295   -250 
     -  -2132   -381  -8010    -67  -4461  -4950    -47      *      * 
    42   -821  -2133   1875    188  -1787  -1482   -324  -2090   -130  -2085  -1295   -133  -1732   2153   -648   -682   -789  -1732  -1996   2359    45
     -   -149   -500    237     43   -381    398    105   -627    210   -466   -721    275    393     45     96    360    117   -370   -295   -250 
     -  -2132   -381  -8010    -67  -4461  -4950    -47      *      * 
    43  -2401  -1966  -4512  -3952   -363  -4227  -2972    208  -3594   2529   3295  -3851  -3683  -2815  -3301  -3485  -2288   -456  -1983  -1995    47
     -   -149   -500    233     43   -381    398    105   -623    212   -466   -721    277    393     45     96    359    117   -370   -295   -250 
     -  -2132   -381  -8010    -67  -4461  -4950    -47      *      * 
    44  -1563  -3383   2403   2823  -3586  -1519   -856  -3503  -1067  -3390  -2714   -123  -2040   -524  -1886  -1237  -1626  -2993  -3557  -2593    49
     -   -149   -500    233     43   -381    399    106   -626    210   -466   -720    275    394     45     96    359    117   -369   -294   -249 
     -    -17  -6967  -8010   -894  -1115  -4950    -47      *      * 
    45  -2546  -3251   3974   -975  -3918  -2270  -1973  -4234  -2368  -4125  -3696  -1327  -2816  -1801  -2986  -2355  -2696  -3784  -3536  -3322    50
     -   -149   -500    233     43   -381    399    106   -626    210   -466   -720    275    394     45     96    359    117   -369   -294   -249 
     -    -17  -6967  -8010   -894  -1115  -4950    -47      *      * 
    46  -1513  -3170   2397    209  -3465  -1521   -891  -3440  -1095  -3354  -2677   3197  -2048   -568  -1882  -1225  -1598  -2920  -3475  -2545    51
     -   -149   -500    233     43   -381    399    106   -626    210   -466   -720    275    394     45     96    359    117   -369   -294   -249 
     -    -17  -6967  -8010   -894  -1115  -4950    -47      *      * 
    47  -3427  -2551  -4021  -4239   2982  -3896   -277  -2359  -3823  -1786  -1817  -2612  -3785  -2708  -3295  -3141  -3309  -2505    463   4033    52
     -   -149   -500    233     43   -381    399    106   -626    210   -466   -720    275    394     45     96    359    117   -369   -294   -249 
     -    -17  -6967  -8010   -894  -1115  -4950    -47      *      * 
    48  -2212   5704  -3881  -4112  -3433  -2552  -3310  -3161  -3895  -3545  -3248  -3379  -3154  -3766  -3587  -2529  -2591  -2824  -3256  -3447    53
     -   -149   -500    233     43   -381    399    106   -626    210   -466   -720    275    394     45     96    359    117   -369   -294   -249 
     -    -17  -6967  -8010   -894  -1115  -4950    -47      *      * 
    49  -3399  -2536  -4016  -4225   3709  -3886   -281  -2324  -3811  -1758  -1786  -2611  -3776  -2703  -3286  -3130  -3282  -2473    458   3283    54
     -   -149   -500    233     43   -381    399    106   -626    210   -466   -720    275    394     45     96    359    117   -369   -294   -249 
     -    -17  -6967  -8010   -894  -1115    -29  -5627      *      * 
    50     89  -3745   1913    747   -174   2028    374  -3816   -265  -3760  -2834    652  -3337  -1443   -154  -2151   -510  -3366  -3928  -3245    55
     -   -149   -500    233     43   -381    399    106   -626    210   -466   -720    275    394     45     96    359    117   -369   -294   -249 
     -     -2 -10068 -11110   -894  -1115   -701  -1378      *      * 
    51   1032  -3591   -294   -281   -391   2230   1839   -665  -1554  -1178  -2697  -1941    550    174  -2049   -551  -2218  -3178  -3813  -3171    56
     -   -149   -500    233     43   -381    399    106   -626    210   -466   -720    275    394     45     96    359    117   -369   -294   -249 
     -     -2 -10068 -11110   -894  -1115   -701  -1378      *      * 
    52    896  -2343  -4753  -4124    872  -4039    761  -1837  -3740   -248    652  -3654  -4090   1962  -3573    711    518    384   1514   1762    57
     -   -149   -500    233     43   -381    399    106   -626    210   -466   -720    275    394     45     96    359    117   -369   -294   -249 
     -     -2 -10068 -11110   -894  -1115   -701  -1378      *      * 
    53  -6575   5807  -7520  -7871  -6848  -6339    938  -8581  -7817  -8157  -7908  -7363  -6882  -7681  -7367  -6881  -6947  -7910  -6530  -6566    58
     -   -149   -500    233     43   -381    399    106   -626    210   -466   -720    275    394     45     96    359    117   -369   -294   -249 
     -     -2 -10068 -11110   -894  -1115   -701  -1378      *      * 
    54  -2517  -2343  -4859  -4224   2648   -873  -2927   -472  -3819    307   1277  -3707  -4113  -3441  -3619  -1157    756  -1757   2366   2886    59
     -   -149   -500    233     43   -381    399    106   -626    210   -466   -720    275    394     45     96    359    117   -369   -294   -249 
     -     -2 -10068 -11110   -894  -1115   -701  -1378      *      * 
    55   1371  -2805  -3135  -2576  -2856   -778   1792  -2430   -456  -2714  -2007  -2690  -3758  -2307  -2745    -96   1739   1752  -3223   1346    60
     -   -149   -500    233     43   -381    399    106   -626    210   -466   -720    275    394     45     96    359    117   -369   -294   -249 
     -     -2 -10068 -11110   -894  -1115   -701  -1378      *      * 
    56    378  -2481  -3930   -167    495  -1011  -2706  -2005   -803    704   1922  -3213  -3951  -2877  -3200   2341  -2405   -352  -2919  -2547    61
     -   -149   -500    233     43   -381    399    106   -626    210   -466   -720    275    394     45     96    359    117   -369   -294   -249 
     -     -2 -10068 -11110   -894  -1115   -701  -1378      *      * 
    57   -895   1240  -4847  -4211  -2287  -4053  -2924   1061  -3807    323    453  -3698  -4103   -475    826  -3138    709   1929   3507  -2449    62
     -   -149   -500    233     43   -381    399    106   -626    210   -466   -720    275    394     45     96    359    117   -369   -294   -249 
     -     -2 -10068 -11110   -894  -1115   -701  -1378      *      * 
    58     58  -3700   -552   2031    393   -815  -1906   -676   -429  -3709    439  -1888  -3339    667    530    167    867   -744  -3893   -255    63
     -   -149   -500    233     43   -381    399    106   -626    210   -466   -720    275    394     45     96    359    117   -369   -294   -249 
     -     -2 -10068 -11110   -894  -1115   -701  -1378      *      * 
    59   -979  -3032  -2676   1371    -71  -3497  -2207    342    414     16  -2191    560  -3578   -237    529  -2447    296   1113  -3379   1341    64
     -   -149   -500    233     43   -381    399    106   -626    210   -466   -720    275    394     45     96    359    117   -369   -294   -249 
     -    -57 -10068  -4729   -894  -1115   -701  -1378      *      * 
    60  -2226  -3595    857   -205  -3874  -3217  -1880    524    311    -87  -2696   1676  -3309  -1435   -298    689    737   1145  -3804  -3148    65
     -   -149   -500    233     43   -381    399    106   -626    210   -466   -720    275    394     45     96    359    117   -369   -294   -249 
     -     -2 -10013 -11055   -894  -1115   -356  -2193      *      * 
    61  -2263  -3732   1707    801  -4051  -3237  -1896   -608    985  -1637    318    678   -452    231    245    138   -519   -917  -3916   1608    66
     -   -149   -500    233     43   -381    399    106   -626    210   -466   -720    275    394     45     96    359    117   -369   -294   -249 
     -   -123 -10068  -3631   -894  -1115   -701  -1378      *      * 
    62  -2168  -3638   2018   -251  -3958   1766    511   -601  -1382  -3654  -2728   1650   -350    310   -404   -749  -2107   -557  -3822  -3140    67
     -   -149   -500    233     43   -381    399    106   -626    210   -466   -720    275    394     45     96    359    117   -369   -294   -249 
     -   -420  -9947  -1991   -894  -1115  -2099   -383      *      * 
    63  -1837  -3311   1290   1394    250   1154   1308  -3383   1202  -3327  -2401    275  -2903  -1009    251    400  -1777  -2933  -3494  -2811    68
     -   -149   -500    233     43   -381    399    106   -626    210   -466   -720    275    394     45     96    359    117   -369   -294   -249 
     -   -636  -9530  -1493   -894  -1115  -3578   -126      *      * 
    64  -1388  -2799  -1239   1553   1826    871   1279  -2829    711  -2806  -1898  -1010  -2460   -580  -1124    407    983  -2409  -2999  -2331    69
     -   -149   -500    233     43   -381    399    106   -626    210   -466   -720    275    394     45     96    359    117   -369   -294   -249 
     -  -1221  -8898   -814   -894  -1115  -4324    -74      *      * 
    65  -1416  -2525   -480   1534  -3652   2525  -1469  -3461  -1457  -3473  -2669   -917  -2428  -1131  -2029   1509  -1598  -2815  -3665  -2956    70
     -   -149   -500    233     43   -381    399    106   -626    210   -466   -720    275    394     45     96    359    117   -369   -294   -249 
     -    -10  -7688  -8730   -894  -1115  -4828    -52      *      * 
    66  -1724  -3329   2952   -256  -3692  -1976  -1189  -3543  -1186  -3465  -2686   -622  -2416   1987  -1860   1437  -1766  -3040  -3647  -2788    71
     -   -149   -500    233     43   -381    399    106   -626    210   -466   -720    275    394     45     96    359    117   -369   -294   -249 
     -    -10  -7688  -8730   -894  -1115    -32  -5505      *      * 
    67   -933  -3373   -622    217   -224  -3349    767    823    731   -193    234    701  -3437  -1636   -140   -683   1072   1231  -3648  -3064    72
     -   -149   -500    233     43   -381    399    106   -626    210   -466   -720    275    394     45     96    359    117   -369   -294   -249 
     -     -2 -10068 -11110   -894  -1115   -701  -1378      *      * 
    68  -2265  -3710  -2123   1975    368  -1175    730   1028   1082  -3721  -2802     12    309    307   -520  -2151    436   -935  -3900   -219    73
     -   -149   -500    233     43   -381    399    106   -626    210   -466   -720    275    394     45     96    359    117   -369   -294   -249 
     -     -2 -10068 -11110   -894  -1115   -701  -1378      *      * 
    69  -2345  -3069  -2633  -2077  -3160   -761    357   1063    240    254    275    727   -783   1855    137  -2426    747   1047  -3409  -2903    74
     -   -149   -500    233     43   -381    399    106   -626    210   -466   -720    275    394     45     96    359    117   -369   -294   -249 
     -     -2 -10068 -11110   -894  -1115   -701  -1378      *      * 
    70  -2505  -2332  -4848  -4212    835  -4053   2294   1326  -3808    189   1259  -3698  -4103  -3431   -808   -249   -412   2061  -2790    972    75
     -   -149   -500    233     43   -381    399    106   -626    210   -466   -720    275    394     45     96    359    117   -369   -294   -249 
     -    -64 -10068  -4564   -894  -1115   -701  -1378      *      * 
    71  -2214  -3654  -2075   1269  -3961  -3193  -1853    -97   1060  -1144  -2746    627  -3286   1479   -285    887   1085   -249  -3845    215    76
     -   -149   -500    233     43   -381    399    106   -626    210   -466   -720    275    394     45     96    359    117   -369   -294   -249 
     -     -2 -10006 -11048   -894  -1115  -1591   -582      *      * 
    72   -875  -3688  -2064   -457  -4010  -3190  -1848  -3760   1315  -3704  -2778   -265   -765    313   2517    773    591  -3311  -3871   1498    77
     -   -149   -500    233     43   -381    399    106   -626    210   -466   -720    275    394     45     96    359    117   -369   -294   -249 
     -  -1359 -10006   -715   -894  -1115  -1591   -582      *      * 
    73  -1231  -2285  -1278   1609  -2461  -2280   -959    575   1411  -2236   1404   -999  -2368    925  -1085    197  -1170   1095  -2563  -1984    78
     -   -149   -500    233     43   -381    399    106   -626    210   -466   -720    275    394     45     96    359    117   -369   -294   -249 
     -   -160  -8652  -3290   -894  -1115  -4482    -66      *      * 
    74  -1246  -1769  -1743  -1166  -1826  -2429   3024    562    932  -1662   -937  -1332   1345   -893    595  -1404  -1180    735  -2124   1044    79
     -   -149   -500    233     43   -381    399    106   -626    210   -466   -720    275    394     45     96    359    117   -369   -294   -249 
     -     -6  -8498  -9540   -894  -1115  -4561    -62      *      * 
    75  -1145  -2032  -1303   -748  -2163  -2232   -921  -1791    630   -188   1910   -997  -2318   1809    641    970    490    616  -2340  -1800    80
     -   -149   -500    233     43   -381    399    106   -626    210   -466   -720    275    394     45     96    359    117   -369   -294   -249 
     -     -6  -8498  -9540   -894  -1115  -4561    -62      *      * 
    76  -1612  -2636  -1675  -1075    879  -2598   1660  -2521   1093  -2541  -1771  -1297  -2665   1460   2094  -1561  -1529  -2239   2319   2036    81
     -   -149   -500    233     43   -381    399    106   -626    210   -466   -720    275    394     45     96    359    117   -369   -294   -249 
     -     -6  -8498  -9540   -894  -1115    -39  -5238      *      * 
    77   -587  -3178  -2862   -608  -3408   3185  -2425   -863  -2200  -3233    491  -2514  -3717  -2129   -453     20   -718  -2786  -3652  -3155    82
     -   -149   -500    233     43   -381    399    106   -626    210   -466   -720    275    394     45     96    359    117   -369   -294   -249 
     -     -2 -10068 -11110   -894  -1115   -701  -1378      *      * 
    78  -7686   5874  -7782  -8166  -8204  -6691  -7386  -9229  -8317  -8649  -8559  -8008  -7167  -8181  -7744  -8115  -7970  -8746  -6999  -8199    83
     -   -149   -500    233     43   -381    399    106   -626    210   -466   -720    275    394     45     96    359    117   -369   -294   -249 
     -     -2 -10068 -11110   -894  -1115   -701  -1378      *      * 
    79    218  -2332  -4850  -4214   1419   -846  -2924   1108  -3809    261   2594  -3699  -4103  -3432  -3610    252   -410    819   3095  -2448    84
     -   -149   -500    233     43   -381    399    106   -626    210   -466   -720    275    394     45     96    359    117   -369   -294   -249 
     -     -2 -10068 -11110   -894  -1115   -701  -1378      *      * 
    80    -90  -3733    704   -358  -4054    -86  -1895   -684   -397  -1212  -2823   -343   1132    194    618   1164   1102   -852  -3917  -3235    85
     -   -149   -500    233     43   -381    399    106   -626    210   -466   -720    275    394     45     96    359    117   -369   -294   -249 
     -     -2 -10068 -11110   -894  -1115   -701  -1378      *      * 
    81   -854  -3730    580    777  -4049   -819    814  -3798    804    999    202   -180    608  -1437    400   -536  -2202    649  -3915  -3234    86
     -   -149   -500    233     43   -381    399    106   -626    210   -466   -720    275    394     45     96    359    117   -369   -294   -249 
     -     -2 -10068 -11110   -894  -1115   -701  -1378      *      * 
    82   -672  -3704    378   1754  -4010  -3245    730    188   -222  -3714    653   1894    400  -1450  -1996   -719   -616    362  -3896    113    87
     -   -149   -500    233     43   -381    399    106   -626    210   -466   -720    275    394     45     96    359    117   -369   -294   -249 
     -     -2 -10068 -11110   -894  -1115   -701  -1378      *      * 
    83   -676  -3736   1230   1653   -187    365    825  -3808    277  -3752  -2825  -1872  -3330   1342    838   -863  -2202  -3358  -3919   1746    88
     -   -149   -500    233     43   -381    399    106   -626    210   -466   -720    275    394     45     96    359    117   -369   -294   -249 
     -    -59 -10068  -4675   -894  -1115   -701  -1378      *      * 
    84   -151   1006    624   -153  -3994    614  -1853  -3741  -1435   1121  -2769   1532   -257    987  -1942    450   -606  -3297  -3865  -3185    89
     -   -149   -500    233     43   -381    399    106   -626    210   -466   -720    275    394     45     96    359    117   -369   -294   -249 
     -     -2 -10011 -11053   -894  -1115  -1540   -608      *      * 
    85   -527   2061    738   -450  -3872    765  -1878   -781   -137  -1223    549   -110    554    888  -1976    724  -2163    834  -3802  -3146    90
     -   -149   -500    233     43   -381    399    106   -626    210   -466   -720    275    394     45     96    359    117   -369   -294   -249 
     -    -90 -10011  -4068   -894  -1115  -1540   -608      *      * 
    86   -650  -3615    824    628  -3935    687  -1775   -708    -58  -1154  -2704    144   2120   1076    -90   -755  -2081  -3236  -3798    321    91
     -   -149   -500    233     43   -381    399    106   -626    210   -466   -720    275    394     45     96    359    117   -369   -294   -249 
     -   -256  -9923  -2628   -894  -1115  -2261   -338      *      * 
    87    499  -3318    926    103   -334   -762  -1598  -3322  -1195    894  -2418  -1587   -478   1258    771   -217   -251   -591  -3526    442    92
     -   -149   -500    233     43   -381    399    106   -626    210   -466   -720    275    394     45     96    359    117   -369   -294   -249 
     -   -373  -9669  -2142   -894  -1115  -3267   -158      *      * 
    88  -2157   2790   1950  -1502  -4116   1080  -1977  -3877  -1663  -3848  -2952   1264  -3232  -1553    424   1693  -2191  -3360  -4028  -3348    93
     -   -149   -500    233     43   -381    399    106   -626    210   -466   -720    275    394     45     96    359    117   -369   -294   -249 
     -   -105  -9300  -3864   -894  -1115  -3936    -97      *      * 
    89  -2010  -3384  -1916  -1311  -3767   -252   3167  -3461   1086  -3366  -2480  -1578  -3011    585   2061   1190  -1923  -3045  -3478    579    94
     -   -149   -500    233     43   -381    399    106   -626    210   -466   -720    275    394     45     96    359    117   -369   -294   -249 
     -   -248  -9198  -2681   -894  -1115  -4056    -89      *      * 
    90    862  -3003    520   -924  -3342  -2544  -1318  -3073    389  -3070  -2184  -1229   2925   -885  -1464    324  -1612  -2657  -3280   1144    95
     -   -149   -500    233     43   -381    398    105   -626    210   -466   -721    275    394     45     96    359    120   -367   -295   -250 
     -   -246  -2680  -9997    -82  -4181    -47  -4958      *      * 
    91  -2489  -2388  -4419    213   2454   -742  -2835   -370  -3490    933   1640   1364  -4041    -33  -3436   -857   -324   -428  -2838    281    97
     -   -149   -500    233     43   -381    399    106   -626    210   -466   -720    275    394     45     96    359    117   -369   -294   -249 
     -     -2 -10068 -11110   -894  -1115   -701  -1378      *      * 
    92  -2503  -2360  -4649   1695    -97  -4028  -2886  -1856  -3664   -786   2242  -3607  -4080   1419  -3534  -3104   1392    726   1484   1956    98
     -   -149   -500    233     43   -381    399    106   -626    210   -466   -720    275    394     45     96    359    117   -369   -294   -249 
     -     -2 -10068 -11110   -894  -1115   -701  -1378      *      * 
    93  -3788   5787  -6789  -7142  -6771  -4578  -6170  -6840  -6879  -7019  -6150  -5444  -5360  -6389  -6467   -771  -4264  -5579  -6701  -6870    99
     -   -149   -500    233     43   -381    399    106   -626    210   -466   -720    275    394     45     96    359    117   -369   -294   -249 
     -     -2 -10068 -11110   -894  -1115   -701  -1378      *      * 
    94   -804  -3558  -2212    852  -3803  -3287    620   -572   1744    638  -2668    353  -3379  -1524    837    123  -2220    731  -3789   -105   100
     -   -149   -500    233     43   -381    399    106   -626    210   -466   -720    275    394     45     96    359    117   -369   -294   -249 
     -     -2 -10068 -11110   -894  -1115   -701  -1378      *      * 
    95    820  -2885     75  -2324  -2934    -15  -2308   -727  -2192  -1289  -2055  -2495    906     39  -2561   1493   1254    529  -3260    338   101
     -   -149   -500    232     43   -381    398    105   -627    212   -466   -721    278    396     49     95    359    117   -370   -295   -250 
     -  -2359  -4711   -383  -1902   -449   -701  -1378      *      * 
    96   -861  -1883   1327    936  -2035  -1888   -593    724   -284     59  -1018   1425  -1991   -216   -754   -842   -802  -1414  -2163   1704   106
     -   -146   -500    233     43   -381    398    105   -627    210   -466   -721    275    393     45     96    359    120   -370   -295   -250 
     -  -3134  -1545   -880    -74  -4314  -4756    -54      *      * 
    97  -1096  -1973   -834   -620  -2846   2049   -749  -2550   2577  -2514  -1761   -771  -2048   -386   -175  -1078  -1148  -2114  -2522  -2144   108
     -   -150   -501    234     42   -382    401    104   -627    214   -467   -722    274    395     44     98    360    116   -370   -296   -251 
     -  -2009  -1488  -1340  -2858   -214  -3749   -112      *      * 
    98   -634  -1315   -868   -649  -1514  -1476   3495  -1603   -390  -1765  -1078   -726  -1850   -502   -640   -734   2335  -1282  -1808  -1158   117
     -   -149   -500    233     43   -381    399    106   -626    210   -466   -720    275    394     45     96    359    117   -369   -294   -249 
     -    -19  -6818  -7860   -894  -1115  -4031    -91      *      * 
    99   -434   -857  -2300  -2007  -1813   1397  -1636   -951  -1833  -1615   -960  -1537  -2023  -1627  -1945   -738   2180   1943  -2245  -1897   118
     -   -149   -500    233     43   -381    399    106   -626    210   -466   -720    275    394     45     96    359    117   -369   -294   -249 
     -    -15  -7154  -8196   -894  -1115  -1196   -828      *      * 
   100   -184  -2449  -1668  -1115    207  -2614   2188  -2219    565  -2383  -1590  -1370    334   -947    547    820   1604    124   1751  -2206   119
     -   -149   -500    233     43   -381    399    106   -626    210   -466   -720    275    394     45     96    359    117   -369   -294   -249 
     -     -4  -9075 -10117   -894  -1115   -776  -1266      *      * 
   101    595  -3041  -2104    -17    -91  -3090  -1774  -2851  -1452   -279  -2175    170   1334  -1394    442   2028   -391   -734  -3329  -2759   120
     -   -149   -500    233     43   -381    399    106   -626    210   -466   -720    275    394     45     96    359    117   -369   -294   -249 
     -     -3  -9731 -10773   -894  -1115  -1875   -459      *      * 
   102    159  -3505  -1905    901  -3822  -3028  -1691  -3567    647  -3522  -2601   1342   1424  -1234  -1782   1013   1151    563  -3698  -3020   121
     -   -149   -500    233     43   -381    399    106   -626    210   -466   -720    275    394     45     96    359    117   -369   -294   -249 
     -     -2  -9802 -10844   -894  -1115  -2849   -216      *      * 
   103    555  -3520   -354   1110  -3840     71  -1681   -820   -179  -3535  -2609    933   1931  -1221  -1769    806    576  -3141  -3704  -3021   122
     -   -149   -500    233     43   -381    399    106   -626    210   -466   -720    275    394     45     96    359    117   -369   -294   -249 
     -   -795  -9802  -1243   -894  -1115  -2849   -216      *      * 
   104   -112  -2744  -1382    590  -2994  -2461   3347    253   -739  -2729   1254  -1128   1168    713    541  -1375    306  -2328  -2972  -2336   123
     -   -149   -500    233     43   -381    399    106   -626    210   -466   -720    275    394     45     96    359    117   -369   -294   -249 
     -     -4  -9011 -10053   -894  -1115  -4235    -79      *      * 
   105   1214  -2054  -2087  -1522    670  -2762   2083  -1687  -1343    723  -1225  -1685  -2839    967   1751  -1734    522  -1525  -2425  -1968   124
     -   -149   -500    233     43   -381    399    106   -626    210   -466   -720    275    394     45     96    359    117   -369   -294   -249 
     -     -4  -9011 -10053   -894  -1115  -4235    -79      *      * 
   106  -1442  -2893    486   -749  -3205  -2419   2042    -26   -663   -584  -1985    835    462   1667    381   1156    128  -2510  -3082  -2405   125
     -   -149   -500    233     43   -381    399    106   -626    210   -466   -720    275    394     45     96    359    117   -369   -294   -249 
     -     -4  -9011 -10053   -894  -1115    -49  -4913      *      * 
   107  -2436  -2593   -747  -2945    -16   1420  -2571   -452  -2754   -515    731    957   1515  -2586    837     72    415   -519  -3015     80   126
     -   -149   -500    233     43   -381    399    106   -626    210   -466   -720    275    394     45     96    359    117   -369   -294   -249 
     -     -2 -10068 -11110   -894  -1115   -701  -1378      *      * 
   108   -801  -3726    233  -1566  -4042  -1129   1616   -851   1221   -590  -2816    839  -3332    980   1497   -707    373   -750  -3912   1008   127
     -   -149   -500    233     43   -381    399    106   -626    210   -466   -720    275    394     45     96    359    117   -369   -294   -249 
     -     -2 -10068 -11110   -894  -1115   -701  -1378      *      * 
   109   -693  -3312  -2389  -1837  -3472  -3372    807   -497    327  -1456  -2447   1681  -3459    129    507   1382    168   1079   1016    234   128
     -   -149   -500    233     43   -381    399    106   -626    210   -466   -720    275    394     45     96    359    117   -369   -294   -249 
     -     -2 -10068 -11110   -894  -1115   -701  -1378      *      * 
   110  -2513  -2344  -4821  -4186    944  -4057   2235   2291   -822   -397  -1546  -3690  -4107  -3419   -393  -3140   1433   1435  -2803  -2460   129
     -   -149   -500    233     43   -381    399    106   -626    210   -466   -720    275    394     45     96    359    117   -369   -294   -249 
     -     -2 -10068 -11110   -894  -1115   -701  -1378      *      * 
   111   -245  -3484    375   1941   1757  -1188   1927    137   -122  -1352  -2601  -1997  -3401    791  -2100  -2229  -2228   -265  -3733    -25   130
     -   -149   -500    233     43   -381    399    106   -626    210   -466   -720    275    394     45     96    359    117   -369   -294   -249 
     -     -2 -10068 -11110   -894  -1115   -701  -1378      *      * 
   112  -7686   5874  -7782  -8166  -8204  -6691  -7386  -9229  -8317  -8649  -8559  -8008  -7167  -8181  -7744  -8115  -7970  -8746  -6999  -8199   131
     -   -149   -500    233     43   -381    398    106   -626    210   -466   -721    275    394     45     96    359    117   -369   -277   -249 
     -    -64  -4547 -11110   -131  -3529   -701  -1378      *      * 
   113  -4026   5697  -6410  -6505  -5317  -4833  -5586   -894  -5604  -5088  -4920  -5415  -5523    585  -5454  -4323  -4430  -4468  -5865  -5417   133
     -   -149   -500    233     43   -381    399    106   -626    210   -466   -720    275    394     45     96    359    117   -369   -294   -249 
     -     -2 -10068 -11110   -894  -1115   -701  -1378      *      * 
   114  -2263   3624    140    352   -395  -3237  -1896  -3803    469  -3749  -2823   1085  -3330    820   -486   -593    834  -3354  -3917   2006   134
     -   -149   -500    233     43   -381    399    106   -626    210   -466   -720    275    394     45     96    359    117   -369   -294   -249 
     -   -856 -10068  -1164   -894  -1115   -701  -1378      *      * 
   115  -2502  -4109   1683   2064  -4388    102  -2006  -4186   1046  -4108  -3245   1224  -3341  -1593  -2404   1348  -2481  -3715  -4283  -3500   135
     -   -149   -500    233     43   -381    399    106   -626    210   -466   -720    275    394     45     96    359    117   -369   -294   -249 
     -     -4  -9216 -10258   -894  -1115    -56  -4713      *      * 
   116  -2651  -4086  -2278   1236  -4479   1876  -2258  -4224  -1821  -4160  -3255  -2183  -3671   1408    429    578   2037  -3768  -4316  -3645   136
     -   -149   -500    233     43   -381    399    106   -626    210   -466   -720    275    394     45     96    359    117   -369   -294   -249 
     -     -2 -10068 -11110   -894  -1115   -701  -1378      *      * 
   117  -4523  -6590   3514    135  -6700  -4284    769  -6687  -4120  -6519  -5939   1769   -741  -3408  -5117    156  -4619  -6127  -6723  -5593   137
     -   -149   -500    233     43   -381    399    106   -626    210   -466   -720    275    394     45     96    359    117   -369   -294   -249 
     -     -2 -10068 -11110   -894  -1115   -701  -1378      *      * 
   118  -3177  -3005  -5133  -1137   3044  -4625    566  -2530  -4224    237    753   -200  -4661  -3833   -367  -3710  -3114  -2458   1533   3128   138
     -   -149   -500    233     43   -381    399    106   -626    210   -466   -720    275    394     45     96    359    117   -369   -294   -249 
     -     -2 -10068 -11110   -894  -1115   -701  -1378      *      * 
   119  -7686   5874  -7782  -8166  -8204  -6691  -7386  -9229  -8317  -8649  -8559  -8008  -7167  -8181  -7744  -8115  -7970  -8746  -6999  -8199   139
     -   -149   -500    233     43   -381    399    106   -626    210   -466   -720    275    394     45     96    359    117   -369   -294   -249 
     -     -2 -10068 -11110   -894  -1115   -701  -1378      *      * 
   120  -7405  -6645  -6979  -7364  -7978  -6571  -7108  -9113  -7904  -8557  -8411   4457  -7062  -7674  -7558  -7704  -7683  -8582  -6942  -7850   140
     -   -149   -500    233     43   -381    399    106   -626    210   -466   -720    275    394     45     96    359    117   -369   -294   -249 
     -     -2 -10068 -11110   -894  -1115   -701  -1378      *      * 
   121     64  -3735   -391  -1563  -4055   -749   1633  -3805   1852  -1641  -2824    670  -3330    -84   2050     23  -2202    196  -3918  -3236   141
     -   -149   -500    233     43   -381    399    106   -626    210   -466   -720    275    394     45     96    359    117   -369   -294   -249 
     -     -2 -10068 -11110   -894  -1115   -701  -1378      *      * 
   122   -676  -3747   2017   -482   -409   -833    598    905    467  -3761  -2839   2661   -451  -1462  -2014  -2168  -2226  -3366  -3934  -3254   142
     -   -149   -500    233     43   -381    399    106   -626    210   -466   -720    275    394     45     96    359    117   -369   -294   -249 
     -     -2 -10068 -11110   -894  -1115   -701  -1378      *      * 
   123   -693  -2539    -12    650   1447  -3835  -2634    286  -2909   1625  -1731  -3070  -3899   1553  -3076   -771   -501    348  -2969  -2584   143
     -   -149   -500    233     43   -381    399    106   -626    210   -466   -720    275    394     45     96    359    117   -369   -294   -249 
     -     -2 -10068 -11110   -894  -1115   -701  -1378      *      * 
   124   -689  -3711   -394   -490    596  -3243    410  -3764   -115   -198  -2803    546    199    723  -1993   1444   1215    -16  -3901   -271   144
     -   -149   -500    233     43   -381    399    106   -626    210   -466   -720    275    394     45     96    359    117   -369   -294   -249 
     -     -2 -10068 -11110   -894  -1115   -701  -1378      *      * 
   125   -690  -3516   -192   -250   -584  -3300   1600   -960    333   -479   1463  -1979   2403    181   -533   -739  -2224   -993  -3757   1152   145
     -   -149   -500    233     43   -381    399    106   -626    210   -466   -720    275    394     45     96    359    117   -369   -294   -249 
     -     -2 -10068 -11110   -894  -1115   -701  -1378      *      * 
   126  -2303  -3364  -2348   1352  -3539  -3352  -2033   -511   -297    177    644    -27   1693    811  -2169   -525   1279    368  -3641  -3060   146
     -   -149   -500    233     43   -381    399    106   -626    210   -466   -720    275    394     45     96    359    117   -369   -294   -249 
     -     -2 -10068 -11110   -894  -1115   -701  -1378      *      * 
   127    -65  -2338  -4802  -4169    833  -4046  -2915   -117   -583    862  -1540  -3677   2244  -3406   -538  -3129    822    574  -2794   1390   147
     -      *      *      *      *      *      *      *      *      *      *      *      *      *      *      *      *      *      *      *      * 
     -      *      *      *      *      *      *      *      *      0 
//
