# Supplementary material for: Emergence, development and diversification of the TGF-β signalling pathway within the animal kingdom
Source: BMC Evol Biol. 2009 Feb 3;9:28. doi: 10.1186/1471-2148-9-28 (PMC2657120; doi:10.1186/1471-2148-9-28)
Supplement: Additional file 5 — Sequences. All sequences and alignments are provided in the supplementary archive. [file 1471-2148-9-28-S5.zip › sequences/hmm_models/Pkinase_ls.hmm]

HMMER2.0  [2.3.2]
NAME  Pkinase
ACC   PF00069.16
DESC  Protein kinase domain
LENG  287
ALPH  Amino
RF    no
CS    no
MAP   yes
COM   hmmbuild -F HMM_ls.ann SEED.ann
COM   hmmcalibrate --seed 0 HMM_ls.ann
NSEQ  54
DATE  Thu May 31 12:33:15 2007
CKSUM 6946
GA    70.3 70.3
TC    70.3 70.3
NC    70.2 70.2
XT      -8455     -4  -1000  -1000  -8455     -4  -8455     -4 
NULT      -4  -8455
NULE     595  -1558     85    338   -294    453  -1158    197    249    902  -1085   -142    -21   -313     45    531    201    384  -1998   -644 
EVD   -197.538803   0.138365
HMM        A      C      D      E      F      G      H      I      K      L      M      N      P      Q      R      S      T      V      W      Y    
         m->m   m->i   m->d   i->m   i->i   d->m   d->d   b->m   m->e
          -26      *  -5807
     1  -3306  -3133  -5647  -1796   2379   -917  -3720    441  -4607    254  -2335  -4497  -4902  -4230  -1339  -1754  -3246   -476   2065   3539     1
     -   -149   -500    233     43   -381    399    106   -626    210   -466   -720    275    394     45     96    359    117   -369   -294   -249 
     -     -1 -10946 -11988   -894  -1115   -701  -1378    -26      * 
     2   -829    122  -1243   1550  -4817  -4004   1689   -175    141  -1339  -3587   -226  -4097   1219   1119   -734    883    603  -4682  -4000     2
     -   -149   -500    233     43   -381    399    106   -626    210   -466   -720    275    394     45     96    359    117   -369   -294   -249 
     -     -1 -10946 -11988   -894  -1115   -701  -1378      *      * 
     3  -3136    150   -483   -568    413  -4299  -3015   1499    315   1050  -2927   -267  -1473   -917     93  -1528    329   1212  -4121   -823     3
     -   -149   -500    233     43   -381    399    106   -626    210   -466   -720    275    394     45     96    359    117   -369   -294   -249 
     -     -1 -10946 -11988   -894  -1115   -701  -1378      *      * 
     4  -3087  -4051   -488    224  -1146   1184    694    251    333   1147   -339   -247  -4245   -703  -2996   -769  -1224   1121  -4348   -816     4
     -   -149   -500    233     43   -381    399    106   -626    210   -466   -720    275    394     45     96    359    117   -369   -294   -249 
     -     -1 -10946 -11988   -894  -1115   -701  -1378      *      * 
     5   -815  -4502   -412   1607  -4823    559   -138  -4574   1076  -4518   -408  -2638  -1290   1211   1897     42  -1238   -787  -4685  -4002     5
     -   -149   -500    233     43   -381    399    106   -626    210   -466   -720    275    394     45     96    359    117   -369   -294   -249 
     -     -1 -10946 -11988   -894  -1115   -701  -1378      *      * 
     6  -1528     15  -1126    -37  -1143  -4037   -268   1018   1830   -128  -3487  -2695    135    531    566   -762    591    420  -4599  -3950     6
     -   -149   -500    233     43   -381    399    106   -626    210   -466   -720    275    394     45     96    359    117   -369   -294   -249 
     -     -1 -10946 -11988   -894  -1115   -701  -1378      *      * 
     7  -5703  -5160  -8285  -7853  -4416  -8100  -7415   2686  -1736   2279   -151  -7778  -7517  -7032  -7553  -7468  -5641   1003  -6216  -6214     7
     -   -149   -500    233     43   -381    399    106   -626    210   -466   -720    275    394     45     96    359    117   -369   -294   -249 
     -     -1 -10946 -11988   -894  -1115   -701  -1378      *      * 
     8  -1736  -4613  -6598  -6959  -7314   3757  -6479  -7148  -7046  -7393  -6428  -5562  -5673  -1074  -6788  -4241  -1434  -5823  -7517  -7461     8
     -   -149   -500    233     43   -381    399    106   -626    210   -466   -720    275    394     45     96    359    117   -369   -294   -249 
     -     -1 -10946 -11988   -894  -1115   -701  -1378      *      * 
     9    294  -4502  -1195   1458  -1216  -4003  -2661   -712    387  -4518  -3591   -184  -1310   1371   1441   1473   -525  -1784  -4685  -4002     9
     -   -149   -500    233     43   -381    399    106   -626    210   -466   -720    275    394     45     96    359    117   -369   -294   -249 
     -     -1 -10946 -11988   -894  -1115   -701  -1378      *      * 
    10  -8907  -7679  -8667  -9054  -9236   3866  -8321 -10304  -9250  -9642  -9592  -8995  -8113  -9122  -8675  -9381  -9144  -9876  -7921  -9252    10
     -   -149   -500    233     43   -381    399    106   -626    210   -466   -720    275    394     45     96    359    117   -369   -294   -249 
     -     -1 -10946 -11988   -894  -1115   -701  -1378      *      * 
    11   1352  -4503  -1234   -380  -4824   1041  -2662  -4574   -367  -4519  -3592    298  -4096   -764   -356   1836   1025   -897  -4686  -4003    11
     -   -149   -500    233     43   -381    399    106   -626    210   -466   -720    275    394     45     96    359    117   -369   -294   -249 
     -     -1 -10946 -11988   -894  -1115   -701  -1378      *      * 
    12  -3298  -3238  -5042   -742   3410   -401  -3608  -2754  -4178  -3097    732  -1254  -4827  -3904  -4180    575   -622  -1325  -3675   2673    12
     -   -149   -500    233     43   -381    399    106   -626    210   -466   -720    275    394     45     96    359    117   -369   -294   -249 
     -     -1 -10946 -11988   -894  -1115   -701  -1378      *      * 
    13    351  -4571  -7248  -7604  -7308   3446  -6626  -7139  -7309  -7399  -6420  -5684  -5669  -6725  -6912   1033  -4443  -5797  -7523  -7517    13
     -   -149   -500    233     43   -381    399    106   -626    210   -466   -720    275    394     45     96    359    117   -369   -294   -249 
     -     -1 -10946 -11988   -894  -1115   -701  -1378      *      * 
    14   -820   1964   -969    306  -4803  -1714   -213   -774   1278  -2207  -3579  -2644  -4100     18    145    837   1437   1193  -4675  -3996    14
     -   -149   -500    233     43   -381    399    106   -626    210   -466   -720    275    394     45     96    359    117   -369   -294   -249 
     -     -1 -10946 -11988   -894  -1115   -701  -1378      *      * 
    15  -1046   1048  -7826  -7576  -5516  -7120  -7673   -739  -7523  -4299  -4204  -7142  -7199  -7453  -7647  -6496  -1695   3730  -7226  -6698    15
     -   -150   -501    232     47   -381    398    105   -627    210   -460   -721    275    393     44     95    358    116   -367   -295   -250 
     -    -85  -4131 -11988   -995  -1005   -701  -1378      *      * 
    16  -3293   1100  -5431  -1648   1976  -4817  -3677  -1204    517   -619  -2354  -1186  -4869  -4110    431   -992  -3233   -617   1465   3576    18
     -   -149   -500    233     43   -381    399    106   -626    210   -466   -720    275    394     45     96    359    117   -369   -294   -249 
     -     -1 -10946 -11988   -894  -1115   -701  -1378      *      * 
    17  -3032  -4477  -1135      3  -4786  -1763     64    273   2301    972   -394  -2650  -4103    581    984   -290  -1263   -846  -4667  -3991    19
     -   -149   -500    233     43   -381    399    106   -626    210   -466   -720    275    394     45     96    359    117   -369   -294   -249 
     -     -1 -10946 -11988   -894  -1115   -701  -1378      *      * 
    18   2268   3566  -1479  -4996  -3104   1500  -3731  -1111  -4598  -1006   -209  -4492  -4904  -4227  -4410  -1701  -1366   -101  -3607  -3264    20
     -   -149   -500    233     43   -381    399    106   -626    210   -466   -720    275    394     45     96    359    117   -369   -294   -249 
     -     -1 -10946 -11988   -894  -1115   -701  -1378      *      * 
    19  -3241     54  -4514   -627   -921  -4630   1597   1150   1333  -1084    738  -3875  -4694    470   1197   -860    704    971  -3752    232    21
     -   -149   -500    233     43   -381    399    106   -626    210   -466   -720    275    394     45     96    359    117   -369   -294   -249 
     -     -1 -10946 -11988   -894  -1115   -701  -1378      *      * 
    20  -3032  -4504   1033    538  -4826  -4005   3234  -4576    462   -414  -3594   1812  -4098    -36    818  -1499  -2971  -4127   2448   -698    22
     -   -149   -500    233     43   -381    399    106   -626    210   -466   -720    275    394     45     96    359    117   -369   -294   -249 
     -     -1 -10946 -11988   -894  -1115   -701  -1378      *      * 
    21    -34  -4499   -367   -399  -4819  -4003   1265    873   1541    -73  -3589   -964   -418    545   1542   -799  -1311    142  -4683  -4001    23
     -   -149   -500    233     43   -381    399    106   -626    210   -466   -720    275    394     45     96    359    117   -369   -294   -249 
     -     -1 -10946 -11988   -894  -1115   -701  -1378      *      * 
    22   -111  -4501   1189    -54  -4821   1325   -175  -1360    891  -1271  -3590   1206   -530  -2202  -1117    842   -474  -1756  -4684   -707    24
     -   -149   -500    233     43   -381    399    106   -626    210   -466   -720    275    394     45     96    359    117   -369   -294   -249 
     -     -1 -10946 -11988   -894  -1115   -701  -1378      *      * 
    23   -831  -4495   1605    303  -4813   -342  -2664   -672   -965  -4510  -3585    416  -4098  -2205  -1152    588   2421   -748  -4680    134    25
     -   -149   -500    233     43   -381    399    106   -626    210   -466   -720    275    394     45     96    359    117   -369   -294   -249 
     -    -53 -10946  -4803   -894  -1115   -701  -1378      *      * 
    24  -1478     37  -1126     25  -4776   2172  -2614  -4526   -955  -4471  -3544   1662    617    912    889     87  -2921  -1710  -4638   -758    26
     -   -149   -500    233     43   -381    399    106   -626    210   -466   -720    275    394     45     96    359    117   -369   -294   -249 
     -   -149 -10894  -3358   -894  -1115  -1923   -442      *      * 
    25  -2850    362    881   1224  -4639  -1654     86    100   1729  -1152   -278   -774  -3917   1329    945   -491  -1025  -1501  -4504   -552    27
     -   -151   -491    235     47   -383    398    109   -629    215   -466   -723    276    393     46     93    358    115   -369   -297   -247 
     -   -280  -3927  -3178  -2508   -279  -3249   -160      *      * 
    26  -2806  -3417  -3201    233   -781  -3974  -2692   1595    928    744     40   -776   -162    802    491  -1237    301    118  -3776   -489    36
     -   -149   -500    233     43   -381    399    106   -626    210   -466   -720    275    394     45     96    359    117   -369   -294   -249 
     -     -1 -10577 -11620   -894  -1115    -60  -4618      *      * 
    27  -1857  -3840  -6322  -5771   2206  -5603  -4049   -522  -5376  -3505   -225  -5154  -5623  -4931  -5154  -4707  -4010   2959    490   2486    37
     -   -149   -500    233     43   -381    399    106   -626    210   -466   -720    275    394     45     96    359    117   -369   -294   -249 
     -     -1 -10946 -11988   -894  -1115   -701  -1378      *      * 
    28   3467     56  -7684  -7427  -5356  -6671  -7128   -934  -7294  -4235   -417  -6823  -6896  -7099  -7302  -6016  -4962    419  -6814  -6383    38
     -   -149   -500    233     43   -381    399    106   -626    210   -466   -720    275    394     45     96    359    117   -369   -294   -249 
     -     -1 -10946 -11988   -894  -1115   -701  -1378      *      * 
    29   -904     26  -5693  -5060  -3130  -1889  -3777   2325   -726    415   1163  -4546  -4948  -4282  -4459  -1797  -3286   2524  -3641  -3298    39
     -   -149   -500    233     43   -381    399    106   -626    210   -466   -720    275    394     45     96    359    117   -369   -294   -249 
     -     -1 -10946 -11988   -894  -1115   -701  -1378      *      * 
    30  -6645  -6865  -7589  -6004  -7982  -6774  -4859  -7408   4026  -6965  -6370  -5782  -6787  -4476  -1258  -6556  -6282  -7207  -6566  -6719    40
     -   -149   -500    233     43   -381    399    106   -626    210   -466   -720    275    394     45     96    359    117   -369   -294   -249 
     -     -1 -10946 -11988   -894  -1115   -701  -1378      *      * 
    31   -314    994  -4375    495   -120  -4593   -179   1729   1359  -1624   -121  -3784  -4659    463    155  -1770    344    936  -3785   -585    41
     -   -149   -500    233     43   -381    399    106   -626    210   -466   -720    275    394     45     96    359    117   -369   -294   -249 
     -     -1 -10946 -11988   -894  -1115   -701  -1378      *      * 
    32  -1587  -3131  -5650  -1495   1610   -875  -3724   2047  -4609   1319   1190  -4498  -4902  -4232  -4409  -1604  -1409   1628  -3589  -3247    42
     -   -149   -500    233     43   -381    399    106   -626    210   -466   -720    275    394     45     96    359    117   -369   -294   -249 
     -     -1 -10946 -11988   -894  -1115   -701  -1378      *      * 
    33   -841    113     38    314  -1122  -4006    -31   -739   1938  -1347  -3582   1245    395   -646    790    124  -1332   -889    483   -718    43
     -   -149   -500    233     43   -381    399    106   -626    210   -466   -720    275    394     45     96    359    117   -369   -294   -249 
     -     -1 -10946 -11988   -894  -1115   -701  -1378      *      * 
    34   -801  -4446  -2907  -1167  -4741  -1659   -127    -77   2374    342  -3542   -106   -422   -664    484  -1484    -43     36  -4645   1101    44
     -   -149   -500    233     43   -381    399    106   -626    210   -466   -720    275    394     45     96    359    117   -369   -294   -249 
     -     -1 -10946 -11988   -894  -1115   -701  -1378      *      * 
    35  -1535    122    798   1172  -1216  -4004    733  -4565    672  -1415  -3587  -2640    198     22   1611    723   -549    442  -4682   -853    45
     -   -149   -500    233     43   -381    399    106   -626    210   -466   -720    275    396     45     96    359    117   -369   -294   -249 
     -    -29  -5693 -11988   -153  -3310   -701  -1378      *      * 
    36  -1627  -4502   1018    818   -230     22   1205  -4574   1088  -1189  -3591    318  -1400    -28    552    637     18   -396  -4685   -872    47
     -   -149   -500    233     43   -381    399    106   -626    210   -466   -720    275    394     45     96    359    117   -369   -294   -249 
     -     -1 -10946 -11988   -894  -1115   -701  -1378      *      * 
    37    543  -4475     32   1183  -1257  -4010  -2670   1023    114  -1347   -445    296   -478     88   1090   -779    388   -314  -4666   -832    48
     -   -149   -500    233     43   -381    399    106   -626    210   -466   -720    275    394     45     96    359    117   -369   -294   -249 
     -     -1 -10946 -11988   -894  -1115   -701  -1378      *      * 
    38  -1543  -4497   1346     11  -1160   -766     65   -754   1543   -387   -212    730  -1338   -684     87    577   -471   -373  -4682   -718    49
     -   -149   -500    233     43   -381    399    106   -626    210   -466   -720    275    394     45     96    359    117   -369   -294   -249 
     -     -1 -10946 -11988   -894  -1115   -701  -1378      *      * 
    39  -1622    968    739   1179  -1230  -1743    694   -176    905  -2254   1117   -858    809  -2243  -1032   1290  -1261  -1614    396   -645    50
     -   -149   -500    233     43   -381    399    106   -626    210   -466   -720    275    394     45     96    359    117   -369   -294   -249 
     -    -56 -10946  -4723   -894  -1115   -701  -1378      *      * 
    40  -1455    124    133    881  -1057     13  -2622   -650   1291   -368   -331    416  -1163    258  -1120    614    -52   -723   2060  -3938    51
     -   -149   -500    233     43   -381    399    106   -626    210   -466   -720    275    394     45     96    359    117   -369   -294   -249 
     -     -1 -10890 -11933   -894  -1115  -1969   -425      *      * 
    41   -718     53   -336   1226    332  -1627  -2683   -699   1741   -350   1168   -155  -4105   1246  -1052  -2929   -386    166  -4488   -810    52
     -   -149   -500    233     43   -381    399    106   -626    210   -466   -720    275    394     45     96    359    117   -369   -294   -249 
     -   -110 -10890  -3776   -894  -1115  -1969   -425      *      * 
    42   -693    124   1153    765    -35  -1614    807  -1558    553     90  -3440    464    164    596    975  -1254   -333  -1568    653  -3853    53
     -   -149   -500    233     43   -381    399    106   -626    210   -466   -720    275    394     45     96    359    117   -369   -294   -249 
     -    -98 -10782  -3935   -894  -1115  -3032   -188      *      * 
    43   -597  -4263    -86    513  -4582  -1505  -2429   1237   1301  -4278    740   -781  -3863   1717    767  -1286  -1132    -19  -4448   1371    54
     -   -149   -500    233     43   -381    399    106   -626    210   -466   -720    275    394     45     96    359    117   -369   -294   -249 
     -    -70 -10684  -4426   -894  -1115  -3551   -129      *      * 
    44    276  -4177  -2598    556  -4484  -1387    118    184   -120   -520    -71    660  -3809   1151    472    403   1342  -1406  -4369    454    55
     -   -149   -500    233     43   -381    399    106   -626    210   -466   -720    275    394     45     96    359    117   -369   -294   -249 
     -   -180 -10616  -3100   -894  -1115  -3814   -106      *      * 
    45   1325  -4011    505   -744   -687  -3563   1614   -338    101    298  -3105    831  -3656   -166    606   -294   -835   -315  -4205   -232    56
     -   -149   -500    233     43   -381    399    106   -626    210   -466   -720    275    394     45     96    359    117   -369   -294   -249 
     -   -157 -10438  -3291   -894  -1115  -4301    -75      *      * 
    46    224  -2583  -4577  -1188   1101  -4172  -3017    954    -53    369  -1783  -3663  -4226   -512   2053  -3235     98   1083   1172  -2679    57
     -   -149   -500    233     43   -381    399    106   -626    210   -466   -720    275    394     45     96    359    117   -369   -294   -249 
     -   -129 -10283  -3557   -894  -1115  -4589    -61      *      * 
    47   -846  -3004  -2923  -2362   -414  -3645    633  -2650    238    889  -2171   1015  -3724  -2133   2674   -100  -2397   -825   2142  -2903    58
     -   -149   -500    233     43   -381    399    106   -626    210   -466   -720    275    394     45     96    359    117   -369   -294   -249 
     -   -829 -10155  -1197   -894  -1115  -3658   -119      *      * 
    48   1001  -2571  -2066  -1510  -2674  -2931  -1635    -48  -1392   1023  -1726    231  -3015    548   1370    484   1261  -2072  -2906  -2393    59
     -   -142   -508    230     46   -388    394     98   -626    211   -465   -718    276    393     41    104    356    128   -371   -302   -251 
     -  -3357  -1214  -1086  -2729   -236  -5375    -35      *      * 
    49  -1636  -2380  -2529  -2026  -3429    480  -1950  -3075  -1350  -3191   1986  -1996  -2962  -1619   2381   2384  -1795  -2608  -3441  -3028    77
     -   -149   -500    233     43   -381    399    106   -626    210   -466   -720    275    394     45     96    359    117   -369   -294   -249 
     -     -6  -8495  -9537   -894  -1115    -18  -6361      *      * 
    50  -6550  -7538  -4250   3941  -8331  -6138  -5816  -8687  -6297  -8402  -7976  -1252  -6716  -5604  -7082  -6252  -6695  -8112  -7806  -7527    78
     -   -149   -500    233     43   -381    399    106   -626    210   -466   -720    275    394     45     96    359    117   -369   -294   -249 
     -     -1 -10946 -11988   -894  -1115   -701  -1378      *      * 
    51    311    168  -5631  -1784   -846  -1786  -3717   2650  -4594   1092   -215  -1350  -4896  -1167  -1484  -1519  -3241   1023  -3586   -590    79
     -   -149   -500    233     43   -381    399    106   -626    210   -466   -720    275    394     45     96    359    117   -369   -294   -249 
     -     -1 -10946 -11988   -894  -1115   -701  -1378      *      * 
    52    309   1065  -1151    556  -4822   -994    614  -4573   1095  -1369   -315   -152  -4096   1826   1286    314  -1326  -1635  -4685    732    80
     -   -149   -500    233     43   -381    399    106   -626    210   -466   -720    275    394     45     96    359    117   -369   -294   -249 
     -     -1 -10946 -11988   -894  -1115   -701  -1378      *      * 
    53   -729  -3138  -5659  -5024   -979  -4862  -3734   2580  -4619   1210    645  -1271  -4912  -4242  -4419   -931  -3253   1747  -3599    240    81
     -   -149   -500    233     43   -381    399    106   -626    210   -466   -720    275    394     45     96    359    117   -369   -294   -249 
     -     -1 -10946 -11988   -894  -1115   -701  -1378      *      * 
    54  -1544  -3129  -5634  -4999   -870  -1757   1718   -386  -4596   2362   2697  -1338  -4897  -1060  -4400   -906  -1330   -514  -3586   -424    82
     -   -149   -500    233     43   -381    399    106   -626    210   -466   -720    275    394     45     96    359    117   -369   -294   -249 
     -     -1 -10946 -11988   -894  -1115   -701  -1378      *      * 
    55    773  -4502  -2876   -402  -4823  -1655    586  -4573   1814     58  -3591    388  -1360   1384   1758  -1420   -515  -1702  -4685  -4002    83
     -   -149   -500    233     43   -381    399    106   -626    210   -466   -720    275    394     45     96    359    117   -369   -294   -249 
     -     -1 -10946 -11988   -894  -1115   -701  -1378      *      * 
    56  -3030    -44  -2881    293  -4810   -880   1584  -4558   1128    -81    582    951  -4098    -18   1729    788     -4  -1550  -4679   -546    84
     -   -149   -500    233     43   -381    399    106   -626    210   -466   -720    275    394     45     96    359    117   -369   -294   -249 
     -     -1 -10946 -11988   -894  -1115   -701  -1378      *      * 
    57  -3304   1048  -5649  -5013    393  -4851  -3723    123  -4608   2495   1587  -4497  -4901  -4231  -1320    -59  -1286    540  -3587   -750    85
     -   -148   -501    231     42   -382    400    104   -628    211   -467   -722    279    392     48     97    361    116   -368   -296   -251 
     -   -363  -2302  -5654    -17  -6417   -701  -1378      *      * 
    58  -3003    125    998  -1173  -4798    114    735  -4548    703  -4492   -358   1825  -1424   1436   1220   1183  -1187  -4098  -4660  -3977    87
     -   -150   -501    236     42   -382    399    111   -628    213   -467   -722    274    397     44     94    358    121   -371   -296   -251 
     -   -117  -3683 -11959  -1296   -754   -362  -2173      *      * 
    59  -4008    101  -7083  -7432  -7221   -645   5212  -7167  -7210  -7410  -6447  -5685  -5702  -6682  -6862    368  -4489  -5838  -7446  -7344    91
     -   -149   -500    233     43   -381    399    106   -626    210   -466   -720    275    394     45     96    359    117   -369   -294   -249 
     -     -1 -10946 -11988   -894  -1115   -701  -1378      *      * 
    60   -912     48    518   1187  -4821   -724  -2662  -4571     46  -4516   -279   -942   3157  -2202  -1150   -664  -1217  -1652  -4684  -4002    92
     -   -149   -500    233     43   -381    399    106   -626    210   -466   -720    275    394     45     96    359    117   -369   -294   -249 
     -     -1 -10946 -11988   -894  -1115   -701  -1378      *      * 
    61  -1575    240  -4196  -3621   1057  -4555   1650  -3021   -574  -3327  -2642   3578  -4624  -3282  -1318  -3561  -1250  -1167  -3861   1652    93
     -   -149   -500    233     43   -381    400    105   -626    210   -466   -721    275    394     45     96    361    117   -370   -295   -250 
     -    -29  -5672 -11988   -987  -1013   -701  -1378      *      * 
    62  -5265  -4752  -7932  -7589  -1034  -1660  -7576   3646  -7536   -304  -3808  -7414  -7441  -7336  -7623  -7121  -5247   1259  -6811  -6428    96
     -   -149   -487    233     43   -381    398    105   -626    210   -466   -721    275    394     45     98    359    117   -370   -295   -250 
     -    -29  -5658 -11988   -987  -1013   -701  -1378      *      * 
    63  -4606    999  -7132  -6643  -4597  -6612  -5823   2600  -6389    266   -230  -6262  -6535  -6129  -6317  -1995   -625   2685  -5568  -5172    99
     -   -149   -500    233     43   -381    399    106   -626    210   -466   -720    275    394     45     96    359    117   -369   -294   -249 
     -     -1 -10946 -11988   -894  -1115   -701  -1378      *      * 
    64   -861    -26  -2876    298  -4823   -938   -119  -4574   1404  -2147  -3591   -190   -309   1183   2223   -231   1251  -4124  -4685  -4003   100
     -   -149   -500    233     43   -381    399    106   -626    210   -466   -720    275    394     45     96    359    117   -369   -294   -249 
     -     -1 -10946 -11988   -894  -1115   -701  -1378      *      * 
    65  -1692     91  -5693  -5058   1969  -4897  -3769    722  -4653   2091   1959  -4544  -4944  -4273  -4453  -3983     12    -70  -3628   1168   101
     -   -149   -500    233     43   -381    399    106   -626    210   -466   -720    275    394     45     96    359    117   -369   -294   -249 
     -     -1 -10946 -11988   -894  -1115   -701  -1378      *      * 
    66  -1539  -3147  -5468  -1848    572  -4822    707   1780    968    852    -92  -4411  -4874  -1137     45  -1768  -3234   -523    601   2516   102
     -   -149   -500    233     43   -381    399    106   -626    210   -466   -720    275    394     45     96    359    117   -369   -294   -249 
     -     -1 -10946 -11988   -894  -1115   -701  -1378      *      * 
    67   -347    100   2359   1324  -4830   1545    629  -4581  -2249  -4525  -3599   -895  -4102   -646    235   -268  -2975  -4131  -4693    646   103
     -   -149   -500    233     43   -381    399    106   -626    210   -466   -720    275    394     45     96    359    117   -369   -294   -249 
     -     -1 -10946 -11988   -894  -1115   -701  -1378      *      * 
    68    910    181  -5647  -5010   1163  -4848  -3720   1164  -4605   -984   1631  -4494  -4898  -4228  -4405    930    606   1290   2193    296   104
     -   -149   -500    233     43   -381    399    106   -626    210   -466   -720    275    394     45     96    359    117   -369   -294   -249 
     -     -1 -10946 -11988   -894  -1115   -701  -1378      *      * 
    69  -1580   1138   -525   -759   3059  -4823   -222   -437  -4481   -550    703   -273  -1330  -1095  -4339  -1648  -3235    280   1523   2042   105
     -   -149   -500    233     43   -381    399    106   -626    210   -466   -720    275    394     45     96    359    117   -369   -294   -249 
     -    -30 -10946  -5623   -894  -1115   -701  -1378      *      * 
    70   -232    -10  -1218   1864  -4768   -739    671   -650   -324   -740    549   -952  -4075    863    787  -1391    372   -267  -4645   1091   106
     -   -149   -500    233     43   -381    399    106   -626    210   -466   -720    275    394     45     96    359    117   -369   -294   -249 
     -    -29 -10917  -5683   -894  -1115   -358  -2186      *      * 
    71  -1580  -4477   1945    868  -4798  -3978    -70  -4549   -348  -2150  -3566    732   -465   -670   1139     57   1592  -1629  -4661    137   107
     -   -151   -497    231     44   -382    394    112   -613    213   -466   -731    272    397     41     90    364    121   -371   -305   -255 
     -   -480  -1822 -11961  -2273   -334   -369  -2148      *      * 
    72  -3029  -4502   1047    319   -277    420   1155  -4574   1421  -4518  -3591   1178   1054   -712    234    774  -1285  -4124  -4685   -865   126
     -   -149   -500    233     43   -381    399    106   -626    210   -466   -720    275    394     45     96    359    117   -369   -294   -249 
     -     -1 -10946 -11988   -894  -1115   -701  -1378      *      * 
    73   -810  -4502   2075   -375  -4823    376  -2661  -4574    604  -4518  -3591    617    166    558    187    778    581  -1702  -4685   -806   127
     -   -149   -500    233     43   -381    399    106   -626    210   -466   -720    275    394     45     96    359    117   -369   -294   -249 
     -     -1 -10946 -11988   -894  -1115   -701  -1378      *      * 
    74   -361  -4500     99    790   -316  -4003   2754  -4570     54  -2073  -3589   1433  -4096   -683    805     38   -489   -825    491   1459   128
     -   -149   -500    233     43   -381    399    106   -626    210   -466   -720    275    394     45     96    359    117   -369   -294   -249 
     -     -1 -10946 -11988   -894  -1115   -701  -1378      *      * 
    75  -1641    228  -5646  -5010    -79  -4848  -3719   1752  -4605   1655   1230  -1011    223  -4228   -442  -1654   -486    731  -3585   1163   129
     -   -149   -500    233     43   -381    399    106   -626    210   -466   -720    275    394     45     96    359    117   -369   -294   -249 
     -     -1 -10946 -11988   -894  -1115   -701  -1378      *      * 
    76   -240   2642  -5642  -5006   -117  -4848   1144  -1202  -4602   -137  -2331   -381  -1281  -4226  -4403    -45  -3241   -532   2468   3533   130
     -   -150   -487    235     42   -381    399    105   -627    210   -465   -721    277    393     44     95    358    119   -370   -295   -250 
     -   -117  -4089  -5691   -995  -1005   -701  -1378      *      * 
    77  -4976  -4656  -7340  -1694    815  -6693  -5521   1972  -6373   2116   2830  -6354  -6452  -1031  -6086  -5835  -4887    291  -4932  -4815   133
     -   -149   -500    233     43   -381    399    106   -626    210   -466   -720    275    394     45     96    359    117   -369   -294   -249 
     -     -1 -10918 -11960   -894  -1115  -1480   -640      *      * 
    78  -1025    999  -6826  -6291   -148  -6221  -5304   2207  -5988   -288  -3275  -5869  -6179   -954  -5868  -5374  -4312   2982  -5083  -4714   134
     -   -149   -500    233     43   -381    399    106   -626    210   -466   -720    275    394     45     96    359    117   -369   -294   -249 
     -     -1 -10918 -11960   -894  -1115   -366  -2157      *      * 
    79  -3349  -3175  -5679  -5045   1756  -4896  -3766   -271  -4643   1671   3643  -1107  -4942    357  -4447  -1678    645  -2580  -3628  -3289   135
     -   -149   -500    233     43   -381    399    106   -626    210   -466   -720    275    394     45     96    359    117   -369   -294   -249 
     -     -1 -10946 -11988   -894  -1115   -701  -1378      *      * 
    80  -1942  -7269    583   3575  -7409  -5107   -261  -7368  -4828  -7214  -6587  -3690    153    -16  -5759  -1710  -5352  -6821  -7413  -6333   136
     -   -149   -500    233     43   -381    399    106   -626    210   -466   -720    275    394     45     96    359    117   -369   -294   -249 
     -     -1 -10946 -11988   -894  -1115   -701  -1378      *      * 
    81  -1674    261  -5644  -5008   1969  -4848    742  -1106  -1576    942   -177  -4493  -4898  -4227  -1352  -3933  -1269  -2541    567   3723   137
     -   -149   -500    233     43   -381    399    106   -626    210   -466   -720    275    394     45     96    359    117   -369   -294   -249 
     -     -1 -10946 -11988   -894  -1115   -701  -1378      *      * 
    82    517   3618  -5646  -5010   -871   -811    654  -1164  -4605    335   2967  -4494   -406  -4228  -4405  -1830  -3241   1308  -3585   -617   138
     -   -149   -500    233     43   -381    399    106   -626    210   -466   -720    275    394     45     96    359    117   -369   -294   -249 
     -    -29 -10946  -5677   -894  -1115   -701  -1378      *      * 
    83   -790  -4477   1384   1520  -4798    120  -2636  -4548   -387  -2146    503   1059   1483    116    508   -772  -1341   -809  -4660  -3977   139
     -   -149   -500    233     43   -381    399    106   -626    210   -466   -720    275    394     45     96    359    117   -369   -294   -249 
     -     -1 -10918 -11960   -894  -1115  -1486   -637      *      * 
    84   -308   1529  -1212   -466  -4674   2430    733  -1451     28  -2201    599   1510   -273  -2218  -2762  -2912    -34  -3993  -4598   -693   140
     -   -149   -500    233     43   -381    399    106   -626    210   -466   -720    275    394     45     96    359    117   -369   -294   -249 
     -   -212 -10918  -2875   -894  -1115  -1486   -637      *      * 
    85  -1269  -4396   1173  -2273  -4772   3079  -2633  -4520   -928  -4476  -3559   -779  -4036  -2182   -991   -433    222  -1396  -4651  -3972   141
     -   -149   -500    233     43   -381    399    106   -626    210   -466   -720    275    394     45     96    359    117   -369   -294   -249 
     -  -2107 -10707   -382   -894  -1115  -3450   -138      *      * 
    86  -3169  -2882  -4583    472  -1890  -4784  -3813   -886  -4199   2905   -755  -4275  -4614  -3769  -4108  -4067  -3118    758  -3309  -3193   142
     -   -148   -501    232     46   -382    397    110   -628    211   -467   -722    274    392     44     95    361    118   -371   -296   -240 
     -  -3769   -112  -9647    -19  -6271  -5659    -29      *      * 
    87  -1341  -2772    922   -622  -3106   1556   -919  -2837    810  -2775  -1868   -920  -2379   1169   2072  -1221  -1273    147  -2931  -2281   144
     -   -149   -500    233     43   -381    399    106   -626    210   -466   -720    275    394     45     96    359    117   -369   -294   -249 
     -     -6  -8605  -9647   -894  -1115  -4545    -63      *      * 
    88  -1969   2166  -4317  -3724  -1609  -3564   1604   -670  -3322   1780   -787  -3235  -3597  -2957  -3144  -2683  -1926   2527  -2305  -1943   145
     -   -149   -500    233     43   -381    399    106   -626    210   -466   -720    275    394     45     96    359    117   -369   -294   -249 
     -     -5  -8738  -9781   -894  -1115  -5625    -30      *      * 
    89    224  -1713  -4230  -3599   1241  -3490  -2349   2003  -3211   1398   2617  -3128  -3478    917  -3004  -2584  -1848   -987  -2119  -1830   146
     -   -149   -500    233     43   -381    399    106   -626    210   -466   -720    275    394     45     96    359    117   -369   -294   -249 
     -     -5  -8738  -9780   -894  -1115    -18  -6302      *      * 
    90  -3029  -4502   2558   1530  -4823  -1657   -229  -4574   -430  -2232  -3591   -737   -364   -732   -346   1519  -1197  -1739  -4686  -4003   147
     -   -149   -500    233     43   -381    399    106   -626    210   -466   -720    275    394     45     96    359    117   -369   -294   -249 
     -     -1 -10946 -11988   -894  -1115   -701  -1378      *      * 
    91  -3298  -3136   -662  -4933    -70  -4837   -239  -1182  -4546   2890   -196   -400  -4887  -1100  -4374  -1797  -1343  -1226  -3593   -425   148
     -   -149   -500    233     43   -381    399    106   -626    210   -466   -720    275    394     45     96    359    117   -369   -294   -249 
     -     -1 -10946 -11988   -894  -1115   -701  -1378      *      * 
    92   -296    292    -11  -2415   2768  -1756   1636  -4309     41   -396    581   -113  -1421   -720   -381     95  -1266  -3935    365   1120   149
     -   -149   -500    233     43   -381    398    105   -627    210   -466   -721    275    395     45     96    359    119   -370   -295   -244 
     -   -430  -4755  -2180   -634  -1491   -701  -1378      *      * 
    93    355  -4181   2475    602   -962  -1414    955  -4253    -89  -4198  -3271   -552  -3775   -283    821     60    702  -3804  -4365   -516   152
     -   -149   -500    233     43   -381    399    106   -626    210   -466   -720    275    394     45     96    359    117   -369   -294   -249 
     -     -1 -10586 -11629   -894  -1115  -3912    -99      *      * 
    94     25  -2797  -5312  -4676   1474  -4517   1922    744   -405    647    142  -4162  -4567  -3895    267  -3601  -2910    303    967   2746   153
     -   -149   -500    233     43   -381    399    106   -626    210   -466   -720    275    394     45     96    359    117   -369   -294   -249 
     -     -1 -10586 -11629   -894  -1115  -3912    -99      *      * 
    95  -5630  -5046  -8184  -7729  -3916  -8062  -7225   2608  -7628   2378    232  -7758  -7289  -6693  -7328  -7476  -5544    969  -5788  -5907   154
     -   -149   -500    233     43   -381    399    106   -626    210   -466   -720    275    394     45     96    359    117   -369   -294   -249 
     -     -1 -10586 -11629   -894  -1115  -3912    -99      *      * 
    96   -552  -4024  -2646   -129   -766  -3728    190   -424   1014  -1911   1000   -654  -3819    835    749   1291   1224    -16  -4250   -367   155
     -   -146   -502    231     43   -378    400    110   -628    210   -468   -722    273    394     43     99    359    115   -369   -296   -246 
     -  -5751  -3795   -137  -2181   -359  -2276   -334      *      * 
    97    796  -2112   1353   1248  -2401  -1666   -357  -2127     36  -2116  -1218   -315  -1779     87   1372   -610   -661    664  -2319  -1653   164
     -   -149   -503    232     45   -384    399    109   -626    209   -463   -723    278    393     46     98    356    116   -370   -297   -247 
     -  -2865   -217  -8743  -2054   -397  -3671   -118      *      * 
    98    706   2408   1726  -1176  -1961  -2225  -1201  -1555  -1058    110  -1062  -1309  -2417   -958  -1434    509   1650  -1335  -2257  -1790   170
     -   -149   -500    233     43   -381    399    106   -626    210   -466   -720    275    394     45     96    359    117   -369   -294   -249 
     -     -7  -8314  -9356   -894  -1115  -2361   -312      *      * 
    99    -66  -3100    188    957  -3419  -2606   1303  -3168    381  -3115   1084  -1242  -2699    798   1881    633  -1570   -253   1991  -2603   171
     -   -149   -500    233     43   -381    399    106   -626    210   -466   -720    275    394     45     96    359    117   -369   -294   -249 
     -     -3  -9272 -10314   -894  -1115   -739  -1318      *      * 
   100    412  -4087     14    937   -709  -3589  -2248  -4158   1048  -1680     45    301   -889    907   1663    118   -783  -1146  -4271    521   172
     -   -149   -500    233     43   -381    399    106   -626    210   -466   -720    275    394     45     96    359    117   -369   -294   -249 
     -     -2 -10480 -11522   -894  -1115   -338  -2260      *      * 
   101   -744  -4432    175    912  -4753    671   2274  -4503   1141  -1251  -3521   1059  -4025     54    570    414  -2897  -4054  -4615    842   173
     -   -149   -500    233     43   -381    399    106   -626    210   -466   -720    275    394     45     96    359    117   -369   -294   -249 
     -     -1 -10867 -11910   -894  -1115  -2277   -333      *      * 
   102  -2990    121  -1180  -2423  -1137   2194  -2691   -658   1341  -2019  -3281    798  -1214   -572    645  -2936    981   -230  -4415  -3808   174
     -   -149   -500    233     43   -381    399    106   -626    210   -466   -720    275    394     45     96    359    117   -369   -294   -249 
     -     -1 -10867 -11910   -894  -1115   -612  -1533      *      * 
   103      6   1523  -3070  -1224  -1216     74   -273    -18    717  -1313  -3271    318   1504   -750    613    102     26    116    359   -869   175
     -   -149   -500    233     43   -381    399    106   -626    210   -466   -720    275    394     45     96    359    117   -369   -294   -249 
     -     -1 -10921 -11963   -894  -1115  -1419   -675      *      * 
   104  -4351  -4103  -6700  -6077   2512  -5976  -4798   1370  -5700   1996   1750  -1199  -5888  -5188  -5458  -5087  -4278    262  -4426    683   176
     -   -149   -500    233     43   -381    399    106   -626    210   -466   -720    275    394     45     96    359    117   -369   -294   -249 
     -  -3152 -10921   -173   -894  -1115  -1419   -675      *      * 
   105   -805   -695  -2780  -2172   -642  -2307  -1163   1438  -1842    855    112  -1830  -2364  -1536  -1773    934   1158    -82  -1145   1947   177
     -   -149   -500    232     42   -381    398    105   -627    210   -464   -721    275    395     48     95    360    117   -370   -295   -244 
     -  -2942   -205  -8820    -35  -5383  -5801    -26      *      * 
   106  -1491  -1299  -3630  -3037   2773    948  -1797   -332  -2680   1181   2534  -2622  -3007  -2241  -2511  -2142  -1428   -519  -1500  -1084   179
     -   -149   -500    233     43   -381    399    106   -626    210   -466   -720    275    394     45     96    359    117   -369   -294   -249 
     -    -10  -7778  -8820   -894  -1115    -16  -6478      *      * 
   107   -355  -4504   1034    596  -4825   -338  -2663  -4576   -352  -4520  -3593   -179    763     97  -1039   1887   1448  -4126  -4687  -4005   180
     -   -149   -500    233     43   -381    399    106   -626    210   -466   -720    275    394     45     96    359    117   -369   -294   -249 
     -     -1 -10946 -11988   -894  -1115   -701  -1378      *      * 
   108   -732  -3668     35   2871   -808  -4357   -263   -500  -2968  -1180   1596  -3271    491  -2869  -1208  -1527  -1305  -3138   1484    245   181
     -   -149   -500    233     43   -381    399    106   -626    210   -466   -720    275    394     45     96    359    117   -369   -294   -249 
     -     -1 -10946 -11988   -894  -1115   -701  -1378      *      * 
   109   -350    -56   1197    835   -190   -264    721  -1575    403  -1348   -285    291   -425     13   1176   -804   -543  -1700   1544   -692   182
     -   -149   -500    233     43   -381    399    106   -626    210   -466   -720    275    394     45     96    359    117   -369   -294   -249 
     -     -1 -10946 -11988   -894  -1115   -701  -1378      *      * 
   110   -346  -4495   1170   1956  -4812  -1656   1247   -728   -973    -66  -3585  -2641  -1334   1590  -1167  -1479     17     68  -4680   -767   183
     -   -149   -500    233     43   -381    399    106   -626    210   -466   -720    275    394     45     96    359    117   -369   -294   -249 
     -     -1 -10946 -11988   -894  -1115   -701  -1378      *      * 
   111   1849   2031  -5646  -5011  -3084  -1844  -3722   1910  -4606    289   -163  -4496  -4900  -4230   -411   -937   -600   1221  -3588  -3246   184
     -   -149   -500    233     43   -381    399    106   -626    210   -466   -720    275    394     45     96    359    117   -369   -294   -249 
     -     -1 -10946 -11988   -894  -1115   -701  -1378      *      * 
   112   -416   1051  -1228  -2824  -1010      0  -2946     16   2205   -710  -3024  -3052  -4326    879   1975   -904  -3057   -129  -4206  -3693   185
     -   -149   -500    233     43   -381    399    106   -626    210   -466   -720    275    394     45     96    359    117   -369   -294   -249 
     -     -1 -10946 -11988   -894  -1115   -701  -1378      *      * 
   113   -371   1632    499  -1155   1682  -4031   1190  -4404   1242   -428    673    982  -4123  -2249    512    381   -479  -1644  -4615   -815   186
     -   -149   -500    233     43   -381    399    106   -626    210   -466   -720    275    394     45     96    359    117   -369   -294   -249 
     -     -1 -10946 -11988   -894  -1115   -701  -1378      *      * 
   114   -936    222  -5680  -5045   1777  -4884  -3755   2357  -4641   -168    713  -4530  -4932  -4262  -4440  -3969  -3274   1029   1466   2571   187
     -   -149   -500    233     43   -381    399    106   -626    210   -466   -720    275    394     45     96    359    117   -369   -294   -249 
     -     -1 -10946 -11988   -894  -1115   -701  -1378      *      * 
   115   1248    164  -5647  -5010   1847  -1917  -3720   1126  -4605     60   2704  -4494  -4898  -4228  -4405   -338    -17    733    636  -3243   188
     -   -149   -500    233     43   -381    399    106   -626    210   -466   -720    275    394     45     96    359    117   -369   -294   -249 
     -     -1 -10946 -11988   -894  -1115   -701  -1378      *      * 
   116    -42  -4303  -2995   -540  -1213   -911   -267  -4232   1430    788  -3415  -1044  -4154  -2306   1417   -304     28  -1602   1430   2060   189
     -   -149   -500    233     43   -381    399    106   -626    210   -466   -720    275    394     45     96    359    117   -369   -294   -249 
     -     -1 -10946 -11988   -894  -1115   -701  -1378      *      * 
   117   -857    -58  -1088   1011  -4823   -892   -149  -4573  -2242  -4518   -427   -848  -4096   3709  -1117   -360    -95  -4124  -4685  -4003   190
     -   -149   -500    233     43   -381    399    106   -626    210   -466   -720    275    394     45     96    359    117   -369   -294   -249 
     -     -1 -10946 -11988   -894  -1115   -701  -1378      *      * 
   118  -5320  -4805  -7972  -7611  -4935  -7788  -7509   2568  -7543    849   1979  -7447  -7436  -7250  -7579  -7148   1308   1935  -6669  -6381   191
     -   -149   -500    233     43   -381    399    106   -626    210   -466   -720    275    394     45     96    359    117   -369   -294   -249 
     -     -1 -10946 -11988   -894  -1115   -701  -1378      *      * 
   119    318   1725  -5659  -5024     62   -875  -3735    107  -4619   2249    -84  -4508  -4912  -4242  -4419   -408  -3254   1309  -3599  -3257   192
     -   -149   -500    233     43   -381    399    106   -626    210   -466   -720    275    394     45     96    359    117   -369   -294   -249 
     -     -1 -10946 -11988   -894  -1115   -701  -1378      *      * 
   120   -852   1094   -368   1328  -4823  -1699  -2661  -1629    914   -120  -3591   -174  -4096   1143   1754    787   -488  -4124  -4685  -4002   193
     -   -149   -500    233     43   -381    399    106   -626    210   -466   -720    275    394     45     96    359    117   -369   -294   -249 
     -     -1 -10946 -11988   -894  -1115   -701  -1378      *      * 
   121   2410  -4555  -7319  -7643  -7264   2844  -6603  -7082  -7246  -7345  -6373  -5679  -5657  -6700  -1208   -798  -1567  -1888  -7487  -7471   194
     -   -149   -500    233     43   -381    399    106   -626    210   -466   -720    275    394     45     96    359    117   -369   -294   -249 
     -     -1 -10946 -11988   -894  -1115   -701  -1378      *      * 
   122  -6301  -5684  -8765  -8231  -1081  -8626  -7447   1235  -8083   2348   1690  -8345  -7662  -6897  -7618  -8040  -6168   2148  -5909  -6126   195
     -   -149   -500    233     43   -381    399    106   -626    210   -466   -720    275    394     45     96    359    117   -369   -294   -249 
     -     -1 -10946 -11988   -894  -1115   -701  -1378      *      * 
   123   1038  -4502    755   1686  -4823  -4003    -64  -1706   1124  -2099  -3591   1424  -4096    679   -247   -325  -2968  -1628  -4685     98   196
     -   -149   -500    233     43   -381    399    106   -626    210   -466   -720    275    394     45     96    359    117   -369   -294   -249 
     -     -1 -10946 -11988   -894  -1115   -701  -1378      *      * 
   124    -63  -6440  -7922  -8267   1715  -7718   2688  -6454  -7830  -5782  -5861  -6430  -7634  -6580  -7208  -6975  -1525  -6585  -3288   4280   197
     -   -149   -500    233     43   -381    399    106   -626    210   -466   -720    275    394     45     96    359    117   -369   -294   -249 
     -     -1 -10946 -11988   -894  -1115   -701  -1378      *      * 
   125  -1856   3052  -8661  -8093  -3964  -8379  -7158   1725  -7893   2542   1988  -8114  -7531  -6740  -7421  -7725  -6100  -3834  -5765  -5955   198
     -   -149   -500    233     43   -381    399    106   -626    210   -466   -720    275    394     45     96    359    117   -369   -294   -249 
     -     -1 -10946 -11988   -894  -1115   -701  -1378      *      * 
   126  -8112  -7010  -8105  -8459  -3618  -7716   5412  -7451  -8235  -6756  -6840  -7218  -7882  -7345  -7699  -7843  -8068  -7554  -4293    218   199
     -   -149   -500    233     43   -381    399    106   -626    210   -466   -720    275    394     45     96    359    117   -369   -294   -249 
     -     -1 -10946 -11988   -894  -1115   -701  -1378      *      * 
   127      8    -57    463    828  -4823   -252    -93  -1614     15  -2268  -3591    296  -4096     66    458   2243  -2968  -1785  -4685  -4002   200
     -   -149   -500    233     45   -381    398    105   -627    210   -466   -721    275    393     48     96    359    117   -367   -295   -250 
     -    -76  -4294 -11988    -64  -4521   -701  -1378      *      * 
   128   -405     90  -1180    591  -1261  -4018   1618  -1521    906   -910   1917   1752  -4110   1626   1099  -2926  -2974  -1600  -4647   -896   202
     -   -150   -490    232     42   -379    401    108   -618    213   -465   -724    272    397     45     92    356    116   -370   -298   -253 
     -   -112  -3742 -11988  -2528   -275   -701  -1378      *      * 
   129   -851  -4501  -1205  -2331   -308   2557   -262  -4570    631  -4516  -3590   1388  -1308  -2205    790    460  -2971  -4122    521  -4003   213
     -   -149   -500    233     43   -381    399    106   -626    210   -466   -720    275    394     45     96    359    117   -369   -294   -249 
     -     -1 -10946 -11988   -894  -1115   -701  -1378      *      * 
   130  -5256     52  -7941  -7618   1131  -7803  -7777   3104  -7590   -560  -3920  -7457  -7491  -7467  -7730  -7188  -5242   2333  -7015  -6577   214
     -   -149   -500    233     43   -381    399    106   -626    210   -466   -720    275    394     45     96    359    117   -369   -294   -249 
     -     -1 -10946 -11988   -894  -1115   -701  -1378      *      * 
   131   -335   1128  -5647  -5011   -942  -4849  -3720   2300  -4606    637   1608  -4495  -4899  -4229  -1490   -919  -1259   2016  -3585   -575   215
     -   -149   -500    233     43   -381    399    106   -626    210   -466   -720    275    394     45     96    359    117   -369   -294   -249 
     -     -1 -10946 -11988   -894  -1115   -701  -1378      *      * 
   132  -7993  -6895  -8074  -8429  -3330  -7741   5327  -7198  -8153  -6502  -6591  -7027  -7843  -7159  -7592  -7658  -7920  -7318  -4020   1501   216
     -   -149   -500    233     43   -381    399    106   -626    210   -466   -720    275    394     45     96    359    117   -369   -294   -249 
     -     -1 -10946 -11988   -894  -1115   -701  -1378      *      * 
   133  -4207    213  -7006  -6226  -5819  -5147  -5082  -5350  -4231  -1277   -170  -5337  -5713  -4934   4055  -1671  -1416  -4985  -6009  -5823   217
     -   -149   -500    233     43   -381    399    106   -626    210   -466   -720    275    394     45     96    359    117   -369   -294   -249 
     -     -1 -10946 -11988   -894  -1115   -701  -1378      *      * 
   134  -9115  -7792   4234  -8166  -9213  -7628  -8085 -10295  -8931  -9613  -9584  -8377  -8079  -8635  -8601  -9424  -9248  -9969  -7919  -9134   218
     -   -149   -500    233     43   -381    399    106   -626    210   -466   -720    275    394     45     96    359    117   -369   -294   -249 
     -     -1 -10946 -11988   -894  -1115   -701  -1378      *      * 
   135  -6206  -5596  -8708  -8205  -4117  -8591  -7532   2085  -8080   2717    720  -8304  -7673  -6962  -7666  -8017  -6091    567  -5996  -6191   219
     -   -149   -500    233     43   -381    399    106   -626    210   -466   -720    275    394     45     96    359    117   -369   -294   -249 
     -     -1 -10946 -11988   -894  -1115   -701  -1378      *      * 
   136  -9104  -7740  -8566  -8727  -9169  -7684  -7947 -10117   4070  -9453  -9338  -8719  -8096  -8350  -7597  -9519  -9162  -9825  -7850  -9030   220
     -   -149   -500    233     43   -381    399    106   -626    210   -466   -720    275    394     45     96    359    117   -369   -294   -249 
     -     -1 -10946 -11988   -894  -1115   -701  -1378      *      * 
   137   -850  -3386   -503  -4485  -3442   -933  -3754  -1300  -4231    260   -207  -4248   3474  -3977  -4277    600   -544  -2880  -3911  -3549   221
     -   -149   -500    233     43   -381    399    106   -626    210   -466   -720    275    394     45     96    359    117   -369   -294   -249 
     -     -1 -10946 -11988   -894  -1115   -701  -1378      *      * 
   138    728  -4521   1074   2619  -4841  -1700    -71  -4593   -398  -4537   -282   -185  -4110    864  -2768    763  -2986  -4143  -4704  -4020   222
     -   -149   -500    233     43   -381    399    106   -626    210   -466   -720    275    394     45     96    359    117   -369   -294   -249 
     -     -1 -10946 -11988   -894  -1115   -701  -1378      *      * 
   139  -8782  -7664  -8303  -8691  -9079  -7608  -8196 -10225  -9079  -9584  -9515   4461  -8073  -8900  -8604  -9180  -9017  -9789  -7885  -9019   223
     -   -149   -500    233     43   -381    399    106   -626    210   -466   -720    275    394     45     96    359    117   -369   -294   -249 
     -     -1 -10946 -11988   -894  -1115   -701  -1378      *      * 
   140  -5429    181  -8077  -7713    511  -7921  -7608   3426  -7654    944  -3551  -7584  -7502  -7266  -7653  -7299  -5398    863  -6617  -6404   224
     -   -149   -500    233     43   -381    399    106   -626    210   -466   -720    275    394     45     96    359    117   -369   -294   -249 
     -     -1 -10946 -11988   -894  -1115   -701  -1378      *      * 
   141  -6649  -5979  -9018  -8411   1710  -8899  -7430  -1249  -8234   2884   2220  -8646  -7716  -6828  -7625  -8338  -6459   -761  -5783  -6071   225
     -   -149   -500    233     43   -381    399    106   -626    210   -466   -720    275    394     45     96    359    117   -369   -294   -249 
     -     -1 -10946 -11988   -894  -1115   -701  -1378      *      * 
   142  -4910   1024  -7305  -6709    822  -6679  -5564   2507  -6378   1969     72  -6337  -6471  -5791  -6126  -5828  -4833   1019  -5025     59   226
     -   -149   -500    233     43   -381    399    106   -626    210   -466   -720    275    394     45     96    359    117   -369   -294   -249 
     -     -1 -10946 -11988   -894  -1115   -701  -1378      *      * 
   143  -1642    -37   2502    -30  -4809   -713    679  -4556    695  -2145   -396   1192  -4098  -2206  -2753    802   -504    438  -4678  -3998   227
     -   -149   -500    232     43   -381    398    105   -627    210   -464   -721    275    393     48     98    359    117   -367   -295   -250 
     -   -326  -3797  -2938    -46  -4982   -701  -1378      *      * 
   144  -1383  -4321    599    985  -4643   -698   1457  -4393   1064  -4338   -164   1607   -302    722    402    755   -326  -3944  -4505   -564   229
     -   -149   -500    233     43   -381    399    106   -626    210   -466   -720    275    394     45     96    359    117   -369   -294   -249 
     -     -1 -10745 -11787   -894  -1115   -310  -2372      *      * 
   145  -1473  -4476   1430    596  -4797  -1659    681  -4548   1124  -4492  -3565   1925   -433     98    548   -743    863   -142  -4659  -3976   230
     -   -149   -500    233     43   -381    399    106   -626    210   -466   -720    275    394     45     96    359    117   -369   -294   -249 
     -     -1 -10917 -11959   -894  -1115   -358  -2186      *      * 
   146  -3055      4    501   -505  -1079   2413    -80  -1662  -1034  -1286    536    335    422   -770  -2854   -297   -529   -735  -4525    217   231
     -   -149   -500    233     43   -381    399    106   -626    210   -466   -720    275    394     45     96    359    117   -369   -294   -249 
     -     -1 -10946 -11988   -894  -1115   -701  -1378      *      * 
   147   -882  -4485    720    591  -1121   -353   1881   -579  -1045  -1368   -246   1001  -4100   1340   -186   -739    364    672  -4673    130   232
     -   -149   -500    233     43   -381    399    106   -626    210   -466   -720    275    394     45     96    359    117   -369   -294   -249 
     -     -1 -10946 -11988   -894  -1115   -701  -1378      *      * 
   148   -860   1117  -1560  -1815   -813  -4778  -3625   1823  -1477    959  -2383    262    511  -3975  -1153  -3843    407   1700  -3634  -3280   233
     -   -149   -500    233     43   -381    399    106   -626    210   -466   -720    275    394     45     96    359    117   -369   -294   -249 
     -  -1958 -10946   -430   -894  -1115   -701  -1378      *      * 
   149    151   1572   1668    529  -3239    875  -1077  -2990    612  -2935  -2010    792   1082   -619  -1170     89  -1386  -2541  -3103  -2420   234
     -   -149   -500    233     43   -381    399    106   -626    210   -466   -720    275    394     45     96    359    117   -369   -294   -249 
     -   -105  -8992  -3872   -894  -1115  -5549    -31      *      * 
   150   1761  -3135   1471    473  -3534  -2531  -1354  -3292  -1011  -3247  -2344  -1211    557   -915  -1540   1561    362  -2829  -3425  -2726   235
     -   -152   -495    237     47   -384    394     97   -618    213   -472   -718    284    393     41     96    359    112   -368   -287   -240 
     -   -761  -1290  -9934  -3387   -145  -5581    -30      *      * 
   151  -1407   1656    490  -1060   1647  -2514   1577    299    424  -2151   1566  -1300    214   -881    471    133    612  -1734  -2551  -2024   251
     -   -149   -500    233     43   -381    399    106   -626    210   -466   -720    275    394     45     96    359    117   -369   -294   -249 
     -     -5  -8891  -9934   -894  -1115  -2626   -255      *      * 
   152  -4280  -3745  -6835  -6381    546  -6611  -5813   1943  -6247   2132  -1659  -6289  -6031  -5496  -6024  -5957  -4211   2131  -4651  -4646   252
     -   -149   -500    233     43   -381    399    106   -626    210   -466   -720    275    394     45     96    359    117   -369   -294   -249 
     -     -3  -9438 -10480   -894  -1115    -22  -6039      *      * 
   153  -5229   2081  -5884  -1523  -6550  -5889     33  -5952   3625  -5743   -457  -4577  -5833  -3446    590  -5150  -4954  -1843  -5691   -707   253
     -   -149   -500    233     43   -381    399    106   -626    210   -466   -720    275    394     45     96    359    117   -369   -294   -249 
     -     -1 -10946 -11988   -894  -1115   -701  -1378      *      * 
   154  -2080  -4843  -8050  -7717  -5018  -7920  -7820   2980  -7687   2141  -3721  -7586  -7538  -7422  -7764  -7318  -5353    746  -6863  -6568   254
     -   -149   -500    233     43   -381    399    106   -626    210   -466   -720    275    394     45     96    359    117   -369   -294   -249 
     -     -1 -10946 -11988   -894  -1115   -701  -1378      *      * 
   155   1588   2975  -5881  -5296  -3410    673  -4027   1563  -4896  -1702  -2651  -4697  -5056  -4515  -4694    556   1461   -570  -3917  -3578   255
     -   -149   -500    233     43   -381    399    106   -626    210   -466   -720    275    394     45     96    359    117   -369   -294   -249 
     -     -1 -10946 -11988   -894  -1115   -701  -1378      *      * 
   156  -9115  -7792   4234  -8166  -9213  -7628  -8085 -10295  -8931  -9613  -9584  -8377  -8079  -8635  -8601  -9424  -9248  -9969  -7919  -9134   256
     -   -149   -500    233     43   -381    399    106   -626    210   -466   -720    275    394     45     96    359    117   -369   -294   -249 
     -     -1 -10946 -11988   -894  -1115   -701  -1378      *      * 
   157  -7510  -6476  -8044  -8348   4444  -7906  -4175  -5807  -7928   -275  -5132  -6583  -7711  -6642  -7290  -7196  -7357  -6250    724  -2234   257
     -   -149   -500    233     43   -381    399    106   -626    210   -466   -720    275    394     45     96    359    117   -369   -294   -249 
     -     -1 -10946 -11988   -894  -1115   -701  -1378      *      * 
   158  -8014  -7478  -1600  -7728  -9074   3840  -7853  -9927  -8636  -9417  -9215  -7836  -7847  -8242  -8435  -8233  -8303  -9319  -7903  -8971   258
     -   -149   -500    233     43   -381    399    106   -626    210   -466   -720    275    394     45     96    359    117   -369   -294   -249 
     -     -1 -10946 -11988   -894  -1115   -701  -1378      *      * 
   159   -320    249  -5647  -5011   1548  -4849   -112    475  -4606   2374   -194  -1188  -4899  -4228  -4406     63  -3242    201  -3586  -3244   259
     -   -149   -500    233     43   -381    399    106   -626    210   -466   -720    275    394     45     96    359    117   -369   -294   -249 
     -    -31 -10946  -5592   -894  -1115   -701  -1378      *      * 
   160   3027   1745  -7343  -7693  -7260  -1649  -6606  -7082  -7296  -7348  -6369  -5663  -5629  -6714  -6880   1935  -4399  -1649  -7484  -7478   260
     -   -149   -500    233     43   -381    399    106   -626    210   -466   -720    275    394     45     96    359    117   -369   -294   -249 
     -    -87 -10916  -4102   -894  -1115  -1523   -617      *      * 
   161    137   1632  -2811    149  -4616   -870  -2580  -1569   2239  -2073  -3425    -56  -4011  -2131   2064   -654   -424   -205  -4530  -3867   261
     -   -149   -500    233     43   -381    399    106   -626    210   -466   -720    275    394     45     96    359    117   -369   -294   -249 
     -   -245 -10830  -2686   -894  -1115  -2663   -248      *      * 
   162   -584   1382   -927   -245    666  -3762     50   -414   1470    493    -15   -634  -3852   1715   -856  -1199   -897    751  -4174  -3563   262
     -   -149   -500    233     43   -381    399    106   -626    210   -466   -720    275    394     45     96    359    117   -369   -294   -249 
     -   -605 -10587  -1548   -894  -1115  -3912    -99      *      * 
   163     34  -2259  -4771  -4135   2026  -1047    591    911    220   1349   1640  -3622  -4028  -3356  -3534  -3063  -2372    341  -2716   1187   263
     -   -149   -500    233     43   -381    399    106   -626    210   -466   -720    275    394     45     96    359    117   -369   -294   -249 
     -   -537  -9983  -1692   -894  -1115  -4967    -47      *      * 
   164   -311  -3240   1421   1257  -3561  -2740  -1399  -3311    275  -3256  -2329    391  -2833   1380    360   1364    -79  -2862  -3423    399   264
     -   -151   -497    234     34   -379    397    110   -635    211   -466   -709    275    398     47     96    361    122   -378   -288   -237 
     -  -4614    -61 -10492  -1713   -525    -22  -6033      *      * 
   165   -860  -4439   -375    786  -1207   -353    900    225   -415    141   -401    686  -1418   -697  -1181   -236   1101   -802    486   1388   281
     -   -151   -484    227     46   -384    400    104   -622    215   -463   -717    273    388     41     96    356    120   -365   -288   -251 
     -  -6110    -21 -11988     -4  -8672   -701  -1378      *      * 
   166  -1525  -4498   -408    -23  -1088   -350   1203  -1705    112  -1336  -3587   1627   1466  -2203    557   1099     -9   -365  -4682  -4001   283
     -   -149   -500    233     43   -381    399    106   -626    210   -466   -720    275    394     45     96    359    117   -369   -294   -249 
     -     -1 -10946 -11988   -894  -1115   -701  -1378      *      * 
   167   -374  -4499    748  -2329  -4819   1114   -230   -581     23  -2122  -3589   1397  -1267   1181   -349   1149   -471  -1756  -4683    793   284
     -   -149   -500    233     43   -381    399    106   -626    210   -466   -720    275    394     45     96    359    117   -369   -294   -249 
     -     -1 -10946 -11988   -894  -1115   -701  -1378      *      * 
   168   -433  -4502  -1203   1180  -4823    954    746  -4573   -425  -2175  -3591  -2638    484    601    224   1238    436    107  -4685   -707   285
     -   -154   -496    230     43   -370    392    111   -627    213   -463   -717    278    395     41     98    361    116   -366   -302   -247 
     -  -6110    -21 -11988    -28  -5699   -701  -1378      *      * 
   169    516    250  -4443  -3864    786  -4611   -168  -2881    -45    897   2095    341    145   -908   -470   -797    299   -543  -3768   1693   288
     -   -149   -500    233     43   -381    399    106   -626    210   -466   -720    275    394     45     96    359    117   -369   -294   -249 
     -     -1 -10946 -11988   -894  -1115   -701  -1378      *      * 
   170  -3029   -113    503   -487  -4821   -774   1202  -4572    672  -2196    536    989  -1361     76   -428    376   1932  -1667    358   1141   289
     -   -149   -500    233     43   -381    399    106   -626    210   -466   -720    275    394     45     96    359    117   -369   -294   -249 
     -     -1 -10946 -11988   -894  -1115   -701  -1378      *      * 
   171   -804  -4408    421    -85  -1086    384    705  -1441  -2291  -4406   -373   -239   -417   -658  -2791   1422   1995    170    522  -3961   290
     -   -149   -500    233     43   -381    399    106   -626    210   -466   -720    275    394     45     96    359    117   -369   -294   -249 
     -     -1 -10946 -11988   -894  -1115   -701  -1378      *      * 
   172  -1583  -3170  -5291   -754   2173   -885  -3646    768  -4343    521   -125   -325     88    -98    789  -1761  -3227    946  -3622   1420   291
     -   -149   -500    233     43   -381    399    106   -626    210   -466   -720    275    394     45     96    359    117   -369   -294   -249 
     -     -1 -10946 -11988   -894  -1115   -701  -1378      *      * 
   173     24   3770  -1383  -1416  -1030  -1707  -3356  -1217  -1424  -1831  -2572  -3733  -4639   -970   -387  -3584     60   2587  -3805  -3408   292
     -   -149   -500    233     43   -381    399    106   -626    210   -466   -720    275    394     45     96    359    117   -369   -294   -249 
     -     -1 -10946 -11988   -894  -1115   -701  -1378      *      * 
   174   -348    176  -6888  -6746  -5281   3471  -5559  -1565  -6352  -5187  -4493  -5417  -5515  -5892  -6066   -842  -4155    131  -5738   -890   293
     -   -149   -500    233     43   -381    399    106   -626    210   -466   -720    275    394     45     96    359    117   -369   -294   -249 
     -     -1 -10946 -11988   -894  -1115   -701  -1378      *      * 
   175  -4157  -4821  -1291  -5701  -7376  -4933  -6108  -7249  -6691  -7448  -6533  -5196  -5720  -6030  -6786   1747   3649  -5979  -7552  -7327   294
     -   -149   -500    233     43   -381    399    106   -626    210   -466   -720    275    394     45     96    359    117   -369   -294   -249 
     -     -1 -10946 -11988   -894  -1115   -701  -1378      *      * 
   176   -769  -4323  -1136   -483  -1219  -4057   -212    318   -426    531  -3433   -897   2108  -2294   1740    572  -2989  -1549  -4555    207   295
     -   -149   -500    233     43   -381    399    106   -626    210   -466   -720    275    394     45     96    359    117   -369   -294   -249 
     -     -1 -10946 -11988   -894  -1115   -701  -1378      *      * 
   177   -830  -4415    504    988    323    294    701  -4421  -2287  -1294  -3515    696    152  -2244    897  -2938    -54  -1614   3345   1389   296
     -   -149   -500    233     43   -381    399    106   -626    210   -466   -720    275    394     45     96    359    117   -369   -294   -249 
     -     -1 -10946 -11988   -894  -1115   -701  -1378      *      * 
   178  -7604  -6511  -7966  -8328   1260  -7850   -107  -6487  -7883  -5789  -5887  -6454  -7703  -6597  -7241  -7099   -613  -6644   3157   4503   297
     -   -149   -500    233     43   -381    399    106   -626    210   -466   -720    275    394     45     96    359    117   -369   -294   -249 
     -     -1 -10946 -11988   -894  -1115   -701  -1378      *      * 
   179     72    983  -5602  -4969  -3088  -4843  -3712    123  -1514    259   3640   -292  -4893  -4204   1850  -1682  -3241    952  -3590  -3247   298
     -   -149   -500    233     43   -381    399    106   -626    210   -466   -720    275    394     45     96    359    117   -369   -294   -249 
     -     -1 -10946 -11988   -894  -1115   -701  -1378      *      * 
   180   3365  -4561  -7282  -7636  -7302  -1641  -6626  -7131  -7311  -7391  -6411  -5681    211  -6727  -6909    886  -4433  -5787  -7522  -7515   299
     -   -149   -500    233     43   -381    399    106   -626    210   -466   -720    275    394     45     96    359    117   -369   -294   -249 
     -     -1 -10946 -11988   -894  -1115   -701  -1378      *      * 
   181  -4600  -5170  -6464  -6831  -7435  -5365  -6660  -7496  -7201  -7727  -6897  -1094   4258  -6747  -7046  -4839  -5063  -1516  -7473  -7398   300
     -   -149   -488    232     45   -381    398    105   -627    210   -466   -721    275    393     48     98    359    117   -370   -295   -250 
     -    -29  -5646 -11988  -1899   -451   -701  -1378      *      * 
   182  -5722  -7331  -3384   3893  -7803  -5468  -4858  -7798  -4849  -7558  -7022   -895  -6033  -4557  -1451  -5370  -5812  -7261  -7496  -6720   305
     -   -149   -500    233     43   -381    399    106   -626    210   -466   -720    275    394     45     96    359    117   -369   -294   -249 
     -     -1 -10946 -11988   -894  -1115   -701  -1378      *      * 
   183  -1537  -3138  -5634  -1671  -3093  -4855  -3726   1734  -4596    945  -2340  -4494  -4905   -933    -59  -3939  -1116   2683   1555  -3255   306
     -   -147   -502    233     45   -378    399    103   -628    213   -462   -723    273    392     43     96    359    117   -372   -297   -252 
     -   -140  -3765  -5706  -1971   -425   -701  -1378      *      * 
   184  -3280    249  -5625  -4989  -3059  -4828     10   2309  -4584   2230   -125  -1286  -4877  -4207  -4384   -766  -3220    567  -3564   -565   311
     -   -149   -500    233     43   -381    399    106   -626    210   -466   -720    275    394     45     96    359    117   -369   -294   -249 
     -     -1 -10918 -11960   -894  -1115  -1474   -644      *      * 
   185   -310  -4109  -3095  -1254   -212   -837  -2780   -544    909   1053    697    974  -4188   1175   1576   -278  -2989   -722  -4386  -3805   312
     -   -153   -499    237     53   -382    398     95   -628    206   -470   -690    268    393     45     91    368    116   -371   -305   -244 
     -  -1304  -2556  -1234  -2975   -196   -368  -2151      *      * 
   186   -928  -3819    820    680    468   1660    446  -3890   1113  -3835  -2908  -1957  -3414  -1520   -445    774    638  -3441  -4002    -49   327
     -   -149   -500    233     43   -381    399    106   -626    210   -466   -720    275    394     45     96    359    117   -369   -294   -249 
     -     -2 -10168 -11210   -894  -1115    -90  -4048      *      * 
   187    329    988     46   -417  -1195   1327   1259  -4552   -349  -4496  -3569    748  -1354   1179    517    615  -1289   -710  -4663    172   328
     -   -149   -500    233     43   -381    399    106   -626    210   -466   -720    275    394     45     96    359    117   -369   -294   -249 
     -     -1 -10922 -11964   -894  -1115   -391  -2074      *      * 
   188  -1574   -113   -364      4  -1199  -1818  -2662  -1360    865  -1260  -3589   1383   1048   1412   1057    394    327  -1730  -4683   -641   329
     -   -149   -500    233     43   -381    399    106   -626    210   -466   -720    275    394     45     96    359    117   -369   -294   -249 
     -     -1 -10946 -11988   -894  -1115   -701  -1378      *      * 
   189   -913  -4500    440    365   -163   1425    630  -4570     85  -2295   1171   -209   1053     -4  -1064  -1489  -1152   -905  -4684   1909   330
     -   -149   -500    233     43   -381    399    106   -626    210   -466   -720    275    394     45     96    359    117   -369   -294   -249 
     -     -1 -10946 -11988   -894  -1115   -701  -1378      *      * 
   190   -348  -3462    489  -1450    -88  -4506   2421    385  -3346  -3336  -2645  -3583  -4576   -707  -1369  -1651  -3144   -520    574   3789   331
     -   -149   -500    233     43   -381    399    106   -626    210   -466   -720    275    394     45     96    359    117   -369   -294   -249 
     -     -1 -10946 -11988   -894  -1115   -701  -1378      *      * 
   191  -3515  -4046   1419  -3624  -1088   1989  -3677  -3933  -3642  -1931  -3468  -3736    194  -3491  -4003   1579   1875  -3718  -4623   -760   332
     -   -149   -500    233     43   -381    399    106   -626    210   -466   -720    275    394     45     96    359    117   -369   -294   -249 
     -     -1 -10946 -11988   -894  -1115   -701  -1378      *      * 
   192     -8  -4422  -2921   -531   -203  -1598    773  -1685    641  -1292  -3521  -2676   1453    105   1098    767   1252   -913  -4627    154   333
     -   -149   -500    233     43   -381    399    106   -626    210   -466   -720    275    394     45     96    359    117   -369   -294   -249 
     -     -1 -10946 -11988   -894  -1115   -701  -1378      *      * 
   193    653  -4503  -2878    943  -4824   -907   -149  -4574   1958   -771  -3592  -2639   1774   -643    608    100   -530  -4125  -4686  -4003   334
     -   -149   -500    233     43   -381    399    106   -626    210   -466   -720    275    394     45     96    359    117   -369   -294   -249 
     -     -1 -10946 -11988   -894  -1115   -701  -1378      *      * 
   194    794   1604  -1278  -4605  -3147  -1924  -3631    919  -4286  -1655  -2385  -1151  -4837   -989  -4232   1133   -558   2527  -3635  -3282   335
     -   -149   -500    233     43   -381    399    106   -626    210   -466   -720    275    394     45     96    359    117   -369   -294   -249 
     -     -1 -10946 -11988   -894  -1115   -701  -1378      *      * 
   195  -1909  -6920   4196  -5431  -8447  -6313  -6408  -8804  -6977  -8594  -8103  -5698  -6926  -6291  -7528  -6344  -6669  -8001  -7823  -7942   336
     -   -149   -500    233     43   -381    399    106   -626    210   -466   -720    275    394     45     96    359    117   -369   -294   -249 
     -     -1 -10946 -11988   -894  -1115   -701  -1378      *      * 
   196  -4033  -3789  -6423  -5822  -3658  -5704  -4628   2335  -5455   -156   2568  -5352  -5688  -5059  -5266  -4816  -1339   2458   2402   -809   337
     -   -149   -500    233     43   -381    399    106   -626    210   -466   -720    275    394     45     96    359    117   -369   -294   -249 
     -     -1 -10946 -11988   -894  -1115   -701  -1378      *      * 
   197  -7604  -6512  -7960  -1522    613  -7848  -4028  -6489  -7881  -5790  -5889  -6455  -7703  -6597  -7241  -7100  -7452  -6646   5971   1930   338
     -   -149   -500    233     43   -381    399    106   -626    210   -466   -720    275    394     45     96    359    117   -369   -294   -249 
     -     -1 -10946 -11988   -894  -1115   -701  -1378      *      * 
   198   1797  -4557  -7330  -7683  -7301     81  -6633  -7128  -7320  -7390  -6409  -5687  -5660  -6736  -6910   3143  -1559  -5784  -7521  -7516   339
     -   -149   -500    233     43   -381    399    106   -626    210   -466   -720    275    394     45     96    359    117   -369   -294   -249 
     -     -1 -10946 -11988   -894  -1115   -701  -1378      *      * 
   199    281   2328  -5660  -5025    854  -4863  -3735    436  -4620   2177    695  -4509  -4912  -4242  -4420  -1679  -3255    722  -3598    816   340
     -   -149   -500    233     43   -381    399    106   -626    210   -466   -720    275    394     45     96    359    117   -369   -294   -249 
     -     -1 -10946 -11988   -894  -1115   -701  -1378      *      * 
   200   -284  -5440  -7678  -8045  -7974   3765  -7225  -8005  -7950  -8135  -7289  -6541  -6443  -7454  -7538  -5207  -5417  -6740  -7705  -8123   341
     -   -149   -500    233     43   -381    399    106   -626    210   -466   -720    275    394     45     96    359    117   -369   -294   -249 
     -     -1 -10946 -11988   -894  -1115   -701  -1378      *      * 
   201  -1700   3825  -5951  -5333  -3386  -5186  -4090   2120  -4945    274    -98  -4832  -5221  -4579  -4758  -1832  -3525   2125  -3943   -456   342
     -   -149   -500    233     43   -381    399    106   -626    210   -466   -720    275    394     45     96    359    117   -369   -294   -249 
     -     -1 -10946 -11988   -894  -1115   -701  -1378      *      * 
   202  -4807  -4403  -7360  -6897  -4692  -6905  -6193   2735  -6678    801   1930  -6557  -6774  -6408  -6623  -2070    378   2015  -5842  -5468   343
     -   -149   -500    233     43   -381    399    106   -626    210   -466   -720    275    394     45     96    359    117   -369   -294   -249 
     -     -1 -10946 -11988   -894  -1115   -701  -1378      *      * 
   203   -795   1086  -5697  -5062   1094  -4902  -3775   1101  -4658   2407    644  -4548  -4948  -4279  -4458  -3988   -614    568  -3635   -596   344
     -   -149   -500    233     43   -381    399    106   -626    210   -466   -720    275    394     45     96    359    117   -369   -294   -249 
     -     -1 -10946 -11988   -894  -1115   -701  -1378      *      * 
   204   1213  -3168  -5684  -5052   1381  -4889    601   1191  -4647  -1035    -68  -4530  -4938  -4265  -4445  -3974  -3284    -49   2493   3341   345
     -   -149   -500    233     43   -381    399    106   -626    210   -466   -720    275    394     45     96    359    117   -369   -294   -249 
     -     -1 -10946 -11988   -894  -1115   -701  -1378      *      * 
   205   -319   1111  -1119   2932  -4777  -4012  -2672    158  -1067  -4481  -3564   -146  -4104    155  -2763   -244    -62   -875  -4663    316   346
     -   -149   -500    233     43   -381    399    106   -626    210   -466   -720    275    394     45     96    359    117   -369   -294   -249 
     -     -1 -10946 -11988   -894  -1115   -701  -1378      *      * 
   206  -1506  -3151  -5672  -5036     18  -4875  -3746   -428  -4631   2199   3552  -4521  -4923  -4252  -4431  -1729   -488    286  -3608   -588   347
     -   -149   -500    233     43   -381    399    106   -626    210   -466   -720    275    394     45     96    359    117   -369   -294   -249 
     -     -1 -10946 -11988   -894  -1115   -701  -1378      *      * 
   207    729   1255  -5649  -5013    451  -4851  -3722    128  -4608   2142   1593  -4497  -4901  -4230  -1345  -3936   -428    761  -3587    238   348
     -   -149   -500    233     43   -381    399    106   -626    210   -466   -720    275    394     45     96    359    117   -369   -294   -249 
     -     -1 -10946 -11988   -894  -1115   -701  -1378      *      * 
   208    -40   2559  -4016   -149    430  -1644  -3245  -1258  -1173     23  -2670    574  -4556  -3153   -474    506   2267  -1337  -3893   -600   349
     -   -146   -489    232     42   -382    397    104   -627    209   -467   -712    274    393     44    100    360    118   -368   -296   -251 
     -    -83  -4772  -5714  -2107   -381   -701  -1378      *      * 
   209  -1431  -4521   -324  -2338  -1204   3065   -104  -4593   1158  -4536  -3612   -191  -4111   -738    160  -1467  -2989  -4144  -4702  -4021   355
     -   -149   -500    233     43   -381    399    106   -626    210   -466   -720    275    394     45     96    359    117   -369   -294   -249 
     -    -30 -10918  -5648   -894  -1115  -1470   -646      *      * 
   210  -2979    -28   -288   1083   -218   -841    722   -711   1622  -2187  -3538    399  -4046    625   1667   -641   -519   -869  -4632    110   356
     -   -150   -501    236     46   -382    397    104   -624    211   -468   -712    274    394     44     94    358    116   -365   -296   -240 
     -    -56  -4716 -11932  -2511   -278   -249  -2658      *      * 
   211   -341  -3183  -5202   -803    402  -4779   -273  -1105  -4275    974   -163   -248   2524   -980  -4224   -427    927    -73  -3633   -625   363
     -   -149   -500    233     43   -381    399    106   -626    210   -466   -720    275    394     45     96    359    117   -369   -294   -249 
     -     -1 -10946 -11988   -894  -1115   -701  -1378      *      * 
   212  -3510  -3340  -5846  -5215  -3239  -5049  -3939     37  -4751    491  -2475  -4704   3798  -4421  -1345  -1734  -3458  -1200  -3797   -744   364
     -   -149   -500    233     43   -381    399    106   -626    210   -466   -720    275    394     45     96    359    117   -369   -294   -249 
     -     -1 -10946 -11988   -894  -1115   -701  -1378      *      * 
   213  -3545     62  -5846  -5238   3793  -5071  -3766  -2858  -1589   -298  -2564  -4681  -1253  -4431  -4623  -1836  -3484  -1240   3333   1513   365
     -   -149   -500    233     43   -381    399    106   -626    210   -466   -720    275    394     45     96    359    117   -369   -294   -249 
     -     -1 -10946 -11988   -894  -1115   -701  -1378      *      * 
   214   -897     37    127   -453   -170   -972   -175  -4571     81  -2175   -415   -820   1605   1236    545   1123  -1239  -4122   1291   1352   366
     -   -149   -500    233     45   -377    398    105   -623    210   -466   -721    275    393     45     96    359    117   -370   -295   -250 
     -   -113  -4164  -5691    -59  -4640   -701  -1378      *      * 
   215    -19  -4478    473    381  -4799   2214   1685  -1537  -2218  -4494  -3567   1446   -335    106  -1005     72  -1188  -4100  -4661  -3978   368
     -   -149   -500    233     43   -381    399    106   -626    210   -466   -720    275    394     45     96    359    117   -369   -294   -249 
     -     -1 -10918 -11960   -894  -1115  -1480   -640      *      * 
   216    347     32    992   1031  -4798   -270   1241    -51    432   -669  -3566   -208   -406    836    138     62   -487  -1677  -4660  -3977   369
     -   -149   -500    233     43   -381    399    106   -626    210   -466   -720    275    394     45     96    359    117   -369   -294   -249 
     -  -2306 -10918   -327   -894  -1115  -1480   -640      *      * 
   217  -1227   2053    743   -920  -2101    177  -1052   1245    648  -1918  -1152    772    568   -737  -1239  -1292  -1168   1202  -2332  -1817   370
     -   -150   -501    236     44   -382    402    104   -628    209   -467   -722    274    395     48     97    359    116   -371   -296   -251 
     -  -3782   -111  -9660    -19  -6284  -5656    -29      *      * 
   218  -1250  -2706   1463   -521  -3021   1068   -881  -2768   -480  -2723  -1807    930  -2305   1959   -991    346    507  -2327   2499  -2218   372
     -   -150   -501    234     44   -382    397    117   -628    209   -465   -722    274    397     44     95    359    121   -371   -296   -251 
     -  -3782   -111  -9660    -19  -6284  -3905   -100      *      * 
   219  -1404  -2834   1821   1305  -3134  -2362   1626      3    661   -532  -1930  -1004   1798   -586  -1137  -1289  -1344  -2445  -3027  -2354   374
     -   -149   -500    233     43   -381    399    106   -626    210   -466   -720    275    394     45     96    359    117   -369   -294   -249 
     -     -5  -8875  -9917   -894  -1115   -723  -1343      *      * 
   220  -1067  -4044    955    491  -4365    501    268   -134    562  -1665  -3133   1430     13  -1744    175   1016    416  -3666  -4228  -3545   375
     -   -152   -505    236     46   -381    397    100   -616    207   -467   -716    278    393     47     99    359    117   -372   -300   -249 
     -  -5594    -31 -11472     -5  -8150  -2221   -348      *      * 
   221    402  -4107    472   -123  -4414  -1407   1655    629    -65    195     -1    740   -946   -201    509  -2554   -712    424  -4299    591   377
     -   -149   -500    233     43   -381    399    106   -626    210   -466   -720    275    394     45     96    359    117   -369   -294   -249 
     -     -1 -10537 -11579   -894  -1115   -164  -3219      *      * 
   222   -335     89   2517     -4  -4798   -298  -2638  -1484  -2218  -4493  -3567   1938  -4072   -659    553    384    425  -4099  -4661  -3978   378
     -   -149   -500    233     43   -381    399    106   -626    210   -466   -720    275    394     45     96    359    117   -369   -294   -249 
     -     -1 -10918 -11960   -894  -1115  -1480   -640      *      * 
   223   -300  -4475    439    564  -4795   -274    721   -670   -271   -817   1544   -969     76   2496   -953   -245  -1307   -245  -4659  -3977   379
     -   -149   -500    233     43   -381    399    106   -626    210   -466   -720    275    394     45     96    359    117   -369   -294   -249 
     -     -1 -10918 -11960   -894  -1115  -1480   -640      *      * 
   224  -3008  -4434    102   -533    377  -1763   -180   1046    174   1379   1516    307  -1443    532    190   -756  -2947  -4046  -4630    772   380
     -   -149   -500    233     43   -381    399    106   -626    210   -466   -720    275    394     45     96    359    117   -369   -294   -249 
     -     -1 -10918 -11960   -894  -1115  -1480   -640      *      * 
   225    317  -4280  -2969   1151    691  -1818   1625  -1486     58  -2196  -3392  -2712  -1182   1848   -265   -725  -1229    753    440   1444   381
     -   -149   -500    233     43   -381    399    106   -626    210   -466   -720    275    394     45     96    359    117   -369   -294   -249 
     -     -1 -10918 -11960   -894  -1115   -366  -2157      *      * 
   226   -800     39  -5282  -1679    -32  -4793   -174   1286    632   1185   1920  -1179  -1486  -4024    817  -1768    -90    779  -3623  -3272   382
     -   -149   -500    233     43   -381    399    106   -626    210   -466   -720    275    394     45     96    359    117   -369   -294   -249 
     -     -1 -10946 -11988   -894  -1115   -701  -1378      *      * 
   227  -1586  -3128  -1605  -5006   1729  -4848    705   2439  -4602    278    767   -254  -4898  -4226  -4403  -1628   -538    815  -3585   1489   383
     -   -149   -500    233     43   -381    399    106   -626    210   -466   -720    275    394     45     96    359    117   -369   -294   -249 
     -     -1 -10946 -11988   -894  -1115   -701  -1378      *      * 
   228    294   1571    209    569    969  -1736    -65  -1568     48  -1307   -380   -244   -338     91   1408  -1538  -1350    381  -4659    743   384
     -   -149   -500    233     43   -381    399    106   -626    210   -466   -720    275    394     45     96    359    117   -369   -294   -249 
     -     -1 -10946 -11988   -894  -1115   -701  -1378      *      * 
   229   -739  -4492  -2881    600  -4809   -838   -175  -1560   1416    144   1078    917  -4098   1607   1447   -696  -1263  -1700  -4678   -697   385
     -   -149   -500    233     43   -381    399    106   -626    210   -466   -720    275    394     45     96    359    117   -369   -294   -249 
     -     -1 -10946 -11988   -894  -1115   -701  -1378      *      * 
   230   -900  -4119     95   -624  -4289   -815  -2812   2529     54  -1345   -235    657  -4219  -2426    209  -3057    665    923  -4400  -3823   386
     -   -149   -500    233     43   -381    399    106   -626    210   -466   -720    275    394     45     96    359    117   -369   -294   -249 
     -     -1 -10946 -11988   -894  -1115   -701  -1378      *      * 
   231  -1548  -3791  -3478  -1417  -3869    344  -2997    -32    607   1856   1875  -3131   -440    -12    505   -785   -551   -641  -4142  -3650   387
     -   -149   -500    233     43   -381    399    106   -626    210   -466   -720    275    394     45     96    359    117   -369   -294   -249 
     -     -1 -10946 -11988   -894  -1115   -701  -1378      *      * 
   232  -1525   1030   -320     39  -4818   1284   1264  -1654     12   -819    541  -1028     92     64    844    593    -58  -4120    350    675   388
     -   -149   -500    233     43   -381    399    106   -626    210   -466   -720    275    394     45     96    359    117   -369   -294   -249 
     -    -59 -10946  -4650   -894  -1115   -701  -1378      *      * 
   233     70   1590  -1162     10  -4668   1141  -2632  -1610    180  -1279   -338   -855   1707  -2183    595  -1363   1302  -1647  -4582   -749   389
     -   -149   -500    233     43   -381    399    106   -626    210   -466   -720    275    394     45     96    359    117   -369   -294   -249 
     -     -1 -10888 -11930   -894  -1115  -2013   -411      *      * 
   234   -841  -4449   1080    630  -4771  -1634   -137    337   1177   -771  -3539   -795   1934     78    147    133   -524  -4071  -4633  -3950   390
     -   -149   -500    233     43   -381    399    106   -626    210   -466   -720    275    394     45     96    359    117   -369   -294   -249 
     -    -28 -10888  -5764   -894  -1115  -2013   -411      *      * 
   235  -1438  -3140   -485  -4307    485  -4659    -69     73   -580   1303  -2338    270    951  -3763  -1327  -1570    684   1040    529   1138   391
     -   -149   -500    233     43   -381    399    106   -626    210   -466   -720    275    394     45     96    359    117   -369   -294   -249 
     -     -1 -10861 -11903   -894  -1115  -2350   -315      *      * 
   236  -1447  -4425    773   1078  -1194  -1585   1339   -654    989   -673    588      0   1102   -673    243    710  -1273  -4047  -4608   -841   392
     -   -149   -500    233     43   -381    399    106   -626    210   -466   -720    275    394     45     96    359    117   -369   -294   -249 
     -     -1 -10861 -11903   -894  -1115  -2350   -315      *      * 
   237   -692  -4117  -1197    861   2205   -736    -32     10  -1101    -39  -3241   -941   -370  -2297    164    667  -1264   -562    544    800   393
     -   -149   -500    233     43   -381    399    106   -626    210   -466   -720    275    394     45     96    359    117   -369   -294   -249 
     -     -1 -10861 -11903   -894  -1115  -2350   -315      *      * 
   238   -752  -4421   1891    115  -1123  -1663   1695  -1646   -992  -4436   -204    770   1802   -580  -2675   1061  -1250  -1483  -4605   -647   394
     -   -149   -500    233     43   -381    399    106   -626    210   -466   -720    275    394     45     96    359    117   -369   -294   -249 
     -    -31 -10861  -5580   -894  -1115  -2350   -315      *      * 
   239  -2935    208   -352    944    404  -1714   -149    399   -286  -1210  -3415   -791   -341   -622    567    819  -1191   -543   3061   1248   395
     -   -149   -500    233     43   -381    399    106   -626    210   -466   -720    275    394     45     96    359    117   -369   -294   -249 
     -    -30 -10831  -5659   -894  -1115  -2652   -250      *      * 
   240   -715  -4341    192    125    514  -1686  -2543   -563   -293   -691  -3434   -798   2253    691   -150   -206   -418  -1491   2134    200   396
     -   -149   -500    233     43   -381    399    106   -626    210   -466   -720    275    394     45     96    359    117   -369   -294   -249 
     -    -90 -10803  -4059   -894  -1115  -2884   -210      *      * 
   241   -593  -4273    -99   1000    -66  -1579     18   -489   1088   -245  -3365    505   -293    749  -2550    -34    281   -682   1631    304   397
     -   -149   -500    233     43   -381    399    106   -626    210   -466   -720    275    394     45     96    359    117   -369   -294   -249 
     -     -1 -10714 -11756   -894  -1115  -3417   -142      *      * 
   242  -1417  -3686    265    124    -36   -749    -55   -345    245    -84    -41  -2818    336  -2401   -924    734    237     -6   3364   -416   398
     -   -149   -500    233     43   -381    399    106   -626    210   -466   -720    275    394     45     96    359    117   -369   -294   -249 
     -   -225 -10714  -2795   -894  -1115  -3417   -142      *      * 
   243  -2656   1569   1347   -838   -756  -3686   1120    687   -712   -873  -2932    707    -58  -1951    584    790   -106   -393  -4068   1106   399
     -   -149   -500    233     43   -381    399    106   -626    210   -466   -720    275    394     45     96    359    117   -369   -294   -249 
     -    -42 -10490  -5146   -894  -1115  -4181    -82      *      * 
   244  -1122    507    511    393  -4376  -3563  -2221  -1212   -545   -264  -3147    304   1503   -264     74   1708    387  -3678  -4241   -423   400
     -   -149   -500    233     43   -381    399    106   -626    210   -466   -720    275    394     45     96    359    117   -369   -294   -249 
     -   -293 -10449  -2450   -894  -1115  -4276    -76      *      * 
   245  -2360  -3602   -448    174   -537    452  -2043    939    739   -151    310    494    303  -1618    835   -710   -592    724  -3841  -3216   401
     -   -149   -500    233     43   -381    399    106   -626    210   -466   -720    275    394     45     96    359    117   -369   -294   -249 
     -    -50 -10158  -4925   -894  -1115  -4769    -54      *      * 
   246   -854  -3725   -341   -335  -4025   -909  -1946  -3761  -1535     31   1817  -1928   1180     12    913   1934  -2242  -3336  -3921    914   402
     -   -149   -500    233     43   -381    399    106   -626    210   -466   -720    275    394     45     96    359    117   -369   -294   -249 
     -   -876 -10110  -1138   -894  -1115  -4828    -52      *      * 
   247   -150  -2895    181  -1002  -3139   -366  -1295  -2838   -911    208  -2005    410    990   -864   1109    -90    896  -2475   1818   1578   403
     -   -149   -500    233     43   -381    399    106   -626    210   -466   -720    275    394     45     96    359    117   -369   -294   -249 
     -    -87  -9238  -4141   -894  -1115  -5456    -33      *      * 
   248   -120  -2701   1151    314   2212  -2611  -1288  -2563   -939   -569  -1825  -1313  -2701   -886    334   1563  -1516  -2253  -2963    656   404
     -   -149   -500    233     43   -381    399    106   -626    210   -466   -720    275    394     45     96    359    117   -369   -294   -249 
     -     -4  -9155 -10197   -894  -1115  -5490    -32      *      * 
   249  -1550  -2937  -1432   1435   1791  -2538   1390  -2950    392  -2938   1100    490    234   -752  -1296    731    247  -2540  -3142    769   405
     -   -151   -502    233     41   -378    398    110   -628    215   -466   -713    276    392     43     97    360    115   -369   -296   -246 
     -  -4319    -75 -10197    -13  -6844  -5490    -32      *      * 
   250  -1706  -1730    135    -10   2007  -3127  -1940   1062  -2320    477   -924  -2439  -3187  -2100    230   -167    958    967  -2167  -1793   407
     -   -149   -500    233     43   -381    399    106   -626    210   -466   -720    275    394     45     96    359    117   -369   -294   -249 
     -     -4  -9155 -10197   -894  -1115  -5490    -32      *      * 
   251  -1550  -2956  -1424   -875    235  -2535  -1196  -2982    408  -2961   1086   1393    162    751   2010    739    159  -2564  -3156    739   408
     -   -159   -492    224     40   -376    379    115   -623    210   -470   -738    289    418     38    111    358    119   -379   -252   -234 
     -  -3096   -181 -10197  -3781   -109  -5490    -32      *      * 
   252   -122  -3013  -1405    960  -3331  -2528  -1185  -3077   1527  -3027   1207  -1165  -2620    861   2005     86    191  -2634   1970  -2520   434
     -   -151   -502    231     43   -378    398    104   -628    212   -464   -723    273    394     43     99    357    122   -366   -296   -251 
     -  -4319    -75 -10197    -13  -6844  -5490    -32      *      * 
   253    -34  -2209  -2055  -1496   1329   -276  -1527  -1864    951    822  -1374    537  -2885  -1279   1090     -7  -1568    832  -2572  -2096   436
     -   -151   -502    231     41   -374    398    104   -625    210   -464   -723    276    392     51     99    359    115   -369   -296   -246 
     -  -4319    -75 -10197    -13  -6844  -4460    -67      *      * 
   254  -1708  -2142    165  -1749  -2178  -2938   2234    857     86   -408  -1316  -1895   1897  -1499  -1954   -126    141     10  -2527   1700   438
     -   -149   -500    233     43   -381    399    106   -626    210   -466   -720    275    394     45     96    359    117   -369   -294   -249 
     -     -4  -9238 -10280   -894  -1115  -4305    -75      *      * 
   255    524  -2835  -1704    149  -3032   -336  -1411   -232    287    104  -1958   1997  -2824  -1005    247    -90  -1640   -180  -3097   1536   439
     -   -149   -500    233     43   -381    399    106   -626    210   -466   -720    275    394     45     96    359    117   -369   -294   -249 
     -     -3  -9329 -10371   -894  -1115  -5415    -34      *      * 
   256    502  -1807  -3557   -180  -1775  -3321  -2154    943    -16   1159   1304  -2737    -39    457  -2703  -2374    120    885   1842  -1891   440
     -   -149   -500    233     43   -381    399    106   -626    210   -466   -720    275    394     45     96    359    117   -369   -294   -249 
     -     -3  -9329 -10371   -894  -1115  -4188    -81      *      * 
   257   -237  -3384    189    105  -3701  -2814   1204  -3456  -1127  -3400  -2481   1106   1909  -1065  -1644   2066     98  -3005  -3570  -2877   441
     -   -149   -500    233     43   -381    399    106   -626    210   -466   -720    275    394     45     96    359    117   -369   -294   -249 
     -     -3  -9423 -10465   -894  -1115    -22  -6046      *      * 
   258   -300  -4502    702   1724  -4823  -4003  -2661   -637    392  -1263  -3591   -158   1432    161    176   1104  -1280  -4124  -4685   -845   442
     -   -149   -500    233     43   -381    399    106   -626    210   -466   -720    275    394     45     96    359    117   -369   -294   -249 
     -     -1 -10946 -11988   -894  -1115   -701  -1378      *      * 
   259      4  -4492    995   2243  -1109  -1680  -2664  -4556  -1068  -2208   -367    235     78  -2206   -271    545    611  -1576    359   -864   443
     -   -149   -500    233     43   -381    399    106   -626    210   -466   -720    275    394     45     96    359    117   -369   -294   -249 
     -     -1 -10946 -11988   -894  -1115   -701  -1378      *      * 
   260   2003   2827  -5664  -5029    931    360  -3739  -1165  -4624   1354    679  -4513  -4916  -4247  -4424  -3952  -1266    -99  -3603  -3262   444
     -   -149   -500    233     43   -381    399    106   -626    210   -466   -720    275    394     45     96    359    117   -369   -294   -249 
     -     -1 -10946 -11988   -894  -1115   -701  -1378      *      * 
   261   -343     46  -3273   -482  -1029  -1664  -2890    875   2334    354  -3112   -945  -4281   1247    774  -3132   -490  -1600  -4282   -705   445
     -   -149   -500    233     43   -381    399    106   -626    210   -466   -720    275    394     45     96    359    117   -369   -294   -249 
     -     -1 -10946 -11988   -894  -1115   -701  -1378      *      * 
   262   -796  -4502   2696    672  -1145   -945   1336  -1575    429  -2281  -3591   -878  -4096    882  -1063    774  -2968  -4124  -4685   -752   446
     -   -149   -500    233     43   -381    399    106   -626    210   -466   -720    275    394     45     96    359    117   -369   -294   -249 
     -     -1 -10946 -11988   -894  -1115   -701  -1378      *      * 
   263  -5409  -5008  -7793  -7213   2677  -7258  -6025    494  -6912   2487  -2757  -6910  -6886  -6164  -6602  -6447  -1599    340  -5245   -519   447
     -   -149   -500    233     43   -381    399    106   -626    210   -466   -720    275    394     45     96    359    117   -369   -294   -249 
     -     -1 -10946 -11988   -894  -1115   -701  -1378      *      * 
   264   -998    137  -7749  -7351  -4894  -7456  -6989   2603  -7222   1713   1975  -7111  -7204  -6959  -7228  -6752  -5106   1537  -6399  -6057   448
     -   -149   -500    233     43   -381    399    106   -626    210   -466   -720    275    394     45     96    359    117   -369   -294   -249 
     -     -1 -10946 -11988   -894  -1115   -701  -1378      *      * 
   265   -300    973    738   1023  -1245   -325   -236  -1652   1429  -1275  -3589    295  -4096   -663    529    532      9  -1621  -4684    185   449
     -   -149   -500    233     43   -381    399    106   -626    210   -466   -720    275    394     45     96    359    117   -369   -294   -249 
     -     -1 -10946 -11988   -894  -1115   -701  -1378      *      * 
   266  -1630    135    784    -48  -4823    556  -2661  -4574   1903  -4518  -3591    329  -4096     -6   1445    611  -2968  -1552   2012    224   450
     -   -149   -500    233     43   -381    399    106   -626    210   -466   -720    275    394     45     96    359    117   -369   -294   -249 
     -     -1 -10946 -11988   -894  -1115   -701  -1378      *      * 
   267   -895   4081  -7109  -6514  -3774  -6393  -5341    783  -6166   1610   3282  -6091  -6271  -5617  -5922  -5539   -559  -3128  -4884  -4697   451
     -   -149   -500    233     43   -381    399    106   -626    210   -466   -720    275    394     45     96    359    117   -369   -294   -249 
     -     -1 -10946 -11988   -894  -1115   -701  -1378      *      * 
   268  -5667   1583  -7969  -7380    489  -7440  -5950     75  -1441   2911  -2685  -7060  -6986  -6185  -6675  -6631  -5550  -4007   2873  -4809   452
     -   -149   -500    233     43   -381    399    106   -626    210   -466   -720    275    394     45     96    359    117   -369   -294   -249 
     -     -1 -10946 -11988   -894  -1115   -701  -1378      *      * 
   269     24   1934   1003    357  -4822  -4003   1606   -767    661  -4517  -3591   1282  -4096    837    556   -776    665   -371  -4685   -805   453
     -   -149   -500    233     43   -381    399    106   -626    210   -466   -720    275    394     45     96    359    117   -369   -294   -249 
     -     -1 -10946 -11988   -894  -1115   -701  -1378      *      * 
   270  -3123  -3834  -1360  -1265    771  -4261   -212  -1418   1656    428    557  -3087    583    464    857  -1526   -578    644    425   1152   454
     -   -149   -500    233     43   -381    399    106   -626    210   -466   -720    275    394     45     96    359    117   -369   -294   -249 
     -     -1 -10946 -11988   -894  -1115   -701  -1378      *      * 
   271  -1510     88   3276  -1120  -4837  -4019  -2682  -4587    213  -4534  -3609   2010  -4115  -2224  -1054  -1408  -1256   -280  -4704  -4022   455
     -   -149   -500    233     43   -381    399    106   -626    210   -466   -720    275    394     45     96    359    117   -369   -294   -249 
     -     -1 -10946 -11988   -894  -1115   -701  -1378      *      * 
   272   -807     34  -3139   -619   -882  -1706    -88  -3930  -2489  -4060    557   -889   3596   -785   -320  -1577  -3018   -261  -4394  -3819   456
     -   -149   -500    233     43   -381    399    106   -626    210   -466   -720    275    394     45     96    359    117   -369   -294   -249 
     -     -1 -10946 -11988   -894  -1115   -701  -1378      *      * 
   273    545  -4500   -295    653  -1137  -1709    675  -1575    884  -1336   -384    647  -1290    582   -430    783    565   -837  -4684    680   457
     -   -149   -500    233     43   -381    399    106   -626    210   -466   -720    275    394     45     96    359    117   -369   -294   -249 
     -     -1 -10946 -11988   -894  -1115   -701  -1378      *      * 
   274   -404     95    790    832  -4823  -4003  -2661  -4574   2275   -433  -3591   -946  -4096   1173    875     91    -54  -4124  -4685  -4003   458
     -   -149   -500    233     43   -381    399    106   -626    210   -466   -720    275    394     45     96    359    117   -369   -294   -249 
     -     -1 -10946 -11988   -894  -1115   -701  -1378      *      * 
   275  -6176  -6581  -7391  -5511  -7383  -6494  -4318  -6885   -988  -6451  -5836  -5269  -6418  -3917   4181  -6055  -5774  -6700    670  -6097   459
     -   -149   -500    233     43   -381    399    106   -626    210   -466   -720    275    394     45     96    359    117   -369   -294   -249 
     -     -1 -10946 -11988   -894  -1115   -701  -1378      *      * 
   276   -425    125  -5646  -5010   -952  -1757  -3720   1362  -4605   1704  -2331  -4494   2527  -4228  -4405   -376  -3242  -2541    447    318   460
     -   -149   -500    233     43   -381    399    106   -626    210   -466   -720    275    394     45     96    359    117   -369   -294   -249 
     -    -30 -10946  -5623   -894  -1115   -701  -1378      *      * 
   277  -1586  -4753  -1139  -4921  -6883    381  -5357  -6685  -5491  -2241  -5932    737  -5495  -5120  -5826   2151   2920  -5672  -7012  -6603   461
     -   -152   -491    234     42   -379    406    103   -629    209   -467   -724    272    391     45     95    362    119   -372   -297   -247 
     -   -204  -3195  -5460  -1888   -455   -358  -2186      *      * 
   278   2461   1047  -5616  -4980    919  -1728  -3690   1403  -4575   -174    -28  -4464     63  -4198  -4375   -928  -1392   -495    569  -3213   467
     -   -149   -500    233     43   -381    399    106   -626    210   -466   -720    275    394     45     96    359    117   -369   -294   -249 
     -     -1 -10914 -11956   -894  -1115  -1569   -593      *      * 
   279    339    -11    153   1211  -1286  -1705    615  -4544    928   -780    642   -806    553    490    554   -758    912  -1727  -4656  -3973   468
     -   -149   -500    233     43   -381    399    106   -626    210   -466   -720    275    394     45     96    359    117   -369   -294   -249 
     -     -1 -10914 -11956   -894  -1115   -342  -2246      *      * 
   280   -710      7    431   2447  -4823  -4003    766  -4573  -1045  -4518   -384   -899  -1258   2618  -1105   -354  -2968  -1623  -4685   -547   469
     -   -149   -500    233     43   -381    399    106   -626    210   -466   -720    275    394     45     96    359    117   -369   -294   -249 
     -     -1 -10946 -11988   -894  -1115   -701  -1378      *      * 
   281   1577   1008  -5898  -5275   -814   -966  -4018   2238  -4882   1360   -227  -4771  -5161  -4509  -4690  -4217  -3479    954  -3869  -3527   470
     -   -149   -500    233     43   -381    399    106   -626    210   -466   -720    275    394     45     96    359    117   -369   -294   -249 
     -     -1 -10946 -11988   -894  -1115   -701  -1378      *      * 
   282  -3299   1635  -5591  -4959     15  -1837  -3709  -1186    490   2359   1648  -1193  -4891  -1012   -457  -1660  -3239    325  -3590   -540   471
     -   -149   -500    233     43   -381    399    106   -626    210   -466   -720    275    394     45     96    359    117   -369   -294   -249 
     -     -1 -10946 -11988   -894  -1115   -701  -1378      *      * 
   283   -354   1019   -369   1032  -4823  -1748   1573  -4574   1283  -1962  -3591   1798  -4096   2071   -443   -306  -1204  -1604  -4685  -4002   472
     -   -149   -500    233     43   -381    399    106   -626    210   -466   -720    275    394     45     96    359    117   -369   -294   -249 
     -     -1 -10946 -11988   -894  -1115   -701  -1378      *      * 
   284   -669  -4316    516  -2438  -1119  -4060   4535  -4253  -1026  -1244   -440  -2732  -4151   -673  -1130    597   -484  -3894  -4549   -753   473
     -   -149   -500    233     43   -381    399    106   -626    210   -466   -720    275    394     45     96    359    117   -369   -294   -249 
     -   -238 -10946  -2721   -894  -1115   -701  -1378      *      * 
   285  -2820  -4282    231    187  -4599  -1475  -2454  -1440    253  -1841  -3373  -2432   3373   -484    -54   -473  -2759   -610  -4468  -3788   474
     -   -149   -500    233     43   -381    399    106   -626    210   -466   -720    275    394     45     96    359    117   -369   -294   -249 
     -     -1 -10709 -11751   -894  -1115  -3440   -139      *      * 
   286  -6248  -5608  -7479  -7487   2406  -7163  -3882  -4986  -7069   -396    -43  -6076  -7035   -735  -6582  -6358  -6141  -1356   4977   2887   475
     -   -149   -500    233     43   -381    399    106   -626    210   -466   -720    275    394     45     96    359    117   -369   -294   -249 
     -     -1 -10709 -11751   -894  -1115    -86  -4117      *      * 
   287  -4517  -4252  -6877  -6255   3093  -1819  -5019   1765  -5886   1186   1243  -5823  -6052  -5353  -5640  -5288  -4441   1042    569  -4396   476
     -      *      *      *      *      *      *      *      *      *      *      *      *      *      *      *      *      *      *      *      * 
     -      *      *      *      *      *      *      *      *      0 
//
