# Supplementary material for: Emergence, development and diversification of the TGF-β signalling pathway within the animal kingdom
Source: BMC Evol Biol. 2009 Feb 3;9:28. doi: 10.1186/1471-2148-9-28 (PMC2657120; doi:10.1186/1471-2148-9-28)
Supplement: Additional file 5 — Sequences. All sequences and alignments are provided in the supplementary archive. [file 1471-2148-9-28-S5.zip › sequences/hmm_models/home_made/coSmad_ls.hmm]

HMMER2.0  [2.3.2]
NAME  smad4s_muscle
LENG  996
ALPH  Amino
RF    no
CS    no
MAP   yes
COM   hmmbuild smad4s_ls.hmm smad4s_muscle.fasta
NSEQ  18
DATE  Sat May  3 13:06:19 2008
CKSUM 787
XT      -8455     -4  -1000  -1000  -8455     -4  -8455     -4 
NULT      -4  -8455
NULE     595  -1558     85    338   -294    453  -1158    197    249    902  -1085   -142    -21   -313     45    531    201    384  -1998   -644 
HMM        A      C      D      E      F      G      H      I      K      L      M      N      P      Q      R      S      T      V      W      Y    
         m->m   m->i   m->d   i->m   i->i   d->m   d->d   b->m   m->e
         -352      *  -2206
     1   1155   -896  -1773  -1739  -2836   1351  -1774  -2549  -1837  -2777  -1926  -1278   2998  -1599  -2023   -447   -620  -1707  -3029  -2713    38
     -   -149   -500    233     43   -381    399    106   -626    210   -466   -720    275    394     45     96    359    117   -369   -294   -249 
     -    -17  -6955  -7997   -894  -1115   -701  -1378   -352      * 
     2  -1425  -2455   -106   1546  -3343   2967  -1220  -3212  -1237  -3227  -2532   -653  -2208   -927  -1760  -1323  -1579  -2682  -3233  -2682    39
     -   -149   -500    233     43   -381    399    106   -626    210   -466   -720    275    394     45     96    359    117   -369   -294   -249 
     -    -17  -6955  -7997   -894  -1115   -701  -1378      *      * 
     3   -231   -886  -1666  -1486  -2491  -1136  -1491  -2156  -1440  -2397  -1581  -1150   2046  -1288  -1668    423   2783  -1487  -2711  -2341    40
     -   -149   -500    233     43   -381    399    106   -626    210   -466   -720    275    394     45     96    359    117   -369   -294   -249 
     -    -17  -6955  -7997   -894  -1115   -701  -1378      *      * 
     4   1184   -829  -2014  -1927  -2906   1364  -1857  -2643  -1940  -2862  -1980  -1334  -1769  -1687  -2099   2594   -567  -1718  -3099  -2804    41
     -   -149   -500    233     43   -381    399    106   -626    210   -466   -720    275    394     45     96    359    117   -369   -294   -249 
     -    -17  -6955  -7997   -894  -1115   -701  -1378      *      * 
     5   1845   -810  -2262  -2172  -2572  -1139  -1917  -1970  -2036  -2437  -1694  -1469  -1836  -1826  -2110   -469   2995  -1353  -2881  -2594    42
     -   -149   -500    233     43   -381    399    106   -626    210   -466   -720    275    394     45     96    359    117   -369   -294   -249 
     -    -17  -6955  -7997   -894  -1115   -701  -1378      *      * 
     6   1351   1721  -2452  -2238  -2608   2381  -1896  -2292  -2057  -2555  -1715  -1448  -1764  -1797  -2143   1361   -520  -1511  -2872  -2600    43
     -   -149   -500    233     43   -381    399    106   -626    210   -466   -720    275    394     45     96    359    117   -369   -294   -249 
     -   -256  -6955  -2694   -894  -1115   -701  -1378      *      * 
     7   -732  -1604   -266   -360  -2556  -1323   -925  -2472   -773  -2560  -1810   2772   2525   -638  -1164   -756   -929  -1923  -2619  -2051    44
     -   -149   -500    233     43   -381    399    106   -626    210   -466   -720    275    394     45     96    359    117   -369   -294   -249 
     -    -20  -6720  -7762   -894  -1115  -1139   -873      *      * 
     8   1315   -617  -1687  -1330  -1443  -1209  -1112   -595  -1171  -1207   -569  -1060   2305  -1016  -1371   -440   -381   1350  -1863  -1482    45
     -   -149   -500    233     43   -381    399    106   -626    210   -466   -720    275    394     45     96    359    117   -369   -294   -249 
     -    -20  -6720  -7762   -894  -1115   -482  -1816      *      * 
     9   1926   -813  -2124  -2150  -2966   2627  -2027  -2697  -2214  -2944  -2068  -1427  -1793  -1912  -2297    294   -591  -1743  -3184  -2928    46
     -   -149   -500    233     43   -381    399    106   -626    210   -466   -720    275    394     45     96    359    117   -369   -294   -249 
     -    -17  -6955  -7997   -894  -1115   -701  -1378      *      * 
    10  -1387  -2037  -1089  -1073  -1956  -1940   3608  -2638   -966  -2640  -2009  -1200   3072  -1088  -1194  -1429  -1517  -2261  -2199  -1509    47
     -   -149   -500    233     43   -381    399    106   -626    210   -466   -720    275    394     45     96    359    117   -369   -294   -249 
     -    -17  -6955  -7997   -894  -1115   -701  -1378      *      * 
    11    778   -664  -2850  -2263   -453  -2414  -1331    525  -1951   1014   3067  -1954  -2417  -1619  -1884  -1512   -778   1418  -1218   -909    48
     -   -149   -500    233     43   -381    399    106   -626    210   -466   -720    275    394     45     96    359    117   -369   -294   -249 
     -    -17  -6955  -7997   -894  -1115   -701  -1378      *      * 
    12  -3395  -2535  -3991  -4198   2486  -3872   -271  -2333  -3786  -1767  -1796  -2597  -3766  -2689  -3270  -3119  -3280  -2479    467   4266    49
     -   -149   -500    233     43   -381    399    106   -626    210   -466   -720    275    394     45     96    359    117   -369   -294   -249 
     -    -17  -6955  -7997   -894  -1115   -701  -1378      *      * 
    13  -2320  -2458  -3017  -3321  -4071   3720  -3201  -4448  -3645  -4396  -3918  -3032  -3125  -3448  -3508  -2558  -2703  -3708  -3467  -3953    50
     -   -149   -500    233     43   -381    399    106   -626    210   -466   -720    275    394     45     96    359    117   -369   -294   -249 
     -   -893  -6955  -1141   -894  -1115   -701  -1378      *      * 
    14   1930   -270  -1052   -899  -1826   -531   -899  -1422   -870  -1734   -948   -554  -1164   -711  -1089   1861     39   -801  -2075  -1693    51
     -   -149   -500    233     43   -381    399    106   -626    210   -466   -720    275    394     45     96    359    117   -369   -294   -249 
     -    -32  -6094  -7136   -894  -1115  -1743   -512      *      * 
    15   -983  -1856  -1173   -334  -2431  -1679    127  -1933   2282  -1757  -1036   -389  -1703    540   2391   -893   -790  -1663  -1735  -1466    52
     -   -149   -500    233     43   -381    399    106   -626    210   -466   -720    275    394     45     96    359    117   -369   -294   -249 
     -    -32  -6094  -7136   -894  -1115  -1743   -512      *      * 
    16   -537  -1011   -795   -376   -576  -1564   -276   -209    132   1256    227   -514  -1682   2032    -81   -697   -489   -278  -1157   -644    53
     -   -149   -500    233     43   -381    399    106   -626    210   -466   -720    275    394     45     96    359    117   -369   -294   -249 
     -    -32  -6094  -7136   -894  -1115  -1086   -919      *      * 
    17     72   -598  -1091  -1134  -2438   2456  -1303  -2221  -1341  -2431  -1597   -806  -1439  -1119  -1556   1745   -299  -1391  -2616  -2251    54
     -   -149   -500    233     43   -381    399    106   -626    210   -466   -720    275    394     45     96    359    117   -369   -294   -249 
     -    -25  -6443  -7485   -894  -1115  -1470   -646      *      * 
    18   -258   -999   -532    -75  -1344    892   -168   -833   1462  -1118   -379   -244  -1464    148    -87   -338   -262   1073  -1523  -1035    55
     -   -149   -500    233     43   -381    399    106   -626    210   -466   -720    275    394     45     96    359    117   -369   -294   -249 
     -    -25  -6443  -7485   -894  -1115  -1470   -646      *      * 
    19   -432  -1695    186    395  -2063  -1178    -53  -1801    333  -1808   -972   1732   1233   1884   -105   -328   -414  -1403  -2006  -1361    56
     -   -149   -500    233     43   -381    399    106   -626    210   -466   -720    275    394     45     96    359    117   -369   -294   -249 
     -    -25  -6443  -7485   -894  -1115  -1470   -646      *      * 
    20   -244  -1303   -110    209  -1873  -1110   -122  -1578    251  -1647   -817    -25   1303   1861   -167   1145   -281  -1171  -1894  -1304    57
     -   -149   -500    233     43   -381    399    106   -626    210   -466   -720    275    394     45     96    359    117   -369   -294   -249 
     -    -25  -6443  -7485   -894  -1115  -1470   -646      *      * 
    21   -354  -1504     89    330  -1781  -1157   2391  -1632    261  -1680   -857   1661  -1400    307   -186   1147   -354  -1251  -1844  -1180    58
     -   -149   -500    233     43   -381    399    106   -626    210   -466   -720    275    394     45     96    359    117   -369   -294   -249 
     -    -25  -6443  -7485   -894  -1115  -1470   -646      *      * 
    22  -1415  -1679  -2043  -2280  -3170   3566  -2284  -3352  -2562  -3420  -2888  -2057  -2355  -2401  -2549  -1631  -1776  -2693  -2761  -3015    59
     -   -149   -500    233     43   -381    399    106   -626    210   -466   -720    275    394     45     96    359    117   -369   -294   -249 
     -    -25  -6443  -7485   -894  -1115  -1470   -646      *      * 
    23  -1753  -1401  -3563  -3109   2206  -3315  -1501    385  -2791   2335    897  -2743  -3038  -2146  -2581  -2520  -1666   -126   -807   -113    60
     -   -149   -500    233     43   -381    399    106   -626    210   -466   -720    275    394     45     96    359    117   -369   -294   -249 
     -    -25  -6443  -7485   -894  -1115  -1470   -646      *      * 
    24  -1518  -2405      4   3393  -2874  -1594   -985  -2776   -912  -2806  -2253   -540  -2050   -721  -1346  -1371  -1589  -2439  -2679  -2283    61
     -   -149   -500    233     43   -381    399    106   -626    210   -466   -720    275    394     45     96    359    117   -369   -294   -249 
     -    -25  -6443  -7485   -894  -1115  -1470   -646      *      * 
    25  -1699  -2569   3739   -219  -3095  -1593  -1182  -3230  -1458  -3225  -2722   -566  -2118   -966  -2074  -1519  -1827  -2820  -2879  -2491    62
     -   -149   -500    233     43   -381    399    106   -626    210   -466   -720    275    394     45     96    359    117   -369   -294   -249 
     -    -25  -6443  -7485   -894  -1115  -1470   -646      *      * 
    26  -1378  -1105  -3145  -2921   -947  -2866  -2377   3336  -2609     20     16  -2689  -2982  -2494  -2602  -2352  -1419    989  -2108  -1688    63
     -   -149   -500    233     43   -381    399    106   -626    210   -466   -720    275    394     45     96    359    117   -369   -294   -249 
     -    -25  -6443  -7485   -894  -1115  -1470   -646      *      * 
    27  -1652  -1826  -2112  -2289  -2933  -1899  -2219  -3065  -2371  -3100  -2699  -2143   4030  -2336  -2370  -1867  -1966  -2627  -2636  -2785    64
     -   -149   -500    233     43   -381    399    106   -626    210   -466   -720    275    394     45     96    359    117   -369   -294   -249 
     -    -25  -6443  -7485   -894  -1115  -1470   -646      *      * 
    28  -1699  -2569   3739   -219  -3095  -1593  -1182  -3230  -1458  -3225  -2722   -566  -2118   -966  -2074  -1519  -1827  -2820  -2879  -2491    65
     -   -149   -500    233     43   -381    399    106   -626    210   -466   -720    275    394     45     96    359    117   -369   -294   -249 
     -    -25  -6443  -7485   -894  -1115  -1470   -646      *      * 
    29  -1230   -846  -3586  -3170  -1087  -3301  -2728   2847  -2964    -21     62  -2932  -3193  -2767  -3004  -2557  -1219   2247  -2401  -2006    66
     -   -149   -500    233     43   -381    399    106   -626    210   -466   -720    275    394     45     96    359    117   -369   -294   -249 
     -    -25  -6443  -7485   -894  -1115  -1470   -646      *      * 
    30  -1518  -2405      4   3393  -2874  -1594   -985  -2776   -912  -2806  -2253   -540  -2050   -721  -1346  -1371  -1589  -2439  -2679  -2283    67
     -   -149   -500    233     43   -381    399    106   -626    210   -466   -720    275    394     45     96    359    117   -369   -294   -249 
     -    -25  -6443  -7485   -894  -1115  -1470   -646      *      * 
    31   2016  -1400    107   1603  -2028  -1126   -368  -1591   -152  -1803  -1054    -92  -1502    -28   -599   -415   -513  -1227  -2132  -1542    68
     -   -149   -500    233     43   -381    399    106   -626    210   -466   -720    275    394     45     96    359    117   -369   -294   -249 
     -    -25  -6443  -7485   -894  -1115  -1470   -646      *      * 
    32  -2345  -1985  -2643  -2710    907  -2716   -379  -1870  -2402  -1553  -1474  -2068  -2925  -2055  -2263  -2369  -2379  -1915    224   4445    69
     -   -149   -500    233     43   -381    399    106   -626    210   -466   -720    275    394     45     96    359    117   -369   -294   -249 
     -    -25  -6443  -7485   -894  -1115  -1470   -646      *      * 
    33  -1518  -2405      4   3393  -2874  -1594   -985  -2776   -912  -2806  -2253   -540  -2050   -721  -1346  -1371  -1589  -2439  -2679  -2283    70
     -   -149   -500    233     43   -381    399    106   -626    210   -466   -720    275    394     45     96    359    117   -369   -294   -249 
     -    -25  -6443  -7485   -894  -1115  -1470   -646      *      * 
    34  -1789  -2109  -2089  -1522  -2676  -2104   -938  -2624    138  -2472  -1951  -1470  -2355   -656   3755  -1835  -1746  -2385  -2207  -2092    71
     -   -149   -500    233     43   -381    399    106   -626    210   -466   -720    275    394     45     96    359    117   -369   -294   -249 
     -    -25  -6443  -7485   -894  -1115  -1470   -646      *      * 
    35   -201  -1056   -189   -174  -2165   -946   -627  -2000   -458  -2126  -1322   1950  -1458   -323   -851   2245   -419  -1414  -2294  -1709    72
     -   -149   -500    233     43   -381    399    106   -626    210   -466   -720    275    394     45     96    359    117   -369   -294   -249 
     -    -25  -6443  -7485   -894  -1115  -1470   -646      *      * 
    36  -1902  -1634  -3187  -2978   -409  -2961  -2175    160  -2556   2866    525  -2822  -3002  -2305  -2444  -2614  -1909   -293  -1664  -1357    73
     -   -149   -500    233     43   -381    399    106   -626    210   -466   -720    275    394     45     96    359    117   -369   -294   -249 
     -    -25  -6443  -7485   -894  -1115  -1470   -646      *      * 
    37   -609  -1437   -806   -153  -1588  -1561    -26  -1201    765    556   -534   -316  -1620   1924   1756   -610   -502  -1005  -1567  -1124    74
     -   -149   -500    233     43   -381    399    106   -626    210   -466   -720    275    394     45     96    359    117   -369   -294   -249 
     -    -25  -6443  -7485   -894  -1115  -1470   -646      *      * 
    38  -1415  -1679  -2043  -2280  -3170   3566  -2284  -3352  -2562  -3420  -2888  -2057  -2355  -2401  -2549  -1631  -1776  -2693  -2761  -3015    75
     -   -149   -500    233     43   -381    399    106   -626    210   -466   -720    275    394     45     96    359    117   -369   -294   -249 
     -    -25  -6443  -7485   -894  -1115  -1470   -646      *      * 
    39   1019  -1697   1622    468  -1967  -1142   2454  -1730    177  -1774   -947    154  -1398    319   -348   -315   -410  -1351  -2001  -1315    76
     -   -149   -500    233     43   -381    399    106   -626    210   -466   -720    275    394     45     96    359    117   -369   -294   -249 
     -    -25  -6443  -7485   -894  -1115  -1470   -646      *      * 
    40   1425   -900   -367   -233  -2112   1290   -599  -1811   -431  -1959  -1132   1938  -1392   -280   -840   -158   -282  -1240  -2231  -1709    77
     -   -149   -500    233     43   -381    399    106   -626    210   -466   -720    275    394     45     96    359    117   -369   -294   -249 
     -    -25  -6443  -7485   -894  -1115  -1470   -646      *      * 
    41   1338   -420  -1713  -1287  -1037  -1241   -962    121  -1091   -732   -151  -1027  -1655   -925  -1268   -444   1550   1656  -1532  -1153    78
     -   -149   -500    233     43   -381    399    106   -626    210   -466   -720    275    394     45     96    359    117   -369   -294   -249 
     -    -25  -6443  -7485   -894  -1115  -1470   -646      *      * 
    42     40   -589  -1261  -1189  -2179   1561  -1227  -1791  -1207  -2094  -1319   -856  -1469  -1054  -1406   -164   2731  -1157  -2393  -2048    79
     -   -149   -500    233     43   -381    399    106   -626    210   -466   -720    275    394     45     96    359    117   -369   -294   -249 
     -    -25  -6443  -7485   -894  -1115  -1470   -646      *      * 
    43  -2225  -1850  -3081  -3129   4057  -2766   -713  -1104  -2903   -719   -770  -2388  -2968  -2356  -2657  -2467  -2282  -1333    -68   1004    80
     -   -149   -500    233     43   -381    399    106   -626    210   -466   -720    275    394     45     96    359    117   -369   -294   -249 
     -    -25  -6443  -7485   -894  -1115  -1470   -646      *      * 
    44   -494  -1403    -20    -59  -2232  -1119   -594  -2099   -402  -2195  -1436   2898   1725   -288   -805   -503   -655  -1601  -2304  -1717    81
     -   -149   -500    233     43   -381    399    105   -626    210   -466   -715    275    395     45     96    359    117   -369   -295   -249 
     -   -400  -2079  -7485  -1458   -653  -1470   -646      *      * 
    45  -1902  -1634  -3187  -2978   -409  -2961  -2175    160  -2556   2866    525  -2822  -3002  -2305  -2444  -2614  -1909   -293  -1664  -1357    85
     -   -149   -500    233     43   -381    399    106   -626    210   -466   -720    275    394     45     96    359    117   -369   -294   -249 
     -   -381  -6443  -2182   -894  -1115  -1470   -646      *      * 
    46  -1432  -1250  -2622  -2378   -160  -2516  -1672    451  -1950   2644    720  -2247  -2595  -1795  -1909  -2066  -1446     82  -1329   -951    86
     -   -149   -500    233     43   -381    399    106   -626    210   -466   -720    275    394     45     96    359    117   -369   -294   -249 
     -    -32  -6094  -7136   -894  -1115  -1743   -512      *      * 
    47   -341   -858   -490   -231   -650  -1304   -255   -328    -68   1107    -69   1871  -1542    -92   -346   -494   -359   -234  -1125   -508    87
     -   -149   -500    233     43   -381    399    106   -626    210   -466   -720    275    394     45     96    359    117   -369   -294   -249 
     -    -32  -6094  -7136   -894  -1115  -1743   -512      *      * 
    48   -144   -378  -1678  -1304   -871  -1340  -1008    696  -1065   -352     55  -1078  -1716   -959  -1226   -564   1764   1964  -1519  -1117    88
     -   -149   -500    233     43   -381    399    106   -626    210   -466   -720    275    394     45     96    359    117   -369   -294   -249 
     -    -32  -6094  -7136   -894  -1115  -1743   -512      *      * 
    49    -44   -690   -660   -650  -2093   1930   -893  -1866   -826  -2047  -1289   -564   2349   -687  -1096   -200   -337  -1253  -2150  -1837    89
     -   -149   -500    233     43   -381    399    106   -626    210   -466   -720    275    394     45     96    359    117   -369   -294   -249 
     -    -32  -6094  -7136   -894  -1115  -1743   -512      *      * 
    50   -470  -1657    382    463  -1931  -1079     -3  -1770    430  -1773  -1000   2002  -1370   2226     68   -360   -463  -1399  -1899  -1252    90
     -   -149   -500    233     43   -381    399    106   -626    210   -466   -720    275    394     45     96    359    117   -369   -294   -249 
     -    -32  -6094  -7136   -894  -1115  -1743   -512      *      * 
    51  -1281  -1049  -2974  -2430    102  -2889  -1690    780  -2056   2034   3077  -2328  -2665  -1678  -2006  -2053  -1206    343  -1244  -1058    91
     -   -149   -500    233     43   -381    399    106   -626    210   -466   -720    275    394     45     96    359    117   -369   -294   -249 
     -    -32  -6094  -7136   -894  -1115  -1743   -512      *      * 
    52   1816   -274  -1180   -952  -1568   -636   -866   -868   -827  -1366   -674   -620  -1229   -701  -1030     80   2054   -446  -1895  -1522    92
     -   -149   -500    233     43   -381    399    106   -626    210   -466   -720    275    394     45     96    359    117   -369   -294   -249 
     -    -32  -6094  -7136   -894  -1115  -1743   -512      *      * 
    53    -40   -920     79    122  -1856   -787   -325  -1667   -127  -1799  -1006   2113  -1258    -13   -528   1650   -222  -1148  -1988  -1392    93
     -   -149   -500    233     43   -381    399    106   -626    210   -466   -720    275    394     45     96    359    117   -369   -294   -249 
     -    -32  -6094  -7136   -894  -1115  -1743   -512      *      * 
    54   -772  -2420   2358   2077  -2648   -939   -158  -2481   -204  -2432  -1689    443  -1390    196   -904   -509   -804  -2025  -2621  -1760    94
     -   -149   -500    233     43   -381    399    106   -626    210   -466   -720    275    394     45     96    359    117   -369   -294   -249 
     -    -32  -6094  -7136   -894  -1115  -1743   -512      *      * 
    55  -1003   -754  -2840  -2364   2239  -2592  -1110   2163  -2072    777    802  -2041  -2506  -1664  -1999  -1751   -953    749   -672     23    95
     -   -149   -500    233     43   -381    399    106   -626    210   -466   -720    275    394     45     96    359    117   -369   -294   -249 
     -    -32  -6094  -7136   -894  -1115  -1743   -512      *      * 
    56   -304  -1169   -375     47  -1670  -1172    -17  -1197   1861  -1358   -618   -116  -1394    347    412   -321   1612   -901  -1639  -1168    96
     -   -149   -500    233     43   -381    399    106   -626    210   -466   -720    275    394     45     96    359    117   -369   -294   -249 
     -    -32  -6094  -7136   -894  -1115  -1743   -512      *      * 
    57   -460  -1401   -255     82  -1907  -1218    -41  -1560   2019  -1599   -847   -109   1690    332    421   -431   -447  -1228  -1759  -1295    97
     -   -149   -500    233     43   -381    399    106   -626    210   -466   -720    275    394     45     96    359    117   -369   -294   -249 
     -    -32  -6094  -7136   -894  -1115  -1743   -512      *      * 
    58  -1205   -896  -3165  -2657   -148  -2995  -1936   2245  -2336   1858    937  -2500  -2790  -1968  -2286  -2188  -1150    972  -1480  -1236    98
     -   -149   -500    233     43   -381    399    106   -626    210   -466   -720    275    394     45     96    359    117   -369   -294   -249 
     -    -32  -6094  -7136   -894  -1115  -1743   -512      *      * 
    59  -1205   -896  -3165  -2657   -148  -2995  -1936   2245  -2336   1858    937  -2500  -2790  -1968  -2286  -2188  -1150    972  -1480  -1236    99
     -   -149   -500    233     43   -381    399    106   -626    210   -466   -720    275    394     45     96    359    117   -369   -294   -249 
     -    -32  -6094  -7136   -894  -1115  -1743   -512      *      * 
    60    255   -386   -862   -753  -1824   1804   -838  -1412   -769  -1718   -955   -520  -1223   -639  -1005     64   2067   -843  -2043  -1663   100
     -   -149   -500    233     43   -381    399    106   -626    210   -466   -720    275    394     45     96    359    117   -369   -294   -249 
     -    -32  -6094  -7136   -894  -1115  -1743   -512      *      * 
    61    -95   -500  -1018   -666   -621  -1159   -482   -130   -434   1149     86   -615  -1493   -393   -654   1456   -201    -18  -1144   -632   101
     -   -149   -500    233     43   -381    399    106   -626    210   -466   -720    275    394     45     96    359    117   -369   -294   -249 
     -    -32  -6094  -7136   -894  -1115  -1743   -512      *      * 
    62   -371  -1554   2115    566  -2162   -885   -178  -1947   -105  -2016  -1233    264  -1312    170   -676   1557   -463  -1482  -2226  -1511   102
     -   -149   -500    233     43   -381    399    106   -626    210   -466   -720    275    394     45     96    359    117   -369   -294   -249 
     -    -32  -6094  -7136   -894  -1115  -1743   -512      *      * 
    63   -294  -1326    301   1768  -1757  -1016    -70  -1312    216  -1509   -760    139  -1322    287   -218   -253   1577   -992  -1844  -1245   103
     -   -149   -500    233     43   -381    399    106   -626    210   -466   -720    275    394     45     96    359    117   -369   -294   -249 
     -    -32  -6094  -7136   -894  -1115  -1743   -512      *      * 
    64   -529  -1670     96    317  -2060  -1196     51  -1768   1926  -1746   -965   2005  -1419    442    458   -426   -483  -1412  -1856  -1312   104
     -   -149   -500    233     43   -381    399    106   -626    210   -466   -720    275    394     45     96    359    117   -369   -294   -249 
     -    -32  -6094  -7136   -894  -1115  -1743   -512      *      * 
    65   -565  -1753   2286    526  -2255   -979   -250  -2056   -199  -2109  -1362    204   1917     88   -774   -441   -635  -1629  -2265  -1599   105
     -   -149   -500    233     43   -381    399    106   -626    210   -466   -720    275    394     45     96    359    117   -369   -294   -249 
     -    -32  -6094  -7136   -894  -1115  -1743   -512      *      * 
    66    207   -494   -602   -476  -1814   -648   -659  -1541   -521  -1748   -963   -371   1988   -415   -813   1833    -72   -954  -2005  -1549   106
     -   -149   -500    233     43   -381    399    106   -626    210   -466   -720    275    394     45     96    359    117   -369   -294   -249 
     -    -32  -6094  -7136   -894  -1115  -1743   -512      *      * 
    67   -461  -1252   -634   -180  -1804  -1257   -131  -1493    616  -1537   -813   -300   1879    219   2133   -486   -472  -1173  -1685  -1276   107
     -   -149   -500    233     43   -381    399    106   -626    210   -466   -720    275    394     45     96    359    117   -369   -294   -249 
     -    -32  -6094  -7136   -894  -1115  -1743   -512      *      * 
    68   -469  -1212   1855    158  -1049  -1251   -242   -551   -134   1094   -284   -104  -1512     22   -572   -510   -467   -466  -1492   -888   108
     -   -149   -500    233     43   -381    399    106   -626    210   -466   -720    275    394     45     96    359    117   -369   -294   -249 
     -    -32  -6094  -7136   -894  -1115  -1743   -512      *      * 
    69   1361  -1295    334   1807  -1813   -975   -120  -1367    118  -1575   -826    135  -1318    230   -335   -243   -332  -1026  -1909  -1305   109
     -   -149   -500    233     43   -381    399    106   -626    210   -466   -720    275    394     45     96    359    117   -369   -294   -249 
     -    -32  -6094  -7136   -894  -1115  -1743   -512      *      * 
    70    -40   -920     79    122  -1856   -787   -325  -1667   -127  -1799  -1006   2113  -1258    -13   -528   1650   -222  -1148  -1988  -1392   110
     -   -149   -500    233     43   -381    399    106   -626    210   -466   -720    275    394     45     96    359    117   -369   -294   -249 
     -    -32  -6094  -7136   -894  -1115  -1743   -512      *      * 
    71   -983  -1856  -1173   -334  -2431  -1679    127  -1933   2282  -1757  -1036   -389  -1703    540   2391   -893   -790  -1663  -1735  -1466   111
     -   -149   -500    233     43   -381    399    106   -626    210   -466   -720    275    394     45     96    359    117   -369   -294   -249 
     -    -32  -6094  -7136   -894  -1115  -1743   -512      *      * 
    72    -45   -927     87    127  -1858   -789   -322  -1670   -125  -1802  -1009   2166  -1259    -10   -527   1601   -225  -1152  -1990  -1392   112
     -   -149   -500    233     43   -381    399    106   -626    210   -466   -720    275    394     45     96    359    117   -369   -294   -249 
     -    -32  -6094  -7136   -894  -1115  -1743   -512      *      * 
    73   -950   -729  -2808  -2328   -308  -2627  -1704   1216  -2015   1647    729  -2153  -2578  -1765  -2034  -1816   -928   2140  -1480  -1153   113
     -   -149   -500    233     43   -381    399    106   -626    210   -466   -720    275    394     45     96    359    117   -369   -294   -249 
     -    -32  -6094  -7136   -894  -1115  -1743   -512      *      * 
    74   1832   -404   -876   -721  -1719   -655   -787  -1255   -699  -1573   -849   -515   2090   -584   -945     40    -61   -753  -1967  -1573   114
     -   -149   -500    233     43   -381    399    106   -626    210   -466   -720    275    394     45     96    359    117   -369   -294   -249 
     -    -32  -6094  -7136   -894  -1115  -1743   -512      *      * 
    75  -1675  -1400  -2582  -2538   3788  -2369   -416   -550  -2307   -237   -257  -1936  -2559  -1851  -2149  -1960  -1722   -759    182   1233   115
     -   -149   -500    233     43   -381    400    105   -626    210   -465   -721    276    394     45     96    359    117   -370   -295   -250 
     -   -505  -1795  -7136  -1810   -484  -1086   -919      *      * 
    76   -528  -1516   -432    -62  -2157  -1318   -170  -1823   2434  -1834  -1047   -237  -1563    218    326   1195   -537  -1433  -1971  -1482   120
     -   -149   -500    233     43   -381    399    106   -626    210   -466   -720    275    394     45     96    359    117   -369   -294   -249 
     -    -25  -6443  -7485   -894  -1115   -476  -1832      *      * 
    77   1575  -1035  -2582  -2243   -839  -2109  -1688      5  -1940   2175    117  -1930  -2418  -1744  -1972  -1363  -1022   -110  -1772  -1456   121
     -   -149   -500    233     43   -381    399    106   -626    210   -466   -720    275    394     45     96    359    117   -369   -294   -249 
     -    -18  -6897  -7939   -894  -1115   -831  -1192      *      * 
    78    778   -929  -3516  -3058  -1295  -3089  -2459   2837  -2832   -457   -220  -2754  -3103  -2618  -2853  -2295  -1221   1867  -2323  -1928   122
     -   -149   -500    233     43   -381    399    106   -626    210   -466   -720    275    394     45     96    359    117   -369   -294   -249 
     -    -18  -6897  -7939   -894  -1115   -831  -1192      *      * 
    79   1886   -757  -1950  -1691  -2430  -1056  -1557  -2070  -1574  -2340  -1517  -1209  -1704  -1383  -1771   1309   2342  -1387  -2674  -2337   123
     -   -149   -500    233     43   -381    399    106   -626    210   -466   -720    275    394     45     96    359    117   -369   -294   -249 
     -    -18  -6897  -7939   -894  -1115   -625  -1508      *      * 
    80   -553  -1512   -451   -262  -2347  -1352   -626  -2074   -277  -2151  -1335   -446   2688   1486   -658    989   -666  -1601  -2380  -1814   124
     -   -149   -500    233     43   -381    399    106   -626    210   -466   -720    275    394     45     96    359    117   -369   -294   -249 
     -    -17  -6955  -7997   -894  -1115   -701  -1378      *      * 
    81   -808  -2011   -665   -119  -2430  -1663   -194  -2069   2084  -1999  -1172   -346  -1761   2351    339   -709    995  -1706  -2117  -1612   125
     -   -149   -500    233     43   -381    399    106   -626    210   -466   -720    275    394     45     96    359    117   -369   -294   -249 
     -    -17  -6955  -7997   -894  -1115   -701  -1378      *      * 
    82   -421  -1393   1802     26  -1730  -1377   -280  -1295     -9  -1508   -714   -224    849     85   -478   -423   1004    731  -1871  -1297   126
     -   -149   -500    233     43   -381    399    106   -626    210   -466   -720    275    394     45     96    359    117   -369   -294   -249 
     -    -17  -6955  -7997   -894  -1115   -701  -1378      *      * 
    83   -611  -1589   -296   1774  -1734  -1518   -275   1581     86  -1447   -722   -244  -1674   1538   -320   -589   -558  -1007  -1876  -1310   127
     -   -149   -500    233     43   -381    399    106   -626    210   -466   -720    275    394     45     96    359    117   -369   -294   -249 
     -    -17  -6955  -7997   -894  -1115   -701  -1378      *      * 
    84  -1729  -1276  -4296  -3932  -1741  -4016  -3702   2481  -3800   -597   -520  -3691  -3846  -3656  -3875  -3330  -1721   2934  -3236  -2791   128
     -   -149   -500    233     43   -381    399    106   -626    210   -466   -720    275    394     45     96    359    117   -369   -294   -249 
     -    -16  -7080  -8122   -894  -1115   -701  -1378      *      * 
    85  -1239   -976  -3438  -2958  -1247  -3035  -2276   2354  -2702   -502   -226  -2658    926  -2477  -2705  -2215  -1229   2464  -2173  -1788   129
     -   -149   -500    233     43   -381    399    106   -626    210   -466   -720    275    394     45     96    359    117   -369   -294   -249 
     -    -16  -7080  -8122   -894  -1115   -701  -1378      *      * 
    86  -1439  -2706   2792   -230  -3114  -1810   -843  -2961   -449  -2879  -2128   -544  -2161   -478   2544  -1266  -1438  -2542  -2899  -2303   130
     -   -149   -500    233     43   -381    399    106   -626    210   -466   -720    275    394     45     96    359    117   -369   -294   -249 
     -    -16  -7080  -8122   -894  -1115   -701  -1378      *      * 
    87  -1772  -3637   3456   1510  -3830  -1628  -1025  -3784  -1326  -3659  -3035   -233  -2182   -708  -2208  -1421  -1854  -3261  -3813  -2811   131
     -   -149   -500    233     43   -381    399    106   -626    210   -466   -720    275    394     45     96    359    117   -369   -294   -249 
     -    -16  -7080  -8122   -894  -1115   -701  -1378      *      * 
    88   -870  -1569  -1002   -506  -1391  -1865   1988  -1273     52  -1345   3381   -681  -1966   2194   -189   -925   -796  -1105  -1644  -1062   132
     -   -149   -500    233     43   -381    399    106   -626    210   -466   -720    275    394     45     96    359    117   -369   -294   -249 
     -    -15  -7195  -8237   -894  -1115   -701  -1378      *      * 
    89    560   -814  -2273  -1873  -1601  -1494  -1460   -929  -1673  -1446   -763  -1467  -1992  -1463  -1806    447   2457   1771  -2020  -1666   133
     -   -149   -500    233     43   -381    399    106   -626    210   -466   -720    275    394     45     96    359    117   -369   -294   -249 
     -    -15  -7195  -8237   -894  -1115   -701  -1378      *      * 
    90    386  -1537   -665   -321  -2354  -1431   -630  -2052   -293  -2131  -1283   -508   2356   2229   -720    408   -633  -1581  -2382  -1811   134
     -   -149   -500    233     43   -381    399    106   -626    210   -466   -720    275    394     45     96    359    117   -369   -294   -249 
     -    -15  -7195  -8237   -894  -1115   -701  -1378      *      * 
    91  -2471  -2087  -4488  -3980   -565  -4182  -2996     35  -3532   1438   4505  -3829  -3776  -2918  -3298  -3469  -2387   -562  -2122  -2023   135
     -   -149   -500    233     43   -381    399    106   -626    210   -466   -720    275    394     45     96    359    117   -369   -294   -249 
     -   -341  -7195  -2298   -894  -1115   -701  -1378      *      * 
    92   -866  -1159  -2011  -1739  -1177  -1871  -1414   -670  -1407   -589   4027  -1569   2052  -1387  -1522  -1182  -1007   -692  -1846  -1460   136
     -   -149   -500    233     43   -381    399    106   -626    210   -466   -720    275    394     45     96    359    117   -369   -294   -249 
     -    -18  -6873  -7915   -894  -1115  -1061   -942      *      * 
    93   -358  -1021  -1618  -1638  -2853  -1192  -1749  -2666  -1754  -2865  -2041  -1274   2431  -1571  -1947   2596   -731  -1830  -3025  -2663   137
     -   -149   -500    233     43   -381    399    106   -626    210   -466   -720    275    394     45     96    359    117   -369   -294   -249 
     -    -17  -6955  -7997   -894  -1115  -1212   -815      *      * 
    94  -1123  -1506  -2268  -2113  -1780  -1999  -1845  -1337  -1779  -1280   2043  -1873   3600  -1807  -1876  -1394  -1348  -1284  -2374  -1972   138
     -   -149   -500    233     43   -381    399    106   -626    210   -466   -720    275    394     45     96    359    117   -369   -294   -249 
     -    -16  -7107  -8149   -894  -1115  -1212   -815      *      * 
    95   1073   -815  -1914  -1514  -1655  -1381  -1272  -1132  -1359  -1520   -802  -1237   2030  -1182  -1568    697   -556   1794  -2023  -1648   139
     -   -149   -500    233     43   -381    399    106   -626    210   -466   -720    275    394     45     96    359    117   -369   -294   -249 
     -    -16  -7107  -8149   -894  -1115   -454  -1890      *      * 
    96   -567  -1359   -912   -518  -1899  -1549   -711    327   -478  -1728   -947   1132   2280   -395   -885   1403   -639  -1200  -2097  -1580   140
     -   -149   -500    233     43   -381    399    106   -626    210   -466   -720    275    394     45     96    359    117   -369   -294   -249 
     -    -13  -7324  -8366   -894  -1115   -701  -1378      *      * 
    97   -627  -1248  -2712  -2761  -3374  -1508  -2534  -3087  -2704  -3377  -2529  -1935  -2251  -2451  -2730   2000   3180  -2161  -3609  -3353   141
     -   -149   -500    233     43   -381    399    106   -626    210   -466   -720    275    394     45     96    359    117   -369   -294   -249 
     -    -12  -7442  -8484   -894  -1115   -701  -1378      *      * 
    98    371  -1439  -1371  -1056  -2811  -1512  -1286  -2524  -1067  -2649  -1782   2725  -2008   -947  -1463   1530   1484  -1882  -2900  -2401   142
     -   -149   -500    233     43   -381    399    106   -626    210   -466   -720    275    394     45     96    359    117   -369   -294   -249 
     -    -12  -7442  -8484   -894  -1115   -701  -1378      *      * 
    99   2231  -1185  -2875  -2820  -3294    864  -2504  -2982  -2720  -3261  -2397  -1931  -2209  -2421  -2753   -808   2646  -2078  -3537  -3305   143
     -   -149   -500    233     43   -381    399    106   -626    210   -466   -720    275    394     45     96    359    117   -369   -294   -249 
     -  -1024  -7442   -993   -894  -1115   -701  -1378      *      * 
   100  -1546  -2120  -1340   -952  -2709  -1941   -665  -2455   3436  -2365  -1772  -1023  -2170   -331    306  -1517  -1476  -2192  -2203  -2006   144
     -   -149   -500    233     43   -381    399    106   -626    210   -466   -720    275    394     45     96    359    117   -369   -294   -249 
     -    -25  -6443  -7485   -894  -1115  -2108   -381      *      * 
   101   -770   -576  -2733  -2224   -812  -2472  -1635   2108  -1980   -128    186  -2005  -2513  -1776  -2044  -1620   1377   2057  -1661  -1279   145
     -   -149   -500    233     43   -381    399    106   -626    210   -466   -720    275    394     45     96    359    117   -369   -294   -249 
     -    -25  -6443  -7485   -894  -1115  -2108   -381      *      * 
   102  -1186   -900  -3259  -2797   -616  -2975  -2139   1177  -2495   1412    445  -2570  -2905  -2226  -2482  -2190  -1167   2592  -1831  -1499   146
     -   -149   -500    233     43   -381    399    106   -626    210   -466   -720    275    394     45     96    359    117   -369   -294   -249 
     -    -25  -6443  -7485   -894  -1115  -2108   -381      *      * 
   103   -496  -1794    112    377  -1952  -1255   2438  -1806    482  -1782   -952   1652  -1441   1877     95   -375   -441  -1431  -1891  -1231   147
     -   -149   -500    233     43   -381    399    106   -626    210   -466   -720    275    394     45     96    359    117   -369   -294   -249 
     -    -25  -6443  -7485   -894  -1115  -2108   -381      *      * 
   104  -1789  -2109  -2089  -1522  -2676  -2104   -938  -2624    138  -2472  -1951  -1470  -2355   -656   3755  -1835  -1746  -2385  -2207  -2092   148
     -   -149   -500    233     43   -381    399    106   -626    210   -466   -720    275    394     45     96    359    117   -369   -294   -249 
     -    -25  -6443  -7485   -894  -1115  -2108   -381      *      * 
   105   1434   -864   -471   -234  -1999   -906   -527  -1691   -316  -1840  -1008   1828  -1367   -197   -720   1399   -225  -1149  -2119  -1600   149
     -   -149   -500    233     43   -381    399    106   -626    210   -466   -720    275    394     45     96    359    117   -369   -294   -249 
     -    -25  -6443  -7485   -894  -1115  -2108   -381      *      * 
   106   -419  -1258    -83   -212  -2447   2359   -809  -2319   -738  -2428  -1656   2156  -1586   -533  -1145   -470   -658  -1700  -2521  -1976   150
     -   -149   -500    233     43   -381    399    106   -626    210   -466   -720    275    394     45     96    359    117   -369   -294   -249 
     -    -25  -6443  -7485   -894  -1115  -2108   -381      *      * 
   107  -1230   -846  -3586  -3170  -1087  -3301  -2728   2847  -2964    -21     62  -2932  -3193  -2767  -3004  -2557  -1219   2247  -2401  -2006   151
     -   -149   -500    233     43   -381    399    106   -626    210   -466   -720    275    394     45     96    359    117   -369   -294   -249 
     -    -25  -6443  -7485   -894  -1115  -2108   -381      *      * 
   108  -1546  -2120  -1340   -952  -2709  -1941   -665  -2455   3436  -2365  -1772  -1023  -2170   -331    306  -1517  -1476  -2192  -2203  -2006   152
     -   -149   -500    233     43   -381    399    106   -626    210   -466   -720    275    394     45     96    359    117   -369   -294   -249 
     -    -25  -6443  -7485   -894  -1115  -2108   -381      *      * 
   109  -1204   -926  -3268  -2699   -212  -2933  -1834    850  -2400   1676   2781  -2471  -2757  -1952  -2295  -2074  -1136   1750  -1424  -1236   153
     -   -149   -500    233     43   -381    399    106   -626    210   -466   -720    275    394     45     96    359    117   -369   -294   -249 
     -    -25  -6443  -7485   -894  -1115  -2108   -381      *      * 
   110  -1518  -2405      4   3393  -2874  -1594   -985  -2776   -912  -2806  -2253   -540  -2050   -721  -1346  -1371  -1589  -2439  -2679  -2283   154
     -   -149   -500    233     43   -381    399    106   -626    210   -466   -720    275    394     47     96    359    117   -369   -294   -249 
     -   -381  -2144  -7485   -260  -2601  -2108   -381      *      * 
   111  -1480  -1139  -3630  -3053   -139  -3278  -2135   1963  -2758   1822   2864  -2845  -2978  -2178  -2580  -2443  -1396    438  -1518  -1415   156
     -   -149   -500    233     43   -381    399    106   -626    210   -466   -720    275    394     45     96    359    117   -369   -294   -249 
     -    -25  -6443  -7485   -894  -1115  -2108   -381      *      * 
   112   -100   -540  -1035   -600   -912  -1209   -488   1427   -449   -732    -66   -593   1292   -345   -729   1151   -182   -133  -1297   -865   157
     -   -149   -500    233     43   -381    399    106   -626    210   -466   -720    275    394     45     96    359    117   -369   -294   -249 
     -    -25  -6443  -7485   -894  -1115  -2108   -381      *      * 
   113  -1652  -1826  -2112  -2289  -2933  -1899  -2219  -3065  -2371  -3100  -2699  -2143   4030  -2336  -2370  -1867  -1966  -2627  -2636  -2785   158
     -   -149   -500    233     43   -381    399    106   -626    210   -466   -720    275    394     45     96    359    117   -369   -294   -249 
     -    -25  -6443  -7485   -894  -1115  -2108   -381      *      * 
   114  -1030   -806  -2693  -2259   2329  -2380   -257    -77  -1930   -227    132  -1666  -2382  -1463  -1800  -1489   -967   1576    239   2658   159
     -   -149   -500    233     43   -381    399    106   -626    210   -466   -720    275    394     45     96    359    117   -369   -294   -249 
     -    -25  -6443  -7485   -894  -1115  -2108   -381      *      * 
   115  -1902  -1634  -3187  -2978   -409  -2961  -2175    160  -2556   2866    525  -2822  -3002  -2305  -2444  -2614  -1909   -293  -1664  -1357   160
     -   -149   -500    233     43   -381    399    106   -626    210   -466   -720    275    394     45     96    359    117   -369   -294   -249 
     -    -25  -6443  -7485   -894  -1115  -2108   -381      *      * 
   116  -1699  -2569   3739   -219  -3095  -1593  -1182  -3230  -1458  -3225  -2722   -566  -2118   -966  -2074  -1519  -1827  -2820  -2879  -2491   161
     -   -149   -500    233     43   -381    399    106   -626    210   -466   -720    275    394     45     96    359    117   -369   -294   -249 
     -    -25  -6443  -7485   -894  -1115  -2108   -381      *      * 
   117  -1652  -1826  -2112  -2289  -2933  -1899  -2219  -3065  -2371  -3100  -2699  -2143   4030  -2336  -2370  -1867  -1966  -2627  -2636  -2785   162
     -   -149   -500    233     43   -381    399    106   -626    210   -466   -720    275    394     45     96    359    117   -369   -294   -249 
     -    -25  -6443  -7485   -894  -1115  -2108   -381      *      * 
   118   -708  -2292   1902   1732  -2519  -1135   2629  -2336    -35  -2279  -1457    253  -1480    219   -646   -496   -699  -1888  -2462  -1665   163
     -   -149   -500    233     43   -381    399    106   -626    210   -466   -720    275    394     45     96    359    117   -369   -294   -249 
     -    -25  -6443  -7485   -894  -1115  -2108   -381      *      * 
   119    169   3381  -2022  -1841  -1880   -766  -1436  -1475  -1601  -1855  -1111  -1103  -1442  -1403  -1656   2482   -196   -900  -2216  -1877   164
     -   -149   -500    233     43   -381    399    106   -626    210   -466   -720    275    394     45     96    359    117   -369   -294   -249 
     -    -25  -6443  -7485   -894  -1115  -2108   -381      *      * 
   120   -694  -1903    222    279  -2200  -1264   -203  -2066    248  -2043  -1272   1858  -1568   2845   -104   -573   -691  -1678  -2137  -1487   165
     -   -149   -500    233     43   -381    399    106   -626    210   -466   -720    275    394     45     96    359    117   -369   -294   -249 
     -    -25  -6443  -7485   -894  -1115  -2108   -381      *      * 
   121  -1096  -2832   2872   1918  -3047  -1144   -431  -2922   -568  -2842  -2135    245  -1636    -90  -1330   -799  -1145  -2439  -3021  -2106   166
     -   -149   -500    233     43   -381    399    106   -626    210   -466   -720    275    394     45     96    359    117   -369   -294   -249 
     -    -25  -6443  -7485   -894  -1115  -2108   -381      *      * 
   122  -1096  -2832   2872   1918  -3047  -1144   -431  -2922   -568  -2842  -2135    245  -1636    -90  -1330   -799  -1145  -2439  -3021  -2106   167
     -   -149   -500    233     43   -381    399    106   -626    210   -466   -720    275    394     45     96    359    117   -369   -294   -249 
     -    -25  -6443  -7485   -894  -1115  -2108   -381      *      * 
   123  -1096  -2832   2872   1918  -3047  -1144   -431  -2922   -568  -2842  -2135    245  -1636    -90  -1330   -799  -1145  -2439  -3021  -2106   168
     -   -149   -500    233     43   -381    399    106   -626    210   -466   -720    275    394     45     96    359    117   -369   -294   -249 
     -    -25  -6443  -7485   -894  -1115  -2108   -381      *      * 
   124  -1652  -1826  -2112  -2289  -2933  -1899  -2219  -3065  -2371  -3100  -2699  -2143   4030  -2336  -2370  -1867  -1966  -2627  -2636  -2785   169
     -   -149   -500    233     43   -381    399    106   -626    210   -466   -720    275    394     45     96    359    117   -369   -294   -249 
     -    -25  -6443  -7485   -894  -1115  -2108   -381      *      * 
   125  -1518  -2405      4   3393  -2874  -1594   -985  -2776   -912  -2806  -2253   -540  -2050   -721  -1346  -1371  -1589  -2439  -2679  -2283   170
     -   -149   -500    233     43   -381    399    106   -626    210   -466   -720    275    394     45     96    359    117   -369   -294   -249 
     -    -25  -6443  -7485   -894  -1115  -2108   -381      *      * 
   126   1120  -2129   1853   1697  -2421  -1126   -159  -2183    -11  -2167  -1342    235  -1458    233   -614   -448   -628  -1750  -2383  -1617   171
     -   -149   -500    233     43   -381    399    106   -626    210   -466   -720    275    394     45     96    359    117   -369   -294   -249 
     -    -25  -6443  -7485   -894  -1115  -2108   -381      *      * 
   127  -1415  -1679  -2043  -2280  -3170   3566  -2284  -3352  -2562  -3420  -2888  -2057  -2355  -2401  -2549  -1631  -1776  -2693  -2761  -3015   172
     -   -149   -500    233     43   -381    399    106   -626    210   -466   -720    275    394     45     96    359    117   -369   -294   -249 
     -    -25  -6443  -7485   -894  -1115  -2108   -381      *      * 
   128  -1065   -966  -2871  -2716  -1260  -2363  -2273    927  -2458   -441   -333  -2364  -2689  -2377  -2475  -1822  -1194   3213  -2254  -1816   173
     -   -149   -500    233     43   -381    399    106   -626    210   -466   -720    275    394     45     96    359    117   -369   -294   -249 
     -    -25  -6443  -7485   -894  -1115  -2108   -381      *      * 
   129    -75   -947   -381   -105  -1900   -961   -399  -1583   -148  -1725   -900   1768  -1366    -56   -561   1325   1567  -1100  -2010  -1473   174
     -   -149   -500    233     43   -381    399    106   -626    210   -466   -720    275    394     45     96    359    117   -369   -294   -249 
     -    -25  -6443  -7485   -894  -1115  -2108   -381      *      * 
   130  -2345  -1985  -2643  -2710    907  -2716   -379  -1870  -2402  -1553  -1474  -2068  -2925  -2055  -2263  -2369  -2379  -1915    224   4445   175
     -   -149   -500    233     43   -381    399    106   -626    210   -466   -720    275    394     45     96    359    117   -369   -294   -249 
     -    -25  -6443  -7485   -894  -1115  -2108   -381      *      * 
   131  -1652  -1826  -2112  -2289  -2933  -1899  -2219  -3065  -2371  -3100  -2699  -2143   4030  -2336  -2370  -1867  -1966  -2627  -2636  -2785   176
     -   -149   -500    233     43   -381    399    106   -626    210   -466   -720    275    394     45     96    359    117   -369   -294   -249 
     -    -25  -6443  -7485   -894  -1115  -2108   -381      *      * 
   132  -1092  -2827   2845   1957  -3043  -1144   -429  -2917   -563  -2838  -2129    246  -1634    -87  -1323   -796  -1141  -2435  -3016  -2102   177
     -   -149   -500    233     43   -381    399    106   -626    210   -466   -720    275    394     45     96    359    117   -369   -294   -249 
     -    -25  -6443  -7485   -894  -1115  -2108   -381      *      * 
   133  -1652  -1826  -2112  -2289  -2933  -1899  -2219  -3065  -2371  -3100  -2699  -2143   4030  -2336  -2370  -1867  -1966  -2627  -2636  -2785   178
     -   -149   -500    233     43   -381    399    106   -626    210   -466   -720    275    394     45     96    359    117   -369   -294   -249 
     -    -25  -6443  -7485   -894  -1115  -2108   -381      *      * 
   134   -604  -1389   2518     32  -1686  -1320   -525   -640   -454  -1372   -820   -233  -1672   -233   -945   -648   -659   1444  -2039  -1425   179
     -   -149   -500    233     43   -381    399    106   -626    210   -466   -720    275    394     45     96    359    117   -369   -294   -249 
     -    -25  -6443  -7485   -894  -1115  -2108   -381      *      * 
   135  -1902  -1634  -3187  -2978   -409  -2961  -2175    160  -2556   2866    525  -2822  -3002  -2305  -2444  -2614  -1909   -293  -1664  -1357   180
     -   -149   -500    233     43   -381    399    106   -626    210   -466   -720    275    394     45     96    359    117   -369   -294   -249 
     -    -25  -6443  -7485   -894  -1115  -2108   -381      *      * 
   136  -2225  -1850  -3081  -3129   4057  -2766   -713  -1104  -2903   -719   -770  -2388  -2968  -2356  -2657  -2467  -2282  -1333    -68   1004   181
     -   -149   -500    233     43   -381    399    106   -626    210   -466   -720    275    394     45     96    359    117   -369   -294   -249 
     -    -25  -6443  -7485   -894  -1115  -2108   -381      *      * 
   137  -1699  -2569   3739   -219  -3095  -1593  -1182  -3230  -1458  -3225  -2722   -566  -2118   -966  -2074  -1519  -1827  -2820  -2879  -2491   182
     -   -149   -500    233     43   -381    399    106   -626    210   -466   -720    275    394     45     96    359    117   -369   -294   -249 
     -    -25  -6443  -7485   -894  -1115  -2108   -381      *      * 
   138   -289   -544  -1950  -1604  -1123  -1455  -1272    437  -1359   -615   -203  -1303  -1878  -1241  -1496   -700   2379   1819  -1767  -1375   183
     -   -149   -500    233     43   -381    399    106   -626    210   -466   -720    275    394     45     96    359    117   -369   -294   -249 
     -    -25  -6443  -7485   -894  -1115  -2108   -381      *      * 
   139  -1546  -2120  -1340   -952  -2709  -1941   -665  -2455   3436  -2365  -1772  -1023  -2170   -331    306  -1517  -1476  -2192  -2203  -2006   184
     -   -149   -500    233     43   -381    399    106   -626    210   -466   -720    275    394     45     96    359    117   -369   -294   -249 
     -    -25  -6443  -7485   -894  -1115  -2108   -381      *      * 
   140  -1135  -1786   -448   -649  -2294  -1488  -1157  -2627  -1100  -2727  -2159   3842  -2016  -1004  -1396  -1163  -1347  -2172  -2362  -1847   185
     -   -149   -500    233     43   -381    399    106   -626    210   -466   -720    275    394     45     96    359    117   -369   -294   -249 
     -    -25  -6443  -7485   -894  -1115  -2108   -381      *      * 
   141   -414   -906  -1695  -1705  -2094  -1198  -1581  -1452  -1553  -1923  -1434  -1325  -1822  -1522  -1636   -654   3449  -1088  -2367  -2072   186
     -   -149   -500    233     43   -381    399    106   -626    210   -466   -720    275    394     45     96    359    117   -369   -294   -249 
     -    -25  -6443  -7485   -894  -1115  -2108   -381      *      * 
   142   -532   -781  -1120   -871   -834  -1668   -776   2428   -732   -535    -93   1625  -1908   -698   -959   -876   -566    398  -1405   -877   187
     -   -149   -500    233     43   -381    399    106   -626    210   -466   -720    275    394     45     96    359    117   -369   -294   -249 
     -    -25  -6443  -7485   -894  -1115  -2108   -381      *      * 
   143  -1425  -1394  -2646  -2439   -636  -2385  -1806    -39  -1962    280   4583  -2236  -2627  -1915  -1940  -1925  -1514   -328  -1661  -1289   188
     -   -149   -500    233     43   -381    399    106   -626    210   -466   -720    275    394     45     96    359    117   -369   -294   -249 
     -    -25  -6443  -7485   -894  -1115  -2108   -381      *      * 
   144   -414   -906  -1695  -1705  -2094  -1198  -1581  -1452  -1553  -1923  -1434  -1325  -1822  -1522  -1636   -654   3449  -1088  -2367  -2072   189
     -   -149   -500    233     43   -381    399    106   -626    210   -466   -720    275    394     45     96    359    117   -369   -294   -249 
     -    -25  -6443  -7485   -894  -1115  -2108   -381      *      * 
   145  -1518  -2405      4   3393  -2874  -1594   -985  -2776   -912  -2806  -2253   -540  -2050   -721  -1346  -1371  -1589  -2439  -2679  -2283   190
     -   -149   -500    233     43   -381    399    106   -626    210   -466   -720    275    394     45     96    359    117   -369   -294   -249 
     -    -25  -6443  -7485   -894  -1115  -2108   -381      *      * 
   146  -1959  -1815  -2142  -1962   1303  -2685   3035  -1657  -1575  -1350  -1128  -1515  -2731  -1353  -1607  -1896  -1890  -1645    608   3769   191
     -   -149   -500    233     43   -381    399    106   -626    210   -466   -720    275    394     45     96    359    117   -369   -294   -249 
     -    -25  -6443  -7485   -894  -1115  -2108   -381      *      * 
   147  -1699  -2569   3739   -219  -3095  -1593  -1182  -3230  -1458  -3225  -2722   -566  -2118   -966  -2074  -1519  -1827  -2820  -2879  -2491   192
     -   -149   -500    233     43   -381    399    106   -626    210   -466   -720    275    394     45     96    359    117   -369   -294   -249 
     -    -25  -6443  -7485   -894  -1115  -2108   -381      *      * 
   148  -1902  -1634  -3187  -2978   -409  -2961  -2175    160  -2556   2866    525  -2822  -3002  -2305  -2444  -2614  -1909   -293  -1664  -1357   193
     -   -149   -500    233     43   -381    399    106   -626    210   -466   -720    275    394     45     96    359    117   -369   -294   -249 
     -    -25  -6443  -7485   -894  -1115  -2108   -381      *      * 
   149  -1699  -2569   3739   -219  -3095  -1593  -1182  -3230  -1458  -3225  -2722   -566  -2118   -966  -2074  -1519  -1827  -2820  -2879  -2491   194
     -   -149   -500    233     43   -381    399    106   -626    210   -466   -720    275    394     45     96    359    117   -369   -294   -249 
     -    -25  -6443  -7485   -894  -1115  -2108   -381      *      * 
   150  -1065   -966  -2871  -2716  -1260  -2363  -2273    927  -2458   -441   -333  -2364  -2689  -2377  -2475  -1822  -1194   3213  -2254  -1816   195
     -   -149   -500    233     43   -381    399    106   -626    210   -466   -720    275    394     45     96    359    117   -369   -294   -249 
     -    -25  -6443  -7485   -894  -1115  -2108   -381      *      * 
   151  -1902  -1634  -3187  -2978   -409  -2961  -2175    160  -2556   2866    525  -2822  -3002  -2305  -2444  -2614  -1909   -293  -1664  -1357   196
     -   -149   -500    233     43   -381    399    106   -626    210   -466   -720    275    394     45     96    359    117   -369   -294   -249 
     -    -25  -6443  -7485   -894  -1115  -2108   -381      *      * 
   152  -1546  -2120  -1340   -952  -2709  -1941   -665  -2455   3436  -2365  -1772  -1023  -2170   -331    306  -1517  -1476  -2192  -2203  -2006   197
     -   -149   -500    233     43   -381    399    106   -626    210   -466   -720    275    394     45     96    359    117   -369   -294   -249 
     -    -25  -6443  -7485   -894  -1115  -2108   -381      *      * 
   153  -1031  -1065  -1852  -1399    921  -2178   2785   -644  -1053    989   -223  -1180  -2211   -880  -1173  -1250   -961   -598    261   2681   198
     -   -149   -500    233     43   -381    399    106   -626    210   -466   -720    275    394     45     96    359    117   -369   -294   -249 
     -    -25  -6443  -7485   -894  -1115  -2108   -381      *      * 
   154  -1415  -1679  -2043  -2280  -3170   3566  -2284  -3352  -2562  -3420  -2888  -2057  -2355  -2401  -2549  -1631  -1776  -2693  -2761  -3015   199
     -   -149   -500    233     43   -381    399    106   -626    210   -466   -720    275    394     45     96    359    117   -369   -294   -249 
     -    -25  -6443  -7485   -894  -1115  -2108   -381      *      * 
   155  -1546  -2120  -1340   -952  -2709  -1941   -665  -2455   3436  -2365  -1772  -1023  -2170   -331    306  -1517  -1476  -2192  -2203  -2006   200
     -   -149   -500    233     43   -381    399    106   -626    210   -466   -720    275    394     45     96    359    117   -369   -294   -249 
     -    -25  -6443  -7485   -894  -1115  -2108   -381      *      * 
   156   -494  -1403    -20    -59  -2232  -1119   -594  -2099   -402  -2195  -1436   2898   1725   -288   -805   -503   -655  -1601  -2304  -1717   201
     -   -149   -500    233     43   -381    399    106   -626    210   -466   -720    275    394     45     96    359    117   -369   -294   -249 
     -    -25  -6443  -7485   -894  -1115  -2108   -381      *      * 
   157   1451   -985   -306   -282  -2110   -957   -689  -1782   -528  -2013  -1242   2831  -1475   -401   -897   -279   -412  -1261  -2269  -1728   202
     -   -149   -500    233     43   -381    399    106   -626    210   -466   -720    275    394     45     96    359    117   -369   -294   -249 
     -    -25  -6443  -7485   -894  -1115  -2108   -381      *      * 
   158   -286   -669  -1568  -1323  -1263  -1302  -1134   -169  -1136   -879   -439  -1104   2648  -1056  -1304   -592   -488   1673  -1796  -1379   203
     -   -149   -500    233     43   -381    399    106   -626    210   -466   -720    275    394     45     96    359    117   -369   -294   -249 
     -    -25  -6443  -7485   -894  -1115  -2108   -381      *      * 
   159  -1096  -2832   2872   1918  -3047  -1144   -431  -2922   -568  -2842  -2135    245  -1636    -90  -1330   -799  -1145  -2439  -3021  -2106   204
     -   -149   -500    233     43   -381    399    106   -626    210   -466   -720    275    394     45     96    359    117   -369   -294   -249 
     -    -25  -6443  -7485   -894  -1115  -2108   -381      *      * 
   160  -1518  -2405      4   3393  -2874  -1594   -985  -2776   -912  -2806  -2253   -540  -2050   -721  -1346  -1371  -1589  -2439  -2679  -2283   205
     -   -149   -500    233     43   -381    399    106   -626    210   -466   -720    275    394     45     96    359    117   -369   -294   -249 
     -    -25  -6443  -7485   -894  -1115  -2108   -381      *      * 
   161   1113   -729  -2087  -1629   2265  -2051   -183   -250  -1377   -409     78  -1292  -2120  -1054  -1414  -1142   -736   -197    147   2557   206
     -   -149   -500    233     43   -381    399    106   -626    210   -466   -720    275    394     45     96    359    117   -369   -294   -249 
     -    -25  -6443  -7485   -894  -1115  -2108   -381      *      * 
   162  -1789  -2109  -2089  -1522  -2676  -2104   -938  -2624    138  -2472  -1951  -1470  -2355   -656   3755  -1835  -1746  -2385  -2207  -2092   207
     -   -149   -500    233     43   -381    399    106   -626    210   -466   -720    275    394     45     96    359    117   -369   -294   -249 
     -    -25  -6443  -7485   -894  -1115  -2108   -381      *      * 
   163  -1311  -2151  -1590   -643  -2813  -1960    -69  -2270   2719  -2035  -1325   -659  -1961    347   2264  -1209  -1086  -2004  -1962  -1743   208
     -   -149   -500    233     43   -381    399    106   -626    210   -466   -720    275    394     45     96    359    117   -369   -294   -249 
     -    -25  -6443  -7485   -894  -1115  -2108   -381      *      * 
   164  -1311  -2151  -1590   -643  -2813  -1960    -69  -2270   2719  -2035  -1325   -659  -1961    347   2264  -1209  -1086  -2004  -1962  -1743   209
     -   -149   -500    233     43   -381    399    106   -626    210   -466   -720    275    394     45     96    359    117   -369   -294   -249 
     -    -25  -6443  -7485   -894  -1115  -2108   -381      *      * 
   165  -1236   -864  -3558  -3060   -685  -3227  -2363   2196  -2823   1386    438  -2813  -3049  -2467  -2767  -2425  -1194   2119  -1948  -1674   210
     -   -149   -500    233     43   -381    399    106   -626    210   -466   -720    275    394     45     96    359    117   -369   -294   -249 
     -    -25  -6443  -7485   -894  -1115  -2108   -381      *      * 
   166  -1518  -2405      4   3393  -2874  -1594   -985  -2776   -912  -2806  -2253   -540  -2050   -721  -1346  -1371  -1589  -2439  -2679  -2283   211
     -   -149   -500    233     43   -381    399    106   -626    210   -466   -720    275    394     45     96    359    117   -369   -294   -249 
     -    -25  -6443  -7485   -894  -1115  -2108   -381      *      * 
   167  -1190   -904  -3262  -2798   -603  -2977  -2135   1168  -2495   1454    458  -2572  -2904  -2222  -2480  -2191  -1170   2566  -1821  -1494   212
     -   -149   -500    233     43   -381    399    106   -626    210   -466   -720    275    394     45     96    359    117   -369   -294   -249 
     -    -25  -6443  -7485   -894  -1115   -226  -2785      *      * 
   168  -1909  -2589  -1446  -1576  -3515  -2347  -1945  -3591  -1519  -3530  -2924  -1699   3794   1563  -1706  -1952  -2113  -3084  -3400  -3031   213
     -   -149   -500    233     43   -381    399    106   -626    210   -466   -720    275    394     45     96    359    117   -369   -294   -249 
     -    -12  -7442  -8484   -894  -1115   -701  -1378      *      * 
   169  -1521  -2585   2588   -579  -3561  -1877  -1501  -3311  -1637  -3446  -2744   -866  -2430  -1204  -2260  -1447   2934  -2765  -3628  -2935   214
     -   -149   -500    233     43   -381    399    106   -626    210   -466   -720    275    394     45     96    359    117   -369   -294   -249 
     -    -12  -7442  -8484   -894  -1115   -701  -1378      *      * 
   170   2200  -1219  -2933  -3028  -3530  -1480  -2703  -3271  -2989  -3552  -2666  -2014  -2246  -2650  -2950   2774  -1038  -2231  -3758  -3556   215
     -   -149   -500    233     43   -381    399    106   -626    210   -466   -720    275    394     45     96    359    117   -369   -294   -249 
     -    -12  -7442  -8484   -894  -1115   -701  -1378      *      * 
   171   2127  -1391  -1663  -1541  -3148  -1511  -1763  -2890  -1677  -3050  -2181   1702  -2130  -1489  -1999   2106   -973  -2093  -3280  -2852   216
     -   -149   -500    233     43   -381    399    106   -626    210   -466   -720    275    394     45     96    359    117   -369   -294   -249 
     -    -12  -7442  -8484   -894  -1115   -701  -1378      *      * 
   172   1449  -2189   3024   -484  -3340  -1671  -1265  -3120  -1267  -3171  -2358   -731  -2190   -928  -1849    705  -1312  -2484  -3389  -2696   217
     -   -149   -500    233     43   -381    399    106   -626    210   -466   -720    275    394     45     96    359    117   -369   -294   -249 
     -    -12  -7442  -8484   -894  -1115   -701  -1378      *      * 
   173   2750  -1389  -2794  -2920  -3520  -1639  -2709  -3214  -2943  -3508  -2702  -2093   2671  -2662  -2933  -1027  -1217  -2308  -3706  -3528   218
     -   -149   -500    233     43   -381    399    106   -626    210   -466   -720    275    394     45     96    359    117   -369   -294   -249 
     -    -12  -7442  -8484   -894  -1115   -701  -1378      *      * 
   174  -1494   4935  -3840  -4000  -3716  -2229  -3313  -3486  -3728  -3796  -3158  -2918   2803  -3503  -3519  -1765  -1919  -2780  -3727  -3762   219
     -   -149   -500    233     43   -381    399    106   -626    210   -466   -720    275    394     45     96    359    117   -369   -294   -249 
     -    -12  -7442  -8484   -894  -1115   -701  -1378      *      * 
   175  -1661  -1976  -1818  -1804  -1428  -2505  -1720  -1240  -1727   2294   -910   2643  -2845  -1728  -1889  -1905  -1755  -1346  -2156  -1535   220
     -   -149   -500    233     43   -381    399    106   -626    210   -466   -720    275    394     45     96    359    117   -369   -294   -249 
     -    -12  -7442  -8484   -894  -1115   -701  -1378      *      * 
   176  -1255  -2137  -1324  -1041  -3193  -1978  -1085  -2898   2347  -2858  -2079  -1128  -2340   -713   -442   2528  -1355  -2390  -2902  -2481   221
     -   -149   -500    233     43   -381    399    106   -626    210   -466   -720    275    394     45     96    359    117   -369   -294   -249 
     -    -12  -7442  -8484   -894  -1115   -701  -1378      *      * 
   177  -2506  -2132  -4383  -4301  -2107  -3870  -3753   3806  -4080  -1081  -1125  -4012  -4038  -3936  -3993  -3643  -2570     78  -3292  -2940   222
     -   -149   -500    233     43   -381    399    106   -626    210   -466   -720    275    394     45     96    359    117   -369   -294   -249 
     -    -12  -7442  -8484   -894  -1115   -701  -1378      *      * 
   178  -2174  -1982  -4186  -4170  -2484  -3406  -3713     42  -3993  -1584  -1517  -3697  -3771  -3891  -3924  -3057  -2329   3646  -3507  -3148   223
     -   -149   -500    233     43   -381    399    106   -626    210   -466   -720    275    394     45     96    359    117   -369   -294   -249 
     -    -12  -7442  -8484   -894  -1115   -701  -1378      *      * 
   179  -1966  -3313   -252   2332  -3184  -2111   4246  -3532  -1058  -3416  -2747   -802  -2544   -943  -1495  -1732  -1988  -3122  -3216  -2439   224
     -   -149   -500    233     43   -381    399    106   -626    210   -466   -720    275    394     45     96    359    117   -369   -294   -249 
     -    -12  -7442  -8484   -894  -1115   -701  -1378      *      * 
   180  -2429  -2207  -3452  -3231   2583  -3396   -735  -1980  -2972  -1838  -1543  -2476  -3465  -2408  -2862   2574  -2409  -1954   -133   2265   225
     -   -149   -500    233     43   -381    399    106   -626    210   -466   -720    275    394     45     96    359    117   -369   -294   -249 
     -    -12  -7442  -8484   -894  -1115   -701  -1378      *      * 
   181  -3371  -2888  -4716  -4628  -1407  -4203  -3653   -947  -4306   3212   -381  -4472  -4191  -3767  -3993  -4264  -3364  -1600  -2791  -2682   226
     -   -149   -500    233     43   -381    399    106   -626    210   -466   -720    275    394     45     96    359    117   -369   -294   -249 
     -    -12  -7442  -8484   -894  -1115   -701  -1378      *      * 
   182  -2974  -2816  -4159  -4200  -2091  -3504  -3380  -1690  -3763  -1179   5175  -3864  -3864  -3670  -3585  -3468  -3151  -2065  -3012  -2758   227
     -   -149   -500    233     43   -381    399    106   -626    210   -466   -720    275    394     45     96    359    117   -369   -294   -249 
     -    -12  -7442  -8484   -894  -1115   -701  -1378      *      * 
   183  -2324   4792  -3917  -3880   -137  -3106  -1398  -2244  -3419  -2240  -1986  -2906  -3467  -2989  -3188  -2559  -2497  -2161   -816   3429   228
     -   -149   -500    233     43   -381    399    106   -626    210   -466   -720    275    394     45     96    359    117   -369   -294   -249 
     -    -12  -7442  -8484   -894  -1115   -701  -1378      *      * 
   184  -2191  -2601  -1652  -1565    117  -2830   4500  -2530  -1467  -2284  -1917   1167  -3004  -1415  -1692  -2085  -2147  -2410   -542   2074   229
     -   -149   -500    233     43   -381    399    106   -626    210   -466   -720    275    394     45     96    359    117   -369   -294   -249 
     -    -12  -7442  -8484   -894  -1115   -701  -1378      *      * 
   185  -3572  -3491  -3930  -3374  -4367  -3463  -2544  -4583  -1435  -4243  -3795  -3226  -3764  -2331   4134  -3660  -3534  -4308  -3567  -3769   230
     -   -149   -500    233     43   -381    399    106   -626    210   -466   -720    275    394     45     96    359    117   -369   -294   -249 
     -    -12  -7442  -8484   -894  -1115   -701  -1378      *      * 
   186  -1167  -1969  -1215  -1083  -2882  -1903  -1289  -2594   -751  -2676  -1978  -1173  -2338   3377   -973  -1229   2302  -2155  -2898  -2416   231
     -   -149   -500    233     43   -381    399    106   -626    210   -466   -720    275    394     45     96    359    117   -369   -294   -249 
     -    -12  -7442  -8484   -894  -1115   -701  -1378      *      * 
   187  -1711  -2015  -2945  -2970  -2336   2846  -2622  -1970  -2846   1865  -1677  -2607  -3031  -2732  -2851  -2012  -1982  -1924  -2908  -2578   232
     -   -149   -500    233     43   -381    399    106   -626    210   -466   -720    275    394     45     96    359    117   -369   -294   -249 
     -    -12  -7442  -8484   -894  -1115   -701  -1378      *      * 
   188  -1882  -2609  -1651  -1550  -3797   2772  -1624  -3566   2481  -3471  -2762  -1636  -2796  -1295   -922  -1900  -2001  -3049  -3317  -3087   233
     -   -149   -500    233     43   -381    399    106   -626    210   -466   -720    275    394     45     96    359    117   -369   -294   -249 
     -    -12  -7442  -8484   -894  -1115   -701  -1378      *      * 
   189  -3264  -3765  -1447   3822  -4535  -2948  -2636  -4814  -2810  -4653  -4248  -2115  -3463  -2478  -3225  -3107  -3392  -4410  -4009  -3981   234
     -   -149   -500    233     43   -381    399    106   -626    210   -466   -720    275    394     45     96    359    117   -369   -294   -249 
     -    -12  -7442  -8484   -894  -1115   -701  -1378      *      * 
   190   -916  -1655  -1303  -1497  -3389  -1638  -1982  -3367  -2022  -3505  -2685   1292  -2313  -1770  -2322   3200  -1276  -2476  -3554  -3041   235
     -   -149   -500    233     43   -381    399    106   -626    210   -466   -720    275    394     45     96    359    117   -369   -294   -249 
     -    -12  -7442  -8484   -894  -1115   -701  -1378      *      * 
   191  -3264  -3765  -1447   3822  -4535  -2948  -2636  -4814  -2810  -4653  -4248  -2115  -3463  -2478  -3225  -3107  -3392  -4410  -4009  -3981   236
     -   -149   -500    233     43   -381    399    106   -626    210   -466   -720    275    394     45     96    359    117   -369   -294   -249 
     -    -12  -7442  -8484   -894  -1115   -701  -1378      *      * 
   192   -623  -1119  -1819  -1497  -1847   1988  -1374  -1448  -1408   1516  -1006  -1341    486  -1257  -1649    430   -813  -1137  -2200  -1801   237
     -   -149   -500    233     43   -381    399    106   -626    210   -466   -720    275    394     45     96    359    117   -369   -294   -249 
     -  -1024  -7442   -993   -894  -1115   -701  -1378      *      * 
   193   -318  -1160   -272    137  -1278  -1304    -51   1019    307  -1075   -343   1531  -1444   1729    -65   -344   -269   -639  -1468   -923   238
     -   -149   -500    233     43   -381    399    106   -626    210   -466   -720    275    394     45     96    359    117   -369   -294   -249 
     -    -25  -6443  -7485   -894  -1115  -2108   -381      *      * 
   194  -1392  -1991   -793   -770  -2178  -1751   -927  -2346   -373  -2233  -1765   -937  -2124   3963   -534  -1388  -1454  -2103  -2163  -1733   239
     -   -149   -500    233     43   -381    399    106   -626    210   -466   -720    275    394     45     96    359    117   -369   -294   -249 
     -    -25  -6443  -7485   -894  -1115  -2108   -381      *      * 
   195  -1598  -1231  -3699  -3183   -246  -3448  -2364   2040  -2866   2274    879  -3015  -3136  -2353  -2727  -2666  -1529    613  -1698  -1543   240
     -   -149   -500    233     43   -381    399    106   -626    210   -466   -720    275    394     45     96    359    117   -369   -294   -249 
     -    -25  -6443  -7485   -894  -1115  -2108   -381      *      * 
   196  -1135  -1786   -448   -649  -2294  -1488  -1157  -2627  -1100  -2727  -2159   3842  -2016  -1004  -1396  -1163  -1347  -2172  -2362  -1847   241
     -   -149   -500    233     43   -381    399    106   -626    210   -466   -720    275    394     45     96    359    117   -369   -294   -249 
     -    -25  -6443  -7485   -894  -1115  -2108   -381      *      * 
   197   2427   -456  -1488  -1374  -2198   -722  -1306  -1824  -1341  -2129  -1323   -890  -1394  -1147  -1512   1723   -187  -1116  -2446  -2102   242
     -   -149   -500    233     43   -381    399    106   -626    210   -466   -720    275    394     45     96    359    117   -369   -294   -249 
     -    -25  -6443  -7485   -894  -1115  -2108   -381      *      * 
   198  -2345  -1985  -2643  -2710    907  -2716   -379  -1870  -2402  -1553  -1474  -2068  -2925  -2055  -2263  -2369  -2379  -1915    224   4445   243
     -   -149   -500    233     43   -381    399    106   -626    210   -466   -720    275    394     45     96    359    117   -369   -294   -249 
     -    -25  -6443  -7485   -894  -1115  -2108   -381      *      * 
   199  -1789  -2109  -2089  -1522  -2676  -2104   -938  -2624    138  -2472  -1951  -1470  -2355   -656   3755  -1835  -1746  -2385  -2207  -2092   244
     -   -149   -500    233     43   -381    399    106   -626    210   -466   -720    275    394     45     96    359    117   -369   -294   -249 
     -    -25  -6443  -7485   -894  -1115  -2108   -381      *      * 
   200   -414   -906  -1695  -1705  -2094  -1198  -1581  -1452  -1553  -1923  -1434  -1325  -1822  -1522  -1636   -654   3449  -1088  -2367  -2072   245
     -   -149   -500    233     43   -381    399    106   -626    210   -466   -720    275    394     45     96    359    117   -369   -294   -249 
     -    -25  -6443  -7485   -894  -1115  -2108   -381      *      * 
   201  -1546  -2120  -1340   -952  -2709  -1941   -665  -2455   3436  -2365  -1772  -1023  -2170   -331    306  -1517  -1476  -2192  -2203  -2006   246
     -   -149   -500    233     43   -381    399    106   -626    210   -466   -720    275    394     45     96    359    117   -369   -294   -249 
     -    -25  -6443  -7485   -894  -1115  -2108   -381      *      * 
   202  -1789  -2109  -2089  -1522  -2676  -2104   -938  -2624    138  -2472  -1951  -1470  -2355   -656   3755  -1835  -1746  -2385  -2207  -2092   247
     -   -149   -500    233     43   -381    399    106   -626    210   -466   -720    275    394     45     96    359    117   -369   -294   -249 
     -    -25  -6443  -7485   -894  -1115  -2108   -381      *      * 
   203  -1135  -1786   -448   -649  -2294  -1488  -1157  -2627  -1100  -2727  -2159   3842  -2016  -1004  -1396  -1163  -1347  -2172  -2362  -1847   248
     -   -149   -500    233     43   -381    399    106   -626    210   -466   -720    275    394     45     96    359    117   -369   -294   -249 
     -    -25  -6443  -7485   -894  -1115  -2108   -381      *      * 
   204  -1789  -2109  -2089  -1522  -2676  -2104   -938  -2624    138  -2472  -1951  -1470  -2355   -656   3755  -1835  -1746  -2385  -2207  -2092   249
     -   -149   -500    233     43   -381    399    106   -626    210   -466   -720    275    394     45     96    359    117   -369   -294   -249 
     -    -25  -6443  -7485   -894  -1115  -2108   -381      *      * 
   205  -1902  -1634  -3187  -2978   -409  -2961  -2175    160  -2556   2866    525  -2822  -3002  -2305  -2444  -2614  -1909   -293  -1664  -1357   250
     -   -149   -500    233     43   -381    399    106   -626    210   -466   -720    275    394     45     96    359    117   -369   -294   -249 
     -    -25  -6443  -7485   -894  -1115  -2108   -381      *      * 
   206   -206   -805  -1336  -1426  -2246   -978  -1467  -2200  -1509  -2449  -1755  -1073  -1649  -1382  -1642   3126   -577  -1509  -2453  -2042   251
     -   -149   -500    233     43   -381    399    106   -626    210   -466   -720    275    394     45     96    359    117   -369   -294   -249 
     -    -25  -6443  -7485   -894  -1115  -2108   -381      *      * 
   207  -1902  -1634  -3187  -2978   -409  -2961  -2175    160  -2556   2866    525  -2822  -3002  -2305  -2444  -2614  -1909   -293  -1664  -1357   252
     -   -149   -500    233     43   -381    399    106   -626    210   -466   -720    275    394     45     96    359    117   -369   -294   -249 
     -    -25  -6443  -7485   -894  -1115  -2108   -381      *      * 
   208  -1135  -1786   -448   -649  -2294  -1488  -1157  -2627  -1100  -2727  -2159   3842  -2016  -1004  -1396  -1163  -1347  -2172  -2362  -1847   253
     -   -149   -500    233     43   -381    399    106   -626    210   -466   -720    275    394     45     96    359    117   -369   -294   -249 
     -    -25  -6443  -7485   -894  -1115  -2108   -381      *      * 
   209  -1902  -1634  -3187  -2978   -409  -2961  -2175    160  -2556   2866    525  -2822  -3002  -2305  -2444  -2614  -1909   -293  -1664  -1357   254
     -   -149   -500    233     43   -381    399    106   -626    210   -466   -720    275    394     45     96    359    117   -369   -294   -249 
     -    -25  -6443  -7485   -894  -1115  -2108   -381      *      * 
   210  -1216   -832  -3575  -3159  -1118  -3291  -2725   2346  -2957    -68     30  -2920  -3188  -2770  -3003  -2545  -1206   2733  -2418  -2013   255
     -   -149   -500    233     43   -381    399    106   -626    210   -466   -720    275    394     45     96    359    117   -369   -294   -249 
     -    -25  -6443  -7485   -894  -1115  -2108   -381      *      * 
   211  -1309  -2150  -1584   -641  -2810  -1958    -70  -2269   2741  -2034  -1324   -658  -1960    347   2226  -1207  -1085  -2003  -1962  -1742   256
     -   -149   -500    233     43   -381    399    106   -626    210   -466   -720    275    394     45     96    359    117   -369   -294   -249 
     -    -25  -6443  -7485   -894  -1115  -2108   -381      *      * 
   212   -201   -918   -421    -51  -1183  -1196   -206   -836     20    579   -331   1560  -1436     73   -355   1132   -228   -588  -1447   -912   257
     -   -149   -500    233     43   -381    399    106   -626    210   -466   -720    275    394     45     96    359    117   -369   -294   -249 
     -    -25  -6443  -7485   -894  -1115  -2108   -381      *      * 
   213   -242  -1066   -255   -182  -1999  -1018   -564  -1666   -333  -1886  -1125   2739  -1484   -260   -697   -314   1664  -1207  -2147  -1593   258
     -   -149   -500    233     43   -381    399    106   -626    210   -466   -720    275    394     45     96    359    117   -369   -294   -249 
     -    -25  -6443  -7485   -894  -1115  -2108   -381      *      * 
   214   -533   -764  -1637  -1323   -896  -1655  -1068   1800  -1080   -380    -63  -1219   2534  -1024  -1245   -909   -632    259  -1550  -1119   259
     -   -149   -500    233     43   -381    399    106   -626    210   -466   -720    275    394     45     96    359    117   -369   -294   -249 
     -    -25  -6443  -7485   -894  -1115  -2108   -381      *      * 
   215  -1699  -2569   3739   -219  -3095  -1593  -1182  -3230  -1458  -3225  -2722   -566  -2118   -966  -2074  -1519  -1827  -2820  -2879  -2491   260
     -   -149   -500    233     43   -381    399    106   -626    210   -466   -720    275    394     45     96    359    117   -369   -294   -249 
     -    -25  -6443  -7485   -894  -1115  -2108   -381      *      * 
   216  -1789  -2109  -2089  -1522  -2676  -2104   -938  -2624    138  -2472  -1951  -1470  -2355   -656   3755  -1835  -1746  -2385  -2207  -2092   261
     -   -149   -500    233     43   -381    399    106   -626    210   -466   -720    275    394     45     96    359    117   -369   -294   -249 
     -    -25  -6443  -7485   -894  -1115  -2108   -381      *      * 
   217  -1518  -2405      4   3393  -2874  -1594   -985  -2776   -912  -2806  -2253   -540  -2050   -721  -1346  -1371  -1589  -2439  -2679  -2283   262
     -   -149   -500    233     43   -381    399    106   -626    210   -466   -720    275    394     45     96    359    117   -369   -294   -249 
     -    -25  -6443  -7485   -894  -1115   -226  -2785      *      * 
   218  -3904  -3244  -4483  -4744   4436  -3934  -1848  -2962  -4575  -2394  -2507  -3766  -4186  -3845  -4126  -4011  -3988  -3213  -1146    -58   263
     -   -149   -500    233     43   -381    399    106   -626    210   -466   -720    275    394     45     96    359    117   -369   -294   -249 
     -    -12  -7442  -8484   -894  -1115   -701  -1378      *      * 
   219   2041  -2018   2445   -548  -3196  -1637  -1228  -2958  -1167  -3023  -2191   -765  -2138   -884  -1708   1015  -1189  -2329  -3246  -2595   264
     -   -149   -500    233     43   -381    399    106   -626    210   -466   -720    275    394     45     96    359    117   -369   -294   -249 
     -    -12  -7442  -8484   -894  -1115   -701  -1378      *      * 
   220  -2059  -2955  -1879  -1233  -3632  -2599   -809  -3133   2957  -2857  -2157  -1294  -2661   2804    359  -1928  -1850  -2848  -2752  -2513   265
     -   -149   -500    233     43   -381    399    106   -626    210   -466   -720    275    394     45     96    359    117   -369   -294   -249 
     -    -12  -7442  -8484   -894  -1115   -701  -1378      *      * 
   221  -2488  -3108  -3238  -1803  -4011  -2965   -834  -3307   2552  -2936  -2282  -1659  -2900   -417   3197  -2365  -2148  -3090  -2751  -2685   266
     -   -149   -500    233     43   -381    399    106   -626    210   -466   -720    275    394     45     96    359    117   -369   -294   -249 
     -    -12  -7442  -8484   -894  -1115   -701  -1378      *      * 
   222   3526  -1873  -3387  -3638  -3818  -2115  -3250  -3479  -3635  -3847  -3229  -2715  -2848  -3363  -3482  -1631  -1814  -2726  -3850  -3860   267
     -   -149   -500    233     43   -381    399    106   -626    210   -466   -720    275    394     45     96    359    117   -369   -294   -249 
     -    -12  -7442  -8484   -894  -1115   -701  -1378      *      * 
   223  -1703   3933  -4214  -3892  -1794  -3310  -3173   3036  -3592   -883   -759  -3356  -3522  -3364  -3521  -2653  -1788    574  -2913  -2510   268
     -   -149   -500    233     43   -381    399    106   -626    210   -466   -720    275    394     45     96    359    117   -369   -294   -249 
     -    -12  -7442  -8484   -894  -1115   -701  -1378      *      * 
   224  -3264  -3765  -1447   3822  -4535  -2948  -2636  -4814  -2810  -4653  -4248  -2115  -3463  -2478  -3225  -3107  -3392  -4410  -4009  -3981   269
     -   -149   -500    233     43   -381    399    106   -626    210   -466   -720    275    394     45     96    359    117   -369   -294   -249 
     -    -12  -7442  -8484   -894  -1115   -701  -1378      *      * 
   225  -1298  -1844  -2875  -3136  -3678  -2026  -2995  -3857  -3302  -4033  -3306  -2458  -2758  -3055  -3253   3563  -1733  -2892  -3744  -3541   270
     -   -149   -500    233     43   -381    399    106   -626    210   -466   -720    275    394     45     96    359    117   -369   -294   -249 
     -    -12  -7442  -8484   -894  -1115   -701  -1378      *      * 
   226  -3371  -2888  -4716  -4628  -1407  -4203  -3653   -947  -4306   3212   -381  -4472  -4191  -3767  -3993  -4264  -3364  -1600  -2791  -2682   271
     -   -149   -500    233     43   -381    399    106   -626    210   -466   -720    275    394     45     96    359    117   -369   -294   -249 
     -    -12  -7442  -8484   -894  -1115   -701  -1378      *      * 
   227  -2174  -1982  -4186  -4170  -2484  -3406  -3713     42  -3993  -1584  -1517  -3697  -3771  -3891  -3924  -3057  -2329   3646  -3507  -3148   272
     -   -149   -500    233     43   -381    399    106   -626    210   -466   -720    275    394     45     96    359    117   -369   -294   -249 
     -    -12  -7442  -8484   -894  -1115   -701  -1378      *      * 
   228  -3217  -3413  -3082  -2664  -4291  -3257  -2104  -4231   3883  -3955  -3433  -2635  -3520  -1813   -964  -3215  -3130  -3953  -3447  -3538   273
     -   -149   -500    233     43   -381    399    106   -626    210   -466   -720    275    394     45     96    359    117   -369   -294   -249 
     -    -12  -7442  -8484   -894  -1115   -701  -1378      *      * 
   229  -3217  -3413  -3082  -2664  -4291  -3257  -2104  -4231   3883  -3955  -3433  -2635  -3520  -1813   -964  -3215  -3130  -3953  -3447  -3538   274
     -   -149   -500    233     43   -381    399    106   -626    210   -466   -720    275    394     45     96    359    117   -369   -294   -249 
     -    -12  -7442  -8484   -894  -1115   -701  -1378      *      * 
   230  -3371  -2888  -4716  -4628  -1407  -4203  -3653   -947  -4306   3212   -381  -4472  -4191  -3767  -3993  -4264  -3364  -1600  -2791  -2682   275
     -   -149   -500    233     43   -381    399    106   -626    210   -466   -720    275    394     45     96    359    117   -369   -294   -249 
     -    -12  -7442  -8484   -894  -1115   -701  -1378      *      * 
   231  -3217  -3413  -3082  -2664  -4291  -3257  -2104  -4231   3883  -3955  -3433  -2635  -3520  -1813   -964  -3215  -3130  -3953  -3447  -3538   276
     -   -149   -500    233     43   -381    399    106   -626    210   -466   -720    275    394     45     96    359    117   -369   -294   -249 
     -    -12  -7442  -8484   -894  -1115   -701  -1378      *      * 
   232  -2084  -3994   2657   2904  -4175  -1918  -1322  -4143  -1643  -4000  -3383   -518  -2477  -1006  -2548  -1722  -2168  -3607  -4156  -3131   277
     -   -149   -500    233     43   -381    399    106   -626    210   -466   -720    275    394     45     96    359    117   -369   -294   -249 
     -    -12  -7442  -8484   -894  -1115   -701  -1378      *      * 
   233  -2452  -3091  -3082  -1766  -3969  -2934   -850  -3299   3461  -2940  -2283  -1643  -2888   -434   1679  -2332  -2131  -3074  -2759  -2679   278
     -   -149   -500    233     43   -381    399    106   -626    210   -466   -720    275    394     45     96    359    117   -369   -294   -249 
     -    -12  -7442  -8484   -894  -1115   -701  -1378      *      * 
   234  -2472  -3103  -3205  -1786  -4000  -2956   -830  -3300   2991  -2931  -2275  -1648  -2892   -412   2753  -2349  -2135  -3081  -2748  -2678   279
     -   -149   -500    233     43   -381    399    106   -626    210   -466   -720    275    394     45     96    359    117   -369   -294   -249 
     -    -12  -7442  -8484   -894  -1115   -701  -1378      *      * 
   235  -1801  -3569   3096    -66  -3666  -1848   3028  -3677  -1262  -3569  -2860   1374  -2341   -788  -2021  -1499  -1851  -3180  -3690  -2735   280
     -   -149   -500    233     43   -381    399    106   -626    210   -466   -720    275    394     45     96    359    117   -369   -294   -249 
     -    -12  -7442  -8484   -894  -1115   -701  -1378      *      * 
   236  -2084  -3994   2657   2904  -4175  -1918  -1322  -4143  -1643  -4000  -3383   -518  -2477  -1006  -2548  -1722  -2168  -3607  -4156  -3131   281
     -   -149   -500    233     43   -381    399    106   -626    210   -466   -720    275    394     45     96    359    117   -369   -294   -249 
     -    -12  -7442  -8484   -894  -1115   -701  -1378      *      * 
   237  -3371  -2888  -4716  -4628  -1407  -4203  -3653   -947  -4306   3212   -381  -4472  -4191  -3767  -3993  -4264  -3364  -1600  -2791  -2682   282
     -   -149   -500    233     43   -381    399    106   -626    210   -466   -720    275    394     45     96    359    117   -369   -294   -249 
     -    -12  -7442  -8484   -894  -1115   -701  -1378      *      * 
   238  -1974  -3654   3147   -203  -3888  -1948  -1287  -3878  -1436  -3758  -3097   -585  -2467   2854  -2165  -1669  -2043  -3377  -3850  -2952   283
     -   -149   -500    233     43   -381    399    106   -626    210   -466   -720    275    394     45     96    359    117   -369   -294   -249 
     -    -12  -7442  -8484   -894  -1115   -701  -1378      *      * 
   239   -962  -1750  -1081  -1256  -3367  -1653  -1813  -3329  -1817  -3441  -2624   2725  -2296  -1566  -2176   2679  -1291  -2489  -3505  -2950   284
     -   -149   -500    233     43   -381    399    106   -626    210   -466   -720    275    394     45     96    359    117   -369   -294   -249 
     -    -12  -7442  -8484   -894  -1115   -701  -1378      *      * 
   240  -3371  -2888  -4716  -4628  -1407  -4203  -3653   -947  -4306   3212   -381  -4472  -4191  -3767  -3993  -4264  -3364  -1600  -2791  -2682   285
     -   -149   -500    233     43   -381    399    106   -626    210   -466   -720    275    394     45     96    359    117   -369   -294   -249 
     -    -12  -7442  -8484   -894  -1115   -701  -1378      *      * 
   241  -2506  -2132  -4383  -4301  -2107  -3870  -3753   3806  -4080  -1081  -1125  -4012  -4038  -3936  -3993  -3643  -2570     78  -3292  -2940   286
     -   -149   -500    233     43   -381    399    106   -626    210   -466   -720    275    394     45     96    359    117   -369   -294   -249 
     -    -12  -7442  -8484   -894  -1115   -701  -1378      *      * 
   242  -1521  -2585   2588   -579  -3561  -1877  -1501  -3311  -1637  -3446  -2744   -866  -2430  -1204  -2260  -1447   2934  -2765  -3628  -2935   287
     -   -149   -500    233     43   -381    399    106   -626    210   -466   -720    275    394     45     96    359    117   -369   -294   -249 
     -    -12  -7442  -8484   -894  -1115   -701  -1378      *      * 
   243   2572  -1246  -3416  -3292  -2316  -2064  -2718   -314  -3060  -1711  -1343  -2439  -2667  -2800  -3007  -1395  -1257   2325  -3065  -2728   288
     -   -149   -500    233     43   -381    399    106   -626    210   -466   -720    275    394     45     96    359    117   -369   -294   -249 
     -    -12  -7442  -8484   -894  -1115   -701  -1378      *      * 
   244  -2035  -1558  -4660  -4320  -2086  -4410  -4230   3070  -4225   -895   -833  -4095  -4208  -4109  -4326  -3753  -2029   2520  -3685  -3220   289
     -   -149   -500    233     43   -381    399    106   -626    210   -466   -720    275    394     45     96    359    117   -369   -294   -249 
     -    -12  -7442  -8484   -894  -1115   -701  -1378      *      * 
   245   -690  -1401   -888   -425  -1487  -1750   1734  -1167   -267     26   -631   1009  -1888   -247   -637   -771   2437   -953  -1743  -1210   290
     -   -149   -500    233     43   -381    399    106   -626    210   -466   -720    275    394     45     96    359    117   -369   -294   -249 
     -    -12  -7442  -8484   -894  -1115   -701  -1378      *      * 
   246   -644  -1258  -2735  -2835  -3384  -1520  -2589  -3086  -2782  -3397  -2562  -1971  -2270  -2529  -2777    914   3558  -2168  -3630  -3378   291
     -   -149   -500    233     43   -381    399    106   -626    210   -466   -720    275    394     45     96    359    117   -369   -294   -249 
     -    -12  -7442  -8484   -894  -1115   -701  -1378      *      * 
   247  -1799  -2884   -891   -785  -3478  -2237   -979  -3205   2388  -3038  -2313   3189  -2512   -596   -263  -1659  -1746  -2819  -2985  -2541   292
     -   -149   -500    233     43   -381    399    106   -626    210   -466   -720    275    394     45     96    359    117   -369   -294   -249 
     -    -12  -7442  -8484   -894  -1115   -701  -1378      *      * 
   248  -3196  -3194  -3915  -4259  -4867   3789  -4005  -5414  -4591  -5241  -4823  -3935  -3840  -4374  -4341  -3455  -3585  -4634  -4094  -4784   293
     -   -149   -500    233     43   -381    399    106   -626    210   -466   -720    275    394     45     96    359    117   -369   -294   -249 
     -    -12  -7442  -8484   -894  -1115   -701  -1378      *      * 
   249   2993  -1209  -3058  -3110  -3319  -1516  -2680  -2803  -2956  -3242  -2449  -2058  -2269  -2655  -2897   -870   1947  -2000  -3606  -3401   294
     -   -149   -500    233     43   -381    399    106   -626    210   -466   -720    275    394     45     96    359    117   -369   -294   -249 
     -    -12  -7442  -8484   -894  -1115   -701  -1378      *      * 
   250  -2174  -2972  -1886  -1355  -3135  -2658   4203  -3187   2482  -2932  -2266  -1414  -2764   -575    170  -2057  -1990  -2915  -2653  -2252   295
     -   -149   -500    233     43   -381    399    106   -626    210   -466   -720    275    394     45     96    359    117   -369   -294   -249 
     -    -12  -7442  -8484   -894  -1115   -701  -1378      *      * 
   251  -2510  -2604  -2913  -2989   -499  -3050  -1549  -2952  -2871  -2747  -2485  -2627   3306  -2681  -2870  -2624  -2682  -2806  -1141   3439   296
     -   -149   -500    233     43   -381    399    106   -626    210   -466   -720    275    394     45     96    359    117   -369   -294   -249 
     -    -12  -7442  -8484   -894  -1115   -701  -1378      *      * 
   252   -715  -1580  -1126   -835  -2661  -1594  -1087  -2360   -765  -2474  -1642   -924  -2021   1385  -1132   2473   1691  -1830  -2729  -2209   297
     -   -149   -500    233     43   -381    399    106   -626    210   -466   -720    275    394     45     96    359    117   -369   -294   -249 
     -    -12  -7442  -8484   -894  -1115   -701  -1378      *      * 
   253  -1896  -2646  -1675  -1499  -3767   2156  -1500  -3500   3029  -3380  -2666  -1587  -2775  -1154   -717  -1895  -1974  -3016  -3234  -3000   298
     -   -149   -500    233     43   -381    399    106   -626    210   -466   -720    275    394     45     96    359    117   -369   -294   -249 
     -    -12  -7442  -8484   -894  -1115   -701  -1378      *      * 
   254  -3103   5788  -4600  -4903  -4349  -3260  -4076  -4354  -4777  -4581  -4306  -4212  -3850  -4623  -4384  -3421  -3494  -3938  -3934  -4340   299
     -   -149   -500    233     43   -381    399    106   -626    210   -466   -720    275    394     45     96    359    117   -369   -294   -249 
     -    -12  -7442  -8484   -894  -1115   -701  -1378      *      * 
   255  -2031  -1554  -4658  -4319  -2099  -4409  -4236   2631  -4225   -912   -845  -4093  -4208  -4115  -4330  -3753  -2025   2942  -3698  -3226   300
     -   -149   -500    233     43   -381    399    106   -626    210   -466   -720    275    394     45     96    359    117   -369   -294   -249 
     -    -12  -7442  -8484   -894  -1115   -701  -1378      *      * 
   256  -1680  -2119  -3327  -3541  -3740  -2348  -3223  -3396  -3447  -3750  -3249  -2849  -3039  -3332  -3347  -1934   3920  -2813  -3757  -3736   301
     -   -149   -500    233     43   -381    399    106   -626    210   -466   -720    275    394     45     96    359    117   -369   -294   -249 
     -    -12  -7442  -8484   -894  -1115   -701  -1378      *      * 
   257  -2506  -2132  -4383  -4301  -2107  -3870  -3753   3806  -4080  -1081  -1125  -4012  -4038  -3936  -3993  -3643  -2570     78  -3292  -2940   302
     -   -149   -500    233     43   -381    399    106   -626    210   -466   -720    275    394     45     96    359    117   -369   -294   -249 
     -    -12  -7442  -8484   -894  -1115   -701  -1378      *      * 
   258  -1806  -2596  -1267  -1303  -3413  -2283  -1655  -3406  -1149  -3335  -2677  -1470   2624   3539  -1365  -1806  -1946  -2934  -3261  -2844   303
     -   -149   -500    233     43   -381    399    106   -626    210   -466   -720    275    394     45     96    359    117   -369   -294   -249 
     -    -12  -7442  -8484   -894  -1115   -701  -1378      *      * 
   259  -3572  -3491  -3930  -3374  -4367  -3463  -2544  -4583  -1435  -4243  -3795  -3226  -3764  -2331   4134  -3660  -3534  -4308  -3567  -3769   304
     -   -149   -500    233     43   -381    399    106   -626    210   -466   -720    275    394     45     96    359    117   -369   -294   -249 
     -    -12  -7442  -8484   -894  -1115   -701  -1378      *      * 
   260  -1680  -2119  -3327  -3541  -3740  -2348  -3223  -3396  -3447  -3750  -3249  -2849  -3039  -3332  -3347  -1934   3920  -2813  -3757  -3736   305
     -   -149   -500    233     43   -381    399    106   -626    210   -466   -720    275    394     45     96    359    117   -369   -294   -249 
     -    -12  -7442  -8484   -894  -1115   -701  -1378      *      * 
   261  -3371  -2888  -4716  -4628  -1407  -4203  -3653   -947  -4306   3212   -381  -4472  -4191  -3767  -3993  -4264  -3364  -1600  -2791  -2682   306
     -   -149   -500    233     43   -381    399    106   -626    210   -466   -720    275    394     45     96    359    117   -369   -294   -249 
     -    -12  -7442  -8484   -894  -1115   -701  -1378      *      * 
   262  -3359  -3855   4091  -1760  -4660  -2944  -2744  -5137  -3226  -4926  -4562  -2110  -3493  -2619  -3804  -3177  -3522  -4662  -4114  -4101   307
     -   -149   -500    233     43   -381    399    106   -626    210   -466   -720    275    394     45     96    359    117   -369   -294   -249 
     -    -12  -7442  -8484   -894  -1115   -701  -1378      *      * 
   263  -3196  -3194  -3915  -4259  -4867   3789  -4005  -5414  -4591  -5241  -4823  -3935  -3840  -4374  -4341  -3455  -3585  -4634  -4094  -4784   308
     -   -149   -500    233     43   -381    399    106   -626    210   -466   -720    275    394     45     96    359    117   -369   -294   -249 
     -    -12  -7442  -8484   -894  -1115   -701  -1378      *      * 
   264  -3572  -3491  -3930  -3374  -4367  -3463  -2544  -4583  -1435  -4243  -3795  -3226  -3764  -2331   4134  -3660  -3534  -4308  -3567  -3769   309
     -   -149   -500    233     43   -381    399    106   -626    210   -466   -720    275    394     45     96    359    117   -369   -294   -249 
     -    -12  -7442  -8484   -894  -1115   -701  -1378      *      * 
   265  -3371  -2888  -4716  -4628  -1407  -4203  -3653   -947  -4306   3212   -381  -4472  -4191  -3767  -3993  -4264  -3364  -1600  -2791  -2682   310
     -   -149   -500    233     43   -381    399    106   -626    210   -466   -720    275    394     45     96    359    117   -369   -294   -249 
     -    -12  -7442  -8484   -894  -1115   -701  -1378      *      * 
   266  -3220  -3396  -2530  -2667  -3851  -3171  -2735  -4442  -2277  -4159  -3816  -2784  -3622   4474  -2342  -3267  -3359  -4138  -3573  -3441   311
     -   -149   -500    233     43   -381    399    106   -626    210   -466   -720    275    394     45     96    359    117   -369   -294   -249 
     -    -12  -7442  -8484   -894  -1115   -701  -1378      *      * 
   267  -2174  -1982  -4186  -4170  -2484  -3406  -3713     42  -3993  -1584  -1517  -3697  -3771  -3891  -3924  -3057  -2329   3646  -3507  -3148   312
     -   -149   -500    233     43   -381    399    106   -626    210   -466   -720    275    394     45     96    359    117   -369   -294   -249 
     -    -12  -7442  -8484   -894  -1115   -701  -1378      *      * 
   268   2630  -1701  -1739  -1714  -2412  -1862   3691  -2668  -1616  -2832  -2137  -1586  -2433  -1640  -1808  -1234  -1352  -2143  -2727  -2092   313
     -   -149   -500    233     43   -381    399    106   -626    210   -466   -720    275    394     45     96    359    117   -369   -294   -249 
     -    -12  -7442  -8484   -894  -1115   -701  -1378      *      * 
   269  -3196  -3194  -3915  -4259  -4867   3789  -4005  -5414  -4591  -5241  -4823  -3935  -3840  -4374  -4341  -3455  -3585  -4634  -4094  -4784   314
     -   -149   -500    233     43   -381    399    106   -626    210   -466   -720    275    394     45     96    359    117   -369   -294   -249 
     -    -12  -7442  -8484   -894  -1115   -701  -1378      *      * 
   270  -2517  -3112  -3228  -1843  -4010  -2975   -872  -3329   1578  -2964  -2317  -1694  -2926   -459   3651  -2401  -2185  -3113  -2773  -2711   315
     -   -149   -500    233     43   -381    399    106   -626    210   -466   -720    275    394     45     96    359    117   -369   -294   -249 
     -    -12  -7442  -8484   -894  -1115   -701  -1378      *      * 
   271  -3217  -3413  -3082  -2664  -4291  -3257  -2104  -4231   3883  -3955  -3433  -2635  -3520  -1813   -964  -3215  -3130  -3953  -3447  -3538   316
     -   -149   -500    233     43   -381    399    106   -626    210   -466   -720    275    394     45     96    359    117   -369   -294   -249 
     -    -12  -7442  -8484   -894  -1115   -701  -1378      *      * 
   272  -3196  -3194  -3915  -4259  -4867   3789  -4005  -5414  -4591  -5241  -4823  -3935  -3840  -4374  -4341  -3455  -3585  -4634  -4094  -4784   317
     -   -149   -500    233     43   -381    399    106   -626    210   -466   -720    275    394     45     96    359    117   -369   -294   -249 
     -    -12  -7442  -8484   -894  -1115   -701  -1378      *      * 
   273  -3904  -3244  -4483  -4744   4436  -3934  -1848  -2962  -4575  -2394  -2507  -3766  -4186  -3845  -4126  -4011  -3988  -3213  -1146    -58   318
     -   -149   -500    233     43   -381    399    106   -626    210   -466   -720    275    394     45     96    359    117   -369   -294   -249 
     -    -12  -7442  -8484   -894  -1115   -701  -1378      *      * 
   274  -3569  -3390  -4042  -4362  -4763  -3426  -4034  -5349  -4542  -5126  -4838  -4133   4267  -4442  -4297  -3840  -3922  -4781  -4041  -4662   319
     -   -149   -500    233     43   -381    399    106   -626    210   -466   -720    275    394     45     96    359    117   -369   -294   -249 
     -    -12  -7442  -8484   -894  -1115   -701  -1378      *      * 
   275  -3877  -3574  -3390  -3607  -2722  -3539   5365  -4887  -3381  -4487  -4288  -3580  -3986  -3571  -3330  -3992  -4050  -4628  -2940  -2300   320
     -   -149   -500    233     43   -381    399    106   -626    210   -466   -720    275    394     45     96    359    117   -369   -294   -249 
     -    -12  -7442  -8484   -894  -1115   -701  -1378      *      * 
   276  -2174  -1982  -4186  -4170  -2484  -3406  -3713     42  -3993  -1584  -1517  -3697  -3771  -3891  -3924  -3057  -2329   3646  -3507  -3148   321
     -   -149   -500    233     43   -381    399    106   -626    210   -466   -720    275    394     45     96    359    117   -369   -294   -249 
     -    -12  -7442  -8484   -894  -1115   -701  -1378      *      * 
   277  -2034  -1556  -4661  -4321  -2096  -4413  -4239   2886  -4228   -906   -841  -4097  -4210  -4117  -4333  -3757  -2027   2729  -3697  -3227   322
     -   -149   -500    233     43   -381    399    106   -626    210   -466   -720    275    394     45     96    359    117   -369   -294   -249 
     -    -12  -7442  -8484   -894  -1115   -701  -1378      *      * 
   278  -4022  -3300  -4202  -4471   -162  -3952  -1522  -3554  -4217  -3007  -3045  -3501  -4179  -3602  -3853  -3928  -4069  -3631   -835   4786   323
     -   -149   -500    233     43   -381    399    106   -626    210   -466   -720    275    394     45     96    359    117   -369   -294   -249 
     -    -12  -7442  -8484   -894  -1115   -701  -1378      *      * 
   279   2762  -1337  -2922  -3121  -3688   2264  -2851  -3446  -3216  -3724  -2850  -2128  -2353  -2834  -3139   -971  -1177  -2382  -3858  -3732   324
     -   -149   -500    233     43   -381    399    106   -626    210   -466   -720    275    394     45     96    359    117   -369   -294   -249 
     -    -12  -7442  -8484   -894  -1115   -701  -1378      *      * 
   280  -2488  -3108  -3238  -1803  -4011  -2965   -834  -3307   2552  -2936  -2282  -1659  -2900   -417   3197  -2365  -2148  -3090  -2751  -2685   325
     -   -149   -500    233     43   -381    399    106   -626    210   -466   -720    275    394     45     96    359    117   -369   -294   -249 
     -    -12  -7442  -8484   -894  -1115   -701  -1378      *      * 
   281  -2664  -2170  -5040  -4537   -928  -4733  -3677   2524  -4281   2425    262  -4416  -4178  -3479  -3989  -4042  -2576   -157  -2600  -2595   326
     -   -149   -500    233     43   -381    399    106   -626    210   -466   -720    275    394     45     96    359    117   -369   -294   -249 
     -    -12  -7442  -8484   -894  -1115   -701  -1378      *      * 
   282  -4741  -3759  -4708  -4998  -2384  -3919  -3279  -4878  -4788  -4326  -4345  -4625  -4321  -4645  -4395  -5004  -4887  -4878   6238  -1990   327
     -   -149   -500    233     43   -381    399    106   -626    210   -466   -720    275    394     45     96    359    117   -369   -294   -249 
     -    -12  -7442  -8484   -894  -1115   -701  -1378      *      * 
   283  -3572  -3491  -3930  -3374  -4367  -3463  -2544  -4583  -1435  -4243  -3795  -3226  -3764  -2331   4134  -3660  -3534  -4308  -3567  -3769   328
     -   -149   -500    233     43   -381    399    106   -626    210   -466   -720    275    394     45     96    359    117   -369   -294   -249 
     -    -12  -7442  -8484   -894  -1115   -701  -1378      *      * 
   284  -4042  -3049  -4546  -4843   2696  -4409   -664  -2961  -4402  -2331  -2387  -3059  -4273  -3182  -3801  -3648  -3902  -3104   5207   2480   329
     -   -149   -500    233     43   -381    399    106   -626    210   -466   -720    275    394     45     96    359    117   -369   -294   -249 
     -    -12  -7442  -8484   -894  -1115   -701  -1378      *      * 
   285   -835  -1639  -1115  -1172  -3260  -1590  -1646  -3060  -1571  -3176  -2333   1260   3099  -1360  -1948   1598  -1134  -2286  -3364  -2851   330
     -   -149   -500    233     43   -381    399    106   -626    210   -466   -720    275    394     45     96    359    117   -369   -294   -249 
     -    -12  -7442  -8484   -894  -1115   -701  -1378      *      * 
   286  -2104  -4029   3175   2388  -4205  -1920  -1335  -4180  -1673  -4034  -3427   -520  -2486  -1021  -2594  -1738  -2192  -3640  -4190  -3155   331
     -   -149   -500    233     43   -381    399    106   -626    210   -466   -720    275    394     45     96    359    117   -369   -294   -249 
     -    -12  -7442  -8484   -894  -1115   -701  -1378      *      * 
   287  -3004  -2492  -5226  -4664   -712  -4928  -3634   -175  -4331   2545   3621  -4620  -4218  -3364  -3936  -4246  -2872   -923  -2427  -2515   332
     -   -149   -500    233     43   -381    399    106   -626    210   -466   -720    275    394     45     96    359    117   -369   -294   -249 
     -    -12  -7442  -8484   -894  -1115   -701  -1378      *      * 
   288   -768  -1518  -1292  -1063  -2407  -1647   4095  -2234   -969  -2394  -1609  -1088  -2108   -957  -1279    771   1726  -1756  -2602  -2062   333
     -   -149   -500    233     43   -381    399    106   -626    210   -466   -720    275    394     45     96    359    117   -369   -294   -249 
     -    -12  -7442  -8484   -894  -1115   -701  -1378      *      * 
   289  -3217  -3413  -3082  -2664  -4291  -3257  -2104  -4231   3883  -3955  -3433  -2635  -3520  -1813   -964  -3215  -3130  -3953  -3447  -3538   334
     -   -149   -500    233     43   -381    399    106   -626    210   -466   -720    275    394     45     96    359    117   -369   -294   -249 
     -    -12  -7442  -8484   -894  -1115   -701  -1378      *      * 
   290  -2749  -3127  -2054  -2376  -3897  -2856  -2871  -4637  -3059  -4563  -4104   4298  -3433  -2867  -3263  -2819  -3038  -4043  -3716  -3493   335
     -   -149   -500    233     43   -381    399    106   -626    210   -466   -720    275    394     45     96    359    117   -369   -294   -249 
     -    -12  -7442  -8484   -894  -1115   -701  -1378      *      * 
   291  -3264  -3765  -1447   3822  -4535  -2948  -2636  -4814  -2810  -4653  -4248  -2115  -3463  -2478  -3225  -3107  -3392  -4410  -4009  -3981   336
     -   -149   -500    233     43   -381    399    106   -626    210   -466   -720    275    394     45     96    359    117   -369   -294   -249 
     -    -12  -7442  -8484   -894  -1115   -701  -1378      *      * 
   292  -1571  -1628  -3391  -3074  -1151  -2797  -2383   -385  -2665   2351   -148  -2697  -3063  -2450  -2618  -2088   2255   -621  -2255  -1992   337
     -   -149   -500    233     43   -381    399    106   -626    210   -466   -720    275    394     45     96    359    117   -369   -294   -249 
     -    -12  -7442  -8484   -894  -1115   -701  -1378      *      * 
   293  -2471  -3103  -3201  -1785  -3999  -2955   -830  -3299   3026  -2931  -2274  -1647  -2891   -412   2704  -2348  -2135  -3080  -2748  -2678   338
     -   -149   -500    233     43   -381    399    106   -626    210   -466   -720    275    394     45     96    359    117   -369   -294   -249 
     -    -12  -7442  -8484   -894  -1115   -701  -1378      *      * 
   294  -3877  -3574  -3390  -3607  -2722  -3539   5365  -4887  -3381  -4487  -4288  -3580  -3986  -3571  -3330  -3992  -4050  -4628  -2940  -2300   339
     -   -149   -500    233     43   -381    399    106   -626    210   -466   -720    275    394     45     96    359    117   -369   -294   -249 
     -    -12  -7442  -8484   -894  -1115   -701  -1378      *      * 
   295  -2011  -1559  -4598  -4263  -2042  -4288  -4097   1565  -4137   -874   -814  -4011  -4141  -4013  -4221  -3629  -2013   3386  -3594  -3130   340
     -   -149   -500    233     43   -381    399    106   -626    210   -466   -720    275    394     45     96    359    117   -369   -294   -249 
     -    -12  -7442  -8484   -894  -1115   -701  -1378      *      * 
   296  -1823  -3302   2547   -329  -3677  -2016  -1134  -3514   2865  -3396  -2664   -676  -2431   -775  -1311  -1582  -1834  -3062  -3448  -2750   341
     -   -149   -500    233     43   -381    399    106   -626    210   -466   -720    275    394     45     96    359    117   -369   -294   -249 
     -    -12  -7442  -8484   -894  -1115   -701  -1378      *      * 
   297  -2818   2050  -3929  -3776   1560  -3762   3704  -2078  -3410  -1889  -1638  -2704  -3716  -2669  -3135  -2919  -2733  -2088    -22   3542   342
     -   -149   -500    233     43   -381    399    106   -626    210   -466   -720    275    394     45     96    359    117   -369   -294   -249 
     -    -12  -7442  -8484   -894  -1115   -701  -1378      *      * 
   298  -3103   5788  -4600  -4903  -4349  -3260  -4076  -4354  -4777  -4581  -4306  -4212  -3850  -4623  -4384  -3421  -3494  -3938  -3934  -4340   343
     -   -149   -500    233     43   -381    399    106   -626    210   -466   -720    275    394     45     96    359    117   -369   -294   -249 
     -    -12  -7442  -8484   -894  -1115   -701  -1378      *      * 
   299   1155  -2310   -945   -426  -2786  -1944   -508  -2428   2217  -2346  -1517   -649  -2061   2430     35  -1011  -1029  -2049  -2450  -1948   344
     -   -149   -500    233     43   -381    399    106   -626    210   -466   -720    275    394     45     96    359    117   -369   -294   -249 
     -    -12  -7442  -8484   -894  -1115   -701  -1378      *      * 
   300  -3888  -2993  -4406  -4611   3455  -4326   3776  -2898  -4190  -2315  -2336  -3002  -4207  -3097  -3683  -3555  -3759  -3017     74   2201   345
     -   -149   -500    233     43   -381    399    106   -626    210   -466   -720    275    394     45     96    359    117   -369   -294   -249 
     -    -12  -7442  -8484   -894  -1115   -701  -1378      *      * 
   301   3526  -1873  -3387  -3638  -3818  -2115  -3250  -3479  -3635  -3847  -3229  -2715  -2848  -3363  -3482  -1631  -1814  -2726  -3850  -3860   346
     -   -149   -500    233     43   -381    399    106   -626    210   -466   -720    275    394     45     96    359    117   -369   -294   -249 
     -    -12  -7442  -8484   -894  -1115   -701  -1378      *      * 
   302  -3904  -3244  -4483  -4744   4436  -3934  -1848  -2962  -4575  -2394  -2507  -3766  -4186  -3845  -4126  -4011  -3988  -3213  -1146    -58   347
     -   -149   -500    233     43   -381    399    106   -626    210   -466   -720    275    394     45     96    359    117   -369   -294   -249 
     -    -12  -7442  -8484   -894  -1115   -701  -1378      *      * 
   303  -2104  -4029   3175   2388  -4205  -1920  -1335  -4180  -1673  -4034  -3427   -520  -2486  -1021  -2594  -1738  -2192  -3640  -4190  -3155   348
     -   -149   -500    233     43   -381    399    106   -626    210   -466   -720    275    394     45     96    359    117   -369   -294   -249 
     -    -12  -7442  -8484   -894  -1115   -701  -1378      *      * 
   304  -3004  -2492  -5226  -4664   -712  -4928  -3634   -175  -4331   2545   3621  -4620  -4218  -3364  -3936  -4246  -2872   -923  -2427  -2515   349
     -   -149   -500    233     43   -381    399    106   -626    210   -466   -720    275    394     45     96    359    117   -369   -294   -249 
     -    -12  -7442  -8484   -894  -1115   -701  -1378      *      * 
   305  -3217  -3413  -3082  -2664  -4291  -3257  -2104  -4231   3883  -3955  -3433  -2635  -3520  -1813   -964  -3215  -3130  -3953  -3447  -3538   350
     -   -149   -500    233     43   -381    399    106   -626    210   -466   -720    275    394     45     96    359    117   -369   -294   -249 
     -    -12  -7442  -8484   -894  -1115   -701  -1378      *      * 
   306   -559   4739  -3373  -3348  -3051  -1487  -2649  -2660  -3047  -3019  -2211  -2095  -2234  -2703  -2919    918   1971  -1895  -3375  -3161   351
     -   -149   -500    233     43   -381    399    106   -626    210   -466   -720    275    394     45     96    359    117   -369   -294   -249 
     -    -12  -7442  -8484   -894  -1115   -701  -1378      *      * 
   307  -3359  -3855   4091  -1760  -4660  -2944  -2744  -5137  -3226  -4926  -4562  -2110  -3493  -2619  -3804  -3177  -3522  -4662  -4114  -4101   352
     -   -149   -500    233     43   -381    399    106   -626    210   -466   -720    275    394     45     96    359    117   -369   -294   -249 
     -   -178  -7442  -3181   -894  -1115   -701  -1378      *      * 
   308    683   -815  -1479   -946   -897  -1738   -700   -504   -771   -803   1878   -966  -1904   -636  -1033   2036   -504   -355  -1305   1028   353
     -   -149   -500    233     43   -381    399    106   -626    210   -466   -720    275    394     45     96    359    117   -369   -294   -249 
     -    -14  -7278  -8321   -894  -1115  -1139   -873      *      * 
   309  -1972  -1792  -3973  -3935  -2260  -3230  -3477    227  -3741  -1367  -1295  -3475  -3587  -3642  -3685  -2845  -2123   3596  -3294  -2914   354
     -   -149   -500    233     43   -381    399    106   -626    210   -466   -720    275    394     45     96    359    117   -369   -294   -249 
     -    -14  -7278  -8321   -894  -1115  -1139   -873      *      * 
   310  -2795   5765  -4359  -4641  -4040  -3017  -3820  -3946  -4484  -4231  -3949  -3929  -3612  -4337  -4118  -3112  -3183  -3557  -3707  -4038   355
     -   -149   -500    233     43   -381    399    106   -626    210   -466   -720    275    394     45     96    359    117   -369   -294   -249 
     -    -14  -7278  -8321   -894  -1115  -1139   -873      *      * 
   311  -1972  -1792  -3973  -3935  -2260  -3230  -3477    227  -3741  -1367  -1295  -3475  -3587  -3642  -3685  -2845  -2123   3596  -3294  -2914   356
     -   -149   -500    233     43   -381    399    106   -626    210   -466   -720    275    394     45     96    359    117   -369   -294   -249 
     -    -14  -7278  -8321   -894  -1115  -1139   -873      *      * 
   312  -2463  -2894  -1757  -2064  -3620  -2612  -2573  -4297  -2717  -4256  -3778   4258  -3186  -2540  -2941  -2524  -2742  -3723  -3489  -3205   357
     -   -149   -500    233     43   -381    399    106   -626    210   -466   -720    275    394     45     96    359    117   -369   -294   -249 
     -    -14  -7278  -8321   -894  -1115  -1139   -873      *      * 
   313  -3258  -3142  -3741  -4046  -4482  -3182  -3762  -4999  -4215  -4821  -4515  -3822   4249  -4125  -4008  -3518  -3609  -4446  -3825  -4374   358
     -   -149   -500    233     43   -381    399    106   -626    210   -466   -720    275    394     45     96    359    117   -369   -294   -249 
     -    -14  -7278  -8321   -894  -1115  -1139   -873      *      * 
   314  -3760  -3089  -3958  -4205     39  -3757  -1317  -3283  -3937  -2765  -2791  -3269  -3981  -3358  -3604  -3679  -3806  -3358   -637   4753   359
     -   -149   -500    233     43   -381    399    106   -626    210   -466   -720    275    394     45     96    359    117   -369   -294   -249 
     -    -14  -7278  -8321   -894  -1115  -1139   -873      *      * 
   315  -3550  -3334  -3063  -3257  -2419  -3299   5335  -4522  -3006  -4159  -3935  -3241  -3741  -3211  -2983  -3649  -3713  -4272  -2673  -1993   360
     -   -149   -500    233     43   -381    399    106   -626    210   -466   -720    275    394     45     96    359    117   -369   -294   -249 
     -    -14  -7278  -8321   -894  -1115  -1139   -873      *      * 
   316  -3760  -3089  -3958  -4205     39  -3757  -1317  -3283  -3937  -2765  -2791  -3269  -3981  -3358  -3604  -3679  -3806  -3358   -637   4753   361
     -   -149   -500    233     43   -381    399    106   -626    210   -466   -720    275    394     45     96    359    117   -369   -294   -249 
     -    -14  -7278  -8321   -894  -1115  -1139   -873      *      * 
   317  -2956  -3542  -1170   3783  -4257  -2705  -2343  -4466  -2473  -4342  -3909  -1824  -3214  -2163  -2898  -2796  -3075  -4072  -3792  -3688   362
     -   -149   -500    233     43   -381    399    106   -626    210   -466   -720    275    394     45     96    359    117   -369   -294   -249 
     -    -14  -7278  -8321   -894  -1115  -1139   -873      *      * 
   318  -1681  -1921  -2683  -1865  -1935  -2643  -1174   1926   -178  -1345  -1022  -1762  -2742   -911   3186  -1941  -1606   -879  -2239  -1884   363
     -   -149   -500    233     43   -381    399    106   -626    210   -466   -720    275    394     45     96    359    117   -369   -294   -249 
     -    -14  -7278  -8321   -894  -1115  -1139   -873      *      * 
   319  -1972  -1792  -3973  -3935  -2260  -3230  -3477    227  -3741  -1367  -1295  -3475  -3587  -3642  -3685  -2845  -2123   3596  -3294  -2914   364
     -   -149   -500    233     43   -381    399    106   -626    210   -466   -720    275    394     45     96    359    117   -369   -294   -249 
     -    -14  -7278  -8321   -894  -1115  -1139   -873      *      * 
   320  -1891  -1426  -4492  -4142  -1934  -4223  -3986   2379  -4029   -766   -695  -3907  -4040  -3903  -4118  -3554  -1885   3054  -3482  -3023   365
     -   -149   -500    233     43   -381    399    106   -626    210   -466   -720    275    394     45     96    359    117   -369   -294   -249 
     -    -14  -7278  -8321   -894  -1115  -1139   -873      *      * 
   321   -587  -1227  -2256  -2431  -3486   1866  -2448  -3335  -2685  -3547  -2664  -1772  -2171  -2351  -2751   2929  -1018  -2262  -3648  -3412   366
     -   -149   -500    233     43   -381    399    106   -626    210   -466   -720    275    394     45     96    359    117   -369   -294   -249 
     -    -14  -7278  -8321   -894  -1115  -1139   -873      *      * 
   322   -755  -1352  -2324  -2392  -3186  -1584  -2321  -2837  -2367  -3129  -2393  -1842   3403  -2222  -2443   -979   2126  -2099  -3370  -3122   367
     -   -149   -500    233     43   -381    399    106   -626    210   -466   -720    275    394     45     96    359    117   -369   -294   -249 
     -    -14  -7278  -8321   -894  -1115  -1139   -873      *      * 
   323  -1093  -1536  -2475  -2443  -2366   2948  -2193  -1985  -2283  -2114   3299  -2040  -2529  -2200  -2345  -1355  -1397  -1711  -2785  -2441   368
     -   -149   -500    233     43   -381    399    106   -626    210   -466   -720    275    394     45     96    359    117   -369   -294   -249 
     -    -14  -7278  -8321   -894  -1115  -1139   -873      *      * 
   324  -2298  -1937  -4181  -4075  -1890  -3704  -3525   3750  -3834   -867   -907  -3790  -3858  -3694  -3761  -3421  -2357    268  -3087  -2717   369
     -   -149   -500    233     44   -381    399    105   -627    210   -466   -721    275    393     45     97    360    117   -369   -295   -250 
     -   -609  -3400  -2002  -2463   -289  -1139   -873      *      * 
   325  -1178  -2496   3347    142  -3195  -1391   -874  -3104  -1038  -3105  -2392   -196  -1929   -558  -1750    776  -1322  -2542  -3251  -2415   377
     -   -149   -500    233     43   -381    399    106   -626    210   -466   -720    275    394     45     96    359    117   -369   -294   -249 
     -    -18  -6870  -7912   -894  -1115  -1076   -927      *      * 
   326  -2106  -1735  -4321  -3844   -682  -3926  -2980    432  -3524   2681    458  -3627  -3635  -2936  -3328  -3195  -2056   1411  -2199  -2081   378
     -   -149   -500    233     43   -381    399    106   -626    210   -466   -720    275    394     45     96    359    117   -369   -294   -249 
     -    -16  -7093  -8135   -894  -1115  -1475   -643      *      * 
   327   -351  -1042  -1722  -1672  -3028   1118  -1794  -2791  -1807  -2972  -2094  -1300    971  -1577  -2043   2776   -724  -1890  -3184  -2833   379
     -   -149   -500    233     43   -381    399    106   -626    210   -466   -720    275    394     45     96    359    117   -369   -294   -249 
     -    -16  -7093  -8135   -894  -1115  -1475   -643      *      * 
   328  -1687  -2693   1735   -553  -3759   3135  -1560  -3765  -1830  -3741  -3083   -861  -2425  -1300  -2493  -1579  -1896  -3127  -3620  -3084   380
     -   -151   -483    233     41   -381    398    104   -625    208   -465   -722    274    393     45     98    360    117   -368   -296   -243 
     -   -424  -3214  -2766  -4746    -55   -818  -1209      *      * 
   329  -1970  -1602  -4229  -3755   -768  -3829  -2928    567  -3451   2453    366  -3516  -3582  -2927  -3287  -3085  -1927   1945  -2232  -2071   418
     -   -149   -500    233     43   -381    399    106   -626    210   -466   -720    275    394     45     96    359    117   -369   -294   -249 
     -    -16  -7084  -8126   -894  -1115  -1489   -635      *      * 
   330   -287   -953  -2009  -1877  -2927   1735  -1844  -2655  -1872  -2867  -1994  -1375  -1867  -1652  -2066   2323   1590  -1784  -3115  -2793   419
     -   -149   -500    233     43   -381    399    106   -626    210   -466   -720    275    394     45     96    359    117   -369   -294   -249 
     -    -16  -7084  -8126   -894  -1115  -1489   -635      *      * 
   331  -1727  -1788  -2368  -2036   -771  -2850  -1618   -388  -1338   2619    159  -2051  -2887   1503  -1405  -2132  -1680   -799  -1821  -1447   420
     -   -149   -500    233     43   -381    399    106   -626    210   -466   -720    275    394     45     96    359    117   -369   -294   -249 
     -    -16  -7084  -8126   -894  -1115  -1489   -635      *      * 
   332   -905  -1994   -898   -313  -2437  -1773   -314  -2062    498  -2021  -1217   -510  -1878   2863   1453   -835   1360  -1723  -2157  -1685   421
     -   -149   -500    233     43   -381    399    106   -626    210   -466   -720    275    394     45     96    359    117   -369   -294   -249 
     -    -16  -7084  -8126   -894  -1115  -1489   -635      *      * 
   333   -578  -1685   1280   -116  -2554   1149   -613  -2295   -380  -2332  -1467   -354  -1721   -223   -890   1900    598  -1763  -2555  -1915   422
     -   -148   -500    233     43   -381    398    108   -627    210   -465   -721    275    395     45     96    359    118   -370   -295   -250 
     -   -623  -2255  -2823  -1863   -464   -807  -1223      *      * 
   334   1873  -1045  -2346  -2498  -3258   2907  -2367  -2982  -2634  -3268  -2420  -1711  -2030  -2306  -2644   -664   -863  -2010  -3435  -3251   428
     -   -149   -500    233     43   -381    399    106   -626    210   -466   -720    275    394     45     96    359    117   -369   -294   -249 
     -    -16  -7093  -8135   -894  -1115  -1475   -643      *      * 
   335   -386  -1058  -1716  -1779  -3097    743  -1925  -2869  -2009  -3067  -2200  -1364   3358  -1747  -2202    886   -777  -1944  -3270  -2944   429
     -   -149   -500    233     43   -381    399    106   -626    210   -466   -720    275    394     45     96    359    117   -369   -294   -249 
     -    -16  -7093  -8135   -894  -1115  -1475   -643      *      * 
   336   -564  -1462   -977   -559  -2415  -1456   -694  -2108   -172  -2174  -1346   -665    678   -323   1332   2443   -681  -1620  -2380  -1882   430
     -   -149   -500    233     43   -381    399    106   -626    210   -466   -720    275    394     45     96    359    117   -369   -294   -249 
     -    -16  -7093  -8135   -894  -1115  -1475   -643      *      * 
   337  -1238  -1876  -1647   -871  -1763  -2146   2247  -1648    484    739  -1004   -936  -2178   -135   2725  -1270  -1098  -1483  -1789  -1297   431
     -   -149   -500    233     43   -381    399    106   -626    210   -466   -720    275    394     45     96    359    117   -369   -294   -249 
     -    -16  -7093  -8135   -894  -1115  -1475   -643      *      * 
   338  -1579  -1475  -2976  -2402   -486  -3063  -1792      5  -1932   2411   2103  -2352  -2921   1399  -1966  -2169  -1495   -436  -1660  -1464   432
     -   -149   -500    233     43   -381    399    106   -626    210   -466   -720    275    394     45     96    359    117   -369   -294   -249 
     -    -16  -7093  -8135   -894  -1115  -1475   -643      *      * 
   339  -1063   -883  -3198  -2715  -1180  -2717  -2002   1854  -2451   -580   -216  -2386  -2821  -2221  -2455    599  -1073   2687  -1980  -1592   433
     -   -149   -500    233     43   -381    399    106   -626    210   -466   -720    275    394     45     96    359    117   -369   -294   -249 
     -    -16  -7093  -8135   -894  -1115   -818  -1209      *      * 
   340  -1239  -2161  -1366   -673  -2375  -2103   2037  -2076   2870  -2039   1917   -818  -2152    -82    317  -1189  -1108  -1820  -2152  -1708   434
     -   -149   -500    233     43   -381    399    106   -626    210   -466   -720    275    394     45     96    359    117   -369   -294   -249 
     -    -14  -7278  -8321   -894  -1115  -1139   -873      *      * 
   341  -3075  -3649   4058  -1481  -4406  -2708  -2474  -4829  -2929  -4653  -4268  -1831  -3257  -2332  -3526  -2888  -3235  -4361  -3917  -3831   435
     -   -149   -500    233     43   -381    399    106   -626    210   -466   -720    275    394     45     96    359    117   -369   -294   -249 
     -    -14  -7278  -8321   -894  -1115  -1139   -873      *      * 
   342  -1709  -3566   1645   2975  -3754  -1713  -1014  -3656  -1188  -3535  -2828   1511  -2218   -670  -1996  -1389  -1761  -3141  -3726  -2747   436
     -   -149   -500    233     43   -381    399    106   -626    210   -466   -720    275    394     45     96    359    117   -369   -294   -249 
     -    -14  -7278  -8321   -894  -1115  -1139   -873      *      * 
   343  -1271   2035  -2459  -1889   -184  -2394   -782  -1108  -1017  -1283   -727  -1653  -2539  -1219   1099  -1549  -1255   -998   -763   3853   437
     -   -149   -500    233     43   -381    399    106   -626    210   -466   -720    275    394     45     96    359    117   -369   -294   -249 
     -    -14  -7278  -8321   -894  -1115  -1139   -873      *      * 
   344   -590  -1942   1864    117  -2327  -1482   -269  -2059    108  -2047  -1156   -183  -1647    166    996   1250    958  -1629  -2247  -1582   438
     -   -149   -500    233     43   -381    399    106   -626    210   -466   -720    275    394     45     96    359    117   -369   -294   -249 
     -    -14  -7278  -8321   -894  -1115   -482  -1816      *      * 
   345   1568   -583  -2352  -1761   1723  -2093   -898    -88  -1478   -408   1873  -1519    726  -1209  -1492  -1152   -580     -4   -947   1032   439
     -   -149   -500    233     43   -381    399    106   -626    210   -466   -720    275    394     45     96    359    117   -369   -294   -249 
     -    -12  -7442  -8484   -894  -1115   -701  -1378      *      * 
   346   -810  -2302   1338     94  -2611   1634   -390  -2370   1017  -2315  -1419   -233    585   1331   -565   -665   -764  -1923  -2490  -1782   440
     -   -149   -500    233     43   -381    399    106   -626    210   -466   -720    275    394     45     96    359    117   -369   -294   -249 
     -    -12  -7442  -8484   -894  -1115   -701  -1378      *      * 
   347   -813  -1602  -1191  -1239  -3260  -1581  -1685  -3059  -1613  -3182  -2335    902   2961  -1404  -1977   1975  -1121  -2272  -3370  -2872   441
     -   -149   -500    233     43   -381    399    106   -626    210   -466   -720    275    394     45     96    359    117   -369   -294   -249 
     -    -12  -7442  -8484   -894  -1115   -701  -1378      *      * 
   348   -599   -802  -1584  -1006   -791  -1922   -688   -345   -775    872   1760  -1041   1146    724    705   -931   -538    906  -1214   -814   442
     -   -149   -500    233     43   -381    399    106   -626    210   -466   -720    275    394     45     96    359    117   -369   -294   -249 
     -    -12  -7442  -8484   -894  -1115   -701  -1378      *      * 
   349   -586  -1324   -845   -310  -1444  -1693   1657  -1050   -163  -1262   -504   -528    522   1531   -565   -661    705   1674  -1678  -1172   443
     -   -149   -500    233     43   -381    399    106   -626    210   -466   -721    275    394     45     96    360    117   -369   -294   -249 
     -   -415  -2016  -8484   -138  -3451   -701  -1378      *      * 
   350   -877  -2096   -385   -214  -2786   1840   -721  -2537   -430  -2536  -1671   1222  -1941   1346   -927   1568   -930  -2038  -2736  -2073   445
     -   -149   -500    233     43   -381    399    106   -626    210   -466   -720    275    394     45     96    359    117   -369   -294   -249 
     -    -12  -7442  -8484   -894  -1115   -701  -1378      *      * 
   351   -542  -1482   -665   -113  -1633    438   1311  -1269     -1   -370   -628   -370    479     55    784    972   -483    355  -1788  -1235   446
     -   -149   -500    233     43   -381    399    106   -626    210   -466   -720    275    394     45     96    359    117   -369   -294   -249 
     -    -12  -7442  -8484   -894  -1115   -701  -1378      *      * 
   352    306   -832  -1565  -1015   -891  -1851   -738   -465   -839   -770   3138  -1040    577   -693  -1091    955   -548   -329  -1301   1238   447
     -   -149   -500    233     43   -381    399    106   -626    210   -466   -720    275    394     45     96    359    117   -369   -294   -249 
     -    -12  -7442  -8484   -894  -1115   -701  -1378      *      * 
   353  -1006  -2522   2298     53  -2806  -1660   1859  -2588   -285  -2535  -1665   -287  -1910   1352   -841   1515   -976  -2141  -2714  -1975   448
     -   -149   -500    233     43   -381    399    106   -626    210   -466   -720    275    394     45     96    359    117   -369   -294   -249 
     -    -12  -7442  -8484   -894  -1115   -701  -1378      *      * 
   354   -822   -658  -2960  -2363   -687  -2400  -1322   2476  -2027   -436   1911  -1978  -2446  -1711  -1930     -7    749   1219  -1254   -902   449
     -   -149   -500    233     43   -381    399    106   -626    210   -466   -720    275    394     45     96    359    117   -369   -294   -249 
     -    -12  -7442  -8484   -894  -1115   -701  -1378      *      * 
   355  -1100  -2543   2881    854  -2793  -1695   -647  -2538   -445  -2536   1754   -332    725   -248  -1018   -938  -1078  -2134  -2768  -2038   450
     -   -149   -500    233     43   -381    399    106   -626    210   -466   -720    275    394     45     96    359    117   -369   -294   -249 
     -   -313  -7442  -2403   -894  -1115   -701  -1378      *      * 
   356  -1335  -2100   -907  -1053  -3251   3131  -1557  -3211  -1282  -3232  -2527  -1189  -2389   1800  -1553  -1380  -1564  -2612  -3170  -2751   451
     -   -149   -500    233     43   -381    399    105   -626    210   -466   -721    275    395     45     97    359    117   -369   -295   -249 
     -   -685  -1418  -8187   -115  -3703   -883  -1127      *      * 
   357   -608  -1983   -280    137  -2295  -1506   2475  -2026    177  -2009  -1122   2234  -1645   1392   -303    389    -70  -1614  -2203  -1542   453
     -   -149   -500    233     43   -381    399    106   -626    210   -466   -720    275    394     45     96    359    117   -369   -294   -249 
     -    -14  -7278  -8321   -894  -1115  -1139   -873      *      * 
   358  -1115  -2715   2454   1363  -2981  -1603   1675  -2781   -440  -2713  -1868   -215  -1924   -202  -1050   1288  -1101  -2318  -2897  -2106   454
     -   -149   -500    233     43   -381    399    106   -626    210   -466   -720    275    394     45     96    359    117   -369   -294   -249 
     -   -201  -7278  -3017   -894  -1115  -1139   -873      *      * 
   359  -1671  -1280  -4113  -3603   -988  -3671  -2781   2787  -3355    860   1981  -3305  -3462  -2918  -3227  -2871  -1620   1681  -2272  -2042   455
     -   -149   -500    233     43   -381    399    106   -626    210   -466   -720    275    394     45     96    359    117   -369   -294   -249 
     -    -16  -7093  -8135   -894  -1115  -1475   -643      *      * 
   360   -774  -1762   -453   -363  -2675   2256   -820  -2421   -504  -2471  -1656   -566   1196   2068   -900   -771   -898  -1910  -2663  -2093   456
     -   -149   -500    233     43   -381    399    106   -626    210   -466   -720    275    394     45     96    359    117   -369   -294   -249 
     -   -242  -7093  -2766   -894  -1115  -1475   -643      *      * 
   361   -903  -1377  -2357  -2458  -2762  -1641  -2259  -2223  -2326  -2658  -2168  -1940  -2303  -2266  -2336  -1151   3718  -1776  -2948  -2751   457
     -   -149   -500    233     43   -381    399    106   -626    210   -466   -720    275    394     45     96    359    117   -369   -294   -249 
     -    -18  -6870  -7912   -894  -1115  -1759   -505      *      * 
   362  -1820  -1497  -3677  -3512  -1396  -3293  -2959   3578  -3230   -392   -416  -3247  -3421  -3101  -3188  -2885  -1869    672  -2592  -2191   458
     -   -149   -500    233     43   -381    399    106   -626    210   -466   -720    275    394     45     96    359    117   -369   -294   -249 
     -    -18  -6870  -7912   -894  -1115  -1076   -927      *      * 
   363  -2533  -2882  -1859  -1941  -3225  -2639  -2051  -3658  -1535  -3439  -3050  -2078  -3068   4365  -1637  -2556  -2644  -3379  -3055  -2795   459
     -   -149   -500    233     43   -381    399    106   -626    210   -466   -720    275    394     45     96    359    117   -369   -294   -249 
     -    -16  -7093  -8135   -894  -1115  -1475   -643      *      * 
   364  -3175  -3057  -2693  -2858  -2084  -3024   5290  -4102  -2583  -3782  -3528  -2855  -3459  -2800  -2589  -3260  -3325  -3862  -2373  -1654   460
     -   -149   -500    233     43   -381    399    106   -626    210   -466   -720    275    394     45     96    359    117   -369   -294   -249 
     -    -16  -7093  -8135   -894  -1115  -1475   -643      *      * 
   365  -1637  -2246  -1311  -1330  -2096  -2139   4596  -2935  -1213  -2907  -2303  -1444   1972  -1355  -1418  -1682  -1781  -2547  -2346  -1645   461
     -   -149   -500    233     43   -381    399    106   -626    210   -466   -720    275    394     45     96    359    117   -369   -294   -249 
     -    -16  -7093  -8135   -894  -1115   -368  -2152      *      * 
   366   -941  -1737  -1077  -1029  -2628  -1708   2059  -2645  -1117  -2753  -1972  -1098   3311  -1084  -1434    781  -1157  -2093  -2815  -2205   462
     -   -149   -500    233     43   -381    399    106   -626    210   -466   -720    275    394     45     96    359    117   -369   -294   -249 
     -   -186  -7442  -3115   -894  -1115   -701  -1378      *      * 
   367    313   -692  -1773  -1225   -835  -1767   -826   -326  -1027   -697   1930  -1147  -1951   -849  -1221   1301   1590    925  -1269   -882   463
     -   -149   -500    233     43   -381    399    106   -626    210   -466   -720    275    394     45     96    359    117   -369   -294   -249 
     -   -730  -7270  -1357   -894  -1115  -1157   -858      *      * 
   368   -541  -1694   -429     88  -2104  -1414    -21  -1769    689  -1738   -913   -140  -1537   2528   1392    715   -473  -1409  -1885  -1363   464
     -   -149   -500    233     43   -381    399    106   -626    210   -466   -720    275    394     45     96    359    117   -369   -294   -249 
     -   -253  -6563  -2736   -894  -1115  -1269   -774      *      * 
   369   -365   -729  -1681  -1389  -1019  -1412  -1054   -530  -1091   -707   4062  -1156  -1840  -1040  -1221    868   -537   -408  -1575  -1123   465
     -   -149   -500    233     43   -381    399    106   -626    210   -466   -720    275    394     45     96    359    117   -369   -294   -249 
     -    -21  -6690  -7732   -894  -1115  -1929   -440      *      * 
   370   -763   -941  -1954  -1427  -1141  -1939   -975    150   -527   -707   -277  -1322  -2150   -858   1160  -1155   -790   2721  -1645  -1236   466
     -   -149   -500    233     43   -381    399    106   -626    210   -466   -720    275    394     45     96    359    117   -369   -294   -249 
     -   -230  -6690  -2863   -894  -1115  -1929   -440      *      * 
   371   1178   -589  -1146  -1022  -2255   2310  -1131  -1939  -1095  -2160  -1330   -750   1145   -909  -1359    -96   -242  -1229  -2446  -2067   467
     -   -149   -500    233     43   -381    399    106   -626    210   -466   -720    275    394     45     96    359    117   -369   -294   -249 
     -    -24  -6485  -7527   -894  -1115  -2081   -389      *      * 
   372     47   -668   -911   -811  -2284    897  -1020  -2009   -943  -2191  -1353   -644   2660   -768  -1246   1102   -267  -1294  -2448  -2028   468
     -   -149   -500    233     43   -381    399    106   -626    210   -466   -720    275    394     45     96    359    117   -369   -294   -249 
     -    -24  -6485  -7527   -894  -1115  -2081   -389      *      * 
   373   1253   -598  -1413  -1484  -2499   2819  -1530  -2155  -1638  -2459  -1661  -1007  -1512  -1401  -1775   -186   -361  -1367  -2691  -2406   469
     -   -149   -500    233     43   -381    399    106   -626    210   -466   -720    275    394     45     96    359    117   -369   -294   -249 
     -   -101  -6485  -4139   -894  -1115  -2081   -389      *      * 
   374   1305   -541  -1316  -1368  -2397   2734  -1424  -2043  -1513  -2349  -1555   -921  -1448  -1286  -1664   -125   -295  -1280  -2593  -2296   470
     -   -148   -500    233     43   -381    399    106   -626    210   -466   -720    275    394     45     96    359    117   -369   -294   -249 
     -   -114  -3835  -7451   -541  -1678  -1937   -437      *      * 
   375  -2417  -2040  -2711  -2789    872  -2769   -420  -1940  -2481  -1611  -1539  -2128  -2979  -2121  -2332  -2435  -2452  -1988    189   4468   472
     -   -149   -500    233     43   -381    399    106   -626    210   -466   -720    275    394     45     96    359    117   -369   -294   -249 
     -    -24  -6485  -7527   -894  -1115  -2081   -389      *      * 
   376  -1487  -1742  -2122  -2365  -3244   3583  -2360  -3442  -2652  -3501  -2973  -2136  -2418  -2488  -2628  -1704  -1850  -2776  -2820  -3092   473
     -   -149   -500    233     43   -381    399    106   -626    210   -466   -720    275    394     45     96    359    117   -369   -294   -249 
     -   -448  -6485  -1968   -894  -1115  -2081   -389      *      * 
   377  -1707  -1504  -2040  -2010   1168  -2240    -45  -1262  -1703  -1050   -906  -1538  -2445  -1461  -1657  -1784  -1733  -1288    488   4171   474
     -   -149   -500    233     43   -381    399    106   -626    210   -466   -720    275    394     45     96    359    117   -369   -294   -249 
     -    -32  -6069  -7111   -894  -1115  -2300   -328      *      * 
   378   1279   -424   -813   -705  -1737   -657   -797  -1265   -702  -1588   -885   -510   2595   -598   -938     19    -88   -769  -1982  -1589   475
     -   -149   -500    233     43   -381    399    105   -626    210   -466   -721    275    395     47     96    359    117   -369   -295   -249 
     -   -425  -2012  -7111  -1433   -667  -2300   -328      *      * 
   379   -345  -1303     18    220  -1722  -1085    -81  -1479    383  -1526   -795     -3   1478   2387     65   -321   -372  -1142  -1747  -1196   479
     -   -149   -500    233     43   -381    399    106   -626    210   -466   -720    275    394     45     96    359    117   -369   -294   -249 
     -    -32  -6069  -7111   -894  -1115  -1541   -607      *      * 
   380     -9   -638  -1307  -1330  -2387   2783  -1398  -2025  -1419  -2327  -1548   -947  -1522  -1244  -1586   -215   1333  -1314  -2580  -2262   480
     -   -149   -500    233     43   -381    399    106   -626    210   -466   -720    275    394     45     96    359    117   -369   -294   -249 
     -    -24  -6485  -7527   -894  -1115  -2081   -389      *      * 
   381   -486   -841  -1437  -1095   -892  -1522   -885   -366   -805   -386   2938  -1031   2484   -789   -990   -763   -590   -342  -1488  -1070   481
     -   -149   -500    233     43   -381    399    106   -626    210   -466   -720    275    394     45     96    359    117   -369   -294   -249 
     -    -24  -6485  -7527   -894  -1115  -2081   -389      *      * 
   382   1118   -512  -1360  -1240  -2360   2158  -1273  -2067  -1285  -2287  -1433   -836  -1398  -1071  -1509   1611   -204  -1266  -2556  -2207   482
     -   -149   -500    233     43   -381    399    106   -626    210   -466   -720    275    394     45     96    359    117   -369   -294   -249 
     -    -24  -6485  -7527   -894  -1115  -2081   -389      *      * 
   383   -540  -1348   -225   2085  -1345  -1415   -275   -827     32   -925   2581   -233  -1613     44   -344   -568   -511   -708  -1670  -1133   483
     -   -149   -500    233     43   -381    399    106   -626    210   -466   -720    275    394     45     96    359    117   -369   -294   -249 
     -    -24  -6485  -7527   -894  -1115  -2081   -389      *      * 
   384  -2006  -1858  -2180  -2003   1275  -2724   3238  -1704  -1613  -1390  -1173  -1552  -2770  -1391  -1644  -1938  -1937  -1694    580   3708   484
     -   -149   -500    233     43   -381    399    106   -626    210   -466   -720    275    394     45     96    359    117   -369   -294   -249 
     -   -220  -6485  -2938   -894  -1115  -2081   -389      *      * 
   385     69   -431  -1567  -1229   -958  -1289   -957    347  -1039   -562    -69  -1016    925   -915  -1205   -513   -294   2377  -1516  -1121   485
     -   -149   -500    233     43   -381    399    106   -626    210   -466   -720    275    394     45     96    359    117   -369   -294   -249 
     -    -57  -6292  -5262   -894  -1115  -1766   -502      *      * 
   386   -191  -1257   -155    237  -1778    888    -70  -1461    285  -1543   -704     -2   -221   1967   -158   -172    820  -1071  -1814  -1227   486
     -   -149   -500    233     43   -381    399    106   -626    210   -466   -720    275    394     45     96    359    117   -369   -294   -249 
     -    -25  -6459  -7501   -894  -1115  -2097   -384      *      * 
   387   -545  -1948   2349    525  -2256  -1145   -119  -2001    104  -2004  -1175    191  -1438   1460   -447   -394    822  -1589  -2227  -1506   487
     -   -149   -500    233     43   -381    399    106   -626    210   -466   -720    275    394     45     96    359    117   -369   -294   -249 
     -    -25  -6459  -7501   -894  -1115  -2097   -384      *      * 
   388   1216  -1262   -272    232  -1582     44   1657  -1246    453  -1344   -524    -11  -1357    413    977   -208   -196   -925  -1628  -1066   488
     -   -149   -500    233     43   -381    399    106   -626    210   -466   -720    275    394     45     96    359    118   -369   -294   -249 
     -   -110  -3885  -7501   -945  -1057   -990  -1010      *      * 
   389   -632  -1998   1294    279  -2172  -1395   1513  -1977     72   -452  -1136   2523  -1601    187   -451   -505   -592  -1591  -2174  -1471   491
     -   -149   -500    233     43   -381    399    106   -626    210   -466   -720    275    394     45     96    359    117   -369   -294   -249 
     -    -17  -6970  -8012   -894  -1115  -1644   -556      *      * 
   390   -638  -2065   1334    292  -2409  -1368   -250  -2163     40  -2137  -1264    -33   1826   1445   -499    986   -614  -1725  -2335  -1627   492
     -   -149   -500    233     43   -381    399    106   -626    210   -466   -720    275    394     45     96    359    117   -369   -294   -249 
     -    -17  -6970  -8012   -894  -1115  -1644   -556      *      * 
   391  -1390  -1136  -3389  -2854   1349  -2903  -1188    -34  -2497    671   4023  -2361  -2805  -1972  -2300  -2017  -1312   -318   2388     43   493
     -   -149   -500    233     43   -381    399    106   -626    210   -466   -720    275    394     45     96    359    117   -369   -294   -249 
     -    -17  -6970  -8012   -894  -1115  -1644   -556      *      * 
   392    713  -1136   -941   -735  -2580   -230  -1031  -2307   -854  -2429  -1565   1547  -1703   -703  -1253   2448   -562  -1632  -2673  -2173   494
     -   -149   -500    233     43   -381    399    106   -626    210   -466   -720    275    394     45     96    359    117   -369   -294   -249 
     -    -17  -6970  -8012   -894  -1115  -1644   -556      *      * 
   393   1659  -1002   -883   -343  -1276  -1456   -380    387   -137  -1097   -353   -492  -1637   -107   1072    774   -359   -620  -1536  -1061   495
     -   -149   -500    233     43   -381    399    106   -626    210   -466   -720    275    394     45     96    359    117   -369   -294   -249 
     -    -17  -6970  -8012   -894  -1115  -1644   -556      *      * 
   394  -1081   1868  -3318  -2701   1585  -2683  -1503    276  -2342   1587   3122  -2295  -2605  -1861  -2142  -1790  -1009     38  -1168   -890   496
     -   -149   -500    233     43   -381    399    106   -626    210   -466   -720    275    394     45     96    359    117   -369   -294   -249 
     -    -17  -6970  -8012   -894  -1115   -962  -1040      *      * 
   395  -1893  -1543  -4211  -3618   2285  -3668  -2468   2571  -3302   1102   1909  -3300  -3381  -2644  -3037  -2828  -1805   -129  -1821  -1655   497
     -   -149   -500    233     43   -381    399    106   -626    210   -466   -720    275    394     45     96    359    117   -369   -294   -249 
     -   -216  -7179  -2919   -894  -1115  -1334   -729      *      * 
   396    804  -1181   -544    662    446  -1424   -257  -1018    -17  -1213   -440   -297   1938     65   -449    -14   -349   -772  -1606  -1079   498
     -   -149   -500    233     43   -381    399    106   -626    210   -466   -720    275    394     45     96    359    117   -369   -294   -249 
     -    -17  -6980  -8022   -894  -1115  -1631   -562      *      * 
   397    543  -1113   -627    -81  -1219  -1482   1335   -829     69    626   -276   -303  -1572   1629   -335   -440    734   -619  -1452   -944   499
     -   -149   -500    233     43   -381    399    106   -626    210   -466   -720    275    394     45     96    359    117   -369   -294   -249 
     -    -17  -6980  -8022   -894  -1115  -1631   -562      *      * 
   398    459   -986   -852   -339  -1307   1257   2050   -908   -221  -1142   -388   -484  -1619   -136   -608   -447   1035    375  -1572  -1090   500
     -   -149   -500    233     43   -381    399    106   -626    210   -466   -720    275    394     45     96    359    117   -369   -294   -249 
     -    -17  -6980  -8022   -894  -1115  -1631   -562      *      * 
   399    326  -1630   -367    173  -1950  -1389   1960  -1640    368  -1673   -810   -102    706    343   1713    393   -358  -1272  -1906  -1300   501
     -   -149   -500    233     43   -381    399    106   -626    210   -466   -720    275    394     45     96    359    117   -369   -294   -249 
     -    -17  -6980  -8022   -894  -1115  -1631   -562      *      * 
   400    764   1806  -1684  -1154   -821  -1517   -763   -368   -955   -696   2131  -1025  -1780   -774  -1146   1302   1177   -199  -1241   -857   502
     -   -149   -500    233     43   -381    399    106   -626    210   -466   -720    275    394     45     96    359    117   -369   -294   -249 
     -    -17  -6980  -8022   -894  -1115  -1631   -562      *      * 
   401    285   -758  -3010  -2491  -1019  -2581  -1768   2673  -2232   -472    -71  -2192  -2662  -1991  -2245  -1729   1034   1465  -1770  -1392   503
     -   -149   -500    233     43   -381    399    106   -626    210   -466   -720    275    394     45     96    359    117   -369   -294   -249 
     -   -426  -6980  -2013   -894  -1115  -1631   -562      *      * 
   402  -1059  -2067   1538    -53  -2784  -1385   -871  -2661   -917  -2719  -2025   -351   3265   -580  -1474   -971  -1194  -2192  -2754  -2189   504
     -   -149   -500    233     43   -381    399    106   -626    210   -466   -720    275    394     45     97    360    117   -369   -294   -249 
     -   -575  -2968  -2316  -1390   -693  -1589   -583      *      * 
   403   -788  -1937   -180     73  -2379  -1435   -128  -2077   2393  -2005  -1226   1985  -1643    271    408   -674   -727  -1711  -2071  -1560   508
     -   -149   -500    233     43   -381    399    106   -626    210   -466   -720    275    394     45     96    359    117   -369   -294   -249 
     -    -25  -6459  -7501   -894  -1115  -2097   -384      *      * 
   404   -430   -568  -1921  -1598   -827  -1670  -1174   2756  -1347   -395     -2  -1362  -1995  -1235  -1452    623   -536    637  -1493  -1048   509
     -   -149   -500    233     43   -381    399    106   -626    210   -466   -720    275    394     45     96    359    117   -369   -294   -249 
     -    -25  -6459  -7501   -894  -1115  -2097   -384      *      * 
   405   -838  -2048    429   2473  -2627   1560   -489  -2417   -386  -2438  -1683    -30  -1648   -147   -923   -703   -910  -1964  -2573  -1920   510
     -   -149   -500    233     43   -381    399    106   -626    210   -466   -720    275    394     45     96    359    117   -369   -294   -249 
     -    -25  -6459  -7501   -894  -1115  -2097   -384      *      * 
   406  -1683  -1852  -2144  -2325  -2964  -1924  -2251  -3103  -2408  -3135  -2736  -2177   4037  -2372  -2404  -1899  -1998  -2663  -2661  -2817   511
     -   -149   -500    233     43   -381    399    106   -626    210   -466   -720    275    394     45     96    359    117   -369   -294   -249 
     -    -25  -6459  -7501   -894  -1115  -2097   -384      *      * 
   407   -163  -1052   -323    207  -1244  -1225     26   -872    331    -76   -253    -33   -407   1467   -100    560    978   -616  -1413   -874   512
     -   -149   -500    233     43   -381    399    106   -626    210   -466   -720    275    394     45     96    359    117   -369   -294   -249 
     -    -25  -6459  -7501   -894  -1115  -2097   -384      *      * 
   408   -597  -2013   2411    534  -2251  -1142   1920  -2090     16  -2082  -1261    194  -1462    228   -556    709   -596  -1670  -2260  -1506   513
     -   -147   -501    232     42   -381    402    105   -627    210   -467   -718    275    394     44     95    360    116   -367   -291   -250 
     -  -1146   -882  -7501  -2192   -356  -1440   -663      *      * 
   409    -97   -818  -1195  -1066  -2550   1666  -1247  -2287  -1172  -2457  -1598   -856   1717   -988  -1474   1901   -424  -1512  -2697  -2288   526
     -   -149   -500    233     43   -381    399    106   -626    210   -466   -720    275    394     45     96    359    117   -369   -294   -249 
     -    -20  -6737  -7779   -894  -1115  -1888   -454      *      * 
   410   -101   -715  -1438  -1135  -1885  -1057  -1093  -1427  -1027  -1758  -1008   -908    172   -898  -1285   2647   -368    542  -2174  -1763   527
     -   -149   -500    233     43   -381    399    106   -626    210   -466   -720    275    394     45     96    359    117   -369   -294   -249 
     -    -20  -6737  -7779   -894  -1115  -1888   -454      *      * 
   411    415  -1203   -692   -104  -1362  -1495   -127    871    366  -1114   -369   -302  -1579   1180   1927   -485   -362   -714  -1501  -1021   528
     -   -149   -500    233     43   -381    399    106   -626    210   -466   -720    275    394     45     96    359    117   -369   -294   -249 
     -    -20  -6737  -7779   -894  -1115  -1888   -454      *      * 
   412    804   -756  -1132   -714  -1585   1273   -731  -1191   -612     52   -677   -671  -1552   -495   -942   1653   -297   -821  -1855  -1415   529
     -   -149   -500    233     43   -381    399    106   -626    210   -466   -720    275    394     45     96    359    117   -369   -294   -249 
     -    -20  -6737  -7779   -894  -1115  -1888   -454      *      * 
   413   1354   -674  -1706  -1574  -2615    801  -1548  -2334  -1581  -2553  -1686  -1086  -1586  -1357  -1780   2565   -384  -1484  -2809  -2483   530
     -   -149   -500    233     43   -381    399    106   -626    210   -466   -720    275    394     45     96    359    117   -369   -294   -249 
     -    -20  -6737  -7779   -894  -1115  -1888   -454      *      * 
   414   1635   -629  -1497  -1087  -1003  -1263   -797   -792   -874  -1077   -383   -916  -1669   -761  -1083    683   -352   -532   4036   -903   531
     -   -149   -500    233     43   -381    399    106   -626    210   -466   -720    275    394     45     96    359    117   -369   -294   -249 
     -    -20  -6737  -7779   -894  -1115  -1888   -454      *      * 
   415  -1829  -1764  -3071  -2933   -986  -2688  -2235   -436  -2447    -57   4825  -2683  -2963  -2389  -2381  -2336  -1942   -754  -2009  -1661   532
     -   -149   -500    233     43   -381    399    106   -626    210   -466   -720    275    394     45     96    359    117   -369   -294   -249 
     -   -302  -6737  -2476   -894  -1115  -1888   -454      *      * 
   416  -1107   -835  -3209  -2652   1393  -2804  -1605    829  -2352   1626    795  -2348  -2672  -1901  -2229  -1940  -1043   2017  -1205   -832   533
     -   -149   -500    233     43   -381    399    106   -626    210   -466   -720    275    394     45     96    359    117   -369   -294   -249 
     -    -25  -6459  -7501   -894  -1115  -2097   -384      *      * 
   417   -312  -1439   -233    248  -1808  -1242     33  -1479    553  -1520   -687     -2   1689   1028    982    617   -271  -1127  -1751  -1185   534
     -   -149   -500    233     43   -381    398    107   -626    210   -466   -721    275    394     49     96    359    117   -369   -295   -249 
     -   -312  -2402  -7501  -1559   -598   -247  -2668      *      * 
   418    410  -1573  -2671  -2893  -3652  -1784  -2803  -3382  -3018  -3663  -2920  -2189   3904  -2774  -3003  -1222  -1420  -2497  -3777  -3631   542
     -   -149   -500    233     43   -381    399    106   -626    210   -466   -720    275    394     45     96    359    117   -369   -294   -249 
     -    -12  -7429  -8472   -894  -1115   -743  -1313      *      * 
   419   -686  -1337  -2204  -2385  -3589    483  -2485  -3395  -2698  -3604  -2721  -1806   3665  -2365  -2798    431  -1111  -2346  -3766  -3507   543
     -   -149   -500    233     43   -381    399    106   -626    210   -466   -720    275    394     45     96    359    117   -369   -294   -249 
     -    -12  -7429  -8472   -894  -1115   -743  -1313      *      * 
   420    520  -1216   -981   -449  -1403  -1676   1696  -1007   -325     90   -486   -629   2195   -247   -719    138    -84   -792  -1672  -1185   544
     -   -149   -500    233     43   -381    399    106   -626    210   -466   -720    275    394     45     96    359    117   -369   -294   -249 
     -    -12  -7429  -8472   -894  -1115   -743  -1313      *      * 
   421   -569  -1973   -424    115  -2289    311   1708  -2018    246  -1986  -1080   -186   -229   1088   1158   1413   -508  -1596  -2169  -1511   545
     -   -149   -500    233     43   -381    399    106   -626    210   -466   -720    275    394     45     96    359    117   -369   -294   -249 
     -   -382  -7429  -2140   -894  -1115   -743  -1313      *      * 
   422   -404   -400  -1941  -1354   -378   -237   -672   1146  -1099    990    402  -1197  -1904    -57  -1177    570   -347   1102   -851   -482   546
     -   -149   -500    233     43   -381    399    106   -626    210   -466   -720    275    394     45     96    359    117   -369   -294   -249 
     -   -386  -7063  -2139   -894  -1115  -1519   -619      *      * 
   423   -314  -1269   -415    132  -1468    559    -33  -1104    375    267   -440   -113  -1450    770   1224    448   -256   -835  -1569  -1029   547
     -   -149   -500    233     43   -381    399    106   -626    210   -466   -720    275    394     45     96    359    117   -369   -294   -249 
     -    -21  -6698  -7741   -894  -1115  -1922   -442      *      * 
   424   -846  -1765   -404   -290  -2327  -1491   -617  -2155   -133  -2162  -1448   -496   2463   2761   -418   -825   -911  -1772  -2294  -1773   548
     -   -149   -500    233     43   -381    399    106   -626    210   -466   -720    275    394     45     96    359    117   -369   -294   -249 
     -    -21  -6698  -7741   -894  -1115  -1922   -442      *      * 
   425    752  -1110   -583   -442  -2068  -1169   -719  -1722   -439  -1891  -1134   -520   2938    570   -759   -438   -520  -1278  -2218  -1726   549
     -   -149   -500    233     43   -381    399    106   -626    210   -466   -720    275    394     45     96    359    117   -369   -294   -249 
     -    -21  -6698  -7741   -894  -1115  -1922   -442      *      * 
   426    109  -1056   -484     36  -1253  -1325   -112   -869    168  -1058   1985   -184   1357   1404   -245     96   -218   -630  -1457   -938   550
     -   -149   -500    233     43   -381    399    106   -626    210   -466   -720    275    394     45     96    359    117   -369   -294   -249 
     -    -56  -6698  -5122   -894  -1115  -1922   -442      *      * 
   427    213  -1062   -479     35  -1284  -1307   -114   -898    182  -1081   1967   -181  -1449   1921   -225    907   -219   -652  -1481   -960   551
     -   -149   -500    233     43   -381    399    106   -626    210   -466   -720    275    394     45     96    359    117   -369   -294   -249 
     -    -21  -6663  -7706   -894  -1115  -1951   -432      *      * 
   428   -337  -1322   -299    171  -1504  -1331    -47  -1145    337    304   -489   1355  -1453   1995    -69   -325    213   -876  -1615  -1056   552
     -   -149   -500    233     43   -381    399    106   -626    210   -466   -720    275    394     45     96    359    117   -369   -294   -249 
     -    -21  -6663  -7706   -894  -1115  -1951   -432      *      * 
   429     71  -1318   -280    200  -1524  -1306    -32  -1168    339  -1292   1905   1387  -1429   1986    -85   -290   -257   -887  -1626  -1060   553
     -   -149   -500    233     43   -381    399    106   -626    210   -466   -720    275    394     45     96    359    117   -369   -294   -249 
     -    -21  -6663  -7706   -894  -1115  -1951   -432      *      * 
   430     70  -1539   -133    333  -1834  -1250   2056  -1534    429  -1572   -712     47    911   1839    -30    130   -254  -1167  -1812  -1189   554
     -   -149   -500    233     43   -381    399    106   -626    210   -466   -720    275    394     45     96    359    117   -369   -294   -249 
     -    -49  -6663  -5409   -894  -1115  -1951   -432      *      * 
   431   -254  -1013   -512     19  -1162  -1343    -97   -761    193   -950   2021   -195   -440   1881   -198   -324   1080   -547  -1388   -883   555
     -   -149   -500    233     43   -381    399    106   -626    210   -466   -720    275    394     45     96    359    117   -369   -294   -249 
     -    -45  -6636  -5607   -894  -1115  -1973   -424      *      * 
   432   -372  -1628   -265    264  -1986  -1308     43  -1674    596  -1662   -800     -3   -411   1967   1400    941   -312  -1292  -1849  -1260   556
     -   -149   -500    233     43   -381    399    106   -626    210   -466   -720    275    394     45     96    359    117   -369   -294   -249 
     -    -22  -6613  -7655   -894  -1115  -1990   -418      *      * 
   433    260  -1382   -245     39  -1996  -1217   -274  -1673    134  -1753   -951   -176   1240   2755   -243   -369   -428  -1277  -2018  -1453   557
     -   -149   -500    233     43   -381    399    106   -626    210   -466   -720    275    394     45     96    359    117   -369   -294   -249 
     -    -22  -6613  -7655   -894  -1115  -1844   -471      *      * 
   434     88  -1736   -265    222  -2096  -1363     -2  -1776   1532  -1750   -894    -45   -412   2497    240   -371   -401  -1396  -1921  -1341   558
     -   -149   -500    233     43   -381    399    106   -626    210   -466   -720    275    394     45     96    359    117   -369   -294   -249 
     -    -21  -6663  -7706   -894  -1115  -1951   -432      *      * 
   435    131  -1376   -298    -73  -2059  -1241   -393  -1735      4  -1828  -1045   -268   2354   2110   -352   -439   -506  -1333  -2102  -1551   559
     -   -149   -500    233     43   -381    399    106   -626    210   -466   -720    275    394     45     96    359    117   -369   -294   -249 
     -    -21  -6663  -7706   -894  -1115  -1951   -432      *      * 
   436    103   -942   -634   -131  -1081  -1390   -194   -662     69   -857   2911   -314    -52   1665   -285   -405   -260   -475  -1357   -878   560
     -   -149   -500    233     43   -381    399    106   -626    210   -466   -720    275    394     45     96    359    117   -369   -294   -249 
     -    -92  -6663  -4267   -894  -1115  -1951   -432      *      * 
   437   -418  -1381   -186     -9  -2063  -1198   -365  -1783     20  -1864  -1070   -211   2517   1725   -340    178   -499  -1364  -2099  -1533   561
     -   -149   -500    233     43   -381    399    106   -626    210   -466   -720    275    394     45     96    359    117   -369   -294   -249 
     -    -22  -6594  -7636   -894  -1115  -2005   -413      *      * 
   438   -492  -1522   -147     48  -2122  -1249   -301  -1857    152  -1902  -1107   -176    529   3131   -192   -116   -542  -1447  -2103  -1525   562
     -   -149   -500    233     43   -381    399    106   -626    210   -466   -720    275    394     45     96    359    117   -369   -294   -249 
     -    -22  -6594  -7636   -894  -1115  -2005   -413      *      * 
   439   -302  -1347   -234    123  -1917  -1189   -175  -1598    224  -1674   -844   -105   -279   2893   -180    209    321  -1201  -1931  -1356   563
     -   -149   -500    233     43   -381    399    106   -626    210   -466   -720    275    394     45     96    359    117   -369   -294   -249 
     -   -338  -6594  -2333   -894  -1115  -2005   -413      *      * 
   440   -507  -1384   -135    -13  -1883  -1194   -327  -1675    115  -1726  -1026   -212   2590   1759   -178   -507   -574  -1328  -1927  -1398   564
     -   -149   -500    233     43   -381    399    106   -626    210   -466   -720    275    394     45     96    359    117   -369   -294   -249 
     -    -28  -6283  -7326   -894  -1115  -2199   -354      *      * 
   441   -241   -956   -452     35  -1036  -1292    -44   -638    317   -745   2295   -162   -286   2005    -14   -319   -198   -471  -1302   -807   565
     -   -149   -500    233     43   -381    399    106   -626    210   -466   -720    275    394     45     96    359    117   -369   -294   -249 
     -   -148  -6283  -3567   -894  -1115  -2199   -354      *      * 
   442   -102   -991   -179    185  -1469  -1031    -47  -1105    309  -1253   -473    -12   1073   1190    -70   -135   1505   -780  -1591  -1056   566
     -   -149   -500    233     43   -381    399    106   -626    210   -466   -720    275    394     45     96    359    117   -369   -294   -249 
     -    -30  -6166  -7208   -894  -1115  -2257   -339      *      * 
   443    -95   -700   -511    -54   -949  -1169   -104   -412    147   -746    -40   -202  -1361   1714   -186    168    104   1273  -1234   -761   567
     -   -149   -500    233     43   -381    399    106   -626    210   -466   -720    275    394     45     96    359    117   -369   -294   -249 
     -   -132  -6166  -3770   -894  -1115  -2257   -339      *      * 
   444   -528  -1545    -40    236  -1288  -1259   2816  -1517    668  -1499   -773      5  -1445   2100    414   -450   -467  -1229  -1404   -710   568
     -   -149   -500    233     43   -381    399    106   -626    210   -466   -720    275    394     45     96    359    117   -369   -294   -249 
     -    -32  -6067  -7109   -894  -1115  -1872   -460      *      * 
   445  -1170  -1810   -594   -548  -1970  -1578   -713  -2087   -159  -1996  -1514   -721  -1938   3817   -332  -1164  -1223  -1851  -1984  -1527   569
     -   -149   -500    233     43   -381    399    106   -626    210   -466   -720    275    394     45     96    359    117   -369   -294   -249 
     -    -28  -6290  -7332   -894  -1115  -2196   -355      *      * 
   446   -250   -865   -596    -90   -922  -1338   -109   -451    228   -580   2335   -261  -1464   1992    -79   -370    360   -321  -1248   -781   570
     -   -149   -500    233     43   -381    399    106   -626    210   -466   -720    275    394     45     96    359    117   -369   -294   -249 
     -    -28  -6290  -7332   -894  -1115  -2196   -355      *      * 
   447   -186  -1251    -39    288  -1788  -1055    -39  -1490    341  -1559   -731     50    241   2057    -75   1239   -214  -1093  -1808  -1218   571
     -   -149   -500    233     43   -381    399    107   -626    210   -466   -720    275    395     46     96    359    117   -369   -294   -249 
     -  -1082  -1112  -3944   -160  -3250  -1153   -862      *      * 
   448    728   -798   -768   -227   -915  -1417   2040   -503    -86    419    -30   -386  -1537      0   -451    258    850   -321  -1227   -761   573
     -   -149   -500    233     43   -381    399    106   -626    210   -466   -720    275    394     45     96    359    117   -369   -294   -249 
     -    -20  -6754  -7797   -894  -1115  -1681   -539      *      * 
   449   -782  -1915   -627   -118  -2340  -1613   -180  -1994    601  -1936  -1128   -333   1064   2878   1214   -696   -700  -1643  -2057  -1565   574
     -   -149   -500    233     43   -381    399    106   -626    210   -466   -720    275    394     45     96    359    117   -369   -294   -249 
     -    -19  -6815  -7857   -894  -1115  -1159   -857      *      * 
   450    916  -1075   -903   -442  -1494  -1430   -532  -1096   -310   -160   -573   -570  -1689    390   -678   2138   -442   -828  -1745  -1261   575
     -   -149   -500    233     43   -381    399    106   -626    210   -466   -720    275    394     45     96    359    117   -369   -294   -249 
     -    -16  -7036  -8078   -894  -1115  -1557   -599      *      * 
   451   -395  -1189   -720   -218  -1524  -1442   -362  -1104    -77  -1325   -555   -409  -1631   2555   -477    385    982    706  -1722  -1209   576
     -   -149   -500    233     43   -381    399    106   -626    210   -466   -720    275    394     45     96    359    117   -369   -294   -249 
     -    -16  -7036  -8078   -894  -1115  -1557   -599      *      * 
   452    149  -1403   -548   -109  -2071    843   2099  -1766    -71  -1851   -997   -319    993     -1   -531   1337   -429  -1334  -2118  -1534   577
     -   -149   -500    233     43   -381    399    106   -626    210   -466   -720    275    394     45     96    359    117   -369   -294   -249 
     -    -16  -7036  -8078   -894  -1115  -1557   -599      *      * 
   453   1383  -1344   -479     39  -1553  -1424   -176  -1208    137  -1354   -550   -213   -569   1642   -312    352   -341   -929  -1694   1252   578
     -   -149   -500    233     43   -381    399    106   -626    210   -466   -720    275    394     45     96    359    117   -369   -294   -249 
     -    -16  -7036  -8078   -894  -1115  -1557   -599      *      * 
   454    918   -620  -1338   -776   -671  -1655   -507   -225   -600    150   2007   -813    675   -454   -859   -237   1154    -93  -1079   -671   579
     -   -149   -500    233     43   -381    399    106   -626    210   -466   -720    275    394     45     96    359    117   -369   -294   -249 
     -    -16  -7036  -8078   -894  -1115  -1557   -599      *      * 
   455   -483   -639  -1527   -962   1308  -1813   2415   -197   -764   -489   2053   -954    137    108   -978   -828   -423    -86   -791   1579   580
     -   -149   -500    233     43   -381    399    106   -626    210   -466   -720    275    394     45     96    359    117   -369   -294   -249 
     -    -16  -7036  -8078   -894  -1115  -1557   -599      *      * 
   456    811  -1462   -384   1028  -1697  -1388   -107  -1362    237   -436   -632   -124    682    292   -237    636    485  -1048  -1773  -1181   581
     -   -149   -500    233     43   -381    399    106   -626    210   -466   -720    275    394     45     96    359    117   -369   -294   -249 
     -    -16  -7036  -8078   -894  -1115  -1129   -882      *      * 
   457   -488  -1131   -811   -287  -1219  -1608   3198   -835    -94    571   -319   -481  -1711    411   -457    231    468   -642  -1485   -994   582
     -   -149   -500    233     43   -381    399    106   -626    210   -466   -720    275    394     45     96    359    117   -369   -294   -249 
     -    -15  -7154  -8196   -894  -1115  -1377   -701      *      * 
   458    181  -1034  -2037  -2019  -3072  -1251  -2011  -2805  -2079  -3032  -2168  -1481   2965  -1845  -2234   2146   -771  -1903  -3268  -2959   583
     -   -149   -500    233     43   -381    399    106   -626    210   -466   -720    275    394     45     96    359    117   -369   -294   -249 
     -    -15  -7154  -8196   -894  -1115   -397  -2054      *      * 
   459   -771   -992  -1570    914  -1035  -2063   -903   -192   -950    313   -173  -1165    548   -827  -1212  -1110   -726   2290  -1504  -1090   584
     -   -149   -500    233     43   -381    399    106   -626    210   -466   -720    275    394     45     96    359    117   -369   -294   -249 
     -    -12  -7442  -8484   -894  -1115   -701  -1378      *      * 
   460  -1516  -1531  -3073  -2678  -1118  -2841  -2103    821  -2284    436   -194  -2467   3414  -2160  -2331  -2068  -1568   -225  -2115  -1729   585
     -   -149   -500    233     43   -381    399    106   -626    210   -466   -720    275    394     45     96    359    117   -369   -294   -249 
     -    -12  -7442  -8484   -894  -1115   -701  -1378      *      * 
   461  -1138  -1613  -1496   -994   1747    501   3300  -1312   -844  -1426   -805  -1090  -2309   1260  -1182  -1233  -1074  -1161   -755   1724   586
     -   -149   -500    233     43   -381    399    106   -626    210   -466   -720    275    394     45     96    359    117   -369   -294   -249 
     -    -12  -7442  -8484   -894  -1115   -701  -1378      *      * 
   462    254  -1701   -538    -24    690   1223   -303  -1654     48  -1738   -893   1244  -1685   1256   -432    519   -516  -1317  -2024  -1419   587
     -   -149   -500    233     43   -381    399    106   -626    210   -466   -720    275    394     45     96    359    117   -369   -294   -249 
     -    -12  -7442  -8484   -894  -1115   -701  -1378      *      * 
   463    615   -800  -1986  -1460  -1008    -28  -1025   -518  -1256   -873   2672  -1325   2067  -1068  -1426   -943   -626    828  -1444  -1065   588
     -   -149   -500    233     43   -381    399    106   -626    210   -466   -720    275    394     45     96    359    117   -369   -294   -249 
     -    -12  -7442  -8484   -894  -1115   -701  -1378      *      * 
   464    811  -1205  -2519  -2324  -2234  -1737  -2028    404  -2142  -1913  -1370  -1841   3463  -1984  -2245  -1036  -1036  -1025  -2716  -2362   589
     -   -149   -500    233     43   -381    399    106   -626    210   -466   -720    275    394     45     96    359    117   -369   -294   -249 
     -    -12  -7442  -8484   -894  -1115   -701  -1378      *      * 
   465   -542  -1552   -602    527  -1715   1168   1626    398     36  -1499   1472    695  -1687     94   -427    274   -482  -1087  -1840  -1271   590
     -   -149   -500    233     43   -381    399    106   -626    210   -466   -720    275    394     45     96    359    117   -369   -294   -249 
     -    -12  -7442  -8484   -894  -1115   -701  -1378      *      * 
   466   -745  -1146  -1312   -784  -1071  -1948   -677   -649   -526    922   2875   1647  -2026   1165   -815   -960   -683   -567  -1495  -1059   591
     -   -149   -500    233     43   -381    399    106   -626    210   -466   -720    275    394     45     96    359    117   -369   -294   -249 
     -   -284  -7442  -2534   -894  -1115   -701  -1378      *      * 
   467    282   -923   -998   -447  -1000  -1633   -411   -572   -302    587   -125   -599   1546   1282   -656   -211   -389    385  -1333   -879   592
     -   -149   -500    233     43   -381    399    106   -626    210   -466   -720    276    394     45     96    360    118   -369   -294   -249 
     -   -793  -2348  -2143   -196  -2978   -408  -2021      *      * 
   468  -1081  -1789  -1037  -1312  -3437   3304  -1931  -3460  -2048  -3565  -2811   1007  -2327  -1747  -2366  -1197  -1431  -2615  -3460  -3065   594
     -   -149   -501    232     42   -382    398    111   -625    209   -466   -721    274    395     46     96    360    117   -369   -295   -245 
     -   -361  -2198  -8189  -3071   -183  -1191   -831      *      * 
   469    511  -1728   -354     21  -2191    -72   1912  -1901     -6  -1947  -1087   1253   2013     67   -491   -489   -545  -1494  -2192  -1564   608
     -   -149   -500    233     43   -381    399    106   -626    210   -466   -720    275    394     45     96    359    117   -369   -294   -249 
     -    -15  -7195  -8237   -894  -1115  -1306   -748      *      * 
   470   -800   -690  -2635  -2043   -303  -2292  -1061     45  -1711   1184   3404  -1757    106  -1407  -1668  -1367   -738     -9   -973   1550   609
     -   -149   -500    233     43   -381    399    106   -626    210   -466   -720    275    394     45     96    359    117   -369   -294   -249 
     -    -15  -7195  -8237   -894  -1115  -1306   -748      *      * 
   471   -604  -2078   1046    225  -2388  -1461   1910  -2139    210  -2083  -1180   2321  -1609   1079    619   -469   -550  -1697  -2251  -1563   610
     -   -149   -500    233     43   -381    399    106   -626    210   -466   -720    275    394     45     96    359    117   -369   -294   -249 
     -    -15  -7195  -8237   -894  -1115  -1306   -748      *      * 
   472    287  -1211   -790   -268  -1429  -1551   -383  -1031   -122  -1234   1754   -466   2186   1368   -519   -548      4   -800  -1658  -1156   611
     -   -149   -500    233     43   -381    399    106   -626    210   -466   -720    275    394     45     96    359    117   -369   -294   -249 
     -   -214  -7195  -2934   -894  -1115  -1306   -748      *      * 
   473   -647  -1940    -38    154  -2416   1767   -345  -2154    -25  -2152  -1295   1418    370   1647   -516   -546   -652  -1713  -2358  -1690   612
     -   -149   -500    233     43   -381    399    106   -626    210   -466   -720    275    394     45     96    359    117   -369   -294   -249 
     -    -17  -6998  -8040   -894  -1115  -1609   -573      *      * 
   474   -278   -922  -1777  -1708  -2694  -1160  -1706  -2368  -1698  -2622  -1804  -1279   3286  -1532  -1875    182   1490  -1625  -2915  -2572   613
     -   -149   -500    233     43   -381    399    106   -626    210   -466   -720    275    394     45     96    359    117   -369   -294   -249 
     -   -632  -6998  -1527   -894  -1115  -1609   -573      *      * 
   475   -330   -358  -1797  -1260   -309    560   -694   1641   -995     93   2517  -1128  -1835   -808  -1102   -821   -306    566   -910   -541   614
     -   -149   -500    233     43   -381    399    106   -626    210   -466   -720    275    394     45     96    359    117   -369   -294   -249 
     -    -26  -6392  -7434   -894  -1115  -2139   -372      *      * 
   476    724  -1177   -186    141  -1747  -1096   -146  -1409    222  -1519   -718    -69   1580   1936   -173   -218   -256  -1036  -1815  -1257   615
     -   -149   -500    233     43   -381    399    106   -626    210   -466   -720    275    394     45     96    359    117   -369   -294   -249 
     -    -26  -6392  -7434   -894  -1115   -768  -1276      *      * 
   477   -398   -795  -1086   -538   -863    370   -429   -425   -381   -715   1878   -654  -1727   1262   -702    231   -354   1460  -1225   -789   616
     -   -149   -500    233     43   -381    399    106   -626    210   -466   -720    275    394     45     96    359    117   -369   -294   -249 
     -    -16  -7080  -8122   -894  -1115  -1495   -632      *      * 
   478    741   -539  -2056  -1501   -537  -1859   -859      1  -1234    711   3376  -1318  -1994  -1018  -1316    163   -474     69  -1060   -700   617
     -   -149   -500    233     43   -381    399    106   -626    210   -466   -720    275    394     45     96    359    117   -369   -294   -249 
     -    -16  -7080  -8122   -894  -1115  -1066   -937      *      * 
   479   1787  -1544   -735   -429  -2369  -1475   -717  -2052   -361  -2150  -1329   -596    955   2621   -749   -634   -707  -1599  -2415  -1867   618
     -   -149   -500    233     43   -381    399    106   -626    210   -466   -720    275    394     45     96    359    117   -369   -294   -249 
     -    -15  -7195  -8237   -894  -1115  -1306   -748      *      * 
   480   -573   -963  -1206   -663   1094  -1794   -524   -501   -473   -641   1925   -785   1506   2087   -783   -794   -518   -404  -1250   -750   619
     -   -149   -500    233     43   -381    399    106   -626    210   -466   -720    275    394     45     96    359    117   -369   -294   -249 
     -    -15  -7195  -8237   -894  -1115  -1306   -748      *      * 
   481   -451  -1428   -573    -64  -1727   -161   -289  -1379     31  -1514   1679   -307   1476    978   -418   1298   -429  -1075  -1848  -1287   620
     -   -149   -500    233     43   -381    399    106   -626    210   -466   -720    275    394     45     96    359    117   -369   -294   -249 
     -    -15  -7195  -8237   -894  -1115  -1306   -748      *      * 
   482   1130  -1256  -2338  -2477  -3250  -1484  -2397  -2919  -2553  -3220  -2464  -1829   3665  -2327  -2592   -888  -1073  -2097  -3428  -3218   621
     -   -149   -500    233     43   -381    399    106   -626    210   -466   -720    275    394     45     96    359    117   -369   -294   -249 
     -  -1132  -7195   -897   -894  -1115  -1306   -748      *      * 
   483   -615  -1202   -563   -224    203  -1510     96   -942    136   -950   -399   -348  -1652   2123   -114   -645   -562   -796   -335   2571   622
     -   -149   -500    233     43   -381    399    106   -626    210   -466   -720    275    394     45     96    359    117   -369   -294   -249 
     -    -32  -6094  -7136   -894  -1115  -2289   -330      *      * 
   484     -6   -441   -984   -588   -715  -1079   -429   -216   -358   -467   2704   -539  -1416   -306   -594   1438   -114    -64  -1176   -713   623
     -   -149   -500    233     43   -381    399    106   -626    210   -466   -720    275    394     45     96    359    117   -369   -294   -249 
     -    -32  -6094  -7136   -894  -1115  -2289   -330      *      * 
   485    -94   -450  -1268   -956   -912  -1164   -780    192   -766   -526    -69   -818   1773   -688   -965   -408   -248   1882  -1447  -1022   624
     -   -149   -500    233     43   -381    399    106   -626    210   -466   -720    275    394     45     96    359    117   -369   -294   -249 
     -    -32  -6094  -7136   -894  -1115   -198  -2966      *      * 
   486   -968  -1794   -992  -1006  -3078  -1693  -1422  -2859  -1138  -2950  -2154  -1085   3441    800  -1450    744  -1203  -2238  -3136  -2617   625
     -   -149   -500    233     43   -381    399    106   -626    210   -466   -720    275    394     45     96    359    117   -369   -294   -249 
     -    -12  -7442  -8484   -894  -1115   -701  -1378      *      * 
   487  -1301  -2434   -641   -458  -2604  -1960   1976  -2576   -176  -2535  -1762   -710   2805   2306   -458  -1201  -1271  -2212  -2547  -1917   626
     -   -149   -500    233     43   -381    399    106   -626    210   -466   -720    275    394     45     96    359    117   -369   -294   -249 
     -    -12  -7442  -8484   -894  -1115   -701  -1378      *      * 
   488    247  -1333   -774   -220  -1441  -1656   1674  -1057   -106    -43   1536   -454  -1741   1684   -536    688    552   -837  -1663  -1143   627
     -   -149   -500    233     43   -381    399    106   -626    210   -466   -720    275    394     45     96    359    117   -369   -294   -249 
     -    -12  -7442  -8484   -894  -1115   -701  -1378      *      * 
   489    107  -2011   -354   1194  -2320  -1519   1648  -2063    209  -2023  -1109   -160    979   1886   -296    554   -509  -1628  -2204  -1526   628
     -   -149   -500    233     43   -381    399    106   -626    210   -466   -720    275    394     45     96    359    117   -369   -294   -249 
     -   -178  -7442  -3181   -894  -1115   -701  -1378      *      * 
   490   2276  -1094  -2075  -1745  -2749  -1352  -1696  -2439  -1633  -2650  -1802  -1388    515  -1465  -1894   1641   1236  -1731  -2948  -2578   629
     -   -149   -500    233     43   -381    399    106   -626    210   -466   -720    275    394     45     96    359    117   -369   -294   -249 
     -    -14  -7278  -8321   -894  -1115  -1139   -873      *      * 
   491   -545  -1450   -677   -187  -1718  -1567   -383    553    -54  -1508   -722   -418     73   2708   -471    944   -522  -1068  -1868  -1325   630
     -   -149   -500    233     43   -381    399    106   -626    210   -466   -720    275    394     45     96    359    117   -369   -294   -249 
     -    -14  -7278  -8321   -894  -1115  -1139   -873      *      * 
   492   -523  -1836   -349    110  -2232    -14   -239  -1956    140  -1959  -1068   1958    651   1012   -358    -80   1307  -1533  -2171  -1517   631
     -   -149   -500    233     43   -381    399    106   -626    210   -466   -720    275    394     45     96    359    117   -369   -294   -249 
     -    -14  -7278  -8321   -894  -1115  -1139   -873      *      * 
   493    915  -1102  -2336  -2306  -3197  -1341  -2208  -2927  -2321  -3162  -2291  -1656   3256  -2064  -2441   1457   -861  -2001  -3403  -3124   632
     -   -149   -500    233     43   -381    399    106   -626    210   -466   -720    275    394     45     96    359    117   -369   -294   -249 
     -    -14  -7278  -8321   -894  -1115   -482  -1816      *      * 
   494    790  -1869    876    -36    780  -1619   -392  -1785    -81  -1864  -1038   -328  -1775   2800   -572   -637   -659  -1457  -2125  -1485   633
     -   -149   -500    233     43   -381    399    106   -626    210   -466   -720    275    394     45     96    359    117   -369   -294   -249 
     -    -12  -7442  -8484   -894  -1115   -701  -1378      *      * 
   495   -591  -1265  -1711  -1359  -2401   1955  -1405  -2055  -1281  -2271   1276  -1244   2201  -1157  -1599   1161   -827  -1565  -2631  -2201   634
     -   -149   -500    233     43   -381    399    106   -626    210   -466   -720    275    394     45     96    359    117   -369   -294   -249 
     -    -12  -7442  -8484   -894  -1115   -701  -1378      *      * 
   496    558  -1487   -764   -252  -1816  -1592   -461  -1469   -167  -1620   -814   1689  -1762   -100   -616    952   1454  -1167  -1964   1114   635
     -   -149   -500    233     43   -381    399    106   -626    210   -466   -720    275    394     45     96    359    117   -369   -294   -249 
     -    -12  -7442  -8484   -894  -1115   -701  -1378      *      * 
   497   -597  -1635   -610   -127  -1907   1462   1751  -1576    -57  -1694   1539    586  -1742     -2   -516   1177   -566  -1264  -2006  -1425   636
     -   -149   -500    233     43   -381    399    106   -626    210   -466   -720    275    394     45     96    359    117   -369   -294   -249 
     -    -12  -7442  -8484   -894  -1115   -701  -1378      *      * 
   498    816   -966  -1258   -703  -1043   -362   -599   -615   -557   -898   1696   -820  -1891    647   -885   1111   -519   1276  -1403   -965   637
     -   -149   -500    233     43   -381    399    106   -626    210   -466   -720    275    394     45     96    359    117   -369   -294   -249 
     -    -12  -7442  -8484   -894  -1115   -701  -1378      *      * 
   499   -712  -1493   -791   -375   2036   -275   3122  -1316   -346  -1493   -742    993  -1892   -258   -769    122   -684  -1080  -1665  -1005   638
     -   -149   -500    233     43   -381    399    106   -626    210   -466   -720    275    394     45     96    359    117   -369   -294   -249 
     -    -12  -7442  -8484   -894  -1115   -701  -1378      *      * 
   500   -573  -1861   -464     28  -2241    182   2485  -1958     81  -1973  -1087   1179    160    135   -413    331   1385  -1548  -2196  -1551   639
     -   -149   -500    233     43   -381    399    106   -626    210   -466   -720    275    394     45     96    359    117   -369   -294   -249 
     -    -12  -7442  -8484   -894  -1115   -701  -1378      *      * 
   501   2104  -1442  -1350  -1054  -2811    452  -1296  -2526  -1090  -2651  -1786   1437   1816   -960  -1490   -726   -342  -1886  -2906  -2408   640
     -   -149   -500    233     43   -381    399    106   -626    210   -466   -720    275    394     45     96    359    117   -369   -294   -249 
     -    -12  -7442  -8484   -894  -1115   -701  -1378      *      * 
   502   -580   -770  -1589  -1018    964  -1912   -690    596   -832    529     52  -1046    518   2065  -1068    373   -521   -205  -1183   -779   641
     -   -149   -500    233     43   -381    399    106   -626    210   -466   -720    275    394     45     96    359    117   -369   -294   -249 
     -    -12  -7442  -8484   -894  -1115   -701  -1378      *      * 
   503   1198   2024  -2379  -1778   -481  -2057   -905    664  -1483    190   1911  -1515    476  -1206  -1475     59    338     68   -964   -606   642
     -   -149   -500    233     43   -381    399    106   -626    210   -466   -720    275    394     45     96    359    117   -369   -294   -249 
     -    -12  -7442  -8484   -894  -1115   -701  -1378      *      * 
   504    250  -1892   -441     91  -2255   -320   -231  -1984    168  -1973  -1070    956    123   1286   -331   1031   1243  -1558  -2174  -1516   643
     -   -149   -500    233     43   -381    399    106   -626    210   -466   -720    275    394     45     96    359    117   -369   -294   -249 
     -    -12  -7442  -8484   -894  -1115   -701  -1378      *      * 
   505   -840  -1945   -518   -338  -2684    898   1916  -2450   -531  -2489  -1639    694  -1962   -419  -1009   2371   -922  -1958  -2697  -2059   644
     -   -149   -500    233     43   -381    399    106   -626    210   -466   -720    275    394     45     96    359    117   -369   -294   -249 
     -    -12  -7442  -8484   -894  -1115   -701  -1378      *      * 
   506   -912  -2313   -175   1025  -2739   -153   -567  -2498   -291  -2470  -1596   1213   2388   -149   -835    844   -906  -2039  -2666  -1956   645
     -   -149   -500    233     43   -381    399    106   -626    210   -466   -720    275    394     45     96    359    117   -369   -294   -249 
     -    -12  -7442  -8484   -894  -1115   -701  -1378      *      * 
   507   -647  -1500  -1239   -988  -2889    942  -1282  -2619  -1073  -2725  -1853   2051  -2020   -937  -1484   1062   2245  -1957  -2961  -2445   646
     -   -149   -500    233     43   -381    399    106   -626    210   -466   -720    275    394     45     96    359    117   -369   -294   -249 
     -    -12  -7442  -8484   -894  -1115   -701  -1378      *      * 
   508   -709  -2133   1559    104  -2421  -1572   -325  -2162     30   -220  -1249   1743  -1726    941   -490   1188   -659  -1742  -2339  -1654   647
     -   -149   -500    233     43   -381    399    106   -626    210   -466   -720    275    394     45     96    359    117   -369   -294   -249 
     -    -12  -7442  -8484   -894  -1115   -701  -1378      *      * 
   509   -160  -1975   -368    756  -2271    166   -200  -2004    828  -1980  -1075   1420   1402    248   -301   -452   -504  -1584  -2174    951   648
     -   -149   -500    233     43   -381    399    106   -626    210   -466   -720    275    394     45     96    359    117   -369   -294   -249 
     -    -12  -7442  -8484   -894  -1115   -701  -1378      *      * 
   510   1350  -1796   -538    -53  -2256     71   1719  -1969     -2  -2000  -1119    628   1197     56   -491    565   -564  -1551  -2232  -1600   649
     -   -149   -500    233     43   -381    399    106   -626    210   -466   -720    275    394     45     96    359    117   -369   -294   -249 
     -    -12  -7442  -8484   -894  -1115   -701  -1378      *      * 
   511    512   -488  -2585  -1973   1837  -2100   -960     23  -1644   1000   1934  -1628  -2157  -1333  -1571     97    707    102   -942   -591   650
     -   -149   -500    233     43   -381    399    106   -626    210   -466   -720    275    394     45     96    359    117   -369   -294   -249 
     -   -155  -7442  -3381   -894  -1115   -701  -1378      *      * 
   512   1056   -853  -1227   -668   -888  -1748   1707   -460   -507    760    672   -776   1206   -391   -818   -305   -443   -319  -1263   -832   651
     -   -149   -500    233     43   -381    399    106   -626    210   -466   -720    275    394     45     96    359    117   -369   -294   -249 
     -   -393  -7301  -2107   -894  -1115  -1088   -917      *      * 
   513    590   -879   -818   -267   -955  -1512   -269   -535   -117   -259   2444   -439  -1607   1363   -484    718   -284   -365  -1271   -805   652
     -   -149   -500    233     43   -381    399    106   -626    210   -466   -720    275    394     45     96    359    117   -369   -294   -249 
     -    -18  -6926  -7968   -894  -1115  -1697   -532      *      * 
   514   1351  -1415    980    178  -1634  -1358    -89  -1276    239  -1406   1011   1207  -1475    302   -235   -314   -295   -430  -1729  -1141   653
     -   -149   -500    233     43   -381    399    106   -626    210   -466   -720    275    394     45     96    359    117   -369   -294   -249 
     -    -18  -6926  -7968   -894  -1115  -1697   -532      *      * 
   515   -423   -448  -1834  -1245   -346  -1841   1915   1204   -970    784   2423  -1138  -1891    560  -1079   -880   -361    164   -863   -493   654
     -   -149   -500    233     43   -381    399    106   -626    210   -466   -720    275    394     45     96    359    117   -369   -294   -249 
     -    -18  -6926  -7968   -894  -1115  -1697   -532      *      * 
   516   -580  -2046   1333    342  -2329  -1352   2064  -2091    179  -2051  -1168     15    876   2200   -344   -437   -536  -1659  -2233  -1527   655
     -   -149   -500    233     43   -381    399    106   -626    210   -466   -720    275    394     45     96    359    117   -369   -294   -249 
     -    -18  -6926  -7968   -894  -1115  -1697   -532      *      * 
   517   -410  -1467   -336    110  -1658    519   -157  -1413    181  -1516   -699   -153  -1531   2110   -268    779   -377  -1097  -1769   1373   656
     -   -149   -500    233     43   -381    399    106   -626    210   -466   -720    275    394     45     96    359    117   -369   -294   -249 
     -   -275  -6926  -2599   -894  -1115  -1697   -532      *      * 
   518   -453  -1653    -58    242  -2054  -1278   -130  -1760    285  -1792   -955   1522  -1490   2368   -136   -376   1159  -1374  -2012  -1394   657
     -   -149   -500    233     43   -381    399    106   -626    210   -466   -720    275    394     45     96    359    117   -369   -294   -249 
     -    -21  -6673  -7715   -894  -1115  -1943   -434      *      * 
   519   -462  -1897   1434    445  -2221  -1224    -69  -1973    242  -1945  -1067    120   -334   2176   -291    947   -430  -1539  -2141  -1438   658
     -   -149   -500    233     43   -381    399    106   -626    210   -466   -720    275    394     45     96    359    117   -369   -294   -249 
     -   -318  -6673  -2412   -894  -1115  -1943   -434      *      * 
   520   -289   -905   -567   -101   -981  -1366   -149   1197    162   -701    -74   -280   -290   2213   -158   -409   -251   -304  -1295   -810   659
     -   -149   -500    233     43   -381    399    106   -626    210   -466   -720    275    394     45     96    359    117   -369   -294   -249 
     -   -113  -6381  -3984   -894  -1115  -2145   -370      *      * 
   521   -303  -1277    -65    136  -1859  -1080   -186  -1634    242  -1703   -923    -68  -1408   2573    -97   1321   -371  -1230  -1898  -1314   660
     -   -149   -500    233     43   -381    399    106   -626    210   -466   -720    275    394     46     96    359    117   -369   -294   -249 
     -    -57  -4942  -7338   -918  -1087  -2192   -356      *      * 
   522   -390  -1548    -26    331  -1711  -1228   2424  -1530    583  -1548   -738     65   -178   2201    235   -309   -335  -1194  -1693  -1076   663
     -   -149   -500    233     43   -381    399    106   -626    210   -466   -720    275    394     45     96    359    117   -369   -294   -249 
     -    -28  -6296  -7338   -894  -1115  -2192   -356      *      * 
   523   -493  -1445   -106     72  -1907  -1206   -239  -1684    230  -1719   -990   -148   1933   2488    -80   -469   -531  -1333  -1914  -1370   664
     -   -149   -500    233     43   -381    399    106   -626    210   -466   -720    275    394     45     96    359    117   -369   -294   -249 
     -    -28  -6296  -7338   -894  -1115  -2192   -356      *      * 
   524   -360  -1620    236    459  -1975  -1118     21  -1709    411  -1719   -884   1738    658   1953    -25   -258   -338  -1317  -1921  -1278   665
     -   -149   -500    233     43   -381    399    106   -626    210   -466   -720    275    394     45     96    359    117   -369   -294   -249 
     -   -120  -6296  -3899   -894  -1115  -2192   -356      *      * 
   525   -336  -1484      8    371  -1649  -1186   2442  -1455    608  -1483   -673    105     56   1953    252   -260   -282  -1123  -1643  -1027   666
     -   -149   -500    233     43   -381    399    106   -626    210   -466   -720    275    394     45     96    359    117   -369   -294   -249 
     -   -124  -6205  -3860   -894  -1115  -2238   -344      *      * 
   526   -250  -1026   -262    157   -665  -1240     92   -804    360   -940   -224    -53     53   1650     10   -284   -201   -588   -996   1964   667
     -   -149   -500    233     43   -381    399    106   -626    210   -466   -720    275    394     45     96    359    117   -369   -294   -249 
     -   -497  -6112  -1851   -894  -1115  -2281   -332      *      * 
   527     -8   -980    264    485  -1484    275    133  -1170    485  -1275   -486    254    253   1631     96      0    -47   -811  -1550   -987   668
     -   -149   -500    233     43   -381    399    106   -626    210   -466   -720    275    394     47     96    359    117   -369   -294   -249 
     -   -822  -1791  -2782   -970  -1031  -2251   -340      *      * 
   528    400   -780    172    433  -1347    290    121  -1000    420  -1145   -355    232    190   1177     19     89     57   -644  -1468   -923   671
     -   -149   -500    233     43   -381    399    106   -626    210   -466   -720    275    394     46     96    359    117   -369   -294   -249 
     -   -361  -2242  -6634  -1109   -899  -1572   -592      *      * 
   529    200   -520   -717   -548  -1975   1727   -736  -1663   -620  -1854  -1028   -428   1843   -471   -941    474    286  -1029  -2149  -1714   675
     -   -149   -500    233     43   -381    399    106   -626    210   -466   -720    275    394     45     96    359    117   -369   -294   -249 
     -    -29  -6245  -7287   -894  -1115  -2219   -349      *      * 
   530    188   -483   -854   -895  -2222   2490  -1090  -1994  -1106  -2211  -1394   -620  -1302   -902  -1334   1338   -169  -1217  -2405  -2020   676
     -   -149   -500    233     43   -381    399    106   -626    210   -466   -720    275    394     45     96    359    117   -369   -294   -249 
     -    -29  -6245  -7287   -894  -1115  -2219   -349      *      * 
   531    188   -483   -854   -895  -2222   2490  -1090  -1994  -1106  -2211  -1394   -620  -1302   -902  -1334   1338   -169  -1217  -2405  -2020   677
     -   -149   -500    233     43   -381    399    106   -626    210   -466   -720    275    394     45     96    359    117   -369   -294   -249 
     -    -29  -6245  -7287   -894  -1115  -2219   -349      *      * 
   532    170   -368  -1115   -792  -1271   1189   -695   -741   -695  -1134   -411   -601  -1326   -548   -943   1087    -52   1557  -1609  -1206   678
     -   -149   -500    233     43   -381    399    106   -626    210   -466   -720    275    394     45     96    359    117   -369   -294   -249 
     -    -29  -6245  -7287   -894  -1115  -2219   -349      *      * 
   533    466  -1083   -125    146  -1674  -1031   -144  -1327    218  -1454   -676    -48   1975   1513   -153   -194   -234   -964  -1767  -1223   679
     -   -149   -500    233     43   -381    399    106   -626    210   -466   -720    275    394     45     96    359    117   -369   -294   -249 
     -    -29  -6245  -7287   -894  -1115  -2219   -349      *      * 
   534   1084   -925   -111    -92  -1949   -866   -516  -1615   -339  -1851  -1093   2811  -1366   -224   -713   -190   -318  -1127  -2109  -1553   680
     -   -149   -500    233     43   -381    399    106   -626    210   -466   -720    275    394     45     96    359    117   -369   -294   -249 
     -    -29  -6245  -7287   -894  -1115  -2219   -349      *      * 
   535  -1081  -1388  -1674  -1880  -2815   3466  -1923  -2925  -2139  -3032  -2483  -1687  -2063  -1994  -2169  -1289  -1430  -2305  -2481  -2647   681
     -   -148   -500    232     43   -381    400    105   -627    210   -466   -721    276    395     45     95    360    117   -369   -295   -250 
     -  -1409   -696  -7287  -1630   -563  -2111   -380      *      * 
   536     73   -432  -1071   -680  -1100   -971   -579   -517   -545   -937   -241   -578    272   -425   -813   1493    -91   1603  -1459  -1040   686
     -   -149   -500    233     43   -381    399    106   -626    210   -466   -720    275    394     45     96    359    117   -369   -294   -249 
     -    -28  -6292  -7334   -894  -1115  -2194   -356      *      * 
   537   -173  -1065     18     23  -2045   -891   -464  -1881   -283  -2001  -1207   2626  -1378   -153   -690   1433   -364  -1335  -2169  -1561   687
     -   -149   -500    233     43   -381    399    106   -626    210   -466   -720    275    394     45     96    359    117   -369   -294   -249 
     -    -28  -6292  -7334   -894  -1115  -2194   -356      *      * 
   538   1637   -690   -523   -250  -1880    806   -492  -1568   -304  -1723   -890    837  -1268   -174   -698    960   -102  -1016  -2019  -1524   688
     -   -149   -500    233     43   -381    399    106   -626    210   -466   -720    275    394     45     96    359    117   -369   -294   -249 
     -    -28  -6292  -7334   -894  -1115  -2194   -356      *      * 
   539    239   -451  -1003   -833  -2084   1616   -933  -1774   -861  -1986  -1150   -581  -1270   -695  -1137   1978    733  -1072  -2271  -1875   689
     -   -149   -500    233     43   -381    399    106   -626    210   -466   -720    275    394     45     96    359    117   -369   -294   -249 
     -    -28  -6292  -7334   -894  -1115  -2194   -356      *      * 
   540    841   -387  -1186  -1092  -2088   2483  -1114  -1680  -1119  -1986  -1181   -708  -1289   -932  -1323     50    926  -1000  -2321  -1971   690
     -   -149   -500    233     43   -381    399    106   -626    210   -466   -720    275    394     45     96    359    117   -369   -294   -249 
     -   -248  -2723  -7334   -369  -2149   -212  -2872      *      * 
   541    846  -1568   -704   -166  -1921    812   -395  -1583    -59   -590   -871   -409    177     -7    575   1330   -529  -1254  -2013  -1440   692
     -   -149   -500    233     43   -381    399    106   -626    210   -466   -720    275    394     45     96    359    117   -369   -294   -249 
     -    -12  -7442  -8484   -894  -1115   -701  -1378      *      * 
   542   1596   1569  -1542   -972   -786  -1504   -671   -347   -791    -17     29  -1011   -847   -640    346   -892    773   -226  -1200   1202   693
     -   -149   -500    233     43   -381    399    106   -626    210   -466   -720    275    394     45     96    359    117   -369   -294   -249 
     -    -12  -7442  -8484   -894  -1115   -701  -1378      *      * 
   543    604  -2205   1507    -59  -2749   1307   -595  -2510   -318  -2484  -1602   1164  -1877   -176   -859   1157   -874  -2023  -2676  -1976   694
     -   -149   -500    233     43   -381    399    106   -626    210   -466   -720    275    394     45     96    359    117   -369   -294   -249 
     -    -12  -7442  -8484   -894  -1115   -701  -1378      *      * 
   544    675   1878   -757   -220  -1867    521   2352  -1522   -121  -1657   -838    452  -1737    -58   -576    628    566  -1203  -1989  -1429   695
     -   -149   -500    233     43   -381    399    106   -626    210   -466   -720    275    394     45     96    359    117   -369   -294   -249 
     -    -12  -7442  -8484   -894  -1115   -701  -1378      *      * 
   545    390  -1834    382     95  -2093    881   2244  -1797    174  -1828   -950   -202  -1630    935   -320   -455    704    -97  -2067  -1428   696
     -   -149   -500    233     43   -381    399    106   -626    210   -466   -720    275    394     45     96    359    117   -369   -294   -249 
     -    -12  -7442  -8484   -894  -1115   -701  -1378      *      * 
   546   -128  -1196   -942   -397    790   1358   -463   -914   -280  -1146   -400    936    467   -194   -680    237   -507   -716   1807  -1094   697
     -   -149   -500    233     43   -381    399    106   -626    210   -466   -720    275    394     45     96    359    117   -369   -294   -249 
     -    -12  -7442  -8484   -894  -1115   -701  -1378      *      * 
   547   -609  -2054   -324    773  -2367  -1534   -236  -2111    160  -2071  -1161   1031   1465   2074   -348    199    434  -1675  -2253  -1572   698
     -   -149   -500    233     43   -381    399    106   -626    210   -466   -720    275    394     45     96    359    117   -369   -294   -249 
     -    -12  -7442  -8484   -894  -1115   -701  -1378      *      * 
   548   -616  -1521   -750   -193  -1599  -1683   1342  -1297    736    -94   -664   -438  -1767    848   -396    470   -551  -1050  -1766   2698   699
     -   -149   -500    233     43   -381    399    106   -626    210   -466   -720    275    394     45     96    359    117   -369   -294   -249 
     -    -12  -7442  -8484   -894  -1115   -701  -1378      *      * 
   549  -1948  -1724  -3310  -2926   2327  -3167   -759  -1270  -2598  -1302   -900  -2310  -3169   1202  -2499  -2274  -1878    441   -228   3666   700
     -   -149   -500    233     43   -381    399    106   -626    210   -466   -720    275    394     45     96    359    117   -369   -294   -249 
     -    -12  -7442  -8484   -894  -1115   -701  -1378      *      * 
   550   1767  -1203  -1550  -1097  -1980   1833  -1115  -1609   -991  -1841  -1070  -1077  -1981   -872  -1336    438    464  -1246  -2245    744   701
     -   -149   -500    233     43   -381    399    106   -626    210   -466   -720    275    394     45     96    359    117   -369   -294   -249 
     -    -12  -7442  -8484   -894  -1115   -701  -1378      *      * 
   551    347   -993  -1149   -587   1463  -1781   1621   -609   -447    -57   1705    385   -231    684   -794   -755    341   -455  -1377   -929   702
     -   -149   -500    233     43   -381    399    106   -626    210   -466   -720    275    394     45     96    359    117   -369   -294   -249 
     -    -12  -7442  -8484   -894  -1115   -701  -1378      *      * 
   552   -614  -1858   -425    719  -2122    443   -296  -1818     66   -523  -1007   -261   2030    529   -423    660   -564  -1458  -2124  -1494   703
     -   -149   -500    233     43   -381    399    106   -626    210   -466   -720    275    394     45     96    359    117   -369   -294   -249 
     -    -12  -7442  -8484   -894  -1115   -701  -1378      *      * 
   553    496  -1224  -2668  -2654  -3259  -1501  -2436  -2883  -2584  -3196  -2367  -1887   3436  -2338  -2641   -843   1651  -2047  -3506  -3253   704
     -   -149   -500    233     43   -381    398    106   -626    210   -466   -721    277    394     45     96    360    117   -369   -294   -249 
     -   -186  -3079  -8484   -977  -1023   -701  -1378      *      * 
   554    382   -968  -1272   -717  -1039  -1803   -608    471   -565   -885   -183   -834   2046    804   -891   -801   1008    332  -1404   -967   707
     -   -149   -500    233     43   -381    399    106   -626    210   -466   -720    275    394     45     96    359    117   -369   -294   -249 
     -    -12  -7442  -8484   -894  -1115   -701  -1378      *      * 
   555   -206  -1784   1340     81    605    175   -209  -1715    797  -1764   -896    969  -1630    218   -320   -131   -469   -577  -2020    949   708
     -   -149   -500    233     43   -381    399    106   -626    210   -466   -720    275    394     45     96    359    117   -369   -294   -249 
     -    -12  -7442  -8484   -894  -1115   -701  -1378      *      * 
   556    595  -1953   -396    141  -2266  -1513   -185  -2001    837  -1973  -1062    564   1352   1288   -272    919     -1  -1574  -2161  -1493   709
     -   -149   -500    233     43   -381    399    106   -626    210   -466   -720    275    394     45     96    359    117   -369   -294   -249 
     -    -12  -7442  -8484   -894  -1115   -701  -1378      *      * 
   557  -1103  -2580   2795     -6  -2942  -1685   -676  -2718   -464  -2677  -1825   -345  -1987   2101  -1037    143    262  -2260  -2871  -2123   710
     -   -149   -500    233     43   -381    399    106   -626    210   -466   -720    275    394     45     96    359    117   -369   -294   -249 
     -   -178  -7442  -3181   -894  -1115   -701  -1378      *      * 
   558  -2464  -2040  -4660  -4092   2779  -4237  -2703    -77  -3784   1559   3500  -3815  -3766  -2934  -3441  -3437  -2347   -726  -1831  -1517   711
     -   -149   -500    233     43   -381    399    106   -626    210   -466   -720    275    394     45     96    359    117   -369   -294   -249 
     -    -14  -7278  -8321   -894  -1115  -1139   -873      *      * 
   559    196  -1590   -463     83  -1789   -289   1700  -1458    181   -403   -717   1068  -1586   1921   -294   -419   -403     66  -1855  -1258   712
     -   -149   -500    233     43   -381    399    106   -626    210   -466   -721    275    395     45     96    359    117   -369   -294   -249 
     -   -210  -2915  -8321   -977  -1023  -1139   -873      *      * 
   560   -481   1492   -651   -117  -1479    951   1730  -1138    -16  -1313   -530   1368  -1665     50   -457    134   -432   -893  -1676   1197   715
     -   -149   -500    233     43   -381    399    106   -626    210   -466   -720    275    394     45     96    359    117   -369   -294   -249 
     -    -14  -7278  -8321   -894  -1115  -1139   -873      *      * 
   561     -2   -631    730  -1054   1691  -1853   -651    724   -861   -498    175  -1043    548   -685  -1063   -420   -437   1141  -1063   -670   716
     -   -149   -500    233     43   -381    399    106   -626    210   -466   -720    275    394     45     96    359    117   -369   -294   -249 
     -  -1116  -7278   -910   -894  -1115  -1139   -873      *      * 
   562   -127   -765   -775   -781  -2220   2000  -1021  -2006   -970  -2182  -1424   -676   2478   -824  -1230   -287   -430  -1369  -2264  -1970   717
     -   -149   -500    233     43   -381    399    106   -626    210   -466   -720    275    394     45     96    359    117   -369   -294   -249 
     -    -30  -6192  -7234   -894  -1115  -2245   -342      *      * 
   563   -486  -1881    508    989  -2165  -1088     32  -1906    397  -1877  -1053   1720  -1352   2238    -51   -329   -452  -1508  -2059  -1380   718
     -   -149   -500    233     43   -381    399    106   -626    210   -466   -720    275    394     45     96    359    117   -369   -294   -249 
     -    -30  -6192  -7234   -894  -1115  -2245   -342      *      * 
   564   -173  -1233   1279    446  -1443  -1098     98  -1078    384    -32   -424    701  -1263    474    -95   -137    852   -786  -1558   -960   719
     -   -149   -500    233     43   -381    399    106   -626    210   -466   -720    275    394     45     96    359    117   -369   -294   -249 
     -   -134  -6192  -3738   -894  -1115  -2245   -342      *      * 
   565     86   -375  -1182   -971  -1201   1815   -845   -274   -866   -964   -389   -735  -1406   -747  -1057   -182   -149   1660  -1630  -1220   720
     -   -149   -500    233     43   -381    399    106   -626    210   -466   -717    275    394     45     96    359    117   -369   -294   -249 
     -  -1254   -802  -7132   -150  -3338  -2084   -388      *      * 
   566   -356  -1573    156    417  -2003    485     58  -1701   1794  -1698   -868   1336  -1338    463    193   -262   -330  -1309  -1881  -1283   722
     -   -149   -500    233     43   -381    399    106   -626    210   -466   -720    275    394     45     96    359    117   -369   -294   -249 
     -    -30  -6192  -7234   -894  -1115  -2245   -342      *      * 
   567   -229   -303  -1555  -1033   1934    308   -389    288   -799    118   2046   -908  -1676   -593   -923   -646   -203    324   -530     20   723
     -   -149   -500    233     43   -381    399    106   -626    210   -466   -720    275    394     45     96    359    117   -369   -294   -249 
     -    -30  -6192  -7234   -894  -1115  -2053   -398      *      * 
   568    170   -574   -698   -514  -2045   1420   -726  -1758   -595  -1926  -1088   -420   1183   -444   -936   1670   -108  -1101  -2196  -1746   724
     -   -149   -500    233     43   -381    399    106   -626    210   -466   -720    275    394     45     96    359    117   -369   -294   -249 
     -    -28  -6280  -7322   -894  -1115  -1995   -417      *      * 
   569   1122   -695   -647   -188  -1324    371   -294   -943   -104  -1161   -383    654  -1327     -5   -492    747    -85    687  -1555  -1074   725
     -   -149   -500    233     43   -381    399    106   -626    210   -466   -720    275    394     45     96    359    117   -369   -294   -249 
     -    -26  -6369  -7411   -894  -1115  -2152   -368      *      * 
   570    199  -1416     64    395  -1860  -1092     14  -1566    367  -1610   -757   1467  -1307   1421   -102   1195   -222  -1166  -1850  -1223   726
     -   -149   -500    233     43   -381    399    106   -626    210   -466   -720    275    394     45     96    359    117   -369   -294   -249 
     -    -26  -6369  -7411   -894  -1115   -219  -2829      *      * 
   571    110  -1523    928    -72   1301    228   -287  -1322     27   -397    941    547  -1688   1214   -434   -530   -475  -1054  -1815  -1251   727
     -   -149   -500    233     43   -381    399    106   -626    210   -466   -720    275    394     45     96    359    117   -369   -294   -249 
     -    -12  -7442  -8484   -894  -1115   -701  -1378      *      * 
   572   -565   1303   -377    927  -2278    535   -215  -2011    183  -1990  -1086   1202  -1634   1326   -320   1188   -510  -1589  -2186  -1518   728
     -   -149   -500    233     43   -381    399    106   -626    210   -466   -720    275    394     45     96    359    117   -369   -294   -249 
     -    -12  -7442  -8484   -894  -1115   -701  -1378      *      * 
   573   -550  -1127   -980   -422  -1190    757   -450    179     72   -146   1607   -611  -1808   1648   -678    -10    741   -604  -1491  -1016   729
     -   -149   -500    233     43   -381    399    106   -626    210   -466   -720    275    394     45     96    359    117   -369   -294   -249 
     -    -12  -7442  -8484   -894  -1115   -701  -1378      *      * 
   574   -568    547  -1624  -1051   -734    475   -695    607   -862    351     72  -1065  -1979    991  -1086   1172   -509   -177  -1159   1211   730
     -   -149   -500    233     43   -381    399    106   -626    210   -466   -720    275    394     45     96    359    117   -369   -294   -249 
     -    -12  -7442  -8484   -894  -1115   -701  -1378      *      * 
   575    333  -1879   -428    120  -2156  -1522   -187  -1872    216   -763   -985    308    674   2205    611    331     57  -1478  -2095  -1444   731
     -   -149   -500    233     43   -381    399    106   -626    210   -466   -720    275    394     45     96    359    117   -369   -294   -249 
     -    -12  -7442  -8484   -894  -1115   -701  -1378      *      * 
   576   -146  -1916    764    131  -2208   1148   1633  -1933    206  -1925  -1026   -173  -1617    604   -296    494    906   -901  -2132  -1472   732
     -   -149   -500    233     43   -381    399    106   -626    210   -466   -720    275    394     45     96    359    117   -369   -294   -249 
     -    -12  -7442  -8484   -894  -1115   -701  -1378      *      * 
   577    155  -1006  -1175   -620  -1076   -853   -555    712   -480   -927   -211   -760   1739   1093   -826     64   -510    895  -1422   -975   733
     -   -149   -500    233     43   -381    399    106   -626    210   -466   -720    275    394     45     96    359    117   -369   -294   -249 
     -    -51  -7442  -5097   -894  -1115   -701  -1378      *      * 
   578    160  -1814    763    115  -2077   -869   -188    -94    198  -1810   -931   -182   1202   1322   -296   -109   1087  -1407  -2048  -1408   734
     -   -149   -500    233     43   -381    399    106   -626    210   -466   -720    275    394     45     96    359    117   -369   -294   -249 
     -    -54  -7404  -5007   -894  -1115   -630  -1499      *      * 
   579   -539  -1105  -1049   -508  -1245    807   -525   -836   -379  -1086   2346   -670   1302    223   -754    641   -509    216  -1550  -1082   735
     -   -149   -500    233     43   -381    399    106   -626    210   -466   -720    275    394     45     96    359    117   -369   -294   -249 
     -    -54  -7402  -5006   -894  -1115   -628  -1503      *      * 
   580    457  -1645   -515     35  -1845  -1545   -223  -1514    130   -463   -770    972    252   1259   -348    668    315  -1201  -1909   1044   736
     -   -149   -500    233     43   -381    399    106   -626    210   -466   -720    275    394     45     96    359    117   -369   -294   -249 
     -    -13  -7402  -8444   -894  -1115   -628  -1503      *      * 
   581    273   -570  -2435  -1840   -556  -2136   -993   1053  -1551    883    225    757   -101  -1280  -1552  -1199   -590   1781  -1056   -697   737
     -   -149   -500    233     43   -381    399    106   -626    210   -466   -720    275    394     45     96    359    117   -369   -294   -249 
     -    -12  -7442  -8484   -894  -1115   -701  -1378      *      * 
   582   -831   -975  -1872  -1324   1832  -2135   2983   -556  -1119   -826   -182  -1280  -2206   -938  -1320    885    476   -446   2486   -138   738
     -   -149   -500    233     43   -381    399    106   -626    210   -466   -720    275    394     45     96    359    117   -369   -294   -249 
     -    -12  -7442  -8484   -894  -1115   -701  -1378      *      * 
   583   1720  -1416   -987   -523  -1757  -1687   -654  -1363   -366   -422   -806   -697   2000   1237   -741   -742   -677  -1105  -1974  -1472   739
     -   -149   -500    233     43   -381    399    106   -626    210   -466   -720    275    394     45     96    359    117   -369   -294   -249 
     -    -12  -7442  -8484   -894  -1115   -701  -1378      *      * 
   584    227  -1986   -373    131  -2300  -1525   1159  -2037    194  -2008  -1100   1677    444   2159   -307    318   -515  -1610  -2196  -1526   740
     -   -149   -500    233     43   -381    399    106   -626    210   -466   -720    275    394     45     96    359    117   -369   -294   -249 
     -    -12  -7442  -8484   -894  -1115   -701  -1378      *      * 
   585   -548  -1878    758    108  -2117  -1533   1634  -1854    187   -748   -983   -192  -1630   2135   -308    805   -487  -1469  -2081   1010   741
     -   -149   -500    233     43   -381    399    106   -626    210   -466   -720    275    394     45     96    359    117   -369   -294   -249 
     -   -693  -7442  -1412   -894  -1115   -701  -1378      *      * 
   586   -352  -1081   -582    -56   1157  -1449   2061   -800    106   -986   -247   -268  -1542   1654   -285   -420   1019   -595  -1237   -622   742
     -   -149   -500    233     43   -381    399    106   -626    210   -466   -720    275    394     45     96    359    117   -369   -294   -249 
     -    -20  -6769  -7811   -894  -1115  -1661   -549      *      * 
   587   -327  -1171   -487      8   1076  -1377   -159  -1007    109  -1177   -405   -220    867   1846   -315    795   -295   -757  -1507   -939   743
     -   -149   -500    233     43   -381    399    106   -626    210   -466   -720    275    394     45     96    359    117   -369   -294   -249 
     -    -19  -6831  -7873   -894  -1115   -793  -1241      *      * 
   588   -886  -2170   -140    -25  -2684  -1555   -556  -2457   -213  -2435  -1594   2675  -1854   2277   -670    797   -904  -1999  -2604  -1931   744
     -   -149   -500    233     43   -381    399    106   -626    210   -466   -720    275    394     45     96    359    117   -369   -294   -249 
     -    -15  -7195  -8237   -894  -1115  -1306   -748      *      * 
   589   -545  -1047  -1000   -517  -1010   1738   -477   -727   -359   -986   -279   -664  -1817   1281   -693   -713   -509    745  -1366   1428   745
     -   -149   -500    233     43   -381    399    106   -626    210   -466   -720    275    394     45     96    359    117   -369   -294   -249 
     -    -15  -7195  -8237   -894  -1115  -1306   -748      *      * 
   590  -1002  -1084  -2175  -1768    -50    539   -772   -697  -1487   -882   2186  -1548  -2375  -1306  -1577  -1347  -1003   -613   -660   3612   746
     -   -149   -500    233     43   -381    399    106   -626    210   -466   -720    275    394     45     96    359    117   -369   -294   -249 
     -    -15  -7195  -8237   -894  -1115  -1306   -748      *      * 
   591   -424  -1062  -1138   -669  -1576   -781   -721  -1171   -574  -1420   -664   1171  -1779   -468   -942   1222   1050   1713  -1850  -1387   747
     -   -149   -500    233     43   -381    399    106   -626    210   -466   -720    275    394     45     96    359    117   -369   -294   -249 
     -    -15  -7195  -8237   -894  -1115  -1306   -748      *      * 
   592   -483  -1505   -506     16  -1682  -1511   1784  -1346    148    -30   -659   -248   1626    991   -291    805   -426  -1063  -1789  -1216   748
     -   -149   -500    233     43   -381    399    106   -626    210   -466   -720    275    394     45     96    359    117   -369   -294   -249 
     -    -15  -7195  -8237   -894  -1115  -1306   -748      *      * 
   593    177  -2358    -52   1224  -2726  -1606   -525  -2452   -164  -2428  -1605   -283  -1883   3312   -614   -848   -974  -2039  -2619  -1944   749
     -   -149   -500    233     43   -381    399    106   -626    210   -466   -720    275    394     45     96    359    117   -369   -294   -249 
     -    -15  -7195  -8237   -894  -1115  -1306   -748      *      * 
   594   1139  -1034  -2198  -2121  -3054  -1274  -2045  -2775  -2121  -3007  -2141  -1537   3102  -1883  -2271   1503   -776  -1890  -3259  -2959   750
     -   -149   -500    233     43   -381    399    106   -626    210   -466   -720    275    394     45     96    359    117   -369   -294   -249 
     -   -224  -7195  -2868   -894  -1115  -1306   -748      *      * 
   595   -377  -1174   -627   -217   1137   1605   -414  -1220   -199  -1407   -628   1204    318   -102   -624      2   -412   -926  -1765  -1229   751
     -   -149   -500    233     43   -381    399    106   -626    210   -466   -720    275    394     45     96    359    117   -369   -294   -249 
     -    -17  -6988  -8030   -894  -1115  -1622   -567      *      * 
   596     42  -1719   -238    286  -2034    440   1858  -1754    387  -1749   -856    829  -1448    415   1059    823   -315  -1348  -1956  -1306   752
     -   -149   -500    233     43   -381    399    106   -626    210   -466   -720    275    394     45     96    359    117   -369   -294   -249 
     -   -505  -6988  -1799   -894  -1115  -1622   -567      *      * 
   597   1356  -1234   -367   -140  -1910  -1186   -398  -1552     23  -1687   -957   -298  -1540   2832   -292   -408   -466  -1184  -2000  -1469   753
     -   -149   -500    233     43   -381    399    106   -626    210   -466   -720    275    394     45     96    359    117   -369   -294   -249 
     -   -106  -6507  -4063   -894  -1115  -2066   -394      *      * 
   598    -51   -838   -379   -385  -2289   2352   -805  -2042   -717  -2189  -1364    698  -1411   -522  -1092   1074   -328  -1368  -2427  -1924   754
     -   -149   -500    233     43   -381    399    106   -626    210   -466   -720    275    394     45     96    359    117   -369   -294   -249 
     -    -25  -6426  -7468   -894  -1115  -2118   -378      *      * 
   599   1202  -1156   -220    230  -1615  -1107    -34  -1282    305  -1392   -563    250  -1315   1762   -140    294    563   -924  -1691  -1119   755
     -   -149   -500    233     43   -381    399    106   -626    210   -466   -720    275    394     45     96    359    117   -369   -294   -249 
     -   -386  -6426  -2165   -894  -1115  -1913   -445      *      * 
   600   1258   -934   -141    134  -1656    883   -163  -1316    134  -1458   -657    -36  -1267   1540   -265    -89   -142   -913  -1766  -1226   756
     -   -149   -500    233     43   -381    399    106   -626    210   -466   -720    275    394     45     96    359    117   -369   -294   -249 
     -    -30  -6175  -7217   -894  -1115  -2004   -414      *      * 
   601   1542   -920   -290     65  -1564   -993   -176  -1214    114  -1370   -570   -100   1073    992   -287    103   -140   -842  -1701  -1172   757
     -   -148   -501    232     42   -381    403    105   -627    210   -467   -721    275    394     44     95    360    117   -368   -295   -250 
     -  -1456   -668  -7334  -2137   -372  -2194   -356      *      * 
   602  -1155  -1126  -1927  -1526   2668  -2252    101   -735  -1264   -686   -296  -1218  -2274   1412  -1363  -1332  -1085   -703    516   2767   764
     -   -149   -500    233     43   -381    399    106   -626    210   -466   -720    275    394     45     96    359    117   -369   -294   -249 
     -    -28  -6292  -7334   -894  -1115  -2194   -356      *      * 
   603   1379   -459  -1172  -1197  -2245   2588  -1266  -1877  -1327  -2185  -1397   -794  -1353  -1115  -1498    -36   -198  -1150  -2447  -2131   765
     -   -149   -500    233     43   -381    399    106   -626    210   -466   -720    275    394     45     96    359    117   -369   -294   -249 
     -    -28  -6292  -7334   -894  -1115  -1537   -609      *      * 
   604    769  -1208   -322    170  -1701  -1154    -87  -1377    251  -1476   -634    -61    996   1272   -207    855    473  -1001  -1766  -1186   766
     -   -149   -500    233     43   -381    399    106   -626    210   -466   -720    275    394     45     96    359    117   -369   -294   -249 
     -    -22  -6600  -7643   -894  -1115  -2000   -415      *      * 
   605    590  -1403   1276    294  -1901  -1145    -57  -1607    279  -1655   -787     28    840    358   -214    546    729  -1190  -1901  -1274   767
     -   -149   -500    233     43   -381    399    106   -626    210   -466   -720    275    394     45     96    359    117   -369   -294   -249 
     -    -22  -6600  -7643   -894  -1115  -2000   -415      *      * 
   606     85  -1729   1318    467  -2052  -1185     38  -1791    390  -1772   -882    153    228   1861   -129    573   -283  -1366  -1973  -1290   768
     -   -149   -500    233     43   -381    399    106   -626    210   -466   -720    275    394     45     96    359    117   -369   -294   -249 
     -    -96  -6600  -4204   -894  -1115  -2000   -415      *      * 
   607    313  -1236   -260    148  -1763  -1152   -123  -1422    248  -1526   -702    -75   1307   2244   -170   -218    291  -1049  -1815  -1247   769
     -   -148   -500    233     43   -381    398    105   -627    210   -466   -721    275    394     50     95    359    117   -370   -295   -248 
     -   -533  -1989  -4131  -2219   -349   -633  -1494      *      * 
   608    -77   -604  -1482   -914   1165  -1752   -566   -173   -727   -490    191   -924     48    117   -954    464    795   1516  -1041   -643   777
     -   -149   -500    233     43   -381    399    106   -626    210   -466   -720    275    394     45     96    359    117   -369   -294   -249 
     -    -15  -7147  -8189   -894  -1115  -1191   -831      *      * 
   609    758  -1520   -633   -226  -2276   -457   -530  -1980   -201  -2050  -1187   -430   2227   1843   -658    308   -552  -1514  -2300  -1712   778
     -   -149   -500    233     43   -381    399    106   -626    210   -466   -720    275    394     45     96    359    117   -369   -294   -249 
     -    -15  -7195  -8237   -894  -1115  -1306   -748      *      * 
   610   -591  -1642   -443    -31    976  -1542   -295  -1555     20  -1654   -851   1159  -1693   2789   -426    182   -553  -1252  -1830  -1169   779
     -   -149   -500    233     43   -381    399    106   -626    210   -466   -720    275    394     45     96    359    117   -369   -294   -249 
     -    -15  -7195  -8237   -894  -1115  -1306   -748      *      * 
   611     45  -2544   1366   1246  -2824  -1536   -488  -2608   -274  -2546  -1689   -152  -1826   3018   -857   -789   -956  -2152  -2729  -1963   780
     -   -149   -500    233     43   -381    399    106   -626    210   -466   -720    275    394     45     96    359    117   -369   -294   -249 
     -    -15  -7195  -8237   -894  -1115  -1306   -748      *      * 
   612   -692  -1670   -666   -369  -2382  -1539   -653  -2063   -227  -2139  -1331   -561   2081   2692   -586   -699    994  -1641  -2391  -1840   781
     -   -149   -500    233     43   -381    399    106   -626    210   -466   -720    275    394     45     96    359    117   -369   -294   -249 
     -    -15  -7195  -8237   -894  -1115  -1306   -748      *      * 
   613   -980  -2256   -164    -66  -2720  -1615   -581  -2490   -189  -2462  -1639   1366   1869   2873   -605   -862   -986  -2055  -2618  -1963   782
     -   -149   -500    233     43   -381    399    106   -626    210   -466   -720    275    394     45     96    359    117   -369   -294   -249 
     -    -15  -7195  -8237   -894  -1115  -1306   -748      *      * 
   614   1151  -1205  -1106   -645  -1423  -1722   -673    897   -408  -1120   -504   -780  -1916   2846   -724   -796   -645   -581  -1766  -1298   783
     -   -149   -500    233     43   -381    399    106   -626    210   -466   -720    275    394     45     96    359    117   -369   -294   -249 
     -  -1393  -7195   -708   -894  -1115  -1306   -748      *      * 
   615   -647  -1356   -135    -44  -1453  -1165   -219  -1455    321  -1416   -911   -227  -1496   3263    122   -643   -683  -1238  -1541  -1030   784
     -   -149   -500    233     43   -381    399    106   -626    210   -466   -720    275    394     45     96    359    117   -369   -294   -249 
     -    -38  -5840  -6882   -894  -1115  -2386   -306      *      * 
   616   -647  -1356   -135    -44  -1453  -1165   -219  -1455    321  -1416   -911   -227  -1496   3263    122   -643   -683  -1238  -1541  -1030   785
     -   -149   -500    233     43   -381    399    106   -626    210   -466   -720    275    394     45     96    359    117   -369   -294   -249 
     -    -38  -5840  -6882   -894  -1115  -2386   -306      *      * 
   617   -647  -1356   -135    -44  -1453  -1165   -219  -1455    321  -1416   -911   -227  -1496   3263    122   -643   -683  -1238  -1541  -1030   786
     -   -149   -500    233     43   -381    399    106   -626    210   -466   -720    275    394     45     96    359    117   -369   -294   -249 
     -    -38  -5840  -6882   -894  -1115  -2386   -306      *      * 
   618   -647  -1356   -135    -44  -1453  -1165   -219  -1455    321  -1416   -911   -227  -1496   3263    122   -643   -683  -1238  -1541  -1030   787
     -   -149   -500    233     43   -381    399    106   -626    210   -466   -720    275    394     45     96    359    117   -369   -294   -249 
     -    -38  -5840  -6882   -894  -1115   -184  -3063      *      * 
   619   1228  -1534   -930   -449  -2267  -1538   -686  -1951   -369  -2056  -1208   -626   2036    839   -814    855    877  -1516  -2339  -1779   788
     -   -149   -500    233     43   -381    399    106   -626    210   -466   -720    275    394     45     96    359    117   -369   -294   -249 
     -    -12  -7442  -8484   -894  -1115   -701  -1378      *      * 
   620    698  -1245  -1100   -553  -1469  -1718   -583  -1056   -331     59   -547   -711   2301   -310    822   -730    334   -841  -1729  -1256   789
     -   -149   -500    233     43   -381    399    106   -626    210   -466   -720    275    394     45     96    359    117   -369   -294   -249 
     -    -12  -7442  -8484   -894  -1115   -701  -1378      *      * 
   621    691  -1841   -505     34  -2187  -1541   -259  -1896    150  -1913  -1029   -252   1831   1428    626    529     53  -1499  -2136  -1502   790
     -   -149   -500    233     43   -381    399    106   -626    210   -466   -720    275    394     45     96    359    117   -369   -294   -249 
     -    -12  -7442  -8484   -894  -1115   -701  -1378      *      * 
   622    455   1357   -610    855  -1774    869   -296  -1428     32  -1555   -735   -331  -1686    872   -435    720   -485    314  -1885  -1309   791
     -   -149   -500    233     43   -381    399    106   -626    210   -466   -720    275    394     45     96    359    117   -369   -294   -249 
     -    -12  -7442  -8484   -894  -1115   -701  -1378      *      * 
   623    912  -1614    708    -22  -1795  -1581   -268  -1453     67    352   -746    550  -1674   1378   -405   -184   -482    421  -1892  -1307   792
     -   -149   -500    233     43   -381    399    106   -626    210   -466   -720    275    394     45     96    359    117   -369   -294   -249 
     -    -12  -7442  -8484   -894  -1115   -701  -1378      *      * 
   624   -673  -1097  -1282   -734  -1015  -1870   -598    738   -482   -978   -290   -856  -1964   2563   -780    694   -621   -576   3075   -877   793
     -   -149   -500    233     43   -381    399    106   -626    210   -466   -720    275    394     45     96    359    117   -369   -294   -249 
     -    -12  -7442  -8484   -894  -1115   -701  -1378      *      * 
   625    748  -1595   -817   -328  -2241  -1541   -584  -1929   -247  -2017  -1163   -536   1959   1459   -702    388   1348  -1506  -2289  -1711   794
     -   -149   -500    233     43   -381    399    106   -626    210   -466   -720    275    394     45     96    359    117   -369   -294   -249 
     -    -12  -7442  -8484   -894  -1115   -701  -1378      *      * 
   626   -622  -2036   -439     81  -2372  -1568   -231  -2103    231  -2057  -1151   1516    467   1624   1234   1136   -561  -1673  -2227  -1571   795
     -   -149   -500    233     43   -381    399    106   -626    210   -466   -720    275    394     45     96    359    117   -369   -294   -249 
     -    -12  -7442  -8484   -894  -1115   -701  -1378      *      * 
   627    539  -1773   -591    -52  -2149  -1563   -320  -1842     89  -1886  -1019   -322  -1698    915    873   1431   1552  -1461  -2130  -1519   796
     -   -149   -500    233     43   -381    399    106   -626    210   -466   -720    275    394     45     96    359    117   -369   -294   -249 
     -  -1573  -7442   -603   -894  -1115   -701  -1378      *      * 
   628   -157   -446  -1173   -850   2353  -1228   -173   -186   -701   -374    110   -686  -1537   -524   -878   1026   -251    -67   -232    637   797
     -   -149   -500    233     43   -381    399    106   -626    210   -466   -720    275    394     45     96    359    117   -369   -294   -249 
     -    -36  -5905  -6947   -894  -1115  -2363   -312      *      * 
   629   -236   -519  -1138   -882   2522   1054   -299   -327   -790   -511    -28   -741  -1557   -612   -964   -495   -342   -199   -403    420   798
     -   -149   -500    233     43   -381    399    106   -626    210   -466   -720    275    394     45     96    359    117   -369   -294   -249 
     -    -36  -5905  -6947   -894  -1115  -1706   -528      *      * 
   630   -473   -481  -1762  -1224   -466  -1935   -811   1835   -934     61    448  -1186  -1981   1059  -1096  -1008   -429   1763  -1130   -743   799
     -   -149   -500    233     43   -381    399    106   -626    210   -466   -720    275    394     45     96    359    117   -369   -294   -249 
     -    -28  -6297  -7339   -894  -1115   -212  -2869      *      * 
   631   -586  -1895   -458     17  -2328   1376   -325  -2057     57  -2055  -1159   1034    518    930   -441    775    713  -1621  -2261  -1608   800
     -   -149   -500    233     43   -381    399    106   -626    210   -466   -720    275    394     45     96    359    117   -369   -294   -249 
     -    -12  -7442  -8484   -894  -1115   -701  -1378      *      * 
   632     69  -1315   -801   -246  -1420    -75   -371    205   -122    618   -470   -475  -1752   1326    799    698   -488   -817  -1649  -1135   801
     -   -149   -500    233     43   -381    399    106   -626    210   -466   -720    275    394     45     96    359    117   -369   -294   -249 
     -   -132  -7442  -3615   -894  -1115   -701  -1378      *      * 
   633    794  -1890    845    180  -2183   -401   -159  -1910    234  -1901  -1003   -125  -1579   1759   -270   1018   -452  -1500  -2107    442   802
     -   -149   -500    233     43   -381    399    106   -626    210   -466   -720    275    394     45     96    359    117   -369   -294   -249 
     -    -13  -7324  -8366   -894  -1115  -1035   -966      *      * 
   634     97  -1717   -452     86  -1984    779   -194  -1672   1029  -1727   -866   -199  -1604   1747   -284    360   -444    570  -1987  -1369   803
     -   -149   -500    233     43   -381    399    106   -626    210   -466   -720    275    394     45     96    359    117   -369   -294   -249 
     -    -13  -7324  -8366   -894  -1115  -1035   -966      *      * 
   635    690  -1090  -1008   -482   1747   -727   -510   -851   -359  -1098   -363   -641  -1793   1755   -735   -654   1362   -654  -1553  -1080   804
     -   -149   -500    233     43   -381    399    106   -626    210   -466   -720    275    394     45     96    359    117   -369   -294   -249 
     -    -13  -7324  -8366   -894  -1115  -1035   -966      *      * 
   636     35  -1961   -573     -4  -2282  -1616   1264  -1973    337  -1951  -1078   -279  -1703   2395   1681   -562    739  -1590  -2130  -1532   805
     -   -149   -500    233     43   -381    399    106   -626    210   -466   -720    275    394     45     96    359    117   -369   -294   -249 
     -    -13  -7324  -8366   -894  -1115  -1035   -966      *      * 
   637    410  -1828   -403    143  -2144  -1475   -161  -1861    252  -1862   -969   -153    164   2057    906    407    968  -1458  -2073  -1426   806
     -   -149   -500    233     43   -381    399    106   -626    210   -466   -720    275    394     45     96    359    117   -369   -294   -249 
     -   -539  -7324  -1711   -894  -1115  -1035   -966      *      * 
   638   -538  -1025  -1102   -813   -469  -1528   -546  -1072   -728  -1260   -608   -815    852   -626  -1004    538   -627   -841   -984   3416   807
     -   -149   -500    233     43   -381    399    106   -626    210   -466   -720    275    394     45     96    359    117   -369   -294   -249 
     -    -19  -6804  -7846   -894  -1115  -1826   -478      *      * 
   639   -500   3817   -773   -265  -1634   -391   -290  -1239   1428  -1394   -633   -425  -1660    670     -8   -557   -485   -974  -1721  -1255   808
     -   -149   -500    233     43   -381    399    106   -626    210   -466   -720    275    394     45     96    359    117   -369   -294   -249 
     -   -305  -6804  -2462   -894  -1115  -1826   -478      *      * 
   640   -678  -1098  -1462   -842  -1314  -1708   -498   -410    219   -923   -410   -846  -1882   -241   2475   -886   -667   1650  -1588  -1179   809
     -   -149   -500    233     43   -381    399    106   -626    210   -466   -720    275    394     45     96    359    117   -369   -294   -249 
     -    -23  -6523  -7565   -894  -1115  -2056   -397      *      * 
   641   -805  -2221    416   2328  -2504  -1277   -228  -2273    120  -2218  -1432     75  -1591   2234   -318   -623   -782  -1871  -2378  -1689   810
     -   -149   -500    233     43   -381    399    106   -626    210   -466   -720    275    394     45     96    359    117   -369   -294   -249 
     -    -23  -6523  -7565   -894  -1115  -1172   -847      *      * 
   642   -337  -1330   -495   -103  -2039    925   -390  -1727    -64  -1821   -978   -300  -1554   1663   -503    460   1870  -1294  -2094  -1524   811
     -   -149   -500    233     43   -381    399    106   -626    210   -466   -720    275    394     45     96    359    117   -369   -294   -249 
     -    -18  -6899  -7941   -894  -1115  -1529   -614      *      * 
   643   -168   -799  -1502  -1191   2397   1639   -979   -987  -1127  -1262   -579  -1042   1248   -950  -1358   -605   -522   -722  -1603  -1077   812
     -   -149   -500    233     43   -381    399    106   -626    210   -466   -720    275    394     45     96    359    117   -369   -294   -249 
     -    -17  -6955  -7997   -894  -1115  -1662   -548      *      * 
   644   -422   -956  -1213   -912  -1232   2199   -835  -1159   -838  -1416   -711   -882  -1811   -731  -1120   -616   1238   -874  -1627   1870   813
     -   -149   -500    233     43   -381    399    106   -626    210   -466   -720    275    394     45     96    359    117   -369   -294   -249 
     -   -295  -6955  -2500   -894  -1115  -1662   -548      *      * 
   645    -47  -2058    365   2143  -2428    300   -225  -2188     -2  -2166  -1318   1660  -1534    179   -561   -478   -626  -1744  -2372  -1643   814
     -   -149   -500    233     43   -381    399    106   -626    210   -466   -720    275    394     45     96    359    117   -369   -294   -249 
     -    -91  -6682  -4285   -894  -1115  -1936   -437      *      * 
   646    192  -1514   -294    141  -2029   -436    -95  -1708    436  -1730   -887   1563  -1469    316   2151   -336   -374  -1312  -1934  -1367   815
     -   -149   -500    233     43   -381    399    106   -626    210   -466   -720    275    394     45     96    359    117   -369   -294   -249 
     -    -22  -6613  -7655   -894  -1115  -1991   -418      *      * 
   647    283   -618  -1743  -1499   3318    -44   -849   -569  -1383   -852   -297  -1168  -1813  -1149  -1479   -636   -493   -390   -981   -260   816
     -   -149   -500    233     43   -381    399    106   -626    210   -466   -720    275    394     45     96    359    117   -369   -294   -249 
     -    -22  -6613  -7655   -894  -1115   -882  -1128      *      * 
   648   -455  -1367   -482    -33   1813    585   -261  -1228     16  -1385   -597    265  -1614   1889   -428    240   -422   -959  -1714  -1142   817
     -   -149   -500    233     43   -381    399    106   -626    210   -466   -720    275    394     45     96    359    117   -369   -294   -249 
     -    -16  -7080  -8122   -894  -1115  -1066   -937      *      * 
   649   -110  -1797    890   1026  -2077    807   -102  -1795    287  -1801   1568    -76  -1522    338   -215    311    417  -1399  -2019  -1364   818
     -   -149   -500    233     43   -381    399    106   -626    210   -466   -720    275    394     45     96    359    117   -369   -294   -249 
     -    -15  -7195  -8237   -894  -1115  -1306   -748      *      * 
   650   2235   -988  -2568  -2582  -3168   2515  -2325  -2856  -2550  -3140  -2271  -1712  -2003  -2240  -2579   -603    277  -1913  -3401  -3175   819
     -   -149   -500    233     43   -381    399    106   -626    210   -466   -720    275    394     45     96    359    117   -369   -294   -249 
     -    -15  -7195  -8237   -894  -1115  -1306   -748      *      * 
   651   1596  -1619   -497   1065  -2447   -417   -637  -2163   -365  -2228  -1369   -449  -1754   -249   -846   1830   -661  -1667  -2472  -1866   820
     -   -149   -500    233     43   -381    399    106   -626    210   -466   -720    275    394     45     96    359    117   -369   -294   -249 
     -    -15  -7195  -8237   -894  -1115  -1306   -748      *      * 
   652    780  -1892   -213   1091  -2311   1622   -319  -2037     12  -2049  -1176   -189  -1656    566   -496    700   -586  -1614  -2271  -1611   821
     -   -149   -500    233     43   -381    399    106   -626    210   -466   -720    275    394     45     96    359    117   -369   -294   -249 
     -    -15  -7195  -8237   -894  -1115  -1306   -748      *      * 
   653   -670  -1468   -608   1599  -1631  -1645   -500  -1105   -224    231   -670   -495  -1823   -178   -625   -719   2165   -913  -1884  -1356   822
     -   -149   -500    233     43   -381    399    106   -626    210   -466   -720    275    394     45     96    359    117   -369   -294   -249 
     -    -15  -7195  -8237   -894  -1115   -421  -1983      *      * 
   654   -636  -1680    724   -114    382  -1663   -304  -1516     22  -1616   -813   -378  -1755   1914    596   -606   -574  -1233   3804  -1087   823
     -   -149   -500    233     43   -381    399    106   -626    210   -466   -720    275    394     45     96    359    117   -369   -294   -249 
     -    -12  -7442  -8484   -894  -1115   -701  -1378      *      * 
   655   1100  -1227  -2247  -1929  -2936  -1481  -1873  -2632  -1817  -2840  -1987  -1546   1082  -1645  -2070   1720   2456  -1897  -3130  -2767   824
     -   -149   -500    233     43   -381    399    106   -626    210   -466   -720    275    394     45     96    359    117   -369   -294   -249 
     -    -12  -7442  -8484   -894  -1115   -701  -1378      *      * 
   656  -1130  -2275  -1054   -509  -2808   2151   -547  -2441   1268  -2362  -1539   -712   1185   -123   1238  -1047  -1059  -2061  -2463  -1984   825
     -   -149   -500    233     43   -381    399    106   -626    210   -466   -720    275    394     45     96    359    117   -369   -294   -249 
     -    -12  -7442  -8484   -894  -1115   -701  -1378      *      * 
   657   1514  -1574   -986   -605  -2516  -1550   -876  -2215   -568  -2311  -1457   -749   2203   1363   -996    961   -760  -1713  -2570  -2017   826
     -   -149   -500    233     43   -381    399    106   -626    210   -466   -720    275    394     45     96    359    117   -369   -294   -249 
     -    -12  -7442  -8484   -894  -1115   -701  -1378      *      * 
   658  -1145  -2578   1208   1113  -2806  -1711   -680   1673   -504  -2556  -1735   2513  -2006   -289  -1086   -980  -1124  -2136  -2800  -2067   827
     -   -149   -500    233     43   -381    399    106   -626    210   -466   -720    275    394     45     96    359    117   -369   -294   -249 
     -    -12  -7442  -8484   -894  -1115   -701  -1378      *      * 
   659   -648  -1196  -1052    683  -1369  -1767   -660   1433   -525  -1188   -476   -765  -1928   -431   -892    239   2242   -660  -1689  -1222   828
     -   -149   -500    233     43   -381    399    106   -626    210   -466   -720    275    394     45     96    359    117   -369   -294   -249 
     -    -12  -7442  -8484   -894  -1115   -701  -1378      *      * 
   660   -632  -1397   -891   -316  -1514  -1734   1342  -1122    946   1170   -550   -534  -1812    -74    852    454   -564    192  -1707  -1207   829
     -   -149   -500    233     43   -381    399    106   -626    210   -466   -720    275    394     45     96    359    117   -369   -294   -249 
     -    -12  -7442  -8484   -894  -1115   -701  -1378      *      * 
   661   -604  -1944   -415     71  -2254  -1553   1362  -1975    141  -1976  -1088    637  -1674   1328   -345   1531   1506  -1573  -2186  -1535   830
     -   -149   -500    233     43   -381    399    106   -626    210   -466   -720    275    394     45     96    359    117   -369   -294   -249 
     -    -12  -7442  -8484   -894  -1115   -701  -1378      *      * 
   662   -601  -1878   -402    942  -2138   -142   -274  -1843     89  -1881  -1013   1012  -1679    151   -408    517    442  -1475  -2128   2491   831
     -   -149   -500    233     43   -381    399    106   -626    210   -466   -720    275    394     45     96    359    117   -369   -294   -249 
     -    -12  -7442  -8484   -894  -1115   -701  -1378      *      * 
   663   -577  -1378  -1046   -581  -1949     54   -747  -1580   -509  -1769   -975   1643    686   -422   -925   -662   2099    565  -2138  -1626   832
     -   -149   -500    233     43   -381    399    106   -626    210   -466   -720    275    394     45     96    359    117   -369   -294   -249 
     -    -12  -7442  -8484   -894  -1115   -701  -1378      *      * 
   664   -673  -2091   -437     56  -2429   -132   -261  -2158   1602  -2105  -1204   1031  -1709   2444   -231   -555    431  -1728  -2269  -1617   833
     -   -149   -500    232     45   -381    398    105   -627    211   -465   -721    275    394     48     95    359    117   -368   -295   -250 
     -   -186  -3079  -8484  -2731   -236   -701  -1378      *      * 
   665   -711  -1143  -1431   -948   1890  -1853   1442   -938   -806  -1186   -496  -1009  -2046   -691  -1113   2113    520   -758  -1364   -720   842
     -   -149   -500    233     43   -381    399    106   -626    210   -466   -720    275    394     45     96    359    117   -369   -294   -249 
     -    -12  -7442  -8484   -894  -1115   -701  -1378      *      * 
   666  -1010   -790  -3306  -2708   -763  -2659  -1585   1956  -2356    392   2730  -2275  -2667  -2003  -2210    -50   -957   1786  -1429  -1092   843
     -   -149   -500    233     43   -381    399    106   -626    210   -466   -720    275    394     45     96    359    117   -369   -294   -249 
     -    -12  -7442  -8484   -894  -1115   -701  -1378      *      * 
   667  -1332  -2617   -783   1428  -3057  -2028   -583  -2706    221  -2564  -1750   -669  -2170   3271   1246  -1187  -1230  -2325  -2623  -2117   844
     -   -149   -500    233     43   -381    399    106   -626    210   -466   -720    275    394     45     96    359    117   -369   -294   -249 
     -    -12  -7442  -8484   -894  -1115   -701  -1378      *      * 
   668   -783  -1793   -545    871  -1947  -1712   1423  -1630   -108  -1747   1608   -447   2655    -97   -525   -755   -733  -1355  -2061  -1481   845
     -   -149   -500    233     43   -381    399    106   -626    210   -466   -720    275    394     45     96    359    117   -369   -294   -249 
     -    -12  -7442  -8484   -894  -1115   -701  -1378      *      * 
   669   -801   -853  -2116  -1585   1211  -2152   2242   -366  -1339   -674    -60  -1449   2116  -1137  -1456  -1215   -758   1500   -950   -327   846
     -   -149   -500    233     43   -381    399    106   -626    210   -466   -720    275    394     45     96    359    117   -369   -294   -249 
     -  -1302  -7442   -765   -894  -1115   -701  -1378      *      * 
   670   1494  -1112   -375     -2  -1724  -1123   -114  -1257   1844  -1436   -688   -153  -1396    242    224   -293   -301   -931  -1725  -1245   847
     -   -149   -500    233     43   -381    399    106   -626    210   -466   -720    275    394     45     96    359    117   -369   -294   -249 
     -    -30  -6171  -7213   -894  -1115  -2255   -339      *      * 
   671   -301  -1457     27    399  -1641  -1161   1876  -1426    614  -1457   -643    130    655   1980    246   -225   -247  -1092  -1633  -1019   848
     -   -148   -500    233     43   -381    399    105   -626    210   -466   -721    275    394     45     96    360    118   -369   -295   -249 
     -   -857  -1180  -7213   -806  -1225   -203  -2932      *      * 
   672   -936  -2365   2708     10  -2730  -1645   -543  -2484    995  -2453  -1583   -315  -1889   -124   -780    160   1135  -2040  -2646  -1937   852
     -   -149   -500    233     43   -381    399    106   -626    210   -466   -720    275    394     45     96    359    117   -369   -294   -249 
     -    -12  -7442  -8484   -894  -1115   -701  -1378      *      * 
   673   -874  -2165   -783   -197  -2534  -1794   1252  -2209   1175  -2147  -1285   -453   2371     97   1152    497   -788  -1824  -2283  -1724   853
     -   -149   -500    233     43   -381    399    106   -626    210   -466   -720    275    394     45     96    359    117   -369   -294   -249 
     -    -12  -7442  -8484   -894  -1115   -701  -1378      *      * 
   674   -540  -1925    749    128  -2215  -1525   -181   -159   1039  -1925   1025   -174    414    957   1733   -437   -478  -1531  -2124  -1468   854
     -   -149   -500    233     43   -381    399    106   -626    210   -466   -720    275    394     45     96    359    117   -369   -294   -249 
     -    -12  -7442  -8484   -894  -1115   -701  -1378      *      * 
   675   -586  -1341   -895   -402  -1604    -82   -541   1306   -306  -1424   -657   -598   1262    785   -717   1446   -579   -970  -1830  -1323   855
     -   -149   -500    233     43   -381    399    106   -626    210   -466   -720    275    394     45     96    359    117   -369   -294   -249 
     -    -12  -7442  -8484   -894  -1115   -701  -1378      *      * 
   676   -585   1960  -1700  -1123   -714  -1938   1283   -271   -902   1528    876  -1116    111   1175  -1103   -956   -525   -163  -1148   -755   856
     -   -149   -500    233     43   -381    399    106   -626    210   -466   -720    275    394     45     96    359    117   -369   -294   -249 
     -    -12  -7442  -8484   -894  -1115   -701  -1378      *      * 
   677    488  -1304  -2485  -2624  -3577   2017  -2576  -3341  -2814  -3576  -2693  -1904   3187  -2477  -2868   -893  -1097  -2307  -3763  -3545   857
     -   -149   -500    233     43   -381    399    106   -626    210   -466   -720    275    394     45     96    359    117   -369   -294   -249 
     -    -12  -7442  -8484   -894  -1115   -701  -1378      *      * 
   678    -46  -1056  -2575  -2256  -2201   2198  -1877  -1729  -2081  -2095  -1356  -1715  -2159  -1847  -2199    351    724   2004  -2567  -2236   858
     -   -149   -500    233     43   -381    399    106   -626    210   -466   -720    275    394     45     96    359    117   -369   -294   -249 
     -    -33  -7442  -5866   -894  -1115   -701  -1378      *      * 
   679    164  -1912   -412    135  -2210    436   1951  -1935    239  -1921  -1020   -167  -1608    965   1362    405    673  -1524  -2121  -1464   859
     -   -149   -500    233     43   -381    399    106   -626    210   -466   -720    275    394     45     96    359    117   -369   -294   -249 
     -  -1040  -7421   -977   -894  -1115   -768  -1277      *      * 
   680   -253  -1062   -383     76  -1219  -1265    -61   -869    299    234   -300   -134  -1420   1922    -58   1011   -225   -642  -1426   -890   860
     -   -149   -500    233     43   -381    399    106   -626    210   -466   -720    275    394     45     96    359    117   -369   -294   -249 
     -   -392  -6407  -2146   -894  -1115  -2130   -374      *      * 
   681   -639  -1709   -284    140  -2099  -1356    133  -1736   1856  -1655   -897    -56  -1486   2405    848   -539   -532  -1425  -1743  -1295   861
     -   -149   -500    233     43   -381    399    106   -626    210   -466   -720    275    394     45     96    360    118   -369   -294   -249 
     -  -1212  -1352  -2501   -210  -2881  -2308   -325      *      * 
   682   -252   -766   -584   -127   -552  -1315    -65   -124    312    -70   2344   -270  -1439   1568     69   -406   -210   -114  -1037   -556   863
     -   -149   -500    233     43   -381    399    106   -626    210   -466   -720    275    394     45     96    359    117   -369   -294   -249 
     -    -40  -5780  -6822   -894  -1115   -205  -2915      *      * 
   683  -3030  -2450  -4226  -4200   3006  -3946   -734  -1936  -3797  -1705  -1580  -2876  -3867  -2885  -3381  -3134  -2941    748    -27   3723   864
     -   -149   -500    233     43   -381    399    106   -626    210   -466   -720    275    394     45     96    359    117   -369   -294   -249 
     -    -13  -7421  -8464   -894  -1115   -768  -1277      *      * 
   684  -1182  -1172  -2468  -1910    -14  -2489   -752   -719    672   -948   -371  -1680  -2531  -1320  -1460  -1556  -1114    806   4490   2382   865
     -   -149   -500    233     43   -381    399    106   -626    210   -466   -720    275    394     45     96    359    117   -369   -294   -249 
     -   -134  -7421  -3594   -894  -1115   -661  -1445      *      * 
   685   -502  -1873   -374    167  -2159  -1481   -142  -1882    278  -1873   -976   1538    -44   1008    909   1157   -441  -1479  -2075   1003   866
     -   -149   -500    233     43   -381    399    106   -626    210   -466   -720    275    394     45     96    359    117   -369   -294   -249 
     -    -13  -7324  -8366   -894  -1115  -1035   -966      *      * 
   686   -486  -1693   -453     96  -1930    207   1881  -1614    202   -467   -821   -191    478    242    880    999    -35  -1272  -1947  -1332   867
     -   -149   -500    233     43   -381    399    106   -626    210   -466   -720    275    394     45     96    359    117   -369   -294   -249 
     -    -13  -7324  -8366   -894  -1115   -525  -1712      *      * 
   687   -201  -1547   -699   -157  -1846    368   -376  -1501    -45   -411   -809   -403   1876      5    821    635     10  -1192  -1956  -1389   868
     -   -149   -500    233     43   -381    399    106   -626    210   -466   -720    275    394     45     96    359    117   -369   -294   -249 
     -   -109  -7442  -3895   -894  -1115   -701  -1378      *      * 
   688   -628   -461  -2889  -2261    932  -2172  -1027    113  -1876   1444   2226  -1789  -2211  -1502  -1701    -99   -568    855   2519   -544   869
     -   -149   -500    233     43   -381    399    106   -626    210   -466   -720    275    394     45     96    359    117   -369   -294   -249 
     -    -13  -7346  -8388   -894  -1115   -551  -1656      *      * 
   689   -573  -1857   -476     41  -2179    598   1354  -1886    806  -1908  -1029   -249   1309    168   -344    -29   1492  -1497  -2137  -1501   870
     -   -149   -500    233     43   -381    399    106   -626    210   -466   -720    275    394     45     96    359    117   -369   -294   -249 
     -    -33  -7442  -5866   -894  -1115   -701  -1378      *      * 
   690   -660  -2032    875     84  -2325   1488   -286  -2050    108   -561  -1156    810  -1701    150   1568   -551   -607  -1646  -2247  -1586   871
     -   -149   -500    233     43   -381    399    106   -626    210   -466   -720    275    394     45     96    359    117   -369   -294   -249 
     -    -13  -7421  -8464   -894  -1115   -768  -1277      *      * 
   691  -1577  -3286   2386   1679  -3560   1760   -984  -3411  -1023  -3320  -2547   -388  -2220   -618  -1741    110  -1609  -2913  -3512  -2620   872
     -   -149   -500    233     43   -381    399    106   -626    210   -466   -720    275    394     45     96    359    117   -369   -294   -249 
     -    -13  -7421  -8464   -894  -1115   -768  -1277      *      * 
   692   -565   1976  -1044   1308  -1218  -1727   -532   -800   -396   1026   -331   -684    847   -303   -766    101   -527   -621  -1533  -1067   873
     -   -149   -500    233     43   -381    399    106   -626    210   -466   -720    275    394     45     96    359    117   -369   -294   -249 
     -    -13  -7421  -8464   -894  -1115   -768  -1277      *      * 
   693   1820  -1471   -833    821  -1957    812   -604  -1598   -335  -1761   -955   -577  -1813   -252   -779    231   -616    468  -2108  -1566   874
     -   -149   -500    233     43   -381    399    106   -626    210   -466   -720    275    394     45     96    359    117   -369   -294   -249 
     -    -13  -7421  -8464   -894  -1115   -768  -1277      *      * 
   694    922   -503  -2426  -1823    830  -2068   -907     -2  -1520    492    299  -1539  -2125  -1234  -1496   1278   -527    776   -937   1365   875
     -   -149   -500    233     43   -381    399    106   -626    210   -466   -720    275    394     45     96    359    117   -369   -294   -249 
     -  -1492  -7421   -647   -894  -1115   -768  -1277      *      * 
   695   -323   -901   -241   1537   -946  -1318   -190   1362     59   -518    -27   -196  -1493     84   -295   -460   -294    155  -1371   -855   876
     -   -149   -500    233     43   -381    399    106   -626    210   -466   -720    275    394     45     96    359    117   -369   -294   -249 
     -    -35  -5964  -7007   -894  -1115  -1913   -445      *      * 
   696   -270  -1361    213   1317  -1599  -1103     40  -1186    337  -1368   -581   1703  -1311    414   -128   -216   -242    514  -1694  -1082   877
     -   -149   -500    233     43   -381    399    106   -626    210   -466   -720    275    394     45     96    359    117   -369   -294   -249 
     -    -29  -6202  -7245   -894  -1115  -2240   -343      *      * 
   697  -1051   -712  -3262  -2829   -841  -3009  -2350   2800  -2595    196    276  -2611  -2935  -2394  -2640  -2244  -1041   2064  -2093  -1711   878
     -   -149   -500    233     43   -381    399    106   -626    210   -466   -720    275    394     45     96    359    117   -369   -294   -249 
     -    -29  -6202  -7245   -894  -1115  -2240   -343      *      * 
   698    706   -673   -790   -224   -793  -1315   -115   -297    215   -527   2343   -337  -1446    115   1208   -355   -147   -153  -1113   -679   879
     -   -149   -500    233     43   -381    399    106   -626    210   -466   -720    275    394     45     96    359    117   -369   -294   -249 
     -    -29  -6202  -7245   -894  -1115   -659  -1448      *      * 
   699   -952   -969  -2601  -2142   -949  -2335  -1584    316  -1844    577    -34  -1928   2644  -1675  -1921  -1506   -989   1754  -1730  -1357   880
     -   -149   -500    233     43   -381    399    106   -626    210   -466   -720    275    394     45     96    359    117   -369   -294   -249 
     -    -16  -7110  -8152   -894  -1115  -1449   -658      *      * 
   700   -697  -2187     24   1772  -2494  -1446   -264  -2254     69  -2201  -1315   1061  -1650   2124   -455    889   -656  -1810  -2378  -1667   881
     -   -149   -500    233     43   -381    399    106   -626    210   -466   -720    275    394     45     96    359    117   -369   -294   -249 
     -    -16  -7110  -8152   -894  -1115  -1449   -658      *      * 
   701  -1233  -2808   2250    172  -3142   1569   -706  -2969   -651  -2904  -2111   -190  -1957   2343  -1295  -1010  -1259  -2490  -3089  -2266   882
     -   -149   -500    233     43   -381    399    106   -626    210   -466   -720    275    394     45     96    359    117   -369   -294   -249 
     -    -16  -7110  -8152   -894  -1115  -1449   -658      *      * 
   702   1753  -1476   -526   1057  -2113  -1371   -436  -1797   -126  -1891  -1043   -346  -1637    -46   -592   1068    741  -1376  -2167  -1579   883
     -   -149   -500    233     43   -381    399    106   -626    210   -466   -720    275    394     45     96    359    117   -369   -294   -249 
     -   -228  -7110  -2849   -894  -1115  -1449   -658      *      * 
   703   -693  -1881   1549     89  -2627  -1310   -575  -2396   -431  -2422  -1591   -196   2002   -202   -986   1717   -785  -1883  -2638  -1945   884
     -   -149   -500    233     43   -381    399    106   -626    210   -466   -720    275    394     45     96    359    117   -369   -294   -249 
     -   -436  -6900  -1987   -894  -1115  -1726   -519      *      * 
   704   -193   -922   -438   1124  -1020  -1310    -23   -580    222    163    -75   -129  -1399    747   -188   -271    718    498  -1269   -763   885
     -   -149   -500    233     43   -381    399    106   -626    210   -466   -720    275    394     45     96    359    117   -369   -294   -249 
     -   -446  -6489  -1972   -894  -1115  -2078   -390      *      * 
   705   -388  -1769   1961    698  -2093   -956     25  -1856    214  -1862  -1040    364  -1273   1091   -346   1056   -389  -1440  -2083  -1357   886
     -   -149   -500    233     43   -381    399    106   -626    210   -466   -720    275    394     45     96    359    117   -369   -294   -249 
     -    -32  -6075  -7117   -894  -1115  -2297   -328      *      * 
   706   -339  -1375   -302    212  -1766  -1223    144  -1416    855  -1432   -634      5  -1357   1114   1851    932   -279  -1090  -1617  -1118   887
     -   -149   -500    233     43   -381    399    106   -626    210   -466   -720    275    394     45     96    359    117   -369   -294   -249 
     -    -32  -6075  -7117   -894  -1115  -2297   -328      *      * 
   707    110   3300  -1591  -1337  -1378   -805  -1016   -874  -1085  -1268   -633   -908   2529   -977  -1197   -152   -175   -515  -1693  -1373   888
     -   -149   -500    233     43   -381    399    106   -626    210   -466   -720    275    394     45     96    359    117   -369   -294   -249 
     -    -32  -6075  -7117   -894  -1115  -2297   -328      *      * 
   708   1184   -595   -687   -227   -659  -1262   -170   -126     23    674    216   -338  -1430    763   -263   -336   -127    -16  -1072   -622   889
     -   -149   -500    233     43   -381    399    106   -626    210   -466   -720    275    394     45     96    359    117   -369   -294   -249 
     -    -32  -6075  -7117   -894  -1115  -2297   -328      *      * 
   709   1261  -1172    158    381  -1640   -978      2  -1317    328  -1430   -632   1554  -1256   1026    -91   -138   -188   -959  -1715  -1128   890
     -   -149   -500    233     43   -381    399    106   -626    210   -466   -720    275    394     45     96    359    117   -369   -294   -249 
     -    -32  -6075  -7117   -894  -1115  -2297   -328      *      * 
   710   -582  -2188   1909   1957  -2427   -944    -23  -2229     77  -2172  -1366    446  -1316   1118   -550   -357   -582  -1780  -2369  -1558   891
     -   -149   -500    233     43   -381    399    106   -626    210   -466   -720    275    394     45     96    359    117   -369   -294   -249 
     -    -32  -6075  -7117   -894  -1115  -2297   -328      *      * 
   711   1152  -1200   -332    181  -1565  -1190    110  -1185    743  -1267   -488    -17  -1338   1067   1528   -251   -217   -889  -1530  -1036   892
     -   -149   -500    233     43   -381    399    106   -626    210   -466   -720    275    394     45     96    359    117   -369   -294   -249 
     -    -32  -6075  -7117   -894  -1115   -626  -1506      *      * 
   712   -759  -1847   -601   -205  -2371    763   -408  -2039    192  -2051  -1229   -430   2555    704   1027   -709   -743  -1657  -2240  -1705   893
     -   -149   -500    233     43   -381    399    106   -626    210   -466   -720    275    394     45     96    359    117   -369   -294   -249 
     -    -16  -7110  -8152   -894  -1115  -1449   -658      *      * 
   713   -759  -1869   -515    -91  -1127  -1667   1675  -1782     89  -1783  -1013    791  -1786   2429   -305   -681   -694  -1478  -1445   2359   894
     -   -149   -500    233     43   -381    399    106   -626    210   -466   -720    275    394     45     96    359    117   -369   -294   -249 
     -    -16  -7110  -8152   -894  -1115   -767  -1278      *      * 
   714    192  -1455   -564    -13  -1614  -1536   1689  -1258     90  -1402   1008   -277    798   1678   -369    544   -412    138  -1752  -1188   895
     -   -149   -500    233     43   -381    399    106   -626    210   -466   -720    275    394     45     96    359    117   -369   -294   -249 
     -    -14  -7301  -8343   -894  -1115  -1088   -917      *      * 
   715   -687  -1988   2154     89  -2280  -1536   -341  -1962    -13  -2015  -1162   -219  -1716   2282   -521   -587    367     51  -2265  -1606   896
     -   -149   -500    233     43   -381    399    106   -626    210   -466   -720    275    394     45     96    359    117   -369   -294   -249 
     -    -14  -7301  -8343   -894  -1115  -1088   -917      *      * 
   716    325  -1010   -969    353  -1063   -327   -407    682   -279    172   1742   -586  -1758   1628   -653   -272   -423   -481  -1382   -917   897
     -   -149   -500    233     43   -381    399    106   -626    210   -466   -720    275    394     45     96    359    117   -369   -294   -249 
     -    -14  -7301  -8343   -894  -1115  -1088   -917      *      * 
   717   1276   2070  -1127   -591  -1268    633   -580   -852   -444   -205   -380   -715  -1808   1881   -800   -656   -493   -648  -1578  -1121   898
     -   -149   -500    233     43   -381    399    106   -626    210   -466   -720    275    394     45     96    359    117   -369   -294   -249 
     -    -14  -7301  -8343   -894  -1115  -1088   -917      *      * 
   718   -798  -2194   -390     11  -2548  -1637   -306  -2264   1172  -2194  -1316   1893   1017   2320   -152   -669   -732  -1844  -2336  -1710   899
     -   -149   -500    233     43   -381    399    106   -626    210   -466   -720    275    394     45     96    359    117   -369   -294   -249 
     -   -105  -7301  -3973   -894  -1115  -1088   -917      *      * 
   719   -543   -693  -1608  -1047   2433  -1883   -628   -198   -835    165    150    400  -1949   1446  -1042   -904   -484    714  -1010   -538   900
     -   -149   -500    233     43   -381    399    106   -626    210   -466   -720    275    394     45     96    359    117   -369   -294   -249 
     -   -347  -7211  -2273   -894  -1115  -1276   -769      *      * 
   720   1030   -403  -2283  -1693   -371  -2013   -879   1437  -1405    840    452  -1456  -2055     91  -1415  -1081   -441   1379   -933   -578   901
     -   -149   -500    233     43   -381    399    106   -626    210   -466   -720    275    394     45     96    359    117   -369   -294   -249 
     -    -18  -6883  -7925   -894  -1115  -1745   -511      *      * 
   721   -315   -553  -1225   -659   -559   -149   -395   -113   -480    539   2046    745  -1694    404   -741   -626   -256   1011   -967   -557   902
     -   -149   -500    233     43   -381    399    106   -626    210   -466   -720    275    394     45     96    359    117   -369   -294   -249 
     -    -18  -6883  -7925   -894  -1115  -1745   -511      *      * 
   722   -522  -1927   -308   1390  -2289  -1429    -27  -2000   1401  -1916  -1025   1353  -1525    926   1311   -398   -445  -1575  -2044  -1431   903
     -   -149   -500    233     43   -381    399    106   -626    210   -466   -720    275    394     45     96    359    117   -369   -294   -249 
     -    -18  -6883  -7925   -894  -1115  -1745   -511      *      * 
   723   -937   -727  -2989  -2410   -517  -2591  -1502   1467  -2088   1412    437  -2116  -2556     14  -2024  -1697   -880   2126  -1355  -1047   904
     -   -149   -500    233     43   -381    399    106   -626    210   -466   -720    275    394     45     96    359    117   -369   -294   -249 
     -    -18  -6883  -7925   -894  -1115  -1745   -511      *      * 
   724    659  -1221   -566    -75  -1793  -1260   -301  -1459     10  -1584   -755   -272    367    745   -435    950   1801  -1082  -1895  -1340   905
     -   -149   -500    233     43   -381    399    106   -626    210   -466   -720    275    394     45     96    359    117   -369   -294   -249 
     -    -18  -6883  -7925   -894  -1115  -1745   -511      *      * 
   725   -307  -1212   -443     97    582   -117   1881   -996    199  -1162   -372   -154  -1478    763   -248    721    972   -745  -1530   -982   906
     -   -149   -500    233     43   -381    399    106   -626    210   -466   -720    275    394     45     96    359    117   -369   -294   -249 
     -    -18  -6883  -7925   -894  -1115   -339  -2255      *      * 
   726    531  -2489   -165   1667  -2855  -1716   -631  -2595   -295  -2561  -1721   -385  -1985   3126   -774   -935  -1065  -2167  -2747  -2055   907
     -   -149   -500    233     43   -381    399    106   -626    210   -466   -720    275    394     45     96    359    117   -369   -294   -249 
     -    -13  -7421  -8464   -894  -1115   -661  -1445      *      * 
   727   -373  -1650   -803   -356  -2373  -1548   -636  -2072   -289  -2143  -1280   -561   2112   1677   -740   1296    859  -1618  -2394  -1810   908
     -   -149   -500    233     43   -381    399    106   -626    210   -466   -720    275    394     45     96    359    117   -369   -294   -249 
     -    -12  -7442  -8484   -894  -1115   -701  -1378      *      * 
   728   -724   -766  -2079  -1487   -732  -2136   -940   1031  -1164    437     94  -1405    997  -1032   2032  -1178   -665    937  -1234   -862   909
     -   -149   -500    233     43   -381    399    106   -626    210   -466   -720    275    394     45     96    359    117   -369   -294   -249 
     -   -378  -7442  -2153   -894  -1115   -701  -1378      *      * 
   729   -423   2301  -1810  -1271   -657  -1731   -772   -141  -1029   1434    140   1085  -1903   -854  -1173   -819   1001    -24  -1116   -734   910
     -   -149   -500    233     43   -381    399    106   -626    210   -466   -720    275    394     45     96    359    117   -369   -294   -249 
     -    -16  -7080  -8122   -894  -1115   -362  -2172      *      * 
   730  -2570  -2136  -4909  -4299   1396  -4426  -3168   1594  -4005   2130   3088  -4093  -3912  -3118  -3635  -3632  -2451   -742  -2221  -2239   911
     -   -149   -500    233     43   -381    399    106   -626    210   -466   -720    275    394     45     96    359    117   -369   -294   -249 
     -    -12  -7442  -8484   -894  -1115   -701  -1378      *      * 
   731   -918  -1659  -1292  -1485  -3388  -1639  -1973  -3364  -2012  -3501  -2681   1350  -2312  -1760  -2314   3189  -1276  -2476  -3551  -3037   912
     -   -149   -500    233     43   -381    399    106   -626    210   -466   -720    275    394     45     96    359    117   -369   -294   -249 
     -    -12  -7442  -8484   -894  -1115   -701  -1378      *      * 
   732  -1247  -2273   -972   -712  -3103   1905   -889  -2795   -154  -2730  -1930   1621  -2247   -497   2488  -1203  -1282  -2333  -2806  -2328   913
     -   -149   -500    233     43   -381    399    106   -626    210   -466   -720    275    394     45     96    359    117   -369   -294   -249 
     -    -12  -7442  -8484   -894  -1115   -701  -1378      *      * 
   733   -751  -2247    987    989  -2561  -1586   2185  -2318   1001  -2255  -1350   -214  -1745   2490   -458   -610   -699  -1868  -2420  -1721   914
     -   -149   -500    233     43   -381    399    106   -626    210   -466   -720    275    394     45     96    359    117   -369   -294   -249 
     -    -12  -7442  -8484   -894  -1115   -701  -1378      *      * 
   734  -1475  -2699   -197   1827  -3497    616  -1238  -3311  -1208  -3301  -2532   -697   3054   -898  -1789  -1349  -1594  -2768  -3460  -2750   915
     -   -149   -500    233     43   -381    399    106   -626    210   -466   -720    275    394     45     96    359    117   -369   -294   -249 
     -    -12  -7442  -8484   -894  -1115   -701  -1378      *      * 
   735   2383  -1404  -2779  -2916  -3536  -1650  -2718  -3232  -2951  -3525  -2724  -2100   3124  -2672  -2941  -1043  -1234  -2325  -3717  -3541   916
     -   -149   -500    233     43   -381    399    106   -626    210   -466   -720    275    394     45     96    359    117   -369   -294   -249 
     -    -12  -7442  -8484   -894  -1115   -701  -1378      *      * 
   736  -2243  -3107   -867   1059  -4024  -2382  -1992  -3992  -1989  -3966  -3362  -1441   3824  -1741  -2422  -2150  -2413  -3483  -3794  -3412   917
     -   -149   -500    233     43   -381    399    106   -626    210   -466   -720    275    394     45     96    359    117   -369   -294   -249 
     -  -1880  -7442   -469   -894  -1115   -701  -1378      *      * 
   737   -340   -406  -1743  -1510   -520  -1525  -1167   1169  -1230    182    324  -1300  -1858  -1186  -1331   -887   -467   2484  -1394   -919   918
     -   -149   -500    233     43   -381    399    106   -626    210   -466   -720    275    394     45     96    359    117   -369   -294   -249 
     -    -45  -5607  -6649   -894  -1115  -1800   -488      *      * 
   738    121   -314  -1230   -922  -1008   -921   -736    -55   -754   -769   -192   -702  -1393   -643   -953   1577    -83   1776  -1472  -1035   919
     -   -149   -500    233     43   -381    399    106   -626    210   -466   -720    275    394     45     96    359    117   -369   -294   -249 
     -    -32  -6075  -7117   -894  -1115  -2297   -328      *      * 
   739   1471  -1335   2071    455  -1997   -885   -211  -1606   -119  -1808  -1055    182  -1305    127   -654   -240   -389  -1202  -2107  -1456   920
     -   -149   -500    233     43   -381    399    106   -626    210   -466   -720    275    394     45     96    359    117   -369   -294   -249 
     -    -32  -6075  -7117   -894  -1115  -2297   -328      *      * 
   740   -394   -701  -1184   -838   -526  -1449   -634     21   -562   1412    262   -833   1785   -546   -757   -681   -453     -8  -1178   -722   921
     -   -149   -500    233     43   -381    399    106   -626    210   -466   -720    275    394     45     96    359    117   -369   -294   -249 
     -    -32  -6075  -7117   -894  -1115  -2297   -328      *      * 
   741   -677  -2179   2290    773  -2462   -923   -152  -2336   -172  -2318  -1569   2249  -1368    196   -835   -455   -723  -1882  -2480  -1651   922
     -   -149   -500    233     43   -381    399    106   -626    210   -466   -720    275    394     45     96    359    117   -369   -294   -249 
     -    -32  -6075  -7117   -894  -1115   -196  -2974      *      * 
   742   -966  -2398    877   2613  -2694  -1652   -553  -2429   -300  -2428  -1571   -302  -1900   -141   -855    601   -940    323  -2645  -1929   923
     -   -149   -500    233     43   -381    399    106   -626    210   -466   -720    275    394     45     96    359    117   -369   -294   -249 
     -    -12  -7442  -8484   -894  -1115   -701  -1378      *      * 
   743  -1092  -1603  -1632   -935  -1531  -2157   -617  -1287   1110  -1472   -775  -1023  -2204   -365   1156  -1214   -988    610  -1719   3335   924
     -   -149   -500    233     43   -381    399    106   -626    210   -466   -720    275    394     45     96    359    117   -369   -294   -249 
     -  -1853  -7442   -479   -894  -1115   -701  -1378      *      * 
   744   -682   -562  -2084  -1785   -283  -2048  -1330   2626  -1448    571    609  -1652  -2191  -1384  -1523  -1402   -718   1273  -1316   -854   925
     -   -149   -500    233     43   -381    399    106   -626    210   -466   -720    275    394     45     96    359    117   -369   -294   -249 
     -    -44  -5633  -6675   -894  -1115  -2450   -292      *      * 
   745   -175   -579   -647   -760  -1776   2886   -878  -1700   -939  -1900  -1322   -656  -1239   -841  -1071   -360   -479  -1198  -1640  -1574   926
     -   -149   -500    233     43   -381    399    106   -626    210   -466   -720    275    394     45     96    359    117   -369   -294   -249 
     -    -44  -5633  -6675   -894  -1115  -2450   -292      *      * 
   746   -603  -1285   -350    -48  -1674  -1163     31  -1345   2637  -1412   -810   -178  -1406    356    761   -596   -570  -1108  -1473  -1121   927
     -   -149   -500    233     43   -381    399    106   -626    210   -466   -720    275    394     45     96    359    117   -369   -294   -249 
     -    -44  -5633  -6675   -894  -1115  -2450   -292      *      * 
   747    -57   4614  -1749  -1637   -981   -804  -1064   -244  -1298   -826   -458  -1125  -1353  -1233  -1266   -384   -339    -61  -1311  -1046   928
     -   -149   -500    233     43   -381    399    106   -626    210   -466   -720    275    394     45     96    360    117   -369   -294   -249 
     -   -797  -1270  -6675   -251  -2645  -2450   -292      *      * 
   748   -304   -678   -675   -702  -1502   -794   -757  -1348   -699  -1510  -1040   -659   3232   -696   -844   -482   -550  -1019  -1497  -1326   930
     -   -149   -500    233     43   -381    399    106   -626    210   -466   -720    275    394     45     96    359    117   -369   -294   -249 
     -    -44  -5633  -6675   -894  -1115   -175  -3127      *      * 
   749  -4741  -3759  -4708  -4998  -2384  -3919  -3279  -4878  -4788  -4326  -4345  -4625  -4321  -4645  -4395  -5004  -4887  -4878   6238  -1990   931
     -   -149   -500    233     43   -381    399    106   -626    210   -466   -720    275    394     45     96    359    117   -369   -294   -249 
     -    -12  -7442  -8484   -894  -1115   -701  -1378      *      * 
   750  -1303   4923  -3830  -4056  -3901   2356  -3357  -3739  -3868  -4030  -3272  -2808  -2813  -3532  -3611  -1568  -1750  -2820  -3866  -3968   932
     -   -149   -500    233     43   -381    399    106   -626    210   -466   -720    275    394     45     96    359    117   -369   -294   -249 
     -    -12  -7442  -8484   -894  -1115   -701  -1378      *      * 
   751    907  -1108  -2467  -2117  -2369  -1548  -1849  -1866  -1945  -2249  -1495  -1650  -2143  -1744  -2119   2616   1038    766  -2701  -2357   933
     -   -149   -500    233     43   -381    399    106   -626    210   -466   -720    275    394     45     96    359    117   -369   -294   -249 
     -    -12  -7442  -8484   -894  -1115   -701  -1378      *      * 
   752  -2050  -1579  -4643  -4244  -1781  -4365  -3893   2996  -4110    633   -562  -4015  -4113  -3847  -4121  -3664  -2025   2180  -3298  -2957   934
     -   -149   -500    233     43   -381    399    106   -626    210   -466   -720    275    394     45     96    359    117   -369   -294   -249 
     -    -12  -7442  -8484   -894  -1115   -701  -1378      *      * 
   753   2580  -1070  -2570  -2224  -2245  -1565  -1871  -1729  -2035  -2128  -1390  -1702  -2157  -1816  -2171    811   1085    785  -2606  -2270   935
     -   -149   -500    233     43   -381    399    106   -626    210   -466   -720    275    394     45     96    359    117   -369   -294   -249 
     -    -12  -7442  -8484   -894  -1115   -701  -1378      *      * 
   754  -4022  -3300  -4202  -4471   -162  -3952  -1522  -3554  -4217  -3007  -3045  -3501  -4179  -3602  -3853  -3928  -4069  -3631   -835   4786   936
     -   -149   -500    233     43   -381    399    106   -626    210   -466   -720    275    394     45     96    359    117   -369   -294   -249 
     -    -12  -7442  -8484   -894  -1115   -701  -1378      *      * 
   755  -4040  -3060  -4528  -4826   3674  -4398   -684  -2933  -4395  -2292  -2362  -3069  -4273  -3190  -3804  -3655  -3909  -3093     64   3536   937
     -   -149   -500    233     43   -381    399    106   -626    210   -466   -720    275    394     45     96    359    117   -369   -294   -249 
     -    -12  -7442  -8484   -894  -1115   -701  -1378      *      * 
   756  -3264  -3765  -1447   3822  -4535  -2948  -2636  -4814  -2810  -4653  -4248  -2115  -3463  -2478  -3225  -3107  -3392  -4410  -4009  -3981   938
     -   -149   -500    233     43   -381    399    106   -626    210   -466   -720    275    394     45     96    359    117   -369   -294   -249 
     -    -12  -7442  -8484   -894  -1115   -701  -1378      *      * 
   757   -742  -1382  -1044   1364  -1392  -1860   -535   -955    877   1291   2113   -699  -1937   -247   -536   -846   -674   -825  -1700  -1235   939
     -   -149   -500    233     43   -381    399    106   -626    210   -466   -720    275    394     45     96    359    117   -369   -294   -249 
     -   -178  -7442  -3181   -894  -1115   -701  -1378      *      * 
   758  -1921  -3662   3574    -48  -3946  -1794  -1239  -3984  -1568  -3866  -3254   1550  -2363   -934  -2451  -1594  -2030  -3433  -3965  -2973   940
     -   -149   -500    233     43   -381    399    106   -626    210   -466   -720    275    394     45     96    359    117   -369   -294   -249 
     -    -14  -7278  -8321   -894  -1115  -1139   -873      *      * 
   759   -584   -679  -2161  -1623   -816  -1920  -1044    -79  -1379    484     -3  -1433  -2109  -1172  -1486    586   2176   1371  -1310   -939   941
     -   -149   -500    233     43   -381    399    106   -626    210   -466   -720    275    394     45     96    359    117   -369   -294   -249 
     -    -14  -7278  -8321   -894  -1115  -1139   -873      *      * 
   760  -1837  -2786  -1350   -945  -3361  -2348   -745  -2966   1526  -2743  -2044  -1069  -2486   3752    282  -1708  -1684  -2664  -2674  -2359   942
     -   -149   -500    233     43   -381    399    106   -626    210   -466   -720    275    394     45     96    359    117   -369   -294   -249 
     -    -14  -7278  -8321   -894  -1115  -1139   -873      *      * 
   761  -1891  -1426  -4492  -4142  -1934  -4223  -3986   2379  -4029   -766   -695  -3907  -4040  -3903  -4118  -3554  -1885   3054  -3482  -3023   943
     -   -149   -500    233     43   -381    399    106   -626    210   -466   -720    275    394     45     96    359    117   -369   -294   -249 
     -    -14  -7278  -8321   -894  -1115   -482  -1816      *      * 
   762   -795  -1422  -2461  -2730  -3748   3334  -2751  -3638  -3082  -3853  -2972  -2012  -2377  -2699  -3086    964  -1240  -2510  -3897  -3703   944
     -   -149   -500    233     43   -381    399    106   -626    210   -466   -720    275    394     45     96    359    117   -369   -294   -249 
     -    -12  -7442  -8484   -894  -1115   -701  -1378      *      * 
   763  -2090  -3946   1507   3380  -4154  -1938  -1340  -4121  -1641  -3985  -3365   -548  -2493  -1024  -2522  -1737  -2173  -3592  -4120  -3130   945
     -   -149   -500    233     43   -381    399    106   -626    210   -466   -720    275    394     45     96    359    117   -369   -294   -249 
     -    -12  -7442  -8484   -894  -1115   -701  -1378      *      * 
   764   -638   2048  -1765  -1193   -939  -1917   -826   -448    655   -782   2748  -1169  -2052   -798  -1052   -974   2106   -322  -1354   -962   946
     -   -149   -500    233     43   -381    399    106   -626    210   -466   -720    275    394     45     96    359    117   -369   -294   -249 
     -   -178  -7442  -3181   -894  -1115   -701  -1378      *      * 
   765  -2519  -2220  -3322  -3050   3694  -3444   -564  -1912    941  -1712  -1455  -2348  -3424  -2182  -2441  -2595  -2433  -1921     24   2414   947
     -   -149   -500    233     43   -381    399    106   -626    210   -466   -720    275    394     45     96    359    117   -369   -294   -249 
     -    -14  -7278  -8321   -894  -1115  -1139   -873      *      * 
   766    630  -1546  -1247   -683  -1857  -1892   -633    799   2727  -1500   -839   -826  -2036   -303   -257   -962   -835   -872  -2009  -1560   948
     -   -149   -500    233     43   -381    399    106   -626    210   -466   -720    275    394     45     96    359    117   -369   -294   -249 
     -    -14  -7278  -8321   -894  -1115  -1139   -873      *      * 
   767  -1184  -1096  -2484    534  -1139  -2716  -1686    529  -1863    647   -183  -2017  -2761  -1728  -2000  -1847  -1149   2792  -1912  -1524   949
     -   -149   -500    233     43   -381    399    106   -626    210   -466   -720    275    394     45     96    359    117   -369   -294   -249 
     -    -14  -7278  -8321   -894  -1115   -482  -1816      *      * 
   768   -742  -2172    883     23  -2511  -1639   -290  -2238   1076  -2170  -1272   -276   2253   1098    968   -616   -675  -1807  -2319  -1674   950
     -   -149   -500    233     43   -381    399    106   -626    210   -466   -720    275    394     45     96    359    117   -369   -294   -249 
     -   -186  -7442  -3115   -894  -1115   -701  -1378      *      * 
   769   -579   2439  -1105    931  -2318  -1482  -1065  -1964   -865  -2168  -1373   -895  -1927   -766  -1235   2612   -761  -1510  -2495  -2003   951
     -   -149   -500    233     43   -381    399    106   -626    210   -466   -720    275    394     45     96    359    117   -369   -294   -249 
     -    -14  -7270  -8312   -894  -1115  -1157   -858      *      * 
   770   1570   2445  -1571  -1110  -2134  -1412  -1134  -1778   -987  -1993  -1194   1447  -1873   -869  -1330   1431    788  -1325  -2361  -1920   952
     -   -149   -500    233     43   -381    399    106   -626    210   -466   -720    275    394     45     96    359    117   -369   -294   -249 
     -  -1708  -7270   -541   -894  -1115  -1157   -858      *      * 
   771   -986   -973  -1330  -1196   1308  -1680    250   -598   -900   -510   -289   -932  -1889   -775   -958  -1117  -1005   -600    639   3605   953
     -   -149   -500    233     43   -381    399    106   -626    210   -466   -720    275    394     45     96    359    117   -369   -294   -249 
     -    -45  -5607  -6649   -894  -1115   -174  -3134      *      * 
   772  -1961   2827  -2547  -1443  -3385  -2650   -757  -2816   2042  -2630  -1929  -1406  -2651   -348   3002  -1898  -1748  -2564  -2591  -2396   954
     -   -149   -500    233     43   -381    399    106   -626    210   -466   -720    275    394     45     96    359    117   -369   -294   -249 
     -    -12  -7442  -8484   -894  -1115   -701  -1378      *      * 
   773  -1647  -2152  -2766  -3034  -4206   2367  -3129  -4245  -3430  -4343  -3601  -2597   3410  -3137  -3445  -1862  -2064  -3262  -3965  -4102   955
     -   -149   -500    233     43   -381    399    106   -626    210   -466   -720    275    394     45     96    359    117   -369   -294   -249 
     -    -12  -7442  -8484   -894  -1115   -701  -1378      *      * 
   774   -787  -1075  -1727  -1240  -1306  -2031  -1085    769  -1080  -1012   -421   2989  -2216   -968  -1357  -1114    827    744  -1775  -1348   956
     -   -149   -500    233     43   -381    399    106   -626    210   -466   -720    275    394     45     96    359    117   -369   -294   -249 
     -    -12  -7442  -8484   -894  -1115   -701  -1378      *      * 
   775  -1821  -1429  -4293  -3825   2055  -3849  -2958   1632  -3591   -473   -376  -3479  -3704  -3250  -3508  -3061  -1787   2843  -2523  -2073   957
     -   -149   -500    233     43   -381    399    106   -626    210   -466   -720    275    394     45     96    359    117   -369   -294   -249 
     -    -12  -7442  -8484   -894  -1115   -701  -1378      *      * 
   776   -814   -947  -2004  -1524   -931  -2102   2676   2111  -1184   -793   -209  -1439  -2259  -1120  -1323  -1211   1866   -203  -1426   -974   958
     -   -149   -500    233     43   -381    399    106   -626    210   -466   -720    275    394     45     96    359    117   -369   -294   -249 
     -    -12  -7442  -8484   -894  -1115   -701  -1378      *      * 
   777  -1869  -1451  -4425  -4048  -1993  -4049  -3691   2741  -3888   -948   -805  -3754  -3952  -3744  -3939  -2261  -1867   2793  -3341  -2884   959
     -   -149   -500    233     43   -381    399    106   -626    210   -466   -720    275    394     45     96    359    117   -369   -294   -249 
     -    -12  -7442  -8484   -894  -1115   -701  -1378      *      * 
   778  -3359  -3855   4091  -1760  -4660  -2944  -2744  -5137  -3226  -4926  -4562  -2110  -3493  -2619  -3804  -3177  -3522  -4662  -4114  -4101   960
     -   -149   -500    233     43   -381    399    106   -626    210   -466   -720    275    394     45     96    359    117   -369   -294   -249 
     -  -1024  -7442   -993   -894  -1115   -701  -1378      *      * 
   779     70   -598  -1091  -1137  -2441   2488  -1307  -2224  -1347  -2435  -1602   -808  -1441  -1125  -1561   1697   -301  -1393  -2618  -2254   961
     -   -149   -500    233     43   -381    399    106   -626    210   -466   -720    275    394     45     96    359    117   -369   -294   -249 
     -    -25  -6443  -7485   -894  -1115   -226  -2785      *      * 
   780  -3196  -3194  -3915  -4259  -4867   3789  -4005  -5414  -4591  -5241  -4823  -3935  -3840  -4374  -4341  -3455  -3585  -4634  -4094  -4784   962
     -   -149   -500    233     43   -381    399    106   -626    210   -466   -720    275    394     45     96    359    117   -369   -294   -249 
     -    -12  -7442  -8484   -894  -1115   -701  -1378      *      * 
   781  -4048  -3064  -4529  -4829   3163  -4401   -683  -2943  -4398  -2301  -2372  -3069  -4275  -3191  -3806  -3657  -3917  -3103     66   4040   963
     -   -149   -500    233     43   -381    399    106   -626    210   -466   -720    275    394     45     96    359    117   -369   -294   -249 
     -    -12  -7442  -8484   -894  -1115   -701  -1378      *      * 
   782  -2030  -1561  -4625  -4229  -1818  -4347  -3887   2211  -4096    609   -600  -3995  -4106  -3853  -4116  -3644  -2007   2909  -3321  -2961   964
     -   -149   -500    233     43   -381    399    106   -626    210   -466   -720    275    394     45     96    359    117   -369   -294   -249 
     -   -591  -7442  -1598   -894  -1115   -701  -1378      *      * 
   783  -2383  -3125   3941   -825  -3764  -2138  -1819  -4046  -2195  -3957  -3514  -1176  -2681  -1639  -2815  -2193  -2529  -3603  -3415  -3164   965
     -   -149   -500    233     43   -381    399    106   -626    210   -466   -720    275    394     45     96    359    117   -369   -294   -249 
     -    -18  -6870  -7912   -894  -1115  -1759   -505      *      * 
   784  -2471  -2504  -2958  -3211  -3745  -2559  -3037  -4073  -3341  -4006  -3654  -3015   4177  -3279  -3235  -2709  -2811  -3571  -3261  -3617   966
     -   -149   -500    233     43   -381    399    106   -626    210   -466   -720    275    394     45     96    359    117   -369   -294   -249 
     -    -18  -6870  -7912   -894  -1115   -295  -2436      *      * 
   785   -717   2394  -2980  -2599  -1554  -1874  -1850   1828  -2296  -1317   -741  -1980  -2349  -2036  -2276   2496   -917   -397  -2086  -1730   967
     -   -149   -500    233     43   -381    399    106   -626    210   -466   -720    275    394     45     96    359    117   -369   -294   -249 
     -    -12  -7442  -8484   -894  -1115   -701  -1378      *      * 
   786   -746  -1379  -2491  -2717  -3712   2828  -2706  -3578  -3009  -3793  -2902  -1982  -2340  -2637  -3028   2236  -1188  -2456  -3871  -3668   968
     -   -149   -500    233     43   -381    399    106   -626    210   -466   -720    275    394     45     96    359    117   -369   -294   -249 
     -    -12  -7442  -8484   -894  -1115   -701  -1378      *      * 
   787  -1892  -3702   1527   1877  -3958   2618  -1211  -3869  -1433  -3754  -3071   -471  -2388   -879  -2265  -1573  -1963  -3343  -3942  -2960   969
     -   -149   -500    233     43   -381    399    106   -626    210   -466   -720    275    394     45     96    359    117   -369   -294   -249 
     -    -12  -7442  -8484   -894  -1115   -701  -1378      *      * 
   788    516  -2737   1580     19  -3042  -1703   -703  -2832   -521  -2774  -1927   2885  -2019   1371  -1116   -995  -1174  -2371  -2961  -2187   970
     -   -149   -500    233     43   -381    399    106   -626    210   -466   -720    275    394     45     96    359    117   -369   -294   -249 
     -    -12  -7442  -8484   -894  -1115   -701  -1378      *      * 
   789  -3572  -3491  -3930  -3374  -4367  -3463  -2544  -4583  -1435  -4243  -3795  -3226  -3764  -2331   4134  -3660  -3534  -4308  -3567  -3769   971
     -   -149   -500    233     43   -381    399    106   -626    210   -466   -720    275    394     45     96    359    117   -369   -294   -249 
     -    -12  -7442  -8484   -894  -1115   -701  -1378      *      * 
   790  -3462  -2733  -4435  -4520   3882  -4222   -782  -2134  -4103    426  -1594  -3039  -4084  -3055  -3609  -3435  -3348  -2387    -47   2351   972
     -   -149   -500    233     43   -381    399    106   -626    210   -466   -720    275    394     45     96    359    117   -369   -294   -249 
     -    -12  -7442  -8484   -894  -1115   -701  -1378      *      * 
   791   -674   4794  -3503  -3637  -3354  -1564  -2901  -3095  -3335  -3451  -2635  -2246  -2337  -2985  -3139   2242  -1121  -2181  -3635  -3422   973
     -   -149   -500    233     43   -381    399    106   -626    210   -466   -720    275    394     45     96    359    117   -369   -294   -249 
     -    -12  -7442  -8484   -894  -1115   -701  -1378      *      * 
   792  -3371  -2888  -4716  -4628  -1407  -4203  -3653   -947  -4306   3212   -381  -4472  -4191  -3767  -3993  -4264  -3364  -1600  -2791  -2682   974
     -   -149   -500    233     43   -381    399    106   -626    210   -466   -720    275    394     45     96    359    117   -369   -294   -249 
     -    -12  -7442  -8484   -894  -1115   -701  -1378      *      * 
   793  -3196  -3194  -3915  -4259  -4867   3789  -4005  -5414  -4591  -5241  -4823  -3935  -3840  -4374  -4341  -3455  -3585  -4634  -4094  -4784   975
     -   -149   -500    233     43   -381    399    106   -626    210   -466   -720    275    394     45     96    359    117   -369   -294   -249 
     -    -12  -7442  -8484   -894  -1115   -701  -1378      *      * 
   794   1773  -1240  -1602  -1156  -1249  -2012  -1004   -754   -854   1480   -362  -1207  -2203   1602  -1088  -1121   -879   -699  -1748  -1340   976
     -   -149   -500    233     43   -381    399    106   -626    210   -466   -720    275    394     45     96    359    117   -369   -294   -249 
     -    -12  -7442  -8484   -894  -1115   -701  -1378      *      * 
   795   -960   2197  -2875    304   -662  -2504  -1382   1174  -1969   2046    209  -2003  -2524  -1673  -1925  -1589   -904    152  -1334  -1006   977
     -   -149   -500    233     43   -381    399    106   -626    210   -466   -720    275    394     45     96    359    117   -369   -294   -249 
     -    -12  -7442  -8484   -894  -1115   -701  -1378      *      * 
   796   -854  -2259   -232   1033  -2616  -1629   -468  -2360   -125  -2332  -1455   -300    628   1334   -632   2209   -823  -1926  -2524  -1836   978
     -   -149   -500    233     43   -381    399    106   -626    210   -466   -720    275    394     45     96    359    117   -369   -294   -249 
     -    -12  -7442  -8484   -894  -1115   -701  -1378      *      * 
   797  -2749  -3127  -2054  -2376  -3897  -2856  -2871  -4637  -3059  -4563  -4104   4298  -3433  -2867  -3263  -2819  -3038  -4043  -3716  -3493   979
     -   -149   -500    233     43   -381    399    106   -626    210   -466   -720    275    394     45     96    359    117   -369   -294   -249 
     -    -12  -7442  -8484   -894  -1115   -701  -1378      *      * 
   798  -1267  -1512  -3153  -3094  -2327  -2304  -2670   -553  -2898  -1779  -1458  -2520   2559  -2751  -2892  -1697  -1534   2882  -3008  -2654   980
     -   -149   -500    233     43   -381    399    106   -626    210   -466   -720    275    394     45     96    359    117   -369   -294   -249 
     -    -12  -7442  -8484   -894  -1115   -701  -1378      *      * 
   799   -975  -1166  -1833  -1329   -282  -2214   3858    812  -1089  -1006   -381  -1302  -2297   -961  -1299    427   -923   -652   -835   1666   981
     -   -149   -500    233     43   -381    399    106   -626    210   -466   -720    275    394     45     96    359    117   -369   -294   -249 
     -    -12  -7442  -8484   -894  -1115   -701  -1378      *      * 
   800  -3572  -3491  -3930  -3374  -4367  -3463  -2544  -4583  -1435  -4243  -3795  -3226  -3764  -2331   4134  -3660  -3534  -4308  -3567  -3769   982
     -   -149   -500    233     43   -381    399    106   -626    210   -466   -720    275    394     45     96    359    117   -369   -294   -249 
     -    -12  -7442  -8484   -894  -1115   -701  -1378      *      * 
   801   -847  -1827   -651    921  -2711  -1629   -975  -2405   -744  -2509  -1684   -719  -2026   -616  -1199   1430   2728  -1918  -2774  -2185   983
     -   -149   -500    233     43   -381    399    106   -626    210   -466   -720    275    394     45     96    359    117   -369   -294   -249 
     -    -12  -7442  -8484   -894  -1115   -701  -1378      *      * 
   802  -1034  -2262   -283   2638  -2840  -1695   -795  -2560   -550  -2593  -1764   -505    785   -407  -1059   -942   1618  -2110  -2820  -2149   984
     -   -149   -500    233     43   -381    399    106   -626    210   -466   -720    275    394     45     96    359    117   -369   -294   -249 
     -    -12  -7442  -8484   -894  -1115   -701  -1378      *      * 
   803    953  -1284   -864   -319  -1400  -1690   -424   -987   -191  -1215   1581    638  -1787   2364   -599   -652   -515    486  -1649  -1147   985
     -   -149   -500    233     43   -381    399    106   -626    210   -466   -720    275    394     45     96    359    117   -369   -294   -249 
     -    -12  -7442  -8484   -894  -1115   -701  -1378      *      * 
   804   2001  -1061  -2476  -2137  -1970  -1673  -1772   1357  -1953  -1784  -1123  -1701  -2210  -1750  -2085   2068   -880   -929  -2395  -2038   986
     -   -149   -500    233     43   -381    399    106   -626    210   -466   -720    275    394     45     96    359    117   -369   -294   -249 
     -    -12  -7442  -8484   -894  -1115   -701  -1378      *      * 
   805  -2162  -2319  -2174   2713   2456  -3028   -673  -2033  -1955  -1869  -1526  -1829  -3106  -1659  -2177  -2163  -2100  -1983   -316   2187   987
     -   -149   -500    233     43   -381    399    106   -626    210   -466   -720    275    394     45     96    359    117   -369   -294   -249 
     -    -12  -7442  -8484   -894  -1115   -701  -1378      *      * 
   806  -2475  -3104  -3213  -1789  -4003  -2957   -830  -3301   2920  -2931  -2276  -1650  -2893   -412   2845  -2352  -2137  -3082  -2748  -2679   988
     -   -149   -500    233     43   -381    399    106   -626    210   -466   -720    275    394     45     96    359    117   -369   -294   -249 
     -    -12  -7442  -8484   -894  -1115   -701  -1378      *      * 
   807   2336  -1248  -3793  -3351  -1655  -3196  -2709   1578  -3114   -875   -605  -2974  -3314  -2885  -3117  -2415  -1501   2040  -2620  -2231   989
     -   -149   -500    233     43   -381    399    106   -626    210   -466   -720    275    394     45     96    359    117   -369   -294   -249 
     -    -12  -7442  -8484   -894  -1115   -701  -1378      *      * 
   808  -3572  -3491  -3930  -3374  -4367  -3463  -2544  -4583  -1435  -4243  -3795  -3226  -3764  -2331   4134  -3660  -3534  -4308  -3567  -3769   990
     -   -149   -501    233     42   -377    398    104   -628    209   -466   -722    274    398     44     98    359    119   -369   -290   -251 
     -   -132  -3563  -8484  -4137    -84   -701  -1378      *      * 
   809  -2013  -2314  -2569  -1896  -1873  -2874  -1324  -1370   2362   2238   -891  -1874  -2932  -1037   -380  -2195  -1899  -1558  -2366  -2055  1015
     -   -149   -500    233     43   -381    399    106   -626    210   -466   -720    275    394     45     96    359    117   -369   -294   -249 
     -    -12  -7442  -8484   -894  -1115   -701  -1378      *      * 
   810   2079  -1758  -1716  -1711  -2383  -1899   4299  -2723  -1605  -2873  -2191  -1597  -2467  -1650  -1791  -1284  -1406  -2202  -2706  -2046  1016
     -   -149   -500    233     43   -381    399    106   -626    210   -466   -720    275    394     45     96    359    117   -369   -294   -249 
     -    -12  -7442  -8484   -894  -1115   -701  -1378      *      * 
   811  -2211  -1791  -4604  -4164  -1261  -4242  -3469   3444  -3879    -10   2121  -3929  -3980  -3443  -3760  -3530  -2176    423  -2762  -2552  1017
     -   -149   -500    233     43   -381    399    106   -626    210   -466   -720    275    394     45     96    359    117   -369   -294   -249 
     -    -12  -7442  -8484   -894  -1115   -701  -1378      *      * 
   812  -1204  -1163  -3305  -2922  -1578   2433  -2295   1420  -2677   -970   -618  -2513  -2927  -2459  -2693  -1882  -1294   1933  -2373  -1988  1018
     -   -149   -500    233     43   -381    399    106   -626    210   -466   -720    275    394     45     96    359    117   -369   -294   -249 
     -    -12  -7442  -8484   -894  -1115   -701  -1378      *      * 
   813  -1823  -3302   2547   -329  -3677  -2016  -1134  -3514   2865  -3396  -2664   -676  -2431   -775  -1311  -1582  -1834  -3062  -3448  -2750  1019
     -   -149   -500    233     43   -381    399    106   -626    210   -466   -720    275    394     45     96    359    117   -369   -294   -249 
     -    -12  -7442  -8484   -894  -1115   -701  -1378      *      * 
   814  -3196  -3194  -3915  -4259  -4867   3789  -4005  -5414  -4591  -5241  -4823  -3935  -3840  -4374  -4341  -3455  -3585  -4634  -4094  -4784  1020
     -   -149   -500    233     43   -381    399    106   -626    210   -466   -720    275    394     45     96    359    117   -369   -294   -249 
     -    -12  -7442  -8484   -894  -1115   -701  -1378      *      * 
   815  -2031  -1554  -4658  -4319  -2099  -4409  -4236   2631  -4225   -912   -845  -4093  -4208  -4115  -4330  -3753  -2025   2942  -3698  -3226  1021
     -   -149   -500    233     43   -381    399    106   -626    210   -466   -720    275    394     45     96    359    117   -369   -294   -249 
     -    -12  -7442  -8484   -894  -1115   -701  -1378      *      * 
   816  -2101  -2945  -2456  -1385  -3704  -2713   -719  -3091   1548  -2782  -2076  -1372  -2679   3336   2197  -1975  -1835  -2826  -2664  -2488  1022
     -   -149   -500    233     43   -381    399    106   -626    210   -466   -720    275    394     45     96    359    117   -369   -294   -249 
     -    -12  -7442  -8484   -894  -1115   -701  -1378      *      * 
   817  -3044  -2512  -4990  -4609   2863  -4679  -2486   -421  -4302   2504    228  -4115  -4159  -3299  -3875  -3988  -2923  -1127  -1571   -842  1023
     -   -149   -500    233     43   -381    399    106   -626    210   -466   -720    275    394     45     96    359    117   -369   -294   -249 
     -    -12  -7442  -8484   -894  -1115   -701  -1378      *      * 
   818  -1671  -3404   2605   1526  -3669  -1810  -1055  -3534  -1137  -3439  -2688   -420  -2276   -698  -1880   1944  -1712  -3032  -3632  -2717  1024
     -   -149   -500    233     43   -381    399    106   -626    210   -466   -720    275    394     45     96    359    117   -369   -294   -249 
     -    -12  -7442  -8484   -894  -1115   -701  -1378      *      * 
   819  -1446   2812  -3454  -2954    -48  -2876  -1204   -430  -2545   1749   -121  -2379  -2901  -2117  -2369  -2006  -1399   -511   -774   3055  1025
     -   -149   -500    233     43   -381    399    106   -626    210   -466   -720    275    394     45     96    359    117   -369   -294   -249 
     -    -12  -7442  -8484   -894  -1115   -701  -1378      *      * 
   820  -2472  -3103  -3205  -1786  -4000  -2956   -830  -3300   2991  -2931  -2275  -1648  -2892   -412   2753  -2349  -2135  -3081  -2748  -2678  1026
     -   -149   -500    233     43   -381    399    106   -626    210   -466   -720    275    394     45     96    359    117   -369   -294   -249 
     -    -12  -7442  -8484   -894  -1115   -701  -1378      *      * 
   821   -926  -2261   -319   1016  -2651   2238   -527  -2371   1005  -2353  -1496   -382  -1905   -110   -577   -809    736  -1954  -2546  -1893  1027
     -   -149   -500    233     43   -381    399    106   -626    210   -466   -720    275    394     45     96    359    117   -369   -294   -249 
     -    -12  -7442  -8484   -894  -1115   -701  -1378      *      * 
   822  -2084  -3994   2657   2904  -4175  -1918  -1322  -4143  -1643  -4000  -3383   -518  -2477  -1006  -2548  -1722  -2168  -3607  -4156  -3131  1028
     -   -149   -500    233     43   -381    399    106   -626    210   -466   -720    275    394     45     96    359    117   -369   -294   -249 
     -    -12  -7442  -8484   -894  -1115   -701  -1378      *      * 
   823  -3196  -3194  -3915  -4259  -4867   3789  -4005  -5414  -4591  -5241  -4823  -3935  -3840  -4374  -4341  -3455  -3585  -4634  -4094  -4784  1029
     -   -149   -500    233     43   -381    399    106   -626    210   -466   -720    275    394     45     96    359    117   -369   -294   -249 
     -    -12  -7442  -8484   -894  -1115   -701  -1378      *      * 
   824  -1621  -2870   3141   -387  -3802  -1837  -1436  -3749  -1661  -3730  -3021   -711  -2411  -1131  -2394   2052  -1809  -3101  -3850  -3018  1030
     -   -149   -500    233     43   -381    399    106   -626    210   -466   -720    275    394     45     96    359    117   -369   -294   -249 
     -    -12  -7442  -8484   -894  -1115   -701  -1378      *      * 
   825  -2174  -1982  -4186  -4170  -2484  -3406  -3713     42  -3993  -1584  -1517  -3697  -3771  -3891  -3924  -3057  -2329   3646  -3507  -3148  1031
     -   -149   -500    233     43   -381    399    106   -626    210   -466   -720    275    394     45     96    359    117   -369   -294   -249 
     -    -12  -7442  -8484   -894  -1115   -701  -1378      *      * 
   826  -4741  -3759  -4708  -4998  -2384  -3919  -3279  -4878  -4788  -4326  -4345  -4625  -4321  -4645  -4395  -5004  -4887  -4878   6238  -1990  1032
     -   -149   -500    233     43   -381    399    106   -626    210   -466   -720    275    394     45     96    359    117   -369   -294   -249 
     -    -12  -7442  -8484   -894  -1115   -701  -1378      *      * 
   827  -2495  -2081  -4802  -4331   -944  -4382  -3453    173  -4032   2772    218  -4125  -4018  -3348  -3785  -3681  -2440   1460  -2536  -2465  1033
     -   -149   -500    233     43   -381    399    106   -626    210   -466   -720    275    394     45     96    359    117   -369   -294   -249 
     -    -12  -7442  -8484   -894  -1115   -701  -1378      *      * 
   828  -1558  -2531  -1694   -954  -3129  -2322   -655  -2669    430  -2520  -1762  -1057  -2387   2196   3005  -1477    802  -2353  -2540  -2206  1034
     -   -149   -500    233     43   -381    399    106   -626    210   -466   -720    275    394     45     96    359    117   -369   -294   -249 
     -    -12  -7442  -8484   -894  -1115   -701  -1378      *      * 
   829  -1182   4836  -2684  -2793  -3123  -1964  -2601  -3056  -2737  -3402  -2709   2838  -2651  -2620  -2767  -1414  -1568  -2399  -3341  -2972  1035
     -   -149   -500    233     43   -381    399    106   -626    210   -466   -720    275    394     45     96    359    117   -369   -294   -249 
     -    -12  -7442  -8484   -894  -1115   -701  -1378      *      * 
   830   -838   -941  -1982  -1412   1184  -2170   -846   -404  -1007   1926    -24    827  -2228   -956    737  -1217   -776   -351  -1126   -594  1036
     -   -149   -500    233     43   -381    399    106   -626    210   -466   -720    275    394     45     96    359    117   -369   -294   -249 
     -    -12  -7442  -8484   -894  -1115   -701  -1378      *      * 
   831   -818  -1305  -2475  -2312  -2102  -1767  -1980  -1734  -2055  -1880   3578  -1848  -2358  -1964  -2143   2640  -1115  -1447  -2608  -2162  1037
     -   -149   -500    233     43   -381    399    106   -626    210   -466   -720    275    394     45     96    359    117   -369   -294   -249 
     -    -12  -7442  -8484   -894  -1115   -701  -1378      *      * 
   832   -827  -2244   2582     -5  -2580  -1666   -371  -2306   1055  -2249  -1366   -309  -1814     68    965   -698    742  -1882  -2409  -1758  1038
     -   -149   -500    233     43   -381    399    106   -626    210   -466   -720    275    394     45     96    359    117   -369   -294   -249 
     -    -12  -7442  -8484   -894  -1115   -701  -1378      *      * 
   833  -1787  -1784  -2639  -2192   1760  -2931   3359  -1432  -1977    293  -1008   1931  -2954  -1665  -2101  -1987  -1716  -1363   -280   2089  1039
     -   -149   -500    233     43   -381    399    106   -626    210   -466   -720    275    394     45     96    359    117   -369   -294   -249 
     -    -12  -7442  -8484   -894  -1115   -701  -1378      *      * 
   834   1325  -1230  -2575  -2506  -3367  -1473  -2369  -3108  -2482  -3335  -2450  -1817   2602  -2221  -2600   2246   -989  -2153  -3567  -3296  1040
     -   -149   -500    233     43   -381    399    106   -626    210   -466   -720    275    394     45     96    359    117   -369   -294   -249 
     -    -12  -7442  -8484   -894  -1115   -701  -1378      *      * 
   835  -2017  -1557  -4616  -4279  -2058  -4326  -4136   1741  -4163   -885   -822  -4036  -4161  -4042  -4253  -3667  -2016   3342  -3623  -3158  1041
     -   -149   -500    233     43   -381    399    106   -626    210   -466   -720    275    394     45     96    359    117   -369   -294   -249 
     -    -12  -7442  -8484   -894  -1115   -701  -1378      *      * 
   836  -3904  -3244  -4483  -4744   4436  -3934  -1848  -2962  -4575  -2394  -2507  -3766  -4186  -3845  -4126  -4011  -3988  -3213  -1146    -58  1042
     -   -149   -500    233     43   -381    399    106   -626    210   -466   -720    275    394     45     96    359    117   -369   -294   -249 
     -    -12  -7442  -8484   -894  -1115   -701  -1378      *      * 
   837  -2018  -1557  -4619  -4281  -2061  -4331  -4142   1770  -4167   -886   -823  -4039  -4164  -4046  -4258  -3672  -2017   3334  -3627  -3162  1043
     -   -149   -500    233     43   -381    399    106   -626    210   -466   -720    275    394     45     96    359    117   -369   -294   -249 
     -    -12  -7442  -8484   -894  -1115   -701  -1378      *      * 
   838  -1167  -1969  -1215  -1083  -2882  -1903  -1289  -2594   -751  -2676  -1978  -1173  -2338   3377   -973  -1229   2302  -2155  -2898  -2416  1044
     -   -149   -500    233     43   -381    399    106   -626    210   -466   -720    275    394     45     96    359    117   -369   -294   -249 
     -    -12  -7442  -8484   -894  -1115   -701  -1378      *      * 
   839  -1298  -1844  -2875  -3136  -3678  -2026  -2995  -3857  -3302  -4033  -3306  -2458  -2758  -3055  -3253   3563  -1733  -2892  -3744  -3541  1045
     -   -149   -500    233     43   -381    399    106   -626    210   -466   -720    275    394     45     96    359    117   -369   -294   -249 
     -    -12  -7442  -8484   -894  -1115   -701  -1378      *      * 
   840  -2313  -2513  -2792  -2942   -713   2266  -1702  -3168  -3042  -3004  -2680  -2585  -3343  -2763  -3050  -2447  -2553  -2906  -1339   4008  1046
     -   -149   -500    233     43   -381    399    106   -626    210   -466   -720    275    394     45     96    359    117   -369   -294   -249 
     -    -12  -7442  -8484   -894  -1115   -701  -1378      *      * 
   841  -4022  -3300  -4202  -4471   -162  -3952  -1522  -3554  -4217  -3007  -3045  -3501  -4179  -3602  -3853  -3928  -4069  -3631   -835   4786  1047
     -   -149   -500    233     43   -381    399    106   -626    210   -466   -720    275    394     45     96    359    117   -369   -294   -249 
     -    -12  -7442  -8484   -894  -1115   -701  -1378      *      * 
   842  -3371  -2888  -4716  -4628  -1407  -4203  -3653   -947  -4306   3212   -381  -4472  -4191  -3767  -3993  -4264  -3364  -1600  -2791  -2682  1048
     -   -149   -500    233     43   -381    399    106   -626    210   -466   -720    275    394     45     96    359    117   -369   -294   -249 
     -    -12  -7442  -8484   -894  -1115   -701  -1378      *      * 
   843  -3359  -3855   4091  -1760  -4660  -2944  -2744  -5137  -3226  -4926  -4562  -2110  -3493  -2619  -3804  -3177  -3522  -4662  -4114  -4101  1049
     -   -149   -500    233     43   -381    399    106   -626    210   -466   -720    275    394     45     96    359    117   -369   -294   -249 
     -    -12  -7442  -8484   -894  -1115   -701  -1378      *      * 
   844  -1401  -2958   1959   1094  -3263  -1819   -797  -3041   -500  -2946  -2132   -435  -2151   -402   2872  -1187  -1380  -2592  -3090  -2351  1050
     -   -149   -500    233     43   -381    399    106   -626    210   -466   -720    275    394     45     96    359    117   -369   -294   -249 
     -    -12  -7442  -8484   -894  -1115   -701  -1378      *      * 
   845  -1733  -3246    -82   2805  -3550  -1956  -1055  -3393   -800  -3278  -2544   -598  -2364   2797  -1260  -1493  -1740  -2952  -3377  -2642  1051
     -   -149   -500    233     43   -381    399    106   -626    210   -466   -720    275    394     45     96    359    117   -369   -294   -249 
     -    -12  -7442  -8484   -894  -1115   -701  -1378      *      * 
   846   2727   2617  -3382  -3355  -3219  -1467  -2699  -2882  -3088  -3202  -2356  -2089  -2224  -2721  -2974   1725   -976  -2011  -3512  -3319  1052
     -   -149   -500    233     43   -381    399    106   -626    210   -466   -720    275    394     45     96    359    117   -369   -294   -249 
     -    -12  -7442  -8484   -894  -1115   -701  -1378      *      * 
   847   -798  -1307  -2197  -2086  -2401   2947  -1954    948  -2046  -2247  -1592  -1733   1016  -1881  -2195  -1050  -1089  -1430  -2768  -2404  1053
     -   -149   -500    233     43   -381    399    106   -626    210   -466   -720    275    394     45     96    359    117   -369   -294   -249 
     -    -12  -7442  -8484   -894  -1115   -701  -1378      *      * 
   848  -2044  -2584  -2582  -2244  -3909   2248  -1891  -3734   -909  -3615  -2933  -2138  -3000  -1589   3293  -2139  -2194  -3201  -3347  -3276  1054
     -   -149   -500    233     43   -381    399    106   -626    210   -466   -720    275    394     45     96    359    117   -369   -294   -249 
     -    -12  -7442  -8484   -894  -1115   -701  -1378      *      * 
   849    859   -786  -2782  -2211   -774  -2376  -1365   1186  -1914   1132     76  -1920  -2459  -1637  -1900  -1475   2062    226  -1385  -1040  1055
     -   -149   -500    233     43   -381    399    106   -626    210   -466   -720    275    394     45     96    359    117   -369   -294   -249 
     -    -12  -7442  -8484   -894  -1115   -701  -1378      *      * 
   850  -1540  -2624  -1570   -829  -3180  -2306   -582  -2721   1397  -2533  -1753   -966   2828   1488   1437  -1424  -1376  -2392  -2530  -2177  1056
     -   -149   -500    233     43   -381    399    106   -626    210   -466   -720    275    394     45     96    359    117   -369   -294   -249 
     -    -12  -7442  -8484   -894  -1115   -701  -1378      *      * 
   851   -809  -1822   -678   -333  -2281   2254   -618  -1928    978  -2038  -1228   1133  -1925   -240   -597   -793   -818    423  -2319  -1758  1057
     -   -149   -500    233     43   -381    399    106   -626    210   -466   -720    275    394     45     96    359    117   -369   -294   -249 
     -    -12  -7442  -8484   -894  -1115   -701  -1378      *      * 
   852  -2102  -3857   3658   -196  -4146  -1942  -1407  -4206  -1768  -4076  -3484   1419  -2521  -1107  -2676  -1766  -2217  -3643  -4164  -3160  1058
     -   -149   -500    233     43   -381    399    106   -626    210   -466   -720    275    394     45     96    359    117   -369   -294   -249 
     -    -12  -7442  -8484   -894  -1115   -701  -1378      *      * 
   853   2508  -1959  -1604  -1273  -3096  -1964  -1230  -2669   2352  -2761  -2012  -1286  -2364   -880   -593  -1258  -1327  -2198  -2904  -2533  1059
     -   -149   -500    233     43   -381    399    106   -626    210   -466   -720    275    394     45     96    359    117   -369   -294   -249 
     -    -12  -7442  -8484   -894  -1115   -701  -1378      *      * 
   854  -1340  -1363  -3712  -3525  -2123  -2694  -3027    384  -3266  -1289  -1058  -2884  -3135  -3100  -3248  -2024    906   3310  -3134  -2739  1060
     -   -149   -500    233     43   -381    399    106   -626    210   -466   -720    275    394     45     96    359    117   -369   -294   -249 
     -    -12  -7442  -8484   -894  -1115   -701  -1378      *      * 
   855  -3877  -3574  -3390  -3607  -2722  -3539   5365  -4887  -3381  -4487  -4288  -3580  -3986  -3571  -3330  -3992  -4050  -4628  -2940  -2300  1061
     -   -149   -500    233     43   -381    399    106   -626    210   -466   -720    275    394     45     96    359    117   -369   -294   -249 
     -    -12  -7442  -8484   -894  -1115   -701  -1378      *      * 
   856  -3217  -3413  -3082  -2664  -4291  -3257  -2104  -4231   3883  -3955  -3433  -2635  -3520  -1813   -964  -3215  -3130  -3953  -3447  -3538  1062
     -   -149   -500    233     43   -381    399    106   -626    210   -466   -720    275    394     45     96    359    117   -369   -294   -249 
     -    -12  -7442  -8484   -894  -1115   -701  -1378      *      * 
   857  -2136  -1673  -4682  -4245  -1484  -4368  -3710   3020  -4074   1372   -283  -4021  -4066  -3661  -3999  -3647  -2097   1506  -3011  -2785  1063
     -   -149   -500    233     43   -381    399    106   -626    210   -466   -720    275    394     45     96    359    117   -369   -294   -249 
     -    -12  -7442  -8484   -894  -1115   -701  -1378      *      * 
   858  -4022  -3300  -4202  -4471   -162  -3952  -1522  -3554  -4217  -3007  -3045  -3501  -4179  -3602  -3853  -3928  -4069  -3631   -835   4786  1064
     -   -149   -500    233     43   -381    399    106   -626    210   -466   -720    275    394     45     96    359    117   -369   -294   -249 
     -    -12  -7442  -8484   -894  -1115   -701  -1378      *      * 
   859  -1647  -2152  -2766  -3034  -4206   2367  -3129  -4245  -3430  -4343  -3601  -2597   3410  -3137  -3445  -1862  -2064  -3262  -3965  -4102  1065
     -   -149   -500    233     43   -381    399    106   -626    210   -466   -720    275    394     45     96    359    117   -369   -294   -249 
     -    -12  -7442  -8484   -894  -1115   -701  -1378      *      * 
   860   1438   1939   -808   -285  -1969   -223   1741  -1631   -192  -1760   -934   1053  -1763   -127   -645    909   -563  -1284  -2081  -1521  1066
     -   -149   -500    233     43   -381    399    106   -626    210   -466   -720    275    394     45     96    359    117   -369   -294   -249 
     -    -12  -7442  -8484   -894  -1115   -701  -1378      *      * 
   861   3215  -1218  -2995  -3141  -3534  -1486  -2768  -3262  -3102  -3563  -2687  -2054  -2259  -2744  -3020    983  -1050  -2228  -3775  -3585  1067
     -   -149   -500    233     43   -381    399    106   -626    210   -466   -720    275    394     45     96    359    117   -369   -294   -249 
     -    -12  -7442  -8484   -894  -1115   -701  -1378      *      * 
   862   -705   3581  -1287   -734  -1289  -1832   -636  -1001   1532  -1240   -521   -853  -1975   -427   -658    487   -681   -812  -1599   1719  1068
     -   -149   -500    233     43   -381    399    106   -626    210   -466   -720    275    394     45     96    359    117   -369   -294   -249 
     -    -12  -7442  -8484   -894  -1115   -701  -1378      *      * 
   863  -2094  -1624  -4666  -4256  -1660  -4382  -3845   3261  -4108    703   -448  -4033  -4107  -3785  -4088  -3677  -2065   1580  -3195  -2903  1069
     -   -149   -500    233     43   -381    399    106   -626    210   -466   -720    275    394     45     96    359    117   -369   -294   -249 
     -    -12  -7442  -8484   -894  -1115   -701  -1378      *      * 
   864  -3217  -3413  -3082  -2664  -4291  -3257  -2104  -4231   3883  -3955  -3433  -2635  -3520  -1813   -964  -3215  -3130  -3953  -3447  -3538  1070
     -   -149   -500    233     43   -381    399    106   -626    210   -466   -720    275    394     45     96    359    117   -369   -294   -249 
     -    -12  -7442  -8484   -894  -1115   -701  -1378      *      * 
   865  -1346  -1366  -3719  -3534  -2127  -2702  -3038    389  -3275  -1288  -1060  -2893  -3142  -3110  -3257  -2033    850   3320  -3143  -2746  1071
     -   -146   -501    233     42   -382    399    104   -628    209   -467   -722    274    399     46     97    360    116   -370   -296   -251 
     -   -132  -3563  -8484  -4353    -72   -701  -1378      *      * 
   866  -3904  -3244  -4483  -4744   4436  -3934  -1848  -2962  -4575  -2394  -2507  -3766  -4186  -3845  -4126  -4011  -3988  -3213  -1146    -58  1100
     -   -149   -500    233     43   -381    399    106   -626    210   -466   -720    275    394     45     96    359    117   -369   -294   -249 
     -    -12  -7442  -8484   -894  -1115   -701  -1378      *      * 
   867  -2165  -3354   3249   -685  -4276   2216  -1808  -4333  -2163  -4239  -3628  -1034  -2745  -1539  -2947  -1969  -2350  -3691  -4115  -3472  1101
     -   -149   -500    233     43   -381    399    106   -626    210   -466   -720    275    394     45     96    359    117   -369   -294   -249 
     -    -12  -7442  -8484   -894  -1115   -701  -1378      *      * 
   868  -3055  -2520  -5057  -4644   2318  -4750  -2681   -369  -4346   2741    289  -4234  -4183  -3327  -3915  -4067  -2929  -1095  -1723  -1081  1102
     -   -149   -500    233     43   -381    399    106   -626    210   -466   -720    275    394     45     96    359    117   -369   -294   -249 
     -    -12  -7442  -8484   -894  -1115   -701  -1378      *      * 
   869  -1353  -2494  -1366   -668  -3007  -2170   -527  -2587   1381  -2437  -1633   1075  -2219    -94   2916  -1244    722  -2239  -2471  -2063  1103
     -   -149   -500    233     43   -381    399    106   -626    210   -466   -720    275    394     45     96    359    117   -369   -294   -249 
     -    -12  -7442  -8484   -894  -1115   -701  -1378      *      * 
   870  -1391  -2279  -1582   -874  -2663  -2239   -634  -2203    344  -2195  -1473   -996  -2306   3203   2012  -1353  -1271    451  -2363  -1977  1104
     -   -149   -500    233     43   -381    399    106   -626    210   -466   -720    275    394     45     96    359    117   -369   -294   -249 
     -    -12  -7442  -8484   -894  -1115   -701  -1378      *      * 
   871   -589   4584  -3083  -2776  -1901  -1647  -2008  -1244  -2479  -1767  -1089  -1952  -2234  -2173  -2424    775   1077    874  -2349  -2039  1105
     -   -149   -500    233     43   -381    399    106   -626    210   -466   -720    275    394     45     96    359    117   -369   -294   -249 
     -    -12  -7442  -8484   -894  -1115   -701  -1378      *      * 
   872  -2174  -2972  -1886  -1355  -3135  -2658   4203  -3187   2482  -2932  -2266  -1414  -2764   -575    170  -2057  -1990  -2915  -2653  -2252  1106
     -   -149   -500    233     43   -381    399    106   -626    210   -466   -720    275    394     45     96    359    117   -369   -294   -249 
     -    -12  -7442  -8484   -894  -1115   -701  -1378      *      * 
   873   -952  -2191   -837    888  -2531  -1855   -386  -2190    317     24  -1300   -515  -1935   2833   1471   -853   -859  -1833  -2290  -1753  1107
     -   -149   -500    233     43   -381    399    106   -626    210   -466   -720    275    394     45     96    359    117   -369   -294   -249 
     -    -12  -7442  -8484   -894  -1115   -701  -1378      *      * 
   874  -1555  -1538  -2743  -2201   -931  -2985  -1740   1822  -1696    872     65  -2188  -2945   3145  -1804  -2089  -1490   -246  -1908  -1585  1108
     -   -149   -500    233     43   -381    399    106   -626    210   -466   -720    275    394     45     96    359    117   -369   -294   -249 
     -    -12  -7442  -8484   -894  -1115   -701  -1378      *      * 
   875  -2278  -1882  -4592  -4115  -1048  -4192  -3278   2480  -3789    219   4094  -3879  -3906  -3264  -3613  -3458  -2229    119  -2538  -2386  1109
     -   -149   -500    233     43   -381    399    106   -626    210   -466   -720    275    394     45     96    359    117   -369   -294   -249 
     -    -12  -7442  -8484   -894  -1115   -701  -1378      *      * 
   876  -1818  -2778  -1921  -1097  -3296  -2505   2903  -2887    514  -2653  -1916  -1170  -2518   2576   2567  -1700  -1614  -2594  -2568  -2261  1110
     -   -149   -500    233     43   -381    399    106   -626    210   -466   -720    275    394     45     96    359    117   -369   -294   -249 
     -    -12  -7442  -8484   -894  -1115   -701  -1378      *      * 
   877  -1354  -2892   2445    -50  -3260  -1749   -872  -3078   -771  -3018  -2204   -404  -2133   1811  -1393   1937  -1376  -2596  -3203  -2398  1111
     -   -149   -500    233     43   -381    399    106   -626    210   -466   -720    275    394     45     96    359    117   -369   -294   -249 
     -    -12  -7442  -8484   -894  -1115   -701  -1378      *      * 
   878    419  -1925   -938   -318  -2187  -1846   -384  -1814   1174   1206  -1052   -547  -1913   1673   1101   -822   -779  -1520  -2097  -1586  1112
     -   -149   -500    233     43   -381    399    106   -626    210   -466   -720    275    394     45     96    359    117   -369   -294   -249 
     -    -12  -7442  -8484   -894  -1115   -701  -1378      *      * 
   879   2525  -1455  -3175  -2940  -1473  -2340  -2325   -649  -2632   1798   -529  -2425  -2785  -2405  -2606  -1650  -1441   -735  -2407  -2101  1113
     -   -149   -500    233     43   -381    399    106   -626    210   -466   -720    275    394     45     96    359    117   -369   -294   -249 
     -    -12  -7442  -8484   -894  -1115   -701  -1378      *      * 
   880    821   -611  -2030  -1446   1095  -2006   -815   -136  -1207    411    193    202  -2069   -986  -1313  -1045   1698    -38  -1028   1273  1114
     -   -149   -500    233     43   -381    399    106   -626    210   -466   -720    275    394     45     96    359    117   -369   -294   -249 
     -    -12  -7442  -8484   -894  -1115   -701  -1378      *      * 
   881   -560   1736  -1832  -1439  -2583  -1512  -1475  -2253  -1330  -2455  -1630   2010  -2044  -1206  -1653   2254   1419  -1682  -2778  -2351  1115
     -   -149   -500    233     43   -381    399    106   -626    210   -466   -720    275    394     45     96    359    117   -369   -294   -249 
     -    -12  -7442  -8484   -894  -1115   -701  -1378      *      * 
   882   2508  -1959  -1604  -1273  -3096  -1964  -1230  -2669   2352  -2761  -2012  -1286  -2364   -880   -593  -1258  -1327  -2198  -2904  -2533  1116
     -   -149   -500    233     43   -381    399    106   -626    210   -466   -720    275    394     45     96    359    117   -369   -294   -249 
     -    -12  -7442  -8484   -894  -1115   -701  -1378      *      * 
   883  -1608  -1970  -1902  -1454   -251  -2603   -753  -1485   -889      9   -968  -1473  -2675   3574  -1071  -1703  -1535  -1471   -873   1858  1117
     -   -149   -500    233     43   -381    399    106   -626    210   -466   -720    275    394     45     96    359    117   -369   -294   -249 
     -    -12  -7442  -8484   -894  -1115   -701  -1378      *      * 
   884   1446   -667  -2074  -1487   1104  -2063   -873   -132    674    280   2599  -1372  -2119  -1022  -1335  -1103   -584    -62  -1094   -722  1118
     -   -149   -500    233     43   -381    399    106   -626    210   -466   -720    275    394     45     96    359    117   -369   -294   -249 
     -    -12  -7442  -8484   -894  -1115   -701  -1378      *      * 
   885   3236  -1471  -1880  -2051  -3368  -1616  -2278  -3124  -2382  -3401  -2597    898  -2325  -2134  -2551  -1012  -1208  -2283  -3572  -3204  1119
     -   -149   -500    233     43   -381    399    106   -626    210   -466   -720    275    394     45     96    359    117   -369   -294   -249 
     -    -12  -7442  -8484   -894  -1115   -701  -1378      *      * 
   886   1888  -1767   -789   -249  -2172  -1671   -435  -1831     55  -1900  -1067   -484  -1820   1337    967   -666   1276  -1482  -2157  -1600  1120
     -   -149   -500    233     43   -381    399    106   -626    210   -466   -720    275    394     45     96    359    117   -369   -294   -249 
     -    -12  -7442  -8484   -894  -1115   -701  -1378      *      * 
   887   1356  -1304   -828   -271  -1406  -1680   -383  -1016   -131    -18   1557   -495  -1765   1326    515    490   -497   -805  -1641  -1132  1121
     -   -149   -500    233     43   -381    399    106   -626    210   -466   -720    275    394     45     96    359    117   -369   -294   -249 
     -    -12  -7442  -8484   -894  -1115   -701  -1378      *      * 
   888   1456   -895  -1586  -1041   -768  -1951   -713   -463   -808   -737   1975  -1074  -2039    754  -1042   -977   -616   -349  -1211   2633  1122
     -   -149   -500    233     43   -381    399    106   -626    210   -466   -720    275    394     45     96    359    117   -369   -294   -249 
     -    -12  -7442  -8484   -894  -1115   -701  -1378      *      * 
   889   -943  -1303  -1642  -1013  -1198  -2142   -765    823   -366    959   -272  -1105  -2187   2770    658  -1170   -862   -663  -1621  -1229  1123
     -   -149   -500    233     43   -381    399    106   -626    210   -466   -720    275    394     45     96    359    117   -369   -294   -249 
     -    -12  -7442  -8484   -894  -1115   -701  -1378      *      * 
   890   1892  -2006   -578   -130  -2439    -57   -416  -2138   1081  -2133  -1267   -400  -1819   1999   -326   -678   -725  -1731  -2327  -1721  1124
     -   -149   -500    233     43   -381    399    106   -626    210   -466   -720    275    394     45     96    359    117   -369   -294   -249 
     -    -12  -7442  -8484   -894  -1115   -701  -1378      *      * 
   891   1968  -1826   -786   -320  -2390   1155   -547  -2070    -60  -2113  -1267   -545  -1872   1319    722   -713   -749  -1666  -2339  -1774  1125
     -   -149   -500    233     43   -381    399    106   -626    210   -466   -720    275    394     45     96    359    117   -369   -294   -249 
     -   -178  -7442  -3181   -894  -1115   -701  -1378      *      * 
   892   2130  -1603   -941   -350  -1895  -1727   -396  -1479   1154  -1622   -843   -549  -1841    -28    888   -733   -665     43  -1934  -1443  1126
     -   -149   -500    233     43   -381    399    106   -626    210   -466   -720    275    394     45     96    359    117   -369   -294   -249 
     -    -14  -7278  -8321   -894  -1115  -1139   -873      *      * 
   893  -1025   -906  -2782  -2251   -624  -2529   1505    256  -1828    677     51  -1987  -2576  -1662  -1822  -1644   -983   2784  -1308   -811  1127
     -   -149   -500    233     43   -381    399    106   -626    210   -466   -720    275    394     45     96    359    117   -369   -294   -249 
     -   -201  -7278  -3017   -894  -1115   -482  -1816      *      * 
   894   2085  -1525   -780   -300  -2125  -1508   -517  -1790   -128  -1894  -1061   1151  -1751   -133    737   -559    939  -1400  -2175  -1623  1128
     -   -149   -500    233     43   -381    399    106   -626    210   -466   -720    275    394     45     96    359    117   -369   -294   -249 
     -    -14  -7278  -8321   -894  -1115  -1139   -873      *      * 
   895   -686  -1448  -1098  -1247  -3313   2930  -1754  -3121  -1805  -3258  -2407   1055  -2095  -1505  -2160   1021  -1034  -2239  -3443  -2974  1129
     -   -149   -500    233     43   -381    399    106   -626    210   -466   -720    276    394     45     96    359    117   -369   -294   -249 
     -   -609  -3400  -2002   -320  -2330  -1139   -873      *      * 
   896  -1542  -1121  -4011  -3563  -1219  -3691  -3016   1862  -3369    788    -58  -3311  -3499  -3082  -3351  -2934  -1512   2869  -2564  -2232  1131
     -   -149   -500    233     43   -381    399    106   -626    210   -466   -720    275    394     45     96    359    117   -369   -294   -249 
     -    -18  -6870  -7912   -894  -1115  -1759   -505      *      * 
   897    946   -813  -1661  -1484  -2612  -1034  -1502  -2315  -1468  -2530  -1678  -1106   1117  -1284  -1705   2700   -486  -1536  -2801  -2440  1132
     -   -149   -500    233     43   -381    399    106   -626    210   -466   -720    275    394     45     96    359    117   -369   -294   -249 
     -   -166  -6870  -3323   -894  -1115  -1102   -905      *      * 
   898   -470  -1326   -590   -548  -2641   1329   -999  -2371   -847  -2495  -1663   2947  -1766   -679  -1261   -548    989  -1742  -2732  -2193  1133
     -   -149   -500    233     43   -381    399    106   -626    210   -466   -720    275    394     45     96    359    117   -369   -294   -249 
     -   -644  -6959  -1505   -894  -1115  -1657   -550      *      * 
   899   -230   2061   -495     76  -1296  -1269     18   -911    495  -1066   -295   -121    725    886   1480   -271   -185   -660  -1411   -917  1134
     -   -149   -500    233     43   -381    399    106   -626    210   -466   -720    275    394     45     96    359    117   -369   -294   -249 
     -    -27  -6342  -7384   -894  -1115   -806  -1225      *      * 
   900   -438  -1767   -215    229  -2137     93   -127  -1861    257  -1860   -971   1233    370   2124   -236   -345    893  -1443  -2069  -1414  1135
     -   -149   -500    233     43   -381    399    106   -626    210   -466   -720    275    394     45     96    359    117   -369   -294   -249 
     -    -16  -7044  -8086   -894  -1115  -1118   -891      *      * 
   901   -539  -1514   -574   -117  -1821  -1516   -339  -1484     38   -402   -806   -353   2002   2107   -367    449   -521  -1181  -1923  -1363  1136
     -   -149   -500    233     43   -381    399    106   -626    210   -466   -720    275    394     45     96    359    117   -369   -294   -249 
     -    -15  -7161  -8203   -894  -1115   -401  -2042      *      * 
   902    622  -1104  -3389  -2813   -791  -2884  -1857    219  -2489    633   4028  -2480  -2877  -2126  -2395  -2004  -1244    921  -1668  -1389  1137
     -   -149   -500    233     43   -381    399    106   -626    210   -466   -720    275    394     45     96    359    117   -369   -294   -249 
     -    -12  -7442  -8484   -894  -1115   -701  -1378      *      * 
   903    342   -948  -1481   -972    982   1457   -803   -679   -837   -993   -295   1718  -1974   -697  -1127   -844   -596    877  -1505  -1077  1138
     -   -149   -500    233     43   -381    399    106   -626    210   -466   -720    275    394     45     96    359    117   -369   -294   -249 
     -    -12  -7442  -8484   -894  -1115   -701  -1378      *      * 
   904   -982  -2146   -335    960  -1970   2250   1907  -2058   -301  -2114  -1323   -440  -1964   -215   -771   -891   -944  -1738  -2158   1279  1139
     -   -149   -500    233     43   -381    399    106   -626    210   -466   -720    275    394     45     96    359    117   -369   -294   -249 
     -   -132  -7442  -3615   -894  -1115   -701  -1378      *      * 
   905    787   -801  -2851  -2338  -1038   1225  -1567   1813  -2069   -695   -174  -1991  -2490  -1810  -2073  -1454   -873   1877  -1643  -1278  1140
     -   -149   -500    233     43   -381    399    106   -626    210   -466   -720    275    394     45     96    359    117   -369   -294   -249 
     -    -13  -7324  -8366   -894  -1115  -1035   -966      *      * 
   906    363   -794  -1643  -1113   1190   1087   -709   -429   -940   -729    -56  -1093    851   -769  -1163   -913   -561   -300  -1100   2221  1141
     -   -149   -500    233     43   -381    399    106   -626    210   -466   -720    275    394     45     96    359    117   -369   -294   -249 
     -    -13  -7324  -8366   -894  -1115  -1035   -966      *      * 
   907   -960  -2253   -704    946  -2632  -1807   1913  -2306    357  -2220  -1372   -457    336     77   2710   -842   -869  -1922  -2329  -1783  1142
     -   -149   -500    233     43   -381    399    106   -626    210   -466   -720    275    394     45     96    359    117   -369   -294   -249 
     -    -13  -7324  -8366   -894  -1115  -1035   -966      *      * 
   908    275  -1959   -340   1008  -2279  -1474   -131  -2020   1082  -1970  -1054    694  -1571    324    923   1397   -450  -1582  -2141  -1470  1143
     -   -149   -500    233     43   -381    399    106   -626    210   -466   -720    275    394     45     96    359    117   -369   -294   -249 
     -   -537  -7324  -1715   -894  -1115  -1035   -966      *      * 
   909   -685   -619  -2278  -1681   -372  -2180   -996   1954    862   1082   1847  -1534  -2183  -1136  -1378  -1245   -621    358  -1084   -763  1144
     -   -149   -500    233     43   -381    399    106   -626    210   -466   -720    275    394     45     96    359    117   -369   -294   -249 
     -    -19  -6806  -7848   -894  -1115  -1824   -479      *      * 
   910   -275  -1244   -460     -1  -1749  -1252   1559  -1426     78  -1547   -722   -213    966    131   -361   1462   1122  -1062  -1849  -1285  1145
     -   -149   -500    233     43   -381    399    106   -626    210   -466   -720    275    394     45     96    359    117   -369   -294   -249 
     -   -211  -6806  -2979   -894  -1115  -1824   -479      *      * 
   911   -374   -526  -1422   -856   -446  -1724   -514   1391   -605    848    421   -876  -1782   1434   -816   -751    711    259   -973   -588  1146
     -   -149   -500    233     43   -381    399    106   -626    210   -466   -720    275    394     45     96    359    117   -369   -294   -249 
     -    -22  -6618  -7660   -894  -1115  -1987   -419      *      * 
   912   -276  -1283   -244   1190  -1457  -1292      4    759    350  -1220   -425    -24  -1400   1637    -91   -260    663   -791  -1575  -1008  1147
     -   -149   -500    233     43   -381    399    106   -626    210   -466   -720    275    394     45     96    359    117   -369   -294   -249 
     -    -22  -6618  -7660   -894  -1115  -1987   -419      *      * 
   913    911  -1979   1605   1492  -2293  -1201   -107  -2049    148  -2023  -1158    150  -1452    309   -411    600   -498  -1614  -2227  -1503  1148
     -   -149   -500    233     43   -381    399    106   -626    210   -466   -720    275    394     45     96    359    117   -369   -294   -249 
     -    -22  -6618  -7660   -894  -1115   -248  -2664      *      * 
   914  -2683  -2198  -5062  -4493   -806  -4696  -3526   2548  -4239   2243   1904  -4365  -4102  -3344  -3890  -3953  -2572   -414  -2457  -2519  1149
     -   -149   -500    233     43   -381    399    106   -626    210   -466   -720    275    394     45     96    359    117   -369   -294   -249 
     -    -12  -7442  -8484   -894  -1115   -701  -1378      *      * 
   915   -699  -2063   -591    -20  -2404  -1652   -255  -2111   1132  -2061  -1171   -303  -1738   1321    996   1421   1341  -1701  -2219  -1605  1150
     -   -149   -500    233     43   -381    399    106   -626    210   -466   -720    275    394     45     96    359    117   -369   -294   -249 
     -    -12  -7442  -8484   -894  -1115   -701  -1378      *      * 
   916   2306  -2376  -1647   -922  -2996  -2235   -662  -2542   1380  -2446  -1678  -1027  -2329   -250   2025  -1374  -1325  -2216  -2506  -2154  1151
     -   -149   -500    233     43   -381    399    106   -626    210   -466   -720    275    394     45     96    359    117   -369   -294   -249 
     -    -12  -7442  -8484   -894  -1115   -701  -1378      *      * 
   917   2523  -2288   -491   2271  -3270  -1820  -1345  -2929  -1259  -3079  -2335   -872  -2317  -1023  -1749  -1262  -1458  -2424  -3313  -2697  1152
     -   -149   -500    233     43   -381    399    106   -626    210   -466   -720    275    394     45     96    359    117   -369   -294   -249 
     -    -12  -7442  -8484   -894  -1115   -701  -1378      *      * 
   918   3526  -1873  -3387  -3638  -3818  -2115  -3250  -3479  -3635  -3847  -3229  -2715  -2848  -3363  -3482  -1631  -1814  -2726  -3850  -3860  1153
     -   -149   -500    233     43   -381    399    106   -626    210   -466   -720    275    394     45     96    359    117   -369   -294   -249 
     -    -12  -7442  -8484   -894  -1115   -701  -1378      *      * 
   919   -890  -1997   -860   -378  -2526   2246   -542  -2190     77  -2194  -1359   -600  -1957   1390   1087   -841    756  -1801  -2378  -1843  1154
     -   -149   -500    233     43   -381    399    106   -626    210   -466   -720    275    394     45     96    359    117   -369   -294   -249 
     -    -12  -7442  -8484   -894  -1115   -701  -1378      *      * 
   920  -1004   -885  -2838  -2259   -991  -2567  -1511   2749  -1872   -613   -118  -2028  -2617  -1718    639  -1664    787   1265  -1605  -1238  1155
     -   -149   -500    233     43   -381    399    106   -626    210   -466   -720    275    394     45     96    359    117   -369   -294   -249 
     -    -12  -7442  -8484   -894  -1115   -701  -1378      *      * 
   921   -698  -1192  -2256  -2029  -2160   2623  -1799  -1634  -1865    287  -1335  -1661  -2237  -1728  -2012   -957   1810  -1296  -2559  -2187  1156
     -   -149   -500    233     43   -381    399    106   -626    210   -466   -720    275    394     45     96    359    117   -369   -294   -249 
     -    -12  -7442  -8484   -894  -1115   -701  -1378      *      * 
   922   -848  -1100  -1941  -1520  -1391  -2046  -1256   -354  -1214  -1092   -522  -1457  -2301   1192  -1399  -1199   1586   2561  -1866  -1466  1157
     -   -149   -500    233     43   -381    399    106   -626    210   -466   -720    275    394     45     96    359    117   -369   -294   -249 
     -    -12  -7442  -8484   -894  -1115   -701  -1378      *      * 
   923  -3359  -3855   4091  -1760  -4660  -2944  -2744  -5137  -3226  -4926  -4562  -2110  -3493  -2619  -3804  -3177  -3522  -4662  -4114  -4101  1158
     -   -149   -500    233     43   -381    399    106   -626    210   -466   -720    275    394     45     96    359    117   -369   -294   -249 
     -    -12  -7442  -8484   -894  -1115   -701  -1378      *      * 
   924  -1683  -2969   3415   -367  -3859  -1852  -1447  -3822  -1704  -3794  -3102   -700  -2432  -1146  -2464   1509  -1869  -3177  -3910  -3055  1159
     -   -149   -500    233     43   -381    399    106   -626    210   -466   -720    275    394     45     96    359    117   -369   -294   -249 
     -    -12  -7442  -8484   -894  -1115   -701  -1378      *      * 
   925  -2870  -2358  -5177  -4654   -813  -4886  -3706   1348  -4372   2903    378  -4583  -4230  -3453  -4013  -4214  -2761   -515  -2523  -2570  1160
     -   -149   -500    233     43   -381    399    106   -626    210   -466   -720    275    394     45     96    359    117   -369   -294   -249 
     -    -12  -7442  -8484   -894  -1115   -701  -1378      *      * 
   926    629  -1370  -1370   -838  -1967  -1687   -849  -1535   -474  -1766  -1002   -916  -1978   -547   2771    664   -745    574  -2147  -1688  1161
     -   -149   -500    233     43   -381    399    106   -626    210   -466   -720    275    394     45     96    359    117   -369   -294   -249 
     -    -12  -7442  -8484   -894  -1115   -701  -1378      *      * 
   927  -2488  -3108  -3238  -1803  -4011  -2965   -834  -3307   2552  -2936  -2282  -1659  -2900   -417   3197  -2365  -2148  -3090  -2751  -2685  1162
     -   -149   -500    233     43   -381    399    106   -626    210   -466   -720    275    394     45     96    359    117   -369   -294   -249 
     -    -12  -7442  -8484   -894  -1115   -701  -1378      *      * 
   928  -2851  -2398  -4204  -4016    217  -3994  -1316  -1096  -3545   2382   -560  -3163  -3856  -2900  -3262  -3259  -2771  -1526   -620   3313  1163
     -   -149   -500    233     43   -381    399    106   -626    210   -466   -720    275    394     45     96    359    117   -369   -294   -249 
     -    -12  -7442  -8484   -894  -1115   -701  -1378      *      * 
   929  -3103   5788  -4600  -4903  -4349  -3260  -4076  -4354  -4777  -4581  -4306  -4212  -3850  -4623  -4384  -3421  -3494  -3938  -3934  -4340  1164
     -   -149   -500    233     43   -381    399    106   -626    210   -466   -720    275    394     45     96    359    117   -369   -294   -249 
     -    -12  -7442  -8484   -894  -1115   -701  -1378      *      * 
   930  -1476   3199  -3841  -3315   1287  -3195  -2134   2891  -2990   -336   -131  -2858  -3178  -2601  -2840  -2356  -1444    458  -1802  -1310  1165
     -   -149   -500    233     43   -381    399    106   -626    210   -466   -720    275    394     45     96    359    117   -369   -294   -249 
     -    -12  -7442  -8484   -894  -1115   -701  -1378      *      * 
   931  -2292  -1885  -4660  -4205  -1104  -4242  -3410    384  -3930   2374     50  -3964  -3958  -3371  -3750  -3525  -2251   2305  -2627  -2481  1166
     -   -149   -500    233     43   -381    399    106   -626    210   -466   -720    275    394     45     96    359    117   -369   -294   -249 
     -    -12  -7442  -8484   -894  -1115   -701  -1378      *      * 
   932  -2519  -3112  -3226  -1844  -4009  -2975   -875  -3330   1543  -2965  -2319  -1696  -2927   -461   3661  -2403  -2187  -3114  -2774  -2712  1167
     -   -149   -500    233     43   -381    399    106   -626    210   -466   -720    275    394     45     96    359    117   -369   -294   -249 
     -    -12  -7442  -8484   -894  -1115   -701  -1378      *      * 
   933    469  -1080  -3553  -2960   -747  -2961  -1885    267  -2621   1780   2477  -2575  -2917  -2212  -2469  -2077  -1253   1721  -1630  -1357  1168
     -   -149   -500    233     43   -381    399    106   -626    210   -466   -720    275    394     45     96    359    117   -369   -294   -249 
     -    -12  -7442  -8484   -894  -1115   -701  -1378      *      * 
   934  -1298  -1844  -2875  -3136  -3678  -2026  -2995  -3857  -3302  -4033  -3306  -2458  -2758  -3055  -3253   3563  -1733  -2892  -3744  -3541  1169
     -   -149   -500    233     43   -381    399    106   -626    210   -466   -720    275    394     45     96    359    117   -369   -294   -249 
     -    -12  -7442  -8484   -894  -1115   -701  -1378      *      * 
   935  -3904  -3244  -4483  -4744   4436  -3934  -1848  -2962  -4575  -2394  -2507  -3766  -4186  -3845  -4126  -4011  -3988  -3213  -1146    -58  1170
     -   -149   -500    233     43   -381    399    106   -626    210   -466   -720    275    394     45     96    359    117   -369   -294   -249 
     -    -12  -7442  -8484   -894  -1115   -701  -1378      *      * 
   936   -780   3444  -3426  -3188  -1940    612  -2306   -588  -2864  -1633  -1085  -2254  -2463  -2540  -2734  -1193  -1048   2787  -2506  -2187  1171
     -   -149   -500    233     43   -381    399    106   -626    210   -466   -720    275    394     45     96    359    117   -369   -294   -249 
     -    -12  -7442  -8484   -894  -1115   -701  -1378      *      * 
   937  -3217  -3413  -3082  -2664  -4291  -3257  -2104  -4231   3883  -3955  -3433  -2635  -3520  -1813   -964  -3215  -3130  -3953  -3447  -3538  1172
     -   -149   -500    233     43   -381    399    106   -626    210   -466   -720    275    394     45     96    359    117   -369   -294   -249 
     -    -12  -7442  -8484   -894  -1115   -701  -1378      *      * 
   938  -3196  -3194  -3915  -4259  -4867   3789  -4005  -5414  -4591  -5241  -4823  -3935  -3840  -4374  -4341  -3455  -3585  -4634  -4094  -4784  1173
     -   -149   -500    233     43   -381    399    106   -626    210   -466   -720    275    394     45     96    359    117   -369   -294   -249 
     -    -12  -7442  -8484   -894  -1115   -701  -1378      *      * 
   939  -3888  -3008  -4514  -4750   3153  -4300   -795  -2749  -4311  -2124  -2186  -3125  -4221  -3213  -3768  -3639  -3784  -2949   5221   1125  1174
     -   -149   -500    233     43   -381    399    106   -626    210   -466   -720    275    394     45     96    359    117   -369   -294   -249 
     -    -12  -7442  -8484   -894  -1115   -701  -1378      *      * 
   940  -3196  -3194  -3915  -4259  -4867   3789  -4005  -5414  -4591  -5241  -4823  -3935  -3840  -4374  -4341  -3455  -3585  -4634  -4094  -4784  1175
     -   -149   -500    233     43   -381    399    106   -626    210   -466   -720    275    394     45     96    359    117   -369   -294   -249 
     -    -12  -7442  -8484   -894  -1115   -701  -1378      *      * 
   941  -1286  -2887   1274   1114  -3160  -1738   -750  -2956    975  -2882  -2047   -349   2839   -351  -1159  -1075  -1273  -2495  -3060  -2273  1176
     -   -149   -500    233     43   -381    399    106   -626    210   -466   -720    275    394     45     96    359    117   -369   -294   -249 
     -    -12  -7442  -8484   -894  -1115   -701  -1378      *      * 
   942   1467  -2691   3422   -549  -3780  -1870  -1562  -3574  -1795  -3676  -2985   -847  -2456  -1272  -2486  -1494  -1803  -2961  -3836  -3097  1177
     -   -149   -500    233     43   -381    399    106   -626    210   -466   -720    275    394     45     96    359    117   -369   -294   -249 
     -    -12  -7442  -8484   -894  -1115   -701  -1378      *      * 
   943  -4022  -3300  -4202  -4471   -162  -3952  -1522  -3554  -4217  -3007  -3045  -3501  -4179  -3602  -3853  -3928  -4069  -3631   -835   4786  1178
     -   -149   -500    233     43   -381    399    106   -626    210   -466   -720    275    394     45     96    359    117   -369   -294   -249 
     -    -12  -7442  -8484   -894  -1115   -701  -1378      *      * 
   944  -3569  -3390  -4042  -4362  -4763  -3426  -4034  -5349  -4542  -5126  -4838  -4133   4267  -4442  -4297  -3840  -3922  -4781  -4041  -4662  1179
     -   -149   -500    233     43   -381    399    106   -626    210   -466   -720    275    394     45     96    359    117   -369   -294   -249 
     -  -1399  -7442   -701   -894  -1115   -701  -1378      *      * 
   945  -1024  -1956    355   3082  -2349  -1222   -527  -2155   -387  -2237  -1656   -132  -1650   -244   -809   -896  -1079  -1844  -2241  -1779  1180
     -   -149   -500    233     43   -381    399    106   -626    210   -466   -720    275    394     45     96    359    117   -369   -294   -249 
     -    -32  -6075  -7117   -894  -1115   -196  -2974      *      * 
   946  -3572  -3491  -3930  -3374  -4367  -3463  -2544  -4583  -1435  -4243  -3795  -3226  -3764  -2331   4134  -3660  -3534  -4308  -3567  -3769  1181
     -   -149   -500    233     43   -381    399    106   -626    210   -466   -720    275    394     45     96    359    117   -369   -294   -249 
     -    -12  -7442  -8484   -894  -1115   -701  -1378      *      * 
   947    703  -1791   -929   -721  -2777  -1679  -1042  -2479   -662  -2556  -1743   -867   1763   3266  -1015   -906  -1009  -1972  -2790  -2252  1182
     -   -149   -500    233     43   -381    399    106   -626    210   -466   -720    275    394     45     96    359    117   -369   -294   -249 
     -    -12  -7442  -8484   -894  -1115   -701  -1378      *      * 
   948   -650  -1113  -2331  -1997  -2030  -1677  -1721    898  -1809  -1832  -1178  -1637  -2207  -1650  -1974   2811   1036   -981  -2443  -2069  1183
     -   -149   -500    233     43   -381    399    106   -626    210   -466   -720    275    394     45     96    359    117   -369   -294   -249 
     -    -12  -7442  -8484   -894  -1115   -701  -1378      *      * 
   949  -2043  -1584  -4632  -4293  -1982  -4337  -4115   3485  -4168   -786   -751  -4052  -4162  -4013  -4239  -3680  -2041   1668  -3558  -3126  1184
     -   -149   -500    233     43   -381    399    106   -626    210   -466   -720    275    394     45     96    359    117   -369   -294   -249 
     -    -12  -7442  -8484   -894  -1115   -701  -1378      *      * 
   950    491  -2034   -669   -153  -2432  -1702   1773  -2127   2532  -2107  -1243   -416  -1828     55   -179    525   -728  -1732  -2281  -1692  1185
     -   -149   -500    233     43   -381    399    106   -626    210   -466   -720    275    394     45     96    359    117   -369   -294   -249 
     -    -12  -7442  -8484   -894  -1115   -701  -1378      *      * 
   951  -1728  -3523   1444   3075  -3731  -1825  -1064  -3606  -1147  -3494  -2753   -419  -2296   1415  -1886  -1432  -1764  -3105  -3679  -2751  1186
     -   -149   -500    233     43   -381    399    106   -626    210   -466   -720    275    394     45     96    359    117   -369   -294   -249 
     -    -12  -7442  -8484   -894  -1115   -701  -1378      *      * 
   952   -758   3590  -3547  -3583  -3067  -1668  -2818  -2373  -3206  -2951  -2281  -2302  -2407  -2917  -3037  -1039   3356  -1797  -3420  -3211  1187
     -   -149   -500    233     43   -381    399    106   -626    210   -466   -720    275    394     45     96    359    117   -369   -294   -249 
     -    -12  -7442  -8484   -894  -1115   -701  -1378      *      * 
   953  -3569  -3390  -4042  -4362  -4763  -3426  -4034  -5349  -4542  -5126  -4838  -4133   4267  -4442  -4297  -3840  -3922  -4781  -4041  -4662  1188
     -   -149   -500    233     43   -381    399    106   -626    210   -466   -720    275    394     45     96    359    117   -369   -294   -249 
     -    -12  -7442  -8484   -894  -1115   -701  -1378      *      * 
   954  -1348   4606  -4030  -3839  -2116  -2622  -3073    172  -3514  -1365  -1134  -2978  -3107  -3266  -3399  -1982  -1567   2400  -3055  -2668  1189
     -   -149   -500    233     43   -381    399    106   -626    210   -466   -720    275    394     45     96    359    117   -369   -294   -249 
     -    -12  -7442  -8484   -894  -1115   -701  -1378      *      * 
   955  -4741  -3759  -4708  -4998  -2384  -3919  -3279  -4878  -4788  -4326  -4345  -4625  -4321  -4645  -4395  -5004  -4887  -4878   6238  -1990  1190
     -   -149   -500    233     43   -381    399    106   -626    210   -466   -720    275    394     45     96    359    117   -369   -294   -249 
     -    -12  -7442  -8484   -894  -1115   -701  -1378      *      * 
   956  -2048  -1576  -4643  -4246  -1793  -4368  -3904   2997  -4114    589   -573  -4017  -4117  -3857  -4129  -3667  -2024   2201  -3312  -2966  1191
     -   -149   -500    233     43   -381    399    106   -626    210   -466   -720    275    394     45     96    359    117   -369   -294   -249 
     -    -12  -7442  -8484   -894  -1115   -701  -1378      *      * 
   957  -3264  -3765  -1447   3822  -4535  -2948  -2636  -4814  -2810  -4653  -4248  -2115  -3463  -2478  -3225  -3107  -3392  -4410  -4009  -3981  1192
     -   -149   -500    233     43   -381    399    106   -626    210   -466   -720    275    394     45     96    359    117   -369   -294   -249 
     -    -12  -7442  -8484   -894  -1115   -701  -1378      *      * 
   958  -2095  -1642  -4633  -4186  -1465  -4295  -3604   1886  -4005   1775   -275  -3946  -4012  -3595  -3923  -3560  -2055   2453  -2947  -2714  1193
     -   -149   -500    233     43   -381    399    106   -626    210   -466   -720    275    394     45     96    359    117   -369   -294   -249 
     -    -12  -7442  -8484   -894  -1115   -701  -1378      *      * 
   959  -2128  -2939  -2493  -1421  -3630  -2731   4118  -3073   2076  -2776  -2077  -1398  -2700   -314   1635  -2007  -1860  -2818  -2648  -2461  1194
     -   -149   -500    233     43   -381    399    106   -626    210   -466   -720    275    394     45     96    359    117   -369   -294   -249 
     -    -12  -7442  -8484   -894  -1115   -701  -1378      *      * 
   960  -2675  -2180  -5049  -4544   -920  -4742  -3679   2472  -4287   2460    270  -4426  -4181  -3476  -3990  -4051  -2586   -177  -2595  -2594  1195
     -   -149   -500    233     43   -381    399    106   -626    210   -466   -720    275    394     45     96    359    117   -369   -294   -249 
     -    -12  -7442  -8484   -894  -1115   -701  -1378      *      * 
   961  -1944  -2891   -690   -876  -2113  -2234   4581  -3417  -1167  -3282  -2696   2184  -2683  -1202  -1466  -1823  -2035  -3011  -2473  -1555  1196
     -   -149   -500    233     43   -381    399    106   -626    210   -466   -720    275    394     45     96    359    117   -369   -294   -249 
     -    -12  -7442  -8484   -894  -1115   -701  -1378      *      * 
   962   -746  -1502  -1191   -649  -1924    377   -674    578   -205  -1704   -939   -790  -1968   -348   2728    558   -761  -1243  -2054  -1582  1197
     -   -149   -500    233     43   -381    399    106   -626    210   -466   -720    275    394     45     96    359    117   -369   -294   -249 
     -    -12  -7442  -8484   -894  -1115   -701  -1378      *      * 
   963   3526  -1873  -3387  -3638  -3818  -2115  -3250  -3479  -3635  -3847  -3229  -2715  -2848  -3363  -3482  -1631  -1814  -2726  -3850  -3860  1198
     -   -149   -500    233     43   -381    399    106   -626    210   -466   -720    275    394     45     96    359    117   -369   -294   -249 
     -    -12  -7442  -8484   -894  -1115   -701  -1378      *      * 
   964  -2934  -2392  -4376  -4232   1842  -4063  -1049  -1326  -3843   2349   -752  -3096  -3887  -2936  -3433  -3252  -2830  -1711   -328   2899  1199
     -   -149   -500    233     43   -381    399    106   -626    210   -466   -720    275    394     45     96    359    117   -369   -294   -249 
     -    -12  -7442  -8484   -894  -1115   -701  -1378      *      * 
   965  -1330  -2873   1901    -77  -3180  -1801   -742  -2954   1037  -2860  -2035   -418  -2111   3220   -885  -1127  -1303  -2507  -3004  -2276  1200
     -   -149   -500    233     43   -381    399    106   -626    210   -466   -720    275    394     45     96    359    117   -369   -294   -249 
     -    -12  -7442  -8484   -894  -1115   -701  -1378      *      * 
   966  -2890  -2361  -4388  -4219   2544  -4060  -1102  -1233  -3833   2355   -651  -3121  -3874  -2933  -3427  -3247  -2786  -1639   -381   2145  1201
     -   -149   -500    233     43   -381    399    106   -626    210   -466   -720    275    394     45     96    359    117   -369   -294   -249 
     -    -12  -7442  -8484   -894  -1115   -701  -1378      *      * 
   967  -3004  -2492  -5226  -4664   -712  -4928  -3634   -175  -4331   2545   3621  -4620  -4218  -3364  -3936  -4246  -2872   -923  -2427  -2515  1202
     -   -149   -500    233     43   -381    399    106   -626    210   -466   -720    275    394     45     96    359    117   -369   -294   -249 
     -    -12  -7442  -8484   -894  -1115   -701  -1378      *      * 
   968  -3359  -3855   4091  -1760  -4660  -2944  -2744  -5137  -3226  -4926  -4562  -2110  -3493  -2619  -3804  -3177  -3522  -4662  -4114  -4101  1203
     -   -149   -500    233     43   -381    399    106   -626    210   -466   -720    275    394     45     96    359    117   -369   -294   -249 
     -    -12  -7442  -8484   -894  -1115   -701  -1378      *      * 
   969   1354  -2073   -405   2659  -2907  -1641   -911  -2640   -703  -2684  -1841   -594  -2027   -531  -1215    657  -1044  -2121  -2908  -2251  1204
     -   -149   -500    233     43   -381    399    106   -626    210   -466   -720    275    394     45     96    359    117   -369   -294   -249 
     -    -12  -7442  -8484   -894  -1115   -701  -1378      *      * 
   970  -2027  -1554  -4647  -4308  -2090  -4388  -4209   2247  -4209   -907   -840  -4078  -4196  -4096  -4310  -3730  -2022   3161  -3679  -3208  1205
     -   -149   -500    233     43   -381    399    106   -626    210   -466   -720    275    394     45     96    359    117   -369   -294   -249 
     -    -12  -7442  -8484   -894  -1115   -701  -1378      *      * 
   971  -1059   2301  -3336  -2844   -960  -2412  -1852   -150  -2458   2429    -46  -2317  -2655  -2132  -2343  -1612    876   -201  -1752  -1453  1206
     -   -149   -500    233     43   -381    399    106   -626    210   -466   -720    275    394     45     96    359    117   -369   -294   -249 
     -    -12  -7442  -8484   -894  -1115   -701  -1378      *      * 
   972  -1099  -2191   -713   -366  -1240  -1940   3869  -2117   -186  -2090  -1349   1090  -2081   1324   -554  -1007  -1034  -1819  -1601   1489  1207
     -   -149   -500    233     43   -381    399    106   -626    210   -466   -720    275    394     45     96    359    117   -369   -294   -249 
     -    -12  -7442  -8484   -894  -1115   -701  -1378      *      * 
   973   1025  -1870   1466     74  -2123  -1552   -254  -1829    116  -1865   -995   -225  -1666   1421   -381   -500   1015  -1460  -2109    991  1208
     -   -149   -500    233     43   -381    399    106   -626    210   -466   -720    275    394     45     96    359    117   -369   -294   -249 
     -    -12  -7442  -8484   -894  -1115   -701  -1378      *      * 
   974  -2726  -2249  -5056  -4471   -749  -4688  -3463   1278  -4197   1753   4142  -4350  -4082  -3285  -3836  -3936  -2608   -598  -2396  -2464  1209
     -   -149   -500    233     43   -381    399    106   -626    210   -466   -720    275    394     45     96    359    117   -369   -294   -249 
     -  -1024  -7442   -993   -894  -1115   -701  -1378      *      * 
   975   -440  -1753    332   1550  -2092  -1145    -65  -1806    221  -1835   -999   1751  -1400    335   -286   -322   1285  -1411  -2068  -1391  1210
     -   -149   -500    233     43   -381    399    106   -626    210   -466   -720    275    394     45     96    359    117   -369   -294   -249 
     -    -25  -6443  -7485   -894  -1115  -2108   -381      *      * 
   976   -262  -1150    -75    -90  -2191   -971   -592  -2041   -425  -2156  -1359   2789  -1474   -284   -833   1485   -466  -1468  -2312  -1703  1211
     -   -149   -500    233     43   -381    399    106   -626    210   -466   -720    275    394     45     96    359    117   -369   -294   -249 
     -    -25  -6443  -7485   -894  -1115  -2108   -381      *      * 
   977   -422   2616   -854   -241  -1166  -1454   2439   -894    483  -1062   -335   -370  -1569    189   1618   -510   -368   -683  -1328   -832  1212
     -   -149   -500    233     43   -381    399    106   -626    210   -466   -720    275    394     45     96    359    117   -369   -294   -249 
     -    -25  -6443  -7485   -894  -1115  -2108   -381      *      * 
   978  -2578  -1912  -3372  -3417   3486  -3269    115  -1581  -3039  -1139  -1092  -2085  -3188  -2117  -2647  -2486  -2481  -1703    829   3252  1213
     -   -149   -500    233     43   -381    399    106   -626    210   -466   -720    275    394     45     96    359    117   -369   -294   -249 
     -    -25  -6443  -7485   -894  -1115  -2108   -381      *      * 
   979   -379  -1448    -77   1363  -1588  -1279      5  -1234    426    451   -552     16  -1422   1778     33   -329   -319   -976  -1674  -1097  1214
     -   -149   -500    233     43   -381    399    106   -626    210   -466   -720    275    394     45     96    359    117   -369   -294   -249 
     -    -25  -6443  -7485   -894  -1115  -2108   -381      *      * 
   980   1655   -568  -1094   -904  -2126   1462  -1002  -1801   -932  -2018  -1192   -675   1766   -764  -1217    -62   -192  -1138  -2318  -1922  1215
     -   -149   -500    233     43   -381    399    106   -626    210   -466   -720    275    394     45     96    359    117   -369   -294   -249 
     -    -25  -6443  -7485   -894  -1115  -2108   -381      *      * 
   981   -513   -690  -1434   -871   1710  -1798   -409     44   1276   1042    419   -886  -1840   -450   -648   -840   -447     19   -744   -153  1216
     -   -149   -500    233     43   -381    399    106   -626    210   -466   -720    275    394     45     96    359    117   -369   -294   -249 
     -    -25  -6443  -7485   -894  -1115  -2108   -381      *      * 
   982   -592  -1537   -117    -47  -2225   1308   -456  -2032    -58  -2072  -1315   -261  -1616   3012   -387   -574   -683  -1598  -2193  -1657  1217
     -   -149   -500    233     43   -381    399    106   -626    210   -466   -720    275    394     45     96    359    117   -369   -294   -249 
     -    -25  -6443  -7485   -894  -1115  -2108   -381      *      * 
   983   -421   -914   -737   -462   -893  -1408   -461   -518   -275   -709   3405   1735  -1673   -297   -536   -599   -462   -403  -1340   -792  1218
     -   -149   -500    233     43   -381    399    106   -626    210   -466   -720    275    394     45     96    359    117   -369   -294   -249 
     -    -25  -6443  -7485   -894  -1115  -2108   -381      *      * 
   984   -522  -1854     -9   1451  -2178  -1302   2373  -1885   1678  -1822   -978     54  -1453    467    306   -393   -448  -1498  -1956  -1360  1219
     -   -149   -500    233     43   -381    399    106   -626    210   -466   -720    275    394     45     96    359    117   -369   -294   -249 
     -    -25  -6443  -7485   -894  -1115  -2108   -381      *      * 
   985  -1092  -2827   2845   1957  -3043  -1144   -429  -2917   -563  -2838  -2129    246  -1634    -87  -1323   -796  -1141  -2435  -3016  -2102  1220
     -   -149   -500    233     43   -381    399    106   -626    210   -466   -720    275    394     45     96    359    117   -369   -294   -249 
     -    -25  -6443  -7485   -894  -1115  -2108   -381      *      * 
   986  -2573  -1909  -3370  -3413   3510  -3267    113  -1575  -3035  -1134  -1087  -2084  -3186  -2115  -2645  -2483  -2476  -1697    828   3212  1221
     -   -149   -500    233     43   -381    399    106   -626    210   -466   -720    275    394     45     96    359    117   -369   -294   -249 
     -    -25  -6443  -7485   -894  -1115   -226  -2785      *      * 
   987   2206  -1413  -2773  -2917  -3545  -1657  -2725  -3243  -2958  -3536  -2737  -2105   3271  -2680  -2947  -1052  -1244  -2336  -3724  -3550  1222
     -   -149   -500    233     43   -381    399    106   -626    210   -466   -720    275    394     45     96    359    117   -369   -294   -249 
     -    -12  -7442  -8484   -894  -1115   -701  -1378      *      * 
   988   -953  -1376  -1584  -1077  -1605  -2050   -893   2618   1611  -1339   -700  -1141  -2219   -673   -608    528   -937   -677  -1899  -1482  1223
     -   -149   -500    233     43   -381    399    106   -626    210   -466   -720    275    394     45     96    359    117   -369   -294   -249 
     -    -12  -7442  -8484   -894  -1115   -701  -1378      *      * 
   989    933  -1724   2323   -580  -1914  -1849   -994  -1345   -935   1440  -1012   -809  -2159   -730  -1383  -1092  -1055  -1188  -2298  -1767  1224
     -   -149   -500    233     43   -381    399    106   -626    210   -466   -720    275    394     45     96    359    117   -369   -294   -249 
     -    -12  -7442  -8484   -894  -1115   -701  -1378      *      * 
   990  -1798  -3378   1821   -166  -3934   2786  -1285  -3852  -1524  -3766  -3077   1439  -2393   -963  -2336  -1540  -1917  -3275  -3946  -3001  1225
     -   -149   -500    233     43   -381    399    106   -626    210   -466   -720    275    394     45     96    359    117   -369   -294   -249 
     -   -150  -7442  -3430   -894  -1115   -701  -1378      *      * 
   991  -1297  -1131  -3356  -2905  -1375  -2927  -2282   1590  -2639   -645   -374  -2605   2663  -2434  -2668  -2122  -1320   2063  -2269  -1888  1226
     -   -149   -500    233     43   -381    399    106   -626    210   -466   -720    275    394     45     96    359    117   -369   -294   -249 
     -    -14  -7306  -8348   -894  -1115  -1076   -928      *      * 
   992   -659  -2152   1003   1085  -2466  -1508   -245  -2222    142  -2160  -1253   1151  -1660   1729   1798   -520   -605  -1772  -2326  -1629  1227
     -   -149   -500    233     43   -381    399    106   -626    210   -466   -720    275    394     45     96    359    117   -369   -294   -249 
     -   -580  -7176  -1626   -894  -1115  -1076   -928      *      * 
   993   -405   -701  -2055  -1902  -1474    650  -1567     -6  -1762  -1101   -632  -1487  -1975  -1601  -1838   -785   -640   2913  -2037  -1660  1228
     -   -149   -500    233     43   -381    399    106   -626    210   -466   -720    275    394     45     96    359    117   -369   -294   -249 
     -    -22  -6618  -7660   -894  -1115   -280  -2501      *      * 
   994   1617  -1490   -817   -355  -2230    -49   1957  -1922   -296  -2018  -1165   -539    405   -224   -748   1381   -582  -1477  -2293  -1724  1229
     -   -149   -500    233     43   -381    399    106   -626    210   -466   -720    275    394     45     96    359    117   -369   -294   -249 
     -    -13  -7324  -8366   -894  -1115   -701  -1378      *      * 
   995    991  -1130   1432   -346  -1221  -1667   -411    814   -236   -113   -310   -545    515   -147   -635   -635    -48   -581  -1513  -1029  1230
     -   -149   -500    233     43   -381    399    106   -626    210   -466   -720    275    394     45     96    359    117   -369   -294   -249 
     -    -13  -7324  -8366   -894  -1115   -701  -1378      *      * 
   996   1166  -2745   2745   1345  -3064  -1646   -716  -2850   -597  -2808  -1982   -284  -2001   -326  -1221  -1003   -378  -2390  -3011  -2219  1231
     -      *      *      *      *      *      *      *      *      *      *      *      *      *      *      *      *      *      *      *      * 
     -      *      *      *      *      *      *      *      *      0 
//
