# Supplementary material for: Emergence, development and diversification of the TGF-β signalling pathway within the animal kingdom
Source: BMC Evol Biol. 2009 Feb 3;9:28. doi: 10.1186/1471-2148-9-28 (PMC2657120; doi:10.1186/1471-2148-9-28)
Supplement: Additional file 5 — Sequences. All sequences and alignments are provided in the supplementary archive. [file 1471-2148-9-28-S5.zip › sequences/hmm_models/home_made/rSmad_ls.hmm]

HMMER2.0  [2.3.2]
NAME  receptors_muscle
LENG  479
ALPH  Amino
RF    no
CS    no
MAP   yes
COM   hmmbuild receptors_HMM_ls receptors_muscle.fasta
NSEQ  121
DATE  Sat May  3 10:13:03 2008
CKSUM 7147
XT      -8455     -4  -1000  -1000  -8455     -4  -8455     -4 
NULT      -4  -8455
NULE     595  -1558     85    338   -294    453  -1158    197    249    902  -1085   -142    -21   -313     45    531    201    384  -1998   -644 
HMM        A      C      D      E      F      G      H      I      K      L      M      N      P      Q      R      S      T      V      W      Y    
         m->m   m->i   m->d   i->m   i->i   d->m   d->d   b->m   m->e
         -450      *  -1901
     1   -614   -442  -2626  -2032   -197  -2201  -1084   1857  -1709   1456   2041  -1726  -2190  -1377  -1637   -907   -234    665   -963   -657    46
     -   -149   -500    233     43   -381    399    106   -626    210   -466   -720    275    394     45     96    359    117   -369   -294   -249 
     -    -23  -6530  -7572   -894  -1115   -701  -1378   -450      * 
     2   -818   -632  -2645  -2130   2405  -2243   -463     57  -1780   1606    440  -1636  -2245  -1364  -1658   -823   -752      1   1304    788    47
     -   -149   -500    233     43   -381    399    106   -626    210   -466   -720    275    394     45     96    359    117   -369   -294   -249 
     -    -23  -6530  -7572   -894  -1115   -701  -1378      *      * 
     3   -169  -1119   -285     16  -1925     73   -308  -1616    -22  -1721   -887   -163   1781    662   -457   1424   -217  -1162  -1999  -1437    48
     -   -149   -500    233     43   -381    399    106   -626    210   -466   -720    275    394     45     96    359    117   -369   -294   -249 
     -    -23  -6530  -7572   -894  -1115   -701  -1378      *      * 
     4  -1058   -908  -2641  -2191   3352  -2424   -622    416  -1864    390    309  -1773  -2446  -1498  -1814  -1005  -1019     16   -205    702    49
     -   -149   -500    233     43   -381    399    106   -626    210   -466   -720    275    394     45     96    359    117   -369   -294   -249 
     -   -112  -4185  -5689   -581  -1594   -701  -1378      *      * 
     5   -148   -888   -290   -386  -1964   -142   -719  -1618   -603  -1832  -1051     82  -1485   -451   -966   -269   2888  -1135  -2162  -1675    51
     -   -149   -500    233     43   -381    399    106   -626    210   -466   -720    275    394     45     96    359    117   -369   -294   -249 
     -    -24  -6521  -7563   -894  -1115   -736  -1323      *      * 
     6    -34   -813   -692   -439  -2013   -928   -663  -1698   -464  -1863  -1039     78   2286   -356   -831   1546    427  -1149  -2159  -1676    52
     -   -149   -500    233     43   -381    399    106   -626    210   -466   -720    275    394     45     96    359    117   -369   -294   -249 
     -    -24  -6521  -7563   -894  -1115   -736  -1323      *      * 
     7   -441  -1363    -84     22  -2008  -1180   -364  -1699      8  -1807  -1037    186   2790    854   -334   -447   -178  -1311  -2070  -1515    53
     -   -149   -500    233     43   -381    399    106   -626    210   -466   -720    275    394     45     96    359    117   -369   -294   -249 
     -    -24  -6521  -7563   -894  -1115   -736  -1323      *      * 
     8   1142   -349  -2189  -1624   -449  -1963   -930   1522  -1366   -112    785  -1418  -2032  -1133  -1422   -664   -399   1830  -1041   -670    54
     -   -149   -500    233     43   -381    399    106   -626    210   -466   -720    275    394     45     96    359    117   -369   -294   -249 
     -    -24  -6521  -7563   -894  -1115   -736  -1323      *      * 
     9  -1183   -915  -3262  -2875   -938  -2952  -2335   1252  -2564    436     94  -2622  -2984  -2414  -2599  -2218  -1201   3016  -2128  -1688    55
     -   -149   -500    233     43   -381    399    106   -626    210   -466   -720    275    394     45     96    359    117   -369   -294   -249 
     -    -35  -6521  -6275   -894  -1115   -736  -1323      *      * 
    10   -882  -1990    -94    -67  -2441  -1575   -100  -2062   2894  -1965  -1191   -270  -1714    309    833   -770   -777  -1729  -2026  -1584    56
     -   -149   -500    233     43   -381    399    106   -626    210   -466   -720    275    394     45     96    359    117   -369   -294   -249 
     -    -28  -6509  -6924   -894  -1115   -755  -1296      *      * 
    11   -881  -1960   -804    304  -2413  -1671    990  -1989   1153  -1872  -1088   -336  -1728    392   2833   -560   -739  -1673  -1929  -1530    57
     -   -149   -500    233     43   -381    399    106   -626    210   -466   -720    275    394     45     96    359    117   -369   -294   -249 
     -    -54  -6534  -5280   -894  -1115   -750  -1303      *      * 
    12  -1993  -1711  -3292  -3091   -462  -3045  -2271     99  -2672   2900    480  -2931  -3079  -2401  -2546  -2719  -2000   -369  -1730  -1437    58
     -   -149   -500    233     43   -381    399    106   -626    210   -466   -720    275    394     45     96    359    117   -369   -294   -249 
     -    -24  -6508  -7550   -894  -1115   -804  -1227      *      * 
    13  -1993  -1711  -3292  -3091   -462  -3045  -2271     99  -2672   2900    480  -2931  -3079  -2401  -2546  -2719  -2000   -369  -1730  -1437    59
     -   -149   -500    233     43   -381    399    106   -626    210   -466   -720    275    394     45     96    359    117   -369   -294   -249 
     -    -24  -6508  -7550   -894  -1115   -804  -1227      *      * 
    14    651   -695  -1371  -1505  -2600   3042  -1608  -2278  -1727  -2583  -1806  -1063  -1588  -1491  -1853   -287   -470  -1483  -2764  -2495    60
     -   -149   -500    233     43   -381    399    106   -626    210   -466   -720    275    394     45     96    359    117   -369   -294   -249 
     -    -27  -6508  -7005   -894  -1115   -722  -1345      *      * 
    15   -530   -602  -1712   -681    -29  -1864   -476     87   -724    194    667  -1066  -1916   -666   -848   -925   -471    268   4515     -5    61
     -   -149   -500    233     43   -381    399    106   -626    210   -466   -720    275    394     45     96    359    117   -369   -294   -249 
     -    -57  -6554  -5149   -894  -1115   -694  -1389      *      * 
    16   -959  -1931   -846   -313  -2522   -502   -160  -2102   2950  -1994  -1236   -450  -1806    245    910   -883   -858  -1773  -2030  -1664    62
     -   -149   -500    233     43   -381    399    106   -626    210   -466   -720    275    394     45     96    359    117   -369   -294   -249 
     -    -23  -6545  -7587   -894  -1115   -777  -1264      *      * 
    17   -893  -2011   -864   -183  -2511  -1685    -22  -2083   2371  -1930  -1138   -346  -1733   2181   1141   -554   -747  -1748  -1959  -1565    63
     -   -149   -500    233     43   -381    399    106   -626    210   -466   -720    275    394     45     96    359    117   -369   -294   -249 
     -    -23  -6545  -7587   -894  -1115   -765  -1280      *      * 
    18    238    393  -1254   -783  -1344   2039   -686   -927   -632   -801   -458   -666  -1453   -499   -926    793    453   -234  -1653  -1240    64
     -   -148   -500    232     43   -381    402    105   -627    210   -466   -721    275    393     45     95    360    117   -370   -295   -250 
     -  -1061  -2253  -1685  -2741   -234   -770  -1273      *      * 
    19   -493  -1976   1037   2317  -2243   -930     11  -2013    146  -1998  -1194    767   -524    391   -445   -302   -493  -1592  -2217  -1452    82
     -   -149   -500    233     43   -381    399    106   -626    210   -466   -720    275    394     45     96    359    117   -369   -294   -249 
     -    -33  -6022  -7064   -894  -1115  -1363   -710      *      * 
    20    -69  -1123    463    483  -1298   -725    215   -948    557   -504    604    194  -1190   1756     99    -41    -11   -663  -1400   -819    83
     -   -149   -500    233     43   -381    399    106   -626    210   -466   -720    275    394     45     96    359    117   -369   -294   -249 
     -    -33  -6027  -7069   -894  -1115  -1369   -706      *      * 
    21   -276  -1562   1015    661  -1984   -437     41  -1719    242  -1748   -920   2191  -1230    466   -306    315    -58  -1301  -1991  -1298    84
     -   -149   -500    233     43   -381    399    106   -626    210   -466   -720    275    394     45     96    359    117   -369   -294   -249 
     -    -33  -6027  -7069   -894  -1115   -446  -1911      *      * 
    22    153  -1630   1561    594  -1894    754    350  -1611    410  -1629   -757    155  -1332    493   -102    100    -43  -1226  -1861   -511    85
     -   -149   -500    233     43   -381    399    106   -626    210   -466   -720    275    394     45     96    359    117   -369   -294   -249 
     -    -23  -6558  -7600   -894  -1115   -754  -1296      *      * 
    23     44  -1566    -41   1382  -1839   -872    522  -1551    517  -1562   -680    148  -1302   1978     28   -137    118   -682  -1785  -1137    86
     -   -149   -500    233     43   -381    399    106   -626    210   -466   -720    275    394     45     96    359    117   -369   -294   -249 
     -    -23  -6558  -7600   -894  -1115   -754  -1296      *      * 
    24   -529  -1975    870   2473  -2243  -1197    -83  -1451    392  -1970  -1118    168  -1443    329   -351   -376   -199  -1568  -2183  -1469    87
     -   -149   -500    233     43   -381    399    106   -626    210   -466   -720    275    394     45     96    359    117   -369   -294   -249 
     -    -23  -6558  -7600   -894  -1115   -754  -1296      *      * 
    25   -904  -2443    900   2814  -2767    146   -377  -2569   -347  -2535  -1760    156  -1618    -13   -995   -684   -855  -2112  -2742  -1925    88
     -   -149   -500    233     43   -381    399    106   -626    210   -466   -720    275    394     45     96    359    117   -369   -294   -249 
     -    -23  -6558  -7600   -894  -1115   -754  -1296      *      * 
    26  -1314  -2188  -1307   -587  -2787  -1942   -151  -2295   3121  -2087  -1379   -645  -1990    492   1152  -1210  -1118  -2022  -2043  -1779    89
     -   -149   -500    233     43   -381    399    106   -626    210   -466   -720    275    394     45     96    359    117   -369   -294   -249 
     -    -27  -6558  -6973   -894  -1115   -754  -1296      *      * 
    27  -1817  -1505  -2853  -2568   1806  -2845    -29  -1126  -2187   -952   -680  -1818  -2818   -460  -2068  -1977  -1736  -1149   5114   1888    90
     -   -149   -500    233     43   -381    399    106   -626    210   -466   -720    275    394     45     96    359    117   -369   -294   -249 
     -    -23  -6554  -7596   -894  -1115   -749  -1303      *      * 
    28   1845   3207   -923  -1039  -1436   -513   -875  -1040   -900  -1320   -567   -799  -1468   -733  -1147    619    180   -655  -1760  -1376    91
     -   -149   -500    233     43   -381    399    106   -626    210   -466   -720    275    394     45     96    359    117   -369   -294   -249 
     -    -23  -6558  -7600   -894  -1115   -754  -1296      *      * 
    29   -795  -2136    511   2962  -2635  -1217   -468  -2396   -345  -2448  -1713     19  -1659   -124   -868   -129   -929  -1959  -2647  -1907    92
     -   -149   -500    233     43   -381    399    106   -626    210   -466   -720    275    394     45     96    359    117   -369   -294   -249 
     -    -23  -6558  -7600   -894  -1115   -754  -1296      *      * 
    30  -1031  -2064   -600     97  -2563  -1677    -42  -2130   2991  -2024  -1279   -378  -1816    251    691   -923   -579  -1820  -2075  -1681    93
     -   -149   -500    233     43   -381    399    106   -626    210   -466   -720    275    394     45     96    359    117   -369   -294   -249 
     -    -23  -6558  -7600   -894  -1115   -754  -1296      *      * 
    31   2230   -610   -985   -523   -375   -904   -456   -587   -389   -880   -163   -544  -1498     93   -700   -103   -187    -92  -1355   -913    94
     -   -149   -500    233     43   -381    399    106   -626    210   -466   -720    275    394     45     96    359    117   -369   -294   -249 
     -    -53  -6558  -5305   -894  -1115   -754  -1296      *      * 
    32  -1249   -868  -3584  -3128  -1055  -3314  -2621   1912  -2913     12    488  -2899  -3183  -2689  -2941  -2539  -1226   2920  -2314  -1943    95
     -   -149   -500    233     43   -381    399    106   -626    210   -466   -720    275    394     45     96    359    117   -369   -294   -249 
     -    -23  -6529  -7571   -894  -1115   -803  -1228      *      * 
    33   -428  -1817   1602    443  -2113  -1241     36  -1841   2023  -1804   -936    117  -1402    466    259   -299   -370  -1437  -1976   -785    96
     -   -149   -500    233     43   -381    399    106   -626    210   -466   -720    275    394     45     96    359    117   -369   -294   -249 
     -    -27  -6529  -7025   -894  -1115   -803  -1228      *      * 
    34    602   -888   -552    -71   -795   -821   -275  -1119    -39  -1304   -510    377  -1384     49   -453   1980    113   -775  -1668  -1156    97
     -   -149   -500    233     43   -381    399    106   -626    210   -466   -720    275    394     45     96    359    117   -369   -294   -249 
     -    -28  -6525  -6940   -894  -1115   -809  -1220      *      * 
    35  -1668  -1439  -3065  -2688     38  -3059  -1610    298  -2219   2703    743  -2495  -2934  -1942  -2150  -2337  -1614   -157  -1122    -20    98
     -   -149   -500    233     43   -381    399    106   -626    210   -466   -720    275    394     45     96    359    117   -369   -294   -249 
     -    -24  -6521  -7563   -894  -1115   -806  -1224      *      * 
    36   -161   -625  -2298  -2054  -1222  -1711  -1652    689  -1824   -611   -268  -1658  -1293  -1690  -1891   -994   -654   2973  -1981  -1591    99
     -   -149   -500    233     43   -381    399    106   -626    210   -466   -720    275    394     45     96    359    117   -369   -294   -249 
     -    -23  -6525  -7567   -894  -1115   -810  -1219      *      * 
    37   -881  -2034     96     57  -2473  -1471   -191  -2155   2928  -2087  -1319    164  -1702    202    337   -757   -822  -1796  -2160  -1648   100
     -   -149   -500    233     43   -381    399    106   -626    210   -466   -720    275    394     45     96    359    117   -369   -294   -249 
     -    -52  -6525  -5357   -894  -1115   -810  -1219      *      * 
    38  -1248  -2101   -991   -503  -2425  -1827    347  -2248   3156  -2089  -1400   -602  -1955    150    776  -1158  -1109  -1968  -1977  -1593   101
     -   -149   -500    233     43   -381    399    106   -626    210   -466   -720    275    394     45     96    359    117   -369   -294   -249 
     -    -24  -6497  -7539   -894  -1115   -854  -1162      *      * 
    39  -1827  -1446  -3873  -3308   -125  -3657  -2450   1090  -2988   2641   1387  -3196  -3227  -2355  -2801  -2859  -1730    188  -1660  -1610   102
     -   -149   -500    233     43   -381    399    106   -626    210   -466   -720    275    394     45     96    359    117   -369   -294   -249 
     -    -24  -6497  -7539   -894  -1115   -767  -1278      *      * 
    40  -1367  -2143  -1338   -709  -2742  -1938   -288  -2327   3234  -2157  -1482   -756  -2045    103    974  -1292  -1213  -2056  -2086  -1832   103
     -   -149   -500    233     43   -381    399    106   -626    210   -466   -720    275    394     45     96    359    117   -369   -294   -249 
     -    -44  -6531  -5690   -894  -1115   -803  -1228      *      * 
    41  -1340  -2126  -1327   -680  -2723  -1922   -255  -2298   3207  -2127  -1447   -728  -2022    138   1026  -1263  -1181  -2028  -2062  -1806   104
     -   -149   -500    233     43   -381    399    106   -626    212   -466   -720    275    394     45     96    359    117   -369   -294   -249 
     -   -609  -1561  -7552   -183  -3072   -836  -1185      *      * 
    42   -252  -1427   -172    308  -1803  -1200     39  -1487   1688  -1531   -679    408   -885    454     57    317   1364  -1116  -1772  -1175   106
     -   -149   -500    233     43   -381    399    106   -626    210   -466   -720    275    394     45     96    359    117   -369   -294   -249 
     -    -59  -6510  -5094   -894  -1115   -836  -1185      *      * 
    43    251   -792   -593   -552  -2200   2593   -857  -1883   -259  -2070  -1263   -509  -1449   -592  -1026    535   -332  -1269  -2356  -1903   107
     -   -149   -500    233     43   -381    399    106   -626    210   -466   -720    275    394     45     96    359    117   -369   -294   -249 
     -    -59  -6475  -5117   -894  -1115   -796  -1238      *      * 
    44   1013  -1331   -188    344  -1608   -607     93  -1281    493  -1115   -515     73  -1309   1689    575    243   -145   -947  -1635  -1042   108
     -   -149   -500    233     43   -381    399    106   -626    210   -466   -720    275    394     45     96    359    117   -369   -294   -249 
     -    -24  -6477  -7519   -894  -1115   -798  -1235      *      * 
    45  -1272  -1008  -3284  -2695   -142  -2957  -1805    978  -2396   2095   2862  -2481  -2758  -1909  -2276  -2085   -672    462  -1371  -1222   109
     -   -149   -500    233     43   -381    399    106   -626    210   -466   -720    275    394     45     96    359    117   -369   -294   -249 
     -    -24  -6510  -7552   -894  -1115   -836  -1185      *      * 
    46  -1075  -2830   2516   2322  -3035  -1170   -420  -2899   -453  -2812  -2079    230  -1645    -14  -1259   -784  -1113  -2414  -3006  -2087   110
     -   -149   -500    233     43   -381    399    106   -626    210   -466   -720    275    394     45     96    359    117   -369   -294   -249 
     -    -24  -6510  -7552   -894  -1115   -836  -1185      *      * 
    47  -1095  -2763   1557   2903  -3001  -1201   -457  -2860   -541  -2795  -2072    177  -1673   -111  -1260   -817  -1136  -2390  -2964  -2091   111
     -   -149   -500    233     43   -381    399    106   -626    210   -466   -720    275    394     45     96    359    117   -369   -294   -249 
     -    -24  -6510  -7552   -894  -1115   -836  -1185      *      * 
    48  -1687  -1442  -3453  -3049   -202  -3218  -2239    553  -2622   2716    853  -2869  -3072  -2234  -2514  -2513  -1667    359  -1635  -1392   112
     -   -149   -500    233     43   -381    399    106   -626    210   -466   -720    275    394     45     96    359    117   -369   -294   -249 
     -    -24  -6510  -7552   -894  -1115   -836  -1185      *      * 
    49   -948  -2311    434   2874  -2632  -1314   -320  -2367    563  -2335  -1588     23  -1668     50   -325   -757   -936  -1982  -2481  -1817   113
     -   -149   -500    233     43   -381    399    106   -626    210   -466   -720    275    394     45     96    359    117   -369   -294   -249 
     -    -24  -6510  -7552   -894  -1115   -836  -1185      *      * 
    50   -760  -2089  -1380   -519  -2709  -1885    -72  -2188   2622  -1996  -1260   -581  -1904    348   2221  -1073   -978  -1902  -1971  -1699   114
     -   -149   -500    233     43   -381    399    106   -626    210   -466   -720    275    394     45     96    359    117   -369   -294   -249 
     -    -24  -6510  -7552   -894  -1115   -836  -1185      *      * 
    51   3168   -835  -1909  -1984  -2362  -1114  -1817  -1755  -1948  -2236  -1676  -1419  -1795  -1792  -1987   -559   -695  -1260  -2604  -2370   115
     -   -149   -500    233     43   -381    399    106   -626    210   -466   -720    275    394     45     96    359    117   -369   -294   -249 
     -    -24  -6510  -7552   -894  -1115   -836  -1185      *      * 
    52  -1409  -1032  -3695  -3182   -536  -3370  -2434   2445  -2929   1756    601  -2958  -3131  -2485  -2830  -2571  -1356   1368  -1896  -1696   116
     -   -149   -500    233     43   -381    399    106   -626    210   -466   -720    275    394     45     96    359    117   -369   -294   -249 
     -    -24  -6510  -7552   -894  -1115   -836  -1185      *      * 
    53      9    558  -1255   -778  -1217  -1048   -649   -743   -602  -1070    307   -666  -1459   -481   -882   1717   1939   -445  -1551  -1138   117
     -   -149   -500    233     43   -381    399    106   -626    210   -466   -720    275    394     45     96    359    117   -369   -294   -249 
     -    -28  -6510  -6925   -894  -1115   -836  -1185      *      * 
    54    -17   2570   -691   -149   -848  -1337    386   -435    385   -686     43   -304  -1456    318   -292   -206   1508   -252  -1148   -689   118
     -   -149   -500    233     43   -381    399    106   -626    210   -466   -720    275    394     45     96    359    117   -369   -294   -249 
     -    -24  -6506  -7548   -894  -1115   -831  -1191      *      * 
    55   -553  -1627   -273     86  -2024  -1360   -108  -1718    517  -1724   -933   -144   1569   2571    494   -493   -516  -1374  -1906  -1373   119
     -   -149   -500    233     43   -381    399    106   -626    210   -466   -720    275    394     45     96    359    117   -369   -294   -249 
     -    -24  -6510  -7552   -894  -1115   -836  -1185      *      * 
    56   -216  -1251     34    143  -2068   1294   -289  -1782    -43  -1857  -1010   1901  -1393     88   -524    734    251  -1296  -2112  -1507   120
     -   -149   -500    233     43   -381    399    106   -626    210   -466   -720    275    394     45     96    359    117   -369   -294   -249 
     -    -24  -6510  -7552   -894  -1115   -836  -1185      *      * 
    57   -158   2096   -886   -321   -550  -1426    327    590   -159   -407    515   -435  -1501   1616   -394     93     59    210   -922   -491   121
     -   -149   -500    233     43   -381    399    106   -626    210   -466   -720    275    394     45     96    359    117   -369   -294   -249 
     -    -24  -6510  -7552   -894  -1115   -836  -1185      *      * 
    58    -97  -1692    474    508  -1975  -1163    503  -1708    578  -1693   -805   1575   1213    819    -52     86   -233  -1296  -1897  -1220   122
     -   -149   -500    233     43   -381    399    106   -626    210   -466   -720    275    394     45     96    359    117   -369   -294   -249 
     -    -24  -6510  -7552   -894  -1115   -836  -1185      *      * 
    59     78   -562  -1361  -1196  -2108   -825  -1179  -1722  -1125  -2021  -1235   -848  -1455   -990  -1336   1824   2582  -1100  -2353  -1971   123
     -   -149   -500    233     43   -381    399    106   -626    210   -466   -720    275    394     45     96    359    117   -369   -294   -249 
     -    -28  -6510  -6925   -894  -1115   -836  -1185      *      * 
    60   -961  -2034   -812   -208  -2544  -1695    -42  -2108   2807  -1954  -1181    590  -1763    536   1120   -848   -812  -1786  -1975  -1599   124
     -   -149   -500    233     43   -381    399    106   -626    210   -466   -720    275    394     45     96    359    117   -369   -294   -249 
     -    -24  -6506  -7548   -894  -1115   -831  -1191      *      * 
    61  -1377   5539  -3136  -3261  -2519  -1878  -2514  -2028  -2973  -2517  -2195  -2554  -2477  -2869  -2760  -1698  -1732  -1758  -2559  -2557   125
     -   -149   -500    233     43   -381    399    106   -626    210   -466   -720    275    394     45     96    359    117   -369   -294   -249 
     -    -24  -6510  -7552   -894  -1115   -836  -1185      *      * 
    62  -1268   -872  -3638  -3195  -1085  -3372  -2715   2058  -2990    203     60  -2966  -3229  -2773  -3023  -2609  -1246   2851  -2379  -1996   126
     -   -149   -500    233     43   -381    399    106   -626    210   -466   -720    275    394     45     96    359    117   -369   -294   -249 
     -    -24  -6510  -7552   -894  -1115   -836  -1185      *      * 
    63   -190   -854   -737   -333  -1416  -1179   -389   -933    409  -1211   -480   -414   -788   -111   -360   -321   2591   -344  -1639  -1179   127
     -   -149   -500    233     43   -381    399    106   -626    210   -466   -720    275    394     45     96    359    117   -369   -294   -249 
     -    -24  -6510  -7552   -894  -1115   -836  -1185      *      * 
    64  -1288   -936  -3561  -3164  -1018  -3260  -2694   3156  -2920     71    108  -2923  -3189  -2718  -2947  -2530  -1289   1652  -2351  -1968   128
     -   -149   -498    233     43   -381    399    106   -626    210   -466   -721    275    394     46     95    360    118   -370   -290   -249 
     -   -126  -3670  -7552  -4079    -88   -701  -1377      *      * 
    65     40   -765   -769   -291  -1149  -1218   -331   -484   -161   -993   -252   -396   2388    -83   -519    198    438   -487  -1433   -366   163
     -   -149   -500    233     43   -381    399    106   -626    210   -466   -720    275    394     45     96    359    117   -369   -294   -249 
     -    -22  -6590  -7632   -894  -1115   -755  -1296      *      * 
    66   -864  -1659  -1165   -428  -1908  -1749   -138  -1588    905  -1605   -869   -532  -1810    231   3001   -146   -744  -1345     86  -1309   164
     -   -149   -500    233     43   -381    399    106   -626    210   -466   -720    276    394     45     96    359    118   -369   -294   -249 
     -  -1792  -3204   -731   -392  -2070   -755  -1296      *      * 
    67    458   1519   -440    306   -603   -831     51    -42    272   -411    271    -65  -1093    253    192     45    191    157   -925   -485   166
     -   -149   -500    233     43   -381    399    106   -626    210   -466   -720    275    394     45     96    359    117   -369   -294   -249 
     -   -131  -5314  -4016   -894  -1115  -1751   -509      *      * 
    68    -40   -866    115    434  -1067   -901    645   -810    840   -931   -188    238  -1105    856    846    537    -15   -547  -1168   -632   167
     -   -149   -500    233     43   -381    399    105   -626    210   -466   -721    275    394     45     96    359    117   -369   -292   -249 
     -   -458  -1946  -6336  -1931   -439  -1820   -480      *      * 
    69    351   -348    240    263   -970   -571     53   -527    227   -825    -93    162   -384    318   -133    797    226    189  -1229   -722   173
     -   -149   -499    233     43   -381    398    106   -626    210   -466   -721    275    394     46     96    359    118   -369   -293   -249 
     -   -458  -2276  -3935  -2727   -236   -312  -2362      *      * 
    70   -283  -1229    544    -32  -2200  -1057   -515  -1907   -344  -2022  -1198   -216   -736   -169   -816   2512    -43  -1394  -2292  -1705   189
     -   -149   -500    233     43   -381    399    106   -626    210   -466   -720    276    394     45     96    359    117   -369   -294   -249 
     -    -83  -5132  -5181  -2578   -264   -718  -1350      *      * 
    71    102   -558  -1009   -522   -657  -1007   -335   -198     72   1614    180   -259  -1591   -231   -546   -507    283    -54  -1035   -622   209
     -   -149   -500    233     43   -381    399    106   -626    210   -466   -720    275    394     45     96    359    117   -369   -294   -249 
     -    -22  -6596  -7638   -894  -1115   -755  -1296      *      * 
    72   -469  -1780   2567    416  -2105  -1206   -120  -1163    139  -1858  -1015    674   -564    283   -395   -356    162  -1427  -2103  -1421   210
     -   -149   -500    233     43   -381    399    106   -626    210   -466   -720    275    394     45     96    359    117   -369   -294   -249 
     -    -22  -6615  -7657   -894  -1115   -778  -1263      *      * 
    73    -48  -1052   -365   -131  -2156   2709   -783  -1801   -648  -2013  -1239     61  -1574   -507  -1011   -383   -501   -807  -2331  -1825   211
     -   -149   -500    233     43   -381    399    106   -626    210   -466   -720    275    394     45     96    359    117   -369   -294   -249 
     -    -22  -6615  -7657   -894  -1115   -778  -1263      *      * 
    74   -363  -1538   -298    595  -1802   -955    451  -1467    581   -865   -665    -17   -669    467   2286   -136   -291  -1135  -1738  -1166   212
     -   -149   -500    233     43   -381    399    106   -626    210   -466   -720    275    394     45     96    359    117   -369   -294   -249 
     -    -22  -6615  -7657   -894  -1115   -684  -1406      *      * 
    75    -98   -232  -1756  -1167      1  -1670   -491    446   -913   1640    587   -256  -1215   -683   -994   -714      9    499   -669    480   213
     -   -149   -500    233     43   -381    399    106   -626    210   -466   -720    275    394     45     96    359    117   -369   -294   -249 
     -    -22  -6647  -7689   -894  -1115   -720  -1348      *      * 
    76   -546  -1924    587    415  -2280    -90   -157  -2025    117  -2017  -1166    380  -1489   2933   -411     98   -532  -1601  -2228  -1529   214
     -   -149   -500    233     43   -381    399    106   -626    210   -466   -720    275    394     45     96    359    117   -369   -294   -249 
     -    -22  -6647  -7689   -894  -1115   -720  -1348      *      * 
    77   -337   -327  -1845   -669    354  -1253   -662    614  -1041   -145    457  -1145  -1858   -828  -1137   -848    -28   2370   -861   -483   215
     -   -149   -500    233     43   -381    399    106   -626    210   -466   -720    275    394     45     96    359    117   -369   -294   -249 
     -    -22  -6647  -7689   -894  -1115   -720  -1348      *      * 
    78    181  -1222   -338    124  -1512  -1275    612  -1160    428  -1301   -502   -112  -1437    419   -156   1993   -258   -560  -1633  -1083   216
     -   -149   -500    233     43   -381    399    106   -626    210   -466   -720    275    394     45     96    359    117   -369   -294   -249 
     -    -22  -6647  -7689   -894  -1115   -720  -1348      *      * 
    79   -392  -1428   -312    515  -1615  -1364   3308  -1276    460   -529   -567    -78  -1468    603    297     -1   -322   -992  -1654  -1099   217
     -   -149   -500    233     43   -381    399    106   -626    210   -466   -720    275    394     45     96    359    117   -369   -294   -249 
     -    -22  -6647  -7689   -894  -1115   -720  -1348      *      * 
    80   -800  -1954   -785   -117  -2395  -1090    448  -1995   1253  -1884  -1072   -307   -922   1036   2717   -696   -671  -1654  -1956  -1516   218
     -   -149   -500    233     43   -381    399    106   -626    210   -466   -720    275    394     45     96    359    117   -369   -294   -249 
     -    -22  -6647  -7689   -894  -1115   -720  -1348      *      * 
    81   -621  -1626   -605   -151  -2252  -1450   -209  -1864   2817  -1869  -1072   -325   -850    191    334   -396    131  -1490  -2027  -1558   219
     -   -149   -500    233     43   -381    399    106   -626    210   -466   -720    275    394     45     96    359    117   -369   -294   -249 
     -    -22  -6647  -7689   -894  -1115   -720  -1348      *      * 
    82   -200   -650   -660   -125   -800   1814    -92   -167     23   -524     83   -285  -1420    110   -335    -17   -146   -246   -953   -631   220
     -   -149   -500    233     43   -381    399    106   -626    210   -466   -720    275    394     45     96    359    117   -369   -294   -249 
     -    -22  -6647  -7689   -894  -1115   -720  -1348      *      * 
    83   -224   -235  -1431   -880   -257  -1561    143    155   -597   1819    518   -806  -1602   -446   -736   -477   -159    254   -574   -296   221
     -   -149   -500    233     43   -381    399    106   -626    210   -466   -720    275    394     45     96    359    117   -369   -294   -249 
     -    -21  -6652  -7694   -894  -1115   -720  -1348      *      * 
    84   -262   -829   -543    -37  -1038  -1326    -65   -693    185   -915   -130   -220   2466    342   -164   -316   -212   -492  -1095   -772   222
     -   -149   -500    233     43   -381    399    106   -626    210   -466   -720    275    394     45     96    359    117   -369   -294   -249 
     -    -21  -6652  -7694   -894  -1115   -720  -1348      *      * 
    85   -317   -832   -637   -100   -856  -1399   3636   -644    204   -728    -96   -271  -1463    171   -114   -414   -248   -462   -972   -583   223
     -   -149   -500    233     43   -381    399    106   -626    210   -466   -720    275    394     45     96    359    117   -369   -294   -249 
     -    -21  -6652  -7694   -894  -1115   -720  -1348      *      * 
    86   -228   -145  -1726  -1176   -183  -1627   -443    515   -900    -73    598   -997  -1664   -673   -960   -710    -28   2372   -533   -277   224
     -   -149   -500    233     43   -381    399    106   -626    210   -466   -720    275    394     45     96    359    117   -369   -294   -249 
     -    -21  -6652  -7694   -894  -1115   -720  -1348      *      * 
    87   -201    -38  -2037  -1474    303  -1655   -475   2337  -1158    262    715  -1150  -1682   -854   -824   -752   -136    480   1000   -159   225
     -   -149   -500    233     43   -381    399    106   -626    210   -466   -720    275    394     45     96    359    117   -369   -294   -249 
     -    -21  -6652  -7694   -894  -1115   -720  -1348      *      * 
    88   -214    384  -1415   -866    206  -1557   -318    160   -645   -168    524   -797  -1596   -128   -798   -613     69    261   -542   2952   226
     -   -149   -500    233     43   -381    399    106   -626    210   -466   -720    275    394     45     96    359    117   -369   -294   -249 
     -    -21  -6652  -7694   -894  -1115   -720  -1348      *      * 
    89   -219   4161  -1429   -913   -400  -1470   -389     -6   -570   -341    358   -811  -1590   -476   -707   -563   -199    116   -678   -410   227
     -   -149   -500    233     43   -381    399    106   -626    210   -466   -720    275    394     45     96    359    117   -369   -294   -249 
     -    -21  -6652  -7694   -894  -1115   -720  -1348      *      * 
    90   -318    -36   -626    -50  -1105  -1387    -26   -740    347   -946   -158   -232  -1443    251   2534   -391   -244   -389  -1112   -807   228
     -   -149   -500    233     43   -381    399    106   -626    210   -466   -720    275    394     45     96    359    117   -369   -294   -249 
     -    -40  -6652  -5829   -894  -1115   -720  -1348      *      * 
    91   -204    -49  -1992  -1432    237  -1652   -473    406  -1126   1416    711  -1130  -1679   -829  -1085   -747   -139   1529   -428   -176   229
     -   -149   -500    233     43   -381    399    106   -626    210   -466   -720    275    394     45     96    359    117   -369   -294   -249 
     -    -22  -6634  -7676   -894  -1115   -754  -1296      *      * 
    92   -361   -436  -1330   -811   -164  -1587   -250   -131   -401   -421    266   -762  -1649   -377   -556   -678   -305    -20   4593    -27   230
     -   -149   -500    233     43   -381    399    106   -626    210   -466   -720    275    394     45     96    359    117   -369   -294   -249 
     -    -22  -6634  -7676   -894  -1115   -754  -1296      *      * 
    93   -449  -1094   -676    -66  -1362  -1447      5  -1022    568   -914   -365   -242  -1488    319   2691   -473   -356   -806  -1216   -948   231
     -   -149   -500    233     43   -381    399    106   -626    210   -466   -720    275    394     45     96    359    117   -369   -294   -249 
     -    -22  -6634  -7676   -894  -1115   -754  -1296      *      * 
    94   -361   -436  -1330   -811   -164  -1587   -250   -131   -401   -421    266   -762  -1649   -377   -556   -678   -305    -20   4593    -27   232
     -   -149   -500    233     43   -381    399    106   -626    210   -466   -720    275    394     45     96    359    117   -369   -294   -249 
     -    -22  -6634  -7676   -894  -1115   -754  -1296      *      * 
    95   -249   -732   -651   -146   -925  -1331   -113   -589     93   -791    -65   -296   2523    103   -231   -374   -211   -400  -1023   -706   233
     -   -149   -500    233     43   -381    399    106   -626    210   -466   -720    275    394     45     96    359    117   -369   -294   -249 
     -    -22  -6634  -7676   -894  -1115   -754  -1296      *      * 
    96   -275  -1303   2419    379  -1598  -1202    515  -1352    406  -1439   -552     97  -1306    468    -66   -204   -215  -1033  -1431  -1021   234
     -   -149   -500    233     43   -381    399    106   -626    210   -466   -720    275    394     45     96    359    117   -369   -294   -249 
     -    -22  -6634  -7676   -894  -1115   -754  -1296      *      * 
    97   -253   -212  -1593  -1045   -200  -1608   -387    216   -707   1921    560   -915  -1646   -559   -798   -690   -190    297   -544   -269   235
     -   -149   -500    233     43   -381    399    106   -626    210   -466   -720    275    394     45     96    359    117   -369   -294   -249 
     -    -22  -6634  -7676   -894  -1115   -754  -1296      *      * 
    98   -225  -1363   -137    409  -1720  -1196   1908  -1462    678  -1499   -580    309  -1267   2214    417   -137      2  -1104  -1476  -1050   236
     -   -149   -500    233     43   -381    399    106   -626    210   -466   -720    275    394     45     96    359    117   -369   -294   -249 
     -    -22  -6634  -7676   -894  -1115   -754  -1296      *      * 
    99   -209   -957   -362    150  -1229  -1242     13   -903    278  -1084   -259    352  -1342    328   -138   1999   -163   -656  -1217   -860   237
     -   -149   -500    233     43   -381    399    106   -626    210   -466   -720    275    394     45     96    359    117   -369   -294   -249 
     -    -22  -6634  -7676   -894  -1115   -754  -1296      *      * 
   100    -82  -1055   -342    194  -1283  -1280   3328   -968    397  -1126   -294    -45  -1348    960     -1   -254   -184   -721  -1236   -867   238
     -   -149   -500    233     43   -381    399    106   -626    210   -466   -720    275    394     45     96    359    117   -369   -294   -249 
     -    -22  -6634  -7676   -894  -1115   -754  -1296      *      * 
   101    -57   -830   -462     79   -999  -1301   3240   -638    218   -655    -66    220  -1366    283   -184   -276     43   -261  -1078   -724   239
     -   -149   -500    233     43   -381    399    106   -626    210   -466   -720    275    394     45     96    359    117   -369   -294   -249 
     -    -22  -6634  -7676   -894  -1115   -754  -1296      *      * 
   102   -276  -1273   -125   2340  -1581  -1222     92  -1310    442  -1404   -524     66  -1316    467      0   -214   -213  -1001  -1411  -1017   240
     -   -149   -500    233     43   -381    399    106   -626    210   -466   -720    275    394     45     96    359    117   -369   -294   -249 
     -    -22  -6634  -7676   -894  -1115   -754  -1296      *      * 
   103   -253   -212  -1593  -1045   -200  -1608   -387    216   -707   1921    560   -915  -1646   -559   -798   -690   -190    297   -544   -269   241
     -   -149   -500    233     43   -381    399    106   -626    210   -466   -720    275    394     45     96    359    117   -369   -294   -249 
     -    -22  -6634  -7676   -894  -1115   -754  -1296      *      * 
   104   -462  -1466   -434    172  -1915  -1376    108  -1630   2139  -1627   -724    -61  -1418    719   1710   -371   -363  -1298  -1478  -1188   242
     -   -149   -500    233     43   -381    399    106   -626    210   -466   -720    275    394     45     96    359    117   -369   -294   -249 
     -    -22  -6634  -7676   -894  -1115   -754  -1296      *      * 
   105   1346   -773   -518     12   -996  -1276    -44   -632    139   -860    -71   -179   1364    217   -257    -90   -140   -426  -1079   -744   243
     -   -149   -500    233     43   -381    399    106   -626    210   -466   -720    275    394     45     96    359    117   -369   -294   -249 
     -    -22  -6634  -7676   -894  -1115   -754  -1296      *      * 
   106   -202     -9  -2176  -1612    -13  -1677   -510   1468  -1275   1196   1504  -1223  -1700   -939  -1167   -782   -137   1020   -397   -152   244
     -   -149   -500    233     43   -381    399    106   -626    210   -466   -720    275    394     45     96    359    117   -369   -294   -249 
     -    -22  -6634  -7676   -894  -1115   -754  -1296      *      * 
   107    -64  -1437   1171   1842  -1817  -1160    167  -1588    530  -1598   -656    176   -882    585     35   -113   -156  -1197  -1541  -1093   245
     -   -149   -500    233     43   -381    399    106   -626    210   -466   -720    275    394     45     96    359    117   -369   -294   -249 
     -    -22  -6634  -7676   -894  -1115   -754  -1296      *      * 
   108    222   2116  -1091   -543   -397  -1222   1113    457     31     95    598     86  -1518   -213   -619   -325    157    598   -676   -387   246
     -   -149   -500    233     43   -381    399    106   -626    210   -466   -720    275    394     45     96    359    117   -369   -294   -249 
     -    -22  -6634  -7676   -894  -1115   -754  -1296      *      * 
   109   -214   4144  -1421   -904   -389  -1466   -379      4   -559   -331    367   -803  -1583   -467   -696   -576   -193    125   -668   -397   247
     -   -149   -500    233     43   -381    399    106   -626    210   -466   -720    275    394     45     96    359    117   -369   -294   -249 
     -    -22  -6634  -7676   -894  -1115   -754  -1296      *      * 
   110   -126   -230   -154   2034  -1556  -1196    140  -1274    483  -1229   -469    103  -1270   1001     12    -64   -136   -953  -1402   -980   248
     -   -149   -500    233     43   -381    399    106   -626    210   -466   -720    275    394     45     96    359    117   -369   -294   -249 
     -    -22  -6634  -7676   -894  -1115   -754  -1296      *      * 
   111   -294    405  -1790  -1253   1813  -1678    269    212   -989   -112    557  -1032  -1703   -723  -1029   -763   -228    299   -296   2614   249
     -   -149   -500    233     43   -381    399    106   -626    210   -466   -720    275    394     45     96    359    117   -369   -294   -249 
     -    -22  -6634  -7676   -894  -1115   -754  -1296      *      * 
   112   1422   -784   -505     23  -1011   -907    -39   -649    148   -875    -83   -170   1238    226   -251   -270   -140   -440  -1089   -752   250
     -   -149   -500    233     43   -381    399    106   -626    210   -466   -720    275    394     45     96    359    117   -369   -294   -249 
     -    -22  -6634  -7676   -894  -1115   -754  -1296      *      * 
   113   -383   -286  -1743  -1225   3030  -1722   -292     90   -946   -211    447  -1023  -1747   -710  -1010   -813   -316    175   -216    634   251
     -   -149   -500    233     43   -381    399    106   -626    210   -466   -720    275    394     45     96    359    117   -369   -294   -249 
     -    -22  -6634  -7676   -894  -1115   -754  -1296      *      * 
   114   -194  -1410    477    470  -1783    364   1957  -1548    556  -1561   -620    934  -1236    881     63    153     46  -1093  -1521  -1066   252
     -   -149   -500    233     43   -381    399    106   -626    210   -466   -720    275    394     45     96    359    117   -369   -294   -249 
     -    -22  -6634  -7676   -894  -1115   -754  -1296      *      * 
   115    173   -542   -761   -216   -641  -1387   -113   -242    115    671   1046   -353  -1442    458   -412    781    328    -94   -847   -530   253
     -   -149   -500    233     43   -381    399    106   -626    210   -466   -720    275    394     45     96    359    117   -369   -294   -249 
     -    -22  -6634  -7676   -894  -1115   -754  -1296      *      * 
   116   -277  -1387     -7    361  -1764  -1233    148  -1502   2315  -1531   -615    304  -1300    554    445   -188   -202  -1149  -1478  -1083   254
     -   -149   -500    233     43   -381    399    106   -626    210   -466   -720    275    394     45     96    359    117   -369   -294   -249 
     -    -22  -6634  -7676   -894  -1115   -754  -1296      *      * 
   117   -287  -1425   -197    364  -1823  -1238    155  -1568   1805  -1577   -652     89  -1302   1868    668   -190      1  -1202  -1500  -1107   255
     -   -149   -500    233     43   -381    399    106   -626    210   -466   -720    275    394     45     96    359    117   -369   -294   -249 
     -    -22  -6634  -7676   -894  -1115   -754  -1296      *      * 
   118   -220  -1443   1722    556  -1829  -1166    173  -1601   1510  -1604   -660    368  -1248    594     67   -112   -155  -1206  -1541  -1095   256
     -   -149   -500    233     43   -381    399    106   -626    210   -466   -720    275    394     45     96    359    117   -369   -294   -249 
     -    -22  -6634  -7676   -894  -1115   -754  -1296      *      * 
   119   -238  -1448    817   2072  -1828  -1164    156  -1601    515  -1612   -672    174  -1257    712     20   -129   -175  -1212  -1547  -1105   257
     -   -149   -500    233     43   -381    399    106   -626    210   -466   -720    275    394     45     96    359    117   -369   -294   -249 
     -    -22  -6634  -7676   -894  -1115   -754  -1296      *      * 
   120   -232    -91  -1929  -1375   -122  -1671   -495   1087  -1077     -6    654  -1115  -1699   -809  -1071   -766   -169   2263   -490   -240   258
     -   -149   -500    233     43   -381    399    106   -626    210   -466   -720    275    394     45     96    359    117   -369   -294   -249 
     -    -22  -6634  -7676   -894  -1115   -754  -1296      *      * 
   121   -214   4144  -1421   -904   -389  -1466   -379      4   -559   -331    367   -803  -1583   -467   -696   -576   -193    125   -668   -397   259
     -   -149   -500    233     43   -381    399    106   -626    210   -466   -720    275    394     45     96    359    117   -369   -294   -249 
     -    -22  -6634  -7676   -894  -1115   -754  -1296      *      * 
   122   -234    -71  -2025  -1471    -99  -1690   -520   1966  -1160     18    674  -1169  -1715   -872  -1122   -790   -171   1728   -474   -228   260
     -   -149   -500    233     43   -381    399    106   -626    210   -466   -720    275    394     45     96    359    117   -369   -294   -249 
     -    -22  -6634  -7676   -894  -1115   -754  -1296      *      * 
   123   -265  -1190   -216    283  -1475  -1244     83  -1186    439  -1303   -440   2574  -1327    785     17   -227   -201   -900  -1347   -965   261
     -   -149   -500    233     43   -381    399    106   -626    210   -466   -720    275    394     45     96    359    117   -369   -294   -249 
     -    -22  -6634  -7676   -894  -1115   -723  -1343      *      * 
   124   -258   -747   -649   -157   -964  -1325   -128   -635     86   -876   -104   -304   2573     90   -235   -379   -226   -440  -1048   -736   262
     -   -149   -500    233     43   -381    399    106   -626    210   -466   -720    275    394     45     96    359    117   -369   -294   -249 
     -    -22  -6644  -7686   -894  -1115   -736  -1324      *      * 
   125   -444   -511  -1331   -825     85  -1661   -189   -210   -519   -477    200   -781  -1703   -420   -699   -737   -380   -103   -312   3428   263
     -   -149   -500    233     43   -381    399    106   -626    210   -466   -720    275    394     45     96    359    117   -369   -294   -249 
     -    -22  -6644  -7686   -894  -1115   -736  -1324      *      * 
   126   -338   -897   -586    -67   -938  -1388   3685   -752    256   -956   -177   -213  -1460    198    -59   -413   -272   -557  -1019   -629   264
     -   -149   -500    233     43   -381    399    106   -626    210   -466   -720    275    394     45     96    359    117   -369   -294   -249 
     -    -32  -6644  -6398   -894  -1115   -736  -1324      *      * 
   127   -436   -505  -1321   -815     83  -1653   -185   -204   -510   -471    206   -773  -1696   -411   -691   -729   -371    -96   -313   3415   265
     -   -149   -500    233     43   -381    399    106   -626    210   -466   -720    275    394     45     96    359    117   -369   -294   -249 
     -    -22  -6634  -7676   -894  -1115   -754  -1296      *      * 
   128    -70  -1413    -89    453  -1791  -1173    180  -1553   1290  -1495   -625    411  -1246   1832    752     14    321  -1167  -1518  -1072   266
     -   -149   -500    233     43   -381    399    106   -626    210   -466   -720    275    394     45     96    359    117   -369   -294   -249 
     -    -22  -6634  -7676   -894  -1115   -754  -1296      *      * 
   129   -547  -1369   -627      7  -1780  -1465     56  -1457   1164  -1505   -645   -187  -1495    425   2673   -494   -438  -1183  -1391  -1158   267
     -   -149   -500    233     43   -381    399    106   -626    210   -466   -720    275    394     45     96    359    117   -369   -294   -249 
     -    -22  -6634  -7676   -894  -1115   -754  -1296      *      * 
   130   -206   -119  -1723  -1170   -147  -1611   -419    835   -900    -46    630   -560  -1645   -661   -954   -691   -142   2231   -498   -240   268
     -   -149   -500    233     43   -381    399    106   -626    210   -466   -720    275    394     45     96    359    117   -369   -294   -249 
     -    -22  -6634  -7676   -894  -1115   -754  -1296      *      * 
   131   -239  -1404    265   2212  -1766  -1175    147  -1525    503  -1556   -630    154  -1265    722     18   -141   -175  -1155  -1515  -1082   269
     -   -149   -500    233     43   -381    399    106   -626    210   -466   -720    275    394     45     96    359    117   -369   -294   -249 
     -    -22  -6634  -7676   -894  -1115   -754  -1296      *      * 
   132    -56   -678   -606    -66   -829  -1328    -61   -447     67   -431     67   -240  -1399    159   -308    796   1810   -271   -972   -642   270
     -   -149   -500    233     43   -381    398    106   -626    210   -466   -720    275    394     48     96    360    117   -369   -294   -249 
     -   -155  -3363  -7676  -2320   -322   -668  -1431      *      * 
   133      0   -784   -545    -30  -1032  -1284    -77   -672    116   -901   -111   -211   2332    180   -266     76   -169   -463  -1103   -780   293
     -   -149   -499    233     43   -380    399    106   -626    210   -466   -720    275    394     45     96    359    117   -369   -293   -249 
     -   -266  -3758  -3403  -2609   -258   -701  -1378      *      * 
   134    154    -89  -1497   -952   -133  -1514   -304    607   -719    -32    650   -824  -1075   -492   -821   -588    135   2008   -440   -203   305
     -   -149   -500    233     43   -381    399    106   -626    210   -466   -720    275    394     45     96    359    117   -369   -294   -249 
     -    -23  -6528  -7570   -894  -1115   -931  -1073      *      * 
   135   -922   -856  -2263  -1820   -150  -2239  -1063    306  -1286   2451    624  -1649  -2281  -1226  -1313  -1423   -898     91   -992   -574   306
     -   -149   -500    233     43   -381    399    106   -626    210   -466   -720    275    394     45     96    359    117   -369   -294   -249 
     -    -44  -6528  -5705   -894  -1115   -765  -1281      *      * 
   136   -276   -708  -1021   -558   -869  -1365   -417   -435   -256   -276   -108   -599   2688   -264   -513   -483   -316    -73  -1204   -768   307
     -   -149   -500    233     43   -381    399    106   -626    210   -466   -720    275    394     45     96    359    117   -369   -294   -249 
     -    -23  -6569  -7611   -894  -1115   -777  -1263      *      * 
   137    352   -685   -982   -638  -1565  -1052   -645  -1165   -480  -1437   -663   -590   2911   -425   -769   -259    322   -797  -1703  -1372   308
     -   -149   -500    233     43   -381    399    106   -626    210   -466   -720    275    394     45     96    359    117   -369   -294   -249 
     -    -22  -6600  -7642   -894  -1115   -714  -1358      *      * 
   138   -553   -394  -2351  -1803   -495  -2111  -1025   1537  -1025   -138    365  -1566  -2139  -1270  -1490  -1219   -506   2550  -1054   -732   309
     -   -149   -500    233     43   -381    399    106   -626    210   -466   -720    275    394     45     96    359    117   -369   -294   -249 
     -    -22  -6635  -7677   -894  -1115   -754  -1296      *      * 
   139   -573   -610  -1893  -1444   -320  -1844   -785    116   -971   2279    389  -1273  -1981   -932  -1033   -692   -570     83   -925   -506   310
     -   -149   -500    233     43   -381    399    106   -626    210   -466   -720    275    394     45     96    359    117   -369   -294   -249 
     -    -22  -6635  -7677   -894  -1115   -754  -1296      *      * 
   140   -733   -612  -2448  -1989   -715  -2217  -1321    892  -1601    -84    125  -1754  -2325  -1497  -1653  -1396   -738   2916  -1372   -993   311
     -   -149   -500    233     43   -381    399    106   -626    210   -466   -720    275    394     45     96    359    117   -369   -294   -249 
     -    -22  -6635  -7677   -894  -1115   -754  -1296      *      * 
   141   -309   -880   -945   -826  -1553  -1154   -812  -1475   -577  -1696  -1017   -739   3303   -664   -769   -469   -532  -1098  -1749  -1286   312
     -   -149   -500    233     43   -381    399    106   -626    210   -466   -720    275    394     45     96    359    117   -369   -294   -249 
     -    -22  -6635  -7677   -894  -1115   -754  -1296      *      * 
   142  -1065  -1886  -1290   -468  -2437  -1845    -89  -1992   1533  -1890  -1111   -554  -1854    311   3015   -989   -522  -1724  -1798  -1582   313
     -   -149   -500    233     43   -381    399    106   -626    210   -466   -720    275    394     45     96    359    117   -369   -294   -249 
     -    -22  -6635  -7677   -894  -1115   -754  -1296      *      * 
   143   -266  -1368   -187    317  -1612  -1252   3154  -1304    443  -1389   -539    762   -971    792     -5     75   -206   -731  -1591  -1052   314
     -   -149   -500    233     43   -381    399    106   -626    210   -466   -720    275    394     45     96    359    117   -369   -294   -249 
     -    -22  -6635  -7677   -894  -1115   -754  -1296      *      * 
   144   -154  -1014   -413    128  -1205  -1282    -22   -839    247   -500   -233    244   -996    308    -14   1193   1366   -598  -1347   -868   315
     -   -149   -500    233     43   -381    399    106   -626    210   -466   -720    275    394     45     96    359    117   -369   -294   -249 
     -    -53  -6635  -5277   -894  -1115   -754  -1296      *      * 
   145   -395  -1763    798   2256  -2093   -629     15  -1856    324  -1842   -942    171   -922    435   -206     94   -351  -1440  -1931  -1326   316
     -   -149   -500    233     43   -381    399    106   -626    210   -466   -720    275    394     45     96    359    117   -369   -294   -249 
     -    -22  -6605  -7647   -894  -1115   -718  -1350      *      * 
   146   -203   -184  -1705   -818   1175  -1627   -441   1520   -875     62    606   -558   -328   -641   -661   -489    200    515   -603    883   317
     -   -149   -500    233     43   -381    399    106   -626    210   -466   -720    275    394     45     96    359    117   -369   -294   -249 
     -    -22  -6635  -7677   -894  -1115   -754  -1296      *      * 
   147     22   -717   -672     13   -792  -1388   -113    156     12    447     94   1173    502    108   -362    -91   -145     47  -1065   -638   318
     -   -149   -500    233     43   -381    399    106   -626    210   -466   -720    275    394     45     96    359    117   -369   -294   -249 
     -    -48  -6635  -5467   -894  -1115   -754  -1296      *      * 
   148    312  -1049   -376    158  -1318   -889    -21   -965    263  -1130   -322    -74   1516    698   -179     81    936   -491  -1424   -935   319
     -   -148   -500    233     43   -381    399    106   -626    210   -466   -720    275    394     45     96    359    117   -369   -294   -249 
     -   -204  -3457  -4610   -587  -1582   -800  -1232      *      * 
   149   -219  -1615    523   1625  -1951   -717    277  -1707    637  -1673   -747    201  -1261   1474    192    252   -159  -1278  -1772  -1160   322
     -   -149   -500    233     43   -381    399    106   -626    210   -466   -720    275    394     45     96    359    117   -369   -294   -249 
     -    -47  -6556  -5529   -894  -1115   -887  -1122      *      * 
   150   -176   -443   -984   -198    899  -1452   1862    -46   -252    732    358   -198  -1517   -121   -231   -260   -114     84   -805    245   323
     -   -149   -500    233     43   -381    399    106   -626    210   -466   -720    275    394     45     96    359    117   -369   -294   -249 
     -    -23  -6532  -7575   -894  -1115   -854  -1163      *      * 
   151   -211  -1216    281    236  -1680  -1141    -66  -1374    231  -1482   -634     -9   1643    310   -234   1367   -104  -1016  -1677  -1165   324
     -   -149   -500    233     43   -381    399    106   -626    210   -466   -720    275    394     45     96    359    117   -369   -294   -249 
     -    -48  -6557  -5487   -894  -1115   -886  -1124      *      * 
   152   -167   -346  -1146   -580   -361  -1486    378    421   -398    646   1165   -612    797    232   -638    -68   -106    569   -741   -371   325
     -   -149   -500    233     43   -381    399    106   -626    210   -466   -720    275    394     45     96    359    117   -369   -294   -249 
     -    -23  -6532  -7575   -894  -1115   -854  -1163      *      * 
   153   -486   -368  -2202  -1625   -152  -1973   -807    862  -1316   1987   1072  -1404  -1978  -1044  -1319  -1056    104    462   -788   -506   326
     -   -149   -500    233     43   -381    399    106   -626    210   -466   -720    275    394     45     96    359    117   -369   -294   -249 
     -    -85  -6557  -4420   -894  -1115   -886  -1124      *      * 
   154    593  -1263   1543    387  -1486  -1187    510  -1169    470  -1268   -420    107   -264    526     -7   -124   -110   -457  -1499    -75   327
     -   -149   -500    233     43   -381    399    106   -626    210   -466   -720    275    394     45     96    359    117   -369   -294   -249 
     -    -35  -6496  -6251   -894  -1115   -942  -1061      *      * 
   155   -172  -1530   1553    512  -1278   -842    194  -1594    978  -1579   -661    352   -795   1146    214    -64    214  -1181  -1699  -1096   328
     -   -149   -500    233     43   -381    399    106   -626    210   -466   -720    275    394     45     96    359    117   -369   -294   -249 
     -    -24  -6498  -7540   -894  -1115   -814  -1213      *      * 
   156   -162    296  -2099  -1521   1810  -1727    650    507  -1210    240    641   -889  -1769   -899  -1162   -803   -202    410   1117   2082   329
     -   -149   -500    233     43   -381    399    106   -626    210   -466   -720    275    394     45     96    359    117   -369   -294   -249 
     -   -109  -6557  -4013   -894  -1115   -886  -1124      *      * 
   157   -161  -1486    300    504  -1797   -712    196  -1532    591  -1532   -622    618   -893    807   1095    685    703  -1132  -1666  -1071   330
     -   -149   -500    233     43   -381    399    106   -626    210   -466   -720    275    394     45     96    359    117   -369   -294   -249 
     -   -205  -6473  -3045   -894  -1115  -1009   -991      *      * 
   158   -122  -1384    362    531  -1668   -933   1871  -1387    601  -1192   -527   1419   -962    708    109    177    125  -1015  -1578   -997   331
     -   -149   -500    233     43   -381    399    106   -626    210   -466   -720    275    394     45     96    359    117   -369   -294   -249 
     -   -424  -6296  -2047   -894  -1115  -1221   -809      *      * 
   159    255   -463   -249     61   -542   -646     87    139    194    232    336   -103   -884    294   -170     35    499    108   -825   -405   332
     -   -149   -500    233     43   -381    399    106   -626    210   -466   -720    275    394     45     96    359    117   -369   -294   -249 
     -    -76  -5908  -4837   -894  -1115  -1537   -609      *      * 
   160    129   -746   -201    470   -897   -380    430   -236    451   -578     58    105  -1171    515     30    820    141   -299  -1064   -593   333
     -   -149   -500    233     43   -381    399    106   -626    210   -466   -720    276    394     45     96    359    117   -369   -294   -249 
     -   -622  -1847  -3787   -299  -2419  -1339   -726      *      * 
   161    -17  -1064    -40    636  -1277  -1048   1419   -946    644   -639    177    524   -928   1071    380     18    225   -651  -1300   -771   335
     -   -149   -500    233     43   -381    399    106   -626    210   -466   -720    275    394     45     96    359    117   -369   -294   -249 
     -    -36  -5909  -6951   -894  -1115  -1525   -616      *      * 
   162    -16  -1067    223    522  -1281  -1034    879   -957    611   -822   -232   1240  -1128    663    144    404     89   -407  -1311   -776   336
     -   -149   -500    233     43   -381    399    106   -626    210   -466   -720    275    394     45     96    359    117   -369   -294   -249 
     -    -36  -5915  -6957   -894  -1115  -1210   -817      *      * 
   163    -71  -1258     94   1458  -1520   -725    638  -1221    622  -1137   -411    261   -726    673    139    154    504   -877  -1472   -909   337
     -   -149   -500    233     43   -381    399    106   -626    210   -466   -720    275    394     45     96    359    117   -369   -294   -249 
     -    -32  -6097  -7139   -894  -1115  -1214   -814      *      * 
   164    -87   -917   -240    297  -1062  -1159   1148   -712    430   -613   -100    744   1087    476      5   -116    -28    -52  -1199   -707   338
     -   -149   -500    233     43   -381    399    106   -626    210   -466   -720    275    394     45     96    359    117   -369   -294   -249 
     -    -30  -6189  -7231   -894  -1115   -546  -1665      *      * 
   165   -192  -1039   -349    200  -1190  -1274   1454   -315    313   -325   -208    316  -1235    657   -128   1193    273   -588  -1324   -833   339
     -   -149   -500    233     43   -381    399    106   -626    210   -466   -720    275    394     45     96    359    117   -369   -294   -249 
     -    -22  -6586  -7628   -894  -1115   -763  -1284      *      * 
   166   -570   -362  -2605  -2035   -278  -2158  -1043   2206  -1713    320   2630  -1696  -2151  -1389  -1632  -1265   -512   1221   -915   -630   340
     -   -149   -500    233     43   -381    399    106   -626    210   -466   -720    275    394     45     96    359    117   -369   -294   -249 
     -    -22  -6612  -7654   -894  -1115   -795  -1240      *      * 
   167   -434  -1097   -535   -322  -1548  -1274   -433  -1357    -41  -1516   -788   -430   3024    233   -290   -517   -521  -1054  -1649  -1202   341
     -   -149   -500    233     43   -381    399    106   -626    210   -466   -720    275    394     45     96    359    117   -369   -294   -249 
     -    -22  -6612  -7654   -894  -1115   -795  -1240      *      * 
   168   -202  -1512    -90   1622  -1813  -1186   1414  -1543    661  -1030   -646    432   -682    924     52     15   -140   -863  -1693   -578   342
     -   -149   -500    233     43   -381    399    106   -626    210   -466   -720    275    394     45     96    359    117   -369   -294   -249 
     -    -22  -6612  -7654   -894  -1115   -795  -1240      *      * 
   169   -563  -1454   -225      0  -1775  -1331   -234  -1644    245  -1731   -944   3128  -1584     94    207   -539   -573  -1316  -1742  -1241   343
     -   -149   -500    233     43   -381    399    106   -626    210   -466   -720    275    394     45     96    359    117   -369   -294   -249 
     -    -22  -6612  -7654   -894  -1115   -795  -1240      *      * 
   170   1079   -921   -241     56  -1126  -1277    -65   -745    167   -954   -177     88  -1397    240   -127   -259   1648   -184  -1300   -838   344
     -   -149   -500    233     43   -381    399    106   -626    210   -466   -720    275    394     45     96    359    117   -369   -294   -249 
     -    -22  -6612  -7654   -894  -1115   -795  -1240      *      * 
   171    -68  -1440    178    532  -1715  -1198    128  -1200    501  -1469   -585   1648  -1290    704     10    226   1144   -914  -1644  -1069   345
     -   -149   -500    233     43   -381    399    106   -626    210   -466   -720    275    394     45     96    359    117   -369   -294   -249 
     -    -22  -6612  -7654   -894  -1115   -795  -1240      *      * 
   172  -1108   -843  -2657  -2248   2968  -2391   -203   -154  -1920     90    -32  -1644  -2379  -1450  -1792  -1513  -1035   -375    303   2780   346
     -   -149   -500    233     43   -381    399    106   -626    210   -466   -720    276    394     45     96    359    117   -369   -294   -249 
     -   -267  -2855  -5018   -339  -2257   -764  -1283      *      * 
   173    150  -1305    -10    259  -1568  -1228    434  -1229    259  -1352   -542    403   2174    447   -203   -114   -248   -588  -1676  -1095   348
     -   -149   -500    233     43   -380    399    106   -626    210   -466   -720    276    394     45     96    359    117   -369   -294   -249 
     -   -197  -3363  -5026  -1813   -483   -721  -1346      *      * 
   174   1127  -1590   1037    683  -1867  -1189    122  -1587    599  -1589   -699    418  -1298    562    275    241   -118   -706  -1805  -1147   354
     -   -149   -500    233     43   -381    399    106   -626    210   -466   -720    275    394     45     96    359    117   -369   -294   -249 
     -    -22  -6590  -7632   -894  -1115   -833  -1189      *      * 
   175   -245  -1519    129    512  -1859   1137      5  -1563    345  -1607   -746    501  -1357    421     31   1048    346  -1182  -1857  -1219   355
     -   -149   -500    233     43   -381    399    106   -626    210   -466   -720    275    394     45     96    359    117   -369   -294   -249 
     -    -22  -6590  -7632   -894  -1115   -833  -1189      *      * 
   176   -202    -96  -2143  -1534   1603  -1264    -44   1600  -1211    536    704   -875  -1754   -907  -1151   -518   -142    630   -525    359   356
     -   -149   -500    233     43   -381    399    106   -626    210   -466   -720    275    394     45     96    359    117   -369   -294   -249 
     -    -22  -6590  -7632   -894  -1115   -833  -1189      *      * 
   177   -166  -1615    133   1444  -1596  -1178    310  -1648    571  -1580   -173    611   -215   1291    278    122    131   -923  -1812  -1143   357
     -   -149   -500    233     43   -381    399    106   -626    210   -466   -720    275    394     45     96    359    117   -369   -294   -249 
     -    -22  -6590  -7632   -894  -1115   -833  -1189      *      * 
   178    -52  -1476   -128    475  -1721  -1215    692  -1018    505  -1459   -593    401   1450   1453    123     54     19  -1058  -1709  -1084   358
     -   -149   -500    233     43   -381    399    106   -626    210   -466   -720    275    394     45     96    359    117   -369   -294   -249 
     -    -56  -6590  -5174   -894  -1115   -833  -1189      *      * 
   179   -177  -1438   -133    354  -1687  -1103    972  -1370    468  -1150   -588    161   1526   1628     15     80   -172  -1032  -1699  -1093   359
     -   -149   -500    233     43   -381    399    106   -626    210   -466   -720    275    394     45     96    359    117   -369   -294   -249 
     -    -23  -6557  -7599   -894  -1115   -886  -1124      *      * 
   180   -151  -1451   -119    534  -1691  -1178    747   -838    517  -1111   -563   1094    269    988     29    877   -130   -877  -1685  -1056   360
     -   -149   -500    233     43   -381    399    106   -626    210   -466   -720    275    394     45     96    359    117   -369   -294   -249 
     -    -23  -6557  -7599   -894  -1115   -886  -1124      *      * 
   181   -149    544   -242    309  -1392   -844    584  -1044    409   -968   -152   1714   -714    780    -24    288    147   -761  -1505   -198   361
     -   -149   -500    233     43   -381    399    106   -626    210   -466   -720    275    394     45     96    359    117   -369   -294   -249 
     -  -1625  -4294   -679   -595  -1565   -886  -1124      *      * 
   182     -6   -372   -534    139   -412  -1108   -121    944    112     52    451   -259  -1330     70   -144   -278    -17    958   -969   -475   363
     -   -149   -500    233     43   -381    399    106   -626    210   -466   -720    275    394     45     96    359    117   -369   -294   -249 
     -   -327  -2590  -4775   -541  -1678  -1798   -489      *      * 
   183    433   -154   -266     12   -739    156    -10   -276    192   -626    770     23   -936    193    -71    560    278      4  -1067   -570   365
     -   -149   -500    233     43   -381    399    106   -626    210   -466   -720    275    394     45     96    359    117   -369   -294   -249 
     -   -358  -2275  -6236   -952  -1049  -1823   -479      *      * 
   184    121   -446   -267    142   -624   -182    151    -89    653   -146    498     24  -1124    393    236    -28    122     82   -939   -444   368
     -   -149   -500    233     43   -381    399    106   -626    210   -466   -720    275    394     45     96    359    117   -369   -294   -249 
     -    -58  -5226  -6268   -894  -1115  -1802   -488      *      * 
   185    119   -711    394    514  -1235     -8    185   -928    536  -1073   -338    323   -287   1290    212     87     44   -594  -1357   -826   369
     -   -149   -500    233     43   -381    399    106   -626    210   -466   -720    275    394     45     96    359    117   -369   -294   -249 
     -    -57  -5266  -6308   -894  -1115  -1696   -532      *      * 
   186    127   -578   -143    319   -801   -328    216   -384    507   -481    275    446  -1093    771    151     35    301     54  -1034   -537   370
     -   -149   -500    233     43   -381    399    106   -626    210   -466   -720    275    394     45     96    359    117   -369   -294   -249 
     -    -52  -5383  -6426   -894  -1115  -1726   -519      *      * 
   187    108   -809    375    542  -1358    -37    168  -1034    467  -1166   -382    521   -809   1142     74    638     46   -675  -1468   -911   371
     -   -149   -500    233     43   -381    399    106   -626    210   -466   -720    275    394     45     96    359    117   -369   -294   -249 
     -    -50  -5436  -6478   -894  -1115  -1055   -947      *      * 
   188     98  -1131    -32    488  -1357   -404   1536  -1022    582  -1125   -295    267   -767   1120    116    317    316   -439  -1432   -843   372
     -   -149   -500    233     43   -381    399    106   -626    210   -466   -720    275    394     45     96    359    117   -369   -294   -249 
     -    -34  -6005  -7047   -894  -1115  -1386   -696      *      * 
   189    423   -725   -348    186   -919   -811    330   -299    305   -534     18    -14    751    393   -104    557     84   -220  -1161   -659   373
     -   -149   -500    233     43   -381    399    106   -626    210   -466   -720    275    394     45     96    359    117   -369   -294   -249 
     -    -33  -6048  -7091   -894  -1115  -1406   -683      *      * 
   190    128   -306   -862   -296   1416   -995    469    308   -129   -110    511    -98  -1180    276   -413   -151    139    368   -709    -13   374
     -   -149   -500    233     43   -381    399    106   -626    210   -466   -720    275    394     45     96    359    117   -369   -294   -249 
     -    -32  -6065  -7107   -894  -1115  -1427   -671      *      * 
   191     79   -612   -480     10  -1045   -551    -77   -297    132   -663   -115   -118   1366    207   -250    688    444   -366  -1293   -809   375
     -   -149   -500    233     43   -381    399    106   -626    210   -466   -720    276    394     45     96    359    117   -369   -294   -249 
     -  -1229   -821  -7107   -154  -3303  -1427   -671      *      * 
   192    -68   -942   -165    260  -1263  -1048     59   -910    396   -730   -294    348  -1245    871      5   1532     -3   -496  -1415   -874   377
     -   -149   -500    233     43   -381    399    106   -626    210   -466   -720    275    394     45     96    359    117   -369   -294   -249 
     -   -623  -6065  -1574   -894  -1115  -1392   -692      *      * 
   193    248   -494   -340    200   -252  -1079    183    -47    360   -210    328     19  -1030    865     -7    310    133     30   -848   -152   378
     -   -149   -500    233     43   -381    399    106   -626    210   -466   -720    275    394     45     96    359    118   -369   -294   -249 
     -   -680  -1453  -6558   -293  -2445   -932  -1071      *      * 
   194   -142  -1065    -81    493  -1317  -1107     79   -779    425  -1102   -319     76   1757    829     21     91   -114   -468  -1450   -903   380
     -   -149   -500    233     43   -381    399    106   -626    210   -466   -720    275    394     45     96    359    117   -369   -294   -249 
     -    -31  -6131  -7173   -894  -1115  -1374   -703      *      * 
   195    206  -1297    229    535  -1530   -679    250   -907    626  -1276   -218    779   -755   1102    277    531     69   -507  -1540   -917   381
     -   -149   -500    233     43   -381    399    106   -626    210   -466   -720    275    394     45     96    359    117   -369   -294   -249 
     -    -31  -6131  -7173   -894  -1115  -1374   -703      *      * 
   196    -29  -1047   -151    389  -1213  -1125    892   -856    503   -705    283    524   -774    691     53   1074    139   -588  -1347   -787   382
     -   -149   -500    233     43   -381    399    106   -626    210   -466   -720    275    394     45     96    359    117   -369   -294   -249 
     -    -31  -6131  -7173   -894  -1115  -1338   -727      *      * 
   197    255   -803   -329    319   -719   -859    108   -144    340   -556    458     96    -11    840    -83    525      1    -38  -1141   -631   383
     -   -149   -500    233     43   -381    399    106   -626    210   -466   -720    275    394     46     96    359    117   -369   -294   -249 
     -   -479  -2658  -3012  -1377   -701  -1012   -988      *      * 
   198   -228   -277  -1476   -917   1242  -1133    370    173   -689     54    525   -798  -1640    302   -827   -620   -166    476    848   2208   387
     -   -149   -500    233     43   -381    399    106   -626    210   -466   -719    275    394     46     96    359    117   -369   -294   -249 
     -   -566  -1881  -4233   -976  -1024  -1261   -779      *      * 
   199     87   -999   -172    492  -1173   -974    157   -358    463   -903   -169    106    886    865     15    470    142   -459  -1328   -776   390
     -   -149   -500    233     43   -381    399    106   -626    210   -466   -720    275    394     45     96    359    117   -369   -294   -249 
     -    -31  -6134  -7176   -894  -1115  -1372   -705      *      * 
   200    -88  -1413    251    577  -1683   -924    256  -1394    648  -1130   -527    976    167   1308    342    314    151  -1010  -1637   -990   391
     -   -149   -500    233     43   -381    399    106   -626    210   -466   -720    275    394     45     96    359    117   -369   -294   -249 
     -    -31  -6134  -7176   -894  -1115  -1372   -705      *      * 
   201    -63  -1087    346    369  -1572   -971     27  -1246    312  -1209   -535    417   -588    404   -156   1632    350   -878  -1661  -1074   392
     -   -149   -500    233     43   -381    399    106   -626    210   -466   -720    275    394     45     96    359    117   -369   -294   -249 
     -    -31  -6134  -7176   -894  -1115  -1372   -705      *      * 
   202    466   -168   -465    234  -1287   -913   -147   -907     85  -1112   -326   -125   1780    163   -308    501    376   -567  -1490   -995   393
     -   -149   -499    233     43   -380    399    105   -627    210   -466   -719    275    394     45     96    360    117   -369   -295   -248 
     -   -810  -1242  -7176  -1691   -535  -1191   -832      *      * 
   203    298    215     26    456  -1152   -910    149   -592    529   -948     39    509  -1053    509     -7    834     86   -316  -1315   -267   399
     -   -149   -500    233     43   -381    399    106   -626    210   -466   -720    275    394     45     96    359    117   -369   -294   -249 
     -    -29  -6220  -7262   -894  -1115  -1295   -755      *      * 
   204    190   -453   -333    201  -1252   -702     26   -642    306  -1057   -258    842   -465    375   -132    924    908   -481  -1419   -884   400
     -   -149   -500    233     43   -381    399    106   -626    210   -466   -720    275    394     45     96    359    117   -369   -294   -249 
     -    -37  -6220  -6361   -894  -1115  -1295   -755      *      * 
   205    233   -346   -294    318   -840   -622     67   -251    273   -195    485    188  -1303    554   -138    630    158    108  -1105   -608   401
     -   -149   -500    233     43   -381    399    106   -626    210   -466   -720    275    394     45     96    359    117   -369   -294   -249 
     -    -63  -6212  -5106   -894  -1115  -1200   -824      *      * 
   206    107   -275   -273    272  -1157     22     95   -648    556   -960   -168     37   -990    650    -60    774    804   -427  -1333   -794   402
     -   -149   -500    233     43   -381    399    106   -626    210   -466   -720    275    394     45     96    359    117   -369   -294   -249 
     -    -29  -6226  -7268   -894  -1115  -1290   -759      *      * 
   207    202   -290  -1048   -480    724  -1402     47    307   -296    -68    524   -518  -1471    396   -542      5    195    268   -670   1743   403
     -   -149   -500    233     43   -381    398    106   -626    210   -466   -720    275    394     46     96    359    117   -369   -294   -249 
     -   -529  -1767  -6279   -978  -1022  -1054   -948      *      * 
   208     40  -1328    187    599  -1587  -1124    442  -1287    657  -1347   -477    318   1583    743    169     -8    -81   -822  -1536   -975   406
     -   -149   -500    233     43   -381    399    106   -626    210   -466   -720    275    394     45     96    359    117   -369   -294   -249 
     -    -27  -6324  -7366   -894  -1115   -662  -1442      *      * 
   209    -38  -1394    177    514  -1657   -790   1379  -1362    519  -1207     26    667  -1091    910     31    324    260  -1010  -1601   1083   407
     -   -149   -500    233     43   -381    399    106   -626    210   -466   -720    275    394     45     96    359    117   -369   -294   -249 
     -    -23  -6561  -7603   -894  -1115   -778  -1262      *      * 
   210    -63   -887   -474    190  -1000  -1175    -22    813    194   -832     95    279   -939    431   -132   1264    -12   -412  -1202   -529   408
     -   -149   -500    233     43   -381    399    106   -626    210   -466   -720    275    394     45     96    359    117   -369   -294   -249 
     -    -49  -6597  -5429   -894  -1115   -821  -1204      *      * 
   211     23   -966   -400    281   -722  -1288      6   -732    372   -929   -149    -91   1914    549   -160   -245    211   -215  -1271   -797   409
     -   -149   -500    233     43   -380    399    105   -626    210   -466   -719    275    394     46     96    359    117   -369   -295   -249 
     -  -1111  -2632  -1412  -1564   -596   -789  -1248      *      * 
   212     52  -1053    263    477  -1252    -72    242   -906    574   -933    261    249   -957    628    453    326    573   -523  -1358   -780   418
     -   -149   -500    233     43   -381    399    106   -626    210   -466   -720    275    394     45     96    359    117   -369   -294   -249 
     -    -35  -5944  -6986   -894  -1115  -1155   -860      *      * 
   213    105   -655   -190     93   -121  -1114     47     70    214   -569    169   -100   -801    303   -179   1011    434   -142  -1026   -142   419
     -   -149   -500    233     43   -381    399    106   -626    210   -466   -720    275    394     45     96    359    117   -369   -294   -249 
     -    -31  -6144  -7186   -894  -1115  -1216   -812      *      * 
   214    -79   -833   -339    216   -161  -1203    507   -403    395   -751    410    173  -1038    705     -1   1121    145   -224  -1167   -477   420
     -   -149   -500    233     43   -381    399    106   -626    210   -466   -720    275    394     45     96    359    117   -369   -294   -249 
     -    -29  -6213  -7255   -894  -1115  -1278   -767      *      * 
   215    -44  -1127    338    393  -1401   -499    137   -811    517  -1179   -352    131   -588    527     -5   1268    188   -374  -1495   -913   421
     -   -149   -500    233     43   -381    399    106   -626    210   -466   -720    275    394     45     96    359    117   -369   -294   -249 
     -    -67  -6223  -4975   -894  -1115  -1235   -798      *      * 
   216     46  -1428    595    902  -1693    -67    231  -1109    611  -1424   -543    483  -1186    732    112    654    132   -677  -1656  -1008   422
     -   -149   -500    233     43   -381    399    106   -626    210   -466   -720    275    394     45     96    359    117   -369   -294   -249 
     -    -29  -6212  -7254   -894  -1115  -1132   -879      *      * 
   217    309   -504   -740   -185   -397  -1324    -90   -119    -35   -152    304   -208   1323    180   -368   -126    -41    553   -906    -35   423
     -   -149   -500    233     43   -381    399    106   -626    210   -466   -720    275    394     45     96    359    117   -369   -294   -249 
     -    -28  -6289  -7331   -894  -1115  -1227   -804      *      * 
   218     14  -1077   -196    614  -1230    757    135   -499    448   -686   -219    822  -1265    648     -5     32    -52   -608   -381   -815   424
     -   -149   -500    233     43   -381    399    106   -626    210   -466   -720    275    394     45     96    359    117   -369   -294   -249 
     -    -28  -6289  -7331   -894  -1115  -1227   -804      *      * 
   219    129   -744   -512     76   -963  -1185    -46   -245    177   -703    -36   -151  -1337    236     58   1575    332    -92  -1223   -737   425
     -   -149   -500    233     43   -381    399    106   -626    210   -466   -720    275    394     45     96    359    117   -369   -294   -249 
     -    -67  -6289  -4931   -894  -1115  -1227   -804      *      * 
   220     31   -693   -371     72   -486   -913     26   -358    197   -598    295    119   1374    283    -45     -6    -26    108    129   -364   426
     -   -149   -499    233     43   -381    399    106   -626    210   -466   -720    275    394     45     96    359    117   -369   -294   -249 
     -   -520  -2149  -3696   -287  -2470   -992  -1008      *      * 
   221    -65   -138  -1130   -580   1031   -859     69    240   -388    162    926   -566  -1426     36   -588    255      0    402   -486   1240   428
     -   -149   -500    233     43   -381    399    106   -626    210   -466   -720    275    394     45     96    359    117   -369   -294   -249 
     -    -28  -6276  -7319   -894  -1115  -1155   -860      *      * 
   222     40  -1247    249    536  -1333   -722    782  -1335    626  -1263   -459    505   -976   1481    271    593    137   -857  -1375   -931   429
     -   -149   -500    233     43   -381    399    106   -626    210   -466   -720    275    394     45     96    359    117   -369   -294   -249 
     -    -27  -6313  -7355   -894  -1115  -1202   -823      *      * 
   223     -5      2  -1556  -1000     96  -1472    546   1353   -751    550   1360   -830   -915   -505   -817   -238     -7    769   -369   -108   430
     -   -149   -500    233     43   -381    399    106   -626    210   -466   -720    275    394     45     96    359    117   -369   -294   -249 
     -    -27  -6313  -7355   -894  -1115  -1202   -823      *      * 
   224     44    104   -734   -189   -327  -1299    -35     92    -41    -43    383   -303   1390     84   -357     35    289     79   -692   -385   431
     -   -149   -500    233     43   -381    399    106   -626    210   -466   -720    275    394     45     96    359    117   -369   -294   -249 
     -    -86  -6313  -4461   -894  -1115  -1202   -823      *      * 
   225    819   -800   -182    307  -1011   -573    176   -669    413   -860    -41    717   -525    487    -20    -37    273     75  -1020   -664   432
     -   -149   -500    233     43   -381    399    106   -626    210   -466   -720    275    394     45     96    359    118   -369   -294   -249 
     -   -553  -2058  -3673   -274  -2533   -558  -1641      *      * 
   226   -155  -1310   1059   1591  -1716   -594    235  -1497    602  -1517   -475    220  -1180    646    104    189    -88  -1115  -1387  -1005   434
     -   -149   -500    233     43   -381    399    106   -626    210   -466   -720    275    394     45     96    359    117   -369   -294   -249 
     -    -24  -6521  -7563   -894  -1115   -955  -1047      *      * 
   227    -93   -619   -574    -41   -796  -1277    -26   -414    103   -672     98   -186  -1354    188   -263    128   2103   -241   -913   -607   435
     -   -149   -500    233     43   -381    399    106   -626    210   -466   -720    275    394     45     96    359    117   -369   -294   -249 
     -    -60  -6310  -5138  -1131   -880   -687  -1400      *      * 
   228   -195   -817   -443     89  -1004  -1279    454   -654    239   -796    -74   -119   2150    294   -156     42   -133   -449  -1060   -721   450
     -   -149   -500    233     43   -381    399    106   -626    210   -466   -720    275    394     45     96    359    117   -369   -294   -249 
     -    -22  -6589  -7632   -894  -1115   -848  -1170      *      * 
   229     12   -735   -523     -7   -963   -998    -41   -602    143   -835    -48   -187   2288    207   -233   -259   -140   -401  -1035   -722   451
     -   -149   -500    233     43   -381    399    106   -626    210   -466   -720    275    394     45     96    360    117   -369   -294   -249 
     -   -156  -4729  -3944  -1549   -603   -779  -1261      *      * 
   230   -337   -995   -577   -283  -1227  -1264    154  -1055    -39  -1052   -543   -387   2808   -116   -316   -444    -67   -793  -1490   -812   476
     -   -149   -500    233     43   -381    399    106   -626    210   -466   -720    275    394     45     96    359    117   -369   -294   -249 
     -    -23  -6525  -7567   -894  -1115   -948  -1054      *      * 
   231    770   -992   -375    154  -1258   1093    -20   -891    260  -1065     55    -74     90    575   -177   -118     68   -628  -1425   -659   477
     -   -149   -500    233     43   -381    399    106   -626    210   -466   -720    275    394     45     96    359    117   -369   -294   -249 
     -    -23  -6525  -7567   -894  -1115   -948  -1054      *      * 
   232  -2231  -1757  -3020  -2887   1818  -3056    427  -1511  -2537  -1219  -1034  -1925  -3007  -1876  -2335  -2232  -2108  -1315    727   4192   478
     -   -149   -500    233     43   -381    399    106   -626    210   -466   -720    275    394     45     96    359    117   -369   -294   -249 
     -   -387  -6525  -2155   -894  -1115   -948  -1054      *      * 
   233    -63   -194  -1202   -627   -175  -1422    575   1096   -409    355   1908    -15  -1489   -248   -603    -39     -3    383   -614   -219   479
     -   -149   -500    233     43   -381    399    106   -626    210   -466   -719    275    394     45     96    359    117   -369   -294   -249 
     -  -1332  -3289   -998  -1584   -585   -803  -1228      *      * 
   234     61   -468   -406    296   -553  -1111    141   -131    293   -108   1182    -33   -480    369    -70    305    356     40   -843   -398   484
     -   -149   -500    233     43   -381    399    106   -626    210   -466   -720    275    394     45     96    359    117   -369   -294   -249 
     -    -42  -5684  -6726   -894  -1115  -1616   -570      *      * 
   235    546   -361   -300    -25  -1231   -452   -155   -865     43  -1101   -323    -47   1799    103   -280    414    141   -472  -1391   -977   485
     -   -149   -500    233     43   -381    399    106   -626    210   -466   -720    275    394     45     96    359    117   -369   -294   -249 
     -   -177  -3237  -6761   -943  -1060   -383  -2099      *      * 
   236     53   -926   -338    202  -1141  -1248     66   -682    308   -989   -167     18    613    527   -127   1231    433   -325  -1144   -786   488
     -   -149   -500    233     43   -381    399    106   -626    210   -466   -720    275    394     45     96    359    117   -369   -294   -249 
     -    -22  -6621  -7663   -894  -1115   -750  -1303      *      * 
   237     55  -1341    250   1820  -1744   -838    457  -1507    551  -1531   -592    214   -775    653    224    -93    155  -1094   -386  -1045   489
     -   -149   -500    233     43   -381    399    106   -626    210   -466   -720    275    394     45     96    359    117   -369   -294   -249 
     -    -22  -6636  -7678   -894  -1115   -768  -1277      *      * 
   238      0  -1411   1875    909  -1804   -932    184  -1580    552  -1589   -639    442  -1233    735     56     69   -139  -1188  -1505  -1075   490
     -   -149   -500    233     43   -381    399    106   -626    210   -466   -720    275    394     45     96    359    117   -369   -294   -249 
     -    -22  -6636  -7678   -894  -1115   -768  -1277      *      * 
   239    -28  -1216    104    506  -1525   1052    148  -1246    478  -1170     18    205   -401    834     17    148    130   -675  -1362   -959   491
     -   -149   -500    233     43   -381    399    106   -626    210   -466   -720    275    394     45     96    359    117   -369   -294   -249 
     -    -22  -6636  -7678   -894  -1115   -768  -1277      *      * 
   240   -133     14    636   1262  -1124  -1180    160   -924    663  -1259    725    343   -455    710     73    -35     44   -725  -1394   -984   492
     -   -149   -500    233     43   -381    399    106   -626    210   -466   -720    275    394     45     96    359    117   -369   -294   -249 
     -    -22  -6636  -7678   -894  -1115   -768  -1277      *      * 
   241    194   -984   -302    271   -737   -335     80   -572    408  -1053   -219    443    119    473   -104    195   1176   -519  -1187   -821   493
     -   -149   -500    233     43   -381    399    106   -626    210   -466   -720    275    394     45     96    359    117   -369   -294   -249 
     -    -34  -6636  -6263   -894  -1115   -768  -1277      *      * 
   242   -110  -1002   -171    380  -1235   -976    164   -466    359   -694    573    468  -1258   1096    -88   1006     85   -192  -1200   -830   494
     -   -149   -500    233     43   -381    399    106   -626    210   -466   -720    275    394     45     96    359    117   -369   -294   -249 
     -    -22  -6624  -7666   -894  -1115   -789  -1247      *      * 
   243     17  -1344   1690    576   -986  -1055    282  -1466    589  -1327   -568    479  -1012    852    145    138   -121   -793  -1455  -1030   495
     -   -149   -500    233     43   -381    399    106   -626    210   -466   -720    275    394     45     96    359    117   -369   -294   -249 
     -    -38  -6624  -5966   -894  -1115   -789  -1247      *      * 
   244     15   -521   -125    414   -957      7   1322  -1299    506  -1376   -472    595   -643   1530     27    394    -83   -963  -1381   -972   496
     -   -149   -500    233     43   -381    399    106   -626    210   -466   -720    275    394     45     96    359    117   -369   -294   -249 
     -   -880  -6608  -1164   -894  -1115   -817  -1210      *      * 
   245   -110   -933   -121    262  -1111  -1042    124   -261    573   -924   -232     64  -1239   2160    266    164    -98   -520  -1294   -741   497
     -   -149   -500    233     43   -381    399    106   -626    210   -466   -720    275    394     45     96    359    117   -369   -294   -249 
     -    -40  -5768  -6810   -894  -1115  -1605   -575      *      * 
   246   -202    211  -1269  -1044    -33  -1665   -505   1010   -807    855   2372   -962  -1694   -596   -933   -717   -146    920   -698   -344   498
     -   -149   -500    233     43   -381    399    106   -626    210   -466   -720    275    394     45     96    359    117   -369   -294   -249 
     -    -39  -5782  -6824   -894  -1115   -428  -1962      *      * 
   247    -27  -1208   -138    400  -1510   -629    192  -1132    494  -1335   -439   1717    -25    549    138    429    332   -926  -1355   -951   499
     -   -149   -500    233     43   -381    399    106   -626    210   -466   -720    275    394     45     96    359    117   -369   -294   -249 
     -    -22  -6595  -7637   -894  -1115   -774  -1269      *      * 
   248    124   -330    620    740  -1809  -1145    987  -1426    680  -1411   -633    457   -593   1730    272    -19   -119  -1188  -1503  -1066   500
     -   -149   -500    233     43   -381    399    106   -626    210   -466   -720    275    394     45     96    359    117   -369   -294   -249 
     -    -22  -6617  -7659   -894  -1115   -801  -1231      *      * 
   249   -111  -1258    -45    449  -1588  -1066    166  -1321    508  -1393   -486   1069    602    625    141    959    195   -777  -1392   -981   501
     -   -149   -500    233     43   -381    399    106   -626    210   -466   -720    275    394     45     96    359    117   -369   -294   -249 
     -    -22  -6617  -7659   -894  -1115   -801  -1231      *      * 
   250    -12    -84  -1646  -1095   -128  -1386   -371    593   -847    292   3029   -746  -1378   -601   -777   -250    -69    496    495   -213   502
     -   -149   -500    233     43   -381    399    106   -626    210   -466   -720    275    394     45     96    359    117   -369   -294   -249 
     -    -22  -6617  -7659   -894  -1115   -801  -1231      *      * 
   251   -185  -1399   1509    839  -1160  -1141    491  -1566    675  -1549   -621    627  -1220    665    138    276    344  -1172  -1494  -1059   503
     -   -149   -500    233     43   -381    399    106   -626    210   -466   -720    275    394     45     96    359    117   -369   -294   -249 
     -    -22  -6617  -7659   -894  -1115   -801  -1231      *      * 
   252    178   -855     29    149   -697  -1131     45   -693    258   -444    498    -76   -554    415    232     62   1372   -480  -1085   -339   504
     -   -149   -500    233     43   -381    399    106   -626    210   -466   -720    275    394     45     96    359    117   -369   -294   -249 
     -  -1645  -1507  -1607   -167  -3197   -801  -1231      *      * 
   253    230   -849   -186    240  -1277   -989     48   -928    358  -1093   -221    207  -1207    743    -39   1617     33   -622  -1377   -895   506
     -   -149   -500    233     43   -381    399    106   -626    210   -466   -720    275    394     45     96    359    117   -369   -294   -249 
     -   -123  -6054  -3907   -894  -1115  -1323   -736      *      * 
   254    -45   -989    307    413  -1171  -1091    207   -818    524   -746    302    185   1189    571    288     67     31   -553  -1275   -750   507
     -   -149   -500    233     43   -381    399    106   -626    210   -466   -720    275    394     45     96    359    117   -369   -294   -249 
     -    -83  -6030  -4619   -894  -1115   -727  -1338      *      * 
   255    803  -1250   -118    425  -1500  -1149    581  -1188    522  -1269   -416   1042   -581    572    268    563    233   -783  -1484   -930   508
     -   -149   -500    233     43   -381    399    106   -626    210   -466   -720    275    394     45     96    359    117   -369   -294   -249 
     -    -26  -6404  -7447   -894  -1115  -1016   -984      *      * 
   256    -58  -1075    -49   1139   -356  -1203    539   -738    414   -193    840    362   -992    476    321     -8     -6   -641  -1339   -834   509
     -   -149   -500    233     43   -381    399    106   -626    210   -466   -720    275    394     45     96    359    117   -369   -294   -249 
     -    -26  -6441  -7371   -894  -1115  -1064   -939      *      * 
   257     69    798  -1331  -1104    -85  -1563   -383    697   -847   1046   1663   -931  -1615   -604   -911    269     54    481   -517   -185   510
     -   -149   -500    233     43   -381    399    106   -626    210   -466   -720    275    394     45     96    359    117   -369   -294   -249 
     -    -88  -6440  -4399   -894  -1115  -1065   -938      *      * 
   258    315   -847   -373    330   -977  -1233     61   -153    303   -507    -31    -50   -435    497   -130   1242    -58   -279  -1157   -695   511
     -   -149   -500    233     43   -381    399    106   -626    210   -466   -720    275    394     45     96    359    117   -369   -294   -249 
     -    -44  -6379  -5782   -894  -1115  -1140   -872      *      * 
   259   -130   -851   -298    241  -1101  -1207    666   -743    371   -826   -134    461   1665    447    -58     31    -72   -196  -1236   -640   512
     -   -149   -500    233     43   -381    399    106   -626    210   -466   -720    275    394     45     96    359    117   -369   -294   -249 
     -   -104  -6361  -4126   -894  -1115  -1161   -855      *      * 
   260    -86  -1080   -159    387  -1274  -1086    816   -889    490   -944   -245    734    172    613     29    815    399   -659    -72   -820   513
     -   -149   -500    233     43   -381    399    106   -626    210   -466   -720    275    394     45     96    359    117   -369   -294   -249 
     -  -1431  -6285   -699   -894  -1115  -1242   -793      *      * 
   261    142   -175   -402   -350    124   -610   -107    570    -22    323    524   -262  -1045   -152   -134   -115    -41    551   -507    154   514
     -   -149   -500    233     43   -381    399    106   -626    210   -466   -720    275    394     45     96    359    117   -369   -294   -249 
     -    -91  -4926  -5158   -894  -1115  -1130   -881      *      * 
   262     28   -293   -760   -195   -324  -1239    -19    325      2    149    977   -289  -1322    102      0     32    901    484   -722   -299   515
     -   -149   -500    233     43   -381    399    106   -626    210   -466   -720    275    394     45     96    359    117   -369   -294   -249 
     -   -294  -5766  -2592   -894  -1115  -1331   -731      *      * 
   263    101   -354   -534    -28   -532   -652     38    -97    145    550    331   -137   -130    220   -175    112    287     74   -834   -420   516
     -   -149   -500    233     43   -381    399    106   -626    210   -466   -720    275    394     45     96    359    117   -369   -294   -249 
     -   -501  -5736  -1863   -894  -1115  -1576   -589      *      * 
   264    100   -259   -556      1   -309   -979    145    238    430    144    662   -114  -1190    301    -19   -124    162    542   -627   -231   517
     -   -149   -500    233     43   -381    399    106   -626    210   -466   -720    275    394     45     96    359    117   -369   -294   -249 
     -   -285  -5347  -2693   -894  -1115  -1814   -483      *      * 
   265    585   1196   -625   -255   -554   -265    -67    -88     22   -491    203    -97   -865     55   -189    594    402    195   -866   -451   518
     -   -149   -500    233     43   -381    399    106   -626    210   -466   -720    275    394     45     96    359    117   -369   -294   -249 
     -    -90  -5125  -4964   -894  -1115  -1836   -474      *      * 
   266     34   -380   -515    -37   -160  -1101    127    308    415    -23    711   -135  -1238    269     89   -177    316    355   -633    488   519
     -   -149   -500    233     43   -381    399    106   -626    210   -466   -720    275    394     45     96    359    117   -369   -294   -249 
     -    -62  -5146  -6188   -894  -1115   -377  -2120      *      * 
   267    155   -833   -305     55   -658  -1019    268   -551    173   -210    343   -156   -603    255    -22   1289   -118     53  -1151   -702   520
     -   -149   -500    233     43   -381    399    106   -626    210   -466   -720    275    394     45     96    359    117   -369   -294   -249 
     -    -23  -6567  -7609   -894  -1115   -876  -1136      *      * 
   268     29    -73   -506     61   -300  -1165    -70   -406     72    134    449   -239   1127    339     81    183    114   -228  -1061   -633   521
     -   -149   -500    233     43   -381    399    106   -626    210   -466   -720    275    394     45     96    359    117   -369   -294   -249 
     -    -36  -6570  -6136   -894  -1115   -845  -1174      *      * 
   269    297   -234    -82    352  -1092  -1282     22   -646    269   -562    135    346   -554    393    -29    563    183    666  -1253   -738   522
     -   -149   -500    233     43   -381    399    106   -626    210   -466   -720    275    394     45     96    359    117   -369   -294   -249 
     -    -23  -6569  -7611   -894  -1115   -843  -1176      *      * 
   270     -7   -983   -360    189  -1152  -1174   1102   -203    296   -544     21   1052   -370    677   -144    292    291     55  -1293   -633   523
     -   -149   -500    233     43   -381    399    106   -626    210   -466   -720    275    394     45     96    359    117   -369   -294   -249 
     -    -23  -6582  -7624   -894  -1115   -769  -1274      *      * 
   271    -87  -1299   -185    393  -1059  -1007   1649  -1212    453  -1145    -58    911   -190    628    -24    808    240   -658  -1527   -986   524
     -   -149   -500    233     43   -381    399    106   -626    210   -466   -720    275    394     45     96    359    117   -369   -294   -249 
     -    -22  -6613  -7655   -894  -1115   -718  -1351      *      * 
   272   -207  -1498     25    558  -1209   -552    893  -1576    569  -1577   -430   1414   -199    587    772    503    -79  -1037  -1704  -1114   525
     -   -149   -500    233     43   -381    399    106   -626    210   -466   -720    275    394     45     96    359    117   -369   -294   -249 
     -    -22  -6643  -7686   -894  -1115   -669  -1431      *      * 
   273    229   -839   -308    183   -938    176    318   -421    111    455   1207   -214   -832    196     40    -66   -108   -166  -1163   -719   526
     -   -149   -500    233     43   -381    399    106   -626    210   -466   -720    275    394     45     96    359    117   -369   -294   -249 
     -    -21  -6672  -7714   -894  -1115   -701  -1378      *      * 
   274   -319  -1508   2400    549  -1799  -1220     49  -1044    376  -1579   -696    378  -1348    453   -121    -69   -263  -1174  -1681  -1025   527
     -   -149   -500    233     43   -381    399    106   -626    210   -466   -720    275    394     45     96    359    117   -369   -294   -249 
     -    -21  -6672  -7714   -894  -1115   -701  -1378      *      * 
   275    522   -144  -2019   -990    634  -1708   -544    368  -1133   1278    930  -1163  -1756   -853  -1122   -776     30   1124   -578   -249   528
     -   -149   -500    233     43   -381    399    106   -626    210   -466   -720    275    394     45     96    359    117   -369   -294   -249 
     -    -49  -6672  -5418   -894  -1115   -701  -1378      *      * 
   276    159  -1499   -231    484  -1791  -1277    330  -1487    565  -1517   -645     46  -1360   2462    914   -220   -229   -807  -1673  -1130   529
     -   -149   -500    233     43   -381    399    106   -626    210   -466   -720    275    394     45     96    359    117   -369   -294   -249 
     -    -22  -6645  -7687   -894  -1115   -670  -1429      *      * 
   277    254   -863   -737   -405  -1647  -1125   -527  -1307   -309  -1513   -717   -465   2839    -75   -647    320   -321   -935  -1753  -1368   530
     -   -149   -500    233     43   -381    399    106   -626    210   -466   -720    275    394     45     96    359    117   -369   -294   -249 
     -    -21  -6672  -7714   -894  -1115   -701  -1378      *      * 
   278   -734   -688  -2444  -2093   -904  -2106  -1481    797  -1700   -427    -85  -1796  -2337  -1635  -1748  -1347   -803   3031  -1573  -1170   531
     -   -149   -500    233     43   -381    399    106   -626    210   -466   -720    275    394     45     96    359    117   -369   -294   -249 
     -    -21  -6672  -7714   -894  -1115   -701  -1378      *      * 
   279    791   1666  -1228   -557   -425  -1525    -45     11   -480   -303   1486   -684  -1602   -322   -713   -300   1503    132   -808   -439   532
     -   -149   -500    233     43   -381    399    106   -626    210   -466   -720    275    394     45     96    359    117   -369   -294   -249 
     -    -21  -6672  -7714   -894  -1115   -701  -1378      *      * 
   280  -1804  -1599  -2396  -2241   1078  -2634   -127  -1439  -1768  -1289   -999  -1686  -2721  -1548  -1736  -1879  -1789  -1422    412   4265   533
     -   -149   -500    233     43   -381    399    106   -626    210   -466   -720    275    394     45     96    359    117   -369   -294   -249 
     -    -21  -6672  -7714   -894  -1115   -701  -1378      *      * 
   281   -233   2047   -222   1127  -1533  -1254   1450  -1209    412  -1312   -469     35  -1344    690    -55    844    -77   -904  -1553  -1011   534
     -   -149   -500    233     43   -381    399    106   -626    210   -466   -720    275    394     45     96    359    117   -369   -294   -249 
     -    -21  -6672  -7714   -894  -1115   -701  -1378      *      * 
   282   -795  -1923    266   2925  -2193  -1323   -325  -2012    -41  -2084  -1316    -52  -1644     17   -466   -669   -800  -1671  -2118  -1549   535
     -   -149   -500    233     43   -381    399    106   -626    210   -466   -720    275    394     45     96    359    117   -369   -294   -249 
     -    -21  -6672  -7714   -894  -1115   -701  -1378      *      * 
   283   -192   -809   -951   -783  -1833  -1067   -847  -1606   -662  -1832  -1049   -696   3209   -646   -908    255   -426  -1141  -1941  -1579   536
     -   -149   -500    233     43   -381    399    106   -626    210   -466   -720    275    394     45     96    359    117   -369   -294   -249 
     -    -21  -6672  -7714   -894  -1115   -701  -1378      *      * 
   284   1319  -1457   -152    562  -1727  -1226    107  -1425    915  -1256   -598    292    125    881     10    -96      6  -1077  -1661  -1086   537
     -   -149   -500    233     43   -381    399    106   -626    210   -466   -720    275    394     45     96    359    117   -369   -294   -249 
     -    -21  -6672  -7714   -894  -1115   -701  -1378      *      * 
   285  -1094  -1052  -1436  -1544   3090  -2256   2523   -729  -1322   -785   -310  -1292  -2273  -1031  -1440  -1331  -1022   -656    218   1819   538
     -   -149   -500    233     43   -381    399    106   -626    210   -466   -720    275    394     45     96    359    117   -369   -294   -249 
     -    -49  -6672  -5418   -894  -1115   -701  -1378      *      * 
   286  -1244  -1265  -2157  -1888    674  -2175   -308  -1073  -1162  -1030   -674  -1476  -2376  -1229  -1170  -1436  -1289  -1026   5333   1066   539
     -   -149   -500    233     43   -381    399    106   -626    210   -466   -720    275    394     45     96    359    117   -369   -294   -249 
     -    -22  -6645  -7687   -894  -1115   -670  -1429      *      * 
   287    297   4827  -2151  -1898  -1356  -1096  -1287   -767  -1488  -1279   -626  -1265  -1658  -1379  -1504   -393   -366   -472  -1687  -1400   540
     -   -149   -500    233     43   -381    399    106   -626    210   -466   -720    275    394     45     96    359    117   -369   -294   -249 
     -    -21  -6672  -7714   -894  -1115   -701  -1378      *      * 
   288    -94   -714  -1160   -896  -1892  -1008   -900  -1587   -750  -1837  -1032   -744  -1527   -690  -1009   2813    199  -1090  -1986  -1670   541
     -   -149   -500    233     43   -381    399    106   -626    210   -466   -720    275    394     45     96    359    117   -369   -294   -249 
     -    -21  -6672  -7714   -894  -1115   -701  -1378      *      * 
   289   -795   -562  -2781  -2272   -738  -2456  -1496   2899  -1973   -177    201  -1994  -2469  -1746  -1973  -1606   -393   1577  -1428  -1119   542
     -   -149   -500    233     43   -381    399    106   -626    210   -466   -720    275    394     45     96    359    117   -369   -294   -249 
     -    -21  -6672  -7714   -894  -1115   -701  -1378      *      * 
   290   1556   -595  -1137   -654  -1111  -1202   -543   -655   -502   -978   -242   -632  -1521   -382   -804   1537   -221    702  -1377  -1016   543
     -   -149   -500    233     43   -381    399    106   -626    210   -466   -720    275    394     45     96    359    117   -369   -294   -249 
     -    -21  -6672  -7714   -894  -1115   -701  -1378      *      * 
   291  -1804  -1599  -2396  -2241   1078  -2634   -127  -1439  -1768  -1289   -999  -1686  -2721  -1548  -1736  -1879  -1789  -1422    412   4265   544
     -   -149   -500    233     43   -381    399    106   -626    210   -466   -720    275    394     45     96    359    117   -369   -294   -249 
     -    -21  -6672  -7714   -894  -1115   -701  -1378      *      * 
   292  -1804  -1599  -2396  -2241   1078  -2634   -127  -1439  -1768  -1289   -999  -1686  -2721  -1548  -1736  -1879  -1789  -1422    412   4265   545
     -   -149   -500    233     43   -381    399    106   -626    210   -466   -720    275    394     45     96    359    117   -369   -294   -249 
     -    -21  -6672  -7714   -894  -1115   -701  -1378      *      * 
   293   -795  -1923    266   2925  -2193  -1323   -325  -2012    -41  -2084  -1316    -52  -1644     17   -466   -669   -800  -1671  -2118  -1549   546
     -   -149   -500    233     43   -381    399    106   -626    210   -466   -720    275    394     45     96    359    117   -369   -294   -249 
     -    -21  -6672  -7714   -894  -1115   -701  -1378      *      * 
   294  -1133   -943  -2800  -2254   -174  -2627  -1407    384  -1831   2525   1428  -2063  -2526  -1559  -1797  -1765  -1064     73  -1160   -930   547
     -   -149   -500    233     43   -381    399    106   -626    210   -466   -720    275    394     45     96    359    117   -369   -294   -249 
     -    -21  -6672  -7714   -894  -1115   -701  -1378      *      * 
   295   -543  -1481   -198    102  -1521  -1384   -133  -1437    448  -1537   -750   2979  -1559    195    -77   -503   -499  -1155  -1588   -368   548
     -   -149   -500    233     43   -381    399    106   -626    210   -466   -720    275    394     45     96    359    117   -369   -294   -249 
     -    -21  -6672  -7714   -894  -1115   -701  -1378      *      * 
   296   -227     80   -285    260  -1429  -1269     43  -1090    374   -614   -394   1236  -1358   2107    -82     23    270   -807  -1490   -965   549
     -   -149   -500    233     43   -381    399    106   -626    210   -466   -720    275    394     45     96    359    117   -369   -294   -249 
     -    -21  -6672  -7714   -894  -1115   -701  -1378      *      * 
   297   -972  -1724  -1217   -480  -2113  -1794    473  -1775    857  -1753   -993   -568  -1843    227   3138   -940   -433  -1524  -1724  -1430   550
     -   -149   -500    233     43   -381    399    106   -626    210   -466   -720    275    394     45     96    359    117   -369   -294   -249 
     -    -49  -6672  -5418   -894  -1115   -701  -1378      *      * 
   298   -870   -628  -2829  -2344   -814  -2547  -1627   1474  -2038   -192    135  -2085  -2561  -1844  -2060  -1717   -848   2908  -1555  -1229   551
     -   -149   -500    233     43   -381    399    106   -626    210   -466   -720    275    394     45     96    359    117   -369   -294   -249 
     -    -22  -6645  -7687   -894  -1115   -752  -1300      *      * 
   299   -195   -790   -994  -1004  -1947   2998  -1079  -1867   -986  -2114  -1348   -816  -1604   -946  -1177   -369   -499  -1311  -2071  -1692   552
     -   -149   -500    233     43   -381    399    106   -626    210   -466   -720    275    394     45     96    359    117   -369   -294   -249 
     -    -22  -6645  -7687   -894  -1115   -752  -1300      *      * 
   300   -771  -1897    275   2902  -2166  -1307   -304  -1981    -17  -2054  -1285    -36  -1624     39   -441   -647   -775  -1642  -2093  -1525   553
     -   -149   -500    233     43   -381    399    106   -626    210   -466   -720    275    394     45     96    359    117   -369   -294   -249 
     -    -22  -6645  -7687   -894  -1115   -752  -1300      *      * 
   301    551    279  -1192   -637   -499  -1470   -343    345   -459   -372    321   -494  -1016   -307   -708   -506   2020    327   -870   -500   554
     -   -149   -500    233     43   -381    399    106   -626    210   -466   -720    275    394     45     96    359    117   -369   -294   -249 
     -    -51  -5072  -7687   -708  -1366   -670  -1429      *      * 
   302  -1839  -1458  -2894  -2686   3855  -2839   -137  -1077  -2321   -924   -659  -1901  -2818  -1791  -2164  -2028  -1773  -1122    481   1761   556
     -   -149   -500    233     43   -381    399    106   -626    210   -466   -720    275    394     45     96    359    117   -369   -294   -249 
     -    -21  -6672  -7714   -894  -1115   -701  -1378      *      * 
   303   -316  -1380     -9    268  -1575  -1294   3410  -1070    412  -1311   -546     -3   -893   1001    -17   -269   -254   -985  -1582  -1042   557
     -   -149   -500    233     43   -381    399    106   -626    210   -466   -720    275    394     45     96    359    117   -369   -294   -249 
     -    -21  -6672  -7714   -894  -1115   -701  -1378      *      * 
   304   2792    959  -1840  -1493  -1451  -1043  -1115   -938  -1239  -1355   -635  -1062  -1576  -1086  -1374   -304   -294   -595  -1717  -1451   558
     -   -149   -500    233     43   -381    399    106   -626    210   -466   -720    275    394     45     96    359    117   -369   -294   -249 
     -    -21  -6672  -7714   -894  -1115   -701  -1378      *      * 
   305   -224  -1017   -514   -114  -1586  -1182    -50  -1266    -20  -1435   -625    152  -1457     25   -410   2310    394   -926  -1668  -1218   559
     -   -149   -500    233     43   -381    399    106   -626    210   -466   -720    275    394     45     96    359    117   -369   -294   -249 
     -    -21  -6672  -7714   -894  -1115   -701  -1378      *      * 
   306   -118  -1389   -226    251  -1731  -1255     -5  -1425    394  -1385   -647    177  -1390   2539    -37    940   -259  -1083  -1684  -1153   560
     -   -149   -500    233     43   -381    399    106   -626    210   -466   -720    275    394     45     96    359    117   -369   -294   -249 
     -    -21  -6672  -7714   -894  -1115   -701  -1378      *      * 
   307   -256  -1272   -306    232  -1537  -1272    248  -1204    398  -1315   -481     66   1752    406    729    240    704   -903  -1555  -1037   561
     -   -149   -500    233     43   -381    399    106   -626    210   -466   -720    275    394     45     96    359    117   -369   -294   -249 
     -    -21  -6672  -7714   -894  -1115   -701  -1378      *      * 
   308   -150   -759  -1142   -988  -1847  -1024   -982  -1740   -849  -1978  -1195   -804  -1576   -818  -1069   2931   -428  -1212  -1983  -1588   562
     -   -149   -500    233     43   -381    399    106   -626    210   -466   -720    275    394     45     96    359    117   -369   -294   -249 
     -    -21  -6672  -7714   -894  -1115   -701  -1378      *      * 
   309   -663   -433  -2799  -2222   -254  -2266  -1148   1559  -1889   1545   1441  -1842  -2240  -1518  -1761  -1379   -602   1574   -952   -688   563
     -   -149   -500    233     43   -381    399    106   -626    210   -466   -720    275    394     45     96    359    117   -369   -294   -249 
     -    -21  -6672  -7714   -894  -1115   -701  -1378      *      * 
   310   -372   -386  -1755  -1193   -354  -1772   -627    849   -925    818    474  -1090  -1835   -744  -1046   -837   2102    405   -852   -514   564
     -   -149   -500    233     43   -381    399    106   -626    210   -466   -720    275    394     45     96    359    117   -369   -294   -249 
     -    -21  -6672  -7714   -894  -1115   -701  -1378      *      * 
   311   -897   -646  -2875  -2391   -839  -2585  -1669   1488  -2087   -209    115  -2127  -2594  -1890  -2104  -1757   -874   2924  -1586  -1262   565
     -   -149   -500    233     43   -381    399    106   -626    210   -466   -720    275    394     45     96    359    117   -369   -294   -249 
     -    -21  -6672  -7714   -894  -1115   -701  -1378      *      * 
   312   -887  -2148   3187    392  -2223  -1276    357  -2283   -297  -2304  -1513     52  -1645    -37   -867   -706   -900  -1904  -2212  -1545   566
     -   -149   -500    233     43   -381    399    106   -626    210   -466   -720    275    394     45     96    359    117   -369   -294   -249 
     -    -21  -6672  -7714   -894  -1115   -701  -1378      *      * 
   313   -213   -807  -1024  -1040  -1980   3021  -1114  -1906  -1025  -2153  -1386   -845  -1625   -984  -1213   -388   -520  -1342  -2101  -1724   567
     -   -149   -500    233     43   -381    399    106   -626    210   -466   -720    275    394     45     96    359    117   -369   -294   -249 
     -    -21  -6672  -7714   -894  -1115   -701  -1378      *      * 
   314  -1597  -1372  -2696  -2520   3849  -2598   -300   -867  -2144   -715   -514  -1850  -2693  -1741  -2037  -1835  -1605   -940    272   1336   568
     -   -149   -500    233     43   -381    399    106   -626    210   -466   -720    275    394     45     96    359    117   -369   -294   -249 
     -    -21  -6672  -7714   -894  -1115   -701  -1378      *      * 
   315   -204   -707  -1350  -1109  -1538  -1143   -946  -1092   -790  -1477   -806   -901  -1640   -823   -962   -421   3154   -768  -1774  -1412   569
     -   -149   -500    233     43   -381    399    106   -626    210   -466   -720    275    394     45     96    359    117   -369   -294   -249 
     -    -21  -6672  -7714   -894  -1115   -701  -1378      *      * 
   316   -914  -2251   3151    438  -2572  -1246   -394  -2460   -369  -2469  -1657    890  -1641    -54   -987   -713   -939  -2041  -2439  -1810   570
     -   -149   -500    233     43   -381    399    106   -626    210   -466   -720    275    394     45     96    359    117   -369   -294   -249 
     -    -21  -6672  -7714   -894  -1115   -701  -1378      *      * 
   317   -336   -909   -998   -912  -1625  -1168   -901  -1569   -678  -1787  -1119   -802   3367   -763   -859   -500   -578  -1173  -1832  -1360   571
     -   -149   -500    233     43   -381    399    106   -626    210   -466   -720    275    394     45     96    359    117   -369   -294   -249 
     -    -21  -6672  -7714   -894  -1115   -701  -1378      *      * 
   318   -167   -531   -879   -346   -978  -1185   -474  -1011   -298  -1261   -502   -506  -1513   -244   -627   2540   -288   -711  -1521  -1087   572
     -   -149   -500    233     43   -381    399    106   -626    210   -466   -720    275    394     45     96    359    117   -369   -294   -249 
     -    -21  -6672  -7714   -894  -1115   -701  -1378      *      * 
   319   -352  -1454    -84    131  -1795  -1278    341  -1601    115  -1698   -885   3031  -1528    125   -283   -186   -491  -1262  -1800  -1270   573
     -   -149   -500    233     43   -381    399    106   -626    210   -466   -720    275    394     45     96    359    117   -369   -294   -249 
     -    -21  -6672  -7714   -894  -1115   -701  -1378      *      * 
   320    -15  -1256   -266    173  -1727  -1196    -98  -1415    319  -1517   -668   1547  -1391    284   -217   1767     -7  -1055  -1718  -1204   574
     -   -149   -500    233     43   -381    399    106   -626    211   -466   -720    275    394     45     96    359    117   -369   -294   -249 
     -   -444  -1944  -7714   -207  -2905   -701  -1378      *      * 
   321   -457  -1862    513   2119  -2189  -1217    -22  -1960    493  -1929  -1027   1570  -1406    399   -238   -169   -411  -1534  -2010  -1392   576
     -   -149   -500    233     43   -381    399    106   -626    210   -466   -720    275    394     45     96    359    117   -369   -294   -249 
     -    -21  -6672  -7714   -894  -1115   -701  -1378      *      * 
   322  -1191  -1798  -1632   -827  -2210  -1915   -259  -1976    875  -1908  -1214   -805  -2002     92   3361  -1182  -1071  -1738  -1770  -1506   577
     -   -149   -500    233     43   -381    399    106   -626    210   -466   -720    275    394     45     96    359    117   -369   -294   -249 
     -    -21  -6672  -7714   -894  -1115   -701  -1378      *      * 
   323  -1094   -289  -2584  -2242   3683  -2258   -417   -467  -1869   -526   -188  -1682  -2393  -1522  -1802  -1448  -1111   -471     44   1021   578
     -   -149   -500    233     43   -381    399    106   -626    210   -466   -720    275    394     45     96    359    117   -369   -294   -249 
     -    -21  -6672  -7714   -894  -1115   -701  -1378      *      * 
   324   -203   4926  -2188  -1974  -1154  -1190  -1264   -770  -1436  -1260   -694  -1336  -1749  -1423  -1435   -505   -483   -511  -1559  -1103   579
     -   -149   -500    233     43   -381    399    106   -626    210   -466   -720    275    394     45     96    359    117   -369   -294   -249 
     -    -21  -6672  -7714   -894  -1115   -701  -1378      *      * 
   325  -1144  -1043  -2541  -2122   -214  -2470  -1306    241  -1563   2594    588  -1924  -2496  -1483  -1562  -1678  -1125    -34  -1141   -730   580
     -   -149   -500    233     43   -381    399    106   -626    210   -466   -720    275    394     45     96    359    117   -369   -294   -249 
     -    -21  -6672  -7714   -894  -1115   -701  -1378      *      * 
   326   -447  -1167   -296     16  -1971   2773   -643  -1716   -419  -1908  -1137   -414  -1627   -386   -736   -519   -607  -1313  -2014  -1601   581
     -   -149   -500    233     43   -381    399    106   -626    210   -466   -720    275    394     45     96    359    117   -369   -294   -249 
     -    -21  -6672  -7714   -894  -1115   -701  -1378      *      * 
   327   -656   -770  -1573  -1075   -434  -1896   -618    -54   -507   2158    359  -1057  -1957    521   -629  -1008   -598   -113  -1002   -613   582
     -   -149   -500    233     43   -381    399    106   -626    210   -466   -720    275    394     45     96    359    117   -369   -294   -249 
     -    -21  -6672  -7714   -894  -1115   -701  -1378      *      * 
   328  -1144  -1043  -2541  -2122   -214  -2470  -1306    241  -1563   2594    588  -1924  -2496  -1483  -1562  -1678  -1125    -34  -1141   -730   583
     -   -149   -500    233     43   -381    399    106   -626    210   -466   -720    275    394     45     96    359    117   -369   -294   -249 
     -    -21  -6672  -7714   -894  -1115   -701  -1378      *      * 
   329   -150   -759  -1142   -988  -1847  -1024   -982  -1740   -849  -1978  -1195   -804  -1576   -818  -1069   2931   -428  -1212  -1983  -1588   584
     -   -149   -500    233     43   -381    399    106   -626    210   -466   -720    275    394     45     96    359    117   -369   -294   -249 
     -    -21  -6672  -7714   -894  -1115   -701  -1378      *      * 
   330   -653  -1683    -70    143  -1878  -1388    380  -1727    478  -1777   -973   3070  -1594    185    -32   -573   -611  -1411  -1809  -1278   585
     -   -149   -500    233     43   -381    399    106   -626    210   -466   -720    275    394     45     96    359    117   -369   -294   -249 
     -    -21  -6672  -7714   -894  -1115   -701  -1378      *      * 
   331   -917   -644  -2951  -2465   -849  -2642  -1719   1692  -2171   -205    116  -2189  -2632  -1957  -2176  -1813   -889   2870  -1607  -1290   586
     -   -149   -500    233     43   -381    399    106   -626    210   -466   -720    275    394     45     96    359    117   -369   -294   -249 
     -    -21  -6672  -7714   -894  -1115   -701  -1378      *      * 
   332   -686  -1611    -73     38  -1562  -1372    333  -1777     56  -1842  -1076   3227  -1652     -3   -282   -632   -696  -1453  -1676  -1032   587
     -   -149   -500    233     43   -381    399    106   -626    210   -466   -720    275    394     45     96    359    117   -369   -294   -249 
     -    -21  -6672  -7714   -894  -1115   -701  -1378      *      * 
   333  -1191  -1798  -1632   -827  -2210  -1915   -259  -1976    875  -1908  -1214   -805  -2002     92   3361  -1182  -1071  -1738  -1770  -1506   588
     -   -149   -500    233     43   -381    399    106   -626    210   -466   -720    275    394     45     96    359    117   -369   -294   -249 
     -    -21  -6672  -7714   -894  -1115   -701  -1378      *      * 
   334   -348  -1347    103    200  -1722  -1235   -136  -1401    158  -1534   -708   2836  -1443    230   -296   -321    128   -749  -1740  -1218   589
     -   -149   -500    233     43   -381    399    106   -626    210   -466   -720    275    394     45     96    359    117   -369   -294   -249 
     -    -21  -6672  -7714   -894  -1115   -701  -1378      *      * 
   335    940  -1462     33    687  -1745  -1219     90  -1454    458  -1500   -620     97  -1321    959    -31   1205    150  -1093  -1682  -1105   590
     -   -149   -500    233     43   -381    399    106   -626    210   -466   -720    275    394     45     96    359    117   -369   -294   -249 
     -    -21  -6672  -7714   -894  -1115   -701  -1378      *      * 
   336    550   -800   -637    -90   -909  -1376    643   -507     52   -753     -7   -275  -1466    536   -328   -353   1800    395  -1157   -719   591
     -   -149   -500    233     43   -381    399    106   -626    210   -466   -720    275    394     45     96    359    117   -369   -294   -249 
     -    -21  -6672  -7714   -894  -1115   -701  -1378      *      * 
   337   -954   -648  -3078  -2594   -875  -2733  -1812   2372  -2311   -206    108  -2295  -2699  -2075  -2295  -1909   -921   2528  -1653  -1347   592
     -   -149   -500    233     43   -381    399    106   -626    210   -466   -720    275    394     45     96    359    117   -369   -294   -249 
     -    -21  -6672  -7714   -894  -1115   -701  -1378      *      * 
   338   -795  -1923    266   2925  -2193  -1323   -325  -2012    -41  -2084  -1316    -52  -1644     17   -466   -669   -800  -1671  -2118  -1549   593
     -   -149   -500    233     43   -381    399    106   -626    210   -466   -720    275    394     45     96    359    117   -369   -294   -249 
     -    -21  -6672  -7714   -894  -1115   -701  -1378      *      * 
   339   -226   -695   -745   -188   -755  -1424    556    164    -39    260   1920   1281  -1495    897   -395   -400   -164   -186  -1046   -623   594
     -   -149   -500    233     43   -381    399    106   -626    210   -466   -720    275    394     45     96    359    117   -369   -294   -249 
     -    -21  -6672  -7714   -894  -1115   -701  -1378      *      * 
   340   -204   -707  -1350  -1109  -1538  -1143   -946  -1092   -790  -1477   -806   -901  -1640   -823   -962   -421   3154   -768  -1774  -1412   595
     -   -149   -500    233     43   -381    399    106   -626    210   -466   -720    275    394     45     96    359    117   -369   -294   -249 
     -    -21  -6672  -7714   -894  -1115   -701  -1378      *      * 
   341  -1191  -1798  -1632   -827  -2210  -1915   -259  -1976    875  -1908  -1214   -805  -2002     92   3361  -1182  -1071  -1738  -1770  -1506   596
     -   -149   -500    233     43   -381    399    106   -626    210   -466   -720    275    394     45     96    359    117   -369   -294   -249 
     -    -21  -6672  -7714   -894  -1115   -701  -1378      *      * 
   342  -1191  -1798  -1632   -827  -2210  -1915   -259  -1976    875  -1908  -1214   -805  -2002     92   3361  -1182  -1071  -1738  -1770  -1506   597
     -   -149   -500    233     43   -381    399    106   -626    210   -466   -720    275    394     45     96    359    117   -369   -294   -249 
     -    -21  -6672  -7714   -894  -1115   -701  -1378      *      * 
   343   -665  -1326   -621   -346   -978  -1499   4186  -1412     81  -1514   -813   -478   -950   -129   -145   -707   -679  -1159  -1248   -554   598
     -   -149   -500    233     43   -381    399    106   -626    210   -466   -720    275    394     45     96    359    117   -369   -294   -249 
     -    -21  -6672  -7714   -894  -1115   -701  -1378      *      * 
   344   -827   -578  -2840  -2316   -135  -2493  -1440   2947  -2021     19    335  -2020  -2471  -1740  -1987  -1633   -783   1332  -1292   -962   599
     -   -149   -500    233     43   -381    399    106   -626    210   -466   -720    275    394     45     96    359    117   -369   -294   -249 
     -    -21  -6672  -7714   -894  -1115   -701  -1378      *      * 
   345   -228   -857   -424    220  -1088   1926     -6   -744    217   -954   -145   -128  -1364    273   -181   -194   -171   -531  -1093   -785   600
     -   -149   -500    233     43   -381    399    106   -626    210   -466   -720    275    394     45     96    359    117   -369   -294   -249 
     -    -21  -6672  -7714   -894  -1115   -701  -1378      *      * 
   346   -410  -1370   -383    204  -1801  -1340    112  -1527   2124  -1557   -648    -36  -1384    499   1662   -329   -318  -1206  -1397  -1127   601
     -   -149   -499    233     43   -381    399    106   -626    210   -466   -720    275    394     45     96    359    117   -369   -294   -249 
     -    -41  -5422  -7714  -2548   -270   -701  -1378      *      * 
   347   -101   -816   -463    155  -1041   1930    -21   -690    185   -910   -108   -155  -1372    245   -206   -295   -168   -484  -1065   -762   624
     -   -149   -500    233     43   -381    399    106   -626    210   -466   -720    275    394     45     96    359    117   -369   -294   -249 
     -    -21  -6672  -7714   -894  -1115   -701  -1378      *      * 
   348     52   -149  -1705  -1153   -184  -1620   -432    311   -885    159    596   -982  -1658   -656   -952   -700   -163   2302   -531   -273   625
     -   -149   -500    233     43   -380    399    106   -626    210   -466   -720    275    394     45     96    359    117   -369   -294   -249 
     -    -51  -6105  -5644   -903  -1104   -701  -1378      *      * 
   349   -254   -157   -399    156  -1244  -1300   2289   -908    386  -1077   -254    -75  -1361    376   1881   -270   -183   -507  -1213   -855   628
     -   -149   -500    233     43   -381    399    106   -626    210   -466   -720    275    394     45     96    359    117   -369   -294   -249 
     -    -22  -6650  -7692   -894  -1115   -743  -1313      *      * 
   350   -260   -217  -1607  -1059   -204  -1616   -395    212   -719   1935    556   -926  -1655   -571   -808   -699   -197    292   -549   -274   629
     -   -149   -500    233     43   -381    399    106   -626    210   -466   -720    275    394     45     96    359    117   -369   -294   -249 
     -    -22  -6650  -7692   -894  -1115   -743  -1313      *      * 
   351   -424   -534  -1236   -720     23  -1636    225   -233   -437   -497    189   -713  -1673   -341   -646   -696   -355   -121   -360   3360   630
     -   -149   -500    233     43   -381    399    106   -626    210   -466   -720    275    394     45     96    359    117   -369   -294   -249 
     -    -22  -6650  -7692   -894  -1115   -743  -1313      *      * 
   352   -349   -488  -1175   -640   -189  -1572   -192   -175   -323   -456    243   -656  -1616   -263   -313   -627   -281    -58   -518   3260   631
     -   -149   -500    233     43   -381    399    106   -626    210   -466   -720    275    394     45     96    359    117   -369   -294   -249 
     -    -22  -6650  -7692   -894  -1115   -743  -1313      *      * 
   353   -216    -75  -1937  -1379    -96  -1656   -475   2047  -1075      7    675  -1107  -1684   -800   -770   -748   -151   1519   -463   -212   632
     -   -149   -500    233     43   -381    399    106   -626    210   -466   -720    275    394     45     96    359    117   -369   -294   -249 
     -    -22  -6650  -7692   -894  -1115   -743  -1313      *      * 
   354    174   -727   -603   -102  -1018   2000   -125   -655     43   -895   -108   -259  -1399    113   -325   -303    -82   -443  -1094   -791   633
     -   -149   -500    233     43   -381    399    106   -626    210   -466   -720    275    394     45     96    359    117   -369   -294   -249 
     -    -22  -6650  -7692   -894  -1115   -743  -1313      *      * 
   355   -234   -744   -628   -165  -1042   2205   -165   -713     30   -952   -169   -305  -1432     57   -303   -351   -226   -499  -1103   -807   634
     -   -149   -500    233     43   -381    399    106   -626    210   -466   -720    275    394     45     96    359    117   -369   -294   -249 
     -    -22  -6650  -7692   -894  -1115   -743  -1313      *      * 
   356   -248  -1226   -173   2286  -1519  -1225     96  -1231    435  -1339   -466     56  -1309    470    -13   -198   -184   -737  -1382   -983   635
     -   -149   -500    233     43   -381    399    106   -626    210   -466   -720    275    394     45     96    359    117   -369   -294   -249 
     -    -22  -6650  -7692   -894  -1115   -675  -1420      *      * 
   357   -230    310  -1811  -1258   -159  -1641   -463    349   -969     41    615  -1044  -1678   -728  -1003   -729   -169   2403   -514   -259   636
     -   -149   -500    233     43   -381    399    106   -626    210   -466   -720    275    394     45     96    359    117   -369   -294   -249 
     -    -21  -6672  -7714   -894  -1115   -701  -1378      *      * 
   358   -291   -191  -1773  -1232   2383  -1675   -368    209   -964   -118    554  -1025  -1702   -710   -720   -758   -224    409   -353   2027   637
     -   -149   -500    233     43   -381    399    106   -626    210   -466   -720    275    394     45     96    359    117   -369   -294   -249 
     -    -21  -6672  -7714   -894  -1115   -701  -1378      *      * 
   359   2059   -588   -777   -248   -768  -1350   -161   -376    -88   -651    101   -372  -1034      7   -422   -378   -160    -78   -937   -635   638
     -   -149   -500    233     43   -381    399    106   -626    210   -466   -720    275    394     45     96    359    117   -369   -294   -249 
     -    -21  -6672  -7714   -894  -1115   -701  -1378      *      * 
   360   -239  -1246   -170   2259  -1549  -1221    103  -1262    441  -1361   -480     67   -993    483    -17   -184   -175   -739  -1403   -995   639
     -   -149   -500    233     43   -381    399    106   -626    210   -466   -720    275    394     46     96    359    117   -369   -294   -249 
     -    -41  -5422  -7714  -1422   -674   -701  -1378      *      * 
   361   -211   4131  -1392   -875   -426  -1461   -386    -22   -571   -351    353   -789  -1581   -458   -724   -380   -191    102   -699   -439   646
     -   -149   -500    233     43   -381    399    106   -626    210   -466   -720    275    394     46     96    359    117   -369   -294   -249 
     -    -41  -5422  -7714  -1796   -490   -701  -1378      *      * 
   362   -234   -132  -1800  -1244   -139  -1643   -450    318   -948   1823    635  -1036  -1675   -712   -982   -729   -170    818   -501   -244   657
     -   -149   -500    233     43   -381    399    106   -626    210   -466   -720    275    394     45     96    359    117   -369   -294   -249 
     -    -21  -6672  -7714   -894  -1115   -701  -1378      *      * 
   363   -103   -927   -416    112  -1186   -908     -5   -844    247  -1036   -219   -106  -1358    302      1   1994   -163   -608  -1198   -845   658
     -   -149   -500    233     43   -381    399    106   -626    210   -466   -720    275    394     45     96    359    117   -369   -294   -249 
     -    -21  -6672  -7714   -894  -1115   -701  -1378      *      * 
   364   -144  -1384   2328    640  -1731  -1192    110  -1479    442  -1533   -620    126   -977    508    -46   -175   -204  -1128  -1509  -1086   659
     -   -149   -500    233     43   -381    399    106   -626    210   -466   -720    275    394     45     96    359    117   -369   -294   -249 
     -    -21  -6672  -7714   -894  -1115   -701  -1378      *      * 
   365    -88   -942   -394    126  -1213  -1254     -4   -876    247  -1063   -242    238  -1353    307   -173   1996    -82   -633  -1215   -861   660
     -   -149   -500    233     43   -381    399    106   -626    210   -466   -720    275    394     45     96    359    117   -369   -294   -249 
     -    -21  -6672  -7714   -894  -1115   -701  -1378      *      * 
   366   1219   -915   -404    131  -1137  -1243    292   -790    245   -987   -175    -94   -991    316   -180   1290   -147   -563  -1171   -808   661
     -   -149   -500    233     43   -381    399    106   -626    210   -466   -720    275    394     45     96    359    117   -369   -294   -249 
     -    -21  -6672  -7714   -894  -1115   -701  -1378      *      * 
   367   -233   -156  -1714  -1157   -184  -1627   -427   2505   -850    -80    594   -984  -1661   -648   -649   -708   -170    488   -529   -271   662
     -   -149   -500    233     43   -381    399    106   -626    210   -466   -720    275    394     45     96    359    117   -369   -294   -249 
     -    -21  -6672  -7714   -894  -1115   -701  -1378      *      * 
   368   -328   -235  -1758  -1225   2965  -1692   -362    166   -931     53    511  -1027  -1722   -706   -987   -780   -263    250   -346    108   663
     -   -149   -500    233     43   -381    399    106   -626    210   -466   -720    275    394     45     96    359    117   -369   -294   -249 
     -    -21  -6672  -7714   -894  -1115   -701  -1378      *      * 
   369   -208   -218  -1342   -800   -281  -1526   -292    143   -556   -190    515   -747  -1558   -161   -467   -591   -141   2278   -546   -314   664
     -   -149   -500    233     43   -381    399    106   -626    210   -466   -720    275    394     45     96    359    117   -369   -294   -249 
     -    -21  -6672  -7714   -894  -1115   -701  -1378      *      * 
   370   -222  -1155    -58    330  -1474   -976    125  -1193    454  -1304   -416     65  -1280   2743      4   -175   -155   -897  -1286   -943   665
     -   -149   -500    233     43   -381    399    106   -626    210   -466   -720    275    394     45     96    359    117   -369   -294   -249 
     -    -21  -6672  -7714   -894  -1115   -701  -1378      *      * 
   371   -208   -881   -391    143  -1117  -1267     39   -782    274   -980   -156    -80  -1013    335     19   1955   -145   -560  -1090   -783   666
     -   -149   -500    233     43   -381    399    106   -626    210   -466   -720    275    394     45     96    359    117   -369   -294   -249 
     -    -44  -5320  -7714  -1217   -811   -701  -1378      *      * 
   372   -249  -1021   -345    201  -1297  -1271     78   -981    409  -1140   -290    -36   1768    409   1399   -246   -177   -733  -1178   -872   671
     -   -149   -500    233     43   -381    399    106   -626    210   -466   -720    275    394     45     96    359    117   -369   -294   -249 
     -    -21  -6672  -7714   -894  -1115   -701  -1378      *      * 
   373   -221  -1066   -261    273  -1351  -1235    102  -1048    524  -1192   -327   2485  -1298    448    102   -199   -152   -592  -1220   -889   672
     -   -149   -500    233     43   -381    399    106   -626    210   -466   -720    275    394     45     96    359    117   -369   -294   -249 
     -    -21  -6672  -7714   -894  -1115   -701  -1378      *      * 
   374   -201   3922  -1216   -685   -371  -1474   -269     40   -459   -282    434   -669  -1091   -311   -658   -392   -145    154   -608   -375   673
     -   -149   -500    233     43   -381    399    106   -626    210   -466   -720    275    394     45     96    359    117   -369   -294   -249 
     -    -21  -6672  -7714   -894  -1115   -701  -1378      *      * 
   375   -231  -1120   -214    390  -1424  -1225    109  -1135    427  -1262   -384   2536  -1292    599    -16   -194   -163   -853  -1259   -925   674
     -   -149   -500    233     43   -381    399    106   -626    210   -466   -720    275    394     45     96    359    117   -369   -294   -249 
     -    -21  -6672  -7714   -894  -1115   -701  -1378      *      * 
   376   -203   -981   -303    235   -241  -1244    496   -911    484  -1081   -236    -10  -1304   2079    462   -207   -136   -666  -1158   1088   675
     -   -149   -500    233     43   -381    399    106   -626    210   -466   -720    275    394     45     96    359    117   -369   -294   -249 
     -    -21  -6672  -7714   -894  -1115   -701  -1378      *      * 
   377   -259  -1269   -205    345  -1643  -1227   1640  -1383    555  -1447   -531     77  -1286   1313   1936   -185   -185  -1056  -1353  -1020   676
     -   -149   -500    233     43   -381    399    106   -626    210   -466   -720    275    394     45     96    359    117   -369   -294   -249 
     -    -21  -6672  -7714   -894  -1115   -701  -1378      *      * 
   378   -216   -644   -629    -92   -753  -1354   2176   -422     59   -677     93   -259  -1063    316   -302   -353   -148   -256   -867   2381   677
     -   -149   -500    233     43   -381    399    106   -626    210   -466   -720    275    394     45     96    359    117   -369   -294   -249 
     -    -21  -6672  -7714   -894  -1115   -701  -1378      *      * 
   379   -203   -828   -423    109  -1043   1723    333   -699    229   -911    -99    -25  -1341    303   -182    124   -139   -347  -1049   -744   678
     -   -149   -500    233     43   -381    399    106   -626    210   -466   -720    275    394     45     96    359    117   -369   -294   -249 
     -    -21  -6672  -7714   -894  -1115   -701  -1378      *      * 
   380   -218   -106  -1696  -1157   1625  -1601   -370    279   -895     33    626   -965  -1201   -645   -946   -690   -150    367   3751   -136   679
     -   -149   -500    233     43   -381    399    106   -626    210   -466   -720    275    394     45     96    359    117   -369   -294   -249 
     -    -21  -6672  -7714   -894  -1115   -701  -1378      *      * 
   381   -135   -841   -475     65  -1043  -1313   3471   -708    269   -919   -111   -141  -1368    291     55   -304   -173   -505  -1036   -742   680
     -   -149   -500    233     43   -381    399    106   -626    210   -466   -720    275    394     45     96    359    117   -369   -294   -249 
     -    -21  -6672  -7714   -894  -1115   -701  -1378      *      * 
   382   -232   -693   -604    -82   -882  -1332    -59   -530    110   -777      5   -249   2431    157   -239   -351   -175   -351   -941   -668   681
     -   -149   -500    233     43   -381    399    106   -626    210   -466   -720    275    394     45     96    359    117   -369   -294   -249 
     -    -21  -6672  -7714   -894  -1115   -701  -1378      *      * 
   383   1594   -715   -525    129   -890  -1312    -15   -526    132   -644     22   -181  -1368    223   -259     42    703   -342   -957   -662   682
     -   -149   -500    233     43   -381    399    106   -626    210   -466   -720    275    394     45     96    359    117   -369   -294   -249 
     -    -21  -6672  -7714   -894  -1115   -701  -1378      *      * 
   384   -204   -563   -716   -180   -706  -1366    -91   -322    -23   -483    164   -322  -1034     73   -363   -377   2283   -167   -837   -567   683
     -   -149   -500    233     43   -381    399    106   -626    210   -466   -720    275    394     45     96    359    117   -369   -294   -249 
     -    -21  -6672  -7714   -894  -1115   -701  -1378      *      * 
   385    -93   -187  -1414   -875   -247  -1539   -317    185   -638   -156    545   -795  -1571   -182   -778   -609   -139   2293   -522   -293   684
     -   -149   -500    233     43   -381    399    106   -626    210   -466   -720    275    394     45     96    359    117   -369   -294   -249 
     -    -21  -6672  -7714   -894  -1115   -701  -1378      *      * 
   386   -199   3738  -1637  -1095   -154  -1577   -372    278   -836    105    624   -928  -1604   -601   -847   -662   -134    817   -455   -232   685
     -   -149   -500    233     43   -381    399    106   -626    210   -466   -720    275    394     45     96    359    117   -369   -294   -249 
     -    -21  -6672  -7714   -894  -1115   -701  -1378      *      * 
   387   -290  -1209   -281    273  -1564  -1263    120  -1282   2395  -1374   -480     20  -1319    627    155   -235    -75   -985  -1302   -997   686
     -   -149   -500    233     43   -381    399    106   -626    210   -466   -720    275    394     45     96    359    117   -369   -294   -249 
     -    -21  -6672  -7714   -894  -1115   -701  -1378      *      * 
   388    -89   -106  -1649  -1107   -150  -1582   -377   2413   -846     31    627   -936  -1608   -610   -912   -452   -136    378   -453   -231   687
     -   -149   -500    233     43   -381    399    106   -626    210   -466   -720    275    394     45     96    359    117   -369   -294   -249 
     -    -21  -6672  -7714   -894  -1115   -701  -1378      *      * 
   389   -110   -690   -591    -67   -884  -1324    -54   -523    104   -770     13   -238   2384    165   -254   -338   -162   -343   -945   -671   688
     -   -149   -500    233     43   -381    399    106   -626    210   -466   -720    275    394     45     96    359    117   -369   -294   -249 
     -    -44  -5320  -7714  -2024   -407   -701  -1378      *      * 
   390   -204   -841   -419    110  -1073  -1270     21   -732    235   -941   -124   -105   1943    305   -175    760   -144   -517  -1065   -763   701
     -   -149   -499    233     43   -380    399    106   -626    210   -466   -720    275    394     45     96    359    117   -369   -294   -249 
     -    -43  -5335  -7714  -1187   -835   -701  -1378      *      * 
   391   -211   -885   -390    142  -1125   1746     39   -789    278   -986   -162    -81  -1333    335    174    125   -148   -566  -1094   -788   706
     -   -149   -500    233     43   -381    399    106   -626    210   -466   -720    275    394     45     96    359    117   -369   -294   -249 
     -    -21  -6672  -7714   -894  -1115   -701  -1378      *      * 
   392   -204   3949  -1315   -782   -327  -1495   -298     89   -534   -240    469   -731  -1548   -380   -702   -570    100    198   -576   -349   707
     -   -149   -500    233     43   -381    399    106   -626    210   -466   -720    275    394     45     96    359    117   -369   -294   -249 
     -    -21  -6672  -7714   -894  -1115   -701  -1378      *      * 
   393   -201  -1114   -207    327  -1414  -1209    746  -1124    427  -1249   -369   1864  -1274    486    -34    991   -134   -544  -1261   -911   708
     -   -149   -500    233     43   -381    399    106   -626    210   -466   -720    275    394     45     96    359    117   -369   -294   -249 
     -    -21  -6672  -7714   -894  -1115   -701  -1378      *      * 
   394   -218   -156  -1546  -1004   -195  -1571   -349    225   -720   1876    581   -876  -1599   -532   -817   -654   -152    316   -485   -256   709
     -   -149   -500    233     43   -381    399    106   -626    210   -466   -720    275    394     45     96    359    117   -369   -294   -249 
     -    -57  -6672  -5107   -894  -1115   -701  -1378      *      * 
   395   -318  -1185   -336    227  -1543  -1287    117  -1254   2452  -1350   -466    -13  -1337    478    288   -271   -237   -970  -1268   -990   710
     -   -149   -500    233     43   -381    399    106   -626    210   -466   -720    275    394     45     96    359    117   -369   -294   -249 
     -    -22  -6637  -7679   -894  -1115   -661  -1444      *      * 
   396   -204    -49  -1868  -1325    244  -1622   -429   2452  -1036      4    685  -1062  -1642   -756  -1027   -722   -137    567   -403   -184   711
     -   -149   -500    233     43   -381    399    106   -626    210   -466   -720    275    394     45     96    359    117   -369   -294   -249 
     -    -21  -6672  -7714   -894  -1115   -701  -1378      *      * 
   397   -257   -189  -1556  -1028   2902  -1596   -321    173   -761   -155    534   -891  -1623   -558   -859   -682   -192    266   -401    -70   712
     -   -149   -500    233     43   -381    399    106   -626    210   -466   -720    275    394     45     96    359    117   -369   -294   -249 
     -    -21  -6672  -7714   -894  -1115   -701  -1378      *      * 
   398   -224  -1084   -249    282  -1379  -1231    104  -1082    416  -1219   -349   2502  -1296    454    202    -54   -156   -809  -1234   -903   713
     -   -149   -500    233     43   -381    399    106   -626    210   -466   -720    275    394     45     96    359    117   -369   -294   -249 
     -    -21  -6672  -7714   -894  -1115   -701  -1378      *      * 
   399   -238  -1088   -253    270  -1383  -1239     97  -1087    567  -1224   -356   2556  -1305    445    -10   -212   -170   -816  -1233   -908   714
     -   -149   -500    233     43   -381    399    106   -626    210   -466   -720    275    394     45     96    359    117   -369   -294   -249 
     -    -21  -6672  -7714   -894  -1115   -701  -1378      *      * 
   400   -232  -1059   -289    252  -1337  -1248     98  -1035    418  -1181   -320      3  -1308   2720    193   -214   -162   -774  -1207   -303   715
     -   -149   -500    233     43   -381    399    106   -626    210   -466   -720    275    394     45     96    359    117   -369   -294   -249 
     -    -21  -6672  -7714   -894  -1115   -701  -1378      *      * 
   401   -206  -1109   -212   1990  -1405  -1214    121  -1113    424   -299   -364    291  -1278    539    -33   -170   -139   -830  -1255   -909   716
     -   -149   -500    233     43   -381    399    106   -626    210   -466   -720    275    394     45     96    359    117   -369   -294   -249 
     -    -21  -6672  -7714   -894  -1115   -701  -1378      *      * 
   402   -207    480  -1805  -1263   2773  -1611   -404    511   -984    -19    665  -1025  -1633   -714   -996   -708   -140    414   -398   -159   717
     -   -149   -500    233     43   -381    399    106   -626    210   -466   -720    275    394     45     96    359    117   -369   -294   -249 
     -    -21  -6672  -7714   -894  -1115   -701  -1378      *      * 
   403   1983   -604   -664   -136   -784   -914    -84   -409      8   -672     98   -288  -1403    103   -346   -348   -143   -240   -887   -618   718
     -   -149   -500    233     43   -381    399    106   -626    210   -466   -720    275    394     45     96    359    117   -369   -294   -249 
     -    -21  -6672  -7714   -894  -1115   -701  -1378      *      * 
   404   1414  -1058   -245    376  -1337   -863    107  -1034    394  -1179   -314     34  -1286   1571    -58   -180     37   -765  -1219   -879   719
     -   -149   -500    233     43   -381    399    106   -626    210   -466   -720    275    394     45     96    359    117   -369   -294   -249 
     -    -21  -6672  -7714   -894  -1115   -701  -1378      *      * 
   405   -211   -160  -1510   -969   -207  -1560   -339    214   -700   1849    574   -853  -1589   -509   -808   -525   -145    309   -493   -264   720
     -   -149   -500    233     43   -381    399    106   -626    210   -466   -720    275    394     45     96    359    117   -369   -294   -249 
     -    -21  -6672  -7714   -894  -1115   -701  -1378      *      * 
   406   -123   -172  -1453   -912   -226  -1545   -324    197   -668   1792    561   -818  -1576   -473   -796   -353   -138    294   -507   -278   721
     -   -149   -500    233     43   -381    399    106   -626    210   -466   -720    275    394     45     96    359    117   -369   -294   -249 
     -    -21  -6672  -7714   -894  -1115   -701  -1378      *      * 
   407   1342   -663   -581    -46   -834  -1149    -40   -464     79   -715     64   -223  -1381    176   -300   1014   -132     80   -922   -636   722
     -   -149   -500    233     43   -381    399    106   -626    210   -466   -720    275    394     45     96    359    117   -369   -294   -249 
     -    -21  -6672  -7714   -894  -1115   -701  -1378      *      * 
   408   -158  -1148   -222    312  -1466  -1225    121  -1181    504  -1295   -410    291  -1289   2730     26   -188   -163   -890  -1278   -942   723
     -   -149   -500    233     43   -381    399    106   -626    210   -466   -720    275    394     45     96    359    117   -369   -294   -249 
     -    -21  -6672  -7714   -894  -1115   -701  -1378      *      * 
   409   -202   -635   -622    -86   -792  -1340    -54   -419     54   -315     95   -254  -1396    147   -311   1909   -138   -161   -893   -611   724
     -   -149   -500    233     43   -381    399    106   -626    210   -466   -720    275    394     45     96    359    117   -369   -294   -249 
     -    -21  -6672  -7714   -894  -1115   -701  -1378      *      * 
   410   -203   -110  -1641  -1100   -157  -1360   -378    475   -843    -69    622   -933  -1608   -607   -912   -668   -137   2320   -459   -236   725
     -   -149   -500    233     43   -381    399    106   -626    210   -466   -720    275    394     45     96    359    117   -369   -294   -249 
     -    -21  -6672  -7714   -894  -1115   -701  -1378      *      * 
   411   -207  -1186   -167    365  -1514  -1197   1076  -1242    467  -1340   -441   2209  -1263    598      1    410   -140   -932  -1313   -955   726
     -   -149   -500    233     43   -381    399    106   -626    210   -466   -720    275    394     45     96    359    117   -369   -294   -249 
     -    -21  -6672  -7714   -894  -1115   -701  -1378      *      * 
   412   -203  -1131   -202    376  -1435  -1208   2068  -1149    440  -1268     63    148  -1058   2176    -20   -160   -136   -858  -1272   -348   727
     -   -149   -500    233     43   -381    399    106   -626    210   -466   -720    275    394     45     96    359    117   -369   -294   -249 
     -    -21  -6672  -7714   -894  -1115   -701  -1378      *      * 
   413   -222   -706   -574    -64   -925   2020    -62   -575    103   -818    -29   -234  -1392    161   -256   -333   -173   -387   -969   -699   728
     -   -149   -500    233     43   -381    399    106   -626    210   -466   -720    275    394     45     96    359    117   -369   -294   -249 
     -    -57  -6672  -5107   -894  -1115   -701  -1378      *      * 
   414   -207   -128  -1574  -1037   2696  -1570   -328    248   -792    -26    604   -889  -1595   -560   -880   -433   -140    340   -410    380   729
     -   -149   -500    233     43   -381    399    106   -626    210   -466   -720    275    394     45     96    359    117   -369   -294   -249 
     -    -36  -5651  -7679  -1393   -691   -661  -1444      *      * 
   415   -225  -1255   -129   2210  -1613  -1192    149  -1358    497  -1431   -514    112  -1262    800     32   -150   -157  -1027  -1359  -1002   737
     -   -149   -500    233     43   -381    399    106   -626    210   -466   -720    275    394     45     96    359    117   -369   -294   -249 
     -    -21  -6672  -7714   -894  -1115   -701  -1378      *      * 
   416   1679   -464   -672   -299   -579  -1400   -134   -182   -151   -473    270   -408  -1448    -24   -465   -418    316    656   -755   -492   738
     -   -149   -500    233     43   -381    399    106   -626    210   -466   -720    275    394     45     96    359    117   -369   -294   -249 
     -    -21  -6672  -7714   -894  -1115   -701  -1378      *      * 
   417   -207   -106  -1667  -1125   -151  -1590   -385    300   -858    163    625   -949  -1615   -623   -919   -678   -141   2319   -455   -233   739
     -   -149   -500    233     43   -381    399    106   -626    210   -466   -720    275    394     45     96    359    117   -369   -294   -249 
     -    -42  -5401  -7714  -1724   -520   -701  -1378      *      * 
   418   -228   -309  -1173   -638    163  -1505    341     22   -447   -290    422   -643  -1538   -281   -667   -299   -161    134   -545   2954   749
     -   -149   -500    233     43   -381    399    106   -626    210   -466   -720    275    394     45     96    359    117   -369   -294   -249 
     -    -21  -6672  -7714   -894  -1115   -701  -1378      *      * 
   419   -210  -1345    -84   1416  -1744  -1168    353  -1517    546  -1545   -596    373  -1237   2173     64   -111   -142  -1144  -1427  -1047   750
     -   -149   -500    233     43   -381    399    106   -626    210   -466   -720    275    394     45     96    359    117   -369   -294   -249 
     -    -21  -6672  -7714   -894  -1115   -701  -1378      *      * 
   420   -204   -170  -1458   -917   -223  -1547   -326    201   -672   1793    564   -821  -1280   -476   -799   -620    104    298   -505   -277   751
     -   -149   -500    233     43   -381    399    106   -626    210   -466   -720    275    394     45     96    359    117   -369   -294   -249 
     -    -21  -6672  -7714   -894  -1115   -701  -1378      *      * 
   421   -204   -655   -602    -68   -822  -1333    169   -451     75   -705     72   -240  -1391    162   -292    -19   2230   -279   -912   -630   752
     -   -149   -500    233     43   -381    399    106   -626    210   -466   -720    275    394     45     96    359    117   -369   -294   -249 
     -    -21  -6672  -7714   -894  -1115   -701  -1378      *      * 
   422   -312  -1359   -232    393  -1791  -1252    153  -1546   1635  -1568   -632     65  -1306    860   1869   -218   -231  -1195  -1400  -1092   753
     -   -149   -500    233     43   -381    399    106   -626    210   -466   -720    275    394     45     96    359    117   -369   -294   -249 
     -    -21  -6672  -7714   -894  -1115   -701  -1378      *      * 
   423   -203   -120  -1607  -1064    179  -1576   -363    266   -810     70   3521   -911  -1602   -580   -890   -659   -136    356   -458   -229   754
     -   -149   -498    233     43   -381    399    105   -626    210   -466   -721    275    394     46     96    359    117   -369   -294   -249 
     -    -93  -4119  -7714  -2598   -260   -701  -1378      *      * 
   424   -204   3921  -1477   -937   -225  -1542   -332    192   -681   -144    556   -831  -1578   -490   -801   -621      4    291    374   -275   783
     -   -149   -500    233     43   -381    399    106   -626    210   -466   -720    275    394     45     96    359    117   -369   -294   -249 
     -    -21  -6672  -7714   -894  -1115   -701  -1378      *      * 
   425   -202   -536   -749   -213   -674  -1374   -104   -286    -57   -565    190   -208  -1428     46   -389   -388   2277     69   -816   -549   784
     -   -149   -500    233     43   -381    399    106   -626    210   -466   -720    275    394     45     96    359    117   -369   -294   -249 
     -    -21  -6672  -7714   -894  -1115   -701  -1378      *      * 
   426   -211    -85  -1754  -1211   -123  -1608   -405   2471   -924    131    649   -999  -1630   -679   -956   -702   -144    416   -435   -215   785
     -   -149   -500    233     43   -381    399    106   -626    210   -466   -720    275    394     45     96    359    117   -369   -294   -249 
     -    -21  -6672  -7714   -894  -1115   -701  -1378      *      * 
   427   -391  -1168   -467    116  -1524  -1358     77  -1216    822  -1326   -459   -101  -1398    423   2572   -361   -301   -956  -1243  -1004   786
     -   -149   -500    233     43   -381    399    106   -626    210   -466   -720    275    394     45     96    359    117   -369   -294   -249 
     -    -21  -6672  -7714   -894  -1115   -701  -1378      *      * 
   428   -202    553  -1532   -989   -191  -1560   -343    235   -738    -16   3511   -865  -1588   -526   -663   -638   -135    329   -482   -255   787
     -   -149   -499    233     43   -380    399    106   -626    210   -466   -720    275    394     45     96    359    117   -369   -294   -249 
     -    -56  -4909  -7714  -2001   -415   -701  -1378      *      * 
   429   -124   -608   -650   -116    -97  -1346    -67   -385     21   -648    120   -276  -1402    120   -339   1927   -137   -221   -871   -590   797
     -   -149   -500    233     43   -381    399    106   -626    210   -466   -720    275    394     45     96    359    117   -369   -294   -249 
     -    -21  -6672  -7714   -894  -1115   -701  -1378      *      * 
   430   -257   -189  -1556  -1028   2902  -1596   -321    173   -761   -155    534   -891  -1623   -558   -859   -682   -192    266   -401    -70   798
     -   -149   -500    233     43   -381    399    106   -626    210   -466   -720    275    394     45     96    359    117   -369   -294   -249 
     -    -21  -6672  -7714   -894  -1115   -701  -1378      *      * 
   431   -201    200  -1622  -1079   -158  -1578   -369    278   -824     76    621   -920  -1603   -322   -899   -661   -134   2288   -459   -235   799
     -   -149   -500    233     43   -380    399    106   -626    210   -466   -720    276    394     45     96    359    117   -369   -294   -249 
     -    -72  -4517  -7714  -1198   -826   -701  -1378      *      * 
   432   -248  -1265    -84    358  -1635  -1216    149  -1376   2312  -1442   -526     87  -1278    733    106    -67   -176  -1047  -1356  -1015   803
     -   -149   -498    233     43   -381    399    105   -626    210   -466   -721    275    394     45     97    360    117   -369   -294   -250 
     -    -82  -4305  -7714  -3867   -102   -701  -1378      *      * 
   433   -219   -767   -594   -117  -1084   2142   -149   -740     42   -972   -180   -272  -1417     92   -316   -108   -209   -519  -1136   -837   854
     -   -149   -500    233     43   -381    399    106   -626    210   -466   -720    275    394     45     96    359    117   -369   -294   -249 
     -    -21  -6672  -7714   -894  -1115   -701  -1378      *      * 
   434   -228   -145  -1721  -1167    222  -1625   -403    350   -901     34    837   -984  -1657   -660   -958   -702   -163    453   4276   -171   855
     -   -149   -500    233     43   -381    399    106   -626    210   -466   -720    275    394     45     96    359    117   -369   -294   -249 
     -    -21  -6672  -7714   -894  -1115   -701  -1378      *      * 
   435   -242   -914   -444     72  -1154   1946    -22   -807    314  -1006   -200   -139   -808    272    -58   -293   -189   -583  -1173   -834   856
     -   -149   -500    233     43   -381    399    106   -626    210   -466   -720    275    394     45     96    359    117   -369   -294   -249 
     -    -21  -6672  -7714   -894  -1115   -701  -1378      *      * 
   436   1942    175  -1120   -576   -197  -1471   -258    -13   -399   -328    384   -607  -1531   -244   -644   -343   -143    355   -706   -422   857
     -   -149   -500    233     43   -381    399    106   -626    210   -466   -720    275    394     45     96    359    117   -369   -294   -249 
     -    -21  -6672  -7714   -894  -1115   -701  -1378      *      * 
   437    -65   -535    -87   2067  -1576   -965    133  -1296    473  -1378     85     98  -1277    673    134   -144   -143   -971  -1420   -993   858
     -   -149   -500    233     43   -381    399    106   -626    210   -466   -720    275    394     45     96    359    117   -369   -294   -249 
     -    -57  -6672  -5107   -894  -1115   -701  -1378      *      * 
   438   -251   -189  -1492   -946   -106  -1594   -312    419   -694    -12    511   -848  -1629   -504   -825   -659   -185    249   -462   3079   859
     -   -149   -500    233     43   -381    399    106   -626    210   -466   -720    275    394     45     96    359    117   -369   -294   -249 
     -    -50  -6637  -5383   -894  -1115   -767  -1278      *      * 
   439   -245  -1243   -231    322  -1558  -1234   2203  -1265    595  -1352   -470     90   -653    516   1807   -189    -37   -958  -1378   -988   860
     -   -148   -498    233     43   -381    399    105   -627    210   -465   -719    275    394     45     96    359    117   -369   -294   -250 
     -    -80  -4354  -7651  -3680   -117   -633  -1493      *      * 
   440  -1493  -2060  -1854  -1254  -2815  -2040   -764  -2555    349  -2430  -1798  -1219  -1069   -422   3633  -1519  -1466  -2244  -2310  -2118   897
     -   -149   -500    233     43   -381    399    106   -626    210   -466   -720    275    394     45     96    359    117   -369   -294   -249 
     -    -21  -6672  -7714   -894  -1115   -701  -1378      *      * 
   441  -1117  -1942   -551   -507  -2433  -1638   -786  -2375   -217  -2327  -1699   -694   -993   3830   -430  -1096  -1190  -2022  -2368  -1888   898
     -   -149   -500    233     43   -381    399    106   -626    210   -466   -720    275    394     45     96    359    117   -369   -294   -249 
     -    -21  -6672  -7714   -894  -1115   -701  -1378      *      * 
   442   -287  -1413   1360    311  -1629   -984    723  -1303    331  -1402    494     41  -1388    398   -150   -239   1709   -987  -1701  -1097   899
     -   -149   -500    233     43   -381    399    106   -626    210   -466   -720    275    394     45     96    359    117   -369   -294   -249 
     -    -21  -6672  -7714   -894  -1115   -701  -1378      *      * 
   443   -952    231  -3329  -3021  -1375  -2422  -2438   1028  -2724   -547   -352  -2489  -2746  -2556  -2718  -1743  -1082   3195  -2402  -1978   900
     -   -149   -500    233     43   -381    399    106   -626    210   -466   -720    275    394     45     96    359    117   -369   -294   -249 
     -    -21  -6672  -7714   -894  -1115   -701  -1378      *      * 
   444   -479  -1114   -334   -907  -2228  -1239  -1223  -1718  -1186  -2127  -1466   -879  -1809  -1031  -1470   -638   3338  -1295  -2462  -2026   901
     -   -149   -500    233     43   -381    399    106   -626    210   -466   -720    275    394     45     96    359    117   -369   -294   -249 
     -    -21  -6672  -7714   -894  -1115   -701  -1378      *      * 
   445    119   -894   -887   -866  -2333  -1010  -1105  -2066   -949  -2264  -1483   -750  -1611   -254  -1211   2920   -489  -1429  -2521  -2060   902
     -   -149   -500    233     43   -381    399    106   -626    210   -466   -720    275    394     45     96    359    117   -369   -294   -249 
     -    -21  -6672  -7714   -894  -1115   -701  -1378      *      * 
   446   -352   -850  -1115   -729  -1089  -1378     89   -746   -380  -1005    277   -728  -1699   -443   -606   -552   2882   -548  -1474   -953   903
     -   -149   -500    233     43   -381    399    106   -626    210   -466   -720    275    394     45     96    359    117   -369   -294   -249 
     -    -21  -6672  -7714   -894  -1115   -701  -1378      *      * 
   447  -2089  -2190  -2567  -2787  -3372  -2253  -2663  -3607  -2895  -3590  -3215  -2612   4122  -2846  -2839  -2316  -2418  -3135  -2975  -3234   904
     -   -149   -500    233     43   -381    399    106   -626    210   -466   -720    275    394     45     96    359    117   -369   -294   -249 
     -    -21  -6672  -7714   -894  -1115   -701  -1378      *      * 
   448   -489   4752  -2110  -1633  -1152  -1519  -1032   -640   -755   -705   -494  -1306  -1926  -1012    256   -797   -647   -475  -1586  -1137   905
     -   -149   -500    233     43   -381    399    106   -626    210   -466   -720    275    394     45     96    359    117   -369   -294   -249 
     -    -21  -6672  -7714   -894  -1115   -701  -1378      *      * 
   449  -2315  -2029  -3135  -3016    407  -2856   -832  -1572  -2308   -761  -1174  -2395  -3060  -2210  -2186  -2504  -2349  -1718   5721    783   906
     -   -149   -500    233     43   -381    399    106   -626    210   -466   -720    275    394     45     96    359    117   -369   -294   -249 
     -    -21  -6672  -7714   -894  -1115   -701  -1378      *      * 
   450  -1158  -1044  -1285  -2135  -1129  -2528  -1887   3305  -2091   -428   -239  -2053  -2720  -1958  -2206  -1884  -1196    841  -2027  -1553   907
     -   -149   -500    233     43   -381    399    106   -626    210   -466   -720    275    394     45     96    359    117   -369   -294   -249 
     -    -21  -6672  -7714   -894  -1115   -701  -1378      *      * 
   451  -1243  -2442    160   3194  -2811  -1531   -660  -2638   -355  -2611  -1923   -290  -1927   -321   -275  -1072  -1264  -2260  -2674  -2077   908
     -   -149   -500    233     43   -381    399    106   -626    210   -466   -720    275    394     45     96    359    117   -369   -294   -249 
     -    -21  -6672  -7714   -894  -1115   -701  -1378      *      * 
   452   -681   -588  -2898  -2307   -302  -1705  -1324   1734  -1986   1868   1362  -1979  -2390  -1621  -1886  -1528   -734    886  -1139   -850   909
     -   -149   -500    233     43   -381    399    106   -626    210   -466   -720    275    394     45     96    359    117   -369   -294   -249 
     -    -22  -6672  -7496   -894  -1115   -701  -1378      *      * 
   453  -1078  -1685   -866   -854  -1105  -1681   4650  -2059   -505  -2068  -1545   -918  -2099   -759   -664  -1135   -613  -1766  -1518   -670   910
     -   -149   -500    233     43   -381    399    106   -626    210   -466   -720    275    394     45     96    359    117   -369   -294   -249 
     -    -21  -6671  -7713   -894  -1115   -699  -1380      *      * 
   454  -1516  -1466  -2786  -2547   -598  -2627  -1926    -42  -2140   2807    341  -2366  -1349  -1996  -2113  -2054  -1568   -404  -1726  -1416   911
     -   -149   -500    233     43   -381    399    106   -626    210   -466   -720    275    394     45     96    359    117   -369   -294   -249 
     -    -21  -6672  -7714   -894  -1115   -701  -1378      *      * 
   455   -457  -1841     91    133  -1913  -1342   2567  -2032    -35  -2059  -1295   2861  -1670    -22   -431   -639   -752  -1652  -2050  -1314   912
     -   -149   -500    233     43   -381    399    106   -626    210   -466   -720    275    394     45     96    359    117   -369   -294   -249 
     -    -21  -6672  -7714   -894  -1115   -701  -1378      *      * 
   456   -805  -1605   -317    -34  -2588   2999   -912  -2344   -609  -2450  -1726   -585  -1867   -630   -366   -840   -985  -1864  -2577  -2117   913
     -   -149   -500    233     43   -381    399    106   -626    210   -466   -720    275    394     45     96    359    117   -369   -294   -249 
     -    -21  -6672  -7714   -894  -1115   -701  -1378      *      * 
   457   -238  -1181  -1557  -1701  -2657  -1336  -1803  -2374  -1801  -2625  -2036  -1406   3750  -1715  -1912   -828   -988  -1791  -2788  -2529   914
     -   -149   -500    233     43   -381    399    106   -626    210   -466   -720    275    394     45     96    359    117   -369   -294   -249 
     -    -21  -6672  -7714   -894  -1115   -701  -1378      *      * 
   458  -1516  -1466  -2786  -2547   -598  -2627  -1926    -42  -2140   2807    341  -2366  -1349  -1996  -2113  -2054  -1568   -404  -1726  -1416   915
     -   -149   -500    233     43   -381    399    106   -626    210   -466   -720    275    394     45     96    359    117   -369   -294   -249 
     -    -21  -6672  -7714   -894  -1115   -701  -1378      *      * 
   459   -569  -1772   -484   -446  -2259  -1530   -707  -2092   -120  -2096  -1520   -608  -1926   3734   -323   -947  -1042  -1771  -2301  -1766   916
     -   -149   -500    233     43   -381    399    106   -626    210   -466   -720    275    394     45     96    359    117   -369   -294   -249 
     -    -21  -6672  -7714   -894  -1115   -701  -1378      *      * 
   460  -1794  -1725  -2902  -2741    355  -2547   -824  -1259  -2085  -1036   -939  -2159  -2821  -2005  -2003  -2035  -1893   -715   5629    704   917
     -   -149   -500    233     43   -381    399    106   -626    210   -466   -720    275    394     45     96    359    117   -369   -294   -249 
     -    -21  -6672  -7714   -894  -1115   -701  -1378      *      * 
   461  -1043  -1462  -3101  -2830   -453  -2873  -2162    284  -2416   2774    573  -2617  -2946  -2172  -2351  -2227  -1615    -97  -1777  -1513   918
     -   -149   -500    233     43   -381    399    106   -626    210   -466   -720    275    394     45     96    359    117   -369   -294   -249 
     -    -21  -6672  -7714   -894  -1115   -701  -1378      *      * 
   462  -1566  -2734   3673    -42  -3389   -866  -1100  -3425  -1372  -3388  -2783   -397  -2097   -831  -2088  -1357  -1706  -2905  -3241  -2640   919
     -   -149   -500    233     43   -381    399    106   -626    210   -466   -720    275    394     45     96    359    117   -369   -294   -249 
     -    -21  -6672  -7714   -894  -1115   -701  -1378      *      * 
   463  -1469  -2327  -1710   -766  -3005  -2108   -189  -2443   3073  -2186  -1474   -782  -2100    507   1652  -1355  -1232  -2176  -2107  -1893   920
     -   -149   -500    233     43   -381    399    106   -626    210   -466   -720    275    394     45     96    359    117   -369   -294   -249 
     -    -21  -6672  -7714   -894  -1115   -701  -1378      *      * 
   464   -787   -911  -2555  -2438  -1548  -1186  -2028    433  -2228   -973   -669  -1993  -2390  -2116  -2252  -1309   -989   3235  -2288  -1888   921
     -   -149   -500    233     43   -381    399    106   -626    210   -466   -720    275    394     45     96    359    117   -369   -294   -249 
     -    -21  -6672  -7714   -894  -1115   -701  -1378      *      * 
   465  -1889  -1616  -3706  -3313   -292  -3430  -2457    424  -2881   2807    775  -3123  -3252  -2440  -2737  -2750  -1867    184  -1767  -1548   922
     -   -149   -500    233     43   -381    399    106   -626    210   -466   -720    275    394     45     96    359    117   -369   -294   -249 
     -    -21  -6672  -7714   -894  -1115   -701  -1378      *      * 
   466   -249   -884   -735   -219  -1129  -1343   -262   -547    -19   -927     16   -370   -403    511   -372   -377   2421   -342  -1406   -931   923
     -   -149   -500    233     43   -381    399    106   -626    210   -466   -720    275    394     45     96    359    117   -369   -294   -249 
     -    -21  -6672  -7714   -894  -1115   -701  -1378      *      * 
   467  -1762  -2287  -1132  -1144  -2520  -2040  -1289  -2773   -740  -2625  -2183  -1302  -2433   4141   -881  -1765  -1840  -2519  -2457  -2076   924
     -   -149   -500    233     43   -381    399    106   -626    210   -466   -720    275    394     45     96    359    117   -369   -294   -249 
     -    -21  -6672  -7714   -894  -1115   -701  -1378      *      * 
   468  -1518  -1369  -3205  -2777   -371  -2959  -2023    643  -2278    742   4383  -2578  -2940  -2060  -2236  -2220  -1520     96  -1658  -1341   925
     -   -149   -500    233     43   -381    399    106   -626    210   -466   -720    275    394     45     96    359    117   -369   -294   -249 
     -    -21  -6672  -7714   -894  -1115   -701  -1378      *      * 
   469  -1815  -2026  -2479  -2749  -3578   3649  -2701  -3848  -3053  -3865  -3355  -2493  -2700  -2875  -2985  -2041  -2188  -3149  -3082  -3440   926
     -   -149   -500    233     43   -381    399    106   -626    210   -466   -720    275    394     45     96    359    117   -369   -294   -249 
     -    -21  -6672  -7714   -894  -1115   -701  -1378      *      * 
   470    480   -672  -1620  -1661  -2582   -895  -1647  -2271  -1717  -2575  -1771  -1124  -1605  -1513  -1841   3064   -429  -1459  -2821  -2477   927
     -   -149   -500    233     43   -381    399    106   -626    210   -466   -720    275    394     45     96    359    117   -369   -294   -249 
     -    -21  -6672  -7714   -894  -1115   -701  -1378      *      * 
   471  -2089  -2190  -2567  -2787  -3372  -2253  -2663  -3607  -2895  -3590  -3215  -2612   4122  -2846  -2839  -2316  -2418  -3135  -2975  -3234   928
     -   -149   -500    233     43   -381    399    106   -626    210   -466   -720    275    394     45     96    359    117   -369   -294   -249 
     -    -21  -6672  -7714   -894  -1115   -701  -1378      *      * 
   472   -285  -1476   -232    303  -1733   -924   2280  -1416    478  -1141   -621    304  -1379    467    841   1187   -122  -1074  -1726  -1124   929
     -   -149   -500    233     43   -381    399    106   -626    210   -466   -720    275    394     45     96    359    117   -369   -294   -249 
     -    -21  -6672  -7714   -894  -1115   -701  -1378      *      * 
   473    -48   -393  -1591  -1024   -422  -1725   -563   1367   -811    369    399   1496  -1794   -631   -982   -537   -270   1152   -904   -516   930
     -   -149   -500    233     43   -381    399    106   -626    210   -466   -720    275    394     45     96    359    117   -369   -294   -249 
     -    -21  -6672  -7714   -894  -1115   -701  -1378      *      * 
   474     67  -1507   -447     80  -1832  -1390   1425  -1499    516  -1552   -736   -153   1849    338   1506   -404   -391  -1175  -1780  -1240   931
     -   -149   -500    233     43   -381    399    106   -626    210   -466   -720    275    394     45     96    359    117   -369   -294   -249 
     -    -21  -6672  -7714   -894  -1115   -701  -1378      *      * 
   475   -899   4138  -3159  -2749   -957  -2376  -1962   2209  -2401   -236    -21  -2286  -2606  -2181  -2357  -1642   -976    914  -1864  -1466   932
     -   -149   -500    233     43   -381    399    106   -626    210   -466   -720    275    394     45     96    359    117   -369   -294   -249 
     -    -21  -6672  -7714   -894  -1115   -701  -1378      *      * 
   476   -425  -1013  -1661  -1792  -2558  -1187  -1802  -2565  -1897  -2800  -2098  -1367  -1878  -1746  -1993   3270   -814  -1808  -2742  -2368   933
     -   -149   -500    233     43   -381    399    106   -626    210   -466   -720    275    394     45     96    359    117   -369   -294   -249 
     -    -21  -6672  -7714   -894  -1115   -701  -1378      *      * 
   477   -425  -1013  -1661  -1792  -2558  -1187  -1802  -2565  -1897  -2800  -2098  -1367  -1878  -1746  -1993   3270   -814  -1808  -2742  -2368   934
     -   -149   -500    233     43   -381    399    106   -626    210   -466   -720    275    394     45     96    359    117   -369   -294   -249 
     -    -21  -6672  -7714   -894  -1115   -701  -1378      *      * 
   478  -1174   -944  -3241  -2756   -669  -2860  -2029    941  -2431    317   3280  -2489  -2848  -2154  -2401  -2055  -1162   2398  -1787  -1481   935
     -   -149   -500    233     43   -381    399    106   -626    210   -466   -720    275    394     45     96    359    117   -369   -294   -249 
     -    -21  -6672  -7714   -894  -1115   -701  -1378      *      * 
   479   -425  -1013  -1661  -1792  -2558  -1187  -1802  -2565  -1897  -2800  -2098  -1367  -1878  -1746  -1993   3270   -814  -1808  -2742  -2368   936
     -      *      *      *      *      *      *      *      *      *      *      *      *      *      *      *      *      *      *      *      * 
     -      *      *      *      *      *      *      *      *      0 
//
