# Supplementary material for: Emergence, development and diversification of the TGF-β signalling pathway within the animal kingdom
Source: BMC Evol Biol. 2009 Feb 3;9:28. doi: 10.1186/1471-2148-9-28 (PMC2657120; doi:10.1186/1471-2148-9-28)
Supplement: Additional file 5 — Sequences. All sequences and alignments are provided in the supplementary archive. [file 1471-2148-9-28-S5.zip › sequences/hmm_models/home_made/iSmad_ls.hmm]

HMMER2.0  [2.3.2]
NAME  ismads_muscle
LENG  386
ALPH  Amino
RF    no
CS    no
MAP   yes
COM   hmmbuild ismads_ls.hmm ismads_muscle.fasta
NSEQ  38
DATE  Sat May  3 13:07:13 2008
CKSUM 6538
XT      -8455     -4  -1000  -1000  -8455     -4  -8455     -4 
NULT      -4  -8455
NULE     595  -1558     85    338   -294    453  -1158    197    249    902  -1085   -142    -21   -313     45    531    201    384  -1998   -644 
HMM        A      C      D      E      F      G      H      I      K      L      M      N      P      Q      R      S      T      V      W      Y    
         m->m   m->i   m->d   i->m   i->i   d->m   d->d   b->m   m->e
         -211      *  -2879
     1  -1193  -1033  -3207  -2621   2794  -2686  -1280   -418    469    839   2109  -2188  -2709  -1891  -2129  -1768  -1129   -418  -1043   1693     7
     -   -149   -500    233     43   -381    399    106   -626    210   -466   -720    275    394     45     96    359    117   -369   -294   -249 
     -    -10  -7799  -8842   -894  -1115   -701  -1378   -211      * 
     2  -2771  -2991  -3755  -2719  -2531  -3439  -1776  -2214   -592   1445  -1625  -2546  -3497  -1482   3479  -2925  -2626  -2448  -2869  -2582     8
     -   -149   -500    233     43   -381    399    106   -626    210   -466   -720    275    394     45     96    359    117   -369   -294   -249 
     -    -10  -7799  -8842   -894  -1115   -701  -1378      *      * 
     3   -716  -2103   -598    -48  -2399  -1699   1997  -2124     61  -2108  -1206   -350    621   1270    958   1000   1237  -1252  -2306  -1649     9
     -   -149   -500    233     43   -381    399    106   -626    210   -466   -720    275    394     45     96    359    117   -369   -294   -249 
     -    -10  -7799  -8842   -894  -1115   -701  -1378      *      * 
     4   -788   -925  -1919   -923   1142  -2144   -922   -465   1402    296   2110  -1324  -2208   -949   1091  -1162   -726    874  -1345   -955    10
     -   -149   -500    233     43   -381    399    106   -626    210   -466   -720    275    394     45     96    359    117   -369   -294   -249 
     -    -10  -7799  -8842   -894  -1115   -701  -1378      *      * 
     5   -930  -2197   -854    825  -2468  -1424   1938  -2157    -71  -2176   1803   -581  -2001   -115   2450   -846    677  -1794  -2398  -1789    11
     -   -149   -500    233     43   -381    399    106   -626    210   -466   -720    275    394     45     96    359    117   -369   -294   -249 
     -     -8  -7991  -9033   -894  -1115   -701  -1378      *      * 
     6   -349   2449  -1472   -952  -2520    595  -1126  -2187   -841  -2329  -1500  -1087    758   -768    729   1620   1270  -1774  -2647  -2118    12
     -   -149   -500    233     43   -381    399    106   -626    210   -466   -720    275    394     45     96    359    117   -369   -294   -249 
     -     -8  -7991  -9033   -894  -1115   -701  -1378      *      * 
     7   -625  -2321    874   -185  -2631    766   -517  -2373    792  -2334  -1416   -494   1402   1201   -610    351   -554    360  -2514  -1839    13
     -   -149   -500    233     43   -381    399    106   -626    210   -466   -720    275    394     45     96    359    117   -369   -294   -249 
     -     -8  -8121  -9163   -894  -1115   -701  -1378      *      * 
     8    532   -883  -1979  -2536   -852  -2553  -1424   1075  -2182   1514    -89  -2129  -2606  -1848  -2062   -180    582   1459  -1357  -1009    14
     -   -149   -500    233     43   -381    399    106   -626    210   -466   -720    275    394     45     96    359    117   -369   -294   -249 
     -     -8  -8121  -9163   -894  -1115   -701  -1378      *      * 
     9     45   1924  -2606  -2012   -943  -2429  -1272   -476    264    283   -169  -1822  -2495  -1498  -1207    456   -930   2361  -1416  -1051    15
     -   -149   -500    233     43   -381    399    106   -626    210   -466   -720    275    394     45     96    359    117   -369   -294   -249 
     -     -8  -8121  -9163   -894  -1115   -701  -1378      *      * 
    10  -2210  -3214  -2417  -1552  -3896  -2942  -1152  -3388   2394  -3153  -2393  -1632    724   -722   2812    243  -2030  -3063  -3103  -2815    16
     -   -149   -500    233     43   -381    399    106   -626    210   -466   -720    275    394     45     96    359    117   -369   -294   -249 
     -     -8  -8121  -9163   -894  -1115   -701  -1378      *      * 
    11  -1165  -2853  -1480    610  -3307  -2425   -864  -2946   1200  -2803  -1955  -1066    621    875   3018  -1439  -1448  -2555  -2860  -2366    17
     -   -149   -500    233     43   -381    399    106   -626    210   -466   -720    275    394     45     96    359    117   -369   -294   -249 
     -     -8  -8121  -9163   -894  -1115   -701  -1378      *      * 
    12  -2662  -2260  -5088  -4545  -1507  -4611  -3600   2300  -4263   2387   -359  -4266  -4304  -1687  -4044  -3815  -2592    969  -2912  -2792    18
     -   -149   -500    233     43   -381    399    106   -626    210   -466   -720    275    394     45     96    359    117   -369   -294   -249 
     -     -8  -8121  -9163   -894  -1115   -701  -1378      *      * 
    13  -1669  -1649  -3465  -3035  -1103  -1913  -1881  -1157  -2562   1904   -778  -2609    983  -2376  -2490  -2143  -1693  -1155   4658  -1105    19
     -   -149   -500    233     43   -381    399    106   -626    210   -466   -720    275    394     45     96    359    117   -369   -294   -249 
     -     -8  -8121  -9163   -894  -1115   -701  -1378      *      * 
    14    354  -2086  -1234   -663  -2385   1067   -808  -2023    768  -2129  -1318   -895  -2221   -421   2135   -796  -1044   1246  -2423  -1887    20
     -   -149   -500    233     43   -381    399    106   -626    210   -466   -720    275    394     45     96    359    117   -369   -294   -249 
     -     -8  -8121  -9163   -894  -1115   -701  -1378      *      * 
    15   -959  -1543  -1392   -846  -1624  -1581   -871  -1229   -696    643   -737  -1027    494   1527  -1070   1806   -909  -1046   2519  -1442    21
     -   -149   -500    233     43   -381    399    106   -626    210   -466   -720    275    394     45     96    359    117   -369   -294   -249 
     -     -8  -8121  -9163   -894  -1115   -701  -1378      *      * 
    16  -1226  -2568  -1128   -537  -2934  -1586   -709  -2624   1675  -2550  -1673    819  -2233   -262   2520    311  -1141  -2222  -2679   1346    22
     -   -149   -500    233     43   -381    399    106   -626    210   -466   -720    275    394     45     96    359    117   -369   -294   -249 
     -   -152  -8121  -3377   -894  -1115   -701  -1378      *      * 
    17   1037   1617  -2762  -2155   1321  -1384  -1224   1088    448   -136     -1  -1861    421  -1556  -1812  -1442    672    187  -1251   -896    23
     -   -149   -500    233     43   -381    399    106   -626    210   -466   -720    275    394     45     96    359    117   -369   -294   -249 
     -     -9  -7978  -9020   -894  -1115  -1286   -762      *      * 
    18   -677  -1633  -1665  -1258  -2073   1823  -1272   1311    268  -1900  -1172  -1332   2300  -1042  -1351  -1225  -1126  -1369  -2352  -1909    24
     -   -149   -500    233     43   -381    399    106   -626    210   -466   -720    275    394     45     96    359    117   -369   -294   -249 
     -    -31  -7978  -5866   -894  -1115  -1286   -762      *      * 
    19   -482  -2231   -634   1352  -2519    362    620  -2246   -108  -2238  -1342   1707   1355    -53   -613   -744   -793    406  -2446  -1782    25
     -   -149   -500    233     43   -381    399    106   -626    210   -466   -720    275    394     45     96    359    117   -369   -294   -249 
     -    -40  -7956  -5422   -894  -1115  -1354   -716      *      * 
    20  -1796  -3450   2123   2311  -3729  -2121  -1243  -3554  -1188  -3474  -2666   -735   1747   -861  -1853  -1560    705  -3071  -3662  -2819    26
     -   -150   -502    235     45   -383    404    108   -628    210   -468   -722    276    392     43     96    359    117   -368   -296   -250 
     -   -638  -1941  -3367  -2916   -205  -1085   -920      *      * 
    21   -833  -1948   -734   1806  -2186    776   -551   1440   -200  -1949  -1118   -542  -1942   -153    -15    691   -785  -1533  -2249  -1653    38
     -   -149   -500    233     43   -381    399    106   -626    210   -466   -720    275    394     45     96    359    117   -369   -294   -249 
     -     -9  -7839  -8882   -894  -1115  -1655   -551      *      * 
    22    -91  -2687   1311   1185  -2997   2123   -737  -2766   -441  -2709  -1824   -510  -2106   -309    975  -1014  -1138  -2312  -2887  -2158    39
     -   -149   -500    233     43   -381    399    106   -626    210   -466   -720    275    394     45     96    359    117   -369   -294   -249 
     -     -9  -7839  -8882   -894  -1115  -1655   -551      *      * 
    23   -291  -1787   -798   -249   1062   1070   -478  -1623   1664  -1747   -927   -518  -1883   1234   -604    -79   -684      8  -2074  -1498    40
     -   -149   -500    233     43   -381    399    106   -626    210   -466   -720    275    394     45     96    359    117   -369   -294   -249 
     -   -225  -7839  -2836   -894  -1115  -1655   -551      *      * 
    24   -691   1291  -1054   -497  -1521    568   -562  -1131   -294  -1346   -593   -693  -1919   1007    247    291   -646   -921   4184  -1272    41
     -   -149   -500    233     43   -381    399    106   -626    210   -466   -720    275    394     45     96    359    117   -369   -294   -249 
     -   -200  -7625  -3009   -894  -1115  -2045   -401      *      * 
    25   -671   4500    931  -1327  -2838    581  -1586  -2536  -1532  -2724  -1897  -1243  -2109  -1321  -1891   1157   -952  -1903  -3023  -2572    42
     -   -149   -500    233     43   -381    399    106   -626    210   -466   -720    275    394     45     96    359    117   -369   -294   -249 
     -    -12  -7438  -8480   -894  -1115  -2283   -332      *      * 
    26   -627   2811    384   2141  -1994   -626   -337  -1663    -12  -1760   1068   -304  -1724     62   -498   -575   -579  -1343  -2060  -1452    43
     -   -149   -500    233     43   -381    399    106   -626    210   -466   -720    275    394     45     96    359    117   -369   -294   -249 
     -   -686  -7438  -1423   -894  -1115  -2283   -332      *      * 
    27   -824  -1163  -1841  -1696  -1410   2431  -1460   -954  -1533   1627   -725  -1515  -2177  -1463  -1657  -1108  -1013   -866  -1946  -1530    44
     -   -149   -500    233     43   -381    399    106   -626    210   -466   -720    275    394     45     96    359    117   -369   -294   -249 
     -    -20  -6771  -7814   -894  -1115  -2776   -228      *      * 
    28    777   -966   -695   -189  -1166    744   -248   -741    897    742   -242   -362  -1558     29   -339   -428   -293   -532  -1421   -943    45
     -   -149   -500    233     43   -381    399    105   -626    211   -466   -721    275    395     45     96    360    117   -370   -295   -250 
     -  -1936   -446  -7814    -79  -4226  -2776   -228      *      * 
    29    234  -1455   -221   1132  -1868  -1237    -75  -1563    276  -1622   -760    -29    765    339   -208    723   1235  -1176  -1880  -1261    47
     -   -148   -500    233     43   -381    398    105   -626    211   -466   -721    276    394     46     96    360    117   -369   -295   -250 
     -  -1936   -485  -5389    -81  -4191  -2776   -228      *      * 
    30   -343  -1218   -490    -10  -1516  -1348   -174  -1135    206  -1304   -523   1035   2028    175    539   -374   -325    437  -1651  -1124    49
     -   -149   -500    233     43   -381    399    106   -626    210   -466   -720    275    394     45     96    359    117   -369   -294   -249 
     -    -20  -6743  -7785   -894  -1115  -2790   -225      *      * 
    31    987  -1710    -34   1544  -2032   -324      8  -1757   1088  -1749   -862     78  -1394    444   -102    142   -299  -1345  -1955  -1293    50
     -   -149   -500    234     43   -381    399    105   -626    211   -466   -721    275    394     45     96    359    117   -368   -295   -250 
     -  -1907   -456  -7785    -81  -4191  -2790   -225      *      * 
    32   -270   -751   -816   -261   -810  -1470   -220    518    451    386     66   -417    381    -15   -439   1146   -215   -213  -1144   -690    52
     -   -149   -500    233     43   -381    399    106   -626    210   -466   -720    275    394     45     96    359    117   -369   -294   -249 
     -   -270  -6743  -2632   -894  -1115  -2790   -225      *      * 
    33   -343  -1630    140    415  -2029    866    -24  -1754    324  -1765   -904   1259    460   1727   -161   -247   -326  -1341  -1982  -1327    53
     -   -149   -500    233     43   -381    399    106   -626    210   -466   -720    275    394     45     96    359    117   -369   -294   -249 
     -   -334  -6497  -2356   -894  -1115  -2894   -208      *      * 
    34    732  -1406   -217    266  -1703  -1234   1437  -1374   1891  -1416   -609     31  -1360    521    442   -276   -266  -1056  -1623  -1085    54
     -   -148   -500    233     43   -381    399    107   -626    210   -466   -721    275    394     45     96    359    118   -369   -294   -249 
     -  -1357   -730  -7235   -135  -3482  -2993   -194      *      * 
    35   -146  -1206    -52   1011  -1382  -1139    769  -1044    522     35   -344    146  -1251    891     79    720    -87   -755  -1470   -890    56
     -   -149   -500    233     43   -381    399    106   -626    210   -466   -720    275    394     45     96    359    117   -369   -294   -249 
     -   -349  -6193  -2314   -894  -1115  -2993   -194      *      * 
    36    -51  -1071    171   1315  -1401    263    147  -1037    440  -1181   -379    229   -330    517    -19    -31    -43    -44  -1509   -925    57
     -   -149   -500    233     44   -381    399    106   -626    210   -466   -721    275    394     45     96    360    117   -369   -295   -249 
     -  -1045  -1773  -2166  -1437   -665  -3071   -183      *      * 
    37   2184   -142   -705   -655  -1177   -459   -640   -398   -588   -935   -444   -404  -1046   -523   -749    148     82    -97  -1538  -1155    61
     -   -148   -500    233     43   -381    399    106   -626    210   -466   -720    275    394     45     96    359    117   -369   -294   -249 
     -   -697  -3468  -1773  -2032   -405  -3136   -174      *      * 
    38   -401  -1243    699   2252  -1545   -756     15  -1215    244  -1398   -830    309  -1148    295   -120   -332   -446   -967  -1563  -1080    70
     -   -149   -500    233     43   -381    399    106   -626    210   -466   -720    275    394     45     96    359    117   -369   -294   -249 
     -    -51  -5422  -6465   -894  -1115   -389  -2080      *      * 
    39    710  -2250    733    -58  -2568  -1735   1780  -2318   1125  -2264  -1341   1008   1334   1120   -500   -656   -718  -1871  -2433  -1749    71
     -   -149   -500    233     43   -381    399    106   -626    210   -466   -720    275    394     45     96    359    117   -369   -294   -249 
     -     -9  -7894  -8936   -894  -1115  -1667   -546      *      * 
    40   1063  -2395     45   1750  -2711   -850   -528  -2467   -154  -2414  -1503   -429  -1937   1593   -676   1180   -863  -2018  -2589  -1891    72
     -   -149   -500    233     43   -381    399    106   -626    210   -466   -720    275    394     45     96    359    117   -369   -294   -249 
     -     -9  -7894  -8936   -894  -1115  -1667   -546      *      * 
    41  -1065  -1002  -2738    437   -845  -2542  -1371   -303  -1855   1724   2212  -1948  -2575   -272  -1878  -1602  -1004   1606  -1438  -1100    73
     -   -149   -500    233     43   -381    399    106   -626    210   -466   -720    275    394     45     96    359    117   -369   -294   -249 
     -     -9  -7894  -8936   -894  -1115  -1667   -546      *      * 
    42   -784  -2229   -640   1033    716  -1755   -402  -2289   1650  -2239  -1321   -393    800   1230   1163   -212   -720  -1851  -2408  -1740    74
     -   -149   -500    233     43   -381    399    106   -626    210   -466   -720    275    394     45     96    359    117   -369   -294   -249 
     -     -9  -7894  -8936   -894  -1115   -813  -1215      *      * 
    43   2265  -2170   -890   -382  -2662  -1869   -694  -2385    887  -2391  -1496   1003     91   -259   -786    157    -54  -1943  -2600  -1961    75
     -   -149   -500    233     43   -381    399    106   -626    210   -466   -720    275    394     45     96    359    117   -369   -294   -249 
     -     -8  -8045  -9087   -894  -1115  -1243   -792      *      * 
    44   1553  -2146    965    105  -2359  -1915   1579  -2041   -299    869  -1274   -601    545   -228   -791   -888   -899  -1711  -2402  -1782    76
     -   -149   -500    233     43   -381    399    106   -626    210   -466   -720    275    394     45     96    359    117   -369   -294   -249 
     -     -8  -8045  -9087   -894  -1115  -1243   -792      *      * 
    45    953  -1799  -1024   -478  -1969  -1950   -665  -1600   -357  -1763   -969   1114  -2051   1183   -158   -897   1133   1647  -2129  -1583    77
     -   -149   -500    233     43   -381    399    106   -626    210   -466   -720    275    394     45     96    359    117   -369   -294   -249 
     -     -8  -8045  -9087   -894  -1115  -1243   -792      *      * 
    46   -967  -2322   -784   -276  -2601    390   3448  -2336   1622  -2321  -1435     60  -2022   -140   -586    106   -904  -1937  -2508    762    78
     -   -149   -500    233     43   -381    399    106   -626    210   -466   -720    275    394     45     96    359    117   -369   -294   -249 
     -     -8  -8045  -9087   -894  -1115  -1243   -792      *      * 
    47    931   -379   -729   -186  -2587  -1829   -506  -2322   1040  -2293  -1382    973  -1931   1842   -581   1534   -798  -1893  -2480  -1815    79
     -   -149   -500    233     43   -381    399    106   -626    210   -466   -720    275    394     45     96    359    117   -369   -294   -249 
     -     -8  -8045  -9087   -894  -1115  -1243   -792      *      * 
    48  -2354  -2010  -4750  -4171  -1298  -4172  -3096    797  -3858   2460   2292  -3825  -3950  -3286  -3626  -3332   -755   1250  -2542  -2386    80
     -   -149   -500    233     43   -381    399    106   -626    210   -466   -720    275    394     45     96    359    117   -369   -294   -249 
     -     -8  -8045  -9087   -894  -1115  -1243   -792      *      * 
    49   -423   -839  -3093  -2474    682  -2506  -1366    850    571   1677    -20  -2073    792  -1785  -2002  -1581   -919    881  -1299   -954    81
     -   -149   -500    233     43   -381    399    106   -626    210   -466   -720    275    394     45     96    359    117   -369   -294   -249 
     -     -8  -8045  -9087   -894  -1115  -1243   -792      *      * 
    50   1045  -1880  -1355   -585  -2065  -2161   -834  -1609   2737  -1818   1906   -984  -2258   -498   -694  -1150  -1038   -604  -2215  -1727    82
     -   -149   -500    233     43   -381    399    106   -626    210   -466   -720    275    394     45     96    359    117   -369   -294   -249 
     -     -8  -8045  -9087   -894  -1115  -1243   -792      *      * 
    51  -1275  -2630  -1149   1008  -3032  -2177   -706  -2714   2717  -2608  -1733   -819  -2255   -257   1373    317   -394  -2303  -2708  -2145    83
     -   -149   -500    233     43   -381    399    106   -626    210   -466   -720    275    394     45     96    359    117   -369   -294   -249 
     -     -8  -8045  -9087   -894  -1115  -1243   -792      *      * 
    52   -421   -954    689  -1926   1787  -2408  -1234   1249  -1684   1352   -132    942  -2468  -1442  -1755  -1458   -910   -342  -1393  -1020    84
     -   -149   -500    233     43   -381    399    106   -626    210   -466   -720    275    394     45     96    359    117   -369   -294   -249 
     -     -8  -8045  -9087   -894  -1115   -443  -1921      *      * 
    53  -1288  -2703  -1001   1432  -3073    370   -774  -2784   2425  -2691  -1803   1098  -2273   -326    901  -1158  -1211  -2356  -2812  -2198    85
     -   -149   -500    233     43   -381    399    106   -626    210   -466   -720    275    394     45     96    359    117   -369   -294   -249 
     -     -7  -8170  -9212   -894  -1115   -701  -1378      *      * 
    54    467  -2466    370   1998  -2783    516   -606  -2536    840  -2481  -1560    928  -2030   -151   -721   -858    489  -2086  -2650  -1959    86
     -   -149   -500    233     43   -381    399    106   -626    210   -466   -720    275    394     45     96    359    117   -369   -294   -249 
     -     -7  -8170  -9212   -894  -1115   -701  -1378      *      * 
    55   -904   1937   -753    706  -2689  -1878   -535  -2437   1105  -2384  -1459   1339  -1971   1767    473    563    566  -1991  -2553  -1873    87
     -   -149   -500    233     43   -381    399    106   -626    210   -466   -720    275    394     45     96    359    117   -369   -294   -249 
     -     -7  -8170  -9212   -894  -1115   -701  -1378      *      * 
    56   -234  -2109   -926   -380  -2368    945   -649  -2050   -277    -97  -1269   -660  -2051   2246   -165   1226    141  -1709  -2398  -1788    88
     -   -149   -500    233     43   -381    399    106   -626    210   -466   -720    275    394     45     96    359    117   -369   -294   -249 
     -     -7  -8170  -9212   -894  -1115   -701  -1378      *      * 
    57  -1480  -1323  -3545  -2934  -1069  -3029  -1891   -454  -2578   2244    713  -2581  -3035    842  -2472  -2115    738   1327  -1768  -1462    89
     -   -149   -500    233     43   -381    399    106   -626    210   -466   -720    275    394     45     96    359    117   -369   -294   -249 
     -     -7  -8220  -9263   -894  -1115   -701  -1378      *      * 
    58    659   1861    230   1306  -1660  -2144   1579  -1259   -688    693   -757  -1009  -2225   -601  -1085  -1101   -918  -1076   1635    943    90
     -   -149   -500    233     43   -381    399    106   -626    210   -466   -720    275    394     45     96    359    117   -369   -294   -249 
     -     -7  -8220  -9263   -894  -1115   -701  -1378      *      * 
    59   -365  -2454   -867   1700  -2763   -177   -647  -2505    881  -1460   1426    674  -2080   1009   -738    211    224   -405  -2644  -1969    91
     -   -149   -500    233     43   -381    399    106   -626    210   -466   -720    275    394     45     96    359    117   -369   -294   -249 
     -     -7  -8357  -9399   -894  -1115   -701  -1378      *      * 
    60  -1185  -1682   1455    399    623  -2351  -1080  -1308  -1018   1594   -847  -1260    665   -899  -1388  -1350  -1127  -1151  -1958   1184    92
     -   -149   -500    233     43   -381    399    106   -626    210   -466   -720    275    394     45     96    359    117   -369   -294   -249 
     -     -7  -8357  -9399   -894  -1115   -701  -1378      *      * 
    61   -111   -999  -3359  -2733    766  -2684  -1549    901  -2358   2010   -198  -2285    497  -2007   -952    -12  -1092    111  -1455  -1110    93
     -   -149   -500    233     43   -381    399    106   -626    210   -466   -720    275    394     45     96    359    117   -369   -294   -249 
     -     -7  -8357  -9399   -894  -1115   -701  -1378      *      * 
    62    352  -2438    672   2260  -2735  -2001   -666  -2469   -257   -232   1286   -646  -2096   1314   -218   -914   -963  -2047  -2636  -1968    94
     -   -149   -500    233     43   -381    399    106   -626    210   -466   -720    275    394     45     96    359    117   -369   -294   -249 
     -     -7  -8357  -9399   -894  -1115   -701  -1378      *      * 
    63   1962   2066  -1556   -994  -2797  -2271  -1133  -2452   -634  -2535  -1708  -1193    444   1826   1771  -1291  -1294  -2089  -2798  -2266    95
     -   -149   -500    233     43   -381    399    106   -626    210   -466   -720    275    394     45     96    359    117   -369   -294   -249 
     -     -7  -8357  -9399   -894  -1115   -701  -1378      *      * 
    64    222  -1075  -3279  -2664  -1031  -2731  -1597   -482  -2318    756   1877  -2285  -2782   1018  -2218  -1807    419   2332  -1546  -1199    96
     -   -149   -500    233     43   -381    399    106   -626    210   -466   -720    275    394     45     96    359    117   -369   -294   -249 
     -     -7  -8357  -9399   -894  -1115   -701  -1378      *      * 
    65  -1015  -2464    782   1865  -2774  -1990   1637     39   -236   -337  -1556    791  -2084   -195    554    436   -954  -2080  -2653  -1976    97
     -   -149   -500    233     43   -381    399    106   -626    210   -466   -720    275    394     45     96    359    117   -369   -294   -249 
     -     -7  -8357  -9399   -894  -1115   -701  -1378      *      * 
    66   1146   1152  -3374  -2860  -1582  -1212  -1959  -1103  -2555    457   -809  -2374  -2821  -2252  -2507   2380  -1315    734  -2057  -1714    98
     -   -149   -500    233     43   -381    399    106   -626    210   -466   -720    275    394     45     96    359    117   -369   -294   -249 
     -    -53  -8357  -4914   -894  -1115   -701  -1378      *      * 
    67  -1030  -2473   -890     27  -2794  -2001    603  -2533   1721   -563  -1565    963    485   -190   1499   -914   1188  -2096  -2650  -1984    99
     -   -149   -500    233     43   -381    399    106   -626    210   -466   -720    275    394     45     96    359    117   -369   -294   -249 
     -     -7  -8311  -9353   -894  -1115   -559  -1638      *      * 
    68    298  -2479    502   -371  -2777   2162   -714  -2509   -315  -2489  -1585   -678    505   1056    -80   -964  -1016  -2091  -2685    868   100
     -   -149   -500    233     43   -381    399    106   -626    210   -466   -720    275    394     45     96    359    117   -369   -294   -249 
     -     -7  -8357  -9399   -894  -1115   -701  -1378      *      * 
    69   -131   2012   -201   -436  -2518   1282   -721  -2211   -344  -2263  -1397    766    311   -296   -263   1001   -266    256  -2522  -1897   101
     -   -149   -500    233     43   -381    399    106   -626    210   -466   -720    275    394     45     96    359    117   -369   -294   -249 
     -    -52  -8357  -4941   -894  -1115   -701  -1378      *      * 
    70    780   1809   1628  -1177  -1456  -2308  -1055    626  -1028  -1313   1254   -378   -155   -910    421  -1289    287   -438   1618  -1388   102
     -   -149   -500    233     43   -381    399    106   -626    210   -466   -720    275    394     45     96    359    117   -369   -294   -249 
     -   -159  -8312  -3308   -894  -1115   -956  -1045      *      * 
    71   -899  -2337   -757    501  -2644  -1876   -536  -2384   -119   -478  -1430   1763    824   1178   1013    974   -838  -1035  -2528  -1855   103
     -   -149   -500    233     43   -381    399    106   -626    210   -466   -720    275    394     45     96    359    117   -369   -294   -249 
     -     -8  -8161  -9203   -894  -1115  -1544   -606      *      * 
    72    216   1216   -910   -360    621   -384   -620  -1933   -265  -2023  -1181    993  -2031   1066   -164   1448    864  -1614  -2319  -1718   104
     -   -149   -500    233     43   -381    399    106   -626    210   -466   -720    275    394     45     96    359    117   -369   -294   -249 
     -     -8  -8161  -9203   -894  -1115  -1544   -606      *      * 
    73   -357    251    353   -505  -2044    120   -706  -1682   -402  -1209  -1036   -761   2236   -341   1521   -935   -873    201  -2196  -1641   105
     -   -149   -500    233     43   -381    399    106   -626    210   -466   -720    275    394     45     96    359    117   -369   -294   -249 
     -     -8  -8161  -9203   -894  -1115  -1544   -606      *      * 
    74    655   5103  -3907  -3974  -4090  -2122  -3428  -3826  -3811  -4100  -3216   1203  -2892  -3429  -3697    540  -1661  -2819  -4348  -4178   106
     -   -149   -500    233     43   -381    399    106   -626    210   -466   -720    275    394     45     96    359    117   -369   -294   -249 
     -   -135  -8161  -3545   -894  -1115  -1544   -606      *      * 
    75  -2652  -2206  -5159  -4663  -1637  -4756  -3881   1439  -4445   1606   2209  -4417  -4414  -3875  -4263  -3998  -2593   2550  -3129  -2999   107
     -   -149   -500    233     43   -381    399    106   -626    210   -466   -720    275    394     45     96    359    117   -369   -294   -249 
     -     -8  -8034  -9076   -894  -1115  -1871   -461      *      * 
    76   -919    316  -2542  -1947    -22  -2371  -1198   -406  -1680    573   1674  -1757   1720    332   -417  -1420   1542   -313  -1333    843   108
     -   -149   -500    233     43   -381    399    106   -626    210   -466   -720    275    394     45     96    359    117   -369   -294   -249 
     -     -8  -8034  -9076   -894  -1115  -1871   -461      *      * 
    77   -704   2229  -3949  -3366    -75  -3260  -2229   2166  -3015   1345   -425  -2906  -3252  -2659  -2852  -2380  -1491   1768  -2034  -1691   109
     -   -149   -500    233     43   -381    399    106   -626    210   -466   -720    275    394     45     96    359    117   -369   -294   -249 
     -   -183  -8034  -3119   -894  -1115  -1871   -461      *      * 
    78   1089  -1802  -1402   -210  -2849  -1831  -1293  -2546  -1033  -2662  -1808  -1139   2719   -932  -1463   1279    503  -2019  -2934  -2398   110
     -   -149   -500    233     43   -381    399    106   -626    210   -466   -720    275    394     45     96    359    117   -369   -294   -249 
     -   -307  -7861  -2415   -894  -1115  -2194   -356      *      * 
    79    135  -1954   -538     18  -2238   -568   -268  -1947   1302  -1951  -1065   -276    609    173   1816    198   -564  -1559   1924  -1528   111
     -   -149   -500    233     43   -381    399    106   -626    210   -466   -720    275    394     45     96    359    117   -369   -294   -249 
     -    -11  -7565  -8607   -894  -1115  -2562   -268      *      * 
    80    141  -2050    643   1003  -2367  -1556   -218  -2116    753  -2064  -1141   -193   -521    241    327   1436    656  -1670  -2235  -1554   112
     -   -149   -500    233     43   -381    399    106   -626    210   -466   -720    275    394     45     96    359    117   -369   -294   -249 
     -    -11  -7565  -8607   -894  -1115  -2562   -268      *      * 
    81   -588  -1932   -486    887  -2202   -717   1344  -1917   1481    363  -1035   -238  -1673    729   -336    393   -527   -117  -2145  -1496   113
     -   -149   -500    233     43   -381    399    106   -626    210   -466   -720    275    394     45     96    359    117   -369   -294   -249 
     -    -11  -7565  -8607   -894  -1115  -2562   -268      *      * 
    82   -654  -2077   1752    476  -2375  -1596   -280  -2110    127    234  -1176   -238   1079   1077    726   -539   -595  -1687  -2269  -1598   114
     -   -147   -500    232     42   -384    401    107   -629    208   -463   -723    273    398     47     98    359    114   -369   -297   -252 
     -  -2050   -404  -8607  -2426   -297  -1197   -827      *      * 
    83   -772  -1793   -839   -288    133    -72   2650  -1608   -186    -90   -926   -556    -99   1319    875    183   -711   -553  -2078  -1506   131
     -   -149   -500    233     43   -381    399    106   -626    210   -466   -720    275    394     45     96    359    117   -369   -294   -249 
     -     -9  -7909  -8951   -894  -1115  -2114   -379      *      * 
    84   -770  -2190   -639    -87  -2494   -217   2154   -913   1119  -2196    876   -393   -488   1603   1540   -232   -708  -1803  -2381  -1716   132
     -   -149   -500    233     43   -381    399    106   -626    210   -466   -720    275    394     45     96    359    117   -369   -294   -249 
     -     -9  -7909  -8951   -894  -1115  -2114   -379      *      * 
    85   -263  -2064   -693   -143  -2325    128   -437  -2029   2480  -2057    525   -438   -572     -2    189    161   -524   -617  -2293  -1657   133
     -   -149   -500    233     43   -381    399    106   -626    210   -466   -720    275    394     45     96    359    117   -369   -294   -249 
     -     -9  -7909  -8951   -894  -1115  -2114   -379      *      * 
    86    272  -1316  -1318   -762    215   1740   -741   -954   -629   -529   -490   -930     75   1686   -996   -978   -751   -790  -1682    931   134
     -   -149   -500    233     43   -381    399    106   -626    210   -466   -720    275    394     45     96    359    117   -369   -294   -249 
     -     -9  -7909  -8951   -894  -1115  -2114   -379      *      * 
    87   -299  -1338  -1572  -1032  -1539  -2015   -964  -1122   -856   1418   -667  -1132   1694   -772    -55   1157   -110   -933  -1870  -1428   135
     -   -149   -500    233     43   -381    399    106   -626    210   -466   -720    275    394     45     96    359    117   -369   -294   -249 
     -    -22  -6267  -8951  -1936   -437  -2114   -379      *      * 
    88  -1209  -1648  -1848  -1513  -1766  -2260   1735  -1557  -1292    986  -1118  -1538   3002  -1282  -1529     98  -1268  -1360  -2155  -1628   145
     -   -149   -500    233     43   -381    399    106   -626    210   -466   -720    275    394     45     96    359    117   -369   -294   -249 
     -     -8  -8026  -9068   -894  -1115  -2114   -379      *      * 
    89   -860  -2308    -59    807  -2620  -1820   3254  -2362    -68   -570  -1402   -459   1092   1504    145   -743   -799  -1926  -2494  -1819   146
     -   -149   -500    233     43   -381    399    106   -626    210   -466   -720    275    394     45     96    359    117   -369   -294   -249 
     -     -8  -8026  -9068   -894  -1115  -2114   -379      *      * 
    90  -1925  -1638  -4302  -3714  -1245  -3662  -2594    778  -3375   1706   2226  -3305   -936  -2915  -3180  -2794  -1863   2396  -2238  -1989   147
     -   -149   -500    233     43   -381    399    106   -626    210   -466   -720    275    394     45     96    359    117   -369   -294   -249 
     -     -8  -8026  -9068   -894  -1115  -2114   -379      *      * 
    91  -1787  -1509  -4177  -3595  -1296  -1333  -2481   2482  -3254   1776   1391  -3169  -3463  -2842  -3077  -2654  -1731   1168  -2192  -1903   148
     -   -149   -500    233     43   -381    399    106   -626    210   -466   -720    275    394     45     96    359    117   -369   -294   -249 
     -     -8  -8026  -9068   -894  -1115  -2114   -379      *      * 
    92  -1024   -846  -3351  -2718    882  -2575  -1437    361  -2319   1337   1069  -2214  -2615  -1936  -2123   -805   -963   1078  -1286   2773   149
     -   -149   -500    233     43   -381    399    106   -626    210   -466   -720    275    394     45     96    359    117   -369   -294   -249 
     -     -8  -8026  -9068   -894  -1115  -2114   -379      *      * 
    93  -1222   5277  -3693  -3415  -1724   -856  -2274  -1545  -3030  -2003  -1393  -2551  -2845  -2722  -2896  -1596  -1460   -139  -2272    678   150
     -   -149   -500    233     43   -381    399    106   -626    210   -466   -720    275    394     45     96    359    117   -369   -294   -249 
     -   -126  -8026  -3649   -894  -1115  -2114   -379      *      * 
    94  -2346  -3211  -2687  -1692  -4005  -1042  -1086  -3416   2695  -3130  -2412  -1692  -2991   -662   2932   -930  -2123  -3126  -3029  -2832   151
     -   -149   -500    233     43   -381    399    106   -626    210   -466   -720    275    394     45     96    359    117   -369   -294   -249 
     -     -9  -7909  -8951   -894  -1115  -2309   -325      *      * 
    95    432   1147  -3323  -2738   -941  -1064  -1574   -170  -2367   1891   -154  -2229  -2628  -2015  -2211  -1624   -993   1902  -1481  -1138   152
     -   -149   -500    233     43   -381    399    106   -626    210   -466   -720    275    394     45     96    359    117   -369   -294   -249 
     -     -9  -7909  -8951   -894  -1115   -777  -1264      *      * 
    96  -4051  -3416  -4807  -1344   2887  -4764  -1385  -3231  -4468  -2854  -2731   1064  -4684  -3583  -4117  -3953  -3946  -3283   4814   2312   153
     -   -149   -500    233     43   -381    399    106   -626    210   -466   -720    275    394     45     96    359    117   -369   -294   -249 
     -   -168  -8237  -3233   -894  -1115  -1616   -570      *      * 
    97  -1407  -2830   1030   -493  -3198  -2153   -901  -2925   -403  -2847  -1979   -797   -445    755   3251   -551  -1354  -2494  -2987  -2341   154
     -   -149   -500    233     43   -381    399    106   -626    210   -466   -720    275    394     45     96    359    117   -369   -294   -249 
     -     -8  -8077  -9119   -894  -1115   -535  -1690      *      * 
    98  -2296  -2537  -3163  -2851  -1164  -3235  -1781  -2491  -1948  -1365  -2031  -2586  -3519   -174  -1987    200  -2366  -2360   5767   -792   155
     -   -149   -500    233     43   -381    399    106   -626    210   -466   -720    275    394     45     96    359    117   -369   -294   -249 
     -     -7  -8357  -9399   -894  -1115  -1171   -847      *      * 
    99  -1085  -1089  -2200  -1664    820  -2400    458   -743  -1462    168   -363  -1617   2875  -1268  -1633    865  -1018   -640  -1404  -1184   156
     -   -149   -500    233     43   -381    399    106   -626    210   -466   -720    275    394     45     96    359    117   -369   -294   -249 
     -     -7  -8357  -9399   -894  -1115  -1171   -847      *      * 
   100  -2904  -4907   3630   1361  -5087  -2679  -2127  -5074  -2527  -4913  -4332  -1272  -3265  -1817  -3514    233  -3007  -4506  -5112  -3995   157
     -   -149   -500    233     43   -381    399    106   -626    210   -466   -720    275    394     45     96    359    117   -369   -294   -249 
     -     -7  -8357  -9399   -894  -1115  -1171   -847      *      * 
   101    391  -1280    432  -2423  -1248  -2782  -1686    884  -2183   2233   -434  -2217  -2857  -1919  -2219  -1859    496   -496  -1789  -1433   158
     -   -149   -500    233     43   -381    399    106   -626    210   -466   -720    275    394     45     96    359    117   -369   -294   -249 
     -     -7  -8357  -9399   -894  -1115  -1171   -847      *      * 
   102    296  -2478   -859    571  -2797  -1985   1399  -2545   -223  -1393  -1567    536    517   2049   1311    590   -950  -2099  -2662  -1981   159
     -   -149   -500    233     43   -381    399    106   -626    210   -466   -720    275    394     45     96    359    117   -369   -294   -249 
     -     -7  -8357  -9399   -894  -1115  -1171   -847      *      * 
   103  -1058  -1963  -1205   -659  -2115  -2136   3153  -1748   -551  -1068   1614    605   1275   -491   -998   1254   -273  -1497  -2286  -1741   160
     -   -149   -500    233     43   -381    399    106   -626    210   -466   -720    275    394     45     96    359    117   -369   -294   -249 
     -     -7  -8357  -9399   -894  -1115  -1171   -847      *      * 
   104  -1023  -2422   -150   -346  -2715   -474   1401  -2445   -265  -2427   2185   -652   1656   1578   -767   1083   -230  -2029  -2626  -1961   161
     -   -149   -500    233     43   -381    399    106   -626    210   -466   -720    275    394     45     96    359    117   -369   -294   -249 
     -     -7  -8357  -9399   -894  -1115  -1171   -847      *      * 
   105    682  -2473    743   -341  -2791   -487   2388  -2533   -271  -2495  -1579    790    456   -225   -777   1450   -979   -919  -2676  -2001   162
     -   -149   -500    233     43   -381    399    106   -626    210   -466   -720    275    394     45     96    359    117   -369   -294   -249 
     -     -7  -8357  -9399   -894  -1115  -1171   -847      *      * 
   106  -1673  -3251   1803   2493  -3538  -2291  -1199  -3325   -133  -3252  -2376    -80  -2553   1828  -1530    257  -1643  -2859  -3425  -2664   163
     -   -149   -500    233     43   -381    399    106   -626    210   -466   -720    275    394     45     96    359    117   -369   -294   -249 
     -     -7  -8357  -9399   -894  -1115  -1171   -847      *      * 
   107  -2815   2232  -5325  -4836  -1812  -4669  -3919   -353  -4561   2722   -667  -4477  -4494  -3978  -4345  -3916  -2790   1496  -3234  -3090   164
     -   -149   -500    233     43   -381    399    106   -626    210   -466   -720    275    394     45     96    359    117   -369   -294   -249 
     -     -7  -8357  -9399   -894  -1115  -1171   -847      *      * 
   108    183   1570  -1288   -707  -2575    204   -873  -2229   2536  -2302  -1476   -960  -2328   -469    855  -1190  -1166  -1918  -2569   1479   165
     -   -149   -500    233     43   -381    399    106   -626    210   -466   -720    275    394     45     96    359    117   -369   -294   -249 
     -     -7  -8357  -9399   -894  -1115  -1171   -847      *      * 
   109    961  -2434   -885   -337  -2737    155   -660  -2472   -248   -631  -1533    900    987   1063   1311    407   -956  -2047  -2634  -1965   166
     -   -149   -500    233     43   -381    399    106   -626    210   -466   -720    275    394     45     96    359    117   -369   -294   -249 
     -     -7  -8357  -9399   -894  -1115  -1171   -847      *      * 
   110  -1606  -1398  -3952  -3324   1151  -3197  -2069   1524  -2936   1962   1616  -2843  -3191  -2513  -2727     47  -1542    773  -1845  -1547   167
     -   -149   -500    233     43   -381    399    106   -626    210   -466   -720    275    394     45     96    359    117   -369   -294   -249 
     -     -7  -8357  -9399   -894  -1115  -1171   -847      *      * 
   111  -1053   2288    895   1038  -2526  -2051    555    880   -365  -2272  -1410   -729   1718   -312   -856    583   -994  -1868  -2535  -1909   168
     -   -149   -500    233     43   -381    399    106   -626    210   -466   -720    275    394     45     96    359    117   -369   -294   -249 
     -     -7  -8357  -9399   -894  -1115  -1171   -847      *      * 
   112    197   2008   -894    677   -925   -934   1872  -2412   -257  -2400  -1498    704  -2092    730    795    378    596  -2003    234    180   169
     -   -149   -500    233     43   -381    399    106   -626    210   -466   -720    275    394     45     96    359    117   -369   -294   -249 
     -     -7  -8357  -9399   -894  -1115  -1171   -847      *      * 
   113    772   5028  -4267  -4082   1187  -2423  -3004  -2221  -3720  -2649  -1992  -2909  -3058  -3310  -3506  -1730    785  -1887  -3194  -2853   170
     -   -149   -500    233     43   -381    399    106   -626    210   -466   -720    275    394     45     96    359    117   -369   -294   -249 
     -     -7  -8357  -9399   -894  -1115  -1171   -847      *      * 
   114  -1034  -2508     25   2050  -2828  -1997   -662  -2579    565  -2523  -1598   -632  -2096   1798    -50   1071    455  -2130  -2690  -2007   171
     -   -149   -500    233     43   -381    399    106   -626    210   -466   -720    275    394     45     96    359    117   -369   -294   -249 
     -   -112  -8357  -3800   -894  -1115  -1171   -847      *      * 
   115   -988  -1936  -1110   -564  -2104   -436   -766  -1745   -462  -1030  -1099   -820    610   1060   -916   1452    653  -1481  -2256   2443   172
     -   -149   -500    233     43   -381    399    106   -626    210   -466   -720    275    394     45     96    359    117   -369   -294   -249 
     -     -7  -8252  -9294   -894  -1115  -1568   -594      *      * 
   116   1073  -1981    991   -500   1273  -2033   -722  -1792   -404  -1930  -1119    988    558   -344   -868    312   -916   -844  -2271   1314   173
     -   -149   -500    233     43   -381    399    106   -626    210   -466   -720    275    394     45     96    359    117   -369   -294   -249 
     -     -7  -8252  -9294   -894  -1115  -1568   -594      *      * 
   117   -552  -1917    741    700   1454   1249   -764  -1689   -479  -1852  -1060   -826  -2162   -412   -932   -356   -939  -1439   1582   1972   174
     -   -149   -500    233     43   -381    399    106   -626    210   -466   -720    275    394     45     96    359    117   -369   -294   -249 
     -     -7  -8252  -9294   -894  -1115  -1568   -594      *      * 
   118    -33  -2414   -794   1463   -652   -432   1556  -2482   1026  -2429  -1503   1578    363   -119    353   -827   -203  -2035  -2598  -1917   175
     -   -149   -500    233     43   -381    399    106   -626    210   -466   -720    275    394     45     96    359    117   -369   -294   -249 
     -     -7  -8252  -9294   -894  -1115  -1568   -594      *      * 
   119    190  -2001  -1049   -500  -2168  -2038   -721   -413    424    626  -1136   2360  -2127    387   -850    869   -922  -1539  -2287  -1717   176
     -   -149   -500    233     43   -381    399    106   -626    210   -466   -720    275    394     45     96    359    117   -369   -294   -249 
     -     -7  -8252  -9294   -894  -1115   -792  -1243      *      * 
   120  -1091  -2570   1779    -93  -2890  -2029   -709  -2642    672  -2584  -1662   1080  -2139   1233    633   1633  -1032  -2192  -2750  -2064   177
     -   -149   -500    233     43   -381    399    106   -626    210   -466   -720    275    394     45     96    359    117   -369   -294   -249 
     -     -7  -8357  -9399   -894  -1115  -1171   -847      *      * 
   121  -1234  -2629  -1079   -543  -3012    333   -813  -2734   1469  -2669  -1768     17   2293   -362    896    910  -1172  -2299  -2817  -2185   178
     -   -149   -500    233     43   -381    399    106   -626    210   -466   -720    275    394     45     96    359    117   -369   -294   -249 
     -     -7  -8357  -9399   -894  -1115  -1171   -847      *      * 
   122  -1030  -2504    493   1644    594  -1994   -660  -2574    857  -2519  -1594    426   1325   1261   -754    283   -970  -2125  -2687  -2003   179
     -   -149   -500    233     43   -381    399    106   -626    210   -466   -720    275    394     45     96    359    117   -369   -294   -249 
     -   -144  -8357  -3442   -894  -1115  -1171   -847      *      * 
   123   -990  -1872  -1165   1214  -2061   -380   -817  -1688   -538     86  -1075   -873  -2177   -470   -983   1278   1926   -502  -2241  -1701   180
     -   -149   -500    233     43   -381    399    106   -626    210   -466   -720    275    394     45     96    359    117   -369   -294   -249 
     -   -878  -8220  -1144   -894  -1115  -1664   -547      *      * 
   124   -520  -1301   -917   -418  -1687   -773   -564  -1313   -324  -1508   2322   1254  -1783   -246   -741    920   1831  -1029  -1897  -1386   181
     -   -149   -498    233     43   -381    399    108   -627    210   -466   -721    275    393     45     96    360    117   -370   -295   -245 
     -  -2520   -667  -2352    -63  -4555   -507  -1755      *      * 
   125  -1894    238  -4300    334  -1840  -3791  -2905   2398  -3502    139   -844  -3409  -3743  -3227  -3429  -2950  -1856   2558  -2710  -2329   183
     -   -149   -500    233     43   -381    399    106   -626    210   -466   -720    275    394     45     96    359    117   -369   -294   -249 
     -     -8  -8059  -9101   -894  -1115  -2051   -398      *      * 
   126  -2220   5492  -4527  -4514  -2752  -3000  -3264  -3429  -4001  -3576  -3045  -3514   1059  -3836  -3806  -2516  -2565  -3027   1218  -2532   184
     -   -149   -500    233     43   -381    399    106   -626    210   -466   -720    275    394     45     96    359    117   -369   -294   -249 
     -     -8  -8059  -9101   -894  -1115  -2051   -398      *      * 
   127  -1479   4122  -3854  -3277  -1342    206  -2164   1917  -2928    252   -472  -2816  -3184  -2590  -2781  -2278  -1439   1093  -2009  -1656   185
     -   -149   -500    233     43   -381    399    106   -626    210   -466   -720    275    394     45     96    359    117   -369   -294   -249 
     -     -8  -8059  -9101   -894  -1115  -2051   -398      *      * 
   128  -1661  -2417  -1645  -1972  -4199  -2279  -2668  -4331  -2860  -4430  -3640   4044  -2984  -2483  -3199    646  -2043  -3336  -4358  -3802   186
     -   -149   -500    233     43   -381    399    106   -626    210   -466   -720    275    394     45     96    359    117   -369   -294   -249 
     -     -8  -8059  -9101   -894  -1115  -2051   -398      *      * 
   129  -4796  -4348  -5164  -5522  -5807  -4365  -5033  -6624  -5729  -6234  -6016  -5304   4309  -5598  -5350  -5108  -5139  -6036  -4863  -5739   187
     -   -149   -500    233     43   -381    399    106   -626    210   -466   -720    275    394     45     96    359    117   -369   -294   -249 
     -     -8  -8107  -9149   -894  -1115  -2051   -398      *      * 
   130  -4168  -3489  -4684  -4798    123  -4701   2494  -3376  -4259  -2877  -2851  -3492  -4663  -3531  -3924  -3956  -4090   -840   -593   4505   188
     -   -149   -500    233     43   -381    399    106   -626    210   -466   -720    275    394     45     96    359    117   -369   -294   -249 
     -     -8  -8107  -9149   -894  -1115  -2051   -398      *      * 
   131  -3613  -3834  -3315  -3559  -3716  -3732   5320  -5368  -3531  -5102  -4697  -3557   -258  -3683  -3579  -3720  -3880  -4833  -3850  -3285   189
     -   -149   -500    233     43   -381    399    106   -626    210   -466   -720    275    394     45     96    359    117   -369   -294   -249 
     -     -8  -8107  -9149   -894  -1115  -2051   -398      *      * 
   132  -1355  -1164  -3580  -2989   1523  -2873  -1478    895  -2598    263   1154   -509  -2902  -2183  -2400  -1964  -1293   -549  -1194   3592   190
     -   -149   -500    233     43   -381    399    106   -626    210   -466   -720    275    394     45     96    359    117   -369   -294   -249 
     -     -8  -8107  -9149   -894  -1115  -2051   -398      *      * 
   133    342  -2419   -713    223  -2740  -1896   -576  -2485    889  -2433  -1517    236  -2007   1948   -648   2048   -901  -2043  -2602  -1924   191
     -   -149   -500    233     43   -381    399    106   -626    210   -466   -720    275    394     45     96    359    117   -369   -294   -249 
     -     -8  -8107  -9149   -894  -1115  -2051   -398      *      * 
   134  -2486  -3313  -2914  -1859  -4015    322  -1229   -831   1802  -3196  -2482  -1854  -3142   -809   3358  -2389  -2254  -3168  -3128  -2925   192
     -   -149   -500    233     43   -381    399    106   -626    210   -466   -720    275    394     45     96    359    117   -369   -294   -249 
     -     -8  -8107  -9149   -894  -1115  -2051   -398      *      * 
   135   -381   -888  -3351  -2724   -841    118  -1492    951  -2337   1892    -73  -2242  -2661  -1971  -2160  -1701  -1002   1250  -1368   1151   193
     -   -149   -500    233     43   -381    399    106   -626    210   -466   -720    275    394     45     96    359    117   -369   -294   -249 
     -     -8  -8107  -9149   -894  -1115  -2051   -398      *      * 
   136     38   3550    596   1240   -347  -2036   -748    346   -527  -1541   -784   -862  -2121   -449   -946   -252    367  -1119  -1969  -1463   194
     -   -149   -500    233     43   -381    399    106   -626    210   -466   -720    275    394     45     96    359    117   -369   -294   -249 
     -     -8  -8107  -9149   -894  -1115  -2051   -398      *      * 
   137    269  -2279    586   1127  -2576   1239   -508   -856    -98   -351  -1375   -491  -1940    514    581   -756    524  -1888  -2477  -1809   195
     -   -149   -500    233     43   -381    399    106   -626    210   -466   -720    275    394     45     96    359    117   -369   -294   -249 
     -     -8  -8107  -9149   -894  -1115  -2051   -398      *      * 
   138    630  -1632  -3106  -2857  -2730  -2145  -2468  -2308  -2684   1083  -1900  -2302   3139  -2461  -2773    598  -1448  -1903  -3119  -2788   196
     -   -149   -500    233     43   -381    399    106   -626    210   -466   -720    275    394     45     96    359    117   -369   -294   -249 
     -   -924  -8107  -1091   -894  -1115  -2051   -398      *      * 
   139   -494  -1046   -938   -383  -1121   -387   -384   1065    491   -941   -220   -561  -1748   2215   -527   -642   -434    918  -1421   -955   197
     -   -149   -500    233     43   -381    399    106   -626    210   -466   -720    275    394     45     96    359    117   -369   -294   -249 
     -    -15  -7198  -8240   -894  -1115  -2409   -301      *      * 
   140   -655  -1117  -1237   -643  -1184    767   -517   -745    462   1143   -294   -775  -1911   -301   1226   -837   -587    586  -1478  -1045   198
     -   -149   -500    233     43   -381    399    106   -626    210   -466   -720    275    394     45     96    359    117   -369   -294   -249 
     -    -13  -7357  -8400   -894  -1115  -2925   -204      *      * 
   141    906   -728  -2512  -1966   -770  -2138  -1224     40  -1690   1377     63  -1702   1433  -1440  -1721  -1250   -728   1343  -1337   -986   199
     -   -149   -500    233     43   -381    399    106   -626    210   -466   -720    275    394     45     96    359    117   -369   -294   -249 
     -    -13  -7357  -8400   -894  -1115  -2925   -204      *      * 
   142    927  -1445   -822   -343  -1976  -1523   -562  -1633   -270   -620   -959   1194   1936   -199   -712    976   -570  -1277  -2105  -1557   200
     -   -149   -500    233     43   -381    399    106   -626    210   -466   -720    275    394     45     96    359    117   -369   -294   -249 
     -    -13  -7357  -8400   -894  -1115  -2790   -225      *      * 
   143    757  -1138   -799   -252  -1274  -1626   1012   -898   1110    -30   -347   -463  -1695    -51   -540    898   -442    729  -1422  -1024   201
     -   -149   -500    233     43   -381    399    106   -626    210   -466   -720    275    394     45     96    359    117   -369   -294   -249 
     -    -13  -7385  -8427   -894  -1115  -1172   -846      *      * 
   144   -190  -1894   -703   1840  -2186  -1761   -428  -1900    -73    556  -1080   -450  -1841    961   -553   1257   -702  -1563  -2068  -1580   202
     -   -149   -500    233     43   -381    399    106   -626    210   -466   -720    275    394     45     96    359    117   -369   -294   -249 
     -     -9  -7922  -8964   -894  -1115  -2370   -310      *      * 
   145   -847   -686  -2799  -2220   -679  -2327  -1165    691  -1890    463   2122  -1857   1033  -1568  -1803   1595   -784    878  -1092   -812   203
     -   -149   -500    233     43   -381    399    106   -626    210   -466   -720    275    394     45     96    359    117   -369   -294   -249 
     -     -9  -7922  -8964   -894  -1115  -2370   -310      *      * 
   146   -906  -1193  -1612  -1067  -1239  -2112   -852   -876   -783  -1160   -443  -1152   3048    748  -1046  -1143   -848    -35   2508  -1147   204
     -   -149   -500    233     43   -381    399    106   -626    210   -466   -720    275    394     45     96    359    117   -369   -294   -249 
     -     -9  -7922  -8964   -894  -1115  -1388   -694      *      * 
   147   -857  -2164   -717    946  -2532  -1822    693  -2297    -78  -2280  -1339   -475   1787    -40   1765    565    609  -1883  -2289  -1768   205
     -   -149   -500    233     43   -381    399    106   -626    210   -466   -720    275    394     45     96    359    117   -369   -294   -249 
     -     -8  -8099  -9141   -894  -1115  -2069   -393      *      * 
   148   -343  -1984   -978   -533  -2336  -1991   1643  -2050   -430  -2163  -1308   1157   3114   -405   -859  -1012  -1006  -1738  -2252  -1828   206
     -   -144   -507    232     37   -388    400    107   -623    203   -469   -721    275    399     43     90    372    116   -371   -302   -245 
     -   -792  -3335  -1628  -5938    -24  -2069   -393      *      * 
   149    723  -1525   -804   -269  -1793  -1658   -462  -1428   -157   -222   -787   -504  -1798   2418   -598    749    897  -1147  -1945  -1398   281
     -   -148   -500    233     44   -381    398    105   -627    210   -466   -721    275    393     45     98    359    117   -370   -295   -247 
     -  -1761   -895  -2580    -65  -4513  -2790   -225      *      * 
   150   1180   -986  -2290  -1962  -1637  -1738  -1611   1389  -1767  -1312   -770  -1629   2880  -1602  -1900   -980   -840   -443  -2149  -1780   283
     -   -149   -500    233     43   -381    399    106   -626    210   -466   -720    275    394     45     96    359    117   -369   -294   -249 
     -    -14  -7279  -8321   -894  -1115  -2975   -196      *      * 
   151   1394   -939  -2070  -1693  -1608  -1575  -1393  -1095  -1510   1269   -777  -1412  -2043  -1345  -1685   1973   -714   -843  -2034  -1654   284
     -   -149   -500    233     43   -381    399    106   -626    210   -466   -720    275    394     45     96    359    117   -369   -294   -249 
     -    -14  -7279  -8321   -894  -1115   -258  -2612      *      * 
   152    228  -1979  -1615  -1105  -2457  -2262  -1185  -2116    245  -2291  -1470  -1269   3403   -873  -1196  -1319    405  -1827  -2433  -2094   285
     -   -149   -500    233     43   -381    399    106   -626    210   -466   -720    275    394     45     96    359    117   -369   -294   -249 
     -     -6  -8392  -9434   -894  -1115  -1193   -830      *      * 
   153   -484  -1055  -2766    -12   1638  -2574    956    780  -1926   -464   1826  -1979  -2614    719  -1953  -1646  -1078   -525  -1451   2787   286
     -   -149   -500    233     43   -381    399    106   -626    210   -466   -720    275    394     45     96    359    117   -369   -294   -249 
     -     -6  -8392  -9434   -894  -1115  -1193   -830      *      * 
   154  -1045  -2045  -1068   -526  -2303   -495   -751  -1989   -428   -482  -1250   -795    979   1291   -895   1785   1424  -1693  -2261  -1798   287
     -   -149   -500    233     43   -381    399    106   -626    210   -466   -720    275    394     45     96    359    117   -369   -294   -249 
     -     -6  -8392  -9434   -894  -1115  -1193   -830      *      * 
   155  -1031  -2373   -873    778  -2757  -1989   -641  -2534   -238  -2497  -1545   1151    185   1710   1965   1102   -966  -2103  -2488  -1959   288
     -   -149   -500    233     43   -381    399    106   -626    210   -466   -720    275    394     45     96    359    117   -369   -294   -249 
     -     -6  -8392  -9434   -894  -1115  -1193   -830      *      * 
   156  -1141  -1055  -2763  -2193  -1058  -2573    270    771  -1923    908   2274  -1977   1274    713  -1952   -317    490   -525  -1452   1257   289
     -   -149   -500    233     43   -381    399    106   -626    210   -466   -720    275    394     45     96    359    117   -369   -294   -249 
     -    -87  -8392  -4170   -894  -1115  -1193   -830      *      * 
   157   -993  -2340   -887   -342  -2615    -17   1382  -2332   -254     60  -1447    154    653   1361   -752   1469    657  -1938  -2557  -1906   290
     -   -149   -500    233     43   -381    398    105   -626    210   -465   -716    275    394     45     96    359    117   -369   -295   -249 
     -   -296  -2688  -5054   -123  -3615   -867  -1147      *      * 
   158   -995    881    965    804  -2723    528   -610  -2500   -213  -2465  -1512    893   1326   1072   -715    605   -173  -2068  -2458  -1926   292
     -   -149   -500    233     43   -381    399    106   -626    210   -466   -720    275    394     45     96    359    117   -369   -294   -249 
     -    -57  -8352  -4810   -894  -1115  -1360   -712      *      * 
   159   -965    434    514   -284   -753  -1932    955  -2406   1279  -2390    659    -32    294   2261   -696   -273    586  -1991  -2402   -623   293
     -   -149   -500    233     43   -381    399    106   -626    210   -466   -720    275    394     45     96    359    117   -369   -294   -249 
     -     -7  -8302  -9344   -894  -1115  -1114   -894      *      * 
   160  -1041  -1668    670    904   -570  -2164   -865    725   -676    929   -876  -1003  -2232   -592    550    783   -977  -1230  -1953    851   294
     -   -149   -500    233     43   -381    399    106   -626    210   -466   -720    275    394     45     96    359    117   -369   -294   -249 
     -     -7  -8352  -9395   -894  -1115  -1360   -712      *      * 
   161  -1006  -2146   -947   1474    849  -2004    528  -2155   1203  -2220  -1329   -690  -2083   -261   -795    986    388  -1814   2887   -611   295
     -   -149   -500    233     43   -381    399    106   -626    210   -466   -720    275    394     45     96    359    117   -369   -294   -249 
     -     -7  -8352  -9395   -894  -1115  -1360   -712      *      * 
   162  -1026  -1911  -1117   -572   1432  -2078   1822  -1780   -466    236  -1108    622    271   1751   1227  -1024   -962  -1522  -2140   -122   296
     -   -149   -500    233     43   -381    399    106   -626    210   -466   -720    275    394     45     96    359    117   -369   -294   -249 
     -   -228  -8352  -2806   -894  -1115  -1360   -712      *      * 
   163   -872  -2205    873   -178  -2584     91   -489  -2358   2009  -2329  -1380   -481    203    -50   -595   1361   -150  -1931  -2326  -1798   297
     -   -149   -500    233     43   -381    399    106   -626    210   -466   -720    275    394     45     96    359    117   -369   -294   -249 
     -   -300  -8132  -2440   -894  -1115  -1998   -416      *      * 
   164   -275  -1403  -1015   -471  -1559  -1849   -560    540   -353  -1404   -622   -686   2489   1263   -766    374    -52   -981  -1690  -1290   298
     -   -149   -500    233     43   -381    399    106   -626    210   -466   -720    275    394     45     96    359    117   -369   -294   -249 
     -   -396  -7842  -2084   -894  -1115  -2479   -285      *      * 
   165    695  -1622    901     55  -1901  -1530   -200  -1607    145    144   -810   1255    973    199   -334   -465    171  -1282  -1806  -1324   299
     -   -149   -500    233     43   -381    399    106   -626    210   -466   -720    275    394     45     96    359    117   -369   -294   -249 
     -    -39  -7457  -5582   -894  -1115  -2854   -215      *      * 
   166     -2  -1472   1800    981  -1605  -1628   -329  -1208    -41     97   1905   -384  -1721     27   -494   -573   -498   -356  -1783  -1234   300
     -   -149   -500    233     43   -381    399    106   -626    210   -466   -720    275    394     45     96    359    117   -369   -294   -249 
     -   -183  -7431  -3143   -894  -1115  -2874   -212      *      * 
   167   -783  -2221   1455   1280  -2484  -1527   -366  -2228    -79    923  -1346   1481  -1739     54   -624    -68   -744  -1815  -2427  -1721   301
     -   -149   -501    231     42   -379    398    107   -628    209   -464   -722    277    394     46     94    361    117   -368   -296   -251 
     -  -1083   -930  -8304  -2229   -346   -318  -2338      *      * 
   168  -1065    404    464   -931    713  -2282  -1015    928    584   -423   -637    615  -2342   -867  -1318   1299   -262    570  -1752  -1399   308
     -   -149   -500    233     43   -381    399    106   -626    210   -466   -720    275    394     45     96    359    117   -369   -294   -249 
     -     -7  -8352  -9395   -894  -1115  -1360   -712      *      * 
   169  -1001   -194   1027   1281  -2538    440   -645   -379   -273   -992  -1394   -656   -655   1059   -764    228    577     28  -2368  -1862   309
     -   -149   -500    233     43   -381    399    106   -626    210   -466   -720    275    394     45     96    359    117   -369   -294   -249 
     -     -7  -8352  -9395   -894  -1115  -1360   -712      *      * 
   170  -1024    966    778   -557  -2178    -38   -757  -1850   -458   -744  -1156   -816   2199   -395   -917    831    920  -1577  -2182  -1734   310
     -   -149   -500    233     43   -381    399    106   -626    210   -466   -720    275    394     45     96    359    117   -369   -294   -249 
     -     -7  -8352  -9395   -894  -1115  -1360   -712      *      * 
   171   -994  -2328    807    754    677  -1218   -612  -2477   1109   -927  -1500   -606   -651   1001   -717   1289    132  -2051  -2449   -441   311
     -   -149   -500    233     43   -381    399    106   -626    210   -466   -720    275    394     45     96    359    117   -369   -294   -249 
     -     -7  -8352  -9395   -894  -1115  -1360   -712      *      * 
   172   -625  -2293    967   -322  -2651  -1967   -623  -2412    835    450  -1467   -622    364   -189    638   1308    604  -2004  -2423  -1902   312
     -   -149   -500    233     43   -381    399    106   -626    210   -466   -720    275    394     45     96    359    117   -369   -294   -249 
     -     -7  -8352  -9395   -894  -1115  -1360   -712      *      * 
   173   1500  -1445  -1662  -1112  -1524   -811  -1014    446   -972  -1395   -664   1508   -706   -857  -1311    436    504     74  -1776    845   313
     -   -149   -500    233     43   -381    399    106   -626    210   -466   -720    275    394     45     96    359    117   -369   -294   -249 
     -     -7  -8368  -9410   -894  -1115  -1360   -712      *      * 
   174  -1084  -1497  -1616  -1065  -1585  -2274   -996  -1185   -909  -1454   -716  -1216   1983    497   -341    327  -1020   1128  -1817   2567   314
     -   -149   -500    233     43   -381    399    106   -626    210   -466   -720    275    394     45     96    359    117   -369   -294   -249 
     -     -7  -8368  -9410   -894  -1115  -1360   -712      *      * 
   175  -1080   1985  -1760  -1209  -1454  -2315   1713    725   -274  -1330   -608    628  -2373   -934  -1375   1662    750    523  -1729  -1383   315
     -   -149   -500    233     43   -381    399    106   -626    210   -466   -720    275    394     45     96    359    117   -369   -294   -249 
     -     -7  -8368  -9410   -894  -1115  -1360   -712      *      * 
   176    322  -2327   -860   1748  -2697  -1970   -625  -2467    234  -2444   -675    789   1223   -186   -731    820    449  -2046  -2450   -280   316
     -   -149   -500    233     43   -381    399    106   -626    210   -466   -720    275    394     45     96    359    117   -369   -294   -249 
     -     -7  -8368  -9410   -894  -1115  -1360   -712      *      * 
   177    328  -1663  -1365    383   -420    532   -882   -727    -68  -1644    454  -1025  -1528   -615  -1106    689   1771    389  -1951  -1556   317
     -   -149   -500    233     43   -381    399    106   -626    210   -466   -720    275    394     45     96    359    117   -369   -294   -249 
     -     -7  -8368  -9410   -894  -1115  -1360   -712      *      * 
   178    210  -2325    -10   1591  -2694    152   -625  -2463   -232   -501  -1497   -621  -2051   -187    739    406   1372  -2044  -2449  -1922   318
     -   -149   -500    233     43   -381    399    106   -626    210   -466   -720    275    394     45     96    359    117   -369   -294   -249 
     -     -7  -8368  -9410   -894  -1115  -1360   -712      *      * 
   179    128  -2239   -914    771  -2568  -1996    586  -2307   -277  -2333     23   -665   2372   -232   1194   -922    998  -1932  -2387  -1881   319
     -   -149   -500    233     43   -381    399    106   -626    210   -466   -720    275    394     45     96    359    117   -369   -294   -249 
     -     -7  -8368  -9410   -894  -1115  -1360   -712      *      * 
   180   -402  -1934  -1797  -1309  -2801   1343  -1435  -2513  -1206  -2673  -1795  -1410   1760  -1118  -1617   2053    941  -2092  -2709  -2408   320
     -   -149   -500    233     43   -381    399    106   -626    210   -466   -720    275    394     45     96    359    117   -369   -294   -249 
     -     -7  -8368  -9410   -894  -1115  -1360   -712      *      * 
   181   -786   1092   -986   -443  -2385    925   -694  -2091    835   -545  -1297   1029   1729   -296   -828     44    461  -1767  -2294  -1813   321
     -   -149   -500    233     43   -381    399    106   -626    210   -466   -720    275    394     45     96    359    117   -369   -294   -249 
     -     -7  -8368  -9410   -894  -1115  -1360   -712      *      * 
   182   -413  -1938  -1112   -569  -2156    707   -763  -1823   -469    836  -1140    857  -2156    277   -925   1276   1090  -1558  -2170  -1724   322
     -   -149   -500    233     43   -381    399    106   -626    210   -466   -720    275    394     45     96    359    117   -369   -294   -249 
     -     -7  -8368  -9410   -894  -1115  -1360   -712      *      * 
   183  -1129   1887  -2908    224     36  -2585  -1412    863  -2037    177   -238    584  -1082  -1746  -2011    102    631    757  -1407   1888   323
     -   -149   -500    233     43   -381    399    106   -626    210   -466   -720    275    394     45     96    359    117   -369   -294   -249 
     -     -7  -8368  -9410   -894  -1115  -1360   -712      *      * 
   184  -1141   2318  -3394  -2803   1538  -2657  -1511   1330  -2410   -822   2711   -877  -2688  -2029  -2213   -750   -739   1058   2132    526   324
     -   -149   -500    233     43   -381    399    106   -626    210   -466   -720    275    394     45     96    359    117   -369   -294   -249 
     -     -7  -8368  -9410   -894  -1115  -1360   -712      *      * 
   185   -864   -944  -3277  -1081    364  -2642  -1489    696  -2323    695   -178  -2238  -2674  -1965  -2168   1581   -246   1759  -1354    201   325
     -   -149   -500    233     43   -381    399    106   -626    210   -466   -720    275    394     45     96    359    117   -369   -294   -249 
     -     -7  -8368  -9410   -894  -1115  -1360   -712      *      * 
   186    666    432    659   1661    451  -1987   2024  -2339   -266  -2355  -1433   -651  -2067   -219   -760    649    382  -1954  -2400  -1888   326
     -   -149   -500    233     43   -381    399    106   -626    210   -466   -720    275    394     45     96    359    117   -369   -294   -249 
     -     -7  -8368  -9410   -894  -1115  -1360   -712      *      * 
   187   -194  -2860   2189  -1514  -4446  -2448  -2355  -4273  -2482  -4319  -3498  -1703   3099  -2050  -3064   1102  -2174  -3458  -4512  -3846   327
     -   -149   -500    233     43   -381    399    106   -626    210   -466   -720    275    394     45     96    359    117   -369   -294   -249 
     -   -143  -8368  -3453   -894  -1115  -1360   -712      *      * 
   188    151  -1827  -1166     55    165   1895   -786  -1586    582  -1770   -990   -863  -2167   -448   -956    601   -924    836  -2160  -1628   328
     -   -149   -500    233     43   -381    399    106   -626    210   -466   -720    275    394     45     96    359    117   -369   -294   -249 
     -     -7  -8232  -9274   -894  -1115  -1800   -488      *      * 
   189  -2444  -4254   2170   2270  -4511   1608  -1788  -4408  -1955  -4290  -3573  -1086  -2984  -1442  -2758    868  -2502  -3881  -4483  -3513   329
     -   -149   -500    233     43   -381    399    106   -626    210   -466   -720    275    394     45     96    359    117   -369   -294   -249 
     -    -55  -8232  -4889   -894  -1115  -1800   -488      *      * 
   190   -961  -1514   -517    514   -472    267   -872    539   -731   1316   -681  -1041    421   -637  -1112    -49    508   -988  -1882  -1411   330
     -   -149   -500    233     43   -381    399    106   -626    210   -466   -720    275    394     45     96    359    117   -369   -294   -249 
     -     -7  -8185  -9227   -894  -1115  -1919   -443      *      * 
   191   -925  -2287   -811    882  -2567  -1912   -575    323   -167  -2284  -1389    425  -2005    919    734   2050   -864   -698  -2496  -1843   331
     -   -149   -500    233     43   -381    399    106   -626    210   -466   -720    275    394     45     96    359    117   -369   -294   -249 
     -  -1365  -8185   -717   -894  -1115  -1919   -443      *      * 
   192  -1257  -2847   2850    296  -3082  -1435   -649  -2983   -646  -2907  -2174    -73  -1884   2587  -1290  -1005  -1293  -2522  -3046  -2210   332
     -   -149   -500    233     43   -381    399    106   -626    210   -466   -720    275    394     45     96    359    117   -369   -294   -249 
     -   -169  -6839  -3296   -894  -1115  -3207   -165      *      * 
   193   -472  -1171   -636   -186  -1197  -1496   -264   -822    107    732   -289   -379   1446   1898   -208   -551   -433   -680  -1497   -995   333
     -   -149   -500    233     43   -381    399    106   -626    210   -466   -720    275    394     45     96    359    117   -369   -294   -249 
     -    -21  -6691  -7733   -894  -1115  -3260   -159      *      * 
   194   -434  -1292   -355     41  -1415  -1407   -159   1150    206  -1209   -478   1738  -1552   1879   -165   -455   -387   -770  -1598  -1049   334
     -   -149   -500    234     44   -381    398    105   -626    210   -465   -721    275    394     45     96    359    117   -369   -295   -250 
     -  -1855   -476  -7733    -85  -4127  -3260   -159      *      * 
   195   -494  -1572    -77    146  -1884  -1292   1396  -1692    109  -1767   -963   2675  -1549    130   -308   -446    992  -1330  -1960  -1324   336
     -   -149   -500    233     43   -381    399    106   -626    210   -466   -720    275    394     45     96    359    117   -369   -294   -249 
     -   -141  -6691  -3589   -894  -1115  -3260   -159      *      * 
   196   -420  -1193   -557    -38  -1132  -1450   1953   -915    362  -1024   2501   -244  -1545   1922     59   -462   -351   -720  -1355   -791   337
     -   -149   -500    233     43   -381    398    105   -626    210   -466   -721    277    394     45     97    360    117   -369   -295   -250 
     -  -1737   -525  -7615    -94  -3980  -3297   -155      *      * 
   197   -280   -649  -1530  -1209   -929  -1339   -907   -436   -927   -631   3864  -1020  -1744   -873  -1080   1002   -436   -310  -1465  -1015   339
     -   -150   -502    232     42   -383    397    107   -629    208   -464   -723    275    399     43     95    363    120   -370   -297   -252 
     -  -1129   -895  -7615  -3484   -135   -687  -1400      *      * 
   198    657  -2199   2046    969  -2478  -1818   -484  -2200    -83   -381  -1300   -471    340    -39     94   -731    -77   -615  -2409  -1752   359
     -   -149   -500    233     43   -381    399    106   -626    210   -466   -720    275    394     45     96    359    117   -369   -294   -249 
     -     -8  -8036  -9079   -894  -1115  -1983   -421      *      * 
   199    439  -1601   1476   -613  -1692  -2014   1849    692   -499   -794   -758   -836  -2097   -422   -918    363    897  -1095  -1942    964   360
     -   -149   -500    233     43   -381    399    106   -626    210   -466   -720    275    394     45     96    359    117   -369   -294   -249 
     -     -8  -8071  -9113   -894  -1115  -1837   -474      *      * 
   200    343  -2016   -116   -337  -2218   -915   -595  -1888   -243    -98  -1143   -618   -753   1794   -721   1308    252    433  -2282  -1683   361
     -   -149   -500    233     43   -381    399    106   -626    210   -466   -720    275    394     45     96    359    117   -369   -294   -249 
     -     -8  -8117  -9159   -894  -1115  -1153   -862      *      * 
   201    761  -1959  -1171    636  -2097  -2119   -808  -1731   -512   1192   1521   -874  -2205    911   1010   -488     38  -1119  -2264  -1715   362
     -   -149   -500    233     43   -381    399    106   -626    210   -466   -720    275    394     45     96    359    117   -369   -294   -249 
     -     -7  -8351  -9393   -894  -1115   -456  -1885      *      * 
   202   -775  -1556  -1952    377  -1577  -2481  -1235    464  -1235   -425    128   -424   2395  -1110  -1546   1277  -1155    196  -1955  -1526   363
     -   -149   -500    233     43   -381    399    106   -626    210   -466   -720    275    394     45     96    359    117   -369   -294   -249 
     -     -6  -8543  -9586   -894  -1115   -930  -1073      *      * 
   203   -116  -1680  -1744  -1183  -1724  -2413   -308   -493    477   -747    770  -1344   2195    205    287  -1382   -459   1487  -2058  -1603   364
     -   -149   -500    233     43   -381    399    106   -626    210   -466   -720    275    394     45     96    359    117   -369   -294   -249 
     -     -6  -8543  -9586   -894  -1115   -930  -1073      *      * 
   204  -1128   1505   1133   1192  -2837   -431   -772  -2570   -363  -2546   1158   -756    363    528   -866    245    916  -2150  -2739   1235   365
     -   -149   -500    233     43   -381    399    106   -626    210   -466   -720    275    394     45     96    359    117   -369   -294   -249 
     -     -6  -8543  -9586   -894  -1115   -930  -1073      *      * 
   205    395  -2528    -22    358    520  -2114   1590  -2548   -368  -2531    633    313    720   -326    397     12   -268  -2133  -2729   2123   366
     -   -149   -500    233     43   -381    399    106   -626    210   -466   -720    275    394     45     96    359    117   -369   -294   -249 
     -     -6  -8543  -9586   -894  -1115   -930  -1073      *      * 
   206  -1124  -2593    615    545  -2912    122   1376  -2661    721  -1387   -234   -735   -124   -298    655   1115    927  -1286  -2777  -2096   367
     -   -149   -500    233     43   -381    399    106   -626    210   -466   -720    275    394     45     96    359    117   -369   -294   -249 
     -     -6  -8543  -9586   -894  -1115   -574  -1608      *      * 
   207    155  -2639    400   1910  -2960   -449   1536  -2711   1345  -2655  -1729    827  -2228   -335    902  -1044  -1104  -2261  -2822  -2138   368
     -   -149   -500    233     43   -381    399    106   -626    210   -466   -720    275    394     45     96    359    117   -369   -294   -249 
     -     -6  -8578  -9620   -894  -1115   -701  -1378      *      * 
   208  -1254  -2734    448    615  -3052  -2182    656  -2805   -465  -2748  -1828   -814   2282   2386    516     26  -1196  -2355  -2915  -2227   369
     -   -149   -500    233     43   -381    399    106   -626    210   -466   -720    275    394     45     96    359    117   -369   -294   -249 
     -     -6  -8578  -9620   -894  -1115   -701  -1378      *      * 
   209    785  -2631  -1004    747  -2950   1017   -812  -2696   1624  -1652  -1729     43  -2242   -355   -901   1348  -1118  -2254  -2824  -2145   370
     -   -149   -500    233     43   -381    399    106   -626    210   -466   -720    275    394     45     96    359    117   -369   -294   -249 
     -     -6  -8578  -9620   -894  -1115   -701  -1378      *      * 
   210  -1330  -1468  -2455   -264   1609  -2688   3016    -73  -1683  -1335    733   -719    264  -1509  -1887     67  -1270   -413  -1890   2404   371
     -   -149   -500    233     43   -381    399    106   -626    210   -466   -720    275    394     45     96    359    117   -369   -294   -249 
     -     -5  -8674  -9716   -894  -1115   -701  -1378      *      * 
   211  -6749  -5363  -6313  -6681  -4866  -5392  -5346  -7332  -6742  -6648  -6687  -6509  -5814  -6568  -6208  -7148  -6896  -7201   6301  -4507   372
     -   -149   -500    233     43   -381    399    106   -626    210   -466   -720    275    394     45     96    359    117   -369   -294   -249 
     -     -5  -8703  -9745   -894  -1115   -701  -1378      *      * 
   212    285   5496  -4935  -5046  -4124  -2726  -4049   -588  -4654  -3914  -3259  -3445  -1024  -4213  -4364  -2077  -2202  -2656  -4573  -4377   373
     -   -149   -500    233     43   -381    399    106   -626    210   -466   -720    275    394     45     96    359    117   -369   -294   -249 
     -    -54  -8703  -4858   -894  -1115   -701  -1378      *      * 
   213  -1216  -2454  -1164   -614  -2689  -2228   -898  -2379    234  -1563   -633   1162  -2319   1208  -1004   2013   1350    -92  -2694  -2070   374
     -   -149   -500    233     43   -381    399    106   -626    210   -466   -720    275    394     45     96    359    117   -369   -294   -249 
     -     -5  -8654  -9696   -894  -1115  -1038   -963      *      * 
   214  -3001    343  -5654  -5294  -3025  -5417  -5156   2575  -5207    737  -1769  -5071  -5177  -5063  -5293  -4744  -2985   2740  -4599  -4158   375
     -   -149   -500    233     43   -381    399    106   -626    210   -466   -720    275    394     45     96    359    117   -369   -294   -249 
     -     -5  -8654  -9696   -894  -1115  -1038   -963      *      * 
   215   2590  -1696  -2195  -1645    687  -2568  -1475  -1383  -1486  -1673    238  -1713  -2710    863  -1784    384    454  -1227  -2188  -1764   376
     -   -149   -500    233     43   -381    399    106   -626    210   -466   -720    275    394     45     96    359    117   -369   -294   -249 
     -     -5  -8654  -9696   -894  -1115  -1038   -963      *      * 
   216  -4705  -4040  -5092  -5305   -433  -5190  -1865  -3878  -4882   -155  -3349   -963  -5193  -4112  -4522  -4498  -4658  -4002  -1153   4677   377
     -   -149   -500    233     43   -381    399    106   -626    210   -466   -720    275    394     45     96    359    117   -369   -294   -249 
     -     -5  -8654  -9696   -894  -1115  -1038   -963      *      * 
   217  -5032  -4112  -5595  -5844   1935  -1636  -1785  -4027  -5424  -3450  -3469    769  -5345  -4259  -4864  -4698  -4903  -4142   5060   3162   378
     -   -149   -500    233     43   -381    399    106   -626    210   -466   -720    275    394     45     96    359    117   -369   -294   -249 
     -     -5  -8654  -9696   -894  -1115  -1038   -963      *      * 
   218  -3441  -5340    935   3701  -5570  -3129  -2622  -5636  -3078  -5446  -4926  -1750  -3726  -2331  -4084  -3046  -3553  -5068  -5499  -4497   379
     -   -149   -500    233     43   -381    399    106   -626    210   -466   -720    275    394     45     96    359    117   -369   -294   -249 
     -     -5  -8654  -9696   -894  -1115  -1038   -963      *      * 
   219  -1338   1849   -932   1068  -1639  -2607   2723  -1208  -1409   1826   1128  -1648  -2686  -1278  -1701  -1612  -1279  -1081  -2036  -1613   380
     -   -149   -500    233     43   -381    399    106   -626    210   -466   -720    275    394     45     96    359    117   -369   -294   -249 
     -     -5  -8654  -9696   -894  -1115  -1038   -963      *      * 
   220  -1366  -2826    218   -622  -3159   -485   -957  -2901   1347  -2836  -1923   2201  -2402   -503   2197  -1241    636  -2457  -2993  -2325   381
     -   -149   -500    233     43   -381    399    106   -626    210   -466   -720    275    394     45     96    359    117   -369   -294   -249 
     -     -5  -8654  -9696   -894  -1115  -1038   -963      *      * 
   221  -1309  -2642    557   -638  -2954   -478   -985  -2673   -609  -2682  -1795   -234  -2386    773  -1112    835   2538    637  -2903  -2248   382
     -   -149   -500    233     43   -381    399    106   -626    210   -466   -720    275    394     45     96    359    117   -369   -294   -249 
     -     -5  -8654  -9696   -894  -1115  -1038   -963      *      * 
   222  -3335  -3842  -4263  -2824  -4185  -3947  -1851  -3646   -472  -1704   1628  -2675  -3876    627   3806  -3295  -3034  -3594  -3580  -3437   383
     -   -149   -500    233     43   -381    399    106   -626    210   -466   -720    275    394     45     96    359    117   -369   -294   -249 
     -     -5  -8654  -9696   -894  -1115  -1038   -963      *      * 
   223  -2124  -1923  -4193  -3578  -1753  -3718  -2504   -569    284     31  -1017  -3218  -3724  -2825  -2742  -2851  -2069   3332  -2442   -320   384
     -   -149   -500    233     43   -381    399    106   -626    210   -466   -720    275    394     45     96    359    117   -369   -294   -249 
     -     -5  -8654  -9696   -894  -1115  -1038   -963      *      * 
   224  -5331  -4910  -5874  -6253  -6584   3848  -5711  -7419  -6522  -6994  -6734  -5965  -5474  -6317  -6072  -5651  -5694  -6705  -5506  -6561   385
     -   -149   -500    233     43   -381    399    106   -626    210   -466   -720    275    394     45     96    359    117   -369   -294   -249 
     -     -5  -8654  -9696   -894  -1115  -1038   -963      *      * 
   225  -3393  -4136  -3584   2221  -5005  -3860  -1811  -4311   1739  -3943  -3274  -2515  -3832  -1391   3033  -3245  -3079  -4074  -3778  -3668   386
     -   -149   -500    233     43   -381    399    106   -626    210   -466   -720    275    394     45     96    359    117   -369   -294   -249 
     -     -5  -8654  -9696   -894  -1115  -1038   -963      *      * 
   226    141  -1242  -3516  -2900  -1211  -2883  -1777   -736  -2542   1951    763  -2479    376  -2205  -2417  -1075   1639    576  -1711  -1365   387
     -   -149   -500    233     43   -381    399    106   -626    210   -466   -720    275    394     45     96    359    117   -369   -294   -249 
     -     -5  -8654  -9696   -894  -1115  -1038   -963      *      * 
   227  -5310  -4246  -5720  -6065   3677  -5598  -1798  -4133  -5621  -1679  -3536  -4218  -5450  -4350  -4988  -4847  -5162  -4319  -1044   3679   388
     -   -149   -500    233     43   -381    399    106   -626    210   -466   -720    275    394     45     96    359    117   -369   -294   -249 
     -     -5  -8654  -9696   -894  -1115  -1038   -963      *      * 
   228     85   -255  -1062    554  -2934  -2179   2619  -2672   1125   -487  -1724    246   1208   -385   -931    245    533  -2243  -2824  -2151   389
     -   -149   -500    233     43   -381    399    106   -626    210   -466   -720    275    394     45     96    359    117   -369   -294   -249 
     -     -5  -8654  -9696   -894  -1115  -1038   -963      *      * 
   229   1669  -1639  -4031  -3528  -1893  -3007  -2463   -924  -3182    -30  -1087  -2932  -3287  -2843  -3049  -1112    509   2736  -2439  -2098   390
     -   -149   -500    233     43   -381    399    106   -626    210   -466   -720    275    394     45     96    359    117   -369   -294   -249 
     -     -5  -8654  -9696   -894  -1115  -1038   -963      *      * 
   230  -1198    830  -1055    297  -2955  -2175    513  -2698    983  -1689  -1737    206   -115   1043    611   1374  -1137    -36  -2834   1336   391
     -   -149   -500    233     43   -381    399    106   -626    210   -466   -720    275    394     45     96    359    117   -369   -294   -249 
     -     -5  -8654  -9696   -894  -1115  -1038   -963      *      * 
   231  -1228  -2702    233   1389  -3021  -2188   1510  -2772   -443  -2717  -1793   1502    233   1976   -953    641  -1168    -73  -2886  -2201   392
     -   -149   -500    233     43   -381    399    106   -626    210   -466   -720    275    394     45     96    359    117   -369   -294   -249 
     -  -2301  -8654   -332   -894  -1115  -1038   -963      *      * 
   232   -140   -547  -1247   -879   -844  -1207   -662   -354   -635   -582   3284   -770  -1577   -576   -838   1440   -271   -206  -1331   -878   393
     -   -149   -500    233     43   -381    399    106   -626    210   -466   -720    275    394     45     96    359    117   -369   -294   -249 
     -    -26  -6379  -7421   -894  -1115  -3576   -126      *      * 
   233   -446   3323   -468   2200  -1591  -1279   -498  -1064   -260  -1408   -734   -423  -1605   -225   -607   -537   -519   -813  -1789  -1317   394
     -   -149   -500    233     43   -381    399    106   -626    210   -466   -720    275    394     45     96    359    117   -369   -294   -249 
     -    -26  -6379  -7421   -894  -1115   -134  -3500      *      * 
   234   -271  -2528  -1123   -573    506  -2209    328  -2497   -478  -1429  -1634    125   2420   1354   1100    393  -1150  -2117  -2748  -2105   395
     -   -149   -500    233     43   -381    399    106   -626    210   -466   -720    275    394     45     96    359    117   -369   -294   -249 
     -     -5  -8654  -9696   -894  -1115  -1038   -963      *      * 
   235   -167  -1355  -3323  -2742    855  -1400  -1829   -276  -2437  -1281   -627  -2403  -2946  -2146  -2404   2505   1008    871  -1878  -1525   396
     -   -149   -500    233     43   -381    399    106   -626    210   -466   -720    275    394     45     96    359    117   -369   -294   -249 
     -     -5  -8654  -9696   -894  -1115  -1038   -963      *      * 
   236  -3154  -2640  -5817  -5470  -2905  -5643  -5448   2080  -5412   1065  -1627  -5302  -5314  -5184  -5485  -5010  -3134   2985  -4649  -4305   397
     -   -149   -500    233     43   -381    399    106   -626    210   -466   -720    275    394     45     96    359    117   -369   -294   -249 
     -     -5  -8654  -9696   -894  -1115  -1038   -963      *      * 
   237  -1352  -2719   1347   -626  -3004  -2276    868  -2729   -628   -325  -1842   1315  -2406   -561  -1136   1129   2131  -2327  -2945  -2280   398
     -   -149   -500    233     43   -381    399    106   -626    210   -466   -720    275    394     45     96    359    117   -369   -294   -249 
     -     -5  -8654  -9696   -894  -1115  -1038   -963      *      * 
   238  -2838  -2441  -5490  -5160  -3107  -4974  -4907   2744  -5036  -2022  -1884  -4805  -4953  -4909  -5099    318  -2864   2799  -4538  -4061   399
     -   -149   -500    233     43   -381    399    106   -626    210   -466   -720    275    394     45     96    359    117   -369   -294   -249 
     -   -882  -8654  -1136   -894  -1115  -1038   -963      *      * 
   239  -2678  -3531   3733  -1308  -3234  -2749  -2221  -3094  -2531    658  -2801  -1643  -3259  -2033  -3139  -2556  -2795  -3062  -3674  -3020   400
     -   -149   -500    233     43   -381    399    106   -626    210   -466   -720    275    394     45     96    359    117   -369   -294   -249 
     -    -10  -7781  -8823   -894  -1115  -2945   -201      *      * 
   240  -2589  -3484  -1102   1371  -4672   3384  -2438  -4735  -2656  -4657  -4051  -1749  -3256  -2202  -3212  -2488  -2813  -4072  -4377  -4003   401
     -   -149   -500    233     43   -381    399    106   -626    210   -466   -720    275    394     45     96    359    117   -369   -294   -249 
     -    -10  -7781  -8823   -894  -1115   -212  -2869      *      * 
   241    352  -2763  -4737  -4501   3857  -4044  -1927  -2514  -4139  -2566  -2161  -3533  -4226  -3525  -3879  -3242    452  -2451  -1340   2173   402
     -   -149   -500    233     43   -381    399    106   -626    210   -466   -720    275    394     45     96    359    117   -369   -294   -249 
     -     -5  -8654  -9696   -894  -1115  -1038   -963      *      * 
   242  -1267  -2224   1031   -815  -2375  -2323    840  -2023   -734  -2175  -1375  -1075  -1044   -667  -1192    211   2162   -223  -2529   2550   403
     -   -149   -500    233     43   -381    399    106   -626    210   -466   -720    275    394     45     96    359    117   -369   -294   -249 
     -     -5  -8654  -9696   -894  -1115  -1038   -963      *      * 
   243  -2093  -3614   3293   -907  -3948    389  -1637  -3734  -1472  -3686  -2843   -116  -2937   1006  -2075   -250  -2091    129  -3883  -3112   404
     -   -149   -500    233     43   -381    399    106   -626    210   -466   -720    275    394     45     96    359    117   -369   -294   -249 
     -     -5  -8654  -9696   -894  -1115   -524  -1716      *      * 
   244    164  -1674  -3837  -3364  -1961  -2841  -2400  -1399  -3042   1741  -1176  -2793   2558  -2720  -2953    144  -1680    721  -2463  -2127   405
     -   -149   -500    233     43   -381    399    106   -626    210   -466   -720    275    394     45     96    359    117   -369   -294   -249 
     -     -5  -8703  -9745   -894  -1115   -701  -1378      *      * 
   245  -1868  -2474  -2671  -2501  -3101  -2768   1085  -3111  -2353   -335  -2580  -2397   2608  -2344  -2578   2619  -2092  -2699  -3446  -2858   406
     -   -149   -500    233     43   -381    399    106   -626    210   -466   -720    275    394     45     96    359    117   -369   -294   -249 
     -     -5  -8703  -9745   -894  -1115   -701  -1378      *      * 
   246  -2189  -3807   1846   -925  -4086    248  -1661  -3887   1184  -3802  -2953   2356  -2991   2495  -2051  -1981  -2172  -3415  -3971  -3184   407
     -   -149   -500    233     43   -381    399    106   -626    210   -466   -720    275    394     45     96    359    117   -369   -294   -249 
     -     -5  -8703  -9745   -894  -1115   -701  -1378      *      * 
   247  -2965  -4830    896    561  -5065   2818  -2273  -4984  -2505  -4855  -4170    685  -3453  -1938  -3355   1373  -3035  -4447  -5050  -4040   408
     -   -149   -500    233     43   -381    399    106   -626    210   -466   -720    275    394     45     96    359    117   -369   -294   -249 
     -     -5  -8703  -9745   -894  -1115   -701  -1378      *      * 
   248  -1270   1576   1509   1235  -3063  -2226   -898  -2815   1197  -2760  -1836   1775  -2329   -441   -997    528    414  -2366  -2929  -2243   409
     -   -149   -500    233     43   -381    398    105   -626    210   -466   -721    277    394     45     96    359    119   -369   -295   -249 
     -   -218  -2847  -9745   -106  -3813   -701  -1378      *      * 
   249  -4059  -4293  -4925  -4732  -5992   2731  -4121  -6118  -3190  -5856  -5277  -4428  -4833  -3951   3302  -4233  -4308  -5429  -5121  -5497   411
     -   -149   -500    233     43   -381    399    106   -626    210   -466   -720    275    394     45     96    359    117   -369   -294   -249 
     -     -5  -8703  -9745   -894  -1115   -701  -1378      *      * 
   250  -4152  -3587  -6496  -5909   3824  -6187  -4710    656  -5671    618   2648  -5860  -5351  -4508  -5178  -5495  -4000  -1998  -3432  -3443   412
     -   -149   -500    233     43   -381    399    106   -626    210   -466   -720    275    394     45     96    359    117   -369   -294   -249 
     -     -5  -8703  -9745   -894  -1115   -701  -1378      *      * 
   251    347   5486  -5061  -5383  -4996  -2642  -4375  -4777  -5022  -5075  -4126  -3469  -3456  -4478  -4643    270  -2226  -3525  -5234  -5192   413
     -   -149   -500    233     43   -381    399    106   -626    210   -466   -720    275    394     45     96    359    117   -369   -294   -249 
     -     -5  -8703  -9745   -894  -1115   -701  -1378      *      * 
   252  -5260  -4541  -6316  -6366  -3093  -5569  -5380  -2722  -6253   3362  -2030  -6291  -5636  -5539  -5769  -6250  -5242  -3509  -4405  -4541   414
     -   -149   -500    233     43   -381    399    106   -626    210   -466   -720    275    394     45     96    359    117   -369   -294   -249 
     -     -5  -8703  -9745   -894  -1115   -701  -1378      *      * 
   253    496  -2293  -4496  -4477  -4355   3220  -3844  -4052  -4246  -4337   1658  -3243  -3388  -3869  -4136   -457    494  -3181  -4649  -4456   415
     -   -149   -500    233     43   -381    399    106   -626    210   -466   -720    275    394     45     96    359    117   -369   -294   -249 
     -     -5  -8703  -9745   -894  -1115   -701  -1378      *      * 
   254    495  -1928  -1720  -1169  -2024    -59  -1220  -1621  -1045    905  -1118  -1361  -2565   2806  -1439     89     19  -1432  -2312    247   416
     -   -149   -500    233     43   -381    399    106   -626    210   -466   -720    275    394     45     96    359    117   -369   -294   -249 
     -     -5  -8703  -9745   -894  -1115   -701  -1378      *      * 
   255  -3744  -3346  -5775  -5287  -1827  -5488  -4339  -1192  -4716   3036   -660  -5141  -5050    710  -4470  -4781  -3655    389  -3436  -3440   417
     -   -149   -500    233     43   -381    399    106   -626    210   -466   -720    275    394     45     96    359    117   -369   -294   -249 
     -     -5  -8703  -9745   -894  -1115   -701  -1378      *      * 
   256   -190    645  -1719  -1199  -3112  -2379    834  -2806  -1107  -2889  -2026   1676   1538  -1044  -1567   2191    433  -2367  -3155  -2576   418
     -   -149   -500    233     43   -381    399    106   -626    210   -466   -720    275    394     45     96    359    117   -369   -294   -249 
     -     -5  -8703  -9745   -894  -1115   -701  -1378      *      * 
   257  -1456  -2234  -1506     48  -2359  -2499  -1278  -1974  -1045    682   1444   2563  -2631   -967  -1468   1687  -1411  -1757  -2593  -2072   419
     -   -149   -500    233     43   -381    399    106   -626    210   -466   -720    275    394     45     96    359    117   -369   -294   -249 
     -   -118  -8703  -3719   -894  -1115   -701  -1378      *      * 
   258  -2099  -3647   1408   1502  -3917  -2581  -1605  -3697  -1462  -3658  -2826    473  -2911  -1209  -2077   1278  -2091   2251  -3864  -3084   420
     -   -149   -500    233     43   -381    399    106   -626    210   -466   -720    275    394     45     96    359    117   -369   -294   -249 
     -   -256  -8591  -2642   -894  -1115  -1372   -705      *      * 
   259  -1553  -2927   -896   -667  -3289  -2298   2977  -3034   -728  -2999  -2138   3196   -463    832  -1181  -1425     43  -2609  -3172  -2505   421
     -   -149   -500    233     43   -381    399    106   -624    210   -466   -720    275    394     45     96    359    117   -369   -294   -249 
     -   -100  -3929  -9383   -245  -2679   -217  -2841      *      * 
   260   -535  -3875  -3051    332  -4571  -3566  -1676  -4014   1016  -3733  -2995  -2215  -3561    253   3592  -2771  -2678  -3716  -3646  -3402   423
     -   -149   -500    233     43   -381    399    106   -626    210   -466   -720    275    394     45     96    359    117   -369   -294   -249 
     -     -5  -8703  -9745   -894  -1115   -701  -1378      *      * 
   261  -1560  -2799  -1428  -1039  -3479  -2439  -1398  -3219    576  -3197  -2300   2751   -116   -968  -1459   1893    975  -2717  -3375  -2735   424
     -   -149   -500    233     43   -381    399    106   -626    210   -466   -720    275    394     45     96    359    117   -369   -294   -249 
     -     -5  -8703  -9745   -894  -1115   -701  -1378      *      * 
   262   -105  -2746   -218   1789  -3067    543   -902  -2818   -492  -2764  -1840   -864   -206   1242  -1002   1515     58  -2369  -2933  -2247   425
     -   -149   -500    233     43   -381    399    106   -626    210   -466   -720    275    394     45     96    359    117   -369   -294   -249 
     -     -5  -8703  -9745   -894  -1115   -701  -1378      *      * 
   263    756  -2162  -1428   -875  -2293  -2361  -1052  -1922   1190    -82    678  -1125  -2446    240    510   -138   1903    -43  -2472  -1931   426
     -   -149   -500    233     43   -381    399    106   -626    210   -466   -720    275    394     45     96    359    117   -369   -294   -249 
     -     -5  -8703  -9745   -894  -1115   -701  -1378      *      * 
   264   -420  -1495  -3681  -3113  -1562  -3067   1516   1281  -2781  -1382   -774  -2711  -3189  -2477  -2699   1305  -1569   2632  -2090  -1736   427
     -   -149   -500    233     43   -381    399    106   -626    210   -466   -720    275    394     45     96    359    117   -369   -294   -249 
     -     -5  -8703  -9745   -894  -1115   -701  -1378      *      * 
   265    528  -2739  -1091   2114  -3061  -2231   -892  -2810   -111  -2753  -1829    745  -2328   2159    680    158  -1207  -2362  -2918  -2238   428
     -   -149   -500    233     43   -381    399    106   -626    210   -466   -720    275    394     45     96    359    117   -369   -294   -249 
     -     -5  -8703  -9745   -894  -1115   -701  -1378      *      * 
   266  -1508  -2913  -1397   -809  -3275  -2452   1326  -2987   1289  -2905   1547    705  -2531   1611   2447    180  -1429  -2560  -3035  -2422   429
     -   -149   -500    233     43   -381    399    106   -626    210   -466   -720    275    394     45     96    359    117   -369   -294   -249 
     -     -5  -8703  -9745   -894  -1115   -701  -1378      *      * 
   267    191  -2256  -5090  -4677  -2776  -4302  -3967   1619  -4440  -1977  -1702  -4191  -4429  -4196  -4392  -3549   2998   1664  -3787  -3387   430
     -   -149   -500    233     43   -381    399    106   -626    210   -466   -720    275    394     45     96    359    117   -369   -294   -249 
     -     -5  -8703  -9745   -894  -1115   -701  -1378      *      * 
   268  -3901  -4371  -4933  -3232  -5388  -4261  -2098  -4655    849  -4233  -3609  -3011  -4194  -1687   3996  -3781  -3520  -4458  -3986  -3995   431
     -   -149   -500    233     43   -381    399    106   -626    210   -466   -720    275    394     45     96    359    117   -369   -294   -249 
     -     -5  -8734  -9776   -894  -1115   -701  -1378      *      * 
   269   -867  -2536  -1203   -653  -2780    421   -942  -2478    189   -101   1253    642  -2366   -513   1927   1128    386  -2117  -2768  -2138   432
     -   -149   -500    233     43   -381    399    106   -626    210   -466   -720    275    394     45     96    359    117   -369   -294   -249 
     -     -5  -8734  -9776   -894  -1115   -701  -1378      *      * 
   270  -1789  -2860  -1836  -1241  -3181  -2735   3659  -2827   2394   -432  -2040  -1463  -2826   -901   -904    124    309  -2510  -3057  -2545   433
     -   -149   -500    233     43   -381    399    106   -626    210   -466   -720    275    394     45     96    359    117   -369   -294   -249 
     -     -5  -8734  -9776   -894  -1115   -701  -1378      *      * 
   271  -3214  -2714  -5841  -5491    797  -5610  -5113   3690  -5403  -1644  -1667  -5263  -5316  -5125  -5432  -4956  -3195    877  -4365  -3863   434
     -   -149   -500    233     43   -381    399    106   -626    210   -466   -720    275    394     45     96    359    117   -369   -294   -249 
     -     -5  -8734  -9776   -894  -1115   -701  -1378      *      * 
   272  -3943  -4283  -4012  -4228  -6038   3689  -4325  -6255    435  -6071  -5493  -4154  -4776  -4222  -3896  -4089  -4259  -5452  -5320  -5645   435
     -   -149   -500    233     43   -381    399    106   -626    210   -466   -720    275    394     45     96    359    117   -369   -294   -249 
     -     -5  -8734  -9776   -894  -1115   -701  -1378      *      * 
   273     57     26    474   -615   -905  -2255   1835  -2566   2034   -330  -1694   -915  -2347    477    299  -1024  -1197  -2181  -2807   1762   436
     -   -149   -500    233     43   -381    399    106   -626    210   -466   -720    275    394     45     96    359    117   -369   -294   -249 
     -     -5  -8734  -9776   -894  -1115   -701  -1378      *      * 
   274  -5468  -5017  -5989  -6368  -6686   3850  -5813  -7535  -6633  -7097  -6847  -6088  -5575  -6431  -6174  -5792  -5828  -6831  -5594  -6667   437
     -   -149   -500    233     43   -381    399    106   -626    210   -466   -720    275    394     45     96    359    117   -369   -294   -249 
     -     -5  -8734  -9776   -894  -1115   -701  -1378      *      * 
   275  -3232  -2715  -5899  -5555  -2987  -5734  -5564   2991  -5504    959  -1704  -5393  -5400  -5280  -5583  -5107  -3213   2294  -4748  -4403   438
     -   -149   -500    233     43   -381    399    106   -626    210   -466   -720    275    394     45     96    359    117   -369   -294   -249 
     -     -5  -8734  -9776   -894  -1115   -701  -1378      *      * 
   276  -1307  -2157  -1492   -936   -998  -2404   1248  -1902    520    134    851  -1180  -2488   2691   1002  -1343    838   -449  -2472  -1941   439
     -   -149   -500    233     43   -381    399    106   -626    210   -466   -720    275    394     45     96    359    117   -369   -294   -249 
     -     -5  -8734  -9776   -894  -1115   -701  -1378      *      * 
   277  -3963  -3394  -6458  -5955  -2037  -6249  -5226    761  -5796   3028   -800  -5957  -5475  -4790  -5428  -5621  -3861    525  -3854  -3985   440
     -   -149   -500    233     43   -381    399    106   -626    210   -466   -720    275    394     45     96    359    117   -369   -294   -249 
     -     -5  -8734  -9776   -894  -1115   -701  -1378      *      * 
   278     47  -2782    880    524  -3091    -74  -1004  -2829   -616  -2803  -1898   -948  -2419   -557  -1127   1558    639  -2402  -2995   2521   441
     -   -149   -500    233     43   -381    399    106   -626    210   -466   -720    275    394     45     96    359    117   -369   -294   -249 
     -     -5  -8734  -9776   -894  -1115   -701  -1378      *      * 
   279  -1343   2661  -1761  -1198  -2000  -2513  -1224   -389   1340   -926  -1097    584  -2592    427    749  -1475  -1281   -347  -2290   2736   442
     -   -149   -500    233     43   -381    399    106   -626    210   -466   -720    275    394     45     96    359    117   -369   -294   -249 
     -     -5  -8734  -9776   -894  -1115   -701  -1378      *      * 
   280  -1265  -2689    474   2381  -2990  -2243   -904    621    824  -2695  -1783   -886  -2337   -451    671  -1154    383   -249  -2883  -2213   443
     -   -149   -500    233     43   -381    399    106   -626    210   -466   -720    275    394     45     96    359    117   -369   -294   -249 
     -     -5  -8734  -9776   -894  -1115   -701  -1378      *      * 
   281    125  -2640  -1148    512  -2926   1910   -929  -2649   -530  -2646  -1182    655   1787    479  -1030  -1174   -811   -257  -2856  -2200   444
     -   -148   -500    233     43   -381    399    105   -626    210   -466   -721    275    394     45     96    359    119   -369   -295   -250 
     -  -2542  -2762   -555    -99  -3913   -701  -1378      *      * 
   282   -728  -1893   -273   1903  -2045  -1568   -308  -1715    116    668   -981   -251  -1731   1997   -291   -648   -671  -1438  -2093  -1492   446
     -   -149   -500    233     43   -381    399    106   -626    210   -466   -720    275    394     45     96    359    117   -369   -294   -249 
     -    -16  -7091  -8133   -894  -1115    -88  -4078      *      * 
   283  -2781  -4328   2711  -1224  -4726   2524  -2246  -4582  -2351  -4528   1492  -1591  -3419    927  -3062  -2539  -2857  -4091  -4742  -3865   447
     -   -149   -500    233     43   -381    399    106   -626    210   -466   -720    275    394     45     96    359    117   -369   -294   -249 
     -     -5  -8734  -9776   -894  -1115   -701  -1378      *      * 
   284  -2630  -4363   1187   2308  -4605   2232   1613  -4457  -2042  -4359  -3578  -1443  -3274  -1653  -2752  -2363    368  -3962  -4546  -3657   448
     -   -149   -500    233     43   -381    399    106   -626    210   -466   -720    275    394     45     96    359    117   -369   -294   -249 
     -     -5  -8734  -9776   -894  -1115   -701  -1378      *      * 
   285    -53  -2551  -5671  -5305  -3098  -5394  -5113   1047  -5204   -142  -1855  -5061  -5189  -5066  -5283  -4711  -3013   3394  -4614  -4163   449
     -   -149   -500    233     43   -381    399    106   -626    210   -466   -720    275    394     45     96    359    117   -369   -294   -249 
     -     -5  -8734  -9776   -894  -1115   -701  -1378      *      * 
   286  -2423  -2237  -4155  -3667   1619  -3789  -1811  -1790    227  -1997   1572  -3113  -3813  -2894  -3177      4  -2357  -1726   5195   1258   450
     -   -149   -500    233     43   -381    399    106   -626    210   -466   -720    275    394     45     96    359    117   -369   -294   -249 
     -     -5  -8734  -9776   -894  -1115   -701  -1378      *      * 
   287   2210  -2177  -4939  -4389  -2101  -4335  -3370    871  -4080    992   1185  -3983  -4253  -3698  -3929  -3486  -2447   1903  -3062  -2756   451
     -   -149   -500    233     43   -381    399    106   -626    210   -466   -720    275    394     45     96    359    117   -369   -294   -249 
     -     -5  -8734  -9776   -894  -1115   -701  -1378      *      * 
   288  -1340  -2416  -1358   1347  -2602  -2371  -1047  -1045   -678  -2376  -1552  -1087  -2464   -654    901    161    887  -1971  -2682   3257   452
     -   -149   -500    233     43   -381    399    106   -626    210   -466   -720    275    394     45     96    359    117   -369   -294   -249 
     -     -5  -8734  -9776   -894  -1115   -701  -1378      *      * 
   289  -1970   4009  -4508  -4617  -3974  -2920  -3975  -2609  -4391  -3771  -3220   3406  -3643  -4097  -4243  -2286  -2367   1203  -4501  -4142   453
     -   -149   -500    233     43   -381    399    106   -626    210   -466   -720    275    394     45     96    359    117   -369   -294   -249 
     -     -5  -8734  -9776   -894  -1115   -701  -1378      *      * 
   290  -2692  -2908  -3750  -2818  -2658  -3726  -2053  -2214  -1072   1974    470    600  -3724  -1800   2930  -2934  -2553  -2314  -3038  -2754   454
     -   -149   -500    233     43   -381    399    106   -626    210   -466   -720    275    394     45     96    359    117   -369   -294   -249 
     -     -5  -8734  -9776   -894  -1115   -701  -1378      *      * 
   291  -1771  -2364  -4444  -4523    576    342  -3936  -4283  -4390  -4551  -3692  -3291  -3443  -3982  -4264   3290    463  -3327  -4740  -4466   455
     -   -149   -500    233     43   -381    399    106   -626    210   -466   -720    275    394     45     96    359    117   -369   -294   -249 
     -     -5  -8734  -9776   -894  -1115   -701  -1378      *      * 
   292  -2197    610   3383    760  -4088  -2683  -1686  -3892  -1522  -3815  -2966    619  -3004    578  -2136      4  -2183  -3420  -3995  -3199   456
     -   -149   -500    233     43   -381    399    106   -626    210   -466   -720    275    394     45     96    359    117   -369   -294   -249 
     -     -5  -8734  -9776   -894  -1115   -701  -1378      *      * 
   293  -1350  -1808  -1915  -1357  -1828  -2567   3239  -1430  -1210  -1698   1417   -215  -2644    758  -1560    980  -1290    917  -2174   2012   457
     -   -149   -500    233     43   -381    399    106   -626    210   -466   -720    275    394     45     96    359    117   -369   -294   -249 
     -     -5  -8734  -9776   -894  -1115   -701  -1378      *      * 
   294    825  -1797  -3617  -3145  -2224  -2781  -2437    425  -2884  -2098  -1430  -2693   3123  -2617  -2911    442    480    205  -2684  -2338   458
     -   -149   -500    233     43   -381    399    106   -626    210   -466   -720    275    394     45     96    359    117   -369   -294   -249 
     -     -5  -8734  -9776   -894  -1115   -701  -1378      *      * 
   295  -2922  -2494  -5452  -5075  -2903  -5105   1273   3168  -4856  -1956  -1813  -4770  -4984  -4724  -4880  -4389  -2912   2438  -4180  -3651   459
     -   -149   -500    233     43   -381    399    106   -626    210   -466   -720    275    394     45     96    359    117   -369   -294   -249 
     -     -5  -8734  -9776   -894  -1115   -701  -1378      *      * 
   296  -5960  -4966  -6128  -6483   4573  -5388  -3669  -5454  -6422  -4765  -4880  -5594  -5702  -5713  -5863  -6018  -6050  -5629  -2966  -1928   460
     -   -149   -500    233     43   -381    399    106   -626    210   -466   -720    275    394     45     96    359    117   -369   -294   -249 
     -     -5  -8734  -9776   -894  -1115   -701  -1378      *      * 
   297  -2983  -2550  -5558  -5150  -3102  -5197  -4815   1254  -4671  -2004  -1889  -4872  -5074  -4768    103  -4514  -2980   3495  -4517  -4056   461
     -   -149   -500    233     43   -381    399    106   -626    210   -466   -720    275    394     45     96    359    117   -369   -294   -249 
     -     -5  -8734  -9776   -894  -1115   -701  -1378      *      * 
   298  -1736  -3092  -1475   -984  -3440  -2613  -1214  -3153    903  -3078  -2206   2423  -2720   3142   -943  -1615    171  -2746  -3202     90   462
     -   -149   -500    233     43   -381    399    106   -626    210   -466   -720    275    394     45     96    359    117   -369   -294   -249 
     -     -5  -8734  -9776   -894  -1115   -701  -1378      *      * 
   299  -1958   2039  -3355     25  -4839  -2773  -3734  -4646  -3949  -4875  -4009  -3039  -3523  -3625  -4038   3439  -2385  -3607  -5016  -4748   463
     -   -149   -500    233     43   -381    399    106   -626    210   -466   -720    275    394     45     96    359    117   -369   -294   -249 
     -     -5  -8734  -9776   -894  -1115   -701  -1378      *      * 
   300    319  -3171  -2453  -1764  -3572  -3127  -1569  -3189    717  -3169  -2403  -1898   3337  -1174    653  -2224  -2154  -2902  -3291   1504   464
     -   -149   -500    233     43   -381    399    106   -626    210   -466   -720    275    394     45     96    359    117   -369   -294   -249 
     -     -5  -8734  -9776   -894  -1115   -701  -1378      *      * 
   301  -1425  -1642  -2335     -3   1545  -2731  -1485  -1206  -1631  -1512   -832   1741  -2806  -1476  -1883  -1743   2296    367  -1980   1452   465
     -   -149   -500    233     43   -381    399    106   -626    210   -466   -720    275    394     45     96    359    117   -369   -294   -249 
     -     -5  -8734  -9776   -894  -1115   -701  -1378      *      * 
   302  -2167   2600  -4537  -3961  -1537  -3648  -2656  -1128  -3538   2695   -719  -3417  -3720  -3102  -3322  -2797    344  -1287   2363  -1993   466
     -   -149   -500    233     43   -381    399    106   -626    210   -466   -720    275    394     45     96    359    117   -369   -294   -249 
     -     -5  -8734  -9776   -894  -1115   -701  -1378      *      * 
   303   -724  -4986   2865    438  -5147  -2967  -2316  -5077  -2567  -4937  -4267   3048  -3501    153  -3436  -2704  -3116  -4545  -5133  -4102   467
     -   -149   -500    233     43   -381    399    106   -626    210   -466   -720    275    394     45     96    359    117   -369   -294   -249 
     -     -5  -8734  -9776   -894  -1115   -701  -1378      *      * 
   304    -23  -2486     52   -672    237  -2282   1848   -204   -580   -509  -1601    950   1377   1493    888  -1199  -1204  -1018  -2729  -2109   468
     -   -149   -500    233     43   -381    399    106   -626    210   -466   -720    275    394     45     96    359    117   -369   -294   -249 
     -     -5  -8734  -9776   -894  -1115   -701  -1378      *      * 
   305    113  -2481  -1227    804  -2704  -2284    443   -722   -583  -2454   1830   -966   2053    791   1018  -1201    328   -652  -2725  -2107   469
     -   -149   -500    233     43   -381    399    106   -626    210   -466   -720    275    394     45     96    359    117   -369   -294   -249 
     -     -5  -8642  -9684   -894  -1115   -701  -1378      *      * 
   306   1088  -2612    794    299  -2911   -481   1317  -2646   -424   -545   1288   1380    143   -382   -928   -212  -1131  -2222  -2808    549   470
     -   -149   -500    233     43   -381    399    106   -626    210   -466   -720    275    394     45     96    359    117   -369   -294   -249 
     -     -5  -8642  -9684   -894  -1115   -701  -1378      *      * 
   307  -1556   2112  -2852  -2470  -3448   2360  -2476  -3119  -2377  -3334  -2527   1651  -3046  -2235  -2689   1819   -921  -2594  -3681   -113   471
     -   -149   -500    233     43   -381    399    106   -626    210   -466   -720    275    394     45     96    359    117   -369   -294   -249 
     -     -5  -8642  -9684   -894  -1115   -701  -1378      *      * 
   308  -1661  -2144  -2239  -1582    519  -2801  -1370  -1797    575  -1036   1510  -1697  -2854    953   3060  -1817  -1573  -1640   1927  -1990   472
     -   -149   -500    233     43   -381    399    106   -626    210   -466   -720    275    394     45     96    359    117   -369   -294   -249 
     -     -5  -8642  -9684   -894  -1115   -701  -1378      *      * 
   309    435  -2647    574   -656  -3064   -624   2142  -2802   -610  -2780  -1873   -950   1545   -556  -1114    788   1775  -2355  -2972  -2307   473
     -   -149   -500    233     43   -381    399    106   -626    210   -466   -720    275    394     45     96    359    117   -369   -294   -249 
     -     -5  -8642  -9684   -894  -1115   -701  -1378      *      * 
   310  -2541  -2566  -3839  -3432  -1876  -3824  -2866  -1373  -2846   2483   -848  -3294   2073   1444  -2868  -3029  -2542   -864  -2922  -2684   474
     -   -149   -500    233     43   -381    399    106   -626    210   -466   -720    275    394     45     96    359    117   -369   -294   -249 
     -   -892  -8642  -1125   -894  -1115   -701  -1378      *      * 
   311   1479  -1622  -1213   -700  -2188   1623   -865  -1822   1115  -1991  -1184   -863  -2036   -516   -984   -827    950   -200  -2337  -1812   475
     -   -149   -500    233     43   -381    399    106   -626    210   -466   -720    275    394     45     96    359    117   -369   -294   -249 
     -   -690  -7760  -1413   -894  -1115  -2862   -214      *      * 
   312   1262  -1793   2184    -40  -1719  -1533   -496  -1734   -372  -1868  -1113   -322  -1809   -195   -876   -735   -784  -1435  -1982   2153   476
     -   -149   -500    233     43   -381    399    106   -626    210   -466   -720    275    394     45     96    359    117   -369   -294   -249 
     -    -16  -7086  -8128   -894  -1115    -95  -3965      *      * 
   313    548  -1250  -3346  -2734  -1217  -2869  -1727    111    172   1175   -454  -2392  -2924  -2098  -2335   -528   1249   1875  -1712  -1360   477
     -   -149   -500    233     43   -381    399    106   -626    210   -466   -720    275    394     45     96    359    117   -369   -294   -249 
     -     -5  -8642  -9684   -894  -1115   -701  -1378      *      * 
   314  -2580  -2352  -5150  -4813    813  -4272  -3884   -316  -4570  -1847  -1674  -4234  -4449  -4271  -4484  -3552    436   3471  -3551  -2961   478
     -   -149   -500    233     43   -381    399    106   -626    210   -466   -720    275    394     45     96    359    117   -369   -294   -249 
     -     -5  -8642  -9684   -894  -1115   -701  -1378      *      * 
   315  -2323   2936  -2685  -1982  -2176  -3254   3473  -2808   -837  -2840  -2166    179  -3305  -1348   2572  -2346  -2209  -2611  -2469   1453   479
     -   -149   -500    233     43   -381    400    105   -627    210   -464   -721    275    393     45     96    360    117   -370   -295   -250 
     -   -125  -3616  -9684  -1500   -629   -701  -1378      *      * 
   316  -3321  -4035  -3967  -2628  -4874  -3868  -1759  -4190   3309   -373  -3168    778  -3801  -1337   1791  -3196  -3003  -3959  -3691  -3584   483
     -   -149   -500    233     43   -381    399    106   -626    210   -466   -720    275    394     45     96    359    117   -369   -294   -249 
     -     -5  -8642  -9684   -894  -1115   -701  -1378      *      * 
   317  -2891  -2453  -5391  -5021  -2949  -5126  -4715   2515  -4782  -1858  -1747  -4773  -4981   1728  -4840  -4426  -2882   2820  -4354  -3903   484
     -   -149   -500    233     43   -381    399    106   -626    210   -466   -720    275    394     45     96    359    117   -369   -294   -249 
     -     -5  -8642  -9684   -894  -1115   -701  -1378      *      * 
   318  -1647  -1491  -3716  -3128   1271  -3144  -1782   -965  -2768    510   2544    506   2513  -2401  -2634  -2225  -1586   -908  -1571   1676   485
     -   -149   -500    233     43   -381    399    106   -626    210   -466   -720    275    394     45     96    359    117   -369   -294   -249 
     -     -5  -8642  -9684   -894  -1115   -701  -1378      *      * 
   319  -2858  -3649  -3184  -2422  -4694  -3486  -1875  -4136    814  -3884  -3171  -2391   3674  -1466    993    -74  -2755  -3774  -3795  -3604   486
     -   -149   -500    233     43   -381    399    106   -626    210   -466   -720    275    394     45     96    359    117   -369   -294   -249 
     -     -5  -8642  -9684   -894  -1115   -701  -1378      *      * 
   320   -454  -2436  -3180  -3325  -4673   3325   1736  -4466  -3654  -4660  -3768  -2823    696  -3327  -3807   -854  -2182  -3424  -4850  -4556   487
     -   -149   -500    233     43   -381    399    106   -626    210   -466   -720    275    394     45     96    359    117   -369   -294   -249 
     -     -5  -8642  -9684   -894  -1115   -701  -1378      *      * 
   321    534   2483    257    236   1766  -2623  -1400  -1068  -1527  -1378   -693  -1743  -2693  -1372  -1774    100  -1240    458  -1922   2273   488
     -   -149   -500    233     43   -381    399    106   -626    210   -466   -720    275    394     45     96    359    117   -369   -294   -249 
     -     -5  -8642  -9684   -894  -1115   -701  -1378      *      * 
   322  -1310   2832  -1966  -1414  -1750  -2537  -1310    454  -1259  -1625   -916    360  -2629   1634  -1586   2075  -1260  -1195  -2112   1010   489
     -   -149   -500    233     43   -381    398    105   -626    212   -466   -721    275    394     45     98    359    117   -369   -295   -249 
     -   -117  -3703  -9684   -984  -1016   -701  -1378      *      * 
   323  -2638   2024  -5019  -4412    967  -4358  -3235   2578  -4065   1734   1733  -4015  -4192  -3505  -3818  -3494  -2562   -172  -2759  -2578   492
     -   -149   -500    233     43   -381    399    106   -626    210   -466   -720    275    394     45     96    359    117   -369   -294   -249 
     -     -5  -8642  -9684   -894  -1115   -701  -1378      *      * 
   324  -2391   1940  -2597  -1789  -4027  -3195  -1503  -3567   3275  -3404  -2623    259  -3237  -1075    954  -2300    435  -3234  -3416  -3069   493
     -   -149   -500    233     43   -381    399    106   -626    210   -466   -720    275    394     45     96    359    117   -369   -294   -249 
     -     -5  -8642  -9684   -894  -1115   -701  -1378      *      * 
   325    881  -2490  -5640  -5318  -3198  -5321  -5319   2587  -5250  -2019  -1918  -5059  -5169  -5180  -5379  -4671  -2962   2805  -4819  -4308   494
     -   -149   -500    233     43   -381    399    106   -626    210   -466   -720    275    394     45     96    359    117   -369   -294   -249 
     -     -5  -8642  -9684   -894  -1115   -701  -1378      *      * 
   326  -4672  -4365  -5577  -5898   4502  -4823  -3279  -4896  -5838  -4311  -4346  -4930   -567  -5170  -5402  -4801  -4923  -4919  -2619  -1548   495
     -   -149   -500    233     43   -381    399    106   -626    210   -466   -720    275    394     45     96    359    117   -369   -294   -249 
     -    -69  -8642  -4501   -894  -1115   -701  -1378      *      * 
   327  -3080  -5108   3440    710  -5244  -2870  -2294  -5220  -2669  -5059  -4462   1950  -3446  -1980  -3641     83  -3172  -4663  -5262  -4152   496
     -   -149   -500    233     43   -381    399    106   -626    210   -466   -720    275    394     45     96    359    117   -369   -294   -249 
     -     -6  -8579  -9621   -894  -1115  -1108   -900      *      * 
   328  -1482  -2117  -1830  -1260   2006  -2605   1620  -1813    535   -153  -1281   1306  -2677   -996    678  -1573  -1414  -1627  -2058   2610   497
     -   -149   -500    233     43   -381    399    106   -626    210   -466   -720    275    394     45     96    359    117   -369   -294   -249 
     -     -6  -8579  -9621   -894  -1115   -494  -1785      *      * 
   329   -345  -2684    852   2299  -3005  -2175   -839  -2756    280  -2700  -1774    756  -2272   1505    635  -1088     50  -2306  -2867  -2183   498
     -   -149   -500    233     43   -381    399    106   -626    210   -466   -720    275    394     45     96    359    117   -369   -294   -249 
     -     -5  -8642  -9684   -894  -1115   -701  -1378      *      * 
   330  -1349  -2578  -1312    328  -2836  -2344   -968   -592   1904    291  -1690  -1018  -2427   2440    631  -1275  -1279    -75  -2782  -2185   499
     -   -149   -500    233     43   -381    399    106   -626    210   -466   -720    275    394     45     96    359    117   -369   -294   -249 
     -     -5  -8642  -9684   -894  -1115   -701  -1378      *      * 
   331   1173   2043  -3728  -3191   2861   -634  -2112    205  -2842  -1515   -858  -2639  -3038  -2501  -2719   1398  -1488  -1032  -2105  -1763   500
     -   -149   -500    233     43   -381    399    106   -626    210   -466   -720    275    394     45     96    359    117   -369   -294   -249 
     -     -5  -8642  -9684   -894  -1115   -701  -1378      *      * 
   332   1200   2535  -2023    244    708   -755   1538  -1210  -1304   -448   -799    848  -2622  -1179  -1615   -154  -1221    -97  -2018    888   501
     -   -149   -500    233     43   -381    399    106   -626    210   -466   -720    275    394     45     96    359    117   -369   -294   -249 
     -     -5  -8642  -9684   -894  -1115   -701  -1378      *      * 
   333    -57  -2630    -80    173  -2937  -2169   -829  -2677   -415   -377     39    779  -2262   2744    147    836  -1129   -657  -2821  -2147   502
     -   -149   -500    233     43   -381    399    106   -626    210   -466   -720    275    394     45     96    359    117   -369   -294   -249 
     -     -5  -8642  -9684   -894  -1115   -701  -1378      *      * 
   334  -1361  -1751  -1983    268  -1765  -2589   1539  -1339  -1226   2077   2332  -1566  -2666    898  -1530  -1584   -335  -1205  -2131  -1698   503
     -   -149   -500    232     44   -381    400    105   -627    210   -465   -721    276    394     45     95    359    117   -370   -295   -247 
     -  -2925  -2918   -442  -1607   -574   -701  -1378      *      * 
   335   -534  -1028  -1142   -528  -1118  -1643   -338   -611    171    814   -192   -626  -1749    -86   1924   -699   1224   -486  -1403   -985   509
     -   -149   -500    233     43   -381    399    106   -626    210   -466   -720    275    394     45     96    359    117   -369   -294   -249 
     -    -20  -6727  -7769   -894  -1115  -1687   -536      *      * 
   336   1549   -627  -2779  -2169    743  -2268  -1134     -3  -1834    922   2468  -1812  -2311  -1505  -1745  -1344    796     25  -1075   -738   510
     -   -149   -500    233     43   -381    399    106   -626    210   -466   -720    275    394     45     96    359    117   -369   -294   -249 
     -    -12  -7501  -8543   -894  -1115   -875  -1136      *      * 
   337  -1194  -2604  -1071    822  -2973  -2132    973  -2685   2111  -2596  -1698   -769  -2212   1878   1446    454  -1115  -2255  -2720  -2109   511
     -   -149   -500    233     43   -381    399    106   -626    210   -466   -720    275    394     45     96    359    117   -369   -294   -249 
     -     -7  -8212  -9254   -894  -1115   -513  -1742      *      * 
   338  -1459  -2795  -1347   -784  -3168  -2391   2059  -2868   -399  -2810  -1929  -1056  -2486   2993    713    881   1293  -2460  -2956  -2360   512
     -   -149   -500    233     43   -381    399    106   -626    210   -466   -720    275    394     45     96    359    117   -369   -294   -249 
     -     -6  -8544  -9586   -894  -1115  -1286   -762      *      * 
   339  -1219  -1508  -2043  -1475   -133   -457   2676  -1086  -1313    618   -690  -1561   -711    347    824    722  -1159    254   1404    424   513
     -   -149   -500    233     43   -381    399    106   -626    210   -466   -720    275    394     45     96    359    117   -369   -294   -249 
     -     -6  -8544  -9586   -894  -1115  -1286   -762      *      * 
   340   1466   1901  -1648  -1115  -2384  -2316   1638  -2011  -1003  -1927  -1420   1202   1993   -929  -1425  -1324    994  -1736  -2590  -2076   514
     -   -149   -500    233     43   -381    399    106   -626    210   -466   -720    275    394     45     96    359    117   -369   -294   -249 
     -     -6  -8544  -9586   -894  -1115  -1286   -762      *      * 
   341    657  -2546   -997    707  -2844  -2111   -772  -2579   -362   -480  -1641   1718    400   1431   -865    179    752  -2156  -2743    214   515
     -   -149   -500    233     43   -381    399    106   -626    210   -466   -720    275    394     45     96    359    117   -369   -294   -249 
     -   -160  -8544  -3287   -894  -1115  -1286   -762      *      * 
   342    -26  -2504   1708    368  -2822    760   1503  -2571   -251  -2519  -1594    268   -217    683   -759   -917   1072   -782  -2689  -2007   516
     -   -149   -500    233     43   -381    399    106   -626    210   -466   -720    275    394     45     96    359    117   -369   -294   -249 
     -     -6  -8390  -9432   -894  -1115  -1140   -873      *      * 
   343    546  -2184    611   -588    329  -2150   2660  -2025   -491   -965  -1312   -863   1443   -436    254    603  -1044   -630  -2458  -1872   517
     -   -149   -500    233     43   -381    399    106   -626    210   -466   -720    275    394     45     96    359    117   -369   -294   -249 
     -     -6  -8476  -9518   -894  -1115  -1569   -593      *      * 
   344  -1116  -2571   1265   1860  -2883    131   -748  -2628    803   -441  -1664   -716  -2179   1166   -844   -998  -1056    487  -2759  -2080   518
     -   -127   -504    229     39   -385    403    101   -621    206   -469   -717    273    393     47     93    358    114   -368   -299   -254 
     -   -200  -2967  -9518  -4490    -66   -956  -1046      *      * 
   345    353  -1151  -3315  -2699   1723   1161   1464   -650  -2358    332   1738  -2328  -2839  -2037  -2265  -1857   1292   -567  -1601    380   554
     -   -148   -500    232     46   -381    398    105   -627    212   -466   -721    275    393     45     95    359    117   -367   -295   -250 
     -   -126  -3605  -9586  -2171   -362  -1286   -762      *      * 
   346    415  -2022    469   -791  -2144   -246   -957  -1769   -684    285   1165    783   -682   -616    610  -1199    575   1140  -2339  -1804   560
     -   -149   -500    233     43   -381    399    106   -626    210   -466   -720    275    394     45     96    359    117   -369   -294   -249 
     -     -6  -8544  -9586   -894  -1115  -1286   -762      *      * 
   347  -1281  -2770   2250   1491  -3083  -2182   -894  -2839   -508  -2783  -1866    845  -2312   1357  -1028    -58    498  -2389  -2953    654   561
     -   -149   -500    233     43   -381    399    106   -626    210   -466   -720    275    394     45     96    359    117   -369   -294   -249 
     -     -6  -8544  -9586   -894  -1115  -1286   -762      *      * 
   348  -1358  -2832   1063    381    637   2029   -961  -2889   -583  -2840  -1934   -862  -2374   2046    621  -1226  -1305  -2448  -3016  -2322   562
     -   -149   -500    233     43   -381    399    106   -626    210   -466   -720    275    394     45     96    359    117   -369   -294   -249 
     -     -6  -8544  -9586   -894  -1115  -1286   -762      *      * 
   349  -3602  -3256  -5761  -5288  -1680  -5234  -4284  -1178  -4876   2050   1886  -5070   3147  -4124  -4560  -4548  -3550  -1892  -3303  -3331   563
     -   -149   -500    233     43   -381    399    106   -626    210   -466   -720    275    394     45     96    359    117   -369   -294   -249 
     -     -6  -8544  -9586   -894  -1115  -1286   -762      *      * 
   350  -1231   1156  -2132  -1561  -1483  -2537  -1303  -1049  -1377  -1352   -663  -1623  -2607    906   1780    174    284    140   2129   2683   564
     -   -149   -500    233     43   -381    399    106   -626    210   -466   -720    275    394     45     96    359    117   -369   -294   -249 
     -     -6  -8544  -9586   -894  -1115  -1286   -762      *      * 
   351  -1143  -2596   2045   -444  -2911  -2114   -775     75    742  -2609  -1689    833  -2209   -318   1510    318    755  -2215  -2783  -2106   565
     -   -149   -500    233     43   -381    399    106   -626    210   -466   -720    275    394     45     96    359    117   -369   -294   -249 
     -     -6  -8544  -9586   -894  -1115  -1286   -762      *      * 
   352  -1296  -1145  -3491  -2866    900    348   1550   1253  -2493    512   1459  -2423   2288  -2143  -2345  -1906  -1236   -554  -1594  -1247   566
     -   -149   -500    233     43   -381    399    106   -626    210   -466   -720    275    394     45     96    359    117   -369   -294   -249 
     -     -6  -8544  -9586   -894  -1115  -1286   -762      *      * 
   353  -2022   4090  -3130  -2627   1462  -3296   1660  -1670  -2415  -1878  -1294   2049  -3357  -2159  -2549    127  -1967  -1576  -1367   1514   567
     -   -149   -500    233     43   -381    399    106   -626    210   -466   -720    275    394     45     96    359    117   -369   -294   -249 
     -     -6  -8544  -9586   -894  -1115  -1286   -762      *      * 
   354  -1281  -1542  -2335  -1794    837    102  -1506    963  -1625  -1526   -836    650  -2698  -1468  -1871   1740   1875  -1072  -2060  -1656   568
     -   -149   -500    233     43   -381    399    106   -626    210   -466   -720    275    394     45     96    359    117   -369   -294   -249 
     -     -6  -8544  -9586   -894  -1115  -1286   -762      *      * 
   355  -3014  -2548  -5584  -5144    983  -5248  -4560   1963  -4976    847  -1154  -4905  -4941  -4543  -4884  -4524  -2974   2870  -3853  -3617   569
     -   -149   -500    233     43   -381    399    106   -626    210   -466   -720    275    394     45     96    359    117   -369   -294   -249 
     -     -6  -8544  -9586   -894  -1115  -1286   -762      *      * 
   356  -3329  -4051  -3299  -2484  -4920  -3743  -1780  -4285   -414  -3918  -3262    884  -3768   1475   3729  -3187  -3044  -4038  -3739  -3617   570
     -   -149   -500    233     43   -381    399    106   -626    210   -466   -720    275    394     45     96    359    117   -369   -294   -249 
     -     -6  -8544  -9586   -894  -1115   -428  -1963      *      * 
   357  -3286  -2786  -5869  -5439  -2384  -5602  -4958   3161  -5302    947   1814  -5267  -5188  -4773  -5185  -4916  -3239   1494  -4046  -3915   571
     -   -149   -500    233     43   -381    399    106   -626    210   -466   -720    275    394     45     96    359    117   -369   -294   -249 
     -     -5  -8642  -9684   -894  -1115   -701  -1378      *      * 
   358    194  -2360  -4548  -4879  -4983  -2623  -4245  -4825  -4814  -5088  -4143  -3360  -3431  -4307  -4533   3560  -2224  -3548  -5192  -5119   572
     -   -149   -500    233     43   -381    399    106   -626    210   -466   -720    275    394     45     96    359    117   -369   -294   -249 
     -     -5  -8642  -9684   -894  -1115   -701  -1378      *      * 
   359  -3508  -3255  -4842  -4755   4187  -4566  -2239  -2240  -4273  -2013  -2005  -3910  -4665    661  -4058  -3845  -3536    382  -1607   -522   573
     -   -149   -500    233     43   -381    399    106   -626    210   -466   -720    275    394     45     96    359    117   -369   -294   -249 
     -     -5  -8642  -9684   -894  -1115   -701  -1378      *      * 
   360   1914   2115  -4771  -4746  -3659  -2660  -3720  -2792  -4387  -3511  -2818  -3304  -3376  -3936  -4127   1092  -2061   2664  -4104  -3869   574
     -   -149   -500    233     43   -381    399    106   -626    210   -466   -720    275    394     45     96    359    117   -369   -294   -249 
     -     -5  -8642  -9684   -894  -1115   -701  -1378      *      * 
   361  -3362  -3807  -4143  -3349  -4688  -3902  -2533  -3766   3819  -4052  -3571  -3151  -4143  -2181  -1233  -3442  -3340     56  -4134  -3990   575
     -   -149   -500    233     43   -381    399    106   -626    210   -466   -720    275    394     45     96    359    117   -369   -294   -249 
     -     -5  -8642  -9684   -894  -1115   -701  -1378      *      * 
   362  -2968  -3530  -3237  -3616  -5534   3676  -4162  -5770  -4581  -5791  -5070    641  -4185  -4117  -4757  -3133  -3381  -4693  -5289  -5287   576
     -   -149   -500    233     43   -381    399    106   -626    210   -466   -720    275    394     45     96    359    117   -369   -294   -249 
     -     -5  -8642  -9684   -894  -1115   -701  -1378      *      * 
   363  -5291  -4239  -5687  -6024   2136  -5564   1631  -4200  -5558  -3518  -3606  -4202  -5431  -4334  -4947  -4826  -5148  -4355   5765    152   577
     -   -149   -500    233     43   -381    399    106   -626    210   -466   -720    275    394     45     96    359    117   -369   -294   -249 
     -     -5  -8642  -9684   -894  -1115   -701  -1378      *      * 
   364  -5311  -4895  -5858  -6236  -6569   3848  -5697  -7402  -6506  -6979  -6718  -5948  -5459  -6301  -6058  -5631  -5675  -6686  -5493  -6546   578
     -   -149   -500    233     43   -381    400    106   -626    210   -466   -720    275    394     45     96    359    117   -369   -294   -249 
     -   -201  -4024  -3869   -223  -2804   -701  -1378      *      * 
   365    -19  -2989   -221   1353  -3296  -2268  -1059  -3062   -725  -3002  -2100    249   2804   1395  -1265   -206  -1430  -2607  -3174  -2457   580
     -   -149   -500    233     43   -381    399    106   -626    210   -466   -720    275    394     45     96    359    117   -369   -294   -249 
     -     -6  -8512  -9554   -894  -1115  -1286   -762      *      * 
   366  -1202   3623   2056    497  -2950  -2139    282  -2693    441  -2656  -1745   -779  -2254   -381   -944   -150    893  -2260  -2840  -2160   581
     -   -149   -500    233     43   -381    399    106   -626    210   -466   -720    275    394     45     96    359    117   -369   -294   -249 
     -     -6  -8512  -9554   -894  -1115  -1286   -762      *      * 
   367  -5632  -4644  -5680  -6027  -1622  -5167  -2971  -5246  -5876  -4592  -4664  -5010  -5429  -5141  -5374  -5525  -5675  -5317  -2264   4905   582
     -   -149   -500    233     43   -381    399    106   -626    210   -466   -720    275    394     45     96    359    117   -369   -294   -249 
     -     -6  -8512  -9554   -894  -1115  -1286   -762      *      * 
   368  -1453  -2304  -2385  -1960  -3780    357  -2117  -3511  -1789  -3592  -2699  -1937   1900  -1755   1249   2303    977  -2811  -3795  -3306   583
     -   -149   -500    233     43   -381    399    106   -626    210   -466   -720    275    394     45     96    359    117   -369   -294   -249 
     -     -6  -8512  -9554   -894  -1115  -1286   -762      *      * 
   369  -3529  -4051  -3570  -3025  -5012  -3857  -2376  -4798  -1083  -4452  -3834    962  -4075  -2016   3982  -3491  -3431  -4449  -4097  -3992   584
     -   -149   -500    233     43   -381    399    106   -626    210   -466   -720    275    394     45     96    359    117   -369   -294   -249 
     -     -6  -8512  -9554   -894  -1115  -1286   -762      *      * 
   370  -3192  -3795  -3674  -2597  -4112  -3749  -1775  -3747   -439   -208  -2876  -2504  -3744   4075   1147  -3123  -2933  -3638  -3514  -3292   585
     -   -149   -500    233     43   -381    399    106   -626    210   -466   -720    275    394     45     96    359    117   -369   -294   -249 
     -     -6  -8512  -9554   -894  -1115  -1286   -762      *      * 
   371  -1130  -2203    556    290   2372  -2176   -856  -2040    664  -2157    733   -891  -2265   -464   -991    642   1134   -113  -2478  -1894   586
     -   -149   -500    233     43   -381    399    106   -626    210   -466   -720    275    394     45     96    359    117   -369   -294   -249 
     -     -6  -8512  -9554   -894  -1115  -1286   -762      *      * 
   372  -2954  -2446  -5642  -5339  -3111  -5461  -5552   3401  -5309  -1856  -1804  -5150  -5216  -5266  -5480  -4853  -2950   2302  -4891  -4368   587
     -   -149   -500    233     43   -381    399    106   -626    210   -466   -720    275    394     45     96    359    117   -369   -294   -249 
     -     -6  -8512  -9554   -894  -1115  -1286   -762      *      * 
   373  -1279  -1579  -2234  -1684    885  -2525  -1442  -1231    884  -1549   -859  -1716  -2669  -1362  -1730    532   2792    456  -2075  -1659   588
     -   -149   -500    233     43   -381    399    106   -626    210   -466   -720    275    394     45     96    359    117   -369   -294   -249 
     -     -6  -8512  -9554   -894  -1115  -1286   -762      *      * 
   374  -1979  -3553   -783   1313  -3842  -2502    667  -3633  -1242  -3559  -2709    927  -2805    -35  -1807   2863  -1959  -3172  -3731  -2964   589
     -   -149   -500    233     43   -381    399    106   -626    210   -466   -720    275    394     45     96    359    117   -369   -294   -249 
     -     -6  -8512  -9554   -894  -1115  -1286   -762      *      * 
   375  -1785   4714  -4678  -4573  -3023  -2808  -3559  -2072  -4102    -23  -2160  -3351  -3456  -3774  -3889  -2145   2581  -1906  -3731  -3435   590
     -   -149   -500    233     43   -381    399    106   -626    210   -466   -720    275    394     45     96    359    117   -369   -294   -249 
     -     -6  -8512  -9554   -894  -1115  -1286   -762      *      * 
   376  -3229   2432  -5475  -5804  -5601  -3775  -5006  -5778  -5652  -5860  -5243  -4660   4140  -5359  -5271  -3503  -3680  -4813  -5184  -5638   591
     -   -149   -500    233     43   -381    399    106   -626    210   -466   -720    275    394     45     96    359    117   -369   -294   -249 
     -     -6  -8512  -9554   -894  -1115  -1286   -762      *      * 
   377  -5076   5854  -6016  -6382  -6142  -4770  -5565  -6752  -6426  -6555  -6339  -5920  -5310  -6257  -5916  -5418  -5448  -6206  -5282  -6115   592
     -   -149   -500    233     43   -381    399    106   -626    210   -466   -720    275    394     45     96    359    117   -369   -294   -249 
     -     -6  -8512  -9554   -894  -1115  -1286   -762      *      * 
   378  -6475  -5138  -6089  -6452  -4499  -5179  -5056  -7008  -6486  -6336  -6375  -6251  -5600  -6310  -5965  -6852  -6624  -6895   6296  -4131   593
     -   -149   -500    233     43   -381    399    106   -626    210   -466   -720    275    394     45     96    359    117   -369   -294   -249 
     -     -6  -8512  -9554   -894  -1115   -428  -1963      *      * 
   379  -3925  -3372  -6344  -5779    812  -6052  -4812   1966  -5568   2710   -555  -5748  -5270  -4491  -5134  -5368  -3796   -358  -3520  -3641   594
     -   -149   -500    233     43   -381    399    106   -626    210   -466   -720    275    394     45     96    359    117   -369   -294   -249 
     -     -5  -8613  -9655   -894  -1115   -701  -1378      *      * 
   380  -2960  -4170  -1239   3692  -5241  -3042  -2734  -5287  -3012  -5205  -4577  -1940  -3657  -2457  -3717    263  -3183  -4566  -5199  -4412   595
     -   -149   -500    233     43   -381    399    106   -626    210   -466   -720    275    394     45     96    359    117   -369   -294   -249 
     -     -5  -8613  -9655   -894  -1115   -701  -1378      *      * 
   381  -3098  -2584  -5768  -5428  -2937  -5600  -5455   2902  -5377    689  -1652  -5258  -5284  -5189  -5472  -4970  -3081   2523  -4685  -4306   596
     -   -149   -500    233     43   -381    399    106   -626    210   -466   -720    275    394     45     96    359    117   -369   -294   -249 
     -     -5  -8613  -9655   -894  -1115   -701  -1378      *      * 
   382  -1447  -1406  -3132  -2477  -1375  -2883   2602   1505    352   1645   -589  -2258  -2931  -1842    474  -1950  -1380    409  -1836  -1483   597
     -   -149   -500    233     43   -381    399    106   -626    210   -466   -720    275    394     45     96    359    117   -369   -294   -249 
     -     -6  -8512  -9554   -894  -1115   -701  -1378      *      * 
   383  -4351  -3695  -6338  -5972   2626  -6095  -3780  -1354  -5723   2834   -627  -5564  -5329  -4458  -5160  -5529  -4194  -2194  -2703  -2054   598
     -   -149   -500    233     43   -381    399    106   -626    210   -466   -720    275    394     45     96    359    117   -369   -294   -249 
     -     -6  -8430  -9472   -894  -1115   -701  -1378      *      * 
   384  -1271   1316  -1705  -1245  -3047   -387   2965  -2738  -1177  -2845  -1994   2988  -2556  -1102  -1617    156    697  -2273  -3124  -2571   599
     -   -149   -500    233     43   -381    399    106   -626    210   -466   -720    275    394     45     96    359    117   -369   -294   -249 
     -     -6  -8389  -9431   -894  -1115   -701  -1378      *      * 
   385  -1035  -2502    716    731  -2821   -159   -668  -2570   -250  -2517  -1593   1768    520   -209   1476   -127   -129    129  -2687  -2006   600
     -   -149   -500    233     43   -381    399    106   -626    210   -466   -720    275    394     45     96    359    117   -369   -294   -249 
     -     -7  -8315  -9357   -894  -1115   -701  -1378      *      * 
   386    747  -2422  -1058   -543  -2826  -2093   2090  -2539   -386  -2537  -1652   -144   2542   -396   1130    193  -1102  -2124  -2739  -2111   601
     -      *      *      *      *      *      *      *      *      *      *      *      *      *      *      *      *      *      *      *      * 
     -      *      *      *      *      *      *      *      *      0 
//
