# Supplementary material for: Emergence, development and diversification of the TGF-β signalling pathway within the animal kingdom
Source: BMC Evol Biol. 2009 Feb 3;9:28. doi: 10.1186/1471-2148-9-28 (PMC2657120; doi:10.1186/1471-2148-9-28)
Supplement: Additional file 5 — Sequences. All sequences and alignments are provided in the supplementary archive. [file 1471-2148-9-28-S5.zip › sequences/hmm_models/home_made/xSmad_ls.hmm]

HMMER2.0  [2.3.2]
NAME  ismads_muscle
LENG  386
ALPH  Amino
RF    no
CS    no
MAP   yes
COM   hmmbuild ismads_ls.hmm ismads_muscle.fasta
NSEQ  38
DATE  Sat May  3 13:07:13 2008
CKSUM 6538
XT      -8455     -4  -1000  -1000  -8455     -4  -8455     -4 
NULT      -4  -8455
NULE     595  -1558     85    338   -294    453  -1158    197    249    902  -1085   -142    -21   -313     45    531    201    384  -1998   -644 
HMM        A      C      D      E      F      G      H      I      K      L      M      N      P      Q      R      S      T      V      W      Y    
         m->m   m->i   m->d   i->m   i->i   d->m   d->d   b->m   m->e
         -211      *  -2879
     1  -1193  -1033  -3207  -2621   2794  -2686  -1280   -418    469    839   2109  -2188  -2709  -1891  -2129  -1768  -1129   -418  -1043   1693     7
     -   -149   -500    233     43   -381    399    106   -626    210   -466   -720    275    394     45     96    359    117   -369   -294   -249 
     -    -10  -7799  -8842   -894  -1115   -701  -1378   -211      * 
     2  -2771  -2991  -3755  -2719  -2531  -3439  -1776  -2214   -592   1445  -1625  -2546  -3497  -1482   3479  -2925  -2626  -2448  -2869  -2582     8
     -   -149   -500    233     43   -381    399    106   -626    210   -466   -720    275    394     45     96    359    117   -369   -294   -249 
     -    -10  -7799  -8842   -894  -1115   -701  -1378      *      * 
     3   -716  -2103   -598    -48  -2399  -1699   1997  -2124     61  -2108  -1206   -350    621   1270    958   1000   1237  -1252  -2306  -1649     9
     -   -149   -500    233     43   -381    399    106   -626    210   -466   -720    275    394     45     96    359    117   -369   -294   -249 
     -    -10  -7799  -8842   -894  -1115   -701  -1378      *      * 
     4   -788   -925  -1919   -923   1142  -2144   -922   -465   1402    296   2110  -1324  -2208   -949   1091  -1162   -726    874  -1345   -955    10
     -   -149   -500    233     43   -381    399    106   -626    210   -466   -720    275    394     45     96    359    117   -369   -294   -249 
     -    -10  -7799  -8842   -894  -1115   -701  -1378      *      * 
     5   -930  -2197   -854    825  -2468  -1424   1938  -2157    -71  -2176   1803   -581  -2001   -115   2450   -846    677  -1794  -2398  -1789    11
     -   -149   -500    233     43   -381    399    106   -626    210   -466   -720    275    394     45     96    359    117   -369   -294   -249 
     -     -8  -7991  -9033   -894  -1115   -701  -1378      *      * 
     6   -349   2449  -1472   -952  -2520    595  -1126  -2187   -841  -2329  -1500  -1087    758   -768    729   1620   1270  -1774  -2647  -2118    12
     -   -149   -500    233     43   -381    399    106   -626    210   -466   -720    275    394     45     96    359    117   -369   -294   -249 
     -     -8  -7991  -9033   -894  -1115   -701  -1378      *      * 
     7   -625  -2321    874   -185  -2631    766   -517  -2373    792  -2334  -1416   -494   1402   1201   -610    351   -554    360  -2514  -1839    13
     -   -149   -500    233     43   -381    399    106   -626    210   -466   -720    275    394     45     96    359    117   -369   -294   -249 
     -     -8  -8121  -9163   -894  -1115   -701  -1378      *      * 
     8    532   -883  -1979  -2536   -852  -2553  -1424   1075  -2182   1514    -89  -2129  -2606  -1848  -2062   -180    582   1459  -1357  -1009    14
     -   -149   -500    233     43   -381    399    106   -626    210   -466   -720    275    394     45     96    359    117   -369   -294   -249 
     -     -8  -8121  -9163   -894  -1115   -701  -1378      *      * 
     9     45   1924  -2606  -2012   -943  -2429  -1272   -476    264    283   -169  -1822  -2495  -1498  -1207    456   -930   2361  -1416  -1051    15
     -   -149   -500    233     43   -381    399    106   -626    210   -466   -720    275    394     45     96    359    117   -369   -294   -249 
     -     -8  -8121  -9163   -894  -1115   -701  -1378      *      * 
    10  -2210  -3214  -2417  -1552  -3896  -2942  -1152  -3388   2394  -3153  -2393  -1632    724   -722   2812    243  -2030  -3063  -3103  -2815    16
     -   -149   -500    233     43   -381    399    106   -626    210   -466   -720    275    394     45     96    359    117   -369   -294   -249 
     -     -8  -8121  -9163   -894  -1115   -701  -1378      *      * 
    11  -1165  -2853  -1480    610  -3307  -2425   -864  -2946   1200  -2803  -1955  -1066    621    875   3018  -1439  -1448  -2555  -2860  -2366    17
     -   -149   -500    233     43   -381    399    106   -626    210   -466   -720    275    394     45     96    359    117   -369   -294   -249 
     -     -8  -8121  -9163   -894  -1115   -701  -1378      *      * 
    12  -2662  -2260  -5088  -4545  -1507  -4611  -3600   2300  -4263   2387   -359  -4266  -4304  -1687  -4044  -3815  -2592    969  -2912  -2792    18
     -   -149   -500    233     43   -381    399    106   -626    210   -466   -720    275    394     45     96    359    117   -369   -294   -249 
     -     -8  -8121  -9163   -894  -1115   -701  -1378      *      * 
    13  -1669  -1649  -3465  -3035  -1103  -1913  -1881  -1157  -2562   1904   -778  -2609    983  -2376  -2490  -2143  -1693  -1155   4658  -1105    19
     -   -149   -500    233     43   -381    399    106   -626    210   -466   -720    275    394     45     96    359    117   -369   -294   -249 
     -     -8  -8121  -9163   -894  -1115   -701  -1378      *      * 
    14    354  -2086  -1234   -663  -2385   1067   -808  -2023    768  -2129  -1318   -895  -2221   -421   2135   -796  -1044   1246  -2423  -1887    20
     -   -149   -500    233     43   -381    399    106   -626    210   -466   -720    275    394     45     96    359    117   -369   -294   -249 
     -     -8  -8121  -9163   -894  -1115   -701  -1378      *      * 
    15   -959  -1543  -1392   -846  -1624  -1581   -871  -1229   -696    643   -737  -1027    494   1527  -1070   1806   -909  -1046   2519  -1442    21
     -   -149   -500    233     43   -381    399    106   -626    210   -466   -720    275    394     45     96    359    117   -369   -294   -249 
     -     -8  -8121  -9163   -894  -1115   -701  -1378      *      * 
    16  -1226  -2568  -1128   -537  -2934  -1586   -709  -2624   1675  -2550  -1673    819  -2233   -262   2520    311  -1141  -2222  -2679   1346    22
     -   -149   -500    233     43   -381    399    106   -626    210   -466   -720    275    394     45     96    359    117   -369   -294   -249 
     -   -152  -8121  -3377   -894  -1115   -701  -1378      *      * 
    17   1037   1617  -2762  -2155   1321  -1384  -1224   1088    448   -136     -1  -1861    421  -1556  -1812  -1442    672    187  -1251   -896    23
     -   -149   -500    233     43   -381    399    106   -626    210   -466   -720    275    394     45     96    359    117   -369   -294   -249 
     -     -9  -7978  -9020   -894  -1115  -1286   -762      *      * 
    18   -677  -1633  -1665  -1258  -2073   1823  -1272   1311    268  -1900  -1172  -1332   2300  -1042  -1351  -1225  -1126  -1369  -2352  -1909    24
     -   -149   -500    233     43   -381    399    106   -626    210   -466   -720    275    394     45     96    359    117   -369   -294   -249 
     -    -31  -7978  -5866   -894  -1115  -1286   -762      *      * 
    19   -482  -2231   -634   1352  -2519    362    620  -2246   -108  -2238  -1342   1707   1355    -53   -613   -744   -793    406  -2446  -1782    25
     -   -149   -500    233     43   -381    399    106   -626    210   -466   -720    275    394     45     96    359    117   -369   -294   -249 
     -    -40  -7956  -5422   -894  -1115  -1354   -716      *      * 
    20  -1796  -3450   2123   2311  -3729  -2121  -1243  -3554  -1188  -3474  -2666   -735   1747   -861  -1853  -1560    705  -3071  -3662  -2819    26
     -   -150   -502    235     45   -383    404    108   -628    210   -468   -722    276    392     43     96    359    117   -368   -296   -250 
     -   -638  -1941  -3367  -2916   -205  -1085   -920      *      * 
    21   -833  -1948   -734   1806  -2186    776   -551   1440   -200  -1949  -1118   -542  -1942   -153    -15    691   -785  -1533  -2249  -1653    38
     -   -149   -500    233     43   -381    399    106   -626    210   -466   -720    275    394     45     96    359    117   -369   -294   -249 
     -     -9  -7839  -8882   -894  -1115  -1655   -551      *      * 
    22    -91  -2687   1311   1185  -2997   2123   -737  -2766   -441  -2709  -1824   -510  -2106   -309    975  -1014  -1138  -2312  -2887  -2158    39
     -   -149   -500    233     43   -381    399    106   -626    210   -466   -720    275    394     45     96    359    117   -369   -294   -249 
     -     -9  -7839  -8882   -894  -1115  -1655   -551      *      * 
    23   -291  -1787   -798   -249   1062   1070   -478  -1623   1664  -1747   -927   -518  -1883   1234   -604    -79   -684      8  -2074  -1498    40
     -   -149   -500    233     43   -381    399    106   -626    210   -466   -720    275    394     45     96    359    117   -369   -294   -249 
     -   -225  -7839  -2836   -894  -1115  -1655   -551      *      * 
    24   -691   1291  -1054   -497  -1521    568   -562  -1131   -294  -1346   -593   -693  -1919   1007    247    291   -646   -921   4184  -1272    41
     -   -149   -500    233     43   -381    399    106   -626    210   -466   -720    275    394     45     96    359    117   -369   -294   -249 
     -   -200  -7625  -3009   -894  -1115  -2045   -401      *      * 
    25   -671   4500    931  -1327  -2838    581  -1586  -2536  -1532  -2724  -1897  -1243  -2109  -1321  -1891   1157   -952  -1903  -3023  -2572    42
     -   -149   -500    233     43   -381    399    106   -626    210   -466   -720    275    394     45     96    359    117   -369   -294   -249 
     -    -12  -7438  -8480   -894  -1115  -2283   -332      *      * 
    26   -627   2811    384   2141  -1994   -626   -337  -1663    -12  -1760   1068   -304  -1724     62   -498   -575   -579  -1343  -2060  -1452    43
     -   -149   -500    233     43   -381    399    106   -626    210   -466   -720    275    394     45     96    359    117   -369   -294   -249 
     -   -686  -7438  -1423   -894  -1115  -2283   -332      *      * 
    27   -824  -1163  -1841  -1696  -1410   2431  -1460   -954  -1533   1627   -725  -1515  -2177  -1463  -1657  -1108  -1013   -866  -1946  -1530    44
     -   -149   -500    233     43   -381    399    106   -626    210   -466   -720    275    394     45     96    359    117   -369   -294   -249 
     -    -20  -6771  -7814   -894  -1115  -2776   -228      *      * 
    28    777   -966   -695   -189  -1166    744   -248   -741    897    742   -242   -362  -1558     29   -339   -428   -293   -532  -1421   -943    45
     -   -149   -500    233     43   -381    399    105   -626    211   -466   -721    275    395     45     96    360    117   -370   -295   -250 
     -  -1936   -446  -7814    -79  -4226  -2776   -228      *      * 
    29    234  -1455   -221   1132  -1868  -1237    -75  -1563    276  -1622   -760    -29    765    339   -208    723   1235  -1176  -1880  -1261    47
     -   -148   -500    233     43   -381    398    105   -626    211   -466   -721    276    394     46     96    360    117   -369   -295   -250 
     -  -1936   -485  -5389    -81  -4191  -2776   -228      *      * 
    30   -343  -1218   -490    -10  -1516  -1348   -174  -1135    206  -1304   -523   1035   2028    175    539   -374   -325    437  -1651  -1124    49
     -   -149   -500    233     43   -381    399    106   -626    210   -466   -720    275    394     45     96    359    117   -369   -294   -249 
     -    -20  -6743  -7785   -894  -1115  -2790   -225      *      * 
    31    987  -1710    -34   1544  -2032   -324      8  -1757   1088  -1749   -862     78  -1394    444   -102    142   -299  -1345  -1955  -1293    50
     -   -149   -500    234     43   -381    399    105   -626    211   -466   -721    275    394     45     96    359    117   -368   -295   -250 
     -  -1907   -456  -7785    -81  -4191  -2790   -225      *      * 
    32   -270   -751   -816   -261   -810  -1470   -220    518    451    386     66   -417    381    -15   -439   1146   -215   -213  -1144   -690    52
     -   -149   -500    233     43   -381    399    106   -626    210   -466   -720    275    394     45     96    359    117   -369   -294   -249 
     -   -270  -6743  -2632   -894  -1115  -2790   -225      *      * 
    33   -343  -1630    140    415  -2029    866    -24  -1754    324  -1765   -904   1259    460   1727   -161   -247   -326  -1341  -1982  -1327    53
     -   -149   -500    233     43   -381    399    106   -626    210   -466   -720    275    394     45     96    359    117   -369   -294   -249 
     -   -334  -6497  -2356   -894  -1115  -2894   -208      *      * 
    34    732  -1406   -217    266  -1703  -1234   1437  -1374   1891  -1416   -609     31  -1360    521    442   -276   -266  -1056  -1623  -1085    54
     -   -148   -500    233     43   -381    399    107   -626    210   -466   -721    275    394     45     96    359    118   -369   -294   -249 
     -  -1357   -730  -7235   -135  -3482  -2993   -194      *      * 
    35   -146  -1206    -52   1011  -1382  -1139    769  -1044    522     35   -344    146  -1251    891     79    720    -87   -755  -1470   -890    56
     -   -149   -500    233     43   -381    399    106   -626    210   -466   -720    275    394     45     96    359    117   -369   -294   -249 
     -   -349  -6193  -2314   -894  -1115  -2993   -194      *      * 
    36    -51  -1071    171   1315  -1401    263    147  -1037    440  -1181   -379    229   -330    517    -19    -31    -43    -44  -1509   -925    57
     -   -149   -500    233     44   -381    399    106   -626    210   -466   -721    275    394     45     96    360    117   -369   -295   -249 
     -  -1045  -1773  -2166  -1437   -665  -3071   -183      *      * 
    37   2184   -142   -705   -655  -1177   -459   -640   -398   -588   -935   -444   -404  -1046   -523   -749    148     82    -97  -1538  -1155    61
     -   -148   -500    233     43   -381    399    106   -626    210   -466   -720    275    394     45     96    359    117   -369   -294   -249 
     -   -697  -3468  -1773  -2032   -405  -3136   -174      *      * 
    38   -401  -1243    699   2252  -1545   -756     15  -1215    244  -1398   -830    309  -1148    295   -120   -332   -446   -967  -1563  -1080    70
     -   -149   -500    233     43   -381    399    106   -626    210   -466   -720    275    394     45     96    359    117   -369   -294   -249 
     -    -51  -5422  -6465   -894  -1115   -389  -2080      *      * 
    39    710  -2250    733    -58  -2568  -1735   1780  -2318   1125  -2264  -1341   1008   1334   1120   -500   -656   -718  -1871  -2433  -1749    71
     -   -149   -500    233     43   -381    399    106   -626    210   -466   -720    275    394     45     96    359    117   -369   -294   -249 
     -     -9  -7894  -8936   -894  -1115  -1667   -546      *      * 
    40   1063  -2395     45   1750  -2711   -850   -528  -2467   -154  -2414  -1503   -429  -1937   1593   -676   1180   -863  -2018  -2589  -1891    72
     -   -149   -500    233     43   -381    399    106   -626    210   -466   -720    275    394     45     96    359    117   -369   -294   -249 
     -     -9  -7894  -8936   -894  -1115  -1667   -546      *      * 
    41  -1065  -1002  -2738    437   -845  -2542  -1371   -303  -1855   1724   2212  -1948  -2575   -272  -1878  -1602  -1004   1606  -1438  -1100    73
     -   -149   -500    233     43   -381    399    106   -626    210   -466   -720    275    394     45     96    359    117   -369   -294   -249 
     -     -9  -7894  -8936   -894  -1115  -1667   -546      *      * 
    42   -784  -2229   -640   1033    716  -1755   -402  -2289   1650  -2239  -1321   -393    800   1230   1163   -212   -720  -1851  -2408  -1740    74
     -   -149   -500    233     43   -381    399    106   -626    210   -466   -720    275    394     45     96    359    117   -369   -294   -249 
     -     -9  -7894  -8936   -894  -1115   -813  -1215      *      * 
    43   2265  -2170   -890   -382  -2662  -1869   -694  -2385    887  -2391  -1496   1003     91   -259   -786    157    -54  -1943  -2600  -1961    75
     -   -149   -500    233     43   -381    399    106   -626    210   -466   -720    275    394     45     96    359    117   -369   -294   -249 
     -     -8  -8045  -9087   -894  -1115  -1243   -792      *      * 
    44   1553  -2146    965    105  -2359  -1915   1579  -2041   -299    869  -1274   -601    545   -228   -791   -888   -899  -1711  -2402  -1782    76
     -   -149   -500    233     43   -381    399    106   -626    210   -466   -720    275    394     45     96    359    117   -369   -294   -249 
     -     -8  -8045  -9087   -894  -1115  -1243   -792      *      * 
    45    953  -1799  -1024   -478  -1969  -1950   -665  -1600   -357  -1763   -969   1114  -2051   1183   -158   -897   1133   1647  -2129  -1583    77
     -   -149   -500    233     43   -381    399    106   -626    210   -466   -720    275    394     45     96    359    117   -369   -294   -249 
     -     -8  -8045  -9087   -894  -1115  -1243   -792      *      * 
    46   -967  -2322   -784   -276  -2601    390   3448  -2336   1622  -2321  -1435     60  -2022   -140   -586    106   -904  -1937  -2508    762    78
     -   -149   -500    233     43   -381    399    106   -626    210   -466   -720    275    394     45     96    359    117   -369   -294   -249 
     -     -8  -8045  -9087   -894  -1115  -1243   -792      *      * 
    47    931   -379   -729   -186  -2587  -1829   -506  -2322   1040  -2293  -1382    973  -1931   1842   -581   1534   -798  -1893  -2480  -1815    79
     -   -149   -500    233     43   -381    399    106   -626    210   -466   -720    275    394     45     96    359    117   -369   -294   -249 
     -     -8  -8045  -9087   -894  -1115  -1243   -792      *      * 
    48  -2354  -2010  -4750  -4171  -1298  -4172  -3096    797  -3858   2460   2292  -3825  -3950  -3286  -3626  -3332   -755   1250  -2542  -2386    80
     -   -149   -500    233     43   -381    399    106   -626    210   -466   -720    275    394     45     96    359    117   -369   -294   -249 
     -     -8  -8045  -9087   -894  -1115  -1243   -792      *      * 
    49   -423   -839  -3093  -2474    682  -2506  -1366    850    571   1677    -20  -2073    792  -1785  -2002  -1581   -919    881  -1299   -954    81
     -   -149   -500    233     43   -381    399    106   -626    210   -466   -720    275    394     45     96    359    117   -369   -294   -249 
     -     -8  -8045  -9087   -894  -1115  -1243   -792      *      * 
    50   1045  -1880  -1355   -585  -2065  -2161   -834  -1609   2737  -1818   1906   -984  -2258   -498   -694  -1150  -1038   -604  -2215  -1727    82
     -   -149   -500    233     43   -381    399    106   -626    210   -466   -720    275    394     45     96    359    117   -369   -294   -249 
     -     -8  -8045  -9087   -894  -1115  -1243   -792      *      * 
    51  -1275  -2630  -1149   1008  -3032  -2177   -706  -2714   2717  -2608  -1733   -819  -2255   -257   1373    317   -394  -2303  -2708  -2145    83
     -   -149   -500    233     43   -381    399    106   -626    210   -466   -720    275    394     45     96    359    117   -369   -294   -249 
     -     -8  -8045  -9087   -894  -1115  -1243   -792      *      * 
    52   -421   -954    689  -1926   1787  -2408  -1234   1249  -1684   1352   -132    942  -2468  -1442  -1755  -1458   -910   -342  -1393  -1020    84
     -   -149   -500    233     43   -381    399    106   -626    210   -466   -720    275    394     45     96    359    117   -369   -294   -249 
     -     -8  -8045  -9087   -894  -1115   -443  -1921      *      * 
    53  -1288  -2703  -1001   1432  -3073    370   -774  -2784   2425  -2691  -1803   1098  -2273   -326    901  -1158  -1211  -2356  -2812  -2198    85
     -   -149   -500    233     43   -381    399    106   -626    210   -466   -720    275    394     45     96    359    117   -369   -294   -249 
     -     -7  -8170  -9212   -894  -1115   -701  -1378      *      * 
    54    467  -2466    370   1998  -2783    516   -606  -2536    840  -2481  -1560    928  -2030   -151   -721   -858    489  -2086  -2650  -1959    86
     -   -149   -500    233     43   -381    399    106   -626    210   -466   -720    275    394     45     96    359    117   -369   -294   -249 
     -     -7  -8170  -9212   -894  -1115   -701  -1378      *      * 
    55   -904   1937   -753    706  -2689  -1878   -535  -2437   1105  -2384  -1459   1339  -1971   1767    473    563    566  -1991  -2553  -1873    87
     -   -149   -500    233     43   -381    399    106   -626    210   -466   -720    275    394     45     96    359    117   -369   -294   -249 
     -     -7  -8170  -9212   -894  -1115   -701  -1378      *      * 
    56   -234  -2109   -926   -380  -2368    945   -649  -2050   -277    -97  -1269   -660  -2051   2246   -165   1226    141  -1709  -2398  -1788    88
     -   -149   -500    233     43   -381    399    106   -626    210   -466   -720    275    394     45     96    359    117   -369   -294   -249 
     -     -7  -8170  -9212   -894  -1115   -701  -1378      *      * 
    57  -1480  -1323  -3545  -2934  -1069  -3029  -1891   -454  -2578   2244    713  -2581  -3035    842  -2472  -2115    738   1327  -1768  -1462    89
     -   -149   -500    233     43   -381    399    106   -626    210   -466   -720    275    394     45     96    359    117   -369   -294   -249 
     -     -7  -8220  -9263   -894  -1115   -701  -1378      *      * 
    58    659   1861    230   1306  -1660  -2144   1579  -1259   -688    693   -757  -1009  -2225   -601  -1085  -1101   -918  -1076   1635    943    90
     -   -149   -500    233     43   -381    399    106   -626    210   -466   -720    275    394     45     96    359    117   -369   -294   -249 
     -     -7  -8220  -9263   -894  -1115   -701  -1378      *      * 
    59   -365  -2454   -867   1700  -2763   -177   -647  -2505    881  -1460   1426    674  -2080   1009   -738    211    224   -405  -2644  -1969    91
     -   -149   -500    233     43   -381    399    106   -626    210   -466   -720    275    394     45     96    359    117   -369   -294   -249 
     -     -7  -8357  -9399   -894  -1115   -701  -1378      *      * 
    60  -1185  -1682   1455    399    623  -2351  -1080  -1308  -1018   1594   -847  -1260    665   -899  -1388  -1350  -1127  -1151  -1958   1184    92
     -   -149   -500    233     43   -381    399    106   -626    210   -466   -720    275    394     45     96    359    117   -369   -294   -249 
     -     -7  -8357  -9399   -894  -1115   -701  -1378      *      * 
    61   -111   -999  -3359  -2733    766  -2684  -1549    901  -2358   2010   -198  -2285    497  -2007   -952    -12  -1092    111  -1455  -1110    93
     -   -149   -500    233     43   -381    399    106   -626    210   -466   -720    275    394     45     96    359    117   -369   -294   -249 
     -     -7  -8357  -9399   -894  -1115   -701  -1378      *      * 
    62    352  -2438    672   2260  -2735  -2001   -666  -2469   -257   -232   1286   -646  -2096   1314   -218   -914   -963  -2047  -2636  -1968    94
     -   -149   -500    233     43   -381    399    106   -626    210   -466   -720    275    394     45     96    359    117   -369   -294   -249 
     -     -7  -8357  -9399   -894  -1115   -701  -1378      *      * 
    63   1962   2066  -1556   -994  -2797  -2271  -1133  -2452   -634  -2535  -1708  -1193    444   1826   1771  -1291  -1294  -2089  -2798  -2266    95
     -   -149   -500    233     43   -381    399    106   -626    210   -466   -720    275    394     45     96    359    117   -369   -294   -249 
     -     -7  -8357  -9399   -894  -1115   -701  -1378      *      * 
    64    222  -1075  -3279  -2664  -1031  -2731  -1597   -482  -2318    756   1877  -2285  -2782   1018  -2218  -1807    419   2332  -1546  -1199    96
     -   -149   -500    233     43   -381    399    106   -626    210   -466   -720    275    394     45     96    359    117   -369   -294   -249 
     -     -7  -8357  -9399   -894  -1115   -701  -1378      *      * 
    65  -1015  -2464    782   1865  -2774  -1990   1637     39   -236   -337  -1556    791  -2084   -195    554    436   -954  -2080  -2653  -1976    97
     -   -149   -500    233     43   -381    399    106   -626    210   -466   -720    275    394     45     96    359    117   -369   -294   -249 
     -     -7  -8357  -9399   -894  -1115   -701  -1378      *      * 
    66   1146   1152  -3374  -2860  -1582  -1212  -1959  -1103  -2555    457   -809  -2374  -2821  -2252  -2507   2380  -1315    734  -2057  -1714    98
     -   -149   -500    233     43   -381    399    106   -626    210   -466   -720    275    394     45     96    359    117   -369   -294   -249 
     -    -53  -8357  -4914   -894  -1115   -701  -1378      *      * 
    67  -1030  -2473   -890     27  -2794  -2001    603  -2533   1721   -563  -1565    963    485   -190   1499   -914   1188  -2096  -2650  -1984    99
     -   -149   -500    233     43   -381    399    106   -626    210   -466   -720    275    394     45     96    359    117   -369   -294   -249 
     -     -7  -8311  -9353   -894  -1115   -559  -1638      *      * 
    68    298  -2479    502   -371  -2777   2162   -714  -2509   -315  -2489  -1585   -678    505   1056    -80   -964  -1016  -2091  -2685    868   100
     -   -149   -500    233     43   -381    399    106   -626    210   -466   -720    275    394     45     96    359    117   -369   -294   -249 
     -     -7  -8357  -9399   -894  -1115   -701  -1378      *      * 
    69   -131   2012   -201   -436  -2518   1282   -721  -2211   -344  -2263  -1397    766    311   -296   -263   1001   -266    256  -2522  -1897   101
     -   -149   -500    233     43   -381    399    106   -626    210   -466   -720    275    394     45     96    359    117   -369   -294   -249 
     -    -52  -8357  -4941   -894  -1115   -701  -1378      *      * 
    70    780   1809   1628  -1177  -1456  -2308  -1055    626  -1028  -1313   1254   -378   -155   -910    421  -1289    287   -438   1618  -1388   102
     -   -149   -500    233     43   -381    399    106   -626    210   -466   -720    275    394     45     96    359    117   -369   -294   -249 
     -   -159  -8312  -3308   -894  -1115   -956  -1045      *      * 
    71   -899  -2337   -757    501  -2644  -1876   -536  -2384   -119   -478  -1430   1763    824   1178   1013    974   -838  -1035  -2528  -1855   103
     -   -149   -500    233     43   -381    399    106   -626    210   -466   -720    275    394     45     96    359    117   -369   -294   -249 
     -     -8  -8161  -9203   -894  -1115  -1544   -606      *      * 
    72    216   1216   -910   -360    621   -384   -620  -1933   -265  -2023  -1181    993  -2031   1066   -164   1448    864  -1614  -2319  -1718   104
     -   -149   -500    233     43   -381    399    106   -626    210   -466   -720    275    394     45     96    359    117   -369   -294   -249 
     -     -8  -8161  -9203   -894  -1115  -1544   -606      *      * 
    73   -357    251    353   -505  -2044    120   -706  -1682   -402  -1209  -1036   -761   2236   -341   1521   -935   -873    201  -2196  -1641   105
     -   -149   -500    233     43   -381    399    106   -626    210   -466   -720    275    394     45     96    359    117   -369   -294   -249 
     -     -8  -8161  -9203   -894  -1115  -1544   -606      *      * 
    74    655   5103  -3907  -3974  -4090  -2122  -3428  -3826  -3811  -4100  -3216   1203  -2892  -3429  -3697    540  -1661  -2819  -4348  -4178   106
     -   -149   -500    233     43   -381    399    106   -626    210   -466   -720    275    394     45     96    359    117   -369   -294   -249 
     -   -135  -8161  -3545   -894  -1115  -1544   -606      *      * 
    75  -2652  -2206  -5159  -4663  -1637  -4756  -3881   1439  -4445   1606   2209  -4417  -4414  -3875  -4263  -3998  -2593   2550  -3129  -2999   107
     -   -149   -500    233     43   -381    399    106   -626    210   -466   -720    275    394     45     96    359    117   -369   -294   -249 
     -     -8  -8034  -9076   -894  -1115  -1871   -461      *      * 
    76   -919    316  -2542  -1947    -22  -2371  -1198   -406  -1680    573   1674  -1757   1720    332   -417  -1420   1542   -313  -1333    843   108
     -   -149   -500    233     43   -381    399    106   -626    210   -466   -720    275    394     45     96    359    117   -369   -294   -249 
     -     -8  -8034  -9076   -894  -1115  -1871   -461      *      * 
    77   -704   2229  -3949  -3366    -75  -3260  -2229   2166  -3015   1345   -425  -2906  -3252  -2659  -2852  -2380  -1491   1768  -2034  -1691   109
     -   -149   -500    233     43   -381    399    106   -626    210   -466   -720    275    394     45     96    359    117   -369   -294   -249 
     -   -183  -8034  -3119   -894  -1115  -1871   -461      *      * 
    78   1089  -1802  -1402   -210  -2849  -1831  -1293  -2546  -1033  -2662  -1808  -1139   2719   -932  -1463   1279    503  -2019  -2934  -2398   110
     -   -149   -500    233     43   -381    399    106   -626    210   -466   -720    275    394     45     96    359    117   -369   -294   -249 
     -   -307  -7861  -2415   -894  -1115  -2194   -356      *      * 
    79    135  -1954   -538     18  -2238   -568   -268  -1947   1302  -1951  -1065   -276    609    173   1816    198   -564  -1559   1924  -1528   111
     -   -149   -500    233     43   -381    399    106   -626    210   -466   -720    275    394     45     96    359    117   -369   -294   -249 
     -    -11  -7565  -8607   -894  -1115  -2562   -268      *      * 
    80    141  -2050    643   1003  -2367  -1556   -218  -2116    753  -2064  -1141   -193   -521    241    327   1436    656  -1670  -2235  -1554   112
     -   -149   -500    233     43   -381    399    106   -626    210   -466   -720    275    394     45     96    359    117   -369   -294   -249 
     -    -11  -7565  -8607   -894  -1115  -2562   -268      *      * 
    81   -588  -1932   -486    887  -2202   -717   1344  -1917   1481    363  -1035   -238  -1673    729   -336    393   -527   -117  -2145  -1496   113
     -   -149   -500    233     43   -381    399    106   -626    210   -466   -720    275    394     45     96    359    117   -369   -294   -249 
     -    -11  -7565  -8607   -894  -1115  -2562   -268      *      * 
    82   -654  -2077   1752    476  -2375  -1596   -280  -2110    127    234  -1176   -238   1079   1077    726   -539   -595  -1687  -2269  -1598   114
     -   -147   -500    232     42   -384    401    107   -629    208   -463   -723    273    398     47     98    359    114   -369   -297   -252 
     -  -2050   -404  -8607  -2426   -297  -1197   -827      *      * 
    83   -772  -1793   -839   -288    133    -72   2650  -1608   -186    -90   -926   -556    -99   1319    875    183   -711   -553  -2078  -1506   131
     -   -149   -500    233     43   -381    399    106   -626    210   -466   -720    275    394     45     96    359    117   -369   -294   -249 
     -     -9  -7909  -8951   -894  -1115  -2114   -379      *      * 
    84   -770  -2190   -639    -87  -2494   -217   2154   -913   1119  -2196    876   -393   -488   1603   1540   -232   -708  -1803  -2381  -1716   132
     -   -149   -500    233     43   -381    399    106   -626    210   -466   -720    275    394     45     96    359    117   -369   -294   -249 
     -     -9  -7909  -8951   -894  -1115  -2114   -379      *      * 
    85   -263  -2064   -693   -143  -2325    128   -437  -2029   2480  -2057    525   -438   -572     -2    189    161   -524   -617  -2293  -1657   133
     -   -149   -500    233     43   -381    399    106   -626    210   -466   -720    275    394     45     96    359    117   -369   -294   -249 
     -     -9  -7909  -8951   -894  -1115  -2114   -379      *      * 
    86    272  -1316  -1318   -762    215   1740   -741   -954   -629   -529   -490   -930     75   1686   -996   -978   -751   -790  -1682    931   134
     -   -149   -500    233     43   -381    399    106   -626    210   -466   -720    275    394     45     96    359    117   -369   -294   -249 
     -     -9  -7909  -8951   -894  -1115  -2114   -379      *      * 
    87   -299  -1338  -1572  -1032  -1539  -2015   -964  -1122   -856   1418   -667  -1132   1694   -772    -55   1157   -110   -933  -1870  -1428   135
     -   -149   -500    233     43   -381    399    106   -626    210   -466   -720    275    394     45     96    359    117   -369   -294   -249 
     -    -22  -6267  -8951  -1936   -437  -2114   -379      *      * 
    88  -1209  -1648  -1848  -1513  -1766  -2260   1735  -1557  -1292    986  -1118  -1538   3002  -1282  -1529     98  -1268  -1360  -2155  -1628   145
     -   -149   -500    233     43   -381    399    106   -626    210   -466   -720    275    394     45     96    359    117   -369   -294   -249 
     -     -8  -8026  -9068   -894  -1115  -2114   -379      *      * 
    89   -860  -2308    -59    807  -2620  -1820   3254  -2362    -68   -570  -1402   -459   1092   1504    145   -743   -799  -1926  -2494  -1819   146
     -   -149   -500    233     43   -381    399    106   -626    210   -466   -720    275    394     45     96    359    117   -369   -294   -249 
     -     -8  -8026  -9068   -894  -1115  -2114   -379      *      * 
    90  -1925  -1638  -4302  -3714  -1245  -3662  -2594    778  -3375   1706   2226  -3305   -936  -2915  -3180  -2794  -1863   2396  -2238  -1989   147
     -   -149   -500    233     43   -381    399    106   -626    210   -466   -720    275    394     45     96    359    117   -369   -294   -249 
     -     -8  -8026  -9068   -894  -1115  -2114   -379      *      * 
    91  -1787  -1509  -4177  -3595  -1296  -1333  -2481   2482  -3254   1776   1391  -3169  -3463  -2842  -3077  -2654  -1731   1168  -2192  -1903   148
     -   -149   -500    233     43   -381    399    106   -626    210   -466   -720    275    394     45     96    359    117   -369   -294   -249 
     -     -8  -8026  -9068   -894  -1115  -2114   -379      *      * 
    92  -1024   -846  -3351  -2718    882  -2575  -1437    361  -2319   1337   1069  -2214  -2615  -1936  -2123   -805   -963   1078  -1286   2773   149
     -   -149   -500    233     43   -381    399    106   -626    210   -466   -720    275    394     45     96    359    117   -369   -294   -249 
     -     -8  -8026  -9068   -894  -1115  -2114   -379      *      * 
    93  -1222   5277  -3693  -3415  -1724   -856  -2274  -1545  -3030  -2003  -1393  -2551  -2845  -2722  -2896  -1596  -1460   -139  -2272    678   150
     -   -149   -500    233     43   -381    399    106   -626    210   -466   -720    275    394     45     96    359    117   -369   -294   -249 
     -   -126  -8026  -3649   -894  -1115  -2114   -379      *      * 
    94  -2346  -3211  -2687  -1692  -4005  -1042  -1086  -3416   2695  -3130  -2412  -1692  -2991   -662   2932   -930  -2123  -3126  -3029  -2832   151
     -   -149   -500    233     43   -381    399    106   -626    210   -466   -720    275    394     45     96    359    117   -369   -294   -249 
     -     -9  -7909  -8951   -894  -1115  -2309   -325      *      * 
    95    432   1147  -3323  -2738   -941  -1064  -1574   -170  -2367   1891   -154  -2229  -2628  -2015  -2211  -1624   -993   1902  -1481  -1138   152
     -   -149   -500    233     43   -381    399    106   -626    210   -466   -720    275    394     45     96    359    117   -369   -294   -249 
     -     -9  -7909  -8951   -894  -1115   -777  -1264      *      * 
    96  -4051  -3416  -4807  -1344   2887  -4764  -1385  -3231  -4468  -2854  -2731   1064  -4684  -3583  -4117  -3953  -3946  -3283   4814   2312   153
     -   -149   -500    233     43   -381    399    106   -626    210   -466   -720    275    394     45     96    359    117   -369   -294   -249 
     -   -168  -8237  -3233   -894  -1115  -1616   -570      *      * 
    97  -1407  -2830   1030   -493  -3198  -2153   -901  -2925   -403  -2847  -1979   -797   -445    755   3251   -551  -1354  -2494  -2987  -2341   154
     -   -149   -500    233     43   -381    399    106   -626    210   -466   -720    275    394     45     96    359    117   -369   -294   -249 
     -     -8  -8077  -9119   -894  -1115   -535  -1690      *      * 
    98  -2296  -2537  -3163  -2851  -1164  -3235  -1781  -2491  -1948  -1365  -2031  -2586  -3519   -174  -1987    200  -2366  -2360   5767   -792   155
     -   -149   -500    233     43   -381    399    106   -626    210   -466   -720    275    394     45     96    359    117   -369   -294   -249 
     -     -7  -8357  -9399   -894  -1115  -1171   -847      *      * 
    99  -1085  -1089  -2200  -1664    820  -2400    458   -743  -1462    168   -363  -1617   2875  -1268  -1633    865  -1018   -640  -1404  -1184   156
     -   -149   -500    233     43   -381    399    106   -626    210   -466   -720    275    394     45     96    359    117   -369   -294   -249 
     -     -7  -8357  -9399   -894  -1115  -1171   -847      *      * 
   100  -2904  -4907   3630   1361  -5087  -2679  -2127  -5074  -2527  -4913  -4332  -1272  -3265  -1817  -3514    233  -3007  -4506  -5112  -3995   157
     -   -149   -500    233     43   -381    399    106   -626    210   -466   -720    275    394     45     96    359    117   -369   -294   -249 
     -     -7  -8357  -9399   -894  -1115  -1171   -847      *      * 
   101    391  -1280    432  -2423  -1248  -2782  -1686    884  -2183   2233   -434  -2217  -2857  -1919  -2219  -1859    496   -496  -1789  -1433   158
     -   -149   -500    233     43   -381    399    106   -626    210   -466   -720    275    394     45     96    359    117   -369   -294   -249 
     -     -7  -8357  -9399   -894  -1115  -1171   -847      *      * 
   102    296  -2478   -859    571  -2797  -1985   1399  -2545   -223  -1393  -1567    536    517   2049   1311    590   -950  -2099  -2662  -1981   159
     -   -149   -500    233     43   -381    399    106   -626    210   -466   -720    275    394     45     96    359    117   -369   -294   -249 
     -     -7  -8357  -9399   -894  -1115  -1171   -847      *      * 
   103  -1058  -1963  -1205   -659  -2115  -2136   3153  -1748   -551  -1068   1614    605   1275   -491   -998   1254   -273  -1497  -2286  -1741   160
     -   -149   -500    233     43   -381    399    106   -626    210   -466   -720    275    394     45     96    359    117   -369   -294   -249 
     -     -7  -8357  -9399   -894  -1115  -1171   -847      *      * 
   104  -1023  -2422   -150   -346  -2715   -474   1401  -2445   -265  -2427   2185   -652   1656   1578   -767   1083   -230  -2029  -2626  -1961   161
     -   -149   -500    233     43   -381    399    106   -626    210   -466   -720    275    394     45     96    359    117   -369   -294   -249 
     -     -7  -8357  -9399   -894  -1115  -1171   -847      *      * 
   105    682  -2473    743   -341  -2791   -487   2388  -2533   -271  -2495  -1579    790    456   -225   -777   1450   -979   -919  -2676  -2001   162
     -   -149   -500    233     43   -381    399    106   -626    210   -466   -720    275    394     45     96    359    117   -369   -294   -249 
     -     -7  -8357  -9399   -894  -1115  -1171   -847      *      * 
   106  -1673  -3251   1803   2493  -3538  -2291  -1199  -3325   -133  -3252  -2376    -80  -2553   1828  -1530    257  -1643  -2859  -3425  -2664   163
     -   -149   -500    233     43   -381    399    106   -626    210   -466   -720    275    394     45     96    359    117   -369   -294   -249 
     -     -7  -8357  -9399   -894  -1115  -1171   -847      *      * 
   107  -2815   2232  -5325  -4836  -1812  -4669  -3919   -353  -4561   2722   -667  -4477  -4494  -3978  -4345  -3916  -2790   1496  -3234  -3090   164
     -   -149   -500    233     43   -381    399    106   -626    210   -466   -720    275    394     45     96    359    117   -369   -294   -249 
     -     -7  -8357  -9399   -894  -1115  -1171   -847      *      * 
   108    183   1570  -1288   -707  -2575    204   -873  -2229   2536  -2302  -1476   -960  -2328   -469    855  -1190  -1166  -1918  -2569   1479   165
     -   -149   -500    233     43   -381    399    106   -626    210   -466   -720    275    394     45     96    359    117   -369   -294   -249 
     -     -7  -8357  -9399   -894  -1115  -1171   -847      *      * 
   109    961  -2434   -885   -337  -2737    155   -660  -2472   -248   -631  -1533    900    987   1063   1311    407   -956  -2047  -2634  -1965   166
     -   -149   -500    233     43   -381    399    106   -626    210   -466   -720    275    394     45     96    359    117   -369   -294   -249 
     -     -7  -8357  -9399   -894  -1115  -1171   -847      *      * 
   110  -1606  -1398  -3952  -3324   1151  -3197  -2069   1524  -2936   1962   1616  -2843  -3191  -2513  -2727     47  -1542    773  -1845  -1547   167
     -   -149   -500    233     43   -381    399    106   -626    210   -466   -720    275    394     45     96    359    117   -369   -294   -249 
     -     -7  -8357  -9399   -894  -1115  -1171   -847      *      * 
   111  -1053   2288    895   1038  -2526  -2051    555    880   -365  -2272  -1410   -729   1718   -312   -856    583   -994  -1868  -2535  -1909   168
     -   -149   -500    233     43   -381    399    106   -626    210   -466   -720    275    394     45     96    359    117   -369   -294   -249 
     -     -7  -8357  -9399   -894  -1115  -1171   -847      *      * 
   112    197   2008   -894    677   -925   -934   1872  -2412   -257  -2400  -1498    704  -2092    730    795    378    596  -2003    234    180   169
     -   -149   -500    233     43   -381    399    106   -626    210   -466   -720    275    394     45     96    359    117   -369   -294   -249 
     -     -7  -8357  -9399   -894  -1115  -1171   -847      *      * 
   113    772   5028  -4267  -4082   1187  -2423  -3004  -2221  -3720  -2649  -1992  -2909  -3058  -3310  -3506  -1730    785  -1887  -3194  -2853   170
     -   -149   -500    233     43   -381    399    106   -626    210   -466   -720    275    394     45     96    359    117   -369   -294   -249 
     -     -7  -8357  -9399   -894  -1115  -1171   -847      *      * 
   114  -1034  -2508     25   2050  -2828  -1997   -662  -2579    565  -2523  -1598   -632  -2096   1798    -50   1071    455  -2130  -2690  -2007   171
     -   -149   -500    233     43   -381    399    106   -626    210   -466   -720    275    394     45     96    359    117   -369   -294   -249 
     -   -112  -8357  -3800   -894  -1115  -1171   -847      *      * 
   115   -988  -1936  -1110   -564  -2104   -436   -766  -1745   -462  -1030  -1099   -820    610   1060   -916   1452    653  -1481  -2256   2443   172
     -   -149   -500    233     43   -381    399    106   -626    210   -466   -720    275    394     45     96    359    117   -369   -294   -249 
     -     -7  -8252  -9294   -894  -1115  -1568   -594      *      * 
   116   1073  -1981    991   -500   1273  -2033   -722  -1792   -404  -1930  -1119    988    558   -344   -868    312   -916   -844  -2271   1314   173
     -   -149   -500    233     43   -381    399    106   -626    210   -466   -720    275    394     45     96    359    117   -369   -294   -249 
     -     -7  -8252  -9294   -894  -1115  -1568   -594      *      * 
   117   -552  -1917    741    700   1454   1249   -764  -1689   -479  -1852  -1060   -826  -2162   -412   -932   -356   -939  -1439   1582   1972   174
     -   -149   -500    233     43   -381    399    106   -626    210   -466   -720    275    394     45     96    359    117   -369   -294   -249 
     -     -7  -8252  -9294   -894  -1115  -1568   -594      *      * 
   118    -33  -2414   -794   1463   -652   -432   1556  -2482   1026  -2429  -1503   1578    363   -119    353   -827   -203  -2035  -2598  -1917   175
     -   -149   -500    233     43   -381    399    106   -626    210   -466   -720    275    394     45     96    359    117   -369   -294   -249 
     -     -7  -8252  -9294   -894  -1115  -1568   -594      *      * 
   119    190  -2001  -1049   -500  -2168  -2038   -721   -413    424    626  -1136   2360  -2127    387   -850    869   -922  -1539  -2287  -1717   176
     -   -149   -500    233     43   -381    399    106   -626    210   -466   -720    275    394     45     96    359    117   -369   -294   -249 
     -     -7  -8252  -9294   -894  -1115   -792  -1243      *      * 
   120  -1091  -2570   1779    -93  -2890  -2029   -709  -2642    672  -2584  -1662   1080  -2139   1233    633   1633  -1032  -2192  -2750  -2064   177
     -   -149   -500    233     43   -381    399    106   -626    210   -466   -720    275    394     45     96    359    117   -369   -294   -249 
     -     -7  -8357  -9399   -894  -1115  -1171   -847      *      * 
   121  -1234  -2629  -1079   -543  -3012    333   -813  -2734   1469  -2669  -1768     17   2293   -362    896    910  -1172  -2299  -2817  -2185   178
     -   -149   -500    233     43   -381    399    106   -626    210   -466   -720    275    394     45     96    359    117   -369   -294   -249 
     -     -7  -8357  -9399   -894  -1115  -1171   -847      *      * 
   122  -1030  -2504    493   1644    594  -1994   -660  -2574    857  -2519  -1594    426   1325   1261   -754    283   -970  -2125  -2687  -2003   179
     -   -149   -500    233     43   -381    399    106   -626    210   -466   -720    275    394     45     96    359    117   -369   -294   -249 
     -   -144  -8357  -3442   -894  -1115  -1171   -847      *      * 
   123   -990  -1872  -1165   1214  -2061   -380   -817  -1688   -538     86  -1075   -873  -2177   -470   -983   1278   1926   -502  -2241  -1701   180
     -   -149   -500    233     43   -381    399    106   -626    210   -466   -720    275    394     45     96    359    117   -369   -294   -249 
     -   -878  -8220  -1144   -894  -1115  -1664   -547      *      * 
   124   -520  -1301   -917   -418  -1687   -773   -564  -1313   -324  -1508   2322   1254  -1783   -246   -741    920   1831  -1029  -1897  -1386   181
     -   -149   -498    233     43   -381    399    108   -627    210   -466   -721    275    393     45     96    360    117   -370   -295   -245 
     -  -2520   -667  -2352    -63  -4555   -507  -1755      *      * 
   125  -1894    238  -4300    334  -1840  -3791  -2905   2398  -3502    139   -844  -3409  -3743  -3227  -3429  -2950  -1856   2558  -2710  -2329   183
     -   -149   -500    233     43   -381    399    106   -626    210   -466   -720    275    394     45     96    359    117   -369   -294   -249 
     -     -8  -8059  -9101   -894  -1115  -2051   -398      *      * 
   126  -2220   5492  -4527  -4514  -2752  -3000  -3264  -3429  -4001  -3576  -3045  -3514   1059  -3836  -3806  -2516  -2565  -3027   1218  -2532   184
     -   -149   -500    233     43   -381    399    106   -626    210   -466   -720    275    394     45     96    359    117   -369   -294   -249 
     -     -8  -8059  -9101   -894  -1115  -2051   -398      *      * 
   127  -1479   4122  -3854  -3277  -1342    206  -2164   1917  -2928    252   -472  -2816  -3184  -2590  -2781  -2278  -1439   1093  -2009  -1656   185
     -   -149   -500    233     43   -381    399    106   -626    210   -466   -720    275    394     45     96    359    117   -369   -294   -249 
     -     -8  -8059  -9101   -894  -1115  -2051   -398      *      * 
   128  -1661  -2417  -1645  -1972  -4199  -2279  -2668  -4331  -2860  -4430  -3640   4044  -2984  -2483  -3199    646  -2043  -3336  -4358  -3802   186
     -   -149   -500    233     43   -381    399    106   -626    210   -466   -720    275    394     45     96    359    117   -369   -294   -249 
     -     -8  -8059  -9101   -894  -1115  -2051   -398      *      * 
   129  -4796  -4348  -5164  -5522  -5807  -4365  -5033  -6624  -5729  -6234  -6016  -5304   4309  -5598  -5350  -5108  -5139  -6036  -4863  -5739   187
     -   -149   -500    233     43   -381    399    106   -626    210   -466   -720    275    394     45     96    359    117   -369   -294   -249 
     -     -8  -8107  -9149   -894  -1115  -2051   -398      *      * 
   130  -4168  -3489  -4684  -4798    123  -4701   2494  -3376  -4259  -2877  -2851  -3492  -4663  -3531  -3924  -3956  -4090   -840   -593   4505   188
     -   -149   -500    233     43   -381    399    106   -626    210   -466   -720    275    394     45     96    359    117   -369   -294   -249 
     -     -8  -8107  -9149   -894  -1115  -2051   -398      *      * 
   131  -3613  -3834  -3315  -3559  -3716  -3732   5320  -5368  -3531  -5102  -4697  -3557   -258  -3683  -3579  -3720  -3880  -4833  -3850  -3285   189
     -   -149   -500    233     43   -381    399    106   -626    210   -466   -720    275    394     45     96    359    117   -369   -294   -249 
     -     -8  -8107  -9149   -894  -1115  -2051   -398      *      * 
   132  -1355  -1164  -3580  -2989   1523  -2873  -1478    895  -2598    263   1154   -509  -2902  -2183  -2400  -1964  -1293   -549  -1194   3592   190
     -   -149   -500    233     43   -381    399    106   -626    210   -466   -720    275    394     45     96    359    117   -369   -294   -249 
     -     -8  -8107  -9149   -894  -1115  -2051   -398      *      * 
   133    342  -2419   -713    223  -2740  -1896   -576  -2485    889  -2433  -1517    236  -2007   1948   -648   2048   -901  -2043  -2602  -1924   191
     -   -149   -500    233     43   -381    399    106   -626    210   -466   -720    275    394     45     96    359    117   -369   -294   -249 
     -     -8  -8107  -9149   -894  -1115  -2051   -398      *      * 
   134  -2486  -3313  -2914  -1859  -4015    322  -1229   -831   1802  -3196  -2482  -1854  -3142   -809   3358  -2389  -2254  -3168  -3128  -2925   192
     -   -149   -500    233     43   -381    399    106   -626    210   -466   -720    275    394     45     96    359    117   -369   -294   -249 
     -     -8  -8107  -9149   -894  -1115  -2051   -398      *      * 
   135   -381   -888  -3351  -2724   -841    118  -1492    951  -2337   1892    -73  -2242  -2661  -1971  -2160  -1701  -1002   1250  -1368   1151   193
     -   -149   -500    233     43   -381    399    106   -626    210   -466   -720    275    394     45     96    359    117   -369   -294   -249 
     -     -8  -8107  -9149   -894  -1115  -2051   -398      *      * 
   136     38   3550    596   1240   -347  -2036   -748    346   -527  -1541   -784   -862  -2121   -449   -946   -252    367  -1119  -1969  -1463   194
     -   -149   -500    233     43   -381    399    106   -626    210   -466   -720    275    394     45     96    359    117   -369   -294   -249 
     -     -8  -8107  -9149   -894  -1115  -2051   -398      *      * 
   137    269  -2279    586   1127  -2576   1239   -508   -856    -98   -351  -1375   -491  -1940    514    581   -756    524  -1888  -2477  -1809   195
     -   -149   -500    233     43   -381    399    106   -626    210   -466   -720    275    394     45     96    359    117   -369   -294   -249 
     -     -8  -8107  -9149   -894  -1115  -2051   -398      *      * 
   138    630  -1632  -3106  -2857  -2730  -2145  -2468  -2308  -2684   1083  -1900  -2302   3139  -2461  -2773    598  -1448  -1903  -3119  -2788   196
     -   -149   -500    233     43   -381    399    106   -626    210   -466   -720    275    394     45     96    359    117   -369   -294   -249 
     -   -924  -8107  -1091   -894  -1115  -2051   -398      *      * 
   139   -494  -1046   -938   -383  -1121   -387   -384   1065    491   -941   -220   -561  -1748   2215   -527   -642   -434    918  -1421   -955   197
     -   -149   -500    233     43   -381    399    106   -626    210   -466   -720    275    394     45     96    359    117   -369   -294   -249 
     -    -15  -7198  -8240   -894  -1115  -2409   -301      *      * 
   140   -655  -1117  -1237   -643  -1184    767   -517   -745    462   1143   -294   -775  -1911   -301   1226   -837   -587    586  -1478  -1045   198
     -   -149   -500    233     43   -381    399    106   -626    210   -466   -720    275    394     45     96    359    117   -369   -294   -249 
     -    -13  -7357  -8400   -894  -1115  -2925   -204      *      * 
   141    906   -728  -2512  -1966   -770  -2138  -1224     40  -1690   1377     63  -1702   1433  -1440  -1721  -1250   -728   1343  -1337   -986   199
     -   -149   -500    233     43   -381    399    106   -626    210   -466   -720    275    394     45     96    359    117   -369   -294   -249 
     -    -13  -7357  -8400   -894  -1115  -2925   -204      *      * 
   142    927  -1445   -822   -343  -1976  -1523   -562  -1633   -270   -620   -959   1194   1936   -199   -712    976   -570  -1277  -2105  -1557   200
     -   -149   -500    233     43   -381    399    106   -626    210   -466   -720    275    394     45     96    359    117   -369   -294   -249 
     -    -13  -7357  -8400   -894  -1115  -2790   -225      *      * 
   143    757  -1138   -799   -252  -1274  -1626   1012   -898   1110    -30   -347   -463  -1695    -51   -540    898   -442    729  -1422  -1024   201
     -   -149   -500    233     43   -381    399    106   -626    210   -466   -720    275    394     45     96    359    117   -369   -294   -249 
     -    -13  -7385  -8427   -894  -1115  -1172   -846      *      * 
   144   -190  -1894   -703   1840  -2186  -1761   -428  -1900    -73    556  -1080   -450  -1841    961   -553   1257   -702  -1563  -2068  -1580   202
     -   -149   -500    233     43   -381    399    106   -626    210   -466   -720    275    394     45     96    359    117   -369   -294   -249 
     -     -9  -7922  -8964   -894  -1115  -2370   -310      *      * 
   145   -847   -686  -2799  -2220   -679  -2327  -1165    691  -1890    463   2122  -1857   1033  -1568  -1803   1595   -784    878  -1092   -812   203
     -   -149   -500    233     43   -381    399    106   -626    210   -466   -720    275    394     45     96    359    117   -369   -294   -249 
     -     -9  -7922  -8964   -894  -1115  -2370   -310      *      * 
   146   -906  -1193  -1612  -1067  -1239  -2112   -852   -876   -783  -1160   -443  -1152   3048    748  -1046  -1143   -848    -35   2508  -1147   204
     -   -149   -500    233     43   -381    399    106   -626    210   -466   -720    275    394     45     96    359    117   -369   -294   -249 
     -     -9  -7922  -8964   -894  -1115  -1388   -694      *      * 
   147   -857  -2164   -717    946  -2532  -1822    693  -2297    -78  -2280  -1339   -475   1787    -40   1765    565    609  -1883  -2289  -1768   205
     -   -149   -500    233     43   -381    399    106   -626    210   -466   -720    275    394     45     96    359    117   -369   -294   -249 
     -     -8  -8099  -9141   -894  -1115  -2069   -393      *      * 
   148   -343  -1984   -978   -533  -2336  -1991   1643  -2050   -430  -2163  -1308   1157   3114   -405   -859  -1012  -1006  -1738  -2252  -1828   206
     -   -144   -507    232     37   -388    400    107   -623    203   -469   -721    275    399     43     90    372    116   -371   -302   -245 
     -   -792  -3335  -1628  -5938    -24  -2069   -393      *      * 
   149    723  -1525   -804   -269  -1793  -1658   -462  -1428   -157   -222   -787   -504  -1798   2418   -598    749    897  -1147  -1945  -1398   281
     -   -148   -500    233     44   -381    398    105   -627    210   -466   -721    275    393     45     98    359    117   -370   -295   -247 
     -  -1761   -895  -2580    -65  -4513  -2790   -225      *      * 
   150   1180   -986  -2290  -1962  -1637  -1738  -1611   1389  -1767  -1312   -770  -1629   2880  -1602  -1900   -980   -840   -443  -2149  -1780   283
     -   -149   -500    233     43   -381    399    106   -626    210   -466   -720    275    394     45     96    359    117   -369   -294   -249 
     -    -14  -7279  -8321   -894  -1115  -2975   -196      *      * 
   151   1394   -939  -2070  -1693  -1608  -1575  -1393  -1095  -1510   1269   -777  -1412  -2043  -1345  -1685   1973   -714   -843  -2034  -1654   284
     -   -149   -500    233     43   -381    399    106   -626    210   -466   -720    275    394     45     96    359    117   -369   -294   -249 
     -    -14  -7279  -8321   -894  -1115   -258  -2612      *      * 
   152    228  -1979  -1615  -1105  -2457  -2262  -1185  -2116    245  -2291  -1470  -1269   3403   -873  -1196  -1319    405  -1827  -2433  -2094   285
     -   -149   -500    233     43   -381    399    106   -626    210   -466   -720    275    394     45     96    359    117   -369   -294   -249 
     -     -6  -8392  -9434   -894  -1115  -1193   -830      *      * 
   153   -484  -1055  -2766    -12   1638  -2574    956    780  -1926   -464   1826  -1979  -2614    719  -1953  -1646  -1078   -525  -1451   2787   286
     -   -149   -500    233     43   -381    399    106   -626    210   -466   -720    275    394     45     96    359    117   -369   -294   -249 
     -     -6  -8392  -9434   -894  -1115  -1193   -830      *      * 
   154  -1045  -2045  -1068   -526  -2303   -495   -751  -1989   -428   -482  -1250   -795    979   1291   -895   1785   1424  -1693  -2261  -1798   287
     -   -149   -500    233     43   -381    399    106   -626    210   -466   -720    275    394     45     96    359    117   -369   -294   -249 
     -     -6  -8392  -9434   -894  -1115  -1193   -830      *      * 
   155  -1031  -2373   -873    778  -2757  -1989   -641  -2534   -238  -2497  -1545   1151    185   1710   1965   1102   -966  -2103  -2488  -1959   288
     -   -149   -500    233     43   -381    399    106   -626    210   -466   -720    275    394     45     96    359    117   -369   -294   -249 
     -     -6  -8392  -9434   -894  -1115  -1193   -830      *      * 
   156  -1141  -1055  -2763  -2193  -1058  -2573    270    771  -1923    908   2274  -1977   1274    713  -1952   -317    490   -525  -1452   1257   289
     -   -149   -500    233     43   -381    399    106   -626    210   -466   -720    275    394     45     96    359    117   -369   -294   -249 
     -    -87  -8392  -4170   -894  -1115  -1193   -830      *      * 
   157   -993  -2340   -887   -342  -2615    -17   1382  -2332   -254     60  -1447    154    653   1361   -752   1469    657  -1938  -2557  -1906   290
     -   -149   -500    233     43   -381    398    105   -626    210   -465   -716    275    394     45     96    359    117   -369   -295   -249 
     -   -296  -2688  -5054   -123  -3615   -867  -1147      *      * 
   158   -995    881    965    804  -2723    528   -610  -2500   -213  -2465  -1512    893   1326   1072   -715    605   -173  -2068  -2458  -1926   292
     -   -149   -500    233     43   -381    399    106   -626    210   -466   -720    275    394     45     96    359    117   -369   -294   -249 
     -    -57  -8352  -4810   -894  -1115  -1360   -712      *      * 
   159   -965    434    514   -284   -753  -1932    955  -2406   1279  -2390    659    -32    294   2261   -696   -273    586  -1991  -2402   -623   293
     -   -149   -500    233     43   -381    399    106   -626    210   -466   -720    275    394     45     96    359    117   -369   -294   -249 
     -     -7  -8302  -9344   -894  -1115  -1114   -894      *      * 
   160  -1041  -1668    670    904   -570  -2164   -865    725   -676    929   -876  -1003  -2232   -592    550    783   -977  -1230  -1953    851   294
     -   -149   -500    233     43   -381    399    106   -626    210   -466   -720    275    394     45     96    359    117   -369   -294   -249 
     -     -7  -8352  -9395   -894  -1115  -1360   -712      *      * 
   161  -1006  -2146   -947   1474    849  -2004    528  -2155   1203  -2220  -1329   -690  -2083   -261   -795    986    388  -1814   2887   -611   295
     -   -149   -500    233     43   -381    399    106   -626    210   -466   -720    275    394     45     96    359    117   -369   -294   -249 
     -     -7  -8352  -9395   -894  -1115  -1360   -712      *      * 
   162  -1026  -1911  -1117   -572   1432  -2078   1822  -1780   -466    236  -1108    622    271   1751   1227  -1024   -962  -1522  -2140   -122   296
     -   -149   -500    233     43   -381    399    106   -626    210   -466   -720    275    394     45     96    359    117   -369   -294   -249 
     -   -228  -8352  -2806   -894  -1115  -1360   -712      *      * 
   163   -872  -2205    873   -178  -2584     91   -489  -2358   2009  -2329  -1380   -481    203    -50   -595   1361   -150  -1931  -2326  -1798   297
     -   -149   -500    233     43   -381    399    106   -626    210   -466   -720    275    394     45     96    359    117   -369   -294   -249 
     -   -300  -8132  -2440   -894  -1115  -1998   -416      *      * 
   164   -275  -1403  -1015   -471  -1559  -1849   -560    540   -353  -1404   -622   -686   2489   1263   -766    374    -52   -981  -1690  -1290   298
     -   -149   -500    233     43   -381    399    106   -626    210   -466   -720    275    394     45     96    359    117   -369   -294   -249 
     -   -396  -7842  -2084   -894  -1115  -2479   -285      *      * 
   165    695  -1622    901     55  -1901  -1530   -200  -1607    145    144   -810   1255    973    199   -334   -465    171  -1282  -1806  -1324   299
     -   -149   -500    233     43   -381    399    106   -626    210   -466   -720    275    394     45     96    359    117   -369   -294   -249 
     -    -39  -7457  -5582   -894  -1115  -2854   -215      *      * 
   166     -2  -1472   1800    981  -1605  -1628   -329  -1208    -41     97   1905   -384  -1721     27   -494   -573   -498   -356  -1783  -1234   300
     -   -149   -500    233     43   -381    399    106   -626    210   -466   -720    275    394     45     96    359    117   -369   -294   -249 
     -   -183  -7431  -3143   -894  -1115  -2874   -212      *      * 
   167   -783  -2221   1455   1280  -2484  -1527   -366  -2228    -79    923  -1346   1481  -1739     54   -624    -68   -744  -1815  -2427  -1721   301
     -   -149   -501    231     42   -379    398    107   -628    209   -464   -722    277    394     46     94    361    117   -368   -296   -251 
     -  -1083   -930  -8304  -2229   -346   -318  -2338      *      * 
   168  -1065    404    464   -931    713  -2282  -1015    928    584   -423   -637    615  -2342   -867  -1318   1299   -262    570  -1752  -1399   308
     -   -149   -500    233     43   -381    399    106   -626    210   -466   -720    275    394     45     96    359    117   -369   -294   -249 
     -     -7  -8352  -9395   -894  -1115  -1360   -712      *      * 
   169  -1001   -194   1027   1281  -2538    440   -645   -379   -273   -992  -1394   -656   -655   1059   -764    228    577     28  -2368  -1862   309
     -   -149   -500    233     43   -381    399    106   -626    210   -466   -720    275    394     45     96    359    117   -369   -294   -249 
     -     -7  -8352  -9395   -894  -1115  -1360   -712      *      * 
   170  -1024    966    778   -557  -2178    -38   -757  -1850   -458   -744  -1156   -816   2199   -395   -917    831    920  -1577  -2182  -1734   310
     -   -149   -500    233     43   -381    399    106   -626    210   -466   -720    275    394     45     96    359    117   -369   -294   -249 
     -     -7  -8352  -9395   -894  -1115  -1360   -712      *      * 
   171   -994  -2328    807    754    677  -1218   -612  -2477   1109   -927  -1500   -606   -651   1001   -717   1289    132  -2051  -2449   -441   311
     -   -149   -500    233     43   -381    399    106   -626    210   -466   -720    275    394     45     96    359    117   -369   -294   -249 
     -     -7  -8352  -9395   -894  -1115  -1360   -712      *      * 
   172   -625  -2293    967   -322  -2651  -1967   -623  -2412    835    450  -1467   -622    364   -189    638   1308    604  -2004  -2423  -1902   312
     -   -149   -500    233     43   -381    399    106   -626    210   -466   -720    275    394     45     96    359    117   -369   -294   -249 
     -     -7  -8352  -9395   -894  -1115  -1360   -712      *      * 
   173   1500  -1445  -1662  -1112  -1524   -811  -1014    446   -972  -1395   -664   1508   -706   -857  -1311    436    504     74  -1776    845   313
     -   -149   -500    233     43   -381    399    106   -626    210   -466   -720    275    394     45     96    359    117   -369   -294   -249 
     -     -7  -8368  -9410   -894  -1115  -1360   -712      *      * 
   174  -1084  -1497  -1616  -1065  -1585  -2274   -996  -1185   -909  -1454   -716  -1216   1983    497   -341    327  -1020   1128  -1817   2567   314
     -   -149   -500    233     43   -381    399    106   -626    210   -466   -720    275    394     45     96    359    117   -369   -294   -249 
     -     -7  -8368  -9410   -894  -1115  -1360   -712      *      * 
   175  -1080   1985  -1760  -1209  -1454  -2315   1713    725   -274  -1330   -608    628  -2373   -934  -1375   1662    750    523  -1729  -1383   315
     -   -149   -500    233     43   -381    399    106   -626    210   -466   -720    275    394     45     96    359    117   -369   -294   -249 
     -     -7  -8368  -9410   -894  -1115  -1360   -712      *      * 
   176    322  -2327   -860   1748  -2697  -1970   -625  -2467    234  -2444   -675    789   1223   -186   -731    820    449  -2046  -2450   -280   316
     -   -149   -500    233     43   -381    399    106   -626    210   -466   -720    275    394     45     96    359    117   -369   -294   -249 
     -     -7  -8368  -9410   -894  -1115  -1360   -712      *      * 
   177    328  -1663  -1365    383   -420    532   -882   -727    -68  -1644    454  -1025  -1528   -615  -1106    689   1771    389  -1951  -1556   317
     -   -149   -500    233     43   -381    399    106   -626    210   -466   -720    275    394     45     96    359    117   -369   -294   -249 
     -     -7  -8368  -9410   -894  -1115  -1360   -712      *      * 
   178    210  -2325    -10   1591  -2694    152   -625  -2463   -232   -501  -1497   -621  -2051   -187    739    406   1372  -2044  -2449  -1922   318
     -   -149   -500    233     43   -381    399    106   -626    210   -466   -720    275    394     45     96    359    117   -369   -294   -249 
     -     -7  -8368  -9410   -894  -1115  -1360   -712      *      * 
   179    128  -2239   -914    771  -2568  -1996    586  -2307   -277  -2333     23   -665   2372   -232   1194   -922    998  -1932  -2387  -1881   319
     -   -149   -500    233     43   -381    399    106   -626    210   -466   -720    275    394     45     96    359    117   -369   -294   -249 
     -     -7  -8368  -9410   -894  -1115  -1360   -712      *      * 
   180   -402  -1934  -1797  -1309  -2801   1343  -1435  -2513  -1206  -2673  -1795  -1410   1760  -1118  -1617   2053    941  -2092  -2709  -2408   320
     -   -149   -500    233     43   -381    399    106   -626    210   -466   -720    275    394     45     96    359    117   -369   -294   -249 
     -     -7  -8368  -9410   -894  -1115  -1360   -712      *      * 
   181   -786   1092   -986   -443  -2385    925   -694  -2091    835   -545  -1297   1029   1729   -296   -828     44    461  -1767  -2294  -1813   321
     -   -149   -500    233     43   -381    399    106   -626    210   -466   -720    275    394     45     96    359    117   -369   -294   -249 
     -     -7  -8368  -9410   -894  -1115  -1360   -712      *      * 
   182   -413  -1938  -1112   -569  -2156    707   -763  -1823   -469    836  -1140    857  -2156    277   -925   1276   1090  -1558  -2170  -1724   322
     -   -149   -500    233     43   -381    399    106   -626    210   -466   -720    275    394     45     96    359    117   -369   -294   -249 
     -     -7  -8368  -9410   -894  -1115  -1360   -712      *      * 
   183  -1129   1887  -2908    224     36  -2585  -1412    863  -2037    177   -238    584  -1082  -1746  -2011    102    631    757  -1407   1888   323
     -   -149   -500    233     43   -381    399    106   -626    210   -466   -720    275    394     45     96    359    117   -369   -294   -249 
     -     -7  -8368  -9410   -894  -1115  -1360   -712      *      * 
   184  -1141   2318  -3394  -2803   1538  -2657  -1511   1330  -2410   -822   2711   -877  -2688  -2029  -2213   -750   -739   1058   2132    526   324
     -   -149   -500    233     43   -381    399    106   -626    210   -466   -720    275    394     45     96    359    117   -369   -294   -249 
     -     -7  -8368  -9410   -894  -1115  -1360   -712      *      * 
   185   -864   -944  -3277  -1081    364  -2642  -1489    696  -2323    695   -178  -2238  -2674  -1965  -2168   1581   -246   1759  -1354    201   325
     -   -149   -500    233     43   -381    399    106   -626    210   -466   -720    275    394     45     96    359    117   -369   -294   -249 
     -     -7  -8368  -9410   -894  -1115  -1360   -712      *      * 
   186    666    432    659   1661    451  -1987   2024  -2339   -266  -2355  -1433   -651  -2067   -219   -760    649    382  -1954  -2400  -1888   326
     -   -149   -500    233     43   -381    399    106   -626    210   -466   -720    275    394     45     96    359    117   -369   -294   -249 
     -     -7  -8368  -9410   -894  -1115  -1360   -712      *      * 
   187   -194  -2860   2189  -1514  -4446  -2448  -2355  -4273  -2482  -4319  -3498  -1703   3099  -2050  -3064   1102  -2174  -3458  -4512  -3846   327
     -   -149   -500    233     43   -381    399    106   -626    210   -466   -720    275    394     45     96    359    117   -369   -294   -249 
     -   -143  -8368  -3453   -894  -1115  -1360   -712      *      * 
   188    151  -1827  -1166     55    165   1895   -786  -1586    582  -1770   -990   -863  -2167   -448   -956    601   -924    836  -2160  -1628   328
     -   -149   -500    233     43   -381    399    106   -626    210   -466   -720    275    394     45     96    359    117   -369   -294   -249 
     -     -7  -8232  -9274   -894  -1115  -1800   -488      *      * 
   189  -2444  -4254   2170   2270  -4511   1608  -1788  -4408  -1955  -4290  -3573  -1086  -2984  -1442  -2758    868  -2502  -3881  -4483  -3513   329
     -   -149   -500    233     43   -381    399    106   -626    210   -466   -720    275    394     45     96    359    117   -369   -294   -249 
     -    -55  -8232  -4889   -894  -1115  -1800   -488      *      * 
   190   -961  -1514   -517    514   -472    267   -872    539   -731   1316   -681  -1041    421   -637  -1112    -49    508   -988  -1882  -1411   330
     -   -149   -500    233     43   -381    399    106   -626    210   -466   -720    275    394     45     96    359    117   -369   -294   -249 
     -     -7  -8185  -9227   -894  -1115  -1919   -443      *      * 
   191   -925  -2287   -811    882  -2567  -1912   -575    323   -167  -2284  -1389    425  -2005    919    734   2050   -864   -698  -2496  -1843   331
     -   -149   -500    233     43   -381    399    106   -626    210   -466   -720    275    394     45     96    359    117   -369   -294   -249 
     -  -1365  -8185   -717   -894  -1115  -1919   -443      *      * 
   192  -1257  -2847   2850    296  -3082  -1435   -649  -2983   -646  -2907  -2174    -73  -1884   2587  -1290  -1005  -1293  -2522  -3046  -2210   332
     -   -149   -500    233     43   -381    399    106   -626    210   -466   -720    275    394     45     96    359    117   -369   -294   -249 
     -   -169  -6839  -3296   -894  -1115  -3207   -165      *      * 
   193   -472  -1171   -636   -186  -1197  -1496   -264   -822    107    732   -289   -379   1446   1898   -208   -551   -433   -680  -1497   -995   333
     -   -149   -500    233     43   -381    399    106   -626    210   -466   -720    275    394     45     96    359    117   -369   -294   -249 
     -    -21  -6691  -7733   -894  -1115  -3260   -159      *      * 
   194   -434  -1292   -355     41  -1415  -1407   -159   1150    206  -1209   -478   1738  -1552   1879   -165   -455   -387   -770  -1598  -1049   334
     -   -149   -500    234     44   -381    398    105   -626    210   -465   -721    275    394     45     96    359    117   -369   -295   -250 
     -  -1855   -476  -7733    -85  -4127  -3260   -159      *      * 
   195   -494  -1572    -77    146  -1884  -1292   1396  -1692    109  -1767   -963   2675  -1549    130   -308   -446    992  -1330  -1960  -1324   336
     -   -149   -500    233     43   -381    399    106   -626    210   -466   -720    275    394     45     96    359    117   -369   -294   -249 
     -   -141  -6691  -3589   -894  -1115  -3260   -159      *      * 
   196   -420  -1193   -557    -38  -1132  -1450   1953   -915    362  -1024   2501   -244  -1545   1922     59   -462   -351   -720  -1355   -791   337
     -   -149   -500    233     43   -381    398    105   -626    210   -466   -721    277    394     45     97    360    117   -369   -295   -250 
     -  -1737   -525  -7615    -94  -3980  -3297   -155      *      * 
   197   -280   -649  -1530  -1209   -929  -1339   -907   -436   -927   -631   3864  -1020  -1744   -873  -1080   1002   -436   -310  -1465  -1015   339
     -   -150   -502    232     42   -383    397    107   -629    208   -464   -723    275    399     43     95    363    120   -370   -297   -252 
     -  -1129   -895  -7615  -3484   -135   -687  -1400      *      * 
   198    657  -2199   2046    969  -2478  -1818   -484  -2200    -83   -381  -1300   -471    340    -39     94   -731    -77   -615  -2409  -1752   359
     -   -149   -500    233     43   -381    399    106   -626    210   -466   -720    275    394     45     96    359    117   -369   -294   -249 
     -     -8  -8036  -9079   -894  -1115  -1983   -421      *      * 
   199    439  -1601   1476   -613  -1692  -2014   1849    692   -499   -794   -758   -836  -2097   -422   -918    363    897  -1095  -1942    964   360
     -   -149   -500    233     43   -381    399    106   -626    210   -466   -720    275    394     45     96    359    117   -369   -294   -249 
     -     -8  -8071  -9113   -894  -1115  -1837   -474      *      * 
   200    343  -2016   -116   -337  -2218   -915   -595  -1888   -243    -98  -1143   -618   -753   1794   -721   1308    252    433  -2282  -1683   361
     -   -149   -500    233     43   -381    399    106   -626    210   -466   -720    275    394     45     96    359    117   -369   -294   -249 
     -     -8  -8117  -9159   -894  -1115  -1153   -862      *      * 
   201    761  -1959  -1171    636  -2097  -2119   -808  -1731   -512   1192   1521   -874  -2205    911   1010   -488     38  -1119  -2264  -1715   362
     -   -149   -500    233     43   -381    399    106   -626    210   -466   -720    275    394     45     96    359    117   -369   -294   -249 
     -     -7  -8351  -9393   -894  -1115   -456  -1885      *      * 
   202   -775  -1556  -1952    377  -1577  -2481  -1235    464  -1235   -425    128   -424   2395  -1110  -1546   1277  -1155    196  -1955  -1526   363
     -   -149   -500    233     43   -381    399    106   -626    210   -466   -720    275    394     45     96    359    117   -369   -294   -249 
     -     -6  -8543  -9586   -894  -1115   -930  -1073      *      * 
   203   -116  -1680  -1744  -1183  -1724  -2413   -308   -493    477   -747    770  -1344   2195    205    287  -1382   -459   1487  -2058  -1603   364
     -   -149   -500    233     43   -381    399    106   -626    210   -466   -720    275    394     45     96    359    117   -369   -294   -249 
     -     -6  -8543  -9586   -894  -1115   -930  -1073      *      * 
   204  -1128   1505   1133   1192  -2837   -431   -772  -2570   -363  -2546   1158   -756    363    528   -866    245    916  -2150  -2739   1235   365
     -   -149   -500    233     43   -381    399    106   -626    210   -466   -720    275    394     45     96    359    117   -369   -294   -249 
     -     -6  -8543  -9586   -894  -1115   -930  -1073      *      * 
   205    395  -2528    -22    358    520  -2114   1590  -2548   -368  -2531    633    313    720   -326    397     12   -268  -2133  -2729   2123   366
     -   -149   -500    233     43   -381    399    106   -626    210   -466   -720    275    394     45     96    359    117   -369   -294   -249 
     -     -6  -8543  -9586   -894  -1115   -930  -1073      *      * 
   206  -1124  -2593    615    545  -2912    122   1376  -2661    721  -1387   -234   -735   -124   -298    655   1115    927  -1286  -2777  -2096   367
     -   -149   -500    233     43   -381    399    106   -626    210   -466   -720    275    394     45     96    359    117   -369   -294   -249 
     -     -6  -8543  -9586   -894  -1115   -574  -1608      *      * 
   207    155  -2639    400   1910  -2960   -449   1536  -2711   1345  -2655  -1729    827  -2228   -335    902  -1044  -1104  -2261  -2822  -2138   368
     -   -149   -500    233     43   -381    399    106   -626    210   -466   -720    275    394     45     96    359    117   -369   -294   -249 
     -     -6  -8578  -9620   -894  -1115   -701  -1378      *      * 
   208  -1254  -2734    448    615  -3052  -2182    656  -2805   -465  -2748  -1828   -814   2282   2386    516     26  -1196  -2355  -2915  -2227   369
     -   -149   -500    233     43   -381    399    106   -626    210   -466   -720    275    394     45     96    359    117   -369   -294   -249 
     -     -6  -8578  -9620   -894  -1115   -701  -1378      *      * 
   209    785  -2631  -1004    747  -2950   1017   -812  -2696   1624  -1652  -1729     43  -2242   -355   -901   1348  -1118  -2254  -2824  -2145   370
     -   -149   -500    233     43   -381    399    106   -626    210   -466   -720    275    394     45     96    359    117   -369   -294   -249 
     -     -6  -8578  -9620   -894  -1115   -701  -1378      *      * 
   210  -1330  -1468  -2455   -264   1609  -2688   3016    -73  -1683  -1335    733   -719    264  -1509  -1887     67  -1270   -413  -1890   2404   371
     -   -149   -500    233     43   -381    399    106   -626    210   -466   -720    275    394     45     96    359    117   -369   -294   -249 
     -     -5  -8674  -9716   -894  -1115   -701  -1378      *      * 
   211  -6749  -5363  -6313  -6681  -4866  -5392  -5346  -7332  -6742  -6648  -6687  -6509  -5814  -6568  -6208  -7148  -6896  -7201   6301  -4507   372
     -   -149   -500    233     43   -381    399    106   -626    210   -466   -720    275    394     45     96    359    117   -369   -294   -249 
     -     -5  -8703  -9745   -894  -1115   -701  -1378      *      * 
   212    285   5496  -4935  -5046  -4124  -2726  -4049   -588  -4654  -3914  -3259  -3445  -1024  -4213  -4364  -2077  -2202  -2656  -4573  -4377   373
     -   -149   -500    233     43   -381    399    106   -626    210   -466   -720    275    394     45     96    359    117   -369   -294   -249 
     -    -54  -8703  -4858   -894  -1115   -701  -1378      *      * 
   213  -1216  -2454  -1164   -614  -2689  -2228   -898  -2379    234  -1563   -633   1162  -2319   1208  -1004   2013   1350    -92  -2694  -2070   374
     -   -149   -500    233     43   -381    399    106   -626    210   -466   -720    275    394     45     96    359    117   -369   -294   -249 
     -     -5  -8654  -9696   -894  -1115  -1038   -963      *      * 
   214  -3001    343  -5654  -5294  -3025  -5417  -5156   2575  -5207    737  -1769  -5071  -5177  -5063  -5293  -4744  -2985   2740  -4599  -4158   375
     -   -149   -500    233     43   -381    399    106   -626    210   -466   -720    275    394     45     96    359    117   -369   -294   -249 
     -     -5  -8654  -9696   -894  -1115  -1038   -963      *      * 
   215   2590  -1696  -2195  -1645    687  -2568  -1475  -1383  -1486  -1673    238  -1713  -2710    863  -1784    384    454  -1227  -2188  -1764   376
     -   -149   -500    233     43   -381    399    106   -626    210   -466   -720    275    394     45     96    359    117   -369   -294   -249 
     -     -5  -8654  -9696   -894  -1115  -1038   -963      *      * 
   216  -4705  -4040  -5092  -5305   -433  -5190  -1865  -3878  -4882   -155  -3349   -963  -5193  -4112  -4522  -4498  -4658  -4002  -1153   4677   377
     -   -149   -500    233     43   -381    399    106   -626    210   -466   -720    275    394     45     96    359    117   -369   -294   -249 
     -     -5  -8654  -9696   -894  -1115  -1038   -963      *      * 
   217  -5032  -4112  -5595  -5844   1935  -1636  -1785  -4027  -5424  -3450  -3469    769  -5345  -4259  -4864  -4698  -4903  -4142   5060   3162   378
     -   -149   -500    233     43   -381    399    106   -626    210   -466   -720    275    394     45     96    359    117   -369   -294   -249 
     -     -5  -8654  -9696   -894  -1115  -1038   -963      *      * 
   218  -3441  -5340    935   3701  -5570  -3129  -2622  -5636  -3078  -5446  -4926  -1750  -3726  -2331  -4084  -3046  -3553  -5068  -5499  -4497   379
     -   -149   -500    233     43   -381    399    106   -626    210   -466   -720    275    394     45     96    359    117   -369   -294   -249 
     -     -5  -8654  -9696   -894  -1115  -1038   -963      *      * 
   219  -1338   1849   -932   1068  -1639  -2607   2723  -1208  -1409   1826   1128  -1648  -2686  -1278  -1701  -1612  -1279  -1081  -2036  -1613   380
     -   -149   -500    233     43   -381    399    106   -626    210   -466   -720    275    394     45     96    359    117   -369   -294   -249 
     -     -5  -8654  -9696   -894  -1115  -1038   -963      *      * 
   220  -1366  -2826    218   -622  -3159   -485   -957  -2901   1347  -2836  -1923   2201  -2402   -503   2197  -1241    636  -2457  -2993  -2325   381
     -   -149   -500    233     43   -381    399    106   -626    210   -466   -720    275    394     45     96    359    117   -369   -294   -249 
     -     -5  -8654  -9696   -894  -1115  -1038   -963      *      * 
   221  -1309  -2642    557   -638  -2954   -478   -985  -2673   -609  -2682  -1795   -234  -2386    773  -1112    835   2538    637  -2903  -2248   382
     -   -149   -500    233     43   -381    399    106   -626    210   -466   -720    275    394     45     96    359    117   -369   -294   -249 
     -     -5  -8654  -9696   -894  -1115  -1038   -963      *      * 
   222  -3335  -3842  -4263  -2824  -4185  -3947  -1851  -3646   -472  -1704   1628  -2675  -3876    627   3806  -3295  -3034  -3594  -3580  -3437   383
     -   -149   -500    233     43   -381    399    106   -626    210   -466   -720    275    394     45     96    359    117   -369   -294   -249 
     -     -5  -8654  -9696   -894  -1115  -1038   -963      *      * 
   223  -2124  -1923  -4193  -3578  -1753  -3718  -2504   -569    284     31  -1017  -3218  -3724  -2825  -2742  -2851  -2069   3332  -2442   -320   384
     -   -149   -500    233     43   -381    399    106   -626    210   -466   -720    275    394     45     96    359    117   -369   -294   -249 
     -     -5  -8654  -9696   -894  -1115  -1038   -963      *      * 
   224  -5331  -4910  -5874  -6253  -6584   3848  -5711  -7419  -6522  -6994  -6734  -5965  -5474  -6317  -6072  -5651  -5694  -6705  -5506  -6561   385
     -   -149   -500    233     43   -381    399    106   -626    210   -466   -720    275    394     45     96    359    117   -369   -294   -249 
     -     -5  -8654  -9696   -894  -1115  -1038   -963      *      * 
   225  -3393  -4136  -3584   2221  -5005  -3860  -1811  -4311   1739  -3943  -3274  -2515  -3832  -1391   3033  -3245  -3079  -4074  -3778  -3668   386
     -   -149   -500    233     43   -381    399    106   -626    210   -466   -720    275    394     45     96    359    117   -369   -294   -249 
     -     -5  -8654  -9696   -894  -1115  -1038   -963      *      * 
   226    141  -1242  -3516  -2900  -1211  -2883  -1777   -736  -2542   1951    763  -2479    376  -2205  -2417  -1075   1639    576  -1711  -1365   387
     -   -149   -500    233     43   -381    399    106   -626    210   -466   -720    275    394     45     96    359    117   -369   -294   -249 
     -     -5  -8654  -9696   -894  -1115  -1038   -963      *      * 
   227  -5310  -4246  -5720  -6065   3677  -5598  -1798  -4133  -5621  -1679  -3536  -4218  -5450  -4350  -4988  -4847  -5162  -4319  -1044   3679   388
     -   -149   -500    233     43   -381    399    106   -626    210   -466   -720    275    394     45     96    359    117   -369   -294   -249 
     -     -5  -8654  -9696   -894  -1115  -1038   -963      *      * 
   228     85   -255  -1062    554  -2934  -2179   2619  -2672   1125   -487  -1724    246   1208   -385   -931    245    533  -2243  -2824  -2151   389
     -   -149   -500    233     43   -381    399    106   -626    210   -466   -720    275    394     45     96    359    117   -369   -294   -249 
     -     -5  -8654  -9696   -894  -1115  -1038   -963      *      * 
   229   1669  -1639  -4031  -3528  -1893  -3007  -2463   -924  -3182    -30  -1087  -2932  -3287  -2843  -3049  -1112    509   2736  -2439  -2098   390
     -   -149   -500    233     43   -381    399    106   -626    210   -466   -720    275    394     45     96    359    117   -369   -294   -249 
     -     -5  -8654  -9696   -894  -1115  -1038   -963      *      * 
   230  -1198    830  -1055    297  -2955  -2175    513  -2698    983  -1689  -1737    206   -115   1043    611   1374  -1137    -36  -2834   1336   391
     -   -149   -500    233     43   -381    399    106   -626    210   -466   -720    275    394     45     96    359    117   -369   -294   -249 
     -     -5  -8654  -9696   -894  -1115  -1038   -963      *      * 
   231  -1228  -2702    233   1389  -3021  -2188   1510  -2772   -443  -2717  -1793   1502    233   1976   -953    641  -1168    -73  -2886  -2201   392
     -   -149   -500    233     43   -381    399    106   -626    210   -466   -720    275    394     45     96    359    117   -369   -294   -249 
     -  -2301  -8654   -332   -894  -1115  -1038   -963      *      * 
   232   -140   -547  -1247   -879   -844  -1207   -662   -354   -635   -582   3284   -770  -1577   -576   -838   1440   -271   -206  -1331   -878   393
     -   -149   -500    233     43   -381    399    106   -626    210   -466   -720    275    394     45     96    359    117   -369   -294   -249 
     -    -26  -6379  -7421   -894  -1115  -3576   -126      *      * 
   233   -446   3323   -468   2200  -1591  -1279   -498  -1064   -260  -1408   -734   -423  -1605   -225   -607   -537   -519   -813  -1789  -1317   394
     -   -149   -500    233     43   -381    399    106   -626    210   -466   -720    275    394     45     96    359    117   -369   -294   -249 
     -    -26  -6379  -7421   -894  -1115   -134  -3500      *      * 
   234   -271  -2528  -1123   -573    506  -2209    328  -2497   -478  -1429  -1634    125   2420   1354   1100    393  -1150  -2117  -2748  -2105   395
     -   -149   -500    233     43   -381    399    106   -626    210   -466   -720    275    394     45     96    359    117   -369   -294   -249 
     -     -5  -8654  -9696   -894  -1115  -1038   -963      *      * 
   235   -167  -1355  -3323  -2742    855  -1400  -1829   -276  -2437  -1281   -627  -2403  -2946  -2146  -2404   2505   1008    871  -1878  -1525   396
     -   -149   -500    233     43   -381    399    106   -626    210   -466   -720    275    394     45     96    359    117   -369   -294   -249 
     -     -5  -8654  -9696   -894  -1115  -1038   -963      *      * 
   236  -3154  -2640  -5817  -5470  -2905  -5643  -5448   2080  -5412   1065  -1627  -5302  -5314  -5184  -5485  -5010  -3134   2985  -4649  -4305   397
     -   -149   -500    233     43   -381    399    106   -626    210   -466   -720    275    394     45     96    359    117   -369   -294   -249 
     -     -5  -8654  -9696   -894  -1115  -1038   -963      *      * 
   237  -1352  -2719   1347   -626  -3004  -2276    868  -2729   -628   -325  -1842   1315  -2406   -561  -1136   1129   2131  -2327  -2945  -2280   398
     -   -149   -500    233     43   -381    399    106   -626    210   -466   -720    275    394     45     96    359    117   -369   -294   -249 
     -     -5  -8654  -9696   -894  -1115  -1038   -963      *      * 
   238  -2838  -2441  -5490  -5160  -3107  -4974  -4907   2744  -5036  -2022  -1884  -4805  -4953  -4909  -5099    318  -2864   2799  -4538  -4061   399
     -   -149   -500    233     43   -381    399    106   -626    210   -466   -720    275    394     45     96    359    117   -369   -294   -249 
     -   -882  -8654  -1136   -894  -1115  -1038   -963      *      * 
   239  -2678  -3531   3733  -1308  -3234  -2749  -2221  -3094  -2531    658  -2801  -1643  -3259  -2033  -3139  -2556  -2795  -3062  -3674  -3020   400
     -   -149   -500    233     43   -381    399    106   -626    210   -466   -720    275    394     45     96    359    117   -369   -294   -249 
     -    -10  -7781  -8823   -894  -1115  -2945   -201      *      * 
   240  -2589  -3484  -1102   1371  -4672   3384  -2438  -4735  -2656  -4657  -4051  -1749  -3256  -2202  -3212  -2488  -2813  -4072  -4377  -4003   401
     -   -149   -500    233     43   -381    399    106   -626    210   -466   -720    275    394     45     96    359    117   -369   -294   -249 
     -    -10  -7781  -8823   -894  -1115   -212  -2869      *      * 
   241    352  -2763  -4737  -4501   3857  -4044  -1927  -2514  -4139  -2566  -2161  -3533  -4226  -3525  -3879  -3242    452  -2451  -1340   2173   402
     -   -149   -500    233     43   -381    399    106   -626    210   -466   -720    275    394     45     96    359    117   -369   -294   -249 
     -     -5  -8654  -9696   -894  -1115  -1038   -963      *      * 
   242  -1267  -2224   1031   -815  -2375  -2323    840  -2023   -734  -2175  -1375  -1075  -1044   -667  -1192    211   2162   -223  -2529   2550   403
     -   -149   -500    233     43   -381    399    106   -626    210   -466   -720    275    394     45     96    359    117   -369   -294   -249 
     -     -5  -8654  -9696   -894  -1115  -1038   -963      *      * 
   243  -2093  -3614   3293   -907  -3948    389  -1637  -3734  -1472  -3686  -2843   -116  -2937   1006  -2075   -250  -2091    129  -3883  -3112   404
     -   -149   -500    233     43   -381    399    106   -626    210   -466   -720    275    394     45     96    359    117   -369   -294   -249 
     -     -5  -8654  -9696   -894  -1115   -524  -1716      *      * 
   244    164  -1674  -3837  -3364  -1961  -2841  -2400  -1399  -3042   1741  -1176  -2793   2558  -2720  -2953    144  -1680    721  -2463  -2127   405
     -   -149   -500    233     43   -381    399    106   -626    210   -466   -720    275    394     45     96    359    117   -369   -294   -249 
     -     -5  -8703  -9745   -894  -1115   -701  -1378      *      * 
   245  -1868  -2474  -2671  -2501  -3101  -2768   1085  -3111  -2353   -335  -2580  -2397   2608  -2344  -2578   2619  -2092  -2699  -3446  -2858   406
     -   -149   -500    233     43   -381    399    106   -626    210   -466   -720    275    394     45     96    359    117   -369   -294   -249 
     -     -5  -8703  -9745   -894  -1115   -701  -1378      *      * 
   246  -2189  -3807   1846   -925  -4086    248  -1661  -3887   1184  -3802  -2953   2356  -2991   2495  -2051  -1981  -2172  -3415  -3971  -3184   407
     -   -149   -500    233     43   -381    399    106   -626    210   -466   -720    275    394     45     96    359    117   -369   -294   -249 
     -     -5  -8703  -9745   -894  -1115   -701  -1378      *      * 
   247  -2965  -4830    896    561  -5065   2818  -2273  -4984  -2505  -4855  -4170    685  -3453  -1938  -3355   1373  -3035  -4447  -5050  -4040   408
     -   -149   -500    233     43   -381    399    106   -626    210   -466   -720    275    394     45     96    359    117   -369   -294   -249 
     -     -5  -8703  -9745   -894  -1115   -701  -1378      *      * 
   248  -1270   1576   1509   1235  -3063  -2226   -898  -2815   1197  -2760  -1836   1775  -2329   -441   -997    528    414  -2366  -2929  -2243   409
     -   -149   -500    233     43   -381    398    105   -626    210   -466   -721    277    394     45     96    359    119   -369   -295   -249 
     -   -218  -2847  -9745   -106  -3813   -701  -1378      *      * 
   249  -4059  -4293  -4925  -4732  -5992   2731  -4121  -6118  -3190  -5856  -5277  -4428  -4833  -3951   3302  -4233  -4308  -5429  -5121  -5497   411
     -   -149   -500    233     43   -381    399    106   -626    210   -466   -720    275    394     45     96    359    117   -369   -294   -249 
     -     -5  -8703  -9745   -894  -1115   -701  -1378      *      * 
   250  -4152  -3587  -6496  -5909   3824  -6187  -4710    656  -5671    618   2648  -5860  -5351  -4508  -5178  -5495  -4000  -1998  -3432  -3443   412
     -   -149   -500    233     43   -381    399    106   -626    210   -466   -720    275    394     45     96    359    117   -369   -294   -249 
     -     -5  -8703  -9745   -894  -1115   -701  -1378      *      * 
   251    347   5486  -5061  -5383  -4996  -2642  -4375  -4777  -5022  -5075  -4126  -3469  -3456  -4478  -4643    270  -2226  -3525  -5234  -5192   413
     -   -149   -500    233     43   -381    399    106   -626    210   -466   -720    275    394     45     96    359    117   -369   -294   -249 
     -     -5  -8703  -9745   -894  -1115   -701  -1378      *      * 
   252  -5260  -4541  -6316  -6366  -3093  -5569  -5380  -2722  -6253   3362  -2030  -6291  -5636  -5539  -5769  -6250  -5242  -3509  -4405  -4541   414
     -   -149   -500    233     43   -381    399    106   -626    210   -466   -720    275    394     45     96    359    117   -369   -294   -249 
     -     -5  -8703  -9745   -894  -1115   -701  -1378      *      * 
   253    496  -2293  -4496  -4477  -4355   3220  -3844  -4052  -4246  -4337   1658  -3243  -3388  -3869  -4136   -457    494  -3181  -4649  -4456   415
     -   -149   -500    233     43   -381    399    106   -626    210   -466   -720    275    394     45     96    359    117   -369   -294   -249 
     -     -5  -8703  -9745   -894  -1115   -701  -1378      *      * 
   254    495  -1928  -1720  -1169  -2024    -59  -1220  -1621  -1045    905  -1118  -1361  -2565   2806  -1439     89     19  -1432  -2312    247   416
     -   -149   -500    233     43   -381    399    106   -626    210   -466   -720    275    394     45     96    359    117   -369   -294   -249 
     -     -5  -8703  -9745   -894  -1115   -701  -1378      *      * 
   255  -3744  -3346  -5775  -5287  -1827  -5488  -4339  -1192  -4716   3036   -660  -5141  -5050    710  -4470  -4781  -3655    389  -3436  -3440   417
     -   -149   -500    233     43   -381    399    106   -626    210   -466   -720    275    394     45     96    359    117   -369   -294   -249 
     -     -5  -8703  -9745   -894  -1115   -701  -1378      *      * 
   256   -190    645  -1719  -1199  -3112  -2379    834  -2806  -1107  -2889  -2026   1676   1538  -1044  -1567   2191    433  -2367  -3155  -2576   418
     -   -149   -500    233     43   -381    399    106   -626    210   -466   -720    275    394     45     96    359    117   -369   -294   -249 
     -     -5  -8703  -9745   -894  -1115   -701  -1378      *      * 
   257  -1456  -2234  -1506     48  -2359  -2499  -1278  -1974  -1045    682   1444   2563  -2631   -967  -1468   1687  -1411  -1757  -2593  -2072   419
     -   -149   -500    233     43   -381    399    106   -626    210   -466   -720    275    394     45     96    359    117   -369   -294   -249 
     -   -118  -8703  -3719   -894  -1115   -701  -1378      *      * 
   258  -2099  -3647   1408   1502  -3917  -2581  -1605  -3697  -1462  -3658  -2826    473  -2911  -1209  -2077   1278  -2091   2251  -3864  -3084   420
     -   -149   -500    233     43   -381    399    106   -626    210   -466   -720    275    394     45     96    359    117   -369   -294   -249 
     -   -256  -8591  -2642   -894  -1115  -1372   -705      *      * 
   259  -1553  -2927   -896   -667  -3289  -2298   2977  -3034   -728  -2999  -2138   3196   -463    832  -1181  -1425     43  -2609  -3172  -2505   421
     -   -149   -500    233     43   -381    399    106   -624    210   -466   -720    275    394     45     96    359    117   -369   -294   -249 
     -   -100  -3929  -9383   -245  -2679   -217  -2841      *      * 
   260   -535  -3875  -3051    332  -4571  -3566  -1676  -4014   1016  -3733  -2995  -2215  -3561    253   3592  -2771  -2678  -3716  -3646  -3402   423
     -   -149   -500    233     43   -381    399    106   -626    210   -466   -720    275    394     45     96    359    117   -369   -294   -249 
     -     -5  -8703  -9745   -894  -1115   -701  -1378      *      * 
   261  -1560  -2799  -1428  -1039  -3479  -2439  -1398  -3219    576  -3197  -2300   2751   -116   -968  -1459   1893    975  -2717  -3375  -2735   424
     -   -149   -500    233     43   -381    399    106   -626    210   -466   -720    275    394     45     96    359    117   -369   -294   -249 
     -     -5  -8703  -9745   -894  -1115   -701  -1378      *      * 
   262   -105  -2746   -218   1789  -3067    543   -902  -2818   -492  -2764  -1840   -864   -206   1242  -1002   1515     58  -2369  -2933  -2247   425
     -   -149   -500    233     43   -381    399    106   -626    210   -466   -720    275    394     45     96    359    117   -369   -294   -249 
     -     -5  -8703  -9745   -894  -1115   -701  -1378      *      * 
   263    756  -2162  -1428   -875  -2293  -2361  -1052  -1922   1190    -82    678  -1125  -2446    240    510   -138   1903    -43  -2472  -1931   426
     -   -149   -500    233     43   -381    399    106   -626    210   -466   -720    275    394     45     96    359    117   -369   -294   -249 
     -     -5  -8703  -9745   -894  -1115   -701  -1378      *      * 
   264   -420  -1495  -3681  -3113  -1562  -3067   1516   1281  -2781  -1382   -774  -2711  -3189  -2477  -2699   1305  -1569   2632  -2090  -1736   427
     -   -149   -500    233     43   -381    399    106   -626    210   -466   -720    275    394     45     96    359    117   -369   -294   -249 
     -     -5  -8703  -9745   -894  -1115   -701  -1378      *      * 
   265    528  -2739  -1091   2114  -3061  -2231   -892  -2810   -111  -2753  -1829    745  -2328   2159    680    158  -1207  -2362  -2918  -2238   428
     -   -149   -500    233     43   -381    399    106   -626    210   -466   -720    275    394     45     96    359    117   -369   -294   -249 
     -     -5  -8703  -9745   -894  -1115   -701  -1378      *      * 
   266  -1508  -2913  -1397   -809  -3275  -2452   1326  -2987   1289  -2905   1547    705  -2531   1611   2447    180  -1429  -2560  -3035  -2422   429
     -   -149   -500    233     43   -381    399    106   -626    210   -466   -720    275    394     45     96    359    117   -369   -294   -249 
     -     -5  -8703  -9745   -894  -1115   -701  -1378      *      * 
   267    191  -2256  -5090  -4677  -2776  -4302  -3967   1619  -4440  -1977  -1702  -4191  -4429  -4196  -4392  -3549   2998   1664  -3787  -3387   430
     -   -149   -500    233     43   -381    399    106   -626    210   -466   -720    275    394     45     96    359    117   -369   -294   -249 
     -     -5  -8703  -9745   -894  -1115   -701  -1378      *      * 
   268  -3901  -4371  -4933  -3232  -5388  -4261  -2098  -4655    849  -4233  -3609  -3011  -4194  -1687   3996  -3781  -3520  -4458  -3986  -3995   431
     -   -149   -500    233     43   -381    399    106   -626    210   -466   -720    275    394     45     96    359    117   -369   -294   -249 
     -     -5  -8734  -9776   -894  -1115   -701  -1378      *      * 
   269   -867  -2536  -1203   -653  -2780    421   -942  -2478    189   -101   1253    642  -2366   -513   1927   1128    386  -2117  -2768  -2138   432
     -   -149   -500    233     43   -381    399    106   -626    210   -466   -720    275    394     45     96    359    117   -369   -294   -249 
     -     -5  -8734  -9776   -894  -1115   -701  -1378      *      * 
   270  -1789  -2860  -1836  -1241  -3181  -2735   3659  -2827   2394   -432  -2040  -1463  -2826   -901   -904    124    309  -2510  -3057  -2545   433
     -   -149   -500    233     43   -381    399    106   -626    210   -466   -720    275    394     45     96    359    117   -369   -294   -249 
     -     -5  -8734  -9776   -894  -1115   -701  -1378      *      * 
   271  -3214  -2714  -5841  -5491    797  -5610  -5113   3690  -5403  -1644  -1667  -5263  -5316  -5125  -5432  -4956  -3195    877  -4365  -3863   434
     -   -149   -500    233     43   -381    399    106   -626    210   -466   -720    275    394     45     96    359    117   -369   -294   -249 
     -     -5  -8734  -9776   -894  -1115   -701  -1378      *      * 
   272  -3943  -4283  -4012  -4228  -6038   3689  -4325  -6255    435  -6071  -5493  -4154  -4776  -4222  -3896  -4089  -4259  -5452  -5320  -5645   435
     -   -149   -500    233     43   -381    399    106   -626    210   -466   -720    275    394     45     96    359    117   -369   -294   -249 
     -     -5  -8734  -9776   -894  -1115   -701  -1378      *      * 
   273     57     26    474   -615   -905  -2255   1835  -2566   2034   -330  -1694   -915  -2347    477    299  -1024  -1197  -2181  -2807   1762   436
     -   -149   -500    233     43   -381    399    106   -626    210   -466   -720    275    394     45     96    359    117   -369   -294   -249 
     -     -5  -8734  -9776   -894  -1115   -701  -1378      *      * 
   274  -5468  -5017  -5989  -6368  -6686   3850  -5813  -7535  -6633  -7097  -6847  -6088  -5575  -6431  -6174  -5792  -5828  -6831  -5594  -6667   437
     -   -149   -500    233     43   -381    399    106   -626    210   -466   -720    275    394     45     96    359    117   -369   -294   -249 
     -     -5  -8734  -9776   -894  -1115   -701  -1378      *      * 
   275  -3232  -2715  -5899  -5555  -2987  -5734  -5564   2991  -5504    959  -1704  -5393  -5400  -5280  -5583  -5107  -3213   2294  -4748  -4403   438
     -   -149   -500    233     43   -381    399    106   -626    210   -466   -720    275    394     45     96    359    117   -369   -294   -249 
     -     -5  -8734  -9776   -894  -1115   -701  -1378      *      * 
   276  -1307  -2157  -1492   -936   -998  -2404   1248  -1902    520    134    851  -1180  -2488   2691   1002  -1343    838   -449  -2472  -1941   439
     -   -149   -500    233     43   -381    399    106   -626    210   -466   -720    275    394     45     96    359    117   -369   -294   -249 
     -     -5  -8734  -9776   -894  -1115   -701  -1378      *      * 
   277  -3963  -3394  -6458  -5955  -2037  -6249  -5226    761  -5796   3028   -800  -5957  -5475  -4790  -5428  -5621  -3861    525  -3854  -3985   440
     -   -149   -500    233     43   -381    399    106   -626    210   -466   -720    275    394     45     96    359    117   -369   -294   -249 
     -     -5  -8734  -9776   -894  -1115   -701  -1378      *      * 
   278     47  -2782    880    524  -3091    -74  -1004  -2829   -616  -2803  -1898   -948  -2419   -557  -1127   1558    639  -2402  -2995   2521   441
     -   -149   -500    233     43   -381    399    106   -626    210   -466   -720    275    394     45     96    359    117   -369   -294   -249 
     -     -5  -8734  -9776   -894  -1115   -701  -1378      *      * 
   279  -1343   2661  -1761  -1198  -2000  -2513  -1224   -389   1340   -926  -1097    584  -2592    427    749  -1475  -1281   -347  -2290   2736   442
     -   -149   -500    233     43   -381    399    106   -626    210   -466   -720    275    394     45     96    359    117   -369   -294   -249 
     -     -5  -8734  -9776   -894  -1115   -701  -1378      *      * 
   280  -1265  -2689    474   2381  -2990  -2243   -904    621    824  -2695  -1783   -886  -2337   -451    671  -1154    383   -249  -2883  -2213   443
     -   -149   -500    233     43   -381    399    106   -626    210   -466   -720    275    394     45     96    359    117   -369   -294   -249 
     -     -5  -8734  -9776   -894  -1115   -701  -1378      *      * 
   281    125  -2640  -1148    512  -2926   1910   -929  -2649   -530  -2646  -1182    655   1787    479  -1030  -1174   -811   -257  -2856  -2200   444
     -   -148   -500    233     43   -381    399    105   -626    210   -466   -721    275    394     45     96    359    119   -369   -295   -250 
     -  -2542  -2762   -555    -99  -3913   -701  -1378      *      * 
   282   -728  -1893   -273   1903  -2045  -1568   -308  -1715    116    668   -981   -251  -1731   1997   -291   -648   -671  -1438  -2093  -1492   446
     -   -149   -500    233     43   -381    399    106   -626    210   -466   -720    275    394     45     96    359    117   -369   -294   -249 
     -    -16  -7091  -8133   -894  -1115    -88  -4078      *      * 
   283  -2781  -4328   2711  -1224  -4726   2524  -2246  -4582  -2351  -4528   1492  -1591  -3419    927  -3062  -2539  -2857  -4091  -4742  -3865   447
     -   -149   -500    233     43   -381    399    106   -626    210   -466   -720    275    394     45     96    359    117   -369   -294   -249 
     -     -5  -8734  -9776   -894  -1115   -701  -1378      *      * 
   284  -2630  -4363   1187   2308  -4605   2232   1613  -4457  -2042  -4359  -3578  -1443  -3274  -1653  -2752  -2363    368  -3962  -4546  -3657   448
     -   -149   -500    233     43   -381    399    106   -626    210   -466   -720    275    394     45     96    359    117   -369   -294   -249 
     -     -5  -8734  -9776   -894  -1115   -701  -1378      *      * 
   285    -53  -2551  -5671  -5305  -3098  -5394  -5113   1047  -5204   -142  -1855  -5061  -5189  -5066  -5283  -4711  -3013   3394  -4614  -4163   449
     -   -149   -500    233     43   -381    399    106   -626    210   -466   -720    275    394     45     96    359    117   -369   -294   -249 
     -     -5  -8734  -9776   -894  -1115   -701  -1378      *      * 
   286  -2423  -2237  -4155  -3667   1619  -3789  -1811  -1790    227  -1997   1572  -3113  -3813  -2894  -3177      4  -2357  -1726   5195   1258   450
     -   -149   -500    233     43   -381    399    106   -626    210   -466   -720    275    394     45     96    359    117   -369   -294   -249 
     -     -5  -8734  -9776   -894  -1115   -701  -1378      *      * 
   287   2210  -2177  -4939  -4389  -2101  -4335  -3370    871  -4080    992   1185  -3983  -4253  -3698  -3929  -3486  -2447   1903  -3062  -2756   451
     -   -149   -500    233     43   -381    399    106   -626    210   -466   -720    275    394     45     96    359    117   -369   -294   -249 
     -     -5  -8734  -9776   -894  -1115   -701  -1378      *      * 
   288  -1340  -2416  -1358   1347  -2602  -2371  -1047  -1045   -678  -2376  -1552  -1087  -2464   -654    901    161    887  -1971  -2682   3257   452
     -   -149   -500    233     43   -381    399    106   -626    210   -466   -720    275    394     45     96    359    117   -369   -294   -249 
     -     -5  -8734  -9776   -894  -1115   -701  -1378      *      * 
   289  -1970   4009  -4508  -4617  -3974  -2920  -3975  -2609  -4391  -3771  -3220   3406  -3643  -4097  -4243  -2286  -2367   1203  -4501  -4142   453
     -   -149   -500    233     43   -381    399    106   -626    210   -466   -720    275    394     45     96    359    117   -369   -294   -249 
     -     -5  -8734  -9776   -894  -1115   -701  -1378      *      * 
   290  -2692  -2908  -3750  -2818  -2658  -3726  -2053  -2214  -1072   1974    470    600  -3724  -1800   2930  -2934  -2553  -2314  -3038  -2754   454
     -   -149   -500    233     43   -381    399    106   -626    210   -466   -720    275    394     45     96    359    117   -369   -294   -249 
     -     -5  -8734  -9776   -894  -1115   -701  -1378      *      * 
   291  -1771  -2364  -4444  -4523    576    342  -3936  -4283  -4390  -4551  -3692  -3291  -3443  -3982  -4264   3290    463  -3327  -4740  -4466   455
     -   -149   -500    233     43   -381    399    106   -626    210   -466   -720    275    394     45     96    359    117   -369   -294   -249 
     -     -5  -8734  -9776   -894  -1115   -701  -1378      *      * 
   292  -2197    610   3383    760  -4088  -2683  -1686  -3892  -1522  -3815  -2966    619  -3004    578  -2136      4  -2183  -3420  -3995  -3199   456
     -   -149   -500    233     43   -381    399    106   -626    210   -466   -720    275    394     45     96    359    117   -369   -294   -249 
     -     -5  -8734  -9776   -894  -1115   -701  -1378      *      * 
   293  -1350  -1808  -1915  -1357  -1828  -2567   3239  -1430  -1210  -1698   1417   -215  -2644    758  -1560    980  -1290    917  -2174   2012   457
     -   -149   -500    233     43   -381    399    106   -626    210   -466   -720    275    394     45     96    359    117   -369   -294   -249 
     -     -5  -8734  -9776   -894  -1115   -701  -1378      *      * 
   294    825  -1797  -3617  -3145  -2224  -2781  -2437    425  -2884  -2098  -1430  -2693   3123  -2617  -2911    442    480    205  -2684  -2338   458
     -   -149   -500    233     43   -381    399    106   -626    210   -466   -720    275    394     45     96    359    117   -369   -294   -249 
     -     -5  -8734  -9776   -894  -1115   -701  -1378      *      * 
   295  -2922  -2494  -5452  -5075  -2903  -5105   1273   3168  -4856  -1956  -1813  -4770  -4984  -4724  -4880  -4389  -2912   2438  -4180  -3651   459
     -   -149   -500    233     43   -381    399    106   -626    210   -466   -720    275    394     45     96    359    117   -369   -294   -249 
     -     -5  -8734  -9776   -894  -1115   -701  -1378      *      * 
   296  -5960  -4966  -6128  -6483   4573  -5388  -3669  -5454  -6422  -4765  -4880  -5594  -5702  -5713  -5863  -6018  -6050  -5629  -2966  -1928   460
     -   -149   -500    233     43   -381    399    106   -626    210   -466   -720    275    394     45     96    359    117   -369   -294   -249 
     -     -5  -8734  -9776   -894  -1115   -701  -1378      *      * 
   297  -2983  -2550  -5558  -5150  -3102  -5197  -4815   1254  -4671  -2004  -1889  -4872  -5074  -4768    103  -4514  -2980   3495  -4517  -4056   461
     -   -149   -500    233     43   -381    399    106   -626    210   -466   -720    275    394     45     96    359    117   -369   -294   -249 
     -     -5  -8734  -9776   -894  -1115   -701  -1378      *      * 
   298  -1736  -3092  -1475   -984  -3440  -2613  -1214  -3153    903  -3078  -2206   2423  -2720   3142   -943  -1615    171  -2746  -3202     90   462
     -   -149   -500    233     43   -381    399    106   -626    210   -466   -720    275    394     45     96    359    117   -369   -294   -249 
     -     -5  -8734  -9776   -894  -1115   -701  -1378      *      * 
   299  -1958   2039  -3355     25  -4839  -2773  -3734  -4646  -3949  -4875  -4009  -3039  -3523  -3625  -4038   3439  -2385  -3607  -5016  -4748   463
     -   -149   -500    233     43   -381    399    106   -626    210   -466   -720    275    394     45     96    359    117   -369   -294   -249 
     -     -5  -8734  -9776   -894  -1115   -701  -1378      *      * 
   300    319  -3171  -2453  -1764  -3572  -3127  -1569  -3189    717  -3169  -2403  -1898   3337  -1174    653  -2224  -2154  -2902  -3291   1504   464
     -   -149   -500    233     43   -381    399    106   -626    210   -466   -720    275    394     45     96    359    117   -369   -294   -249 
     -     -5  -8734  -9776   -894  -1115   -701  -1378      *      * 
   301  -1425  -1642  -2335     -3   1545  -2731  -1485  -1206  -1631  -1512   -832   1741  -2806  -1476  -1883  -1743   2296    367  -1980   1452   465
     -   -149   -500    233     43   -381    399    106   -626    210   -466   -720    275    394     45     96    359    117   -369   -294   -249 
     -     -5  -8734  -9776   -894  -1115   -701  -1378      *      * 
   302  -2167   2600  -4537  -3961  -1537  -3648  -2656  -1128  -3538   2695   -719  -3417  -3720  -3102  -3322  -2797    344  -1287   2363  -1993   466
     -   -149   -500    233     43   -381    399    106   -626    210   -466   -720    275    394     45     96    359    117   -369   -294   -249 
     -     -5  -8734  -9776   -894  -1115   -701  -1378      *      * 
   303   -724  -4986   2865    438  -5147  -2967  -2316  -5077  -2567  -4937  -4267   3048  -3501    153  -3436  -2704  -3116  -4545  -5133  -4102   467
     -   -149   -500    233     43   -381    399    106   -626    210   -466   -720    275    394     45     96    359    117   -369   -294   -249 
     -     -5  -8734  -9776   -894  -1115   -701  -1378      *      * 
   304    -23  -2486     52   -672    237  -2282   1848   -204   -580   -509  -1601    950   1377   1493    888  -1199  -1204  -1018  -2729  -2109   468
     -   -149   -500    233     43   -381    399    106   -626    210   -466   -720    275    394     45     96    359    117   -369   -294   -249 
     -     -5  -8734  -9776   -894  -1115   -701  -1378      *      * 
   305    113  -2481  -1227    804  -2704  -2284    443   -722   -583  -2454   1830   -966   2053    791   1018  -1201    328   -652  -2725  -2107   469
     -   -149   -500    233     43   -381    399    106   -626    210   -466   -720    275    394     45     96    359    117   -369   -294   -249 
     -     -5  -8642  -9684   -894  -1115   -701  -1378      *      * 
   306   1088  -2612    794    299  -2911   -481   1317  -2646   -424   -545   1288   1380    143   -382   -928   -212  -1131  -2222  -2808    549   470
     -   -149   -500    233     43   -381    399    106   -626    210   -466   -720    275    394     45     96    359    117   -369   -294   -249 
     -     -5  -8642  -9684   -894  -1115   -701  -1378      *      * 
   307  -1556   2112  -2852  -2470  -3448   2360  -2476  -3119  -2377  -3334  -2527   1651  -3046  -2235  -2689   1819   -921  -2594  -3681   -113   471
     -   -149   -500    233     43   -381    399    106   -626    210   -466   -720    275    394     45     96    359    117   -369   -294   -249 
     -     -5  -8642  -9684   -894  -1115   -701  -1378      *      * 
   308  -1661  -2144  -2239  -1582    519  -2801  -1370  -1797    575  -1036   1510  -1697  -2854    953   3060  -1817  -1573  -1640   1927  -1990   472
     -   -149   -500    233     43   -381    399    106   -626    210   -466   -720    275    394     45     96    359    117   -369   -294   -249 
     -     -5  -8642  -9684   -894  -1115   -701  -1378      *      * 
   309    435  -2647    574   -656  -3064   -624   2142  -2802   -610  -2780  -1873   -950   1545   -556  -1114    788   1775  -2355  -2972  -2307   473
     -   -149   -500    233     43   -381    399    106   -626    210   -466   -720    275    394     45     96    359    117   -369   -294   -249 
     -     -5  -8642  -9684   -894  -1115   -701  -1378      *      * 
   310  -2541  -2566  -3839  -3432  -1876  -3824  -2866  -1373  -2846   2483   -848  -3294   2073   1444  -2868  -3029  -2542   -864  -2922  -2684   474
     -   -149   -500    233     43   -381    399    106   -626    210   -466   -720    275    394     45     96    359    117   -369   -294   -249 
     -   -892  -8642  -1125   -894  -1115   -701  -1378      *      * 
   311   1479  -1622  -1213   -700  -2188   1623   -865  -1822   1115  -1991  -1184   -863  -2036   -516   -984   -827    950   -200  -2337  -1812   475
     -   -149   -500    233     43   -381    399    106   -626    210   -466   -720    275    394     45     96    359    117   -369   -294   -249 
     -   -690  -7760  -1413   -894  -1115  -2862   -214      *      * 
   312   1262  -1793   2184    -40  -1719  -1533   -496  -1734   -372  -1868  -1113   -322  -1809   -195   -876   -735   -784  -1435  -1982   2153   476
     -   -149   -500    233     43   -381    399    106   -626    210   -466   -720    275    394     45     96    359    117   -369   -294   -249 
     -    -16  -7086  -8128   -894  -1115    -95  -3965      *      * 
   313    548  -1250  -3346  -2734  -1217  -2869  -1727    111    172   1175   -454  -2392  -2924  -2098  -2335   -528   1249   1875  -1712  -1360   477
     -   -149   -500    233     43   -381    399    106   -626    210   -466   -720    275    394     45     96    359    117   -369   -294   -249 
     -     -5  -8642  -9684   -894  -1115   -701  -1378      *      * 
   314  -2580  -2352  -5150  -4813    813  -4272  -3884   -316  -4570  -1847  -1674  -4234  -4449  -4271  -4484  -3552    436   3471  -3551  -2961   478
     -   -149   -500    233     43   -381    399    106   -626    210   -466   -720    275    394     45     96    359    117   -369   -294   -249 
     -     -5  -8642  -9684   -894  -1115   -701  -1378      *      * 
   315  -2323   2936  -2685  -1982  -2176  -3254   3473  -2808   -837  -2840  -2166    179  -3305  -1348   2572  -2346  -2209  -2611  -2469   1453   479
     -   -149   -500    233     43   -381    400    105   -627    210   -464   -721    275    393     45     96    360    117   -370   -295   -250 
     -   -125  -3616  -9684  -1500   -629   -701  -1378      *      * 
   316  -3321  -4035  -3967  -2628  -4874  -3868  -1759  -4190   3309   -373  -3168    778  -3801  -1337   1791  -3196  -3003  -3959  -3691  -3584   483
     -   -149   -500    233     43   -381    399    106   -626    210   -466   -720    275    394     45     96    359    117   -369   -294   -249 
     -     -5  -8642  -9684   -894  -1115   -701  -1378      *      * 
   317  -2891  -2453  -5391  -5021  -2949  -5126  -4715   2515  -4782  -1858  -1747  -4773  -4981   1728  -4840  -4426  -2882   2820  -4354  -3903   484
     -   -149   -500    233     43   -381    399    106   -626    210   -466   -720    275    394     45     96    359    117   -369   -294   -249 
     -     -5  -8642  -9684   -894  -1115   -701  -1378      *      * 
   318  -1647  -1491  -3716  -3128   1271  -3144  -1782   -965  -2768    510   2544    506   2513  -2401  -2634  -2225  -1586   -908  -1571   1676   485
     -   -149   -500    233     43   -381    399    106   -626    210   -466   -720    275    394     45     96    359    117   -369   -294   -249 
     -     -5  -8642  -9684   -894  -1115   -701  -1378      *      * 
   319  -2858  -3649  -3184  -2422  -4694  -3486  -1875  -4136    814  -3884  -3171  -2391   3674  -1466    993    -74  -2755  -3774  -3795  -3604   486
     -   -149   -500    233     43   -381    399    106   -626    210   -466   -720    275    394     45     96    359    117   -369   -294   -249 
     -     -5  -8642  -9684   -894  -1115   -701  -1378      *      * 
   320   -454  -2436  -3180  -3325  -4673   3325   1736  -4466  -3654  -4660  -3768  -2823    696  -3327  -3807   -854  -2182  -3424  -4850  -4556   487
     -   -149   -500    233     43   -381    399    106   -626    210   -466   -720    275    394     45     96    359    117   -369   -294   -249 
     -     -5  -8642  -9684   -894  -1115   -701  -1378      *      * 
   321    534   2483    257    236   1766  -2623  -1400  -1068  -1527  -1378   -693  -1743  -2693  -1372  -1774    100  -1240    458  -1922   2273   488
     -   -149   -500    233     43   -381    399    106   -626    210   -466   -720    275    394     45     96    359    117   -369   -294   -249 
     -     -5  -8642  -9684   -894  -1115   -701  -1378      *      * 
   322  -1310   2832  -1966  -1414  -1750  -2537  -1310    454  -1259  -1625   -916    360  -2629   1634  -1586   2075  -1260  -1195  -2112   1010   489
     -   -149   -500    233     43   -381    398    105   -626    212   -466   -721    275    394     45     98    359    117   -369   -295   -249 
     -   -117  -3703  -9684   -984  -1016   -701  -1378      *      * 
   323  -2638   2024  -5019  -4412    967  -4358  -3235   2578  -4065   1734   1733  -4015  -4192  -3505  -3818  -3494  -2562   -172  -2759  -2578   492
     -   -149   -500    233     43   -381    399    106   -626    210   -466   -720    275    394     45     96    359    117   -369   -294   -249 
     -     -5  -8642  -9684   -894  -1115   -701  -1378      *      * 
   324  -2391   1940  -2597  -1789  -4027  -3195  -1503  -3567   3275  -3404  -2623    259  -3237  -1075    954  -2300    435  -3234  -3416  -3069   493
     -   -149   -500    233     43   -381    399    106   -626    210   -466   -720    275    394     45     96    359    117   -369   -294   -249 
     -     -5  -8642  -9684   -894  -1115   -701  -1378      *      * 
   325    881  -2490  -5640  -5318  -3198  -5321  -5319   2587  -5250  -2019  -1918  -5059  -5169  -5180  -5379  -4671  -2962   2805  -4819  -4308   494
     -   -149   -500    233     43   -381    399    106   -626    210   -466   -720    275    394     45     96    359    117   -369   -294   -249 
     -     -5  -8642  -9684   -894  -1115   -701  -1378      *      * 
   326  -4672  -4365  -5577  -5898   4502  -4823  -3279  -4896  -5838  -4311  -4346  -4930   -567  -5170  -5402  -4801  -4923  -4919  -2619  -1548   495
     -   -149   -500    233     43   -381    399    106   -626    210   -466   -720    275    394     45     96    359    117   -369   -294   -249 
     -    -69  -8642  -4501   -894  -1115   -701  -1378      *      * 
   327  -3080  -5108   3440    710  -5244  -2870  -2294  -5220  -2669  -5059  -4462   1950  -3446  -1980  -3641     83  -3172  -4663  -5262  -4152   496
     -   -149   -500    233     43   -381    399    106   -626    210   -466   -720    275    394     45     96    359    117   -369   -294   -249 
     -     -6  -8579  -9621   -894  -1115  -1108   -900      *      * 
   328  -1482  -2117  -1830  -1260   2006  -2605   1620  -1813    535   -153  -1281   1306  -2677   -996    678  -1573  -1414  -1627  -2058   2610   497
     -   -149   -500    233     43   -381    399    106   -626    210   -466   -720    275    394     45     96    359    117   -369   -294   -249 
     -     -6  -8579  -9621   -894  -1115   -494  -1785      *      * 
   329   -345  -2684    852   2299  -3005  -2175   -839  -2756    280  -2700  -1774    756  -2272   1505    635  -1088     50  -2306  -2867  -2183   498
     -   -149   -500    233     43   -381    399    106   -626    210   -466   -720    275    394     45     96    359    117   -369   -294   -249 
     -     -5  -8642  -9684   -894  -1115   -701  -1378      *      * 
   330  -1349  -2578  -1312    328  -2836  -2344   -968   -592   1904    291  -1690  -1018  -2427   2440    631  -1275  -1279    -75  -2782  -2185   499
     -   -149   -500    233     43   -381    399    106   -626    210   -466   -720    275    394     45     96    359    117   -369   -294   -249 
     -     -5  -8642  -9684   -894  -1115   -701  -1378      *      * 
   331   1173   2043  -3728  -3191   2861   -634  -2112    205  -2842  -1515   -858  -2639  -3038  -2501  -2719   1398  -1488  -1032  -2105  -1763   500
     -   -149   -500    233     43   -381    399    106   -626    210   -466   -720    275    394     45     96    359    117   -369   -294   -249 
     -     -5  -8642  -9684   -894  -1115   -701  -1378      *      * 
   332   1200   2535  -2023    244    708   -755   1538  -1210  -1304   -448   -799    848  -2622  -1179  -1615   -154  -1221    -97  -2018    888   501
     -   -149   -500    233     43   -381    399    106   -626    210   -466   -720    275    394     45     96    359    117   -369   -294   -249 
     -     -5  -8642  -9684   -894  -1115   -701  -1378      *      * 
   333    -57  -2630    -80    173  -2937  -2169   -829  -2677   -415   -377     39    779  -2262   2744    147    836  -1129   -657  -2821  -2147   502
     -   -149   -500    233     43   -381    399    106   -626    210   -466   -720    275    394     45     96    359    117   -369   -294   -249 
     -     -5  -8642  -9684   -894  -1115   -701  -1378      *      * 
   334  -1361  -1751  -1983    268  -1765  -2589   1539  -1339  -1226   2077   2332  -1566  -2666    898  -1530  -1584   -335  -1205  -2131  -1698   503
     -   -149   -500    232     44   -381    400    105   -627    210   -465   -721    276    394     45     95    359    117   -370   -295   -247 
     -  -2925  -2918   -442  -1607   -574   -701  -1378      *      * 
   335   -534  -1028  -1142   -528  -1118  -1643   -338   -611    171    814   -192   -626  -1749    -86   1924   -699   1224   -486  -1403   -985   509
     -   -149   -500    233     43   -381    399    106   -626    210   -466   -720    275    394     45     96    359    117   -369   -294   -249 
     -    -20  -6727  -7769   -894  -1115  -1687   -536      *      * 
   336   1549   -627  -2779  -2169    743  -2268  -1134     -3  -1834    922   2468  -1812  -2311  -1505  -1745  -1344    796     25  -1075   -738   510
     -   -149   -500    233     43   -381    399    106   -626    210   -466   -720    275    394     45     96    359    117   -369   -294   -249 
     -    -12  -7501  -8543   -894  -1115   -875  -1136      *      * 
   337  -1194  -2604  -1071    822  -2973  -2132    973  -2685   2111  -2596  -1698   -769  -2212   1878   1446    454  -1115  -2255  -2720  -2109   511
     -   -149   -500    233     43   -381    399    106   -626    210   -466   -720    275    394     45     96    359    117   -369   -294   -249 
     -     -7  -8212  -9254   -894  -1115   -513  -1742      *      * 
   338  -1459  -2795  -1347   -784  -3168  -2391   2059  -2868   -399  -2810  -1929  -1056  -2486   2993    713    881   1293  -2460  -2956  -2360   512
     -   -149   -500    233     43   -381    399    106   -626    210   -466   -720    275    394     45     96    359    117   -369   -294   -249 
     -     -6  -8544  -9586   -894  -1115  -1286   -762      *      * 
   339  -1219  -1508  -2043  -1475   -133   -457   2676  -1086  -1313    618   -690  -1561   -711    347    824    722  -1159    254   1404    424   513
     -   -149   -500    233     43   -381    399    106   -626    210   -466   -720    275    394     45     96    359    117   -369   -294   -249 
     -     -6  -8544  -9586   -894  -1115  -1286   -762      *      * 
   340   1466   1901  -1648  -1115  -2384  -2316   1638  -2011  -1003  -1927  -1420   1202   1993   -929  -1425  -1324    994  -1736  -2590  -2076   514
     -   -149   -500    233     43   -381    399    106   -626    210   -466   -720    275    394     45     96    359    117   -369   -294   -249 
     -     -6  -8544  -9586   -894  -1115  -1286   -762      *      * 
   341    657  -2546   -997    707  -2844  -2111   -772  -2579   -362   -480  -1641   1718    400   1431   -865    179    752  -2156  -2743    214   515
     -   -149   -500    233     43   -381    399    106   -626    210   -466   -720    275    394     45     96    359    117   -369   -294   -249 
     -   -160  -8544  -3287   -894  -1115  -1286   -762      *      * 
   342    -26  -2504   1708    368  -2822    760   1503  -2571   -251  -2519  -1594    268   -217    683   -759   -917   1072   -782  -2689  -2007   516
     -   -149   -500    233     43   -381    399    106   -626    210   -466   -720    275    394     45     96    359    117   -369   -294   -249 
     -     -6  -8390  -9432   -894  -1115  -1140   -873      *      * 
   343    546  -2184    611   -588    329  -2150   2660  -2025   -491   -965  -1312   -863   1443   -436    254    603  -1044   -630  -2458  -1872   517
     -   -149   -500    233     43   -381    399    106   -626    210   -466   -720    275    394     45     96    359    117   -369   -294   -249 
     -     -6  -8476  -9518   -894  -1115  -1569   -593      *      * 
   344  -1116  -2571   1265   1860  -2883    131   -748  -2628    803   -441  -1664   -716  -2179   1166   -844   -998  -1056    487  -2759  -2080   518
     -   -127   -504    229     39   -385    403    101   -621    206   -469   -717    273    393     47     93    358    114   -368   -299   -254 
     -   -200  -2967  -9518  -4490    -66   -956  -1046      *      * 
   345    353  -1151  -3315  -2699   1723   1161   1464   -650  -2358    332   1738  -2328  -2839  -2037  -2265  -1857   1292   -567  -1601    380   554
     -   -148   -500    232     46   -381    398    105   -627    212   -466   -721    275    393     45     95    359    117   -367   -295   -250 
     -   -126  -3605  -9586  -2171   -362  -1286   -762      *      * 
   346    415  -2022    469   -791  -2144   -246   -957  -1769   -684    285   1165    783   -682   -616    610  -1199    575   1140  -2339  -1804   560
     -   -149   -500    233     43   -381    399    106   -626    210   -466   -720    275    394     45     96    359    117   -369   -294   -249 
     -     -6  -8544  -9586   -894  -1115  -1286   -762      *      * 
   347  -1281  -2770   2250   1491  -3083  -2182   -894  -2839   -508  -2783  -1866    845  -2312   1357  -1028    -58    498  -2389  -2953    654   561
     -   -149   -500    233     43   -381    399    106   -626    210   -466   -720    275    394     45     96    359    117   -369   -294   -249 
     -     -6  -8544  -9586   -894  -1115  -1286   -762      *      * 
   348  -1358  -2832   1063    381    637   2029   -961  -2889   -583  -2840  -1934   -862  -2374   2046    621  -1226  -1305  -2448  -3016  -2322   562
     -   -149   -500    233     43   -381    399    106   -626    210   -466   -720    275    394     45     96    359    117   -369   -294   -249 
     -     -6  -8544  -9586   -894  -1115  -1286   -762      *      * 
   349  -3602  -3256  -5761  -5288  -1680  -5234  -4284  -1178  -4876   2050   1886  -5070   3147  -4124  -4560  -4548  -3550  -1892  -3303  -3331   563
     -   -149   -500    233     43   -381    399    106   -626    210   -466   -720    275    394     45     96    359    117   -369   -294   -249 
     -     -6  -8544  -9586   -894  -1115  -1286   -762      *      * 
   350  -1231   1156  -2132  -1561  -1483  -2537  -1303  -1049  -1377  -1352   -663  -1623  -2607    906   1780    174    284    140   2129   2683   564
     -   -149   -500    233     43   -381    399    106   -626    210   -466   -720    275    394     45     96    359    117   -369   -294   -249 
     -     -6  -8544  -9586   -894  -1115  -1286   -762      *      * 
   351  -1143  -2596   2045   -444  -2911  -2114   -775     75    742  -2609  -1689    833  -2209   -318   1510    318    755  -2215  -2783  -2106   565
     -   -149   -500    233     43   -381    399    106   -626    210   -466   -720    275    394     45     96    359    117   -369   -294   -249 
     -     -6  -8544  -9586   -894  -1115  -1286   -762      *      * 
   352  -1296  -1145  -3491  -2866    900    348   1550   1253  -2493    512   1459  -2423   2288  -2143  -2345  -1906  -1236   -554  -1594  -1247   566
     -   -149   -500    233     43   -381    399    106   -626    210   -466   -720    275    394     45     96    359    117   -369   -294   -249 
     -     -6  -8544  -9586   -894  -1115  -1286   -762      *      * 
   353  -2022   4090  -3130  -2627   1462  -3296   1660  -1670  -2415  -1878  -1294   2049  -3357  -2159  -2549    127  -1967  -1576  -1367   1514   567
     -   -149   -500    233     43   -381    399    106   -626    210   -466   -720    275    394     45     96    359    117   -369   -294   -249 
     -     -6  -8544  -9586   -894  -1115  -1286   -762      *      * 
   354  -1281  -1542  -2335  -1794    837    102  -1506    963  -1625  -1526   -836    650  -2698  -1468  -1871   1740   1875  -1072  -2060  -1656   568
     -   -149   -500    233     43   -381    399    106   -626    210   -466   -720    275    394     45     96    359    117   -369   -294   -249 
     -     -6  -8544  -9586   -894  -1115  -1286   -762      *      * 
   355  -3014  -2548  -5584  -5144    983  -5248  -4560   1963  -4976    847  -1154  -4905  -4941  -4543  -4884  -4524  -2974   2870  -3853  -3617   569
     -   -149   -500    233     43   -381    399    106   -626    210   -466   -720    275    394     45     96    359    117   -369   -294   -249 
     -     -6  -8544  -9586   -894  -1115  -1286   -762      *      * 
   356  -3329  -4051  -3299  -2484  -4920  -3743  -1780  -4285   -414  -3918  -3262    884  -3768   1475   3729  -3187  -3044  -4038  -3739  -3617   570
     -   -149   -500    233     43   -381    399    106   -626    210   -466   -720    275    394     45     96    359    117   -369   -294   -249 
     -     -6  -8544  -9586   -894  -1115   -428  -1963      *      * 
   357  -3286  -2786  -5869  -5439  -2384  -5602  -4958   3161  -5302    947   1814  -5267  -5188  -4773  -5185  -4916  -3239   1494  -4046  -3915   571
     -   -149   -500    233     43   -381    399    106   -626    210   -466   -720    275    394     45     96    359    117   -369   -294   -249 
     -     -5  -8642  -9684   -894  -1115   -701  -1378      *      * 
   358    194  -2360  -4548  -4879  -4983  -2623  -4245  -4825  -4814  -5088  -4143  -3360  -3431  -4307  -4533   3560  -2224  -3548  -5192  -5119   572
     -   -149   -500    233     43   -381    399    106   -626    210   -466   -720    275    394     45     96    359    117   -369   -294   -249 
     -     -5  -8642  -9684   -894  -1115   -701  -1378      *      * 
   359  -3508  -3255  -4842  -4755   4187  -4566  -2239  -2240  -4273  -2013  -2005  -3910  -4665    661  -4058  -3845  -3536    382  -1607   -522   573
     -   -149   -500    233     43   -381    399    106   -626    210   -466   -720    275    394     45     96    359    117   -369   -294   -249 
     -     -5  -8642  -9684   -894  -1115   -701  -1378      *      * 
   360   1914   2115  -4771  -4746  -3659  -2660  -3720  -2792  -4387  -3511  -2818  -3304  -3376  -3936  -4127   1092  -2061   2664  -4104  -3869   574
     -   -149   -500    233     43   -381    399    106   -626    210   -466   -720    275    394     45     96    359    117   -369   -294   -249 
     -     -5  -8642  -9684   -894  -1115   -701  -1378      *      * 
   361  -3362  -3807  -4143  -3349  -4688  -3902  -2533  -3766   3819  -4052  -3571  -3151  -4143  -2181  -1233  -3442  -3340     56  -4134  -3990   575
     -   -149   -500    233     43   -381    399    106   -626    210   -466   -720    275    394     45     96    359    117   -369   -294   -249 
     -     -5  -8642  -9684   -894  -1115   -701  -1378      *      * 
   362  -2968  -3530  -3237  -3616  -5534   3676  -4162  -5770  -4581  -5791  -5070    641  -4185  -4117  -4757  -3133  -3381  -4693  -5289  -5287   576
     -   -149   -500    233     43   -381    399    106   -626    210   -466   -720    275    394     45     96    359    117   -369   -294   -249 
     -     -5  -8642  -9684   -894  -1115   -701  -1378      *      * 
   363  -5291  -4239  -5687  -6024   2136  -5564   1631  -4200  -5558  -3518  -3606  -4202  -5431  -4334  -4947  -4826  -5148  -4355   5765    152   577
     -   -149   -500    233     43   -381    399    106   -626    210   -466   -720    275    394     45     96    359    117   -369   -294   -249 
     -     -5  -8642  -9684   -894  -1115   -701  -1378      *      * 
   364  -5311  -4895  -5858  -6236  -6569   3848  -5697  -7402  -6506  -6979  -6718  -5948  -5459  -6301  -6058  -5631  -5675  -6686  -5493  -6546   578
     -   -149   -500    233     43   -381    400    106   -626    210   -466   -720    275    394     45     96    359    117   -369   -294   -249 
     -   -201  -4024  -3869   -223  -2804   -701  -1378      *      * 
   365    -19  -2989   -221   1353  -3296  -2268  -1059  -3062   -725  -3002  -2100    249   2804   1395  -1265   -206  -1430  -2607  -3174  -2457   580
     -   -149   -500    233     43   -381    399    106   -626    210   -466   -720    275    394     45     96    359    117   -369   -294   -249 
     -     -6  -8512  -9554   -894  -1115  -1286   -762      *      * 
   366  -1202   3623   2056    497  -2950  -2139    282  -2693    441  -2656  -1745   -779  -2254   -381   -944   -150    893  -2260  -2840  -2160   581
     -   -149   -500    233     43   -381    399    106   -626    210   -466   -720    275    394     45     96    359    117   -369   -294   -249 
     -     -6  -8512  -9554   -894  -1115  -1286   -762      *      * 
   367  -5632  -4644  -5680  -6027  -1622  -5167  -2971  -5246  -5876  -4592  -4664  -5010  -5429  -5141  -5374  -5525  -5675  -5317  -2264   4905   582
     -   -149   -500    233     43   -381    399    106   -626    210   -466   -720    275    394     45     96    359    117   -369   -294   -249 
     -     -6  -8512  -9554   -894  -1115  -1286   -762      *      * 
   368  -1453  -2304  -2385  -1960  -3780    357  -2117  -3511  -1789  -3592  -2699  -1937   1900  -1755   1249   2303    977  -2811  -3795  -3306   583
     -   -149   -500    233     43   -381    399    106   -626    210   -466   -720    275    394     45     96    359    117   -369   -294   -249 
     -     -6  -8512  -9554   -894  -1115  -1286   -762      *      * 
   369  -3529  -4051  -3570  -3025  -5012  -3857  -2376  -4798  -1083  -4452  -3834    962  -4075  -2016   3982  -3491  -3431  -4449  -4097  -3992   584
     -   -149   -500    233     43   -381    399    106   -626    210   -466   -720    275    394     45     96    359    117   -369   -294   -249 
     -     -6  -8512  -9554   -894  -1115  -1286   -762      *      * 
   370  -3192  -3795  -3674  -2597  -4112  -3749  -1775  -3747   -439   -208  -2876  -2504  -3744   4075   1147  -3123  -2933  -3638  -3514  -3292   585
     -   -149   -500    233     43   -381    399    106   -626    210   -466   -720    275    394     45     96    359    117   -369   -294   -249 
     -     -6  -8512  -9554   -894  -1115  -1286   -762      *      * 
   371  -1130  -2203    556    290   2372  -2176   -856  -2040    664  -2157    733   -891  -2265   -464   -991    642   1134   -113  -2478  -1894   586
     -   -149   -500    233     43   -381    399    106   -626    210   -466   -720    275    394     45     96    359    117   -369   -294   -249 
     -     -6  -8512  -9554   -894  -1115  -1286   -762      *      * 
   372  -2954  -2446  -5642  -5339  -3111  -5461  -5552   3401  -5309  -1856  -1804  -5150  -5216  -5266  -5480  -4853  -2950   2302  -4891  -4368   587
     -   -149   -500    233     43   -381    399    106   -626    210   -466   -720    275    394     45     96    359    117   -369   -294   -249 
     -     -6  -8512  -9554   -894  -1115  -1286   -762      *      * 
   373  -1279  -1579  -2234  -1684    885  -2525  -1442  -1231    884  -1549   -859  -1716  -2669  -1362  -1730    532   2792    456  -2075  -1659   588
     -   -149   -500    233     43   -381    399    106   -626    210   -466   -720    275    394     45     96    359    117   -369   -294   -249 
     -     -6  -8512  -9554   -894  -1115  -1286   -762      *      * 
   374  -1979  -3553   -783   1313  -3842  -2502    667  -3633  -1242  -3559  -2709    927  -2805    -35  -1807   2863  -1959  -3172  -3731  -2964   589
     -   -149   -500    233     43   -381    399    106   -626    210   -466   -720    275    394     45     96    359    117   -369   -294   -249 
     -     -6  -8512  -9554   -894  -1115  -1286   -762      *      * 
   375  -1785   4714  -4678  -4573  -3023  -2808  -3559  -2072  -4102    -23  -2160  -3351  -3456  -3774  -3889  -2145   2581  -1906  -3731  -3435   590
     -   -149   -500    233     43   -381    399    106   -626    210   -466   -720    275    394     45     96    359    117   -369   -294   -249 
     -     -6  -8512  -9554   -894  -1115  -1286   -762      *      * 
   376  -3229   2432  -5475  -5804  -5601  -3775  -5006  -5778  -5652  -5860  -5243  -4660   4140  -5359  -5271  -3503  -3680  -4813  -5184  -5638   591
     -   -149   -500    233     43   -381    399    106   -626    210   -466   -720    275    394     45     96    359    117   -369   -294   -249 
     -     -6  -8512  -9554   -894  -1115  -1286   -762      *      * 
   377  -5076   5854  -6016  -6382  -6142  -4770  -5565  -6752  -6426  -6555  -6339  -5920  -5310  -6257  -5916  -5418  -5448  -6206  -5282  -6115   592
     -   -149   -500    233     43   -381    399    106   -626    210   -466   -720    275    394     45     96    359    117   -369   -294   -249 
     -     -6  -8512  -9554   -894  -1115  -1286   -762      *      * 
   378  -6475  -5138  -6089  -6452  -4499  -5179  -5056  -7008  -6486  -6336  -6375  -6251  -5600  -6310  -5965  -6852  -6624  -6895   6296  -4131   593
     -   -149   -500    233     43   -381    399    106   -626    210   -466   -720    275    394     45     96    359    117   -369   -294   -249 
     -     -6  -8512  -9554   -894  -1115   -428  -1963      *      * 
   379  -3925  -3372  -6344  -5779    812  -6052  -4812   1966  -5568   2710   -555  -5748  -5270  -4491  -5134  -5368  -3796   -358  -3520  -3641   594
     -   -149   -500    233     43   -381    399    106   -626    210   -466   -720    275    394     45     96    359    117   -369   -294   -249 
     -     -5  -8613  -9655   -894  -1115   -701  -1378      *      * 
   380  -2960  -4170  -1239   3692  -5241  -3042  -2734  -5287  -3012  -5205  -4577  -1940  -3657  -2457  -3717    263  -3183  -4566  -5199  -4412   595
     -   -149   -500    233     43   -381    399    106   -626    210   -466   -720    275    394     45     96    359    117   -369   -294   -249 
     -     -5  -8613  -9655   -894  -1115   -701  -1378      *      * 
   381  -3098  -2584  -5768  -5428  -2937  -5600  -5455   2902  -5377    689  -1652  -5258  -5284  -5189  -5472  -4970  -3081   2523  -4685  -4306   596
     -   -149   -500    233     43   -381    399    106   -626    210   -466   -720    275    394     45     96    359    117   -369   -294   -249 
     -     -5  -8613  -9655   -894  -1115   -701  -1378      *      * 
   382  -1447  -1406  -3132  -2477  -1375  -2883   2602   1505    352   1645   -589  -2258  -2931  -1842    474  -1950  -1380    409  -1836  -1483   597
     -   -149   -500    233     43   -381    399    106   -626    210   -466   -720    275    394     45     96    359    117   -369   -294   -249 
     -     -6  -8512  -9554   -894  -1115   -701  -1378      *      * 
   383  -4351  -3695  -6338  -5972   2626  -6095  -3780  -1354  -5723   2834   -627  -5564  -5329  -4458  -5160  -5529  -4194  -2194  -2703  -2054   598
     -   -149   -500    233     43   -381    399    106   -626    210   -466   -720    275    394     45     96    359    117   -369   -294   -249 
     -     -6  -8430  -9472   -894  -1115   -701  -1378      *      * 
   384  -1271   1316  -1705  -1245  -3047   -387   2965  -2738  -1177  -2845  -1994   2988  -2556  -1102  -1617    156    697  -2273  -3124  -2571   599
     -   -149   -500    233     43   -381    399    106   -626    210   -466   -720    275    394     45     96    359    117   -369   -294   -249 
     -     -6  -8389  -9431   -894  -1115   -701  -1378      *      * 
   385  -1035  -2502    716    731  -2821   -159   -668  -2570   -250  -2517  -1593   1768    520   -209   1476   -127   -129    129  -2687  -2006   600
     -   -149   -500    233     43   -381    399    106   -626    210   -466   -720    275    394     45     96    359    117   -369   -294   -249 
     -     -7  -8315  -9357   -894  -1115   -701  -1378      *      * 
   386    747  -2422  -1058   -543  -2826  -2093   2090  -2539   -386  -2537  -1652   -144   2542   -396   1130    193  -1102  -2124  -2739  -2111   601
     -      *      *      *      *      *      *      *      *      *      *      *      *      *      *      *      *      *      *      *      * 
     -      *      *      *      *      *      *      *      *      0 
//
HMMER2.0  [2.3.2]
NAME  receptors_muscle
LENG  479
ALPH  Amino
RF    no
CS    no
MAP   yes
COM   hmmbuild receptors_HMM_ls receptors_muscle.fasta
NSEQ  121
DATE  Sat May  3 10:13:03 2008
CKSUM 7147
XT      -8455     -4  -1000  -1000  -8455     -4  -8455     -4 
NULT      -4  -8455
NULE     595  -1558     85    338   -294    453  -1158    197    249    902  -1085   -142    -21   -313     45    531    201    384  -1998   -644 
HMM        A      C      D      E      F      G      H      I      K      L      M      N      P      Q      R      S      T      V      W      Y    
         m->m   m->i   m->d   i->m   i->i   d->m   d->d   b->m   m->e
         -450      *  -1901
     1   -614   -442  -2626  -2032   -197  -2201  -1084   1857  -1709   1456   2041  -1726  -2190  -1377  -1637   -907   -234    665   -963   -657    46
     -   -149   -500    233     43   -381    399    106   -626    210   -466   -720    275    394     45     96    359    117   -369   -294   -249 
     -    -23  -6530  -7572   -894  -1115   -701  -1378   -450      * 
     2   -818   -632  -2645  -2130   2405  -2243   -463     57  -1780   1606    440  -1636  -2245  -1364  -1658   -823   -752      1   1304    788    47
     -   -149   -500    233     43   -381    399    106   -626    210   -466   -720    275    394     45     96    359    117   -369   -294   -249 
     -    -23  -6530  -7572   -894  -1115   -701  -1378      *      * 
     3   -169  -1119   -285     16  -1925     73   -308  -1616    -22  -1721   -887   -163   1781    662   -457   1424   -217  -1162  -1999  -1437    48
     -   -149   -500    233     43   -381    399    106   -626    210   -466   -720    275    394     45     96    359    117   -369   -294   -249 
     -    -23  -6530  -7572   -894  -1115   -701  -1378      *      * 
     4  -1058   -908  -2641  -2191   3352  -2424   -622    416  -1864    390    309  -1773  -2446  -1498  -1814  -1005  -1019     16   -205    702    49
     -   -149   -500    233     43   -381    399    106   -626    210   -466   -720    275    394     45     96    359    117   -369   -294   -249 
     -   -112  -4185  -5689   -581  -1594   -701  -1378      *      * 
     5   -148   -888   -290   -386  -1964   -142   -719  -1618   -603  -1832  -1051     82  -1485   -451   -966   -269   2888  -1135  -2162  -1675    51
     -   -149   -500    233     43   -381    399    106   -626    210   -466   -720    275    394     45     96    359    117   -369   -294   -249 
     -    -24  -6521  -7563   -894  -1115   -736  -1323      *      * 
     6    -34   -813   -692   -439  -2013   -928   -663  -1698   -464  -1863  -1039     78   2286   -356   -831   1546    427  -1149  -2159  -1676    52
     -   -149   -500    233     43   -381    399    106   -626    210   -466   -720    275    394     45     96    359    117   -369   -294   -249 
     -    -24  -6521  -7563   -894  -1115   -736  -1323      *      * 
     7   -441  -1363    -84     22  -2008  -1180   -364  -1699      8  -1807  -1037    186   2790    854   -334   -447   -178  -1311  -2070  -1515    53
     -   -149   -500    233     43   -381    399    106   -626    210   -466   -720    275    394     45     96    359    117   -369   -294   -249 
     -    -24  -6521  -7563   -894  -1115   -736  -1323      *      * 
     8   1142   -349  -2189  -1624   -449  -1963   -930   1522  -1366   -112    785  -1418  -2032  -1133  -1422   -664   -399   1830  -1041   -670    54
     -   -149   -500    233     43   -381    399    106   -626    210   -466   -720    275    394     45     96    359    117   -369   -294   -249 
     -    -24  -6521  -7563   -894  -1115   -736  -1323      *      * 
     9  -1183   -915  -3262  -2875   -938  -2952  -2335   1252  -2564    436     94  -2622  -2984  -2414  -2599  -2218  -1201   3016  -2128  -1688    55
     -   -149   -500    233     43   -381    399    106   -626    210   -466   -720    275    394     45     96    359    117   -369   -294   -249 
     -    -35  -6521  -6275   -894  -1115   -736  -1323      *      * 
    10   -882  -1990    -94    -67  -2441  -1575   -100  -2062   2894  -1965  -1191   -270  -1714    309    833   -770   -777  -1729  -2026  -1584    56
     -   -149   -500    233     43   -381    399    106   -626    210   -466   -720    275    394     45     96    359    117   -369   -294   -249 
     -    -28  -6509  -6924   -894  -1115   -755  -1296      *      * 
    11   -881  -1960   -804    304  -2413  -1671    990  -1989   1153  -1872  -1088   -336  -1728    392   2833   -560   -739  -1673  -1929  -1530    57
     -   -149   -500    233     43   -381    399    106   -626    210   -466   -720    275    394     45     96    359    117   -369   -294   -249 
     -    -54  -6534  -5280   -894  -1115   -750  -1303      *      * 
    12  -1993  -1711  -3292  -3091   -462  -3045  -2271     99  -2672   2900    480  -2931  -3079  -2401  -2546  -2719  -2000   -369  -1730  -1437    58
     -   -149   -500    233     43   -381    399    106   -626    210   -466   -720    275    394     45     96    359    117   -369   -294   -249 
     -    -24  -6508  -7550   -894  -1115   -804  -1227      *      * 
    13  -1993  -1711  -3292  -3091   -462  -3045  -2271     99  -2672   2900    480  -2931  -3079  -2401  -2546  -2719  -2000   -369  -1730  -1437    59
     -   -149   -500    233     43   -381    399    106   -626    210   -466   -720    275    394     45     96    359    117   -369   -294   -249 
     -    -24  -6508  -7550   -894  -1115   -804  -1227      *      * 
    14    651   -695  -1371  -1505  -2600   3042  -1608  -2278  -1727  -2583  -1806  -1063  -1588  -1491  -1853   -287   -470  -1483  -2764  -2495    60
     -   -149   -500    233     43   -381    399    106   -626    210   -466   -720    275    394     45     96    359    117   -369   -294   -249 
     -    -27  -6508  -7005   -894  -1115   -722  -1345      *      * 
    15   -530   -602  -1712   -681    -29  -1864   -476     87   -724    194    667  -1066  -1916   -666   -848   -925   -471    268   4515     -5    61
     -   -149   -500    233     43   -381    399    106   -626    210   -466   -720    275    394     45     96    359    117   -369   -294   -249 
     -    -57  -6554  -5149   -894  -1115   -694  -1389      *      * 
    16   -959  -1931   -846   -313  -2522   -502   -160  -2102   2950  -1994  -1236   -450  -1806    245    910   -883   -858  -1773  -2030  -1664    62
     -   -149   -500    233     43   -381    399    106   -626    210   -466   -720    275    394     45     96    359    117   -369   -294   -249 
     -    -23  -6545  -7587   -894  -1115   -777  -1264      *      * 
    17   -893  -2011   -864   -183  -2511  -1685    -22  -2083   2371  -1930  -1138   -346  -1733   2181   1141   -554   -747  -1748  -1959  -1565    63
     -   -149   -500    233     43   -381    399    106   -626    210   -466   -720    275    394     45     96    359    117   -369   -294   -249 
     -    -23  -6545  -7587   -894  -1115   -765  -1280      *      * 
    18    238    393  -1254   -783  -1344   2039   -686   -927   -632   -801   -458   -666  -1453   -499   -926    793    453   -234  -1653  -1240    64
     -   -148   -500    232     43   -381    402    105   -627    210   -466   -721    275    393     45     95    360    117   -370   -295   -250 
     -  -1061  -2253  -1685  -2741   -234   -770  -1273      *      * 
    19   -493  -1976   1037   2317  -2243   -930     11  -2013    146  -1998  -1194    767   -524    391   -445   -302   -493  -1592  -2217  -1452    82
     -   -149   -500    233     43   -381    399    106   -626    210   -466   -720    275    394     45     96    359    117   -369   -294   -249 
     -    -33  -6022  -7064   -894  -1115  -1363   -710      *      * 
    20    -69  -1123    463    483  -1298   -725    215   -948    557   -504    604    194  -1190   1756     99    -41    -11   -663  -1400   -819    83
     -   -149   -500    233     43   -381    399    106   -626    210   -466   -720    275    394     45     96    359    117   -369   -294   -249 
     -    -33  -6027  -7069   -894  -1115  -1369   -706      *      * 
    21   -276  -1562   1015    661  -1984   -437     41  -1719    242  -1748   -920   2191  -1230    466   -306    315    -58  -1301  -1991  -1298    84
     -   -149   -500    233     43   -381    399    106   -626    210   -466   -720    275    394     45     96    359    117   -369   -294   -249 
     -    -33  -6027  -7069   -894  -1115   -446  -1911      *      * 
    22    153  -1630   1561    594  -1894    754    350  -1611    410  -1629   -757    155  -1332    493   -102    100    -43  -1226  -1861   -511    85
     -   -149   -500    233     43   -381    399    106   -626    210   -466   -720    275    394     45     96    359    117   -369   -294   -249 
     -    -23  -6558  -7600   -894  -1115   -754  -1296      *      * 
    23     44  -1566    -41   1382  -1839   -872    522  -1551    517  -1562   -680    148  -1302   1978     28   -137    118   -682  -1785  -1137    86
     -   -149   -500    233     43   -381    399    106   -626    210   -466   -720    275    394     45     96    359    117   -369   -294   -249 
     -    -23  -6558  -7600   -894  -1115   -754  -1296      *      * 
    24   -529  -1975    870   2473  -2243  -1197    -83  -1451    392  -1970  -1118    168  -1443    329   -351   -376   -199  -1568  -2183  -1469    87
     -   -149   -500    233     43   -381    399    106   -626    210   -466   -720    275    394     45     96    359    117   -369   -294   -249 
     -    -23  -6558  -7600   -894  -1115   -754  -1296      *      * 
    25   -904  -2443    900   2814  -2767    146   -377  -2569   -347  -2535  -1760    156  -1618    -13   -995   -684   -855  -2112  -2742  -1925    88
     -   -149   -500    233     43   -381    399    106   -626    210   -466   -720    275    394     45     96    359    117   -369   -294   -249 
     -    -23  -6558  -7600   -894  -1115   -754  -1296      *      * 
    26  -1314  -2188  -1307   -587  -2787  -1942   -151  -2295   3121  -2087  -1379   -645  -1990    492   1152  -1210  -1118  -2022  -2043  -1779    89
     -   -149   -500    233     43   -381    399    106   -626    210   -466   -720    275    394     45     96    359    117   -369   -294   -249 
     -    -27  -6558  -6973   -894  -1115   -754  -1296      *      * 
    27  -1817  -1505  -2853  -2568   1806  -2845    -29  -1126  -2187   -952   -680  -1818  -2818   -460  -2068  -1977  -1736  -1149   5114   1888    90
     -   -149   -500    233     43   -381    399    106   -626    210   -466   -720    275    394     45     96    359    117   -369   -294   -249 
     -    -23  -6554  -7596   -894  -1115   -749  -1303      *      * 
    28   1845   3207   -923  -1039  -1436   -513   -875  -1040   -900  -1320   -567   -799  -1468   -733  -1147    619    180   -655  -1760  -1376    91
     -   -149   -500    233     43   -381    399    106   -626    210   -466   -720    275    394     45     96    359    117   -369   -294   -249 
     -    -23  -6558  -7600   -894  -1115   -754  -1296      *      * 
    29   -795  -2136    511   2962  -2635  -1217   -468  -2396   -345  -2448  -1713     19  -1659   -124   -868   -129   -929  -1959  -2647  -1907    92
     -   -149   -500    233     43   -381    399    106   -626    210   -466   -720    275    394     45     96    359    117   -369   -294   -249 
     -    -23  -6558  -7600   -894  -1115   -754  -1296      *      * 
    30  -1031  -2064   -600     97  -2563  -1677    -42  -2130   2991  -2024  -1279   -378  -1816    251    691   -923   -579  -1820  -2075  -1681    93
     -   -149   -500    233     43   -381    399    106   -626    210   -466   -720    275    394     45     96    359    117   -369   -294   -249 
     -    -23  -6558  -7600   -894  -1115   -754  -1296      *      * 
    31   2230   -610   -985   -523   -375   -904   -456   -587   -389   -880   -163   -544  -1498     93   -700   -103   -187    -92  -1355   -913    94
     -   -149   -500    233     43   -381    399    106   -626    210   -466   -720    275    394     45     96    359    117   -369   -294   -249 
     -    -53  -6558  -5305   -894  -1115   -754  -1296      *      * 
    32  -1249   -868  -3584  -3128  -1055  -3314  -2621   1912  -2913     12    488  -2899  -3183  -2689  -2941  -2539  -1226   2920  -2314  -1943    95
     -   -149   -500    233     43   -381    399    106   -626    210   -466   -720    275    394     45     96    359    117   -369   -294   -249 
     -    -23  -6529  -7571   -894  -1115   -803  -1228      *      * 
    33   -428  -1817   1602    443  -2113  -1241     36  -1841   2023  -1804   -936    117  -1402    466    259   -299   -370  -1437  -1976   -785    96
     -   -149   -500    233     43   -381    399    106   -626    210   -466   -720    275    394     45     96    359    117   -369   -294   -249 
     -    -27  -6529  -7025   -894  -1115   -803  -1228      *      * 
    34    602   -888   -552    -71   -795   -821   -275  -1119    -39  -1304   -510    377  -1384     49   -453   1980    113   -775  -1668  -1156    97
     -   -149   -500    233     43   -381    399    106   -626    210   -466   -720    275    394     45     96    359    117   -369   -294   -249 
     -    -28  -6525  -6940   -894  -1115   -809  -1220      *      * 
    35  -1668  -1439  -3065  -2688     38  -3059  -1610    298  -2219   2703    743  -2495  -2934  -1942  -2150  -2337  -1614   -157  -1122    -20    98
     -   -149   -500    233     43   -381    399    106   -626    210   -466   -720    275    394     45     96    359    117   -369   -294   -249 
     -    -24  -6521  -7563   -894  -1115   -806  -1224      *      * 
    36   -161   -625  -2298  -2054  -1222  -1711  -1652    689  -1824   -611   -268  -1658  -1293  -1690  -1891   -994   -654   2973  -1981  -1591    99
     -   -149   -500    233     43   -381    399    106   -626    210   -466   -720    275    394     45     96    359    117   -369   -294   -249 
     -    -23  -6525  -7567   -894  -1115   -810  -1219      *      * 
    37   -881  -2034     96     57  -2473  -1471   -191  -2155   2928  -2087  -1319    164  -1702    202    337   -757   -822  -1796  -2160  -1648   100
     -   -149   -500    233     43   -381    399    106   -626    210   -466   -720    275    394     45     96    359    117   -369   -294   -249 
     -    -52  -6525  -5357   -894  -1115   -810  -1219      *      * 
    38  -1248  -2101   -991   -503  -2425  -1827    347  -2248   3156  -2089  -1400   -602  -1955    150    776  -1158  -1109  -1968  -1977  -1593   101
     -   -149   -500    233     43   -381    399    106   -626    210   -466   -720    275    394     45     96    359    117   -369   -294   -249 
     -    -24  -6497  -7539   -894  -1115   -854  -1162      *      * 
    39  -1827  -1446  -3873  -3308   -125  -3657  -2450   1090  -2988   2641   1387  -3196  -3227  -2355  -2801  -2859  -1730    188  -1660  -1610   102
     -   -149   -500    233     43   -381    399    106   -626    210   -466   -720    275    394     45     96    359    117   -369   -294   -249 
     -    -24  -6497  -7539   -894  -1115   -767  -1278      *      * 
    40  -1367  -2143  -1338   -709  -2742  -1938   -288  -2327   3234  -2157  -1482   -756  -2045    103    974  -1292  -1213  -2056  -2086  -1832   103
     -   -149   -500    233     43   -381    399    106   -626    210   -466   -720    275    394     45     96    359    117   -369   -294   -249 
     -    -44  -6531  -5690   -894  -1115   -803  -1228      *      * 
    41  -1340  -2126  -1327   -680  -2723  -1922   -255  -2298   3207  -2127  -1447   -728  -2022    138   1026  -1263  -1181  -2028  -2062  -1806   104
     -   -149   -500    233     43   -381    399    106   -626    212   -466   -720    275    394     45     96    359    117   -369   -294   -249 
     -   -609  -1561  -7552   -183  -3072   -836  -1185      *      * 
    42   -252  -1427   -172    308  -1803  -1200     39  -1487   1688  -1531   -679    408   -885    454     57    317   1364  -1116  -1772  -1175   106
     -   -149   -500    233     43   -381    399    106   -626    210   -466   -720    275    394     45     96    359    117   -369   -294   -249 
     -    -59  -6510  -5094   -894  -1115   -836  -1185      *      * 
    43    251   -792   -593   -552  -2200   2593   -857  -1883   -259  -2070  -1263   -509  -1449   -592  -1026    535   -332  -1269  -2356  -1903   107
     -   -149   -500    233     43   -381    399    106   -626    210   -466   -720    275    394     45     96    359    117   -369   -294   -249 
     -    -59  -6475  -5117   -894  -1115   -796  -1238      *      * 
    44   1013  -1331   -188    344  -1608   -607     93  -1281    493  -1115   -515     73  -1309   1689    575    243   -145   -947  -1635  -1042   108
     -   -149   -500    233     43   -381    399    106   -626    210   -466   -720    275    394     45     96    359    117   -369   -294   -249 
     -    -24  -6477  -7519   -894  -1115   -798  -1235      *      * 
    45  -1272  -1008  -3284  -2695   -142  -2957  -1805    978  -2396   2095   2862  -2481  -2758  -1909  -2276  -2085   -672    462  -1371  -1222   109
     -   -149   -500    233     43   -381    399    106   -626    210   -466   -720    275    394     45     96    359    117   -369   -294   -249 
     -    -24  -6510  -7552   -894  -1115   -836  -1185      *      * 
    46  -1075  -2830   2516   2322  -3035  -1170   -420  -2899   -453  -2812  -2079    230  -1645    -14  -1259   -784  -1113  -2414  -3006  -2087   110
     -   -149   -500    233     43   -381    399    106   -626    210   -466   -720    275    394     45     96    359    117   -369   -294   -249 
     -    -24  -6510  -7552   -894  -1115   -836  -1185      *      * 
    47  -1095  -2763   1557   2903  -3001  -1201   -457  -2860   -541  -2795  -2072    177  -1673   -111  -1260   -817  -1136  -2390  -2964  -2091   111
     -   -149   -500    233     43   -381    399    106   -626    210   -466   -720    275    394     45     96    359    117   -369   -294   -249 
     -    -24  -6510  -7552   -894  -1115   -836  -1185      *      * 
    48  -1687  -1442  -3453  -3049   -202  -3218  -2239    553  -2622   2716    853  -2869  -3072  -2234  -2514  -2513  -1667    359  -1635  -1392   112
     -   -149   -500    233     43   -381    399    106   -626    210   -466   -720    275    394     45     96    359    117   -369   -294   -249 
     -    -24  -6510  -7552   -894  -1115   -836  -1185      *      * 
    49   -948  -2311    434   2874  -2632  -1314   -320  -2367    563  -2335  -1588     23  -1668     50   -325   -757   -936  -1982  -2481  -1817   113
     -   -149   -500    233     43   -381    399    106   -626    210   -466   -720    275    394     45     96    359    117   -369   -294   -249 
     -    -24  -6510  -7552   -894  -1115   -836  -1185      *      * 
    50   -760  -2089  -1380   -519  -2709  -1885    -72  -2188   2622  -1996  -1260   -581  -1904    348   2221  -1073   -978  -1902  -1971  -1699   114
     -   -149   -500    233     43   -381    399    106   -626    210   -466   -720    275    394     45     96    359    117   -369   -294   -249 
     -    -24  -6510  -7552   -894  -1115   -836  -1185      *      * 
    51   3168   -835  -1909  -1984  -2362  -1114  -1817  -1755  -1948  -2236  -1676  -1419  -1795  -1792  -1987   -559   -695  -1260  -2604  -2370   115
     -   -149   -500    233     43   -381    399    106   -626    210   -466   -720    275    394     45     96    359    117   -369   -294   -249 
     -    -24  -6510  -7552   -894  -1115   -836  -1185      *      * 
    52  -1409  -1032  -3695  -3182   -536  -3370  -2434   2445  -2929   1756    601  -2958  -3131  -2485  -2830  -2571  -1356   1368  -1896  -1696   116
     -   -149   -500    233     43   -381    399    106   -626    210   -466   -720    275    394     45     96    359    117   -369   -294   -249 
     -    -24  -6510  -7552   -894  -1115   -836  -1185      *      * 
    53      9    558  -1255   -778  -1217  -1048   -649   -743   -602  -1070    307   -666  -1459   -481   -882   1717   1939   -445  -1551  -1138   117
     -   -149   -500    233     43   -381    399    106   -626    210   -466   -720    275    394     45     96    359    117   -369   -294   -249 
     -    -28  -6510  -6925   -894  -1115   -836  -1185      *      * 
    54    -17   2570   -691   -149   -848  -1337    386   -435    385   -686     43   -304  -1456    318   -292   -206   1508   -252  -1148   -689   118
     -   -149   -500    233     43   -381    399    106   -626    210   -466   -720    275    394     45     96    359    117   -369   -294   -249 
     -    -24  -6506  -7548   -894  -1115   -831  -1191      *      * 
    55   -553  -1627   -273     86  -2024  -1360   -108  -1718    517  -1724   -933   -144   1569   2571    494   -493   -516  -1374  -1906  -1373   119
     -   -149   -500    233     43   -381    399    106   -626    210   -466   -720    275    394     45     96    359    117   -369   -294   -249 
     -    -24  -6510  -7552   -894  -1115   -836  -1185      *      * 
    56   -216  -1251     34    143  -2068   1294   -289  -1782    -43  -1857  -1010   1901  -1393     88   -524    734    251  -1296  -2112  -1507   120
     -   -149   -500    233     43   -381    399    106   -626    210   -466   -720    275    394     45     96    359    117   -369   -294   -249 
     -    -24  -6510  -7552   -894  -1115   -836  -1185      *      * 
    57   -158   2096   -886   -321   -550  -1426    327    590   -159   -407    515   -435  -1501   1616   -394     93     59    210   -922   -491   121
     -   -149   -500    233     43   -381    399    106   -626    210   -466   -720    275    394     45     96    359    117   -369   -294   -249 
     -    -24  -6510  -7552   -894  -1115   -836  -1185      *      * 
    58    -97  -1692    474    508  -1975  -1163    503  -1708    578  -1693   -805   1575   1213    819    -52     86   -233  -1296  -1897  -1220   122
     -   -149   -500    233     43   -381    399    106   -626    210   -466   -720    275    394     45     96    359    117   -369   -294   -249 
     -    -24  -6510  -7552   -894  -1115   -836  -1185      *      * 
    59     78   -562  -1361  -1196  -2108   -825  -1179  -1722  -1125  -2021  -1235   -848  -1455   -990  -1336   1824   2582  -1100  -2353  -1971   123
     -   -149   -500    233     43   -381    399    106   -626    210   -466   -720    275    394     45     96    359    117   -369   -294   -249 
     -    -28  -6510  -6925   -894  -1115   -836  -1185      *      * 
    60   -961  -2034   -812   -208  -2544  -1695    -42  -2108   2807  -1954  -1181    590  -1763    536   1120   -848   -812  -1786  -1975  -1599   124
     -   -149   -500    233     43   -381    399    106   -626    210   -466   -720    275    394     45     96    359    117   -369   -294   -249 
     -    -24  -6506  -7548   -894  -1115   -831  -1191      *      * 
    61  -1377   5539  -3136  -3261  -2519  -1878  -2514  -2028  -2973  -2517  -2195  -2554  -2477  -2869  -2760  -1698  -1732  -1758  -2559  -2557   125
     -   -149   -500    233     43   -381    399    106   -626    210   -466   -720    275    394     45     96    359    117   -369   -294   -249 
     -    -24  -6510  -7552   -894  -1115   -836  -1185      *      * 
    62  -1268   -872  -3638  -3195  -1085  -3372  -2715   2058  -2990    203     60  -2966  -3229  -2773  -3023  -2609  -1246   2851  -2379  -1996   126
     -   -149   -500    233     43   -381    399    106   -626    210   -466   -720    275    394     45     96    359    117   -369   -294   -249 
     -    -24  -6510  -7552   -894  -1115   -836  -1185      *      * 
    63   -190   -854   -737   -333  -1416  -1179   -389   -933    409  -1211   -480   -414   -788   -111   -360   -321   2591   -344  -1639  -1179   127
     -   -149   -500    233     43   -381    399    106   -626    210   -466   -720    275    394     45     96    359    117   -369   -294   -249 
     -    -24  -6510  -7552   -894  -1115   -836  -1185      *      * 
    64  -1288   -936  -3561  -3164  -1018  -3260  -2694   3156  -2920     71    108  -2923  -3189  -2718  -2947  -2530  -1289   1652  -2351  -1968   128
     -   -149   -498    233     43   -381    399    106   -626    210   -466   -721    275    394     46     95    360    118   -370   -290   -249 
     -   -126  -3670  -7552  -4079    -88   -701  -1377      *      * 
    65     40   -765   -769   -291  -1149  -1218   -331   -484   -161   -993   -252   -396   2388    -83   -519    198    438   -487  -1433   -366   163
     -   -149   -500    233     43   -381    399    106   -626    210   -466   -720    275    394     45     96    359    117   -369   -294   -249 
     -    -22  -6590  -7632   -894  -1115   -755  -1296      *      * 
    66   -864  -1659  -1165   -428  -1908  -1749   -138  -1588    905  -1605   -869   -532  -1810    231   3001   -146   -744  -1345     86  -1309   164
     -   -149   -500    233     43   -381    399    106   -626    210   -466   -720    276    394     45     96    359    118   -369   -294   -249 
     -  -1792  -3204   -731   -392  -2070   -755  -1296      *      * 
    67    458   1519   -440    306   -603   -831     51    -42    272   -411    271    -65  -1093    253    192     45    191    157   -925   -485   166
     -   -149   -500    233     43   -381    399    106   -626    210   -466   -720    275    394     45     96    359    117   -369   -294   -249 
     -   -131  -5314  -4016   -894  -1115  -1751   -509      *      * 
    68    -40   -866    115    434  -1067   -901    645   -810    840   -931   -188    238  -1105    856    846    537    -15   -547  -1168   -632   167
     -   -149   -500    233     43   -381    399    105   -626    210   -466   -721    275    394     45     96    359    117   -369   -292   -249 
     -   -458  -1946  -6336  -1931   -439  -1820   -480      *      * 
    69    351   -348    240    263   -970   -571     53   -527    227   -825    -93    162   -384    318   -133    797    226    189  -1229   -722   173
     -   -149   -499    233     43   -381    398    106   -626    210   -466   -721    275    394     46     96    359    118   -369   -293   -249 
     -   -458  -2276  -3935  -2727   -236   -312  -2362      *      * 
    70   -283  -1229    544    -32  -2200  -1057   -515  -1907   -344  -2022  -1198   -216   -736   -169   -816   2512    -43  -1394  -2292  -1705   189
     -   -149   -500    233     43   -381    399    106   -626    210   -466   -720    276    394     45     96    359    117   -369   -294   -249 
     -    -83  -5132  -5181  -2578   -264   -718  -1350      *      * 
    71    102   -558  -1009   -522   -657  -1007   -335   -198     72   1614    180   -259  -1591   -231   -546   -507    283    -54  -1035   -622   209
     -   -149   -500    233     43   -381    399    106   -626    210   -466   -720    275    394     45     96    359    117   -369   -294   -249 
     -    -22  -6596  -7638   -894  -1115   -755  -1296      *      * 
    72   -469  -1780   2567    416  -2105  -1206   -120  -1163    139  -1858  -1015    674   -564    283   -395   -356    162  -1427  -2103  -1421   210
     -   -149   -500    233     43   -381    399    106   -626    210   -466   -720    275    394     45     96    359    117   -369   -294   -249 
     -    -22  -6615  -7657   -894  -1115   -778  -1263      *      * 
    73    -48  -1052   -365   -131  -2156   2709   -783  -1801   -648  -2013  -1239     61  -1574   -507  -1011   -383   -501   -807  -2331  -1825   211
     -   -149   -500    233     43   -381    399    106   -626    210   -466   -720    275    394     45     96    359    117   -369   -294   -249 
     -    -22  -6615  -7657   -894  -1115   -778  -1263      *      * 
    74   -363  -1538   -298    595  -1802   -955    451  -1467    581   -865   -665    -17   -669    467   2286   -136   -291  -1135  -1738  -1166   212
     -   -149   -500    233     43   -381    399    106   -626    210   -466   -720    275    394     45     96    359    117   -369   -294   -249 
     -    -22  -6615  -7657   -894  -1115   -684  -1406      *      * 
    75    -98   -232  -1756  -1167      1  -1670   -491    446   -913   1640    587   -256  -1215   -683   -994   -714      9    499   -669    480   213
     -   -149   -500    233     43   -381    399    106   -626    210   -466   -720    275    394     45     96    359    117   -369   -294   -249 
     -    -22  -6647  -7689   -894  -1115   -720  -1348      *      * 
    76   -546  -1924    587    415  -2280    -90   -157  -2025    117  -2017  -1166    380  -1489   2933   -411     98   -532  -1601  -2228  -1529   214
     -   -149   -500    233     43   -381    399    106   -626    210   -466   -720    275    394     45     96    359    117   -369   -294   -249 
     -    -22  -6647  -7689   -894  -1115   -720  -1348      *      * 
    77   -337   -327  -1845   -669    354  -1253   -662    614  -1041   -145    457  -1145  -1858   -828  -1137   -848    -28   2370   -861   -483   215
     -   -149   -500    233     43   -381    399    106   -626    210   -466   -720    275    394     45     96    359    117   -369   -294   -249 
     -    -22  -6647  -7689   -894  -1115   -720  -1348      *      * 
    78    181  -1222   -338    124  -1512  -1275    612  -1160    428  -1301   -502   -112  -1437    419   -156   1993   -258   -560  -1633  -1083   216
     -   -149   -500    233     43   -381    399    106   -626    210   -466   -720    275    394     45     96    359    117   -369   -294   -249 
     -    -22  -6647  -7689   -894  -1115   -720  -1348      *      * 
    79   -392  -1428   -312    515  -1615  -1364   3308  -1276    460   -529   -567    -78  -1468    603    297     -1   -322   -992  -1654  -1099   217
     -   -149   -500    233     43   -381    399    106   -626    210   -466   -720    275    394     45     96    359    117   -369   -294   -249 
     -    -22  -6647  -7689   -894  -1115   -720  -1348      *      * 
    80   -800  -1954   -785   -117  -2395  -1090    448  -1995   1253  -1884  -1072   -307   -922   1036   2717   -696   -671  -1654  -1956  -1516   218
     -   -149   -500    233     43   -381    399    106   -626    210   -466   -720    275    394     45     96    359    117   -369   -294   -249 
     -    -22  -6647  -7689   -894  -1115   -720  -1348      *      * 
    81   -621  -1626   -605   -151  -2252  -1450   -209  -1864   2817  -1869  -1072   -325   -850    191    334   -396    131  -1490  -2027  -1558   219
     -   -149   -500    233     43   -381    399    106   -626    210   -466   -720    275    394     45     96    359    117   -369   -294   -249 
     -    -22  -6647  -7689   -894  -1115   -720  -1348      *      * 
    82   -200   -650   -660   -125   -800   1814    -92   -167     23   -524     83   -285  -1420    110   -335    -17   -146   -246   -953   -631   220
     -   -149   -500    233     43   -381    399    106   -626    210   -466   -720    275    394     45     96    359    117   -369   -294   -249 
     -    -22  -6647  -7689   -894  -1115   -720  -1348      *      * 
    83   -224   -235  -1431   -880   -257  -1561    143    155   -597   1819    518   -806  -1602   -446   -736   -477   -159    254   -574   -296   221
     -   -149   -500    233     43   -381    399    106   -626    210   -466   -720    275    394     45     96    359    117   -369   -294   -249 
     -    -21  -6652  -7694   -894  -1115   -720  -1348      *      * 
    84   -262   -829   -543    -37  -1038  -1326    -65   -693    185   -915   -130   -220   2466    342   -164   -316   -212   -492  -1095   -772   222
     -   -149   -500    233     43   -381    399    106   -626    210   -466   -720    275    394     45     96    359    117   -369   -294   -249 
     -    -21  -6652  -7694   -894  -1115   -720  -1348      *      * 
    85   -317   -832   -637   -100   -856  -1399   3636   -644    204   -728    -96   -271  -1463    171   -114   -414   -248   -462   -972   -583   223
     -   -149   -500    233     43   -381    399    106   -626    210   -466   -720    275    394     45     96    359    117   -369   -294   -249 
     -    -21  -6652  -7694   -894  -1115   -720  -1348      *      * 
    86   -228   -145  -1726  -1176   -183  -1627   -443    515   -900    -73    598   -997  -1664   -673   -960   -710    -28   2372   -533   -277   224
     -   -149   -500    233     43   -381    399    106   -626    210   -466   -720    275    394     45     96    359    117   -369   -294   -249 
     -    -21  -6652  -7694   -894  -1115   -720  -1348      *      * 
    87   -201    -38  -2037  -1474    303  -1655   -475   2337  -1158    262    715  -1150  -1682   -854   -824   -752   -136    480   1000   -159   225
     -   -149   -500    233     43   -381    399    106   -626    210   -466   -720    275    394     45     96    359    117   -369   -294   -249 
     -    -21  -6652  -7694   -894  -1115   -720  -1348      *      * 
    88   -214    384  -1415   -866    206  -1557   -318    160   -645   -168    524   -797  -1596   -128   -798   -613     69    261   -542   2952   226
     -   -149   -500    233     43   -381    399    106   -626    210   -466   -720    275    394     45     96    359    117   -369   -294   -249 
     -    -21  -6652  -7694   -894  -1115   -720  -1348      *      * 
    89   -219   4161  -1429   -913   -400  -1470   -389     -6   -570   -341    358   -811  -1590   -476   -707   -563   -199    116   -678   -410   227
     -   -149   -500    233     43   -381    399    106   -626    210   -466   -720    275    394     45     96    359    117   -369   -294   -249 
     -    -21  -6652  -7694   -894  -1115   -720  -1348      *      * 
    90   -318    -36   -626    -50  -1105  -1387    -26   -740    347   -946   -158   -232  -1443    251   2534   -391   -244   -389  -1112   -807   228
     -   -149   -500    233     43   -381    399    106   -626    210   -466   -720    275    394     45     96    359    117   -369   -294   -249 
     -    -40  -6652  -5829   -894  -1115   -720  -1348      *      * 
    91   -204    -49  -1992  -1432    237  -1652   -473    406  -1126   1416    711  -1130  -1679   -829  -1085   -747   -139   1529   -428   -176   229
     -   -149   -500    233     43   -381    399    106   -626    210   -466   -720    275    394     45     96    359    117   -369   -294   -249 
     -    -22  -6634  -7676   -894  -1115   -754  -1296      *      * 
    92   -361   -436  -1330   -811   -164  -1587   -250   -131   -401   -421    266   -762  -1649   -377   -556   -678   -305    -20   4593    -27   230
     -   -149   -500    233     43   -381    399    106   -626    210   -466   -720    275    394     45     96    359    117   -369   -294   -249 
     -    -22  -6634  -7676   -894  -1115   -754  -1296      *      * 
    93   -449  -1094   -676    -66  -1362  -1447      5  -1022    568   -914   -365   -242  -1488    319   2691   -473   -356   -806  -1216   -948   231
     -   -149   -500    233     43   -381    399    106   -626    210   -466   -720    275    394     45     96    359    117   -369   -294   -249 
     -    -22  -6634  -7676   -894  -1115   -754  -1296      *      * 
    94   -361   -436  -1330   -811   -164  -1587   -250   -131   -401   -421    266   -762  -1649   -377   -556   -678   -305    -20   4593    -27   232
     -   -149   -500    233     43   -381    399    106   -626    210   -466   -720    275    394     45     96    359    117   -369   -294   -249 
     -    -22  -6634  -7676   -894  -1115   -754  -1296      *      * 
    95   -249   -732   -651   -146   -925  -1331   -113   -589     93   -791    -65   -296   2523    103   -231   -374   -211   -400  -1023   -706   233
     -   -149   -500    233     43   -381    399    106   -626    210   -466   -720    275    394     45     96    359    117   -369   -294   -249 
     -    -22  -6634  -7676   -894  -1115   -754  -1296      *      * 
    96   -275  -1303   2419    379  -1598  -1202    515  -1352    406  -1439   -552     97  -1306    468    -66   -204   -215  -1033  -1431  -1021   234
     -   -149   -500    233     43   -381    399    106   -626    210   -466   -720    275    394     45     96    359    117   -369   -294   -249 
     -    -22  -6634  -7676   -894  -1115   -754  -1296      *      * 
    97   -253   -212  -1593  -1045   -200  -1608   -387    216   -707   1921    560   -915  -1646   -559   -798   -690   -190    297   -544   -269   235
     -   -149   -500    233     43   -381    399    106   -626    210   -466   -720    275    394     45     96    359    117   -369   -294   -249 
     -    -22  -6634  -7676   -894  -1115   -754  -1296      *      * 
    98   -225  -1363   -137    409  -1720  -1196   1908  -1462    678  -1499   -580    309  -1267   2214    417   -137      2  -1104  -1476  -1050   236
     -   -149   -500    233     43   -381    399    106   -626    210   -466   -720    275    394     45     96    359    117   -369   -294   -249 
     -    -22  -6634  -7676   -894  -1115   -754  -1296      *      * 
    99   -209   -957   -362    150  -1229  -1242     13   -903    278  -1084   -259    352  -1342    328   -138   1999   -163   -656  -1217   -860   237
     -   -149   -500    233     43   -381    399    106   -626    210   -466   -720    275    394     45     96    359    117   -369   -294   -249 
     -    -22  -6634  -7676   -894  -1115   -754  -1296      *      * 
   100    -82  -1055   -342    194  -1283  -1280   3328   -968    397  -1126   -294    -45  -1348    960     -1   -254   -184   -721  -1236   -867   238
     -   -149   -500    233     43   -381    399    106   -626    210   -466   -720    275    394     45     96    359    117   -369   -294   -249 
     -    -22  -6634  -7676   -894  -1115   -754  -1296      *      * 
   101    -57   -830   -462     79   -999  -1301   3240   -638    218   -655    -66    220  -1366    283   -184   -276     43   -261  -1078   -724   239
     -   -149   -500    233     43   -381    399    106   -626    210   -466   -720    275    394     45     96    359    117   -369   -294   -249 
     -    -22  -6634  -7676   -894  -1115   -754  -1296      *      * 
   102   -276  -1273   -125   2340  -1581  -1222     92  -1310    442  -1404   -524     66  -1316    467      0   -214   -213  -1001  -1411  -1017   240
     -   -149   -500    233     43   -381    399    106   -626    210   -466   -720    275    394     45     96    359    117   -369   -294   -249 
     -    -22  -6634  -7676   -894  -1115   -754  -1296      *      * 
   103   -253   -212  -1593  -1045   -200  -1608   -387    216   -707   1921    560   -915  -1646   -559   -798   -690   -190    297   -544   -269   241
     -   -149   -500    233     43   -381    399    106   -626    210   -466   -720    275    394     45     96    359    117   -369   -294   -249 
     -    -22  -6634  -7676   -894  -1115   -754  -1296      *      * 
   104   -462  -1466   -434    172  -1915  -1376    108  -1630   2139  -1627   -724    -61  -1418    719   1710   -371   -363  -1298  -1478  -1188   242
     -   -149   -500    233     43   -381    399    106   -626    210   -466   -720    275    394     45     96    359    117   -369   -294   -249 
     -    -22  -6634  -7676   -894  -1115   -754  -1296      *      * 
   105   1346   -773   -518     12   -996  -1276    -44   -632    139   -860    -71   -179   1364    217   -257    -90   -140   -426  -1079   -744   243
     -   -149   -500    233     43   -381    399    106   -626    210   -466   -720    275    394     45     96    359    117   -369   -294   -249 
     -    -22  -6634  -7676   -894  -1115   -754  -1296      *      * 
   106   -202     -9  -2176  -1612    -13  -1677   -510   1468  -1275   1196   1504  -1223  -1700   -939  -1167   -782   -137   1020   -397   -152   244
     -   -149   -500    233     43   -381    399    106   -626    210   -466   -720    275    394     45     96    359    117   -369   -294   -249 
     -    -22  -6634  -7676   -894  -1115   -754  -1296      *      * 
   107    -64  -1437   1171   1842  -1817  -1160    167  -1588    530  -1598   -656    176   -882    585     35   -113   -156  -1197  -1541  -1093   245
     -   -149   -500    233     43   -381    399    106   -626    210   -466   -720    275    394     45     96    359    117   -369   -294   -249 
     -    -22  -6634  -7676   -894  -1115   -754  -1296      *      * 
   108    222   2116  -1091   -543   -397  -1222   1113    457     31     95    598     86  -1518   -213   -619   -325    157    598   -676   -387   246
     -   -149   -500    233     43   -381    399    106   -626    210   -466   -720    275    394     45     96    359    117   -369   -294   -249 
     -    -22  -6634  -7676   -894  -1115   -754  -1296      *      * 
   109   -214   4144  -1421   -904   -389  -1466   -379      4   -559   -331    367   -803  -1583   -467   -696   -576   -193    125   -668   -397   247
     -   -149   -500    233     43   -381    399    106   -626    210   -466   -720    275    394     45     96    359    117   -369   -294   -249 
     -    -22  -6634  -7676   -894  -1115   -754  -1296      *      * 
   110   -126   -230   -154   2034  -1556  -1196    140  -1274    483  -1229   -469    103  -1270   1001     12    -64   -136   -953  -1402   -980   248
     -   -149   -500    233     43   -381    399    106   -626    210   -466   -720    275    394     45     96    359    117   -369   -294   -249 
     -    -22  -6634  -7676   -894  -1115   -754  -1296      *      * 
   111   -294    405  -1790  -1253   1813  -1678    269    212   -989   -112    557  -1032  -1703   -723  -1029   -763   -228    299   -296   2614   249
     -   -149   -500    233     43   -381    399    106   -626    210   -466   -720    275    394     45     96    359    117   -369   -294   -249 
     -    -22  -6634  -7676   -894  -1115   -754  -1296      *      * 
   112   1422   -784   -505     23  -1011   -907    -39   -649    148   -875    -83   -170   1238    226   -251   -270   -140   -440  -1089   -752   250
     -   -149   -500    233     43   -381    399    106   -626    210   -466   -720    275    394     45     96    359    117   -369   -294   -249 
     -    -22  -6634  -7676   -894  -1115   -754  -1296      *      * 
   113   -383   -286  -1743  -1225   3030  -1722   -292     90   -946   -211    447  -1023  -1747   -710  -1010   -813   -316    175   -216    634   251
     -   -149   -500    233     43   -381    399    106   -626    210   -466   -720    275    394     45     96    359    117   -369   -294   -249 
     -    -22  -6634  -7676   -894  -1115   -754  -1296      *      * 
   114   -194  -1410    477    470  -1783    364   1957  -1548    556  -1561   -620    934  -1236    881     63    153     46  -1093  -1521  -1066   252
     -   -149   -500    233     43   -381    399    106   -626    210   -466   -720    275    394     45     96    359    117   -369   -294   -249 
     -    -22  -6634  -7676   -894  -1115   -754  -1296      *      * 
   115    173   -542   -761   -216   -641  -1387   -113   -242    115    671   1046   -353  -1442    458   -412    781    328    -94   -847   -530   253
     -   -149   -500    233     43   -381    399    106   -626    210   -466   -720    275    394     45     96    359    117   -369   -294   -249 
     -    -22  -6634  -7676   -894  -1115   -754  -1296      *      * 
   116   -277  -1387     -7    361  -1764  -1233    148  -1502   2315  -1531   -615    304  -1300    554    445   -188   -202  -1149  -1478  -1083   254
     -   -149   -500    233     43   -381    399    106   -626    210   -466   -720    275    394     45     96    359    117   -369   -294   -249 
     -    -22  -6634  -7676   -894  -1115   -754  -1296      *      * 
   117   -287  -1425   -197    364  -1823  -1238    155  -1568   1805  -1577   -652     89  -1302   1868    668   -190      1  -1202  -1500  -1107   255
     -   -149   -500    233     43   -381    399    106   -626    210   -466   -720    275    394     45     96    359    117   -369   -294   -249 
     -    -22  -6634  -7676   -894  -1115   -754  -1296      *      * 
   118   -220  -1443   1722    556  -1829  -1166    173  -1601   1510  -1604   -660    368  -1248    594     67   -112   -155  -1206  -1541  -1095   256
     -   -149   -500    233     43   -381    399    106   -626    210   -466   -720    275    394     45     96    359    117   -369   -294   -249 
     -    -22  -6634  -7676   -894  -1115   -754  -1296      *      * 
   119   -238  -1448    817   2072  -1828  -1164    156  -1601    515  -1612   -672    174  -1257    712     20   -129   -175  -1212  -1547  -1105   257
     -   -149   -500    233     43   -381    399    106   -626    210   -466   -720    275    394     45     96    359    117   -369   -294   -249 
     -    -22  -6634  -7676   -894  -1115   -754  -1296      *      * 
   120   -232    -91  -1929  -1375   -122  -1671   -495   1087  -1077     -6    654  -1115  -1699   -809  -1071   -766   -169   2263   -490   -240   258
     -   -149   -500    233     43   -381    399    106   -626    210   -466   -720    275    394     45     96    359    117   -369   -294   -249 
     -    -22  -6634  -7676   -894  -1115   -754  -1296      *      * 
   121   -214   4144  -1421   -904   -389  -1466   -379      4   -559   -331    367   -803  -1583   -467   -696   -576   -193    125   -668   -397   259
     -   -149   -500    233     43   -381    399    106   -626    210   -466   -720    275    394     45     96    359    117   -369   -294   -249 
     -    -22  -6634  -7676   -894  -1115   -754  -1296      *      * 
   122   -234    -71  -2025  -1471    -99  -1690   -520   1966  -1160     18    674  -1169  -1715   -872  -1122   -790   -171   1728   -474   -228   260
     -   -149   -500    233     43   -381    399    106   -626    210   -466   -720    275    394     45     96    359    117   -369   -294   -249 
     -    -22  -6634  -7676   -894  -1115   -754  -1296      *      * 
   123   -265  -1190   -216    283  -1475  -1244     83  -1186    439  -1303   -440   2574  -1327    785     17   -227   -201   -900  -1347   -965   261
     -   -149   -500    233     43   -381    399    106   -626    210   -466   -720    275    394     45     96    359    117   -369   -294   -249 
     -    -22  -6634  -7676   -894  -1115   -723  -1343      *      * 
   124   -258   -747   -649   -157   -964  -1325   -128   -635     86   -876   -104   -304   2573     90   -235   -379   -226   -440  -1048   -736   262
     -   -149   -500    233     43   -381    399    106   -626    210   -466   -720    275    394     45     96    359    117   -369   -294   -249 
     -    -22  -6644  -7686   -894  -1115   -736  -1324      *      * 
   125   -444   -511  -1331   -825     85  -1661   -189   -210   -519   -477    200   -781  -1703   -420   -699   -737   -380   -103   -312   3428   263
     -   -149   -500    233     43   -381    399    106   -626    210   -466   -720    275    394     45     96    359    117   -369   -294   -249 
     -    -22  -6644  -7686   -894  -1115   -736  -1324      *      * 
   126   -338   -897   -586    -67   -938  -1388   3685   -752    256   -956   -177   -213  -1460    198    -59   -413   -272   -557  -1019   -629   264
     -   -149   -500    233     43   -381    399    106   -626    210   -466   -720    275    394     45     96    359    117   -369   -294   -249 
     -    -32  -6644  -6398   -894  -1115   -736  -1324      *      * 
   127   -436   -505  -1321   -815     83  -1653   -185   -204   -510   -471    206   -773  -1696   -411   -691   -729   -371    -96   -313   3415   265
     -   -149   -500    233     43   -381    399    106   -626    210   -466   -720    275    394     45     96    359    117   -369   -294   -249 
     -    -22  -6634  -7676   -894  -1115   -754  -1296      *      * 
   128    -70  -1413    -89    453  -1791  -1173    180  -1553   1290  -1495   -625    411  -1246   1832    752     14    321  -1167  -1518  -1072   266
     -   -149   -500    233     43   -381    399    106   -626    210   -466   -720    275    394     45     96    359    117   -369   -294   -249 
     -    -22  -6634  -7676   -894  -1115   -754  -1296      *      * 
   129   -547  -1369   -627      7  -1780  -1465     56  -1457   1164  -1505   -645   -187  -1495    425   2673   -494   -438  -1183  -1391  -1158   267
     -   -149   -500    233     43   -381    399    106   -626    210   -466   -720    275    394     45     96    359    117   -369   -294   -249 
     -    -22  -6634  -7676   -894  -1115   -754  -1296      *      * 
   130   -206   -119  -1723  -1170   -147  -1611   -419    835   -900    -46    630   -560  -1645   -661   -954   -691   -142   2231   -498   -240   268
     -   -149   -500    233     43   -381    399    106   -626    210   -466   -720    275    394     45     96    359    117   -369   -294   -249 
     -    -22  -6634  -7676   -894  -1115   -754  -1296      *      * 
   131   -239  -1404    265   2212  -1766  -1175    147  -1525    503  -1556   -630    154  -1265    722     18   -141   -175  -1155  -1515  -1082   269
     -   -149   -500    233     43   -381    399    106   -626    210   -466   -720    275    394     45     96    359    117   -369   -294   -249 
     -    -22  -6634  -7676   -894  -1115   -754  -1296      *      * 
   132    -56   -678   -606    -66   -829  -1328    -61   -447     67   -431     67   -240  -1399    159   -308    796   1810   -271   -972   -642   270
     -   -149   -500    233     43   -381    398    106   -626    210   -466   -720    275    394     48     96    360    117   -369   -294   -249 
     -   -155  -3363  -7676  -2320   -322   -668  -1431      *      * 
   133      0   -784   -545    -30  -1032  -1284    -77   -672    116   -901   -111   -211   2332    180   -266     76   -169   -463  -1103   -780   293
     -   -149   -499    233     43   -380    399    106   -626    210   -466   -720    275    394     45     96    359    117   -369   -293   -249 
     -   -266  -3758  -3403  -2609   -258   -701  -1378      *      * 
   134    154    -89  -1497   -952   -133  -1514   -304    607   -719    -32    650   -824  -1075   -492   -821   -588    135   2008   -440   -203   305
     -   -149   -500    233     43   -381    399    106   -626    210   -466   -720    275    394     45     96    359    117   -369   -294   -249 
     -    -23  -6528  -7570   -894  -1115   -931  -1073      *      * 
   135   -922   -856  -2263  -1820   -150  -2239  -1063    306  -1286   2451    624  -1649  -2281  -1226  -1313  -1423   -898     91   -992   -574   306
     -   -149   -500    233     43   -381    399    106   -626    210   -466   -720    275    394     45     96    359    117   -369   -294   -249 
     -    -44  -6528  -5705   -894  -1115   -765  -1281      *      * 
   136   -276   -708  -1021   -558   -869  -1365   -417   -435   -256   -276   -108   -599   2688   -264   -513   -483   -316    -73  -1204   -768   307
     -   -149   -500    233     43   -381    399    106   -626    210   -466   -720    275    394     45     96    359    117   -369   -294   -249 
     -    -23  -6569  -7611   -894  -1115   -777  -1263      *      * 
   137    352   -685   -982   -638  -1565  -1052   -645  -1165   -480  -1437   -663   -590   2911   -425   -769   -259    322   -797  -1703  -1372   308
     -   -149   -500    233     43   -381    399    106   -626    210   -466   -720    275    394     45     96    359    117   -369   -294   -249 
     -    -22  -6600  -7642   -894  -1115   -714  -1358      *      * 
   138   -553   -394  -2351  -1803   -495  -2111  -1025   1537  -1025   -138    365  -1566  -2139  -1270  -1490  -1219   -506   2550  -1054   -732   309
     -   -149   -500    233     43   -381    399    106   -626    210   -466   -720    275    394     45     96    359    117   -369   -294   -249 
     -    -22  -6635  -7677   -894  -1115   -754  -1296      *      * 
   139   -573   -610  -1893  -1444   -320  -1844   -785    116   -971   2279    389  -1273  -1981   -932  -1033   -692   -570     83   -925   -506   310
     -   -149   -500    233     43   -381    399    106   -626    210   -466   -720    275    394     45     96    359    117   -369   -294   -249 
     -    -22  -6635  -7677   -894  -1115   -754  -1296      *      * 
   140   -733   -612  -2448  -1989   -715  -2217  -1321    892  -1601    -84    125  -1754  -2325  -1497  -1653  -1396   -738   2916  -1372   -993   311
     -   -149   -500    233     43   -381    399    106   -626    210   -466   -720    275    394     45     96    359    117   -369   -294   -249 
     -    -22  -6635  -7677   -894  -1115   -754  -1296      *      * 
   141   -309   -880   -945   -826  -1553  -1154   -812  -1475   -577  -1696  -1017   -739   3303   -664   -769   -469   -532  -1098  -1749  -1286   312
     -   -149   -500    233     43   -381    399    106   -626    210   -466   -720    275    394     45     96    359    117   -369   -294   -249 
     -    -22  -6635  -7677   -894  -1115   -754  -1296      *      * 
   142  -1065  -1886  -1290   -468  -2437  -1845    -89  -1992   1533  -1890  -1111   -554  -1854    311   3015   -989   -522  -1724  -1798  -1582   313
     -   -149   -500    233     43   -381    399    106   -626    210   -466   -720    275    394     45     96    359    117   -369   -294   -249 
     -    -22  -6635  -7677   -894  -1115   -754  -1296      *      * 
   143   -266  -1368   -187    317  -1612  -1252   3154  -1304    443  -1389   -539    762   -971    792     -5     75   -206   -731  -1591  -1052   314
     -   -149   -500    233     43   -381    399    106   -626    210   -466   -720    275    394     45     96    359    117   -369   -294   -249 
     -    -22  -6635  -7677   -894  -1115   -754  -1296      *      * 
   144   -154  -1014   -413    128  -1205  -1282    -22   -839    247   -500   -233    244   -996    308    -14   1193   1366   -598  -1347   -868   315
     -   -149   -500    233     43   -381    399    106   -626    210   -466   -720    275    394     45     96    359    117   -369   -294   -249 
     -    -53  -6635  -5277   -894  -1115   -754  -1296      *      * 
   145   -395  -1763    798   2256  -2093   -629     15  -1856    324  -1842   -942    171   -922    435   -206     94   -351  -1440  -1931  -1326   316
     -   -149   -500    233     43   -381    399    106   -626    210   -466   -720    275    394     45     96    359    117   -369   -294   -249 
     -    -22  -6605  -7647   -894  -1115   -718  -1350      *      * 
   146   -203   -184  -1705   -818   1175  -1627   -441   1520   -875     62    606   -558   -328   -641   -661   -489    200    515   -603    883   317
     -   -149   -500    233     43   -381    399    106   -626    210   -466   -720    275    394     45     96    359    117   -369   -294   -249 
     -    -22  -6635  -7677   -894  -1115   -754  -1296      *      * 
   147     22   -717   -672     13   -792  -1388   -113    156     12    447     94   1173    502    108   -362    -91   -145     47  -1065   -638   318
     -   -149   -500    233     43   -381    399    106   -626    210   -466   -720    275    394     45     96    359    117   -369   -294   -249 
     -    -48  -6635  -5467   -894  -1115   -754  -1296      *      * 
   148    312  -1049   -376    158  -1318   -889    -21   -965    263  -1130   -322    -74   1516    698   -179     81    936   -491  -1424   -935   319
     -   -148   -500    233     43   -381    399    106   -626    210   -466   -720    275    394     45     96    359    117   -369   -294   -249 
     -   -204  -3457  -4610   -587  -1582   -800  -1232      *      * 
   149   -219  -1615    523   1625  -1951   -717    277  -1707    637  -1673   -747    201  -1261   1474    192    252   -159  -1278  -1772  -1160   322
     -   -149   -500    233     43   -381    399    106   -626    210   -466   -720    275    394     45     96    359    117   -369   -294   -249 
     -    -47  -6556  -5529   -894  -1115   -887  -1122      *      * 
   150   -176   -443   -984   -198    899  -1452   1862    -46   -252    732    358   -198  -1517   -121   -231   -260   -114     84   -805    245   323
     -   -149   -500    233     43   -381    399    106   -626    210   -466   -720    275    394     45     96    359    117   -369   -294   -249 
     -    -23  -6532  -7575   -894  -1115   -854  -1163      *      * 
   151   -211  -1216    281    236  -1680  -1141    -66  -1374    231  -1482   -634     -9   1643    310   -234   1367   -104  -1016  -1677  -1165   324
     -   -149   -500    233     43   -381    399    106   -626    210   -466   -720    275    394     45     96    359    117   -369   -294   -249 
     -    -48  -6557  -5487   -894  -1115   -886  -1124      *      * 
   152   -167   -346  -1146   -580   -361  -1486    378    421   -398    646   1165   -612    797    232   -638    -68   -106    569   -741   -371   325
     -   -149   -500    233     43   -381    399    106   -626    210   -466   -720    275    394     45     96    359    117   -369   -294   -249 
     -    -23  -6532  -7575   -894  -1115   -854  -1163      *      * 
   153   -486   -368  -2202  -1625   -152  -1973   -807    862  -1316   1987   1072  -1404  -1978  -1044  -1319  -1056    104    462   -788   -506   326
     -   -149   -500    233     43   -381    399    106   -626    210   -466   -720    275    394     45     96    359    117   -369   -294   -249 
     -    -85  -6557  -4420   -894  -1115   -886  -1124      *      * 
   154    593  -1263   1543    387  -1486  -1187    510  -1169    470  -1268   -420    107   -264    526     -7   -124   -110   -457  -1499    -75   327
     -   -149   -500    233     43   -381    399    106   -626    210   -466   -720    275    394     45     96    359    117   -369   -294   -249 
     -    -35  -6496  -6251   -894  -1115   -942  -1061      *      * 
   155   -172  -1530   1553    512  -1278   -842    194  -1594    978  -1579   -661    352   -795   1146    214    -64    214  -1181  -1699  -1096   328
     -   -149   -500    233     43   -381    399    106   -626    210   -466   -720    275    394     45     96    359    117   -369   -294   -249 
     -    -24  -6498  -7540   -894  -1115   -814  -1213      *      * 
   156   -162    296  -2099  -1521   1810  -1727    650    507  -1210    240    641   -889  -1769   -899  -1162   -803   -202    410   1117   2082   329
     -   -149   -500    233     43   -381    399    106   -626    210   -466   -720    275    394     45     96    359    117   -369   -294   -249 
     -   -109  -6557  -4013   -894  -1115   -886  -1124      *      * 
   157   -161  -1486    300    504  -1797   -712    196  -1532    591  -1532   -622    618   -893    807   1095    685    703  -1132  -1666  -1071   330
     -   -149   -500    233     43   -381    399    106   -626    210   -466   -720    275    394     45     96    359    117   -369   -294   -249 
     -   -205  -6473  -3045   -894  -1115  -1009   -991      *      * 
   158   -122  -1384    362    531  -1668   -933   1871  -1387    601  -1192   -527   1419   -962    708    109    177    125  -1015  -1578   -997   331
     -   -149   -500    233     43   -381    399    106   -626    210   -466   -720    275    394     45     96    359    117   -369   -294   -249 
     -   -424  -6296  -2047   -894  -1115  -1221   -809      *      * 
   159    255   -463   -249     61   -542   -646     87    139    194    232    336   -103   -884    294   -170     35    499    108   -825   -405   332
     -   -149   -500    233     43   -381    399    106   -626    210   -466   -720    275    394     45     96    359    117   -369   -294   -249 
     -    -76  -5908  -4837   -894  -1115  -1537   -609      *      * 
   160    129   -746   -201    470   -897   -380    430   -236    451   -578     58    105  -1171    515     30    820    141   -299  -1064   -593   333
     -   -149   -500    233     43   -381    399    106   -626    210   -466   -720    276    394     45     96    359    117   -369   -294   -249 
     -   -622  -1847  -3787   -299  -2419  -1339   -726      *      * 
   161    -17  -1064    -40    636  -1277  -1048   1419   -946    644   -639    177    524   -928   1071    380     18    225   -651  -1300   -771   335
     -   -149   -500    233     43   -381    399    106   -626    210   -466   -720    275    394     45     96    359    117   -369   -294   -249 
     -    -36  -5909  -6951   -894  -1115  -1525   -616      *      * 
   162    -16  -1067    223    522  -1281  -1034    879   -957    611   -822   -232   1240  -1128    663    144    404     89   -407  -1311   -776   336
     -   -149   -500    233     43   -381    399    106   -626    210   -466   -720    275    394     45     96    359    117   -369   -294   -249 
     -    -36  -5915  -6957   -894  -1115  -1210   -817      *      * 
   163    -71  -1258     94   1458  -1520   -725    638  -1221    622  -1137   -411    261   -726    673    139    154    504   -877  -1472   -909   337
     -   -149   -500    233     43   -381    399    106   -626    210   -466   -720    275    394     45     96    359    117   -369   -294   -249 
     -    -32  -6097  -7139   -894  -1115  -1214   -814      *      * 
   164    -87   -917   -240    297  -1062  -1159   1148   -712    430   -613   -100    744   1087    476      5   -116    -28    -52  -1199   -707   338
     -   -149   -500    233     43   -381    399    106   -626    210   -466   -720    275    394     45     96    359    117   -369   -294   -249 
     -    -30  -6189  -7231   -894  -1115   -546  -1665      *      * 
   165   -192  -1039   -349    200  -1190  -1274   1454   -315    313   -325   -208    316  -1235    657   -128   1193    273   -588  -1324   -833   339
     -   -149   -500    233     43   -381    399    106   -626    210   -466   -720    275    394     45     96    359    117   -369   -294   -249 
     -    -22  -6586  -7628   -894  -1115   -763  -1284      *      * 
   166   -570   -362  -2605  -2035   -278  -2158  -1043   2206  -1713    320   2630  -1696  -2151  -1389  -1632  -1265   -512   1221   -915   -630   340
     -   -149   -500    233     43   -381    399    106   -626    210   -466   -720    275    394     45     96    359    117   -369   -294   -249 
     -    -22  -6612  -7654   -894  -1115   -795  -1240      *      * 
   167   -434  -1097   -535   -322  -1548  -1274   -433  -1357    -41  -1516   -788   -430   3024    233   -290   -517   -521  -1054  -1649  -1202   341
     -   -149   -500    233     43   -381    399    106   -626    210   -466   -720    275    394     45     96    359    117   -369   -294   -249 
     -    -22  -6612  -7654   -894  -1115   -795  -1240      *      * 
   168   -202  -1512    -90   1622  -1813  -1186   1414  -1543    661  -1030   -646    432   -682    924     52     15   -140   -863  -1693   -578   342
     -   -149   -500    233     43   -381    399    106   -626    210   -466   -720    275    394     45     96    359    117   -369   -294   -249 
     -    -22  -6612  -7654   -894  -1115   -795  -1240      *      * 
   169   -563  -1454   -225      0  -1775  -1331   -234  -1644    245  -1731   -944   3128  -1584     94    207   -539   -573  -1316  -1742  -1241   343
     -   -149   -500    233     43   -381    399    106   -626    210   -466   -720    275    394     45     96    359    117   -369   -294   -249 
     -    -22  -6612  -7654   -894  -1115   -795  -1240      *      * 
   170   1079   -921   -241     56  -1126  -1277    -65   -745    167   -954   -177     88  -1397    240   -127   -259   1648   -184  -1300   -838   344
     -   -149   -500    233     43   -381    399    106   -626    210   -466   -720    275    394     45     96    359    117   -369   -294   -249 
     -    -22  -6612  -7654   -894  -1115   -795  -1240      *      * 
   171    -68  -1440    178    532  -1715  -1198    128  -1200    501  -1469   -585   1648  -1290    704     10    226   1144   -914  -1644  -1069   345
     -   -149   -500    233     43   -381    399    106   -626    210   -466   -720    275    394     45     96    359    117   -369   -294   -249 
     -    -22  -6612  -7654   -894  -1115   -795  -1240      *      * 
   172  -1108   -843  -2657  -2248   2968  -2391   -203   -154  -1920     90    -32  -1644  -2379  -1450  -1792  -1513  -1035   -375    303   2780   346
     -   -149   -500    233     43   -381    399    106   -626    210   -466   -720    276    394     45     96    359    117   -369   -294   -249 
     -   -267  -2855  -5018   -339  -2257   -764  -1283      *      * 
   173    150  -1305    -10    259  -1568  -1228    434  -1229    259  -1352   -542    403   2174    447   -203   -114   -248   -588  -1676  -1095   348
     -   -149   -500    233     43   -380    399    106   -626    210   -466   -720    276    394     45     96    359    117   -369   -294   -249 
     -   -197  -3363  -5026  -1813   -483   -721  -1346      *      * 
   174   1127  -1590   1037    683  -1867  -1189    122  -1587    599  -1589   -699    418  -1298    562    275    241   -118   -706  -1805  -1147   354
     -   -149   -500    233     43   -381    399    106   -626    210   -466   -720    275    394     45     96    359    117   -369   -294   -249 
     -    -22  -6590  -7632   -894  -1115   -833  -1189      *      * 
   175   -245  -1519    129    512  -1859   1137      5  -1563    345  -1607   -746    501  -1357    421     31   1048    346  -1182  -1857  -1219   355
     -   -149   -500    233     43   -381    399    106   -626    210   -466   -720    275    394     45     96    359    117   -369   -294   -249 
     -    -22  -6590  -7632   -894  -1115   -833  -1189      *      * 
   176   -202    -96  -2143  -1534   1603  -1264    -44   1600  -1211    536    704   -875  -1754   -907  -1151   -518   -142    630   -525    359   356
     -   -149   -500    233     43   -381    399    106   -626    210   -466   -720    275    394     45     96    359    117   -369   -294   -249 
     -    -22  -6590  -7632   -894  -1115   -833  -1189      *      * 
   177   -166  -1615    133   1444  -1596  -1178    310  -1648    571  -1580   -173    611   -215   1291    278    122    131   -923  -1812  -1143   357
     -   -149   -500    233     43   -381    399    106   -626    210   -466   -720    275    394     45     96    359    117   -369   -294   -249 
     -    -22  -6590  -7632   -894  -1115   -833  -1189      *      * 
   178    -52  -1476   -128    475  -1721  -1215    692  -1018    505  -1459   -593    401   1450   1453    123     54     19  -1058  -1709  -1084   358
     -   -149   -500    233     43   -381    399    106   -626    210   -466   -720    275    394     45     96    359    117   -369   -294   -249 
     -    -56  -6590  -5174   -894  -1115   -833  -1189      *      * 
   179   -177  -1438   -133    354  -1687  -1103    972  -1370    468  -1150   -588    161   1526   1628     15     80   -172  -1032  -1699  -1093   359
     -   -149   -500    233     43   -381    399    106   -626    210   -466   -720    275    394     45     96    359    117   -369   -294   -249 
     -    -23  -6557  -7599   -894  -1115   -886  -1124      *      * 
   180   -151  -1451   -119    534  -1691  -1178    747   -838    517  -1111   -563   1094    269    988     29    877   -130   -877  -1685  -1056   360
     -   -149   -500    233     43   -381    399    106   -626    210   -466   -720    275    394     45     96    359    117   -369   -294   -249 
     -    -23  -6557  -7599   -894  -1115   -886  -1124      *      * 
   181   -149    544   -242    309  -1392   -844    584  -1044    409   -968   -152   1714   -714    780    -24    288    147   -761  -1505   -198   361
     -   -149   -500    233     43   -381    399    106   -626    210   -466   -720    275    394     45     96    359    117   -369   -294   -249 
     -  -1625  -4294   -679   -595  -1565   -886  -1124      *      * 
   182     -6   -372   -534    139   -412  -1108   -121    944    112     52    451   -259  -1330     70   -144   -278    -17    958   -969   -475   363
     -   -149   -500    233     43   -381    399    106   -626    210   -466   -720    275    394     45     96    359    117   -369   -294   -249 
     -   -327  -2590  -4775   -541  -1678  -1798   -489      *      * 
   183    433   -154   -266     12   -739    156    -10   -276    192   -626    770     23   -936    193    -71    560    278      4  -1067   -570   365
     -   -149   -500    233     43   -381    399    106   -626    210   -466   -720    275    394     45     96    359    117   -369   -294   -249 
     -   -358  -2275  -6236   -952  -1049  -1823   -479      *      * 
   184    121   -446   -267    142   -624   -182    151    -89    653   -146    498     24  -1124    393    236    -28    122     82   -939   -444   368
     -   -149   -500    233     43   -381    399    106   -626    210   -466   -720    275    394     45     96    359    117   -369   -294   -249 
     -    -58  -5226  -6268   -894  -1115  -1802   -488      *      * 
   185    119   -711    394    514  -1235     -8    185   -928    536  -1073   -338    323   -287   1290    212     87     44   -594  -1357   -826   369
     -   -149   -500    233     43   -381    399    106   -626    210   -466   -720    275    394     45     96    359    117   -369   -294   -249 
     -    -57  -5266  -6308   -894  -1115  -1696   -532      *      * 
   186    127   -578   -143    319   -801   -328    216   -384    507   -481    275    446  -1093    771    151     35    301     54  -1034   -537   370
     -   -149   -500    233     43   -381    399    106   -626    210   -466   -720    275    394     45     96    359    117   -369   -294   -249 
     -    -52  -5383  -6426   -894  -1115  -1726   -519      *      * 
   187    108   -809    375    542  -1358    -37    168  -1034    467  -1166   -382    521   -809   1142     74    638     46   -675  -1468   -911   371
     -   -149   -500    233     43   -381    399    106   -626    210   -466   -720    275    394     45     96    359    117   -369   -294   -249 
     -    -50  -5436  -6478   -894  -1115  -1055   -947      *      * 
   188     98  -1131    -32    488  -1357   -404   1536  -1022    582  -1125   -295    267   -767   1120    116    317    316   -439  -1432   -843   372
     -   -149   -500    233     43   -381    399    106   -626    210   -466   -720    275    394     45     96    359    117   -369   -294   -249 
     -    -34  -6005  -7047   -894  -1115  -1386   -696      *      * 
   189    423   -725   -348    186   -919   -811    330   -299    305   -534     18    -14    751    393   -104    557     84   -220  -1161   -659   373
     -   -149   -500    233     43   -381    399    106   -626    210   -466   -720    275    394     45     96    359    117   -369   -294   -249 
     -    -33  -6048  -7091   -894  -1115  -1406   -683      *      * 
   190    128   -306   -862   -296   1416   -995    469    308   -129   -110    511    -98  -1180    276   -413   -151    139    368   -709    -13   374
     -   -149   -500    233     43   -381    399    106   -626    210   -466   -720    275    394     45     96    359    117   -369   -294   -249 
     -    -32  -6065  -7107   -894  -1115  -1427   -671      *      * 
   191     79   -612   -480     10  -1045   -551    -77   -297    132   -663   -115   -118   1366    207   -250    688    444   -366  -1293   -809   375
     -   -149   -500    233     43   -381    399    106   -626    210   -466   -720    276    394     45     96    359    117   -369   -294   -249 
     -  -1229   -821  -7107   -154  -3303  -1427   -671      *      * 
   192    -68   -942   -165    260  -1263  -1048     59   -910    396   -730   -294    348  -1245    871      5   1532     -3   -496  -1415   -874   377
     -   -149   -500    233     43   -381    399    106   -626    210   -466   -720    275    394     45     96    359    117   -369   -294   -249 
     -   -623  -6065  -1574   -894  -1115  -1392   -692      *      * 
   193    248   -494   -340    200   -252  -1079    183    -47    360   -210    328     19  -1030    865     -7    310    133     30   -848   -152   378
     -   -149   -500    233     43   -381    399    106   -626    210   -466   -720    275    394     45     96    359    118   -369   -294   -249 
     -   -680  -1453  -6558   -293  -2445   -932  -1071      *      * 
   194   -142  -1065    -81    493  -1317  -1107     79   -779    425  -1102   -319     76   1757    829     21     91   -114   -468  -1450   -903   380
     -   -149   -500    233     43   -381    399    106   -626    210   -466   -720    275    394     45     96    359    117   -369   -294   -249 
     -    -31  -6131  -7173   -894  -1115  -1374   -703      *      * 
   195    206  -1297    229    535  -1530   -679    250   -907    626  -1276   -218    779   -755   1102    277    531     69   -507  -1540   -917   381
     -   -149   -500    233     43   -381    399    106   -626    210   -466   -720    275    394     45     96    359    117   -369   -294   -249 
     -    -31  -6131  -7173   -894  -1115  -1374   -703      *      * 
   196    -29  -1047   -151    389  -1213  -1125    892   -856    503   -705    283    524   -774    691     53   1074    139   -588  -1347   -787   382
     -   -149   -500    233     43   -381    399    106   -626    210   -466   -720    275    394     45     96    359    117   -369   -294   -249 
     -    -31  -6131  -7173   -894  -1115  -1338   -727      *      * 
   197    255   -803   -329    319   -719   -859    108   -144    340   -556    458     96    -11    840    -83    525      1    -38  -1141   -631   383
     -   -149   -500    233     43   -381    399    106   -626    210   -466   -720    275    394     46     96    359    117   -369   -294   -249 
     -   -479  -2658  -3012  -1377   -701  -1012   -988      *      * 
   198   -228   -277  -1476   -917   1242  -1133    370    173   -689     54    525   -798  -1640    302   -827   -620   -166    476    848   2208   387
     -   -149   -500    233     43   -381    399    106   -626    210   -466   -719    275    394     46     96    359    117   -369   -294   -249 
     -   -566  -1881  -4233   -976  -1024  -1261   -779      *      * 
   199     87   -999   -172    492  -1173   -974    157   -358    463   -903   -169    106    886    865     15    470    142   -459  -1328   -776   390
     -   -149   -500    233     43   -381    399    106   -626    210   -466   -720    275    394     45     96    359    117   -369   -294   -249 
     -    -31  -6134  -7176   -894  -1115  -1372   -705      *      * 
   200    -88  -1413    251    577  -1683   -924    256  -1394    648  -1130   -527    976    167   1308    342    314    151  -1010  -1637   -990   391
     -   -149   -500    233     43   -381    399    106   -626    210   -466   -720    275    394     45     96    359    117   -369   -294   -249 
     -    -31  -6134  -7176   -894  -1115  -1372   -705      *      * 
   201    -63  -1087    346    369  -1572   -971     27  -1246    312  -1209   -535    417   -588    404   -156   1632    350   -878  -1661  -1074   392
     -   -149   -500    233     43   -381    399    106   -626    210   -466   -720    275    394     45     96    359    117   -369   -294   -249 
     -    -31  -6134  -7176   -894  -1115  -1372   -705      *      * 
   202    466   -168   -465    234  -1287   -913   -147   -907     85  -1112   -326   -125   1780    163   -308    501    376   -567  -1490   -995   393
     -   -149   -499    233     43   -380    399    105   -627    210   -466   -719    275    394     45     96    360    117   -369   -295   -248 
     -   -810  -1242  -7176  -1691   -535  -1191   -832      *      * 
   203    298    215     26    456  -1152   -910    149   -592    529   -948     39    509  -1053    509     -7    834     86   -316  -1315   -267   399
     -   -149   -500    233     43   -381    399    106   -626    210   -466   -720    275    394     45     96    359    117   -369   -294   -249 
     -    -29  -6220  -7262   -894  -1115  -1295   -755      *      * 
   204    190   -453   -333    201  -1252   -702     26   -642    306  -1057   -258    842   -465    375   -132    924    908   -481  -1419   -884   400
     -   -149   -500    233     43   -381    399    106   -626    210   -466   -720    275    394     45     96    359    117   -369   -294   -249 
     -    -37  -6220  -6361   -894  -1115  -1295   -755      *      * 
   205    233   -346   -294    318   -840   -622     67   -251    273   -195    485    188  -1303    554   -138    630    158    108  -1105   -608   401
     -   -149   -500    233     43   -381    399    106   -626    210   -466   -720    275    394     45     96    359    117   -369   -294   -249 
     -    -63  -6212  -5106   -894  -1115  -1200   -824      *      * 
   206    107   -275   -273    272  -1157     22     95   -648    556   -960   -168     37   -990    650    -60    774    804   -427  -1333   -794   402
     -   -149   -500    233     43   -381    399    106   -626    210   -466   -720    275    394     45     96    359    117   -369   -294   -249 
     -    -29  -6226  -7268   -894  -1115  -1290   -759      *      * 
   207    202   -290  -1048   -480    724  -1402     47    307   -296    -68    524   -518  -1471    396   -542      5    195    268   -670   1743   403
     -   -149   -500    233     43   -381    398    106   -626    210   -466   -720    275    394     46     96    359    117   -369   -294   -249 
     -   -529  -1767  -6279   -978  -1022  -1054   -948      *      * 
   208     40  -1328    187    599  -1587  -1124    442  -1287    657  -1347   -477    318   1583    743    169     -8    -81   -822  -1536   -975   406
     -   -149   -500    233     43   -381    399    106   -626    210   -466   -720    275    394     45     96    359    117   -369   -294   -249 
     -    -27  -6324  -7366   -894  -1115   -662  -1442      *      * 
   209    -38  -1394    177    514  -1657   -790   1379  -1362    519  -1207     26    667  -1091    910     31    324    260  -1010  -1601   1083   407
     -   -149   -500    233     43   -381    399    106   -626    210   -466   -720    275    394     45     96    359    117   -369   -294   -249 
     -    -23  -6561  -7603   -894  -1115   -778  -1262      *      * 
   210    -63   -887   -474    190  -1000  -1175    -22    813    194   -832     95    279   -939    431   -132   1264    -12   -412  -1202   -529   408
     -   -149   -500    233     43   -381    399    106   -626    210   -466   -720    275    394     45     96    359    117   -369   -294   -249 
     -    -49  -6597  -5429   -894  -1115   -821  -1204      *      * 
   211     23   -966   -400    281   -722  -1288      6   -732    372   -929   -149    -91   1914    549   -160   -245    211   -215  -1271   -797   409
     -   -149   -500    233     43   -380    399    105   -626    210   -466   -719    275    394     46     96    359    117   -369   -295   -249 
     -  -1111  -2632  -1412  -1564   -596   -789  -1248      *      * 
   212     52  -1053    263    477  -1252    -72    242   -906    574   -933    261    249   -957    628    453    326    573   -523  -1358   -780   418
     -   -149   -500    233     43   -381    399    106   -626    210   -466   -720    275    394     45     96    359    117   -369   -294   -249 
     -    -35  -5944  -6986   -894  -1115  -1155   -860      *      * 
   213    105   -655   -190     93   -121  -1114     47     70    214   -569    169   -100   -801    303   -179   1011    434   -142  -1026   -142   419
     -   -149   -500    233     43   -381    399    106   -626    210   -466   -720    275    394     45     96    359    117   -369   -294   -249 
     -    -31  -6144  -7186   -894  -1115  -1216   -812      *      * 
   214    -79   -833   -339    216   -161  -1203    507   -403    395   -751    410    173  -1038    705     -1   1121    145   -224  -1167   -477   420
     -   -149   -500    233     43   -381    399    106   -626    210   -466   -720    275    394     45     96    359    117   -369   -294   -249 
     -    -29  -6213  -7255   -894  -1115  -1278   -767      *      * 
   215    -44  -1127    338    393  -1401   -499    137   -811    517  -1179   -352    131   -588    527     -5   1268    188   -374  -1495   -913   421
     -   -149   -500    233     43   -381    399    106   -626    210   -466   -720    275    394     45     96    359    117   -369   -294   -249 
     -    -67  -6223  -4975   -894  -1115  -1235   -798      *      * 
   216     46  -1428    595    902  -1693    -67    231  -1109    611  -1424   -543    483  -1186    732    112    654    132   -677  -1656  -1008   422
     -   -149   -500    233     43   -381    399    106   -626    210   -466   -720    275    394     45     96    359    117   -369   -294   -249 
     -    -29  -6212  -7254   -894  -1115  -1132   -879      *      * 
   217    309   -504   -740   -185   -397  -1324    -90   -119    -35   -152    304   -208   1323    180   -368   -126    -41    553   -906    -35   423
     -   -149   -500    233     43   -381    399    106   -626    210   -466   -720    275    394     45     96    359    117   -369   -294   -249 
     -    -28  -6289  -7331   -894  -1115  -1227   -804      *      * 
   218     14  -1077   -196    614  -1230    757    135   -499    448   -686   -219    822  -1265    648     -5     32    -52   -608   -381   -815   424
     -   -149   -500    233     43   -381    399    106   -626    210   -466   -720    275    394     45     96    359    117   -369   -294   -249 
     -    -28  -6289  -7331   -894  -1115  -1227   -804      *      * 
   219    129   -744   -512     76   -963  -1185    -46   -245    177   -703    -36   -151  -1337    236     58   1575    332    -92  -1223   -737   425
     -   -149   -500    233     43   -381    399    106   -626    210   -466   -720    275    394     45     96    359    117   -369   -294   -249 
     -    -67  -6289  -4931   -894  -1115  -1227   -804      *      * 
   220     31   -693   -371     72   -486   -913     26   -358    197   -598    295    119   1374    283    -45     -6    -26    108    129   -364   426
     -   -149   -499    233     43   -381    399    106   -626    210   -466   -720    275    394     45     96    359    117   -369   -294   -249 
     -   -520  -2149  -3696   -287  -2470   -992  -1008      *      * 
   221    -65   -138  -1130   -580   1031   -859     69    240   -388    162    926   -566  -1426     36   -588    255      0    402   -486   1240   428
     -   -149   -500    233     43   -381    399    106   -626    210   -466   -720    275    394     45     96    359    117   -369   -294   -249 
     -    -28  -6276  -7319   -894  -1115  -1155   -860      *      * 
   222     40  -1247    249    536  -1333   -722    782  -1335    626  -1263   -459    505   -976   1481    271    593    137   -857  -1375   -931   429
     -   -149   -500    233     43   -381    399    106   -626    210   -466   -720    275    394     45     96    359    117   -369   -294   -249 
     -    -27  -6313  -7355   -894  -1115  -1202   -823      *      * 
   223     -5      2  -1556  -1000     96  -1472    546   1353   -751    550   1360   -830   -915   -505   -817   -238     -7    769   -369   -108   430
     -   -149   -500    233     43   -381    399    106   -626    210   -466   -720    275    394     45     96    359    117   -369   -294   -249 
     -    -27  -6313  -7355   -894  -1115  -1202   -823      *      * 
   224     44    104   -734   -189   -327  -1299    -35     92    -41    -43    383   -303   1390     84   -357     35    289     79   -692   -385   431
     -   -149   -500    233     43   -381    399    106   -626    210   -466   -720    275    394     45     96    359    117   -369   -294   -249 
     -    -86  -6313  -4461   -894  -1115  -1202   -823      *      * 
   225    819   -800   -182    307  -1011   -573    176   -669    413   -860    -41    717   -525    487    -20    -37    273     75  -1020   -664   432
     -   -149   -500    233     43   -381    399    106   -626    210   -466   -720    275    394     45     96    359    118   -369   -294   -249 
     -   -553  -2058  -3673   -274  -2533   -558  -1641      *      * 
   226   -155  -1310   1059   1591  -1716   -594    235  -1497    602  -1517   -475    220  -1180    646    104    189    -88  -1115  -1387  -1005   434
     -   -149   -500    233     43   -381    399    106   -626    210   -466   -720    275    394     45     96    359    117   -369   -294   -249 
     -    -24  -6521  -7563   -894  -1115   -955  -1047      *      * 
   227    -93   -619   -574    -41   -796  -1277    -26   -414    103   -672     98   -186  -1354    188   -263    128   2103   -241   -913   -607   435
     -   -149   -500    233     43   -381    399    106   -626    210   -466   -720    275    394     45     96    359    117   -369   -294   -249 
     -    -60  -6310  -5138  -1131   -880   -687  -1400      *      * 
   228   -195   -817   -443     89  -1004  -1279    454   -654    239   -796    -74   -119   2150    294   -156     42   -133   -449  -1060   -721   450
     -   -149   -500    233     43   -381    399    106   -626    210   -466   -720    275    394     45     96    359    117   -369   -294   -249 
     -    -22  -6589  -7632   -894  -1115   -848  -1170      *      * 
   229     12   -735   -523     -7   -963   -998    -41   -602    143   -835    -48   -187   2288    207   -233   -259   -140   -401  -1035   -722   451
     -   -149   -500    233     43   -381    399    106   -626    210   -466   -720    275    394     45     96    360    117   -369   -294   -249 
     -   -156  -4729  -3944  -1549   -603   -779  -1261      *      * 
   230   -337   -995   -577   -283  -1227  -1264    154  -1055    -39  -1052   -543   -387   2808   -116   -316   -444    -67   -793  -1490   -812   476
     -   -149   -500    233     43   -381    399    106   -626    210   -466   -720    275    394     45     96    359    117   -369   -294   -249 
     -    -23  -6525  -7567   -894  -1115   -948  -1054      *      * 
   231    770   -992   -375    154  -1258   1093    -20   -891    260  -1065     55    -74     90    575   -177   -118     68   -628  -1425   -659   477
     -   -149   -500    233     43   -381    399    106   -626    210   -466   -720    275    394     45     96    359    117   -369   -294   -249 
     -    -23  -6525  -7567   -894  -1115   -948  -1054      *      * 
   232  -2231  -1757  -3020  -2887   1818  -3056    427  -1511  -2537  -1219  -1034  -1925  -3007  -1876  -2335  -2232  -2108  -1315    727   4192   478
     -   -149   -500    233     43   -381    399    106   -626    210   -466   -720    275    394     45     96    359    117   -369   -294   -249 
     -   -387  -6525  -2155   -894  -1115   -948  -1054      *      * 
   233    -63   -194  -1202   -627   -175  -1422    575   1096   -409    355   1908    -15  -1489   -248   -603    -39     -3    383   -614   -219   479
     -   -149   -500    233     43   -381    399    106   -626    210   -466   -719    275    394     45     96    359    117   -369   -294   -249 
     -  -1332  -3289   -998  -1584   -585   -803  -1228      *      * 
   234     61   -468   -406    296   -553  -1111    141   -131    293   -108   1182    -33   -480    369    -70    305    356     40   -843   -398   484
     -   -149   -500    233     43   -381    399    106   -626    210   -466   -720    275    394     45     96    359    117   -369   -294   -249 
     -    -42  -5684  -6726   -894  -1115  -1616   -570      *      * 
   235    546   -361   -300    -25  -1231   -452   -155   -865     43  -1101   -323    -47   1799    103   -280    414    141   -472  -1391   -977   485
     -   -149   -500    233     43   -381    399    106   -626    210   -466   -720    275    394     45     96    359    117   -369   -294   -249 
     -   -177  -3237  -6761   -943  -1060   -383  -2099      *      * 
   236     53   -926   -338    202  -1141  -1248     66   -682    308   -989   -167     18    613    527   -127   1231    433   -325  -1144   -786   488
     -   -149   -500    233     43   -381    399    106   -626    210   -466   -720    275    394     45     96    359    117   -369   -294   -249 
     -    -22  -6621  -7663   -894  -1115   -750  -1303      *      * 
   237     55  -1341    250   1820  -1744   -838    457  -1507    551  -1531   -592    214   -775    653    224    -93    155  -1094   -386  -1045   489
     -   -149   -500    233     43   -381    399    106   -626    210   -466   -720    275    394     45     96    359    117   -369   -294   -249 
     -    -22  -6636  -7678   -894  -1115   -768  -1277      *      * 
   238      0  -1411   1875    909  -1804   -932    184  -1580    552  -1589   -639    442  -1233    735     56     69   -139  -1188  -1505  -1075   490
     -   -149   -500    233     43   -381    399    106   -626    210   -466   -720    275    394     45     96    359    117   -369   -294   -249 
     -    -22  -6636  -7678   -894  -1115   -768  -1277      *      * 
   239    -28  -1216    104    506  -1525   1052    148  -1246    478  -1170     18    205   -401    834     17    148    130   -675  -1362   -959   491
     -   -149   -500    233     43   -381    399    106   -626    210   -466   -720    275    394     45     96    359    117   -369   -294   -249 
     -    -22  -6636  -7678   -894  -1115   -768  -1277      *      * 
   240   -133     14    636   1262  -1124  -1180    160   -924    663  -1259    725    343   -455    710     73    -35     44   -725  -1394   -984   492
     -   -149   -500    233     43   -381    399    106   -626    210   -466   -720    275    394     45     96    359    117   -369   -294   -249 
     -    -22  -6636  -7678   -894  -1115   -768  -1277      *      * 
   241    194   -984   -302    271   -737   -335     80   -572    408  -1053   -219    443    119    473   -104    195   1176   -519  -1187   -821   493
     -   -149   -500    233     43   -381    399    106   -626    210   -466   -720    275    394     45     96    359    117   -369   -294   -249 
     -    -34  -6636  -6263   -894  -1115   -768  -1277      *      * 
   242   -110  -1002   -171    380  -1235   -976    164   -466    359   -694    573    468  -1258   1096    -88   1006     85   -192  -1200   -830   494
     -   -149   -500    233     43   -381    399    106   -626    210   -466   -720    275    394     45     96    359    117   -369   -294   -249 
     -    -22  -6624  -7666   -894  -1115   -789  -1247      *      * 
   243     17  -1344   1690    576   -986  -1055    282  -1466    589  -1327   -568    479  -1012    852    145    138   -121   -793  -1455  -1030   495
     -   -149   -500    233     43   -381    399    106   -626    210   -466   -720    275    394     45     96    359    117   -369   -294   -249 
     -    -38  -6624  -5966   -894  -1115   -789  -1247      *      * 
   244     15   -521   -125    414   -957      7   1322  -1299    506  -1376   -472    595   -643   1530     27    394    -83   -963  -1381   -972   496
     -   -149   -500    233     43   -381    399    106   -626    210   -466   -720    275    394     45     96    359    117   -369   -294   -249 
     -   -880  -6608  -1164   -894  -1115   -817  -1210      *      * 
   245   -110   -933   -121    262  -1111  -1042    124   -261    573   -924   -232     64  -1239   2160    266    164    -98   -520  -1294   -741   497
     -   -149   -500    233     43   -381    399    106   -626    210   -466   -720    275    394     45     96    359    117   -369   -294   -249 
     -    -40  -5768  -6810   -894  -1115  -1605   -575      *      * 
   246   -202    211  -1269  -1044    -33  -1665   -505   1010   -807    855   2372   -962  -1694   -596   -933   -717   -146    920   -698   -344   498
     -   -149   -500    233     43   -381    399    106   -626    210   -466   -720    275    394     45     96    359    117   -369   -294   -249 
     -    -39  -5782  -6824   -894  -1115   -428  -1962      *      * 
   247    -27  -1208   -138    400  -1510   -629    192  -1132    494  -1335   -439   1717    -25    549    138    429    332   -926  -1355   -951   499
     -   -149   -500    233     43   -381    399    106   -626    210   -466   -720    275    394     45     96    359    117   -369   -294   -249 
     -    -22  -6595  -7637   -894  -1115   -774  -1269      *      * 
   248    124   -330    620    740  -1809  -1145    987  -1426    680  -1411   -633    457   -593   1730    272    -19   -119  -1188  -1503  -1066   500
     -   -149   -500    233     43   -381    399    106   -626    210   -466   -720    275    394     45     96    359    117   -369   -294   -249 
     -    -22  -6617  -7659   -894  -1115   -801  -1231      *      * 
   249   -111  -1258    -45    449  -1588  -1066    166  -1321    508  -1393   -486   1069    602    625    141    959    195   -777  -1392   -981   501
     -   -149   -500    233     43   -381    399    106   -626    210   -466   -720    275    394     45     96    359    117   -369   -294   -249 
     -    -22  -6617  -7659   -894  -1115   -801  -1231      *      * 
   250    -12    -84  -1646  -1095   -128  -1386   -371    593   -847    292   3029   -746  -1378   -601   -777   -250    -69    496    495   -213   502
     -   -149   -500    233     43   -381    399    106   -626    210   -466   -720    275    394     45     96    359    117   -369   -294   -249 
     -    -22  -6617  -7659   -894  -1115   -801  -1231      *      * 
   251   -185  -1399   1509    839  -1160  -1141    491  -1566    675  -1549   -621    627  -1220    665    138    276    344  -1172  -1494  -1059   503
     -   -149   -500    233     43   -381    399    106   -626    210   -466   -720    275    394     45     96    359    117   -369   -294   -249 
     -    -22  -6617  -7659   -894  -1115   -801  -1231      *      * 
   252    178   -855     29    149   -697  -1131     45   -693    258   -444    498    -76   -554    415    232     62   1372   -480  -1085   -339   504
     -   -149   -500    233     43   -381    399    106   -626    210   -466   -720    275    394     45     96    359    117   -369   -294   -249 
     -  -1645  -1507  -1607   -167  -3197   -801  -1231      *      * 
   253    230   -849   -186    240  -1277   -989     48   -928    358  -1093   -221    207  -1207    743    -39   1617     33   -622  -1377   -895   506
     -   -149   -500    233     43   -381    399    106   -626    210   -466   -720    275    394     45     96    359    117   -369   -294   -249 
     -   -123  -6054  -3907   -894  -1115  -1323   -736      *      * 
   254    -45   -989    307    413  -1171  -1091    207   -818    524   -746    302    185   1189    571    288     67     31   -553  -1275   -750   507
     -   -149   -500    233     43   -381    399    106   -626    210   -466   -720    275    394     45     96    359    117   -369   -294   -249 
     -    -83  -6030  -4619   -894  -1115   -727  -1338      *      * 
   255    803  -1250   -118    425  -1500  -1149    581  -1188    522  -1269   -416   1042   -581    572    268    563    233   -783  -1484   -930   508
     -   -149   -500    233     43   -381    399    106   -626    210   -466   -720    275    394     45     96    359    117   -369   -294   -249 
     -    -26  -6404  -7447   -894  -1115  -1016   -984      *      * 
   256    -58  -1075    -49   1139   -356  -1203    539   -738    414   -193    840    362   -992    476    321     -8     -6   -641  -1339   -834   509
     -   -149   -500    233     43   -381    399    106   -626    210   -466   -720    275    394     45     96    359    117   -369   -294   -249 
     -    -26  -6441  -7371   -894  -1115  -1064   -939      *      * 
   257     69    798  -1331  -1104    -85  -1563   -383    697   -847   1046   1663   -931  -1615   -604   -911    269     54    481   -517   -185   510
     -   -149   -500    233     43   -381    399    106   -626    210   -466   -720    275    394     45     96    359    117   -369   -294   -249 
     -    -88  -6440  -4399   -894  -1115  -1065   -938      *      * 
   258    315   -847   -373    330   -977  -1233     61   -153    303   -507    -31    -50   -435    497   -130   1242    -58   -279  -1157   -695   511
     -   -149   -500    233     43   -381    399    106   -626    210   -466   -720    275    394     45     96    359    117   -369   -294   -249 
     -    -44  -6379  -5782   -894  -1115  -1140   -872      *      * 
   259   -130   -851   -298    241  -1101  -1207    666   -743    371   -826   -134    461   1665    447    -58     31    -72   -196  -1236   -640   512
     -   -149   -500    233     43   -381    399    106   -626    210   -466   -720    275    394     45     96    359    117   -369   -294   -249 
     -   -104  -6361  -4126   -894  -1115  -1161   -855      *      * 
   260    -86  -1080   -159    387  -1274  -1086    816   -889    490   -944   -245    734    172    613     29    815    399   -659    -72   -820   513
     -   -149   -500    233     43   -381    399    106   -626    210   -466   -720    275    394     45     96    359    117   -369   -294   -249 
     -  -1431  -6285   -699   -894  -1115  -1242   -793      *      * 
   261    142   -175   -402   -350    124   -610   -107    570    -22    323    524   -262  -1045   -152   -134   -115    -41    551   -507    154   514
     -   -149   -500    233     43   -381    399    106   -626    210   -466   -720    275    394     45     96    359    117   -369   -294   -249 
     -    -91  -4926  -5158   -894  -1115  -1130   -881      *      * 
   262     28   -293   -760   -195   -324  -1239    -19    325      2    149    977   -289  -1322    102      0     32    901    484   -722   -299   515
     -   -149   -500    233     43   -381    399    106   -626    210   -466   -720    275    394     45     96    359    117   -369   -294   -249 
     -   -294  -5766  -2592   -894  -1115  -1331   -731      *      * 
   263    101   -354   -534    -28   -532   -652     38    -97    145    550    331   -137   -130    220   -175    112    287     74   -834   -420   516
     -   -149   -500    233     43   -381    399    106   -626    210   -466   -720    275    394     45     96    359    117   -369   -294   -249 
     -   -501  -5736  -1863   -894  -1115  -1576   -589      *      * 
   264    100   -259   -556      1   -309   -979    145    238    430    144    662   -114  -1190    301    -19   -124    162    542   -627   -231   517
     -   -149   -500    233     43   -381    399    106   -626    210   -466   -720    275    394     45     96    359    117   -369   -294   -249 
     -   -285  -5347  -2693   -894  -1115  -1814   -483      *      * 
   265    585   1196   -625   -255   -554   -265    -67    -88     22   -491    203    -97   -865     55   -189    594    402    195   -866   -451   518
     -   -149   -500    233     43   -381    399    106   -626    210   -466   -720    275    394     45     96    359    117   -369   -294   -249 
     -    -90  -5125  -4964   -894  -1115  -1836   -474      *      * 
   266     34   -380   -515    -37   -160  -1101    127    308    415    -23    711   -135  -1238    269     89   -177    316    355   -633    488   519
     -   -149   -500    233     43   -381    399    106   -626    210   -466   -720    275    394     45     96    359    117   -369   -294   -249 
     -    -62  -5146  -6188   -894  -1115   -377  -2120      *      * 
   267    155   -833   -305     55   -658  -1019    268   -551    173   -210    343   -156   -603    255    -22   1289   -118     53  -1151   -702   520
     -   -149   -500    233     43   -381    399    106   -626    210   -466   -720    275    394     45     96    359    117   -369   -294   -249 
     -    -23  -6567  -7609   -894  -1115   -876  -1136      *      * 
   268     29    -73   -506     61   -300  -1165    -70   -406     72    134    449   -239   1127    339     81    183    114   -228  -1061   -633   521
     -   -149   -500    233     43   -381    399    106   -626    210   -466   -720    275    394     45     96    359    117   -369   -294   -249 
     -    -36  -6570  -6136   -894  -1115   -845  -1174      *      * 
   269    297   -234    -82    352  -1092  -1282     22   -646    269   -562    135    346   -554    393    -29    563    183    666  -1253   -738   522
     -   -149   -500    233     43   -381    399    106   -626    210   -466   -720    275    394     45     96    359    117   -369   -294   -249 
     -    -23  -6569  -7611   -894  -1115   -843  -1176      *      * 
   270     -7   -983   -360    189  -1152  -1174   1102   -203    296   -544     21   1052   -370    677   -144    292    291     55  -1293   -633   523
     -   -149   -500    233     43   -381    399    106   -626    210   -466   -720    275    394     45     96    359    117   -369   -294   -249 
     -    -23  -6582  -7624   -894  -1115   -769  -1274      *      * 
   271    -87  -1299   -185    393  -1059  -1007   1649  -1212    453  -1145    -58    911   -190    628    -24    808    240   -658  -1527   -986   524
     -   -149   -500    233     43   -381    399    106   -626    210   -466   -720    275    394     45     96    359    117   -369   -294   -249 
     -    -22  -6613  -7655   -894  -1115   -718  -1351      *      * 
   272   -207  -1498     25    558  -1209   -552    893  -1576    569  -1577   -430   1414   -199    587    772    503    -79  -1037  -1704  -1114   525
     -   -149   -500    233     43   -381    399    106   -626    210   -466   -720    275    394     45     96    359    117   -369   -294   -249 
     -    -22  -6643  -7686   -894  -1115   -669  -1431      *      * 
   273    229   -839   -308    183   -938    176    318   -421    111    455   1207   -214   -832    196     40    -66   -108   -166  -1163   -719   526
     -   -149   -500    233     43   -381    399    106   -626    210   -466   -720    275    394     45     96    359    117   -369   -294   -249 
     -    -21  -6672  -7714   -894  -1115   -701  -1378      *      * 
   274   -319  -1508   2400    549  -1799  -1220     49  -1044    376  -1579   -696    378  -1348    453   -121    -69   -263  -1174  -1681  -1025   527
     -   -149   -500    233     43   -381    399    106   -626    210   -466   -720    275    394     45     96    359    117   -369   -294   -249 
     -    -21  -6672  -7714   -894  -1115   -701  -1378      *      * 
   275    522   -144  -2019   -990    634  -1708   -544    368  -1133   1278    930  -1163  -1756   -853  -1122   -776     30   1124   -578   -249   528
     -   -149   -500    233     43   -381    399    106   -626    210   -466   -720    275    394     45     96    359    117   -369   -294   -249 
     -    -49  -6672  -5418   -894  -1115   -701  -1378      *      * 
   276    159  -1499   -231    484  -1791  -1277    330  -1487    565  -1517   -645     46  -1360   2462    914   -220   -229   -807  -1673  -1130   529
     -   -149   -500    233     43   -381    399    106   -626    210   -466   -720    275    394     45     96    359    117   -369   -294   -249 
     -    -22  -6645  -7687   -894  -1115   -670  -1429      *      * 
   277    254   -863   -737   -405  -1647  -1125   -527  -1307   -309  -1513   -717   -465   2839    -75   -647    320   -321   -935  -1753  -1368   530
     -   -149   -500    233     43   -381    399    106   -626    210   -466   -720    275    394     45     96    359    117   -369   -294   -249 
     -    -21  -6672  -7714   -894  -1115   -701  -1378      *      * 
   278   -734   -688  -2444  -2093   -904  -2106  -1481    797  -1700   -427    -85  -1796  -2337  -1635  -1748  -1347   -803   3031  -1573  -1170   531
     -   -149   -500    233     43   -381    399    106   -626    210   -466   -720    275    394     45     96    359    117   -369   -294   -249 
     -    -21  -6672  -7714   -894  -1115   -701  -1378      *      * 
   279    791   1666  -1228   -557   -425  -1525    -45     11   -480   -303   1486   -684  -1602   -322   -713   -300   1503    132   -808   -439   532
     -   -149   -500    233     43   -381    399    106   -626    210   -466   -720    275    394     45     96    359    117   -369   -294   -249 
     -    -21  -6672  -7714   -894  -1115   -701  -1378      *      * 
   280  -1804  -1599  -2396  -2241   1078  -2634   -127  -1439  -1768  -1289   -999  -1686  -2721  -1548  -1736  -1879  -1789  -1422    412   4265   533
     -   -149   -500    233     43   -381    399    106   -626    210   -466   -720    275    394     45     96    359    117   -369   -294   -249 
     -    -21  -6672  -7714   -894  -1115   -701  -1378      *      * 
   281   -233   2047   -222   1127  -1533  -1254   1450  -1209    412  -1312   -469     35  -1344    690    -55    844    -77   -904  -1553  -1011   534
     -   -149   -500    233     43   -381    399    106   -626    210   -466   -720    275    394     45     96    359    117   -369   -294   -249 
     -    -21  -6672  -7714   -894  -1115   -701  -1378      *      * 
   282   -795  -1923    266   2925  -2193  -1323   -325  -2012    -41  -2084  -1316    -52  -1644     17   -466   -669   -800  -1671  -2118  -1549   535
     -   -149   -500    233     43   -381    399    106   -626    210   -466   -720    275    394     45     96    359    117   -369   -294   -249 
     -    -21  -6672  -7714   -894  -1115   -701  -1378      *      * 
   283   -192   -809   -951   -783  -1833  -1067   -847  -1606   -662  -1832  -1049   -696   3209   -646   -908    255   -426  -1141  -1941  -1579   536
     -   -149   -500    233     43   -381    399    106   -626    210   -466   -720    275    394     45     96    359    117   -369   -294   -249 
     -    -21  -6672  -7714   -894  -1115   -701  -1378      *      * 
   284   1319  -1457   -152    562  -1727  -1226    107  -1425    915  -1256   -598    292    125    881     10    -96      6  -1077  -1661  -1086   537
     -   -149   -500    233     43   -381    399    106   -626    210   -466   -720    275    394     45     96    359    117   -369   -294   -249 
     -    -21  -6672  -7714   -894  -1115   -701  -1378      *      * 
   285  -1094  -1052  -1436  -1544   3090  -2256   2523   -729  -1322   -785   -310  -1292  -2273  -1031  -1440  -1331  -1022   -656    218   1819   538
     -   -149   -500    233     43   -381    399    106   -626    210   -466   -720    275    394     45     96    359    117   -369   -294   -249 
     -    -49  -6672  -5418   -894  -1115   -701  -1378      *      * 
   286  -1244  -1265  -2157  -1888    674  -2175   -308  -1073  -1162  -1030   -674  -1476  -2376  -1229  -1170  -1436  -1289  -1026   5333   1066   539
     -   -149   -500    233     43   -381    399    106   -626    210   -466   -720    275    394     45     96    359    117   -369   -294   -249 
     -    -22  -6645  -7687   -894  -1115   -670  -1429      *      * 
   287    297   4827  -2151  -1898  -1356  -1096  -1287   -767  -1488  -1279   -626  -1265  -1658  -1379  -1504   -393   -366   -472  -1687  -1400   540
     -   -149   -500    233     43   -381    399    106   -626    210   -466   -720    275    394     45     96    359    117   -369   -294   -249 
     -    -21  -6672  -7714   -894  -1115   -701  -1378      *      * 
   288    -94   -714  -1160   -896  -1892  -1008   -900  -1587   -750  -1837  -1032   -744  -1527   -690  -1009   2813    199  -1090  -1986  -1670   541
     -   -149   -500    233     43   -381    399    106   -626    210   -466   -720    275    394     45     96    359    117   -369   -294   -249 
     -    -21  -6672  -7714   -894  -1115   -701  -1378      *      * 
   289   -795   -562  -2781  -2272   -738  -2456  -1496   2899  -1973   -177    201  -1994  -2469  -1746  -1973  -1606   -393   1577  -1428  -1119   542
     -   -149   -500    233     43   -381    399    106   -626    210   -466   -720    275    394     45     96    359    117   -369   -294   -249 
     -    -21  -6672  -7714   -894  -1115   -701  -1378      *      * 
   290   1556   -595  -1137   -654  -1111  -1202   -543   -655   -502   -978   -242   -632  -1521   -382   -804   1537   -221    702  -1377  -1016   543
     -   -149   -500    233     43   -381    399    106   -626    210   -466   -720    275    394     45     96    359    117   -369   -294   -249 
     -    -21  -6672  -7714   -894  -1115   -701  -1378      *      * 
   291  -1804  -1599  -2396  -2241   1078  -2634   -127  -1439  -1768  -1289   -999  -1686  -2721  -1548  -1736  -1879  -1789  -1422    412   4265   544
     -   -149   -500    233     43   -381    399    106   -626    210   -466   -720    275    394     45     96    359    117   -369   -294   -249 
     -    -21  -6672  -7714   -894  -1115   -701  -1378      *      * 
   292  -1804  -1599  -2396  -2241   1078  -2634   -127  -1439  -1768  -1289   -999  -1686  -2721  -1548  -1736  -1879  -1789  -1422    412   4265   545
     -   -149   -500    233     43   -381    399    106   -626    210   -466   -720    275    394     45     96    359    117   -369   -294   -249 
     -    -21  -6672  -7714   -894  -1115   -701  -1378      *      * 
   293   -795  -1923    266   2925  -2193  -1323   -325  -2012    -41  -2084  -1316    -52  -1644     17   -466   -669   -800  -1671  -2118  -1549   546
     -   -149   -500    233     43   -381    399    106   -626    210   -466   -720    275    394     45     96    359    117   -369   -294   -249 
     -    -21  -6672  -7714   -894  -1115   -701  -1378      *      * 
   294  -1133   -943  -2800  -2254   -174  -2627  -1407    384  -1831   2525   1428  -2063  -2526  -1559  -1797  -1765  -1064     73  -1160   -930   547
     -   -149   -500    233     43   -381    399    106   -626    210   -466   -720    275    394     45     96    359    117   -369   -294   -249 
     -    -21  -6672  -7714   -894  -1115   -701  -1378      *      * 
   295   -543  -1481   -198    102  -1521  -1384   -133  -1437    448  -1537   -750   2979  -1559    195    -77   -503   -499  -1155  -1588   -368   548
     -   -149   -500    233     43   -381    399    106   -626    210   -466   -720    275    394     45     96    359    117   -369   -294   -249 
     -    -21  -6672  -7714   -894  -1115   -701  -1378      *      * 
   296   -227     80   -285    260  -1429  -1269     43  -1090    374   -614   -394   1236  -1358   2107    -82     23    270   -807  -1490   -965   549
     -   -149   -500    233     43   -381    399    106   -626    210   -466   -720    275    394     45     96    359    117   -369   -294   -249 
     -    -21  -6672  -7714   -894  -1115   -701  -1378      *      * 
   297   -972  -1724  -1217   -480  -2113  -1794    473  -1775    857  -1753   -993   -568  -1843    227   3138   -940   -433  -1524  -1724  -1430   550
     -   -149   -500    233     43   -381    399    106   -626    210   -466   -720    275    394     45     96    359    117   -369   -294   -249 
     -    -49  -6672  -5418   -894  -1115   -701  -1378      *      * 
   298   -870   -628  -2829  -2344   -814  -2547  -1627   1474  -2038   -192    135  -2085  -2561  -1844  -2060  -1717   -848   2908  -1555  -1229   551
     -   -149   -500    233     43   -381    399    106   -626    210   -466   -720    275    394     45     96    359    117   -369   -294   -249 
     -    -22  -6645  -7687   -894  -1115   -752  -1300      *      * 
   299   -195   -790   -994  -1004  -1947   2998  -1079  -1867   -986  -2114  -1348   -816  -1604   -946  -1177   -369   -499  -1311  -2071  -1692   552
     -   -149   -500    233     43   -381    399    106   -626    210   -466   -720    275    394     45     96    359    117   -369   -294   -249 
     -    -22  -6645  -7687   -894  -1115   -752  -1300      *      * 
   300   -771  -1897    275   2902  -2166  -1307   -304  -1981    -17  -2054  -1285    -36  -1624     39   -441   -647   -775  -1642  -2093  -1525   553
     -   -149   -500    233     43   -381    399    106   -626    210   -466   -720    275    394     45     96    359    117   -369   -294   -249 
     -    -22  -6645  -7687   -894  -1115   -752  -1300      *      * 
   301    551    279  -1192   -637   -499  -1470   -343    345   -459   -372    321   -494  -1016   -307   -708   -506   2020    327   -870   -500   554
     -   -149   -500    233     43   -381    399    106   -626    210   -466   -720    275    394     45     96    359    117   -369   -294   -249 
     -    -51  -5072  -7687   -708  -1366   -670  -1429      *      * 
   302  -1839  -1458  -2894  -2686   3855  -2839   -137  -1077  -2321   -924   -659  -1901  -2818  -1791  -2164  -2028  -1773  -1122    481   1761   556
     -   -149   -500    233     43   -381    399    106   -626    210   -466   -720    275    394     45     96    359    117   -369   -294   -249 
     -    -21  -6672  -7714   -894  -1115   -701  -1378      *      * 
   303   -316  -1380     -9    268  -1575  -1294   3410  -1070    412  -1311   -546     -3   -893   1001    -17   -269   -254   -985  -1582  -1042   557
     -   -149   -500    233     43   -381    399    106   -626    210   -466   -720    275    394     45     96    359    117   -369   -294   -249 
     -    -21  -6672  -7714   -894  -1115   -701  -1378      *      * 
   304   2792    959  -1840  -1493  -1451  -1043  -1115   -938  -1239  -1355   -635  -1062  -1576  -1086  -1374   -304   -294   -595  -1717  -1451   558
     -   -149   -500    233     43   -381    399    106   -626    210   -466   -720    275    394     45     96    359    117   -369   -294   -249 
     -    -21  -6672  -7714   -894  -1115   -701  -1378      *      * 
   305   -224  -1017   -514   -114  -1586  -1182    -50  -1266    -20  -1435   -625    152  -1457     25   -410   2310    394   -926  -1668  -1218   559
     -   -149   -500    233     43   -381    399    106   -626    210   -466   -720    275    394     45     96    359    117   -369   -294   -249 
     -    -21  -6672  -7714   -894  -1115   -701  -1378      *      * 
   306   -118  -1389   -226    251  -1731  -1255     -5  -1425    394  -1385   -647    177  -1390   2539    -37    940   -259  -1083  -1684  -1153   560
     -   -149   -500    233     43   -381    399    106   -626    210   -466   -720    275    394     45     96    359    117   -369   -294   -249 
     -    -21  -6672  -7714   -894  -1115   -701  -1378      *      * 
   307   -256  -1272   -306    232  -1537  -1272    248  -1204    398  -1315   -481     66   1752    406    729    240    704   -903  -1555  -1037   561
     -   -149   -500    233     43   -381    399    106   -626    210   -466   -720    275    394     45     96    359    117   -369   -294   -249 
     -    -21  -6672  -7714   -894  -1115   -701  -1378      *      * 
   308   -150   -759  -1142   -988  -1847  -1024   -982  -1740   -849  -1978  -1195   -804  -1576   -818  -1069   2931   -428  -1212  -1983  -1588   562
     -   -149   -500    233     43   -381    399    106   -626    210   -466   -720    275    394     45     96    359    117   -369   -294   -249 
     -    -21  -6672  -7714   -894  -1115   -701  -1378      *      * 
   309   -663   -433  -2799  -2222   -254  -2266  -1148   1559  -1889   1545   1441  -1842  -2240  -1518  -1761  -1379   -602   1574   -952   -688   563
     -   -149   -500    233     43   -381    399    106   -626    210   -466   -720    275    394     45     96    359    117   -369   -294   -249 
     -    -21  -6672  -7714   -894  -1115   -701  -1378      *      * 
   310   -372   -386  -1755  -1193   -354  -1772   -627    849   -925    818    474  -1090  -1835   -744  -1046   -837   2102    405   -852   -514   564
     -   -149   -500    233     43   -381    399    106   -626    210   -466   -720    275    394     45     96    359    117   -369   -294   -249 
     -    -21  -6672  -7714   -894  -1115   -701  -1378      *      * 
   311   -897   -646  -2875  -2391   -839  -2585  -1669   1488  -2087   -209    115  -2127  -2594  -1890  -2104  -1757   -874   2924  -1586  -1262   565
     -   -149   -500    233     43   -381    399    106   -626    210   -466   -720    275    394     45     96    359    117   -369   -294   -249 
     -    -21  -6672  -7714   -894  -1115   -701  -1378      *      * 
   312   -887  -2148   3187    392  -2223  -1276    357  -2283   -297  -2304  -1513     52  -1645    -37   -867   -706   -900  -1904  -2212  -1545   566
     -   -149   -500    233     43   -381    399    106   -626    210   -466   -720    275    394     45     96    359    117   -369   -294   -249 
     -    -21  -6672  -7714   -894  -1115   -701  -1378      *      * 
   313   -213   -807  -1024  -1040  -1980   3021  -1114  -1906  -1025  -2153  -1386   -845  -1625   -984  -1213   -388   -520  -1342  -2101  -1724   567
     -   -149   -500    233     43   -381    399    106   -626    210   -466   -720    275    394     45     96    359    117   -369   -294   -249 
     -    -21  -6672  -7714   -894  -1115   -701  -1378      *      * 
   314  -1597  -1372  -2696  -2520   3849  -2598   -300   -867  -2144   -715   -514  -1850  -2693  -1741  -2037  -1835  -1605   -940    272   1336   568
     -   -149   -500    233     43   -381    399    106   -626    210   -466   -720    275    394     45     96    359    117   -369   -294   -249 
     -    -21  -6672  -7714   -894  -1115   -701  -1378      *      * 
   315   -204   -707  -1350  -1109  -1538  -1143   -946  -1092   -790  -1477   -806   -901  -1640   -823   -962   -421   3154   -768  -1774  -1412   569
     -   -149   -500    233     43   -381    399    106   -626    210   -466   -720    275    394     45     96    359    117   -369   -294   -249 
     -    -21  -6672  -7714   -894  -1115   -701  -1378      *      * 
   316   -914  -2251   3151    438  -2572  -1246   -394  -2460   -369  -2469  -1657    890  -1641    -54   -987   -713   -939  -2041  -2439  -1810   570
     -   -149   -500    233     43   -381    399    106   -626    210   -466   -720    275    394     45     96    359    117   -369   -294   -249 
     -    -21  -6672  -7714   -894  -1115   -701  -1378      *      * 
   317   -336   -909   -998   -912  -1625  -1168   -901  -1569   -678  -1787  -1119   -802   3367   -763   -859   -500   -578  -1173  -1832  -1360   571
     -   -149   -500    233     43   -381    399    106   -626    210   -466   -720    275    394     45     96    359    117   -369   -294   -249 
     -    -21  -6672  -7714   -894  -1115   -701  -1378      *      * 
   318   -167   -531   -879   -346   -978  -1185   -474  -1011   -298  -1261   -502   -506  -1513   -244   -627   2540   -288   -711  -1521  -1087   572
     -   -149   -500    233     43   -381    399    106   -626    210   -466   -720    275    394     45     96    359    117   -369   -294   -249 
     -    -21  -6672  -7714   -894  -1115   -701  -1378      *      * 
   319   -352  -1454    -84    131  -1795  -1278    341  -1601    115  -1698   -885   3031  -1528    125   -283   -186   -491  -1262  -1800  -1270   573
     -   -149   -500    233     43   -381    399    106   -626    210   -466   -720    275    394     45     96    359    117   -369   -294   -249 
     -    -21  -6672  -7714   -894  -1115   -701  -1378      *      * 
   320    -15  -1256   -266    173  -1727  -1196    -98  -1415    319  -1517   -668   1547  -1391    284   -217   1767     -7  -1055  -1718  -1204   574
     -   -149   -500    233     43   -381    399    106   -626    211   -466   -720    275    394     45     96    359    117   -369   -294   -249 
     -   -444  -1944  -7714   -207  -2905   -701  -1378      *      * 
   321   -457  -1862    513   2119  -2189  -1217    -22  -1960    493  -1929  -1027   1570  -1406    399   -238   -169   -411  -1534  -2010  -1392   576
     -   -149   -500    233     43   -381    399    106   -626    210   -466   -720    275    394     45     96    359    117   -369   -294   -249 
     -    -21  -6672  -7714   -894  -1115   -701  -1378      *      * 
   322  -1191  -1798  -1632   -827  -2210  -1915   -259  -1976    875  -1908  -1214   -805  -2002     92   3361  -1182  -1071  -1738  -1770  -1506   577
     -   -149   -500    233     43   -381    399    106   -626    210   -466   -720    275    394     45     96    359    117   -369   -294   -249 
     -    -21  -6672  -7714   -894  -1115   -701  -1378      *      * 
   323  -1094   -289  -2584  -2242   3683  -2258   -417   -467  -1869   -526   -188  -1682  -2393  -1522  -1802  -1448  -1111   -471     44   1021   578
     -   -149   -500    233     43   -381    399    106   -626    210   -466   -720    275    394     45     96    359    117   -369   -294   -249 
     -    -21  -6672  -7714   -894  -1115   -701  -1378      *      * 
   324   -203   4926  -2188  -1974  -1154  -1190  -1264   -770  -1436  -1260   -694  -1336  -1749  -1423  -1435   -505   -483   -511  -1559  -1103   579
     -   -149   -500    233     43   -381    399    106   -626    210   -466   -720    275    394     45     96    359    117   -369   -294   -249 
     -    -21  -6672  -7714   -894  -1115   -701  -1378      *      * 
   325  -1144  -1043  -2541  -2122   -214  -2470  -1306    241  -1563   2594    588  -1924  -2496  -1483  -1562  -1678  -1125    -34  -1141   -730   580
     -   -149   -500    233     43   -381    399    106   -626    210   -466   -720    275    394     45     96    359    117   -369   -294   -249 
     -    -21  -6672  -7714   -894  -1115   -701  -1378      *      * 
   326   -447  -1167   -296     16  -1971   2773   -643  -1716   -419  -1908  -1137   -414  -1627   -386   -736   -519   -607  -1313  -2014  -1601   581
     -   -149   -500    233     43   -381    399    106   -626    210   -466   -720    275    394     45     96    359    117   -369   -294   -249 
     -    -21  -6672  -7714   -894  -1115   -701  -1378      *      * 
   327   -656   -770  -1573  -1075   -434  -1896   -618    -54   -507   2158    359  -1057  -1957    521   -629  -1008   -598   -113  -1002   -613   582
     -   -149   -500    233     43   -381    399    106   -626    210   -466   -720    275    394     45     96    359    117   -369   -294   -249 
     -    -21  -6672  -7714   -894  -1115   -701  -1378      *      * 
   328  -1144  -1043  -2541  -2122   -214  -2470  -1306    241  -1563   2594    588  -1924  -2496  -1483  -1562  -1678  -1125    -34  -1141   -730   583
     -   -149   -500    233     43   -381    399    106   -626    210   -466   -720    275    394     45     96    359    117   -369   -294   -249 
     -    -21  -6672  -7714   -894  -1115   -701  -1378      *      * 
   329   -150   -759  -1142   -988  -1847  -1024   -982  -1740   -849  -1978  -1195   -804  -1576   -818  -1069   2931   -428  -1212  -1983  -1588   584
     -   -149   -500    233     43   -381    399    106   -626    210   -466   -720    275    394     45     96    359    117   -369   -294   -249 
     -    -21  -6672  -7714   -894  -1115   -701  -1378      *      * 
   330   -653  -1683    -70    143  -1878  -1388    380  -1727    478  -1777   -973   3070  -1594    185    -32   -573   -611  -1411  -1809  -1278   585
     -   -149   -500    233     43   -381    399    106   -626    210   -466   -720    275    394     45     96    359    117   -369   -294   -249 
     -    -21  -6672  -7714   -894  -1115   -701  -1378      *      * 
   331   -917   -644  -2951  -2465   -849  -2642  -1719   1692  -2171   -205    116  -2189  -2632  -1957  -2176  -1813   -889   2870  -1607  -1290   586
     -   -149   -500    233     43   -381    399    106   -626    210   -466   -720    275    394     45     96    359    117   -369   -294   -249 
     -    -21  -6672  -7714   -894  -1115   -701  -1378      *      * 
   332   -686  -1611    -73     38  -1562  -1372    333  -1777     56  -1842  -1076   3227  -1652     -3   -282   -632   -696  -1453  -1676  -1032   587
     -   -149   -500    233     43   -381    399    106   -626    210   -466   -720    275    394     45     96    359    117   -369   -294   -249 
     -    -21  -6672  -7714   -894  -1115   -701  -1378      *      * 
   333  -1191  -1798  -1632   -827  -2210  -1915   -259  -1976    875  -1908  -1214   -805  -2002     92   3361  -1182  -1071  -1738  -1770  -1506   588
     -   -149   -500    233     43   -381    399    106   -626    210   -466   -720    275    394     45     96    359    117   -369   -294   -249 
     -    -21  -6672  -7714   -894  -1115   -701  -1378      *      * 
   334   -348  -1347    103    200  -1722  -1235   -136  -1401    158  -1534   -708   2836  -1443    230   -296   -321    128   -749  -1740  -1218   589
     -   -149   -500    233     43   -381    399    106   -626    210   -466   -720    275    394     45     96    359    117   -369   -294   -249 
     -    -21  -6672  -7714   -894  -1115   -701  -1378      *      * 
   335    940  -1462     33    687  -1745  -1219     90  -1454    458  -1500   -620     97  -1321    959    -31   1205    150  -1093  -1682  -1105   590
     -   -149   -500    233     43   -381    399    106   -626    210   -466   -720    275    394     45     96    359    117   -369   -294   -249 
     -    -21  -6672  -7714   -894  -1115   -701  -1378      *      * 
   336    550   -800   -637    -90   -909  -1376    643   -507     52   -753     -7   -275  -1466    536   -328   -353   1800    395  -1157   -719   591
     -   -149   -500    233     43   -381    399    106   -626    210   -466   -720    275    394     45     96    359    117   -369   -294   -249 
     -    -21  -6672  -7714   -894  -1115   -701  -1378      *      * 
   337   -954   -648  -3078  -2594   -875  -2733  -1812   2372  -2311   -206    108  -2295  -2699  -2075  -2295  -1909   -921   2528  -1653  -1347   592
     -   -149   -500    233     43   -381    399    106   -626    210   -466   -720    275    394     45     96    359    117   -369   -294   -249 
     -    -21  -6672  -7714   -894  -1115   -701  -1378      *      * 
   338   -795  -1923    266   2925  -2193  -1323   -325  -2012    -41  -2084  -1316    -52  -1644     17   -466   -669   -800  -1671  -2118  -1549   593
     -   -149   -500    233     43   -381    399    106   -626    210   -466   -720    275    394     45     96    359    117   -369   -294   -249 
     -    -21  -6672  -7714   -894  -1115   -701  -1378      *      * 
   339   -226   -695   -745   -188   -755  -1424    556    164    -39    260   1920   1281  -1495    897   -395   -400   -164   -186  -1046   -623   594
     -   -149   -500    233     43   -381    399    106   -626    210   -466   -720    275    394     45     96    359    117   -369   -294   -249 
     -    -21  -6672  -7714   -894  -1115   -701  -1378      *      * 
   340   -204   -707  -1350  -1109  -1538  -1143   -946  -1092   -790  -1477   -806   -901  -1640   -823   -962   -421   3154   -768  -1774  -1412   595
     -   -149   -500    233     43   -381    399    106   -626    210   -466   -720    275    394     45     96    359    117   -369   -294   -249 
     -    -21  -6672  -7714   -894  -1115   -701  -1378      *      * 
   341  -1191  -1798  -1632   -827  -2210  -1915   -259  -1976    875  -1908  -1214   -805  -2002     92   3361  -1182  -1071  -1738  -1770  -1506   596
     -   -149   -500    233     43   -381    399    106   -626    210   -466   -720    275    394     45     96    359    117   -369   -294   -249 
     -    -21  -6672  -7714   -894  -1115   -701  -1378      *      * 
   342  -1191  -1798  -1632   -827  -2210  -1915   -259  -1976    875  -1908  -1214   -805  -2002     92   3361  -1182  -1071  -1738  -1770  -1506   597
     -   -149   -500    233     43   -381    399    106   -626    210   -466   -720    275    394     45     96    359    117   -369   -294   -249 
     -    -21  -6672  -7714   -894  -1115   -701  -1378      *      * 
   343   -665  -1326   -621   -346   -978  -1499   4186  -1412     81  -1514   -813   -478   -950   -129   -145   -707   -679  -1159  -1248   -554   598
     -   -149   -500    233     43   -381    399    106   -626    210   -466   -720    275    394     45     96    359    117   -369   -294   -249 
     -    -21  -6672  -7714   -894  -1115   -701  -1378      *      * 
   344   -827   -578  -2840  -2316   -135  -2493  -1440   2947  -2021     19    335  -2020  -2471  -1740  -1987  -1633   -783   1332  -1292   -962   599
     -   -149   -500    233     43   -381    399    106   -626    210   -466   -720    275    394     45     96    359    117   -369   -294   -249 
     -    -21  -6672  -7714   -894  -1115   -701  -1378      *      * 
   345   -228   -857   -424    220  -1088   1926     -6   -744    217   -954   -145   -128  -1364    273   -181   -194   -171   -531  -1093   -785   600
     -   -149   -500    233     43   -381    399    106   -626    210   -466   -720    275    394     45     96    359    117   -369   -294   -249 
     -    -21  -6672  -7714   -894  -1115   -701  -1378      *      * 
   346   -410  -1370   -383    204  -1801  -1340    112  -1527   2124  -1557   -648    -36  -1384    499   1662   -329   -318  -1206  -1397  -1127   601
     -   -149   -499    233     43   -381    399    106   -626    210   -466   -720    275    394     45     96    359    117   -369   -294   -249 
     -    -41  -5422  -7714  -2548   -270   -701  -1378      *      * 
   347   -101   -816   -463    155  -1041   1930    -21   -690    185   -910   -108   -155  -1372    245   -206   -295   -168   -484  -1065   -762   624
     -   -149   -500    233     43   -381    399    106   -626    210   -466   -720    275    394     45     96    359    117   -369   -294   -249 
     -    -21  -6672  -7714   -894  -1115   -701  -1378      *      * 
   348     52   -149  -1705  -1153   -184  -1620   -432    311   -885    159    596   -982  -1658   -656   -952   -700   -163   2302   -531   -273   625
     -   -149   -500    233     43   -380    399    106   -626    210   -466   -720    275    394     45     96    359    117   -369   -294   -249 
     -    -51  -6105  -5644   -903  -1104   -701  -1378      *      * 
   349   -254   -157   -399    156  -1244  -1300   2289   -908    386  -1077   -254    -75  -1361    376   1881   -270   -183   -507  -1213   -855   628
     -   -149   -500    233     43   -381    399    106   -626    210   -466   -720    275    394     45     96    359    117   -369   -294   -249 
     -    -22  -6650  -7692   -894  -1115   -743  -1313      *      * 
   350   -260   -217  -1607  -1059   -204  -1616   -395    212   -719   1935    556   -926  -1655   -571   -808   -699   -197    292   -549   -274   629
     -   -149   -500    233     43   -381    399    106   -626    210   -466   -720    275    394     45     96    359    117   -369   -294   -249 
     -    -22  -6650  -7692   -894  -1115   -743  -1313      *      * 
   351   -424   -534  -1236   -720     23  -1636    225   -233   -437   -497    189   -713  -1673   -341   -646   -696   -355   -121   -360   3360   630
     -   -149   -500    233     43   -381    399    106   -626    210   -466   -720    275    394     45     96    359    117   -369   -294   -249 
     -    -22  -6650  -7692   -894  -1115   -743  -1313      *      * 
   352   -349   -488  -1175   -640   -189  -1572   -192   -175   -323   -456    243   -656  -1616   -263   -313   -627   -281    -58   -518   3260   631
     -   -149   -500    233     43   -381    399    106   -626    210   -466   -720    275    394     45     96    359    117   -369   -294   -249 
     -    -22  -6650  -7692   -894  -1115   -743  -1313      *      * 
   353   -216    -75  -1937  -1379    -96  -1656   -475   2047  -1075      7    675  -1107  -1684   -800   -770   -748   -151   1519   -463   -212   632
     -   -149   -500    233     43   -381    399    106   -626    210   -466   -720    275    394     45     96    359    117   -369   -294   -249 
     -    -22  -6650  -7692   -894  -1115   -743  -1313      *      * 
   354    174   -727   -603   -102  -1018   2000   -125   -655     43   -895   -108   -259  -1399    113   -325   -303    -82   -443  -1094   -791   633
     -   -149   -500    233     43   -381    399    106   -626    210   -466   -720    275    394     45     96    359    117   -369   -294   -249 
     -    -22  -6650  -7692   -894  -1115   -743  -1313      *      * 
   355   -234   -744   -628   -165  -1042   2205   -165   -713     30   -952   -169   -305  -1432     57   -303   -351   -226   -499  -1103   -807   634
     -   -149   -500    233     43   -381    399    106   -626    210   -466   -720    275    394     45     96    359    117   -369   -294   -249 
     -    -22  -6650  -7692   -894  -1115   -743  -1313      *      * 
   356   -248  -1226   -173   2286  -1519  -1225     96  -1231    435  -1339   -466     56  -1309    470    -13   -198   -184   -737  -1382   -983   635
     -   -149   -500    233     43   -381    399    106   -626    210   -466   -720    275    394     45     96    359    117   -369   -294   -249 
     -    -22  -6650  -7692   -894  -1115   -675  -1420      *      * 
   357   -230    310  -1811  -1258   -159  -1641   -463    349   -969     41    615  -1044  -1678   -728  -1003   -729   -169   2403   -514   -259   636
     -   -149   -500    233     43   -381    399    106   -626    210   -466   -720    275    394     45     96    359    117   -369   -294   -249 
     -    -21  -6672  -7714   -894  -1115   -701  -1378      *      * 
   358   -291   -191  -1773  -1232   2383  -1675   -368    209   -964   -118    554  -1025  -1702   -710   -720   -758   -224    409   -353   2027   637
     -   -149   -500    233     43   -381    399    106   -626    210   -466   -720    275    394     45     96    359    117   -369   -294   -249 
     -    -21  -6672  -7714   -894  -1115   -701  -1378      *      * 
   359   2059   -588   -777   -248   -768  -1350   -161   -376    -88   -651    101   -372  -1034      7   -422   -378   -160    -78   -937   -635   638
     -   -149   -500    233     43   -381    399    106   -626    210   -466   -720    275    394     45     96    359    117   -369   -294   -249 
     -    -21  -6672  -7714   -894  -1115   -701  -1378      *      * 
   360   -239  -1246   -170   2259  -1549  -1221    103  -1262    441  -1361   -480     67   -993    483    -17   -184   -175   -739  -1403   -995   639
     -   -149   -500    233     43   -381    399    106   -626    210   -466   -720    275    394     46     96    359    117   -369   -294   -249 
     -    -41  -5422  -7714  -1422   -674   -701  -1378      *      * 
   361   -211   4131  -1392   -875   -426  -1461   -386    -22   -571   -351    353   -789  -1581   -458   -724   -380   -191    102   -699   -439   646
     -   -149   -500    233     43   -381    399    106   -626    210   -466   -720    275    394     46     96    359    117   -369   -294   -249 
     -    -41  -5422  -7714  -1796   -490   -701  -1378      *      * 
   362   -234   -132  -1800  -1244   -139  -1643   -450    318   -948   1823    635  -1036  -1675   -712   -982   -729   -170    818   -501   -244   657
     -   -149   -500    233     43   -381    399    106   -626    210   -466   -720    275    394     45     96    359    117   -369   -294   -249 
     -    -21  -6672  -7714   -894  -1115   -701  -1378      *      * 
   363   -103   -927   -416    112  -1186   -908     -5   -844    247  -1036   -219   -106  -1358    302      1   1994   -163   -608  -1198   -845   658
     -   -149   -500    233     43   -381    399    106   -626    210   -466   -720    275    394     45     96    359    117   -369   -294   -249 
     -    -21  -6672  -7714   -894  -1115   -701  -1378      *      * 
   364   -144  -1384   2328    640  -1731  -1192    110  -1479    442  -1533   -620    126   -977    508    -46   -175   -204  -1128  -1509  -1086   659
     -   -149   -500    233     43   -381    399    106   -626    210   -466   -720    275    394     45     96    359    117   -369   -294   -249 
     -    -21  -6672  -7714   -894  -1115   -701  -1378      *      * 
   365    -88   -942   -394    126  -1213  -1254     -4   -876    247  -1063   -242    238  -1353    307   -173   1996    -82   -633  -1215   -861   660
     -   -149   -500    233     43   -381    399    106   -626    210   -466   -720    275    394     45     96    359    117   -369   -294   -249 
     -    -21  -6672  -7714   -894  -1115   -701  -1378      *      * 
   366   1219   -915   -404    131  -1137  -1243    292   -790    245   -987   -175    -94   -991    316   -180   1290   -147   -563  -1171   -808   661
     -   -149   -500    233     43   -381    399    106   -626    210   -466   -720    275    394     45     96    359    117   -369   -294   -249 
     -    -21  -6672  -7714   -894  -1115   -701  -1378      *      * 
   367   -233   -156  -1714  -1157   -184  -1627   -427   2505   -850    -80    594   -984  -1661   -648   -649   -708   -170    488   -529   -271   662
     -   -149   -500    233     43   -381    399    106   -626    210   -466   -720    275    394     45     96    359    117   -369   -294   -249 
     -    -21  -6672  -7714   -894  -1115   -701  -1378      *      * 
   368   -328   -235  -1758  -1225   2965  -1692   -362    166   -931     53    511  -1027  -1722   -706   -987   -780   -263    250   -346    108   663
     -   -149   -500    233     43   -381    399    106   -626    210   -466   -720    275    394     45     96    359    117   -369   -294   -249 
     -    -21  -6672  -7714   -894  -1115   -701  -1378      *      * 
   369   -208   -218  -1342   -800   -281  -1526   -292    143   -556   -190    515   -747  -1558   -161   -467   -591   -141   2278   -546   -314   664
     -   -149   -500    233     43   -381    399    106   -626    210   -466   -720    275    394     45     96    359    117   -369   -294   -249 
     -    -21  -6672  -7714   -894  -1115   -701  -1378      *      * 
   370   -222  -1155    -58    330  -1474   -976    125  -1193    454  -1304   -416     65  -1280   2743      4   -175   -155   -897  -1286   -943   665
     -   -149   -500    233     43   -381    399    106   -626    210   -466   -720    275    394     45     96    359    117   -369   -294   -249 
     -    -21  -6672  -7714   -894  -1115   -701  -1378      *      * 
   371   -208   -881   -391    143  -1117  -1267     39   -782    274   -980   -156    -80  -1013    335     19   1955   -145   -560  -1090   -783   666
     -   -149   -500    233     43   -381    399    106   -626    210   -466   -720    275    394     45     96    359    117   -369   -294   -249 
     -    -44  -5320  -7714  -1217   -811   -701  -1378      *      * 
   372   -249  -1021   -345    201  -1297  -1271     78   -981    409  -1140   -290    -36   1768    409   1399   -246   -177   -733  -1178   -872   671
     -   -149   -500    233     43   -381    399    106   -626    210   -466   -720    275    394     45     96    359    117   -369   -294   -249 
     -    -21  -6672  -7714   -894  -1115   -701  -1378      *      * 
   373   -221  -1066   -261    273  -1351  -1235    102  -1048    524  -1192   -327   2485  -1298    448    102   -199   -152   -592  -1220   -889   672
     -   -149   -500    233     43   -381    399    106   -626    210   -466   -720    275    394     45     96    359    117   -369   -294   -249 
     -    -21  -6672  -7714   -894  -1115   -701  -1378      *      * 
   374   -201   3922  -1216   -685   -371  -1474   -269     40   -459   -282    434   -669  -1091   -311   -658   -392   -145    154   -608   -375   673
     -   -149   -500    233     43   -381    399    106   -626    210   -466   -720    275    394     45     96    359    117   -369   -294   -249 
     -    -21  -6672  -7714   -894  -1115   -701  -1378      *      * 
   375   -231  -1120   -214    390  -1424  -1225    109  -1135    427  -1262   -384   2536  -1292    599    -16   -194   -163   -853  -1259   -925   674
     -   -149   -500    233     43   -381    399    106   -626    210   -466   -720    275    394     45     96    359    117   -369   -294   -249 
     -    -21  -6672  -7714   -894  -1115   -701  -1378      *      * 
   376   -203   -981   -303    235   -241  -1244    496   -911    484  -1081   -236    -10  -1304   2079    462   -207   -136   -666  -1158   1088   675
     -   -149   -500    233     43   -381    399    106   -626    210   -466   -720    275    394     45     96    359    117   -369   -294   -249 
     -    -21  -6672  -7714   -894  -1115   -701  -1378      *      * 
   377   -259  -1269   -205    345  -1643  -1227   1640  -1383    555  -1447   -531     77  -1286   1313   1936   -185   -185  -1056  -1353  -1020   676
     -   -149   -500    233     43   -381    399    106   -626    210   -466   -720    275    394     45     96    359    117   -369   -294   -249 
     -    -21  -6672  -7714   -894  -1115   -701  -1378      *      * 
   378   -216   -644   -629    -92   -753  -1354   2176   -422     59   -677     93   -259  -1063    316   -302   -353   -148   -256   -867   2381   677
     -   -149   -500    233     43   -381    399    106   -626    210   -466   -720    275    394     45     96    359    117   -369   -294   -249 
     -    -21  -6672  -7714   -894  -1115   -701  -1378      *      * 
   379   -203   -828   -423    109  -1043   1723    333   -699    229   -911    -99    -25  -1341    303   -182    124   -139   -347  -1049   -744   678
     -   -149   -500    233     43   -381    399    106   -626    210   -466   -720    275    394     45     96    359    117   -369   -294   -249 
     -    -21  -6672  -7714   -894  -1115   -701  -1378      *      * 
   380   -218   -106  -1696  -1157   1625  -1601   -370    279   -895     33    626   -965  -1201   -645   -946   -690   -150    367   3751   -136   679
     -   -149   -500    233     43   -381    399    106   -626    210   -466   -720    275    394     45     96    359    117   -369   -294   -249 
     -    -21  -6672  -7714   -894  -1115   -701  -1378      *      * 
   381   -135   -841   -475     65  -1043  -1313   3471   -708    269   -919   -111   -141  -1368    291     55   -304   -173   -505  -1036   -742   680
     -   -149   -500    233     43   -381    399    106   -626    210   -466   -720    275    394     45     96    359    117   -369   -294   -249 
     -    -21  -6672  -7714   -894  -1115   -701  -1378      *      * 
   382   -232   -693   -604    -82   -882  -1332    -59   -530    110   -777      5   -249   2431    157   -239   -351   -175   -351   -941   -668   681
     -   -149   -500    233     43   -381    399    106   -626    210   -466   -720    275    394     45     96    359    117   -369   -294   -249 
     -    -21  -6672  -7714   -894  -1115   -701  -1378      *      * 
   383   1594   -715   -525    129   -890  -1312    -15   -526    132   -644     22   -181  -1368    223   -259     42    703   -342   -957   -662   682
     -   -149   -500    233     43   -381    399    106   -626    210   -466   -720    275    394     45     96    359    117   -369   -294   -249 
     -    -21  -6672  -7714   -894  -1115   -701  -1378      *      * 
   384   -204   -563   -716   -180   -706  -1366    -91   -322    -23   -483    164   -322  -1034     73   -363   -377   2283   -167   -837   -567   683
     -   -149   -500    233     43   -381    399    106   -626    210   -466   -720    275    394     45     96    359    117   -369   -294   -249 
     -    -21  -6672  -7714   -894  -1115   -701  -1378      *      * 
   385    -93   -187  -1414   -875   -247  -1539   -317    185   -638   -156    545   -795  -1571   -182   -778   -609   -139   2293   -522   -293   684
     -   -149   -500    233     43   -381    399    106   -626    210   -466   -720    275    394     45     96    359    117   -369   -294   -249 
     -    -21  -6672  -7714   -894  -1115   -701  -1378      *      * 
   386   -199   3738  -1637  -1095   -154  -1577   -372    278   -836    105    624   -928  -1604   -601   -847   -662   -134    817   -455   -232   685
     -   -149   -500    233     43   -381    399    106   -626    210   -466   -720    275    394     45     96    359    117   -369   -294   -249 
     -    -21  -6672  -7714   -894  -1115   -701  -1378      *      * 
   387   -290  -1209   -281    273  -1564  -1263    120  -1282   2395  -1374   -480     20  -1319    627    155   -235    -75   -985  -1302   -997   686
     -   -149   -500    233     43   -381    399    106   -626    210   -466   -720    275    394     45     96    359    117   -369   -294   -249 
     -    -21  -6672  -7714   -894  -1115   -701  -1378      *      * 
   388    -89   -106  -1649  -1107   -150  -1582   -377   2413   -846     31    627   -936  -1608   -610   -912   -452   -136    378   -453   -231   687
     -   -149   -500    233     43   -381    399    106   -626    210   -466   -720    275    394     45     96    359    117   -369   -294   -249 
     -    -21  -6672  -7714   -894  -1115   -701  -1378      *      * 
   389   -110   -690   -591    -67   -884  -1324    -54   -523    104   -770     13   -238   2384    165   -254   -338   -162   -343   -945   -671   688
     -   -149   -500    233     43   -381    399    106   -626    210   -466   -720    275    394     45     96    359    117   -369   -294   -249 
     -    -44  -5320  -7714  -2024   -407   -701  -1378      *      * 
   390   -204   -841   -419    110  -1073  -1270     21   -732    235   -941   -124   -105   1943    305   -175    760   -144   -517  -1065   -763   701
     -   -149   -499    233     43   -380    399    106   -626    210   -466   -720    275    394     45     96    359    117   -369   -294   -249 
     -    -43  -5335  -7714  -1187   -835   -701  -1378      *      * 
   391   -211   -885   -390    142  -1125   1746     39   -789    278   -986   -162    -81  -1333    335    174    125   -148   -566  -1094   -788   706
     -   -149   -500    233     43   -381    399    106   -626    210   -466   -720    275    394     45     96    359    117   -369   -294   -249 
     -    -21  -6672  -7714   -894  -1115   -701  -1378      *      * 
   392   -204   3949  -1315   -782   -327  -1495   -298     89   -534   -240    469   -731  -1548   -380   -702   -570    100    198   -576   -349   707
     -   -149   -500    233     43   -381    399    106   -626    210   -466   -720    275    394     45     96    359    117   -369   -294   -249 
     -    -21  -6672  -7714   -894  -1115   -701  -1378      *      * 
   393   -201  -1114   -207    327  -1414  -1209    746  -1124    427  -1249   -369   1864  -1274    486    -34    991   -134   -544  -1261   -911   708
     -   -149   -500    233     43   -381    399    106   -626    210   -466   -720    275    394     45     96    359    117   -369   -294   -249 
     -    -21  -6672  -7714   -894  -1115   -701  -1378      *      * 
   394   -218   -156  -1546  -1004   -195  -1571   -349    225   -720   1876    581   -876  -1599   -532   -817   -654   -152    316   -485   -256   709
     -   -149   -500    233     43   -381    399    106   -626    210   -466   -720    275    394     45     96    359    117   -369   -294   -249 
     -    -57  -6672  -5107   -894  -1115   -701  -1378      *      * 
   395   -318  -1185   -336    227  -1543  -1287    117  -1254   2452  -1350   -466    -13  -1337    478    288   -271   -237   -970  -1268   -990   710
     -   -149   -500    233     43   -381    399    106   -626    210   -466   -720    275    394     45     96    359    117   -369   -294   -249 
     -    -22  -6637  -7679   -894  -1115   -661  -1444      *      * 
   396   -204    -49  -1868  -1325    244  -1622   -429   2452  -1036      4    685  -1062  -1642   -756  -1027   -722   -137    567   -403   -184   711
     -   -149   -500    233     43   -381    399    106   -626    210   -466   -720    275    394     45     96    359    117   -369   -294   -249 
     -    -21  -6672  -7714   -894  -1115   -701  -1378      *      * 
   397   -257   -189  -1556  -1028   2902  -1596   -321    173   -761   -155    534   -891  -1623   -558   -859   -682   -192    266   -401    -70   712
     -   -149   -500    233     43   -381    399    106   -626    210   -466   -720    275    394     45     96    359    117   -369   -294   -249 
     -    -21  -6672  -7714   -894  -1115   -701  -1378      *      * 
   398   -224  -1084   -249    282  -1379  -1231    104  -1082    416  -1219   -349   2502  -1296    454    202    -54   -156   -809  -1234   -903   713
     -   -149   -500    233     43   -381    399    106   -626    210   -466   -720    275    394     45     96    359    117   -369   -294   -249 
     -    -21  -6672  -7714   -894  -1115   -701  -1378      *      * 
   399   -238  -1088   -253    270  -1383  -1239     97  -1087    567  -1224   -356   2556  -1305    445    -10   -212   -170   -816  -1233   -908   714
     -   -149   -500    233     43   -381    399    106   -626    210   -466   -720    275    394     45     96    359    117   -369   -294   -249 
     -    -21  -6672  -7714   -894  -1115   -701  -1378      *      * 
   400   -232  -1059   -289    252  -1337  -1248     98  -1035    418  -1181   -320      3  -1308   2720    193   -214   -162   -774  -1207   -303   715
     -   -149   -500    233     43   -381    399    106   -626    210   -466   -720    275    394     45     96    359    117   -369   -294   -249 
     -    -21  -6672  -7714   -894  -1115   -701  -1378      *      * 
   401   -206  -1109   -212   1990  -1405  -1214    121  -1113    424   -299   -364    291  -1278    539    -33   -170   -139   -830  -1255   -909   716
     -   -149   -500    233     43   -381    399    106   -626    210   -466   -720    275    394     45     96    359    117   -369   -294   -249 
     -    -21  -6672  -7714   -894  -1115   -701  -1378      *      * 
   402   -207    480  -1805  -1263   2773  -1611   -404    511   -984    -19    665  -1025  -1633   -714   -996   -708   -140    414   -398   -159   717
     -   -149   -500    233     43   -381    399    106   -626    210   -466   -720    275    394     45     96    359    117   -369   -294   -249 
     -    -21  -6672  -7714   -894  -1115   -701  -1378      *      * 
   403   1983   -604   -664   -136   -784   -914    -84   -409      8   -672     98   -288  -1403    103   -346   -348   -143   -240   -887   -618   718
     -   -149   -500    233     43   -381    399    106   -626    210   -466   -720    275    394     45     96    359    117   -369   -294   -249 
     -    -21  -6672  -7714   -894  -1115   -701  -1378      *      * 
   404   1414  -1058   -245    376  -1337   -863    107  -1034    394  -1179   -314     34  -1286   1571    -58   -180     37   -765  -1219   -879   719
     -   -149   -500    233     43   -381    399    106   -626    210   -466   -720    275    394     45     96    359    117   -369   -294   -249 
     -    -21  -6672  -7714   -894  -1115   -701  -1378      *      * 
   405   -211   -160  -1510   -969   -207  -1560   -339    214   -700   1849    574   -853  -1589   -509   -808   -525   -145    309   -493   -264   720
     -   -149   -500    233     43   -381    399    106   -626    210   -466   -720    275    394     45     96    359    117   -369   -294   -249 
     -    -21  -6672  -7714   -894  -1115   -701  -1378      *      * 
   406   -123   -172  -1453   -912   -226  -1545   -324    197   -668   1792    561   -818  -1576   -473   -796   -353   -138    294   -507   -278   721
     -   -149   -500    233     43   -381    399    106   -626    210   -466   -720    275    394     45     96    359    117   -369   -294   -249 
     -    -21  -6672  -7714   -894  -1115   -701  -1378      *      * 
   407   1342   -663   -581    -46   -834  -1149    -40   -464     79   -715     64   -223  -1381    176   -300   1014   -132     80   -922   -636   722
     -   -149   -500    233     43   -381    399    106   -626    210   -466   -720    275    394     45     96    359    117   -369   -294   -249 
     -    -21  -6672  -7714   -894  -1115   -701  -1378      *      * 
   408   -158  -1148   -222    312  -1466  -1225    121  -1181    504  -1295   -410    291  -1289   2730     26   -188   -163   -890  -1278   -942   723
     -   -149   -500    233     43   -381    399    106   -626    210   -466   -720    275    394     45     96    359    117   -369   -294   -249 
     -    -21  -6672  -7714   -894  -1115   -701  -1378      *      * 
   409   -202   -635   -622    -86   -792  -1340    -54   -419     54   -315     95   -254  -1396    147   -311   1909   -138   -161   -893   -611   724
     -   -149   -500    233     43   -381    399    106   -626    210   -466   -720    275    394     45     96    359    117   -369   -294   -249 
     -    -21  -6672  -7714   -894  -1115   -701  -1378      *      * 
   410   -203   -110  -1641  -1100   -157  -1360   -378    475   -843    -69    622   -933  -1608   -607   -912   -668   -137   2320   -459   -236   725
     -   -149   -500    233     43   -381    399    106   -626    210   -466   -720    275    394     45     96    359    117   -369   -294   -249 
     -    -21  -6672  -7714   -894  -1115   -701  -1378      *      * 
   411   -207  -1186   -167    365  -1514  -1197   1076  -1242    467  -1340   -441   2209  -1263    598      1    410   -140   -932  -1313   -955   726
     -   -149   -500    233     43   -381    399    106   -626    210   -466   -720    275    394     45     96    359    117   -369   -294   -249 
     -    -21  -6672  -7714   -894  -1115   -701  -1378      *      * 
   412   -203  -1131   -202    376  -1435  -1208   2068  -1149    440  -1268     63    148  -1058   2176    -20   -160   -136   -858  -1272   -348   727
     -   -149   -500    233     43   -381    399    106   -626    210   -466   -720    275    394     45     96    359    117   -369   -294   -249 
     -    -21  -6672  -7714   -894  -1115   -701  -1378      *      * 
   413   -222   -706   -574    -64   -925   2020    -62   -575    103   -818    -29   -234  -1392    161   -256   -333   -173   -387   -969   -699   728
     -   -149   -500    233     43   -381    399    106   -626    210   -466   -720    275    394     45     96    359    117   -369   -294   -249 
     -    -57  -6672  -5107   -894  -1115   -701  -1378      *      * 
   414   -207   -128  -1574  -1037   2696  -1570   -328    248   -792    -26    604   -889  -1595   -560   -880   -433   -140    340   -410    380   729
     -   -149   -500    233     43   -381    399    106   -626    210   -466   -720    275    394     45     96    359    117   -369   -294   -249 
     -    -36  -5651  -7679  -1393   -691   -661  -1444      *      * 
   415   -225  -1255   -129   2210  -1613  -1192    149  -1358    497  -1431   -514    112  -1262    800     32   -150   -157  -1027  -1359  -1002   737
     -   -149   -500    233     43   -381    399    106   -626    210   -466   -720    275    394     45     96    359    117   -369   -294   -249 
     -    -21  -6672  -7714   -894  -1115   -701  -1378      *      * 
   416   1679   -464   -672   -299   -579  -1400   -134   -182   -151   -473    270   -408  -1448    -24   -465   -418    316    656   -755   -492   738
     -   -149   -500    233     43   -381    399    106   -626    210   -466   -720    275    394     45     96    359    117   -369   -294   -249 
     -    -21  -6672  -7714   -894  -1115   -701  -1378      *      * 
   417   -207   -106  -1667  -1125   -151  -1590   -385    300   -858    163    625   -949  -1615   -623   -919   -678   -141   2319   -455   -233   739
     -   -149   -500    233     43   -381    399    106   -626    210   -466   -720    275    394     45     96    359    117   -369   -294   -249 
     -    -42  -5401  -7714  -1724   -520   -701  -1378      *      * 
   418   -228   -309  -1173   -638    163  -1505    341     22   -447   -290    422   -643  -1538   -281   -667   -299   -161    134   -545   2954   749
     -   -149   -500    233     43   -381    399    106   -626    210   -466   -720    275    394     45     96    359    117   -369   -294   -249 
     -    -21  -6672  -7714   -894  -1115   -701  -1378      *      * 
   419   -210  -1345    -84   1416  -1744  -1168    353  -1517    546  -1545   -596    373  -1237   2173     64   -111   -142  -1144  -1427  -1047   750
     -   -149   -500    233     43   -381    399    106   -626    210   -466   -720    275    394     45     96    359    117   -369   -294   -249 
     -    -21  -6672  -7714   -894  -1115   -701  -1378      *      * 
   420   -204   -170  -1458   -917   -223  -1547   -326    201   -672   1793    564   -821  -1280   -476   -799   -620    104    298   -505   -277   751
     -   -149   -500    233     43   -381    399    106   -626    210   -466   -720    275    394     45     96    359    117   -369   -294   -249 
     -    -21  -6672  -7714   -894  -1115   -701  -1378      *      * 
   421   -204   -655   -602    -68   -822  -1333    169   -451     75   -705     72   -240  -1391    162   -292    -19   2230   -279   -912   -630   752
     -   -149   -500    233     43   -381    399    106   -626    210   -466   -720    275    394     45     96    359    117   -369   -294   -249 
     -    -21  -6672  -7714   -894  -1115   -701  -1378      *      * 
   422   -312  -1359   -232    393  -1791  -1252    153  -1546   1635  -1568   -632     65  -1306    860   1869   -218   -231  -1195  -1400  -1092   753
     -   -149   -500    233     43   -381    399    106   -626    210   -466   -720    275    394     45     96    359    117   -369   -294   -249 
     -    -21  -6672  -7714   -894  -1115   -701  -1378      *      * 
   423   -203   -120  -1607  -1064    179  -1576   -363    266   -810     70   3521   -911  -1602   -580   -890   -659   -136    356   -458   -229   754
     -   -149   -498    233     43   -381    399    105   -626    210   -466   -721    275    394     46     96    359    117   -369   -294   -249 
     -    -93  -4119  -7714  -2598   -260   -701  -1378      *      * 
   424   -204   3921  -1477   -937   -225  -1542   -332    192   -681   -144    556   -831  -1578   -490   -801   -621      4    291    374   -275   783
     -   -149   -500    233     43   -381    399    106   -626    210   -466   -720    275    394     45     96    359    117   -369   -294   -249 
     -    -21  -6672  -7714   -894  -1115   -701  -1378      *      * 
   425   -202   -536   -749   -213   -674  -1374   -104   -286    -57   -565    190   -208  -1428     46   -389   -388   2277     69   -816   -549   784
     -   -149   -500    233     43   -381    399    106   -626    210   -466   -720    275    394     45     96    359    117   -369   -294   -249 
     -    -21  -6672  -7714   -894  -1115   -701  -1378      *      * 
   426   -211    -85  -1754  -1211   -123  -1608   -405   2471   -924    131    649   -999  -1630   -679   -956   -702   -144    416   -435   -215   785
     -   -149   -500    233     43   -381    399    106   -626    210   -466   -720    275    394     45     96    359    117   -369   -294   -249 
     -    -21  -6672  -7714   -894  -1115   -701  -1378      *      * 
   427   -391  -1168   -467    116  -1524  -1358     77  -1216    822  -1326   -459   -101  -1398    423   2572   -361   -301   -956  -1243  -1004   786
     -   -149   -500    233     43   -381    399    106   -626    210   -466   -720    275    394     45     96    359    117   -369   -294   -249 
     -    -21  -6672  -7714   -894  -1115   -701  -1378      *      * 
   428   -202    553  -1532   -989   -191  -1560   -343    235   -738    -16   3511   -865  -1588   -526   -663   -638   -135    329   -482   -255   787
     -   -149   -499    233     43   -380    399    106   -626    210   -466   -720    275    394     45     96    359    117   -369   -294   -249 
     -    -56  -4909  -7714  -2001   -415   -701  -1378      *      * 
   429   -124   -608   -650   -116    -97  -1346    -67   -385     21   -648    120   -276  -1402    120   -339   1927   -137   -221   -871   -590   797
     -   -149   -500    233     43   -381    399    106   -626    210   -466   -720    275    394     45     96    359    117   -369   -294   -249 
     -    -21  -6672  -7714   -894  -1115   -701  -1378      *      * 
   430   -257   -189  -1556  -1028   2902  -1596   -321    173   -761   -155    534   -891  -1623   -558   -859   -682   -192    266   -401    -70   798
     -   -149   -500    233     43   -381    399    106   -626    210   -466   -720    275    394     45     96    359    117   -369   -294   -249 
     -    -21  -6672  -7714   -894  -1115   -701  -1378      *      * 
   431   -201    200  -1622  -1079   -158  -1578   -369    278   -824     76    621   -920  -1603   -322   -899   -661   -134   2288   -459   -235   799
     -   -149   -500    233     43   -380    399    106   -626    210   -466   -720    276    394     45     96    359    117   -369   -294   -249 
     -    -72  -4517  -7714  -1198   -826   -701  -1378      *      * 
   432   -248  -1265    -84    358  -1635  -1216    149  -1376   2312  -1442   -526     87  -1278    733    106    -67   -176  -1047  -1356  -1015   803
     -   -149   -498    233     43   -381    399    105   -626    210   -466   -721    275    394     45     97    360    117   -369   -294   -250 
     -    -82  -4305  -7714  -3867   -102   -701  -1378      *      * 
   433   -219   -767   -594   -117  -1084   2142   -149   -740     42   -972   -180   -272  -1417     92   -316   -108   -209   -519  -1136   -837   854
     -   -149   -500    233     43   -381    399    106   -626    210   -466   -720    275    394     45     96    359    117   -369   -294   -249 
     -    -21  -6672  -7714   -894  -1115   -701  -1378      *      * 
   434   -228   -145  -1721  -1167    222  -1625   -403    350   -901     34    837   -984  -1657   -660   -958   -702   -163    453   4276   -171   855
     -   -149   -500    233     43   -381    399    106   -626    210   -466   -720    275    394     45     96    359    117   -369   -294   -249 
     -    -21  -6672  -7714   -894  -1115   -701  -1378      *      * 
   435   -242   -914   -444     72  -1154   1946    -22   -807    314  -1006   -200   -139   -808    272    -58   -293   -189   -583  -1173   -834   856
     -   -149   -500    233     43   -381    399    106   -626    210   -466   -720    275    394     45     96    359    117   -369   -294   -249 
     -    -21  -6672  -7714   -894  -1115   -701  -1378      *      * 
   436   1942    175  -1120   -576   -197  -1471   -258    -13   -399   -328    384   -607  -1531   -244   -644   -343   -143    355   -706   -422   857
     -   -149   -500    233     43   -381    399    106   -626    210   -466   -720    275    394     45     96    359    117   -369   -294   -249 
     -    -21  -6672  -7714   -894  -1115   -701  -1378      *      * 
   437    -65   -535    -87   2067  -1576   -965    133  -1296    473  -1378     85     98  -1277    673    134   -144   -143   -971  -1420   -993   858
     -   -149   -500    233     43   -381    399    106   -626    210   -466   -720    275    394     45     96    359    117   -369   -294   -249 
     -    -57  -6672  -5107   -894  -1115   -701  -1378      *      * 
   438   -251   -189  -1492   -946   -106  -1594   -312    419   -694    -12    511   -848  -1629   -504   -825   -659   -185    249   -462   3079   859
     -   -149   -500    233     43   -381    399    106   -626    210   -466   -720    275    394     45     96    359    117   -369   -294   -249 
     -    -50  -6637  -5383   -894  -1115   -767  -1278      *      * 
   439   -245  -1243   -231    322  -1558  -1234   2203  -1265    595  -1352   -470     90   -653    516   1807   -189    -37   -958  -1378   -988   860
     -   -148   -498    233     43   -381    399    105   -627    210   -465   -719    275    394     45     96    359    117   -369   -294   -250 
     -    -80  -4354  -7651  -3680   -117   -633  -1493      *      * 
   440  -1493  -2060  -1854  -1254  -2815  -2040   -764  -2555    349  -2430  -1798  -1219  -1069   -422   3633  -1519  -1466  -2244  -2310  -2118   897
     -   -149   -500    233     43   -381    399    106   -626    210   -466   -720    275    394     45     96    359    117   -369   -294   -249 
     -    -21  -6672  -7714   -894  -1115   -701  -1378      *      * 
   441  -1117  -1942   -551   -507  -2433  -1638   -786  -2375   -217  -2327  -1699   -694   -993   3830   -430  -1096  -1190  -2022  -2368  -1888   898
     -   -149   -500    233     43   -381    399    106   -626    210   -466   -720    275    394     45     96    359    117   -369   -294   -249 
     -    -21  -6672  -7714   -894  -1115   -701  -1378      *      * 
   442   -287  -1413   1360    311  -1629   -984    723  -1303    331  -1402    494     41  -1388    398   -150   -239   1709   -987  -1701  -1097   899
     -   -149   -500    233     43   -381    399    106   -626    210   -466   -720    275    394     45     96    359    117   -369   -294   -249 
     -    -21  -6672  -7714   -894  -1115   -701  -1378      *      * 
   443   -952    231  -3329  -3021  -1375  -2422  -2438   1028  -2724   -547   -352  -2489  -2746  -2556  -2718  -1743  -1082   3195  -2402  -1978   900
     -   -149   -500    233     43   -381    399    106   -626    210   -466   -720    275    394     45     96    359    117   -369   -294   -249 
     -    -21  -6672  -7714   -894  -1115   -701  -1378      *      * 
   444   -479  -1114   -334   -907  -2228  -1239  -1223  -1718  -1186  -2127  -1466   -879  -1809  -1031  -1470   -638   3338  -1295  -2462  -2026   901
     -   -149   -500    233     43   -381    399    106   -626    210   -466   -720    275    394     45     96    359    117   -369   -294   -249 
     -    -21  -6672  -7714   -894  -1115   -701  -1378      *      * 
   445    119   -894   -887   -866  -2333  -1010  -1105  -2066   -949  -2264  -1483   -750  -1611   -254  -1211   2920   -489  -1429  -2521  -2060   902
     -   -149   -500    233     43   -381    399    106   -626    210   -466   -720    275    394     45     96    359    117   -369   -294   -249 
     -    -21  -6672  -7714   -894  -1115   -701  -1378      *      * 
   446   -352   -850  -1115   -729  -1089  -1378     89   -746   -380  -1005    277   -728  -1699   -443   -606   -552   2882   -548  -1474   -953   903
     -   -149   -500    233     43   -381    399    106   -626    210   -466   -720    275    394     45     96    359    117   -369   -294   -249 
     -    -21  -6672  -7714   -894  -1115   -701  -1378      *      * 
   447  -2089  -2190  -2567  -2787  -3372  -2253  -2663  -3607  -2895  -3590  -3215  -2612   4122  -2846  -2839  -2316  -2418  -3135  -2975  -3234   904
     -   -149   -500    233     43   -381    399    106   -626    210   -466   -720    275    394     45     96    359    117   -369   -294   -249 
     -    -21  -6672  -7714   -894  -1115   -701  -1378      *      * 
   448   -489   4752  -2110  -1633  -1152  -1519  -1032   -640   -755   -705   -494  -1306  -1926  -1012    256   -797   -647   -475  -1586  -1137   905
     -   -149   -500    233     43   -381    399    106   -626    210   -466   -720    275    394     45     96    359    117   -369   -294   -249 
     -    -21  -6672  -7714   -894  -1115   -701  -1378      *      * 
   449  -2315  -2029  -3135  -3016    407  -2856   -832  -1572  -2308   -761  -1174  -2395  -3060  -2210  -2186  -2504  -2349  -1718   5721    783   906
     -   -149   -500    233     43   -381    399    106   -626    210   -466   -720    275    394     45     96    359    117   -369   -294   -249 
     -    -21  -6672  -7714   -894  -1115   -701  -1378      *      * 
   450  -1158  -1044  -1285  -2135  -1129  -2528  -1887   3305  -2091   -428   -239  -2053  -2720  -1958  -2206  -1884  -1196    841  -2027  -1553   907
     -   -149   -500    233     43   -381    399    106   -626    210   -466   -720    275    394     45     96    359    117   -369   -294   -249 
     -    -21  -6672  -7714   -894  -1115   -701  -1378      *      * 
   451  -1243  -2442    160   3194  -2811  -1531   -660  -2638   -355  -2611  -1923   -290  -1927   -321   -275  -1072  -1264  -2260  -2674  -2077   908
     -   -149   -500    233     43   -381    399    106   -626    210   -466   -720    275    394     45     96    359    117   -369   -294   -249 
     -    -21  -6672  -7714   -894  -1115   -701  -1378      *      * 
   452   -681   -588  -2898  -2307   -302  -1705  -1324   1734  -1986   1868   1362  -1979  -2390  -1621  -1886  -1528   -734    886  -1139   -850   909
     -   -149   -500    233     43   -381    399    106   -626    210   -466   -720    275    394     45     96    359    117   -369   -294   -249 
     -    -22  -6672  -7496   -894  -1115   -701  -1378      *      * 
   453  -1078  -1685   -866   -854  -1105  -1681   4650  -2059   -505  -2068  -1545   -918  -2099   -759   -664  -1135   -613  -1766  -1518   -670   910
     -   -149   -500    233     43   -381    399    106   -626    210   -466   -720    275    394     45     96    359    117   -369   -294   -249 
     -    -21  -6671  -7713   -894  -1115   -699  -1380      *      * 
   454  -1516  -1466  -2786  -2547   -598  -2627  -1926    -42  -2140   2807    341  -2366  -1349  -1996  -2113  -2054  -1568   -404  -1726  -1416   911
     -   -149   -500    233     43   -381    399    106   -626    210   -466   -720    275    394     45     96    359    117   -369   -294   -249 
     -    -21  -6672  -7714   -894  -1115   -701  -1378      *      * 
   455   -457  -1841     91    133  -1913  -1342   2567  -2032    -35  -2059  -1295   2861  -1670    -22   -431   -639   -752  -1652  -2050  -1314   912
     -   -149   -500    233     43   -381    399    106   -626    210   -466   -720    275    394     45     96    359    117   -369   -294   -249 
     -    -21  -6672  -7714   -894  -1115   -701  -1378      *      * 
   456   -805  -1605   -317    -34  -2588   2999   -912  -2344   -609  -2450  -1726   -585  -1867   -630   -366   -840   -985  -1864  -2577  -2117   913
     -   -149   -500    233     43   -381    399    106   -626    210   -466   -720    275    394     45     96    359    117   -369   -294   -249 
     -    -21  -6672  -7714   -894  -1115   -701  -1378      *      * 
   457   -238  -1181  -1557  -1701  -2657  -1336  -1803  -2374  -1801  -2625  -2036  -1406   3750  -1715  -1912   -828   -988  -1791  -2788  -2529   914
     -   -149   -500    233     43   -381    399    106   -626    210   -466   -720    275    394     45     96    359    117   -369   -294   -249 
     -    -21  -6672  -7714   -894  -1115   -701  -1378      *      * 
   458  -1516  -1466  -2786  -2547   -598  -2627  -1926    -42  -2140   2807    341  -2366  -1349  -1996  -2113  -2054  -1568   -404  -1726  -1416   915
     -   -149   -500    233     43   -381    399    106   -626    210   -466   -720    275    394     45     96    359    117   -369   -294   -249 
     -    -21  -6672  -7714   -894  -1115   -701  -1378      *      * 
   459   -569  -1772   -484   -446  -2259  -1530   -707  -2092   -120  -2096  -1520   -608  -1926   3734   -323   -947  -1042  -1771  -2301  -1766   916
     -   -149   -500    233     43   -381    399    106   -626    210   -466   -720    275    394     45     96    359    117   -369   -294   -249 
     -    -21  -6672  -7714   -894  -1115   -701  -1378      *      * 
   460  -1794  -1725  -2902  -2741    355  -2547   -824  -1259  -2085  -1036   -939  -2159  -2821  -2005  -2003  -2035  -1893   -715   5629    704   917
     -   -149   -500    233     43   -381    399    106   -626    210   -466   -720    275    394     45     96    359    117   -369   -294   -249 
     -    -21  -6672  -7714   -894  -1115   -701  -1378      *      * 
   461  -1043  -1462  -3101  -2830   -453  -2873  -2162    284  -2416   2774    573  -2617  -2946  -2172  -2351  -2227  -1615    -97  -1777  -1513   918
     -   -149   -500    233     43   -381    399    106   -626    210   -466   -720    275    394     45     96    359    117   -369   -294   -249 
     -    -21  -6672  -7714   -894  -1115   -701  -1378      *      * 
   462  -1566  -2734   3673    -42  -3389   -866  -1100  -3425  -1372  -3388  -2783   -397  -2097   -831  -2088  -1357  -1706  -2905  -3241  -2640   919
     -   -149   -500    233     43   -381    399    106   -626    210   -466   -720    275    394     45     96    359    117   -369   -294   -249 
     -    -21  -6672  -7714   -894  -1115   -701  -1378      *      * 
   463  -1469  -2327  -1710   -766  -3005  -2108   -189  -2443   3073  -2186  -1474   -782  -2100    507   1652  -1355  -1232  -2176  -2107  -1893   920
     -   -149   -500    233     43   -381    399    106   -626    210   -466   -720    275    394     45     96    359    117   -369   -294   -249 
     -    -21  -6672  -7714   -894  -1115   -701  -1378      *      * 
   464   -787   -911  -2555  -2438  -1548  -1186  -2028    433  -2228   -973   -669  -1993  -2390  -2116  -2252  -1309   -989   3235  -2288  -1888   921
     -   -149   -500    233     43   -381    399    106   -626    210   -466   -720    275    394     45     96    359    117   -369   -294   -249 
     -    -21  -6672  -7714   -894  -1115   -701  -1378      *      * 
   465  -1889  -1616  -3706  -3313   -292  -3430  -2457    424  -2881   2807    775  -3123  -3252  -2440  -2737  -2750  -1867    184  -1767  -1548   922
     -   -149   -500    233     43   -381    399    106   -626    210   -466   -720    275    394     45     96    359    117   -369   -294   -249 
     -    -21  -6672  -7714   -894  -1115   -701  -1378      *      * 
   466   -249   -884   -735   -219  -1129  -1343   -262   -547    -19   -927     16   -370   -403    511   -372   -377   2421   -342  -1406   -931   923
     -   -149   -500    233     43   -381    399    106   -626    210   -466   -720    275    394     45     96    359    117   -369   -294   -249 
     -    -21  -6672  -7714   -894  -1115   -701  -1378      *      * 
   467  -1762  -2287  -1132  -1144  -2520  -2040  -1289  -2773   -740  -2625  -2183  -1302  -2433   4141   -881  -1765  -1840  -2519  -2457  -2076   924
     -   -149   -500    233     43   -381    399    106   -626    210   -466   -720    275    394     45     96    359    117   -369   -294   -249 
     -    -21  -6672  -7714   -894  -1115   -701  -1378      *      * 
   468  -1518  -1369  -3205  -2777   -371  -2959  -2023    643  -2278    742   4383  -2578  -2940  -2060  -2236  -2220  -1520     96  -1658  -1341   925
     -   -149   -500    233     43   -381    399    106   -626    210   -466   -720    275    394     45     96    359    117   -369   -294   -249 
     -    -21  -6672  -7714   -894  -1115   -701  -1378      *      * 
   469  -1815  -2026  -2479  -2749  -3578   3649  -2701  -3848  -3053  -3865  -3355  -2493  -2700  -2875  -2985  -2041  -2188  -3149  -3082  -3440   926
     -   -149   -500    233     43   -381    399    106   -626    210   -466   -720    275    394     45     96    359    117   -369   -294   -249 
     -    -21  -6672  -7714   -894  -1115   -701  -1378      *      * 
   470    480   -672  -1620  -1661  -2582   -895  -1647  -2271  -1717  -2575  -1771  -1124  -1605  -1513  -1841   3064   -429  -1459  -2821  -2477   927
     -   -149   -500    233     43   -381    399    106   -626    210   -466   -720    275    394     45     96    359    117   -369   -294   -249 
     -    -21  -6672  -7714   -894  -1115   -701  -1378      *      * 
   471  -2089  -2190  -2567  -2787  -3372  -2253  -2663  -3607  -2895  -3590  -3215  -2612   4122  -2846  -2839  -2316  -2418  -3135  -2975  -3234   928
     -   -149   -500    233     43   -381    399    106   -626    210   -466   -720    275    394     45     96    359    117   -369   -294   -249 
     -    -21  -6672  -7714   -894  -1115   -701  -1378      *      * 
   472   -285  -1476   -232    303  -1733   -924   2280  -1416    478  -1141   -621    304  -1379    467    841   1187   -122  -1074  -1726  -1124   929
     -   -149   -500    233     43   -381    399    106   -626    210   -466   -720    275    394     45     96    359    117   -369   -294   -249 
     -    -21  -6672  -7714   -894  -1115   -701  -1378      *      * 
   473    -48   -393  -1591  -1024   -422  -1725   -563   1367   -811    369    399   1496  -1794   -631   -982   -537   -270   1152   -904   -516   930
     -   -149   -500    233     43   -381    399    106   -626    210   -466   -720    275    394     45     96    359    117   -369   -294   -249 
     -    -21  -6672  -7714   -894  -1115   -701  -1378      *      * 
   474     67  -1507   -447     80  -1832  -1390   1425  -1499    516  -1552   -736   -153   1849    338   1506   -404   -391  -1175  -1780  -1240   931
     -   -149   -500    233     43   -381    399    106   -626    210   -466   -720    275    394     45     96    359    117   -369   -294   -249 
     -    -21  -6672  -7714   -894  -1115   -701  -1378      *      * 
   475   -899   4138  -3159  -2749   -957  -2376  -1962   2209  -2401   -236    -21  -2286  -2606  -2181  -2357  -1642   -976    914  -1864  -1466   932
     -   -149   -500    233     43   -381    399    106   -626    210   -466   -720    275    394     45     96    359    117   -369   -294   -249 
     -    -21  -6672  -7714   -894  -1115   -701  -1378      *      * 
   476   -425  -1013  -1661  -1792  -2558  -1187  -1802  -2565  -1897  -2800  -2098  -1367  -1878  -1746  -1993   3270   -814  -1808  -2742  -2368   933
     -   -149   -500    233     43   -381    399    106   -626    210   -466   -720    275    394     45     96    359    117   -369   -294   -249 
     -    -21  -6672  -7714   -894  -1115   -701  -1378      *      * 
   477   -425  -1013  -1661  -1792  -2558  -1187  -1802  -2565  -1897  -2800  -2098  -1367  -1878  -1746  -1993   3270   -814  -1808  -2742  -2368   934
     -   -149   -500    233     43   -381    399    106   -626    210   -466   -720    275    394     45     96    359    117   -369   -294   -249 
     -    -21  -6672  -7714   -894  -1115   -701  -1378      *      * 
   478  -1174   -944  -3241  -2756   -669  -2860  -2029    941  -2431    317   3280  -2489  -2848  -2154  -2401  -2055  -1162   2398  -1787  -1481   935
     -   -149   -500    233     43   -381    399    106   -626    210   -466   -720    275    394     45     96    359    117   -369   -294   -249 
     -    -21  -6672  -7714   -894  -1115   -701  -1378      *      * 
   479   -425  -1013  -1661  -1792  -2558  -1187  -1802  -2565  -1897  -2800  -2098  -1367  -1878  -1746  -1993   3270   -814  -1808  -2742  -2368   936
     -      *      *      *      *      *      *      *      *      *      *      *      *      *      *      *      *      *      *      *      * 
     -      *      *      *      *      *      *      *      *      0 
//
HMMER2.0  [2.3.2]
NAME  smad4s_muscle
LENG  996
ALPH  Amino
RF    no
CS    no
MAP   yes
COM   hmmbuild smad4s_ls.hmm smad4s_muscle.fasta
NSEQ  18
DATE  Sat May  3 13:06:19 2008
CKSUM 787
XT      -8455     -4  -1000  -1000  -8455     -4  -8455     -4 
NULT      -4  -8455
NULE     595  -1558     85    338   -294    453  -1158    197    249    902  -1085   -142    -21   -313     45    531    201    384  -1998   -644 
HMM        A      C      D      E      F      G      H      I      K      L      M      N      P      Q      R      S      T      V      W      Y    
         m->m   m->i   m->d   i->m   i->i   d->m   d->d   b->m   m->e
         -352      *  -2206
     1   1155   -896  -1773  -1739  -2836   1351  -1774  -2549  -1837  -2777  -1926  -1278   2998  -1599  -2023   -447   -620  -1707  -3029  -2713    38
     -   -149   -500    233     43   -381    399    106   -626    210   -466   -720    275    394     45     96    359    117   -369   -294   -249 
     -    -17  -6955  -7997   -894  -1115   -701  -1378   -352      * 
     2  -1425  -2455   -106   1546  -3343   2967  -1220  -3212  -1237  -3227  -2532   -653  -2208   -927  -1760  -1323  -1579  -2682  -3233  -2682    39
     -   -149   -500    233     43   -381    399    106   -626    210   -466   -720    275    394     45     96    359    117   -369   -294   -249 
     -    -17  -6955  -7997   -894  -1115   -701  -1378      *      * 
     3   -231   -886  -1666  -1486  -2491  -1136  -1491  -2156  -1440  -2397  -1581  -1150   2046  -1288  -1668    423   2783  -1487  -2711  -2341    40
     -   -149   -500    233     43   -381    399    106   -626    210   -466   -720    275    394     45     96    359    117   -369   -294   -249 
     -    -17  -6955  -7997   -894  -1115   -701  -1378      *      * 
     4   1184   -829  -2014  -1927  -2906   1364  -1857  -2643  -1940  -2862  -1980  -1334  -1769  -1687  -2099   2594   -567  -1718  -3099  -2804    41
     -   -149   -500    233     43   -381    399    106   -626    210   -466   -720    275    394     45     96    359    117   -369   -294   -249 
     -    -17  -6955  -7997   -894  -1115   -701  -1378      *      * 
     5   1845   -810  -2262  -2172  -2572  -1139  -1917  -1970  -2036  -2437  -1694  -1469  -1836  -1826  -2110   -469   2995  -1353  -2881  -2594    42
     -   -149   -500    233     43   -381    399    106   -626    210   -466   -720    275    394     45     96    359    117   -369   -294   -249 
     -    -17  -6955  -7997   -894  -1115   -701  -1378      *      * 
     6   1351   1721  -2452  -2238  -2608   2381  -1896  -2292  -2057  -2555  -1715  -1448  -1764  -1797  -2143   1361   -520  -1511  -2872  -2600    43
     -   -149   -500    233     43   -381    399    106   -626    210   -466   -720    275    394     45     96    359    117   -369   -294   -249 
     -   -256  -6955  -2694   -894  -1115   -701  -1378      *      * 
     7   -732  -1604   -266   -360  -2556  -1323   -925  -2472   -773  -2560  -1810   2772   2525   -638  -1164   -756   -929  -1923  -2619  -2051    44
     -   -149   -500    233     43   -381    399    106   -626    210   -466   -720    275    394     45     96    359    117   -369   -294   -249 
     -    -20  -6720  -7762   -894  -1115  -1139   -873      *      * 
     8   1315   -617  -1687  -1330  -1443  -1209  -1112   -595  -1171  -1207   -569  -1060   2305  -1016  -1371   -440   -381   1350  -1863  -1482    45
     -   -149   -500    233     43   -381    399    106   -626    210   -466   -720    275    394     45     96    359    117   -369   -294   -249 
     -    -20  -6720  -7762   -894  -1115   -482  -1816      *      * 
     9   1926   -813  -2124  -2150  -2966   2627  -2027  -2697  -2214  -2944  -2068  -1427  -1793  -1912  -2297    294   -591  -1743  -3184  -2928    46
     -   -149   -500    233     43   -381    399    106   -626    210   -466   -720    275    394     45     96    359    117   -369   -294   -249 
     -    -17  -6955  -7997   -894  -1115   -701  -1378      *      * 
    10  -1387  -2037  -1089  -1073  -1956  -1940   3608  -2638   -966  -2640  -2009  -1200   3072  -1088  -1194  -1429  -1517  -2261  -2199  -1509    47
     -   -149   -500    233     43   -381    399    106   -626    210   -466   -720    275    394     45     96    359    117   -369   -294   -249 
     -    -17  -6955  -7997   -894  -1115   -701  -1378      *      * 
    11    778   -664  -2850  -2263   -453  -2414  -1331    525  -1951   1014   3067  -1954  -2417  -1619  -1884  -1512   -778   1418  -1218   -909    48
     -   -149   -500    233     43   -381    399    106   -626    210   -466   -720    275    394     45     96    359    117   -369   -294   -249 
     -    -17  -6955  -7997   -894  -1115   -701  -1378      *      * 
    12  -3395  -2535  -3991  -4198   2486  -3872   -271  -2333  -3786  -1767  -1796  -2597  -3766  -2689  -3270  -3119  -3280  -2479    467   4266    49
     -   -149   -500    233     43   -381    399    106   -626    210   -466   -720    275    394     45     96    359    117   -369   -294   -249 
     -    -17  -6955  -7997   -894  -1115   -701  -1378      *      * 
    13  -2320  -2458  -3017  -3321  -4071   3720  -3201  -4448  -3645  -4396  -3918  -3032  -3125  -3448  -3508  -2558  -2703  -3708  -3467  -3953    50
     -   -149   -500    233     43   -381    399    106   -626    210   -466   -720    275    394     45     96    359    117   -369   -294   -249 
     -   -893  -6955  -1141   -894  -1115   -701  -1378      *      * 
    14   1930   -270  -1052   -899  -1826   -531   -899  -1422   -870  -1734   -948   -554  -1164   -711  -1089   1861     39   -801  -2075  -1693    51
     -   -149   -500    233     43   -381    399    106   -626    210   -466   -720    275    394     45     96    359    117   -369   -294   -249 
     -    -32  -6094  -7136   -894  -1115  -1743   -512      *      * 
    15   -983  -1856  -1173   -334  -2431  -1679    127  -1933   2282  -1757  -1036   -389  -1703    540   2391   -893   -790  -1663  -1735  -1466    52
     -   -149   -500    233     43   -381    399    106   -626    210   -466   -720    275    394     45     96    359    117   -369   -294   -249 
     -    -32  -6094  -7136   -894  -1115  -1743   -512      *      * 
    16   -537  -1011   -795   -376   -576  -1564   -276   -209    132   1256    227   -514  -1682   2032    -81   -697   -489   -278  -1157   -644    53
     -   -149   -500    233     43   -381    399    106   -626    210   -466   -720    275    394     45     96    359    117   -369   -294   -249 
     -    -32  -6094  -7136   -894  -1115  -1086   -919      *      * 
    17     72   -598  -1091  -1134  -2438   2456  -1303  -2221  -1341  -2431  -1597   -806  -1439  -1119  -1556   1745   -299  -1391  -2616  -2251    54
     -   -149   -500    233     43   -381    399    106   -626    210   -466   -720    275    394     45     96    359    117   -369   -294   -249 
     -    -25  -6443  -7485   -894  -1115  -1470   -646      *      * 
    18   -258   -999   -532    -75  -1344    892   -168   -833   1462  -1118   -379   -244  -1464    148    -87   -338   -262   1073  -1523  -1035    55
     -   -149   -500    233     43   -381    399    106   -626    210   -466   -720    275    394     45     96    359    117   -369   -294   -249 
     -    -25  -6443  -7485   -894  -1115  -1470   -646      *      * 
    19   -432  -1695    186    395  -2063  -1178    -53  -1801    333  -1808   -972   1732   1233   1884   -105   -328   -414  -1403  -2006  -1361    56
     -   -149   -500    233     43   -381    399    106   -626    210   -466   -720    275    394     45     96    359    117   -369   -294   -249 
     -    -25  -6443  -7485   -894  -1115  -1470   -646      *      * 
    20   -244  -1303   -110    209  -1873  -1110   -122  -1578    251  -1647   -817    -25   1303   1861   -167   1145   -281  -1171  -1894  -1304    57
     -   -149   -500    233     43   -381    399    106   -626    210   -466   -720    275    394     45     96    359    117   -369   -294   -249 
     -    -25  -6443  -7485   -894  -1115  -1470   -646      *      * 
    21   -354  -1504     89    330  -1781  -1157   2391  -1632    261  -1680   -857   1661  -1400    307   -186   1147   -354  -1251  -1844  -1180    58
     -   -149   -500    233     43   -381    399    106   -626    210   -466   -720    275    394     45     96    359    117   -369   -294   -249 
     -    -25  -6443  -7485   -894  -1115  -1470   -646      *      * 
    22  -1415  -1679  -2043  -2280  -3170   3566  -2284  -3352  -2562  -3420  -2888  -2057  -2355  -2401  -2549  -1631  -1776  -2693  -2761  -3015    59
     -   -149   -500    233     43   -381    399    106   -626    210   -466   -720    275    394     45     96    359    117   -369   -294   -249 
     -    -25  -6443  -7485   -894  -1115  -1470   -646      *      * 
    23  -1753  -1401  -3563  -3109   2206  -3315  -1501    385  -2791   2335    897  -2743  -3038  -2146  -2581  -2520  -1666   -126   -807   -113    60
     -   -149   -500    233     43   -381    399    106   -626    210   -466   -720    275    394     45     96    359    117   -369   -294   -249 
     -    -25  -6443  -7485   -894  -1115  -1470   -646      *      * 
    24  -1518  -2405      4   3393  -2874  -1594   -985  -2776   -912  -2806  -2253   -540  -2050   -721  -1346  -1371  -1589  -2439  -2679  -2283    61
     -   -149   -500    233     43   -381    399    106   -626    210   -466   -720    275    394     45     96    359    117   -369   -294   -249 
     -    -25  -6443  -7485   -894  -1115  -1470   -646      *      * 
    25  -1699  -2569   3739   -219  -3095  -1593  -1182  -3230  -1458  -3225  -2722   -566  -2118   -966  -2074  -1519  -1827  -2820  -2879  -2491    62
     -   -149   -500    233     43   -381    399    106   -626    210   -466   -720    275    394     45     96    359    117   -369   -294   -249 
     -    -25  -6443  -7485   -894  -1115  -1470   -646      *      * 
    26  -1378  -1105  -3145  -2921   -947  -2866  -2377   3336  -2609     20     16  -2689  -2982  -2494  -2602  -2352  -1419    989  -2108  -1688    63
     -   -149   -500    233     43   -381    399    106   -626    210   -466   -720    275    394     45     96    359    117   -369   -294   -249 
     -    -25  -6443  -7485   -894  -1115  -1470   -646      *      * 
    27  -1652  -1826  -2112  -2289  -2933  -1899  -2219  -3065  -2371  -3100  -2699  -2143   4030  -2336  -2370  -1867  -1966  -2627  -2636  -2785    64
     -   -149   -500    233     43   -381    399    106   -626    210   -466   -720    275    394     45     96    359    117   -369   -294   -249 
     -    -25  -6443  -7485   -894  -1115  -1470   -646      *      * 
    28  -1699  -2569   3739   -219  -3095  -1593  -1182  -3230  -1458  -3225  -2722   -566  -2118   -966  -2074  -1519  -1827  -2820  -2879  -2491    65
     -   -149   -500    233     43   -381    399    106   -626    210   -466   -720    275    394     45     96    359    117   -369   -294   -249 
     -    -25  -6443  -7485   -894  -1115  -1470   -646      *      * 
    29  -1230   -846  -3586  -3170  -1087  -3301  -2728   2847  -2964    -21     62  -2932  -3193  -2767  -3004  -2557  -1219   2247  -2401  -2006    66
     -   -149   -500    233     43   -381    399    106   -626    210   -466   -720    275    394     45     96    359    117   -369   -294   -249 
     -    -25  -6443  -7485   -894  -1115  -1470   -646      *      * 
    30  -1518  -2405      4   3393  -2874  -1594   -985  -2776   -912  -2806  -2253   -540  -2050   -721  -1346  -1371  -1589  -2439  -2679  -2283    67
     -   -149   -500    233     43   -381    399    106   -626    210   -466   -720    275    394     45     96    359    117   -369   -294   -249 
     -    -25  -6443  -7485   -894  -1115  -1470   -646      *      * 
    31   2016  -1400    107   1603  -2028  -1126   -368  -1591   -152  -1803  -1054    -92  -1502    -28   -599   -415   -513  -1227  -2132  -1542    68
     -   -149   -500    233     43   -381    399    106   -626    210   -466   -720    275    394     45     96    359    117   -369   -294   -249 
     -    -25  -6443  -7485   -894  -1115  -1470   -646      *      * 
    32  -2345  -1985  -2643  -2710    907  -2716   -379  -1870  -2402  -1553  -1474  -2068  -2925  -2055  -2263  -2369  -2379  -1915    224   4445    69
     -   -149   -500    233     43   -381    399    106   -626    210   -466   -720    275    394     45     96    359    117   -369   -294   -249 
     -    -25  -6443  -7485   -894  -1115  -1470   -646      *      * 
    33  -1518  -2405      4   3393  -2874  -1594   -985  -2776   -912  -2806  -2253   -540  -2050   -721  -1346  -1371  -1589  -2439  -2679  -2283    70
     -   -149   -500    233     43   -381    399    106   -626    210   -466   -720    275    394     45     96    359    117   -369   -294   -249 
     -    -25  -6443  -7485   -894  -1115  -1470   -646      *      * 
    34  -1789  -2109  -2089  -1522  -2676  -2104   -938  -2624    138  -2472  -1951  -1470  -2355   -656   3755  -1835  -1746  -2385  -2207  -2092    71
     -   -149   -500    233     43   -381    399    106   -626    210   -466   -720    275    394     45     96    359    117   -369   -294   -249 
     -    -25  -6443  -7485   -894  -1115  -1470   -646      *      * 
    35   -201  -1056   -189   -174  -2165   -946   -627  -2000   -458  -2126  -1322   1950  -1458   -323   -851   2245   -419  -1414  -2294  -1709    72
     -   -149   -500    233     43   -381    399    106   -626    210   -466   -720    275    394     45     96    359    117   -369   -294   -249 
     -    -25  -6443  -7485   -894  -1115  -1470   -646      *      * 
    36  -1902  -1634  -3187  -2978   -409  -2961  -2175    160  -2556   2866    525  -2822  -3002  -2305  -2444  -2614  -1909   -293  -1664  -1357    73
     -   -149   -500    233     43   -381    399    106   -626    210   -466   -720    275    394     45     96    359    117   -369   -294   -249 
     -    -25  -6443  -7485   -894  -1115  -1470   -646      *      * 
    37   -609  -1437   -806   -153  -1588  -1561    -26  -1201    765    556   -534   -316  -1620   1924   1756   -610   -502  -1005  -1567  -1124    74
     -   -149   -500    233     43   -381    399    106   -626    210   -466   -720    275    394     45     96    359    117   -369   -294   -249 
     -    -25  -6443  -7485   -894  -1115  -1470   -646      *      * 
    38  -1415  -1679  -2043  -2280  -3170   3566  -2284  -3352  -2562  -3420  -2888  -2057  -2355  -2401  -2549  -1631  -1776  -2693  -2761  -3015    75
     -   -149   -500    233     43   -381    399    106   -626    210   -466   -720    275    394     45     96    359    117   -369   -294   -249 
     -    -25  -6443  -7485   -894  -1115  -1470   -646      *      * 
    39   1019  -1697   1622    468  -1967  -1142   2454  -1730    177  -1774   -947    154  -1398    319   -348   -315   -410  -1351  -2001  -1315    76
     -   -149   -500    233     43   -381    399    106   -626    210   -466   -720    275    394     45     96    359    117   -369   -294   -249 
     -    -25  -6443  -7485   -894  -1115  -1470   -646      *      * 
    40   1425   -900   -367   -233  -2112   1290   -599  -1811   -431  -1959  -1132   1938  -1392   -280   -840   -158   -282  -1240  -2231  -1709    77
     -   -149   -500    233     43   -381    399    106   -626    210   -466   -720    275    394     45     96    359    117   -369   -294   -249 
     -    -25  -6443  -7485   -894  -1115  -1470   -646      *      * 
    41   1338   -420  -1713  -1287  -1037  -1241   -962    121  -1091   -732   -151  -1027  -1655   -925  -1268   -444   1550   1656  -1532  -1153    78
     -   -149   -500    233     43   -381    399    106   -626    210   -466   -720    275    394     45     96    359    117   -369   -294   -249 
     -    -25  -6443  -7485   -894  -1115  -1470   -646      *      * 
    42     40   -589  -1261  -1189  -2179   1561  -1227  -1791  -1207  -2094  -1319   -856  -1469  -1054  -1406   -164   2731  -1157  -2393  -2048    79
     -   -149   -500    233     43   -381    399    106   -626    210   -466   -720    275    394     45     96    359    117   -369   -294   -249 
     -    -25  -6443  -7485   -894  -1115  -1470   -646      *      * 
    43  -2225  -1850  -3081  -3129   4057  -2766   -713  -1104  -2903   -719   -770  -2388  -2968  -2356  -2657  -2467  -2282  -1333    -68   1004    80
     -   -149   -500    233     43   -381    399    106   -626    210   -466   -720    275    394     45     96    359    117   -369   -294   -249 
     -    -25  -6443  -7485   -894  -1115  -1470   -646      *      * 
    44   -494  -1403    -20    -59  -2232  -1119   -594  -2099   -402  -2195  -1436   2898   1725   -288   -805   -503   -655  -1601  -2304  -1717    81
     -   -149   -500    233     43   -381    399    105   -626    210   -466   -715    275    395     45     96    359    117   -369   -295   -249 
     -   -400  -2079  -7485  -1458   -653  -1470   -646      *      * 
    45  -1902  -1634  -3187  -2978   -409  -2961  -2175    160  -2556   2866    525  -2822  -3002  -2305  -2444  -2614  -1909   -293  -1664  -1357    85
     -   -149   -500    233     43   -381    399    106   -626    210   -466   -720    275    394     45     96    359    117   -369   -294   -249 
     -   -381  -6443  -2182   -894  -1115  -1470   -646      *      * 
    46  -1432  -1250  -2622  -2378   -160  -2516  -1672    451  -1950   2644    720  -2247  -2595  -1795  -1909  -2066  -1446     82  -1329   -951    86
     -   -149   -500    233     43   -381    399    106   -626    210   -466   -720    275    394     45     96    359    117   -369   -294   -249 
     -    -32  -6094  -7136   -894  -1115  -1743   -512      *      * 
    47   -341   -858   -490   -231   -650  -1304   -255   -328    -68   1107    -69   1871  -1542    -92   -346   -494   -359   -234  -1125   -508    87
     -   -149   -500    233     43   -381    399    106   -626    210   -466   -720    275    394     45     96    359    117   -369   -294   -249 
     -    -32  -6094  -7136   -894  -1115  -1743   -512      *      * 
    48   -144   -378  -1678  -1304   -871  -1340  -1008    696  -1065   -352     55  -1078  -1716   -959  -1226   -564   1764   1964  -1519  -1117    88
     -   -149   -500    233     43   -381    399    106   -626    210   -466   -720    275    394     45     96    359    117   -369   -294   -249 
     -    -32  -6094  -7136   -894  -1115  -1743   -512      *      * 
    49    -44   -690   -660   -650  -2093   1930   -893  -1866   -826  -2047  -1289   -564   2349   -687  -1096   -200   -337  -1253  -2150  -1837    89
     -   -149   -500    233     43   -381    399    106   -626    210   -466   -720    275    394     45     96    359    117   -369   -294   -249 
     -    -32  -6094  -7136   -894  -1115  -1743   -512      *      * 
    50   -470  -1657    382    463  -1931  -1079     -3  -1770    430  -1773  -1000   2002  -1370   2226     68   -360   -463  -1399  -1899  -1252    90
     -   -149   -500    233     43   -381    399    106   -626    210   -466   -720    275    394     45     96    359    117   -369   -294   -249 
     -    -32  -6094  -7136   -894  -1115  -1743   -512      *      * 
    51  -1281  -1049  -2974  -2430    102  -2889  -1690    780  -2056   2034   3077  -2328  -2665  -1678  -2006  -2053  -1206    343  -1244  -1058    91
     -   -149   -500    233     43   -381    399    106   -626    210   -466   -720    275    394     45     96    359    117   -369   -294   -249 
     -    -32  -6094  -7136   -894  -1115  -1743   -512      *      * 
    52   1816   -274  -1180   -952  -1568   -636   -866   -868   -827  -1366   -674   -620  -1229   -701  -1030     80   2054   -446  -1895  -1522    92
     -   -149   -500    233     43   -381    399    106   -626    210   -466   -720    275    394     45     96    359    117   -369   -294   -249 
     -    -32  -6094  -7136   -894  -1115  -1743   -512      *      * 
    53    -40   -920     79    122  -1856   -787   -325  -1667   -127  -1799  -1006   2113  -1258    -13   -528   1650   -222  -1148  -1988  -1392    93
     -   -149   -500    233     43   -381    399    106   -626    210   -466   -720    275    394     45     96    359    117   -369   -294   -249 
     -    -32  -6094  -7136   -894  -1115  -1743   -512      *      * 
    54   -772  -2420   2358   2077  -2648   -939   -158  -2481   -204  -2432  -1689    443  -1390    196   -904   -509   -804  -2025  -2621  -1760    94
     -   -149   -500    233     43   -381    399    106   -626    210   -466   -720    275    394     45     96    359    117   -369   -294   -249 
     -    -32  -6094  -7136   -894  -1115  -1743   -512      *      * 
    55  -1003   -754  -2840  -2364   2239  -2592  -1110   2163  -2072    777    802  -2041  -2506  -1664  -1999  -1751   -953    749   -672     23    95
     -   -149   -500    233     43   -381    399    106   -626    210   -466   -720    275    394     45     96    359    117   -369   -294   -249 
     -    -32  -6094  -7136   -894  -1115  -1743   -512      *      * 
    56   -304  -1169   -375     47  -1670  -1172    -17  -1197   1861  -1358   -618   -116  -1394    347    412   -321   1612   -901  -1639  -1168    96
     -   -149   -500    233     43   -381    399    106   -626    210   -466   -720    275    394     45     96    359    117   -369   -294   -249 
     -    -32  -6094  -7136   -894  -1115  -1743   -512      *      * 
    57   -460  -1401   -255     82  -1907  -1218    -41  -1560   2019  -1599   -847   -109   1690    332    421   -431   -447  -1228  -1759  -1295    97
     -   -149   -500    233     43   -381    399    106   -626    210   -466   -720    275    394     45     96    359    117   -369   -294   -249 
     -    -32  -6094  -7136   -894  -1115  -1743   -512      *      * 
    58  -1205   -896  -3165  -2657   -148  -2995  -1936   2245  -2336   1858    937  -2500  -2790  -1968  -2286  -2188  -1150    972  -1480  -1236    98
     -   -149   -500    233     43   -381    399    106   -626    210   -466   -720    275    394     45     96    359    117   -369   -294   -249 
     -    -32  -6094  -7136   -894  -1115  -1743   -512      *      * 
    59  -1205   -896  -3165  -2657   -148  -2995  -1936   2245  -2336   1858    937  -2500  -2790  -1968  -2286  -2188  -1150    972  -1480  -1236    99
     -   -149   -500    233     43   -381    399    106   -626    210   -466   -720    275    394     45     96    359    117   -369   -294   -249 
     -    -32  -6094  -7136   -894  -1115  -1743   -512      *      * 
    60    255   -386   -862   -753  -1824   1804   -838  -1412   -769  -1718   -955   -520  -1223   -639  -1005     64   2067   -843  -2043  -1663   100
     -   -149   -500    233     43   -381    399    106   -626    210   -466   -720    275    394     45     96    359    117   -369   -294   -249 
     -    -32  -6094  -7136   -894  -1115  -1743   -512      *      * 
    61    -95   -500  -1018   -666   -621  -1159   -482   -130   -434   1149     86   -615  -1493   -393   -654   1456   -201    -18  -1144   -632   101
     -   -149   -500    233     43   -381    399    106   -626    210   -466   -720    275    394     45     96    359    117   -369   -294   -249 
     -    -32  -6094  -7136   -894  -1115  -1743   -512      *      * 
    62   -371  -1554   2115    566  -2162   -885   -178  -1947   -105  -2016  -1233    264  -1312    170   -676   1557   -463  -1482  -2226  -1511   102
     -   -149   -500    233     43   -381    399    106   -626    210   -466   -720    275    394     45     96    359    117   -369   -294   -249 
     -    -32  -6094  -7136   -894  -1115  -1743   -512      *      * 
    63   -294  -1326    301   1768  -1757  -1016    -70  -1312    216  -1509   -760    139  -1322    287   -218   -253   1577   -992  -1844  -1245   103
     -   -149   -500    233     43   -381    399    106   -626    210   -466   -720    275    394     45     96    359    117   -369   -294   -249 
     -    -32  -6094  -7136   -894  -1115  -1743   -512      *      * 
    64   -529  -1670     96    317  -2060  -1196     51  -1768   1926  -1746   -965   2005  -1419    442    458   -426   -483  -1412  -1856  -1312   104
     -   -149   -500    233     43   -381    399    106   -626    210   -466   -720    275    394     45     96    359    117   -369   -294   -249 
     -    -32  -6094  -7136   -894  -1115  -1743   -512      *      * 
    65   -565  -1753   2286    526  -2255   -979   -250  -2056   -199  -2109  -1362    204   1917     88   -774   -441   -635  -1629  -2265  -1599   105
     -   -149   -500    233     43   -381    399    106   -626    210   -466   -720    275    394     45     96    359    117   -369   -294   -249 
     -    -32  -6094  -7136   -894  -1115  -1743   -512      *      * 
    66    207   -494   -602   -476  -1814   -648   -659  -1541   -521  -1748   -963   -371   1988   -415   -813   1833    -72   -954  -2005  -1549   106
     -   -149   -500    233     43   -381    399    106   -626    210   -466   -720    275    394     45     96    359    117   -369   -294   -249 
     -    -32  -6094  -7136   -894  -1115  -1743   -512      *      * 
    67   -461  -1252   -634   -180  -1804  -1257   -131  -1493    616  -1537   -813   -300   1879    219   2133   -486   -472  -1173  -1685  -1276   107
     -   -149   -500    233     43   -381    399    106   -626    210   -466   -720    275    394     45     96    359    117   -369   -294   -249 
     -    -32  -6094  -7136   -894  -1115  -1743   -512      *      * 
    68   -469  -1212   1855    158  -1049  -1251   -242   -551   -134   1094   -284   -104  -1512     22   -572   -510   -467   -466  -1492   -888   108
     -   -149   -500    233     43   -381    399    106   -626    210   -466   -720    275    394     45     96    359    117   -369   -294   -249 
     -    -32  -6094  -7136   -894  -1115  -1743   -512      *      * 
    69   1361  -1295    334   1807  -1813   -975   -120  -1367    118  -1575   -826    135  -1318    230   -335   -243   -332  -1026  -1909  -1305   109
     -   -149   -500    233     43   -381    399    106   -626    210   -466   -720    275    394     45     96    359    117   -369   -294   -249 
     -    -32  -6094  -7136   -894  -1115  -1743   -512      *      * 
    70    -40   -920     79    122  -1856   -787   -325  -1667   -127  -1799  -1006   2113  -1258    -13   -528   1650   -222  -1148  -1988  -1392   110
     -   -149   -500    233     43   -381    399    106   -626    210   -466   -720    275    394     45     96    359    117   -369   -294   -249 
     -    -32  -6094  -7136   -894  -1115  -1743   -512      *      * 
    71   -983  -1856  -1173   -334  -2431  -1679    127  -1933   2282  -1757  -1036   -389  -1703    540   2391   -893   -790  -1663  -1735  -1466   111
     -   -149   -500    233     43   -381    399    106   -626    210   -466   -720    275    394     45     96    359    117   -369   -294   -249 
     -    -32  -6094  -7136   -894  -1115  -1743   -512      *      * 
    72    -45   -927     87    127  -1858   -789   -322  -1670   -125  -1802  -1009   2166  -1259    -10   -527   1601   -225  -1152  -1990  -1392   112
     -   -149   -500    233     43   -381    399    106   -626    210   -466   -720    275    394     45     96    359    117   -369   -294   -249 
     -    -32  -6094  -7136   -894  -1115  -1743   -512      *      * 
    73   -950   -729  -2808  -2328   -308  -2627  -1704   1216  -2015   1647    729  -2153  -2578  -1765  -2034  -1816   -928   2140  -1480  -1153   113
     -   -149   -500    233     43   -381    399    106   -626    210   -466   -720    275    394     45     96    359    117   -369   -294   -249 
     -    -32  -6094  -7136   -894  -1115  -1743   -512      *      * 
    74   1832   -404   -876   -721  -1719   -655   -787  -1255   -699  -1573   -849   -515   2090   -584   -945     40    -61   -753  -1967  -1573   114
     -   -149   -500    233     43   -381    399    106   -626    210   -466   -720    275    394     45     96    359    117   -369   -294   -249 
     -    -32  -6094  -7136   -894  -1115  -1743   -512      *      * 
    75  -1675  -1400  -2582  -2538   3788  -2369   -416   -550  -2307   -237   -257  -1936  -2559  -1851  -2149  -1960  -1722   -759    182   1233   115
     -   -149   -500    233     43   -381    400    105   -626    210   -465   -721    276    394     45     96    359    117   -370   -295   -250 
     -   -505  -1795  -7136  -1810   -484  -1086   -919      *      * 
    76   -528  -1516   -432    -62  -2157  -1318   -170  -1823   2434  -1834  -1047   -237  -1563    218    326   1195   -537  -1433  -1971  -1482   120
     -   -149   -500    233     43   -381    399    106   -626    210   -466   -720    275    394     45     96    359    117   -369   -294   -249 
     -    -25  -6443  -7485   -894  -1115   -476  -1832      *      * 
    77   1575  -1035  -2582  -2243   -839  -2109  -1688      5  -1940   2175    117  -1930  -2418  -1744  -1972  -1363  -1022   -110  -1772  -1456   121
     -   -149   -500    233     43   -381    399    106   -626    210   -466   -720    275    394     45     96    359    117   -369   -294   -249 
     -    -18  -6897  -7939   -894  -1115   -831  -1192      *      * 
    78    778   -929  -3516  -3058  -1295  -3089  -2459   2837  -2832   -457   -220  -2754  -3103  -2618  -2853  -2295  -1221   1867  -2323  -1928   122
     -   -149   -500    233     43   -381    399    106   -626    210   -466   -720    275    394     45     96    359    117   -369   -294   -249 
     -    -18  -6897  -7939   -894  -1115   -831  -1192      *      * 
    79   1886   -757  -1950  -1691  -2430  -1056  -1557  -2070  -1574  -2340  -1517  -1209  -1704  -1383  -1771   1309   2342  -1387  -2674  -2337   123
     -   -149   -500    233     43   -381    399    106   -626    210   -466   -720    275    394     45     96    359    117   -369   -294   -249 
     -    -18  -6897  -7939   -894  -1115   -625  -1508      *      * 
    80   -553  -1512   -451   -262  -2347  -1352   -626  -2074   -277  -2151  -1335   -446   2688   1486   -658    989   -666  -1601  -2380  -1814   124
     -   -149   -500    233     43   -381    399    106   -626    210   -466   -720    275    394     45     96    359    117   -369   -294   -249 
     -    -17  -6955  -7997   -894  -1115   -701  -1378      *      * 
    81   -808  -2011   -665   -119  -2430  -1663   -194  -2069   2084  -1999  -1172   -346  -1761   2351    339   -709    995  -1706  -2117  -1612   125
     -   -149   -500    233     43   -381    399    106   -626    210   -466   -720    275    394     45     96    359    117   -369   -294   -249 
     -    -17  -6955  -7997   -894  -1115   -701  -1378      *      * 
    82   -421  -1393   1802     26  -1730  -1377   -280  -1295     -9  -1508   -714   -224    849     85   -478   -423   1004    731  -1871  -1297   126
     -   -149   -500    233     43   -381    399    106   -626    210   -466   -720    275    394     45     96    359    117   -369   -294   -249 
     -    -17  -6955  -7997   -894  -1115   -701  -1378      *      * 
    83   -611  -1589   -296   1774  -1734  -1518   -275   1581     86  -1447   -722   -244  -1674   1538   -320   -589   -558  -1007  -1876  -1310   127
     -   -149   -500    233     43   -381    399    106   -626    210   -466   -720    275    394     45     96    359    117   -369   -294   -249 
     -    -17  -6955  -7997   -894  -1115   -701  -1378      *      * 
    84  -1729  -1276  -4296  -3932  -1741  -4016  -3702   2481  -3800   -597   -520  -3691  -3846  -3656  -3875  -3330  -1721   2934  -3236  -2791   128
     -   -149   -500    233     43   -381    399    106   -626    210   -466   -720    275    394     45     96    359    117   -369   -294   -249 
     -    -16  -7080  -8122   -894  -1115   -701  -1378      *      * 
    85  -1239   -976  -3438  -2958  -1247  -3035  -2276   2354  -2702   -502   -226  -2658    926  -2477  -2705  -2215  -1229   2464  -2173  -1788   129
     -   -149   -500    233     43   -381    399    106   -626    210   -466   -720    275    394     45     96    359    117   -369   -294   -249 
     -    -16  -7080  -8122   -894  -1115   -701  -1378      *      * 
    86  -1439  -2706   2792   -230  -3114  -1810   -843  -2961   -449  -2879  -2128   -544  -2161   -478   2544  -1266  -1438  -2542  -2899  -2303   130
     -   -149   -500    233     43   -381    399    106   -626    210   -466   -720    275    394     45     96    359    117   -369   -294   -249 
     -    -16  -7080  -8122   -894  -1115   -701  -1378      *      * 
    87  -1772  -3637   3456   1510  -3830  -1628  -1025  -3784  -1326  -3659  -3035   -233  -2182   -708  -2208  -1421  -1854  -3261  -3813  -2811   131
     -   -149   -500    233     43   -381    399    106   -626    210   -466   -720    275    394     45     96    359    117   -369   -294   -249 
     -    -16  -7080  -8122   -894  -1115   -701  -1378      *      * 
    88   -870  -1569  -1002   -506  -1391  -1865   1988  -1273     52  -1345   3381   -681  -1966   2194   -189   -925   -796  -1105  -1644  -1062   132
     -   -149   -500    233     43   -381    399    106   -626    210   -466   -720    275    394     45     96    359    117   -369   -294   -249 
     -    -15  -7195  -8237   -894  -1115   -701  -1378      *      * 
    89    560   -814  -2273  -1873  -1601  -1494  -1460   -929  -1673  -1446   -763  -1467  -1992  -1463  -1806    447   2457   1771  -2020  -1666   133
     -   -149   -500    233     43   -381    399    106   -626    210   -466   -720    275    394     45     96    359    117   -369   -294   -249 
     -    -15  -7195  -8237   -894  -1115   -701  -1378      *      * 
    90    386  -1537   -665   -321  -2354  -1431   -630  -2052   -293  -2131  -1283   -508   2356   2229   -720    408   -633  -1581  -2382  -1811   134
     -   -149   -500    233     43   -381    399    106   -626    210   -466   -720    275    394     45     96    359    117   -369   -294   -249 
     -    -15  -7195  -8237   -894  -1115   -701  -1378      *      * 
    91  -2471  -2087  -4488  -3980   -565  -4182  -2996     35  -3532   1438   4505  -3829  -3776  -2918  -3298  -3469  -2387   -562  -2122  -2023   135
     -   -149   -500    233     43   -381    399    106   -626    210   -466   -720    275    394     45     96    359    117   -369   -294   -249 
     -   -341  -7195  -2298   -894  -1115   -701  -1378      *      * 
    92   -866  -1159  -2011  -1739  -1177  -1871  -1414   -670  -1407   -589   4027  -1569   2052  -1387  -1522  -1182  -1007   -692  -1846  -1460   136
     -   -149   -500    233     43   -381    399    106   -626    210   -466   -720    275    394     45     96    359    117   -369   -294   -249 
     -    -18  -6873  -7915   -894  -1115  -1061   -942      *      * 
    93   -358  -1021  -1618  -1638  -2853  -1192  -1749  -2666  -1754  -2865  -2041  -1274   2431  -1571  -1947   2596   -731  -1830  -3025  -2663   137
     -   -149   -500    233     43   -381    399    106   -626    210   -466   -720    275    394     45     96    359    117   -369   -294   -249 
     -    -17  -6955  -7997   -894  -1115  -1212   -815      *      * 
    94  -1123  -1506  -2268  -2113  -1780  -1999  -1845  -1337  -1779  -1280   2043  -1873   3600  -1807  -1876  -1394  -1348  -1284  -2374  -1972   138
     -   -149   -500    233     43   -381    399    106   -626    210   -466   -720    275    394     45     96    359    117   -369   -294   -249 
     -    -16  -7107  -8149   -894  -1115  -1212   -815      *      * 
    95   1073   -815  -1914  -1514  -1655  -1381  -1272  -1132  -1359  -1520   -802  -1237   2030  -1182  -1568    697   -556   1794  -2023  -1648   139
     -   -149   -500    233     43   -381    399    106   -626    210   -466   -720    275    394     45     96    359    117   -369   -294   -249 
     -    -16  -7107  -8149   -894  -1115   -454  -1890      *      * 
    96   -567  -1359   -912   -518  -1899  -1549   -711    327   -478  -1728   -947   1132   2280   -395   -885   1403   -639  -1200  -2097  -1580   140
     -   -149   -500    233     43   -381    399    106   -626    210   -466   -720    275    394     45     96    359    117   -369   -294   -249 
     -    -13  -7324  -8366   -894  -1115   -701  -1378      *      * 
    97   -627  -1248  -2712  -2761  -3374  -1508  -2534  -3087  -2704  -3377  -2529  -1935  -2251  -2451  -2730   2000   3180  -2161  -3609  -3353   141
     -   -149   -500    233     43   -381    399    106   -626    210   -466   -720    275    394     45     96    359    117   -369   -294   -249 
     -    -12  -7442  -8484   -894  -1115   -701  -1378      *      * 
    98    371  -1439  -1371  -1056  -2811  -1512  -1286  -2524  -1067  -2649  -1782   2725  -2008   -947  -1463   1530   1484  -1882  -2900  -2401   142
     -   -149   -500    233     43   -381    399    106   -626    210   -466   -720    275    394     45     96    359    117   -369   -294   -249 
     -    -12  -7442  -8484   -894  -1115   -701  -1378      *      * 
    99   2231  -1185  -2875  -2820  -3294    864  -2504  -2982  -2720  -3261  -2397  -1931  -2209  -2421  -2753   -808   2646  -2078  -3537  -3305   143
     -   -149   -500    233     43   -381    399    106   -626    210   -466   -720    275    394     45     96    359    117   -369   -294   -249 
     -  -1024  -7442   -993   -894  -1115   -701  -1378      *      * 
   100  -1546  -2120  -1340   -952  -2709  -1941   -665  -2455   3436  -2365  -1772  -1023  -2170   -331    306  -1517  -1476  -2192  -2203  -2006   144
     -   -149   -500    233     43   -381    399    106   -626    210   -466   -720    275    394     45     96    359    117   -369   -294   -249 
     -    -25  -6443  -7485   -894  -1115  -2108   -381      *      * 
   101   -770   -576  -2733  -2224   -812  -2472  -1635   2108  -1980   -128    186  -2005  -2513  -1776  -2044  -1620   1377   2057  -1661  -1279   145
     -   -149   -500    233     43   -381    399    106   -626    210   -466   -720    275    394     45     96    359    117   -369   -294   -249 
     -    -25  -6443  -7485   -894  -1115  -2108   -381      *      * 
   102  -1186   -900  -3259  -2797   -616  -2975  -2139   1177  -2495   1412    445  -2570  -2905  -2226  -2482  -2190  -1167   2592  -1831  -1499   146
     -   -149   -500    233     43   -381    399    106   -626    210   -466   -720    275    394     45     96    359    117   -369   -294   -249 
     -    -25  -6443  -7485   -894  -1115  -2108   -381      *      * 
   103   -496  -1794    112    377  -1952  -1255   2438  -1806    482  -1782   -952   1652  -1441   1877     95   -375   -441  -1431  -1891  -1231   147
     -   -149   -500    233     43   -381    399    106   -626    210   -466   -720    275    394     45     96    359    117   -369   -294   -249 
     -    -25  -6443  -7485   -894  -1115  -2108   -381      *      * 
   104  -1789  -2109  -2089  -1522  -2676  -2104   -938  -2624    138  -2472  -1951  -1470  -2355   -656   3755  -1835  -1746  -2385  -2207  -2092   148
     -   -149   -500    233     43   -381    399    106   -626    210   -466   -720    275    394     45     96    359    117   -369   -294   -249 
     -    -25  -6443  -7485   -894  -1115  -2108   -381      *      * 
   105   1434   -864   -471   -234  -1999   -906   -527  -1691   -316  -1840  -1008   1828  -1367   -197   -720   1399   -225  -1149  -2119  -1600   149
     -   -149   -500    233     43   -381    399    106   -626    210   -466   -720    275    394     45     96    359    117   -369   -294   -249 
     -    -25  -6443  -7485   -894  -1115  -2108   -381      *      * 
   106   -419  -1258    -83   -212  -2447   2359   -809  -2319   -738  -2428  -1656   2156  -1586   -533  -1145   -470   -658  -1700  -2521  -1976   150
     -   -149   -500    233     43   -381    399    106   -626    210   -466   -720    275    394     45     96    359    117   -369   -294   -249 
     -    -25  -6443  -7485   -894  -1115  -2108   -381      *      * 
   107  -1230   -846  -3586  -3170  -1087  -3301  -2728   2847  -2964    -21     62  -2932  -3193  -2767  -3004  -2557  -1219   2247  -2401  -2006   151
     -   -149   -500    233     43   -381    399    106   -626    210   -466   -720    275    394     45     96    359    117   -369   -294   -249 
     -    -25  -6443  -7485   -894  -1115  -2108   -381      *      * 
   108  -1546  -2120  -1340   -952  -2709  -1941   -665  -2455   3436  -2365  -1772  -1023  -2170   -331    306  -1517  -1476  -2192  -2203  -2006   152
     -   -149   -500    233     43   -381    399    106   -626    210   -466   -720    275    394     45     96    359    117   -369   -294   -249 
     -    -25  -6443  -7485   -894  -1115  -2108   -381      *      * 
   109  -1204   -926  -3268  -2699   -212  -2933  -1834    850  -2400   1676   2781  -2471  -2757  -1952  -2295  -2074  -1136   1750  -1424  -1236   153
     -   -149   -500    233     43   -381    399    106   -626    210   -466   -720    275    394     45     96    359    117   -369   -294   -249 
     -    -25  -6443  -7485   -894  -1115  -2108   -381      *      * 
   110  -1518  -2405      4   3393  -2874  -1594   -985  -2776   -912  -2806  -2253   -540  -2050   -721  -1346  -1371  -1589  -2439  -2679  -2283   154
     -   -149   -500    233     43   -381    399    106   -626    210   -466   -720    275    394     47     96    359    117   -369   -294   -249 
     -   -381  -2144  -7485   -260  -2601  -2108   -381      *      * 
   111  -1480  -1139  -3630  -3053   -139  -3278  -2135   1963  -2758   1822   2864  -2845  -2978  -2178  -2580  -2443  -1396    438  -1518  -1415   156
     -   -149   -500    233     43   -381    399    106   -626    210   -466   -720    275    394     45     96    359    117   -369   -294   -249 
     -    -25  -6443  -7485   -894  -1115  -2108   -381      *      * 
   112   -100   -540  -1035   -600   -912  -1209   -488   1427   -449   -732    -66   -593   1292   -345   -729   1151   -182   -133  -1297   -865   157
     -   -149   -500    233     43   -381    399    106   -626    210   -466   -720    275    394     45     96    359    117   -369   -294   -249 
     -    -25  -6443  -7485   -894  -1115  -2108   -381      *      * 
   113  -1652  -1826  -2112  -2289  -2933  -1899  -2219  -3065  -2371  -3100  -2699  -2143   4030  -2336  -2370  -1867  -1966  -2627  -2636  -2785   158
     -   -149   -500    233     43   -381    399    106   -626    210   -466   -720    275    394     45     96    359    117   -369   -294   -249 
     -    -25  -6443  -7485   -894  -1115  -2108   -381      *      * 
   114  -1030   -806  -2693  -2259   2329  -2380   -257    -77  -1930   -227    132  -1666  -2382  -1463  -1800  -1489   -967   1576    239   2658   159
     -   -149   -500    233     43   -381    399    106   -626    210   -466   -720    275    394     45     96    359    117   -369   -294   -249 
     -    -25  -6443  -7485   -894  -1115  -2108   -381      *      * 
   115  -1902  -1634  -3187  -2978   -409  -2961  -2175    160  -2556   2866    525  -2822  -3002  -2305  -2444  -2614  -1909   -293  -1664  -1357   160
     -   -149   -500    233     43   -381    399    106   -626    210   -466   -720    275    394     45     96    359    117   -369   -294   -249 
     -    -25  -6443  -7485   -894  -1115  -2108   -381      *      * 
   116  -1699  -2569   3739   -219  -3095  -1593  -1182  -3230  -1458  -3225  -2722   -566  -2118   -966  -2074  -1519  -1827  -2820  -2879  -2491   161
     -   -149   -500    233     43   -381    399    106   -626    210   -466   -720    275    394     45     96    359    117   -369   -294   -249 
     -    -25  -6443  -7485   -894  -1115  -2108   -381      *      * 
   117  -1652  -1826  -2112  -2289  -2933  -1899  -2219  -3065  -2371  -3100  -2699  -2143   4030  -2336  -2370  -1867  -1966  -2627  -2636  -2785   162
     -   -149   -500    233     43   -381    399    106   -626    210   -466   -720    275    394     45     96    359    117   -369   -294   -249 
     -    -25  -6443  -7485   -894  -1115  -2108   -381      *      * 
   118   -708  -2292   1902   1732  -2519  -1135   2629  -2336    -35  -2279  -1457    253  -1480    219   -646   -496   -699  -1888  -2462  -1665   163
     -   -149   -500    233     43   -381    399    106   -626    210   -466   -720    275    394     45     96    359    117   -369   -294   -249 
     -    -25  -6443  -7485   -894  -1115  -2108   -381      *      * 
   119    169   3381  -2022  -1841  -1880   -766  -1436  -1475  -1601  -1855  -1111  -1103  -1442  -1403  -1656   2482   -196   -900  -2216  -1877   164
     -   -149   -500    233     43   -381    399    106   -626    210   -466   -720    275    394     45     96    359    117   -369   -294   -249 
     -    -25  -6443  -7485   -894  -1115  -2108   -381      *      * 
   120   -694  -1903    222    279  -2200  -1264   -203  -2066    248  -2043  -1272   1858  -1568   2845   -104   -573   -691  -1678  -2137  -1487   165
     -   -149   -500    233     43   -381    399    106   -626    210   -466   -720    275    394     45     96    359    117   -369   -294   -249 
     -    -25  -6443  -7485   -894  -1115  -2108   -381      *      * 
   121  -1096  -2832   2872   1918  -3047  -1144   -431  -2922   -568  -2842  -2135    245  -1636    -90  -1330   -799  -1145  -2439  -3021  -2106   166
     -   -149   -500    233     43   -381    399    106   -626    210   -466   -720    275    394     45     96    359    117   -369   -294   -249 
     -    -25  -6443  -7485   -894  -1115  -2108   -381      *      * 
   122  -1096  -2832   2872   1918  -3047  -1144   -431  -2922   -568  -2842  -2135    245  -1636    -90  -1330   -799  -1145  -2439  -3021  -2106   167
     -   -149   -500    233     43   -381    399    106   -626    210   -466   -720    275    394     45     96    359    117   -369   -294   -249 
     -    -25  -6443  -7485   -894  -1115  -2108   -381      *      * 
   123  -1096  -2832   2872   1918  -3047  -1144   -431  -2922   -568  -2842  -2135    245  -1636    -90  -1330   -799  -1145  -2439  -3021  -2106   168
     -   -149   -500    233     43   -381    399    106   -626    210   -466   -720    275    394     45     96    359    117   -369   -294   -249 
     -    -25  -6443  -7485   -894  -1115  -2108   -381      *      * 
   124  -1652  -1826  -2112  -2289  -2933  -1899  -2219  -3065  -2371  -3100  -2699  -2143   4030  -2336  -2370  -1867  -1966  -2627  -2636  -2785   169
     -   -149   -500    233     43   -381    399    106   -626    210   -466   -720    275    394     45     96    359    117   -369   -294   -249 
     -    -25  -6443  -7485   -894  -1115  -2108   -381      *      * 
   125  -1518  -2405      4   3393  -2874  -1594   -985  -2776   -912  -2806  -2253   -540  -2050   -721  -1346  -1371  -1589  -2439  -2679  -2283   170
     -   -149   -500    233     43   -381    399    106   -626    210   -466   -720    275    394     45     96    359    117   -369   -294   -249 
     -    -25  -6443  -7485   -894  -1115  -2108   -381      *      * 
   126   1120  -2129   1853   1697  -2421  -1126   -159  -2183    -11  -2167  -1342    235  -1458    233   -614   -448   -628  -1750  -2383  -1617   171
     -   -149   -500    233     43   -381    399    106   -626    210   -466   -720    275    394     45     96    359    117   -369   -294   -249 
     -    -25  -6443  -7485   -894  -1115  -2108   -381      *      * 
   127  -1415  -1679  -2043  -2280  -3170   3566  -2284  -3352  -2562  -3420  -2888  -2057  -2355  -2401  -2549  -1631  -1776  -2693  -2761  -3015   172
     -   -149   -500    233     43   -381    399    106   -626    210   -466   -720    275    394     45     96    359    117   -369   -294   -249 
     -    -25  -6443  -7485   -894  -1115  -2108   -381      *      * 
   128  -1065   -966  -2871  -2716  -1260  -2363  -2273    927  -2458   -441   -333  -2364  -2689  -2377  -2475  -1822  -1194   3213  -2254  -1816   173
     -   -149   -500    233     43   -381    399    106   -626    210   -466   -720    275    394     45     96    359    117   -369   -294   -249 
     -    -25  -6443  -7485   -894  -1115  -2108   -381      *      * 
   129    -75   -947   -381   -105  -1900   -961   -399  -1583   -148  -1725   -900   1768  -1366    -56   -561   1325   1567  -1100  -2010  -1473   174
     -   -149   -500    233     43   -381    399    106   -626    210   -466   -720    275    394     45     96    359    117   -369   -294   -249 
     -    -25  -6443  -7485   -894  -1115  -2108   -381      *      * 
   130  -2345  -1985  -2643  -2710    907  -2716   -379  -1870  -2402  -1553  -1474  -2068  -2925  -2055  -2263  -2369  -2379  -1915    224   4445   175
     -   -149   -500    233     43   -381    399    106   -626    210   -466   -720    275    394     45     96    359    117   -369   -294   -249 
     -    -25  -6443  -7485   -894  -1115  -2108   -381      *      * 
   131  -1652  -1826  -2112  -2289  -2933  -1899  -2219  -3065  -2371  -3100  -2699  -2143   4030  -2336  -2370  -1867  -1966  -2627  -2636  -2785   176
     -   -149   -500    233     43   -381    399    106   -626    210   -466   -720    275    394     45     96    359    117   -369   -294   -249 
     -    -25  -6443  -7485   -894  -1115  -2108   -381      *      * 
   132  -1092  -2827   2845   1957  -3043  -1144   -429  -2917   -563  -2838  -2129    246  -1634    -87  -1323   -796  -1141  -2435  -3016  -2102   177
     -   -149   -500    233     43   -381    399    106   -626    210   -466   -720    275    394     45     96    359    117   -369   -294   -249 
     -    -25  -6443  -7485   -894  -1115  -2108   -381      *      * 
   133  -1652  -1826  -2112  -2289  -2933  -1899  -2219  -3065  -2371  -3100  -2699  -2143   4030  -2336  -2370  -1867  -1966  -2627  -2636  -2785   178
     -   -149   -500    233     43   -381    399    106   -626    210   -466   -720    275    394     45     96    359    117   -369   -294   -249 
     -    -25  -6443  -7485   -894  -1115  -2108   -381      *      * 
   134   -604  -1389   2518     32  -1686  -1320   -525   -640   -454  -1372   -820   -233  -1672   -233   -945   -648   -659   1444  -2039  -1425   179
     -   -149   -500    233     43   -381    399    106   -626    210   -466   -720    275    394     45     96    359    117   -369   -294   -249 
     -    -25  -6443  -7485   -894  -1115  -2108   -381      *      * 
   135  -1902  -1634  -3187  -2978   -409  -2961  -2175    160  -2556   2866    525  -2822  -3002  -2305  -2444  -2614  -1909   -293  -1664  -1357   180
     -   -149   -500    233     43   -381    399    106   -626    210   -466   -720    275    394     45     96    359    117   -369   -294   -249 
     -    -25  -6443  -7485   -894  -1115  -2108   -381      *      * 
   136  -2225  -1850  -3081  -3129   4057  -2766   -713  -1104  -2903   -719   -770  -2388  -2968  -2356  -2657  -2467  -2282  -1333    -68   1004   181
     -   -149   -500    233     43   -381    399    106   -626    210   -466   -720    275    394     45     96    359    117   -369   -294   -249 
     -    -25  -6443  -7485   -894  -1115  -2108   -381      *      * 
   137  -1699  -2569   3739   -219  -3095  -1593  -1182  -3230  -1458  -3225  -2722   -566  -2118   -966  -2074  -1519  -1827  -2820  -2879  -2491   182
     -   -149   -500    233     43   -381    399    106   -626    210   -466   -720    275    394     45     96    359    117   -369   -294   -249 
     -    -25  -6443  -7485   -894  -1115  -2108   -381      *      * 
   138   -289   -544  -1950  -1604  -1123  -1455  -1272    437  -1359   -615   -203  -1303  -1878  -1241  -1496   -700   2379   1819  -1767  -1375   183
     -   -149   -500    233     43   -381    399    106   -626    210   -466   -720    275    394     45     96    359    117   -369   -294   -249 
     -    -25  -6443  -7485   -894  -1115  -2108   -381      *      * 
   139  -1546  -2120  -1340   -952  -2709  -1941   -665  -2455   3436  -2365  -1772  -1023  -2170   -331    306  -1517  -1476  -2192  -2203  -2006   184
     -   -149   -500    233     43   -381    399    106   -626    210   -466   -720    275    394     45     96    359    117   -369   -294   -249 
     -    -25  -6443  -7485   -894  -1115  -2108   -381      *      * 
   140  -1135  -1786   -448   -649  -2294  -1488  -1157  -2627  -1100  -2727  -2159   3842  -2016  -1004  -1396  -1163  -1347  -2172  -2362  -1847   185
     -   -149   -500    233     43   -381    399    106   -626    210   -466   -720    275    394     45     96    359    117   -369   -294   -249 
     -    -25  -6443  -7485   -894  -1115  -2108   -381      *      * 
   141   -414   -906  -1695  -1705  -2094  -1198  -1581  -1452  -1553  -1923  -1434  -1325  -1822  -1522  -1636   -654   3449  -1088  -2367  -2072   186
     -   -149   -500    233     43   -381    399    106   -626    210   -466   -720    275    394     45     96    359    117   -369   -294   -249 
     -    -25  -6443  -7485   -894  -1115  -2108   -381      *      * 
   142   -532   -781  -1120   -871   -834  -1668   -776   2428   -732   -535    -93   1625  -1908   -698   -959   -876   -566    398  -1405   -877   187
     -   -149   -500    233     43   -381    399    106   -626    210   -466   -720    275    394     45     96    359    117   -369   -294   -249 
     -    -25  -6443  -7485   -894  -1115  -2108   -381      *      * 
   143  -1425  -1394  -2646  -2439   -636  -2385  -1806    -39  -1962    280   4583  -2236  -2627  -1915  -1940  -1925  -1514   -328  -1661  -1289   188
     -   -149   -500    233     43   -381    399    106   -626    210   -466   -720    275    394     45     96    359    117   -369   -294   -249 
     -    -25  -6443  -7485   -894  -1115  -2108   -381      *      * 
   144   -414   -906  -1695  -1705  -2094  -1198  -1581  -1452  -1553  -1923  -1434  -1325  -1822  -1522  -1636   -654   3449  -1088  -2367  -2072   189
     -   -149   -500    233     43   -381    399    106   -626    210   -466   -720    275    394     45     96    359    117   -369   -294   -249 
     -    -25  -6443  -7485   -894  -1115  -2108   -381      *      * 
   145  -1518  -2405      4   3393  -2874  -1594   -985  -2776   -912  -2806  -2253   -540  -2050   -721  -1346  -1371  -1589  -2439  -2679  -2283   190
     -   -149   -500    233     43   -381    399    106   -626    210   -466   -720    275    394     45     96    359    117   -369   -294   -249 
     -    -25  -6443  -7485   -894  -1115  -2108   -381      *      * 
   146  -1959  -1815  -2142  -1962   1303  -2685   3035  -1657  -1575  -1350  -1128  -1515  -2731  -1353  -1607  -1896  -1890  -1645    608   3769   191
     -   -149   -500    233     43   -381    399    106   -626    210   -466   -720    275    394     45     96    359    117   -369   -294   -249 
     -    -25  -6443  -7485   -894  -1115  -2108   -381      *      * 
   147  -1699  -2569   3739   -219  -3095  -1593  -1182  -3230  -1458  -3225  -2722   -566  -2118   -966  -2074  -1519  -1827  -2820  -2879  -2491   192
     -   -149   -500    233     43   -381    399    106   -626    210   -466   -720    275    394     45     96    359    117   -369   -294   -249 
     -    -25  -6443  -7485   -894  -1115  -2108   -381      *      * 
   148  -1902  -1634  -3187  -2978   -409  -2961  -2175    160  -2556   2866    525  -2822  -3002  -2305  -2444  -2614  -1909   -293  -1664  -1357   193
     -   -149   -500    233     43   -381    399    106   -626    210   -466   -720    275    394     45     96    359    117   -369   -294   -249 
     -    -25  -6443  -7485   -894  -1115  -2108   -381      *      * 
   149  -1699  -2569   3739   -219  -3095  -1593  -1182  -3230  -1458  -3225  -2722   -566  -2118   -966  -2074  -1519  -1827  -2820  -2879  -2491   194
     -   -149   -500    233     43   -381    399    106   -626    210   -466   -720    275    394     45     96    359    117   -369   -294   -249 
     -    -25  -6443  -7485   -894  -1115  -2108   -381      *      * 
   150  -1065   -966  -2871  -2716  -1260  -2363  -2273    927  -2458   -441   -333  -2364  -2689  -2377  -2475  -1822  -1194   3213  -2254  -1816   195
     -   -149   -500    233     43   -381    399    106   -626    210   -466   -720    275    394     45     96    359    117   -369   -294   -249 
     -    -25  -6443  -7485   -894  -1115  -2108   -381      *      * 
   151  -1902  -1634  -3187  -2978   -409  -2961  -2175    160  -2556   2866    525  -2822  -3002  -2305  -2444  -2614  -1909   -293  -1664  -1357   196
     -   -149   -500    233     43   -381    399    106   -626    210   -466   -720    275    394     45     96    359    117   -369   -294   -249 
     -    -25  -6443  -7485   -894  -1115  -2108   -381      *      * 
   152  -1546  -2120  -1340   -952  -2709  -1941   -665  -2455   3436  -2365  -1772  -1023  -2170   -331    306  -1517  -1476  -2192  -2203  -2006   197
     -   -149   -500    233     43   -381    399    106   -626    210   -466   -720    275    394     45     96    359    117   -369   -294   -249 
     -    -25  -6443  -7485   -894  -1115  -2108   -381      *      * 
   153  -1031  -1065  -1852  -1399    921  -2178   2785   -644  -1053    989   -223  -1180  -2211   -880  -1173  -1250   -961   -598    261   2681   198
     -   -149   -500    233     43   -381    399    106   -626    210   -466   -720    275    394     45     96    359    117   -369   -294   -249 
     -    -25  -6443  -7485   -894  -1115  -2108   -381      *      * 
   154  -1415  -1679  -2043  -2280  -3170   3566  -2284  -3352  -2562  -3420  -2888  -2057  -2355  -2401  -2549  -1631  -1776  -2693  -2761  -3015   199
     -   -149   -500    233     43   -381    399    106   -626    210   -466   -720    275    394     45     96    359    117   -369   -294   -249 
     -    -25  -6443  -7485   -894  -1115  -2108   -381      *      * 
   155  -1546  -2120  -1340   -952  -2709  -1941   -665  -2455   3436  -2365  -1772  -1023  -2170   -331    306  -1517  -1476  -2192  -2203  -2006   200
     -   -149   -500    233     43   -381    399    106   -626    210   -466   -720    275    394     45     96    359    117   -369   -294   -249 
     -    -25  -6443  -7485   -894  -1115  -2108   -381      *      * 
   156   -494  -1403    -20    -59  -2232  -1119   -594  -2099   -402  -2195  -1436   2898   1725   -288   -805   -503   -655  -1601  -2304  -1717   201
     -   -149   -500    233     43   -381    399    106   -626    210   -466   -720    275    394     45     96    359    117   -369   -294   -249 
     -    -25  -6443  -7485   -894  -1115  -2108   -381      *      * 
   157   1451   -985   -306   -282  -2110   -957   -689  -1782   -528  -2013  -1242   2831  -1475   -401   -897   -279   -412  -1261  -2269  -1728   202
     -   -149   -500    233     43   -381    399    106   -626    210   -466   -720    275    394     45     96    359    117   -369   -294   -249 
     -    -25  -6443  -7485   -894  -1115  -2108   -381      *      * 
   158   -286   -669  -1568  -1323  -1263  -1302  -1134   -169  -1136   -879   -439  -1104   2648  -1056  -1304   -592   -488   1673  -1796  -1379   203
     -   -149   -500    233     43   -381    399    106   -626    210   -466   -720    275    394     45     96    359    117   -369   -294   -249 
     -    -25  -6443  -7485   -894  -1115  -2108   -381      *      * 
   159  -1096  -2832   2872   1918  -3047  -1144   -431  -2922   -568  -2842  -2135    245  -1636    -90  -1330   -799  -1145  -2439  -3021  -2106   204
     -   -149   -500    233     43   -381    399    106   -626    210   -466   -720    275    394     45     96    359    117   -369   -294   -249 
     -    -25  -6443  -7485   -894  -1115  -2108   -381      *      * 
   160  -1518  -2405      4   3393  -2874  -1594   -985  -2776   -912  -2806  -2253   -540  -2050   -721  -1346  -1371  -1589  -2439  -2679  -2283   205
     -   -149   -500    233     43   -381    399    106   -626    210   -466   -720    275    394     45     96    359    117   -369   -294   -249 
     -    -25  -6443  -7485   -894  -1115  -2108   -381      *      * 
   161   1113   -729  -2087  -1629   2265  -2051   -183   -250  -1377   -409     78  -1292  -2120  -1054  -1414  -1142   -736   -197    147   2557   206
     -   -149   -500    233     43   -381    399    106   -626    210   -466   -720    275    394     45     96    359    117   -369   -294   -249 
     -    -25  -6443  -7485   -894  -1115  -2108   -381      *      * 
   162  -1789  -2109  -2089  -1522  -2676  -2104   -938  -2624    138  -2472  -1951  -1470  -2355   -656   3755  -1835  -1746  -2385  -2207  -2092   207
     -   -149   -500    233     43   -381    399    106   -626    210   -466   -720    275    394     45     96    359    117   -369   -294   -249 
     -    -25  -6443  -7485   -894  -1115  -2108   -381      *      * 
   163  -1311  -2151  -1590   -643  -2813  -1960    -69  -2270   2719  -2035  -1325   -659  -1961    347   2264  -1209  -1086  -2004  -1962  -1743   208
     -   -149   -500    233     43   -381    399    106   -626    210   -466   -720    275    394     45     96    359    117   -369   -294   -249 
     -    -25  -6443  -7485   -894  -1115  -2108   -381      *      * 
   164  -1311  -2151  -1590   -643  -2813  -1960    -69  -2270   2719  -2035  -1325   -659  -1961    347   2264  -1209  -1086  -2004  -1962  -1743   209
     -   -149   -500    233     43   -381    399    106   -626    210   -466   -720    275    394     45     96    359    117   -369   -294   -249 
     -    -25  -6443  -7485   -894  -1115  -2108   -381      *      * 
   165  -1236   -864  -3558  -3060   -685  -3227  -2363   2196  -2823   1386    438  -2813  -3049  -2467  -2767  -2425  -1194   2119  -1948  -1674   210
     -   -149   -500    233     43   -381    399    106   -626    210   -466   -720    275    394     45     96    359    117   -369   -294   -249 
     -    -25  -6443  -7485   -894  -1115  -2108   -381      *      * 
   166  -1518  -2405      4   3393  -2874  -1594   -985  -2776   -912  -2806  -2253   -540  -2050   -721  -1346  -1371  -1589  -2439  -2679  -2283   211
     -   -149   -500    233     43   -381    399    106   -626    210   -466   -720    275    394     45     96    359    117   -369   -294   -249 
     -    -25  -6443  -7485   -894  -1115  -2108   -381      *      * 
   167  -1190   -904  -3262  -2798   -603  -2977  -2135   1168  -2495   1454    458  -2572  -2904  -2222  -2480  -2191  -1170   2566  -1821  -1494   212
     -   -149   -500    233     43   -381    399    106   -626    210   -466   -720    275    394     45     96    359    117   -369   -294   -249 
     -    -25  -6443  -7485   -894  -1115   -226  -2785      *      * 
   168  -1909  -2589  -1446  -1576  -3515  -2347  -1945  -3591  -1519  -3530  -2924  -1699   3794   1563  -1706  -1952  -2113  -3084  -3400  -3031   213
     -   -149   -500    233     43   -381    399    106   -626    210   -466   -720    275    394     45     96    359    117   -369   -294   -249 
     -    -12  -7442  -8484   -894  -1115   -701  -1378      *      * 
   169  -1521  -2585   2588   -579  -3561  -1877  -1501  -3311  -1637  -3446  -2744   -866  -2430  -1204  -2260  -1447   2934  -2765  -3628  -2935   214
     -   -149   -500    233     43   -381    399    106   -626    210   -466   -720    275    394     45     96    359    117   -369   -294   -249 
     -    -12  -7442  -8484   -894  -1115   -701  -1378      *      * 
   170   2200  -1219  -2933  -3028  -3530  -1480  -2703  -3271  -2989  -3552  -2666  -2014  -2246  -2650  -2950   2774  -1038  -2231  -3758  -3556   215
     -   -149   -500    233     43   -381    399    106   -626    210   -466   -720    275    394     45     96    359    117   -369   -294   -249 
     -    -12  -7442  -8484   -894  -1115   -701  -1378      *      * 
   171   2127  -1391  -1663  -1541  -3148  -1511  -1763  -2890  -1677  -3050  -2181   1702  -2130  -1489  -1999   2106   -973  -2093  -3280  -2852   216
     -   -149   -500    233     43   -381    399    106   -626    210   -466   -720    275    394     45     96    359    117   -369   -294   -249 
     -    -12  -7442  -8484   -894  -1115   -701  -1378      *      * 
   172   1449  -2189   3024   -484  -3340  -1671  -1265  -3120  -1267  -3171  -2358   -731  -2190   -928  -1849    705  -1312  -2484  -3389  -2696   217
     -   -149   -500    233     43   -381    399    106   -626    210   -466   -720    275    394     45     96    359    117   -369   -294   -249 
     -    -12  -7442  -8484   -894  -1115   -701  -1378      *      * 
   173   2750  -1389  -2794  -2920  -3520  -1639  -2709  -3214  -2943  -3508  -2702  -2093   2671  -2662  -2933  -1027  -1217  -2308  -3706  -3528   218
     -   -149   -500    233     43   -381    399    106   -626    210   -466   -720    275    394     45     96    359    117   -369   -294   -249 
     -    -12  -7442  -8484   -894  -1115   -701  -1378      *      * 
   174  -1494   4935  -3840  -4000  -3716  -2229  -3313  -3486  -3728  -3796  -3158  -2918   2803  -3503  -3519  -1765  -1919  -2780  -3727  -3762   219
     -   -149   -500    233     43   -381    399    106   -626    210   -466   -720    275    394     45     96    359    117   -369   -294   -249 
     -    -12  -7442  -8484   -894  -1115   -701  -1378      *      * 
   175  -1661  -1976  -1818  -1804  -1428  -2505  -1720  -1240  -1727   2294   -910   2643  -2845  -1728  -1889  -1905  -1755  -1346  -2156  -1535   220
     -   -149   -500    233     43   -381    399    106   -626    210   -466   -720    275    394     45     96    359    117   -369   -294   -249 
     -    -12  -7442  -8484   -894  -1115   -701  -1378      *      * 
   176  -1255  -2137  -1324  -1041  -3193  -1978  -1085  -2898   2347  -2858  -2079  -1128  -2340   -713   -442   2528  -1355  -2390  -2902  -2481   221
     -   -149   -500    233     43   -381    399    106   -626    210   -466   -720    275    394     45     96    359    117   -369   -294   -249 
     -    -12  -7442  -8484   -894  -1115   -701  -1378      *      * 
   177  -2506  -2132  -4383  -4301  -2107  -3870  -3753   3806  -4080  -1081  -1125  -4012  -4038  -3936  -3993  -3643  -2570     78  -3292  -2940   222
     -   -149   -500    233     43   -381    399    106   -626    210   -466   -720    275    394     45     96    359    117   -369   -294   -249 
     -    -12  -7442  -8484   -894  -1115   -701  -1378      *      * 
   178  -2174  -1982  -4186  -4170  -2484  -3406  -3713     42  -3993  -1584  -1517  -3697  -3771  -3891  -3924  -3057  -2329   3646  -3507  -3148   223
     -   -149   -500    233     43   -381    399    106   -626    210   -466   -720    275    394     45     96    359    117   -369   -294   -249 
     -    -12  -7442  -8484   -894  -1115   -701  -1378      *      * 
   179  -1966  -3313   -252   2332  -3184  -2111   4246  -3532  -1058  -3416  -2747   -802  -2544   -943  -1495  -1732  -1988  -3122  -3216  -2439   224
     -   -149   -500    233     43   -381    399    106   -626    210   -466   -720    275    394     45     96    359    117   -369   -294   -249 
     -    -12  -7442  -8484   -894  -1115   -701  -1378      *      * 
   180  -2429  -2207  -3452  -3231   2583  -3396   -735  -1980  -2972  -1838  -1543  -2476  -3465  -2408  -2862   2574  -2409  -1954   -133   2265   225
     -   -149   -500    233     43   -381    399    106   -626    210   -466   -720    275    394     45     96    359    117   -369   -294   -249 
     -    -12  -7442  -8484   -894  -1115   -701  -1378      *      * 
   181  -3371  -2888  -4716  -4628  -1407  -4203  -3653   -947  -4306   3212   -381  -4472  -4191  -3767  -3993  -4264  -3364  -1600  -2791  -2682   226
     -   -149   -500    233     43   -381    399    106   -626    210   -466   -720    275    394     45     96    359    117   -369   -294   -249 
     -    -12  -7442  -8484   -894  -1115   -701  -1378      *      * 
   182  -2974  -2816  -4159  -4200  -2091  -3504  -3380  -1690  -3763  -1179   5175  -3864  -3864  -3670  -3585  -3468  -3151  -2065  -3012  -2758   227
     -   -149   -500    233     43   -381    399    106   -626    210   -466   -720    275    394     45     96    359    117   -369   -294   -249 
     -    -12  -7442  -8484   -894  -1115   -701  -1378      *      * 
   183  -2324   4792  -3917  -3880   -137  -3106  -1398  -2244  -3419  -2240  -1986  -2906  -3467  -2989  -3188  -2559  -2497  -2161   -816   3429   228
     -   -149   -500    233     43   -381    399    106   -626    210   -466   -720    275    394     45     96    359    117   -369   -294   -249 
     -    -12  -7442  -8484   -894  -1115   -701  -1378      *      * 
   184  -2191  -2601  -1652  -1565    117  -2830   4500  -2530  -1467  -2284  -1917   1167  -3004  -1415  -1692  -2085  -2147  -2410   -542   2074   229
     -   -149   -500    233     43   -381    399    106   -626    210   -466   -720    275    394     45     96    359    117   -369   -294   -249 
     -    -12  -7442  -8484   -894  -1115   -701  -1378      *      * 
   185  -3572  -3491  -3930  -3374  -4367  -3463  -2544  -4583  -1435  -4243  -3795  -3226  -3764  -2331   4134  -3660  -3534  -4308  -3567  -3769   230
     -   -149   -500    233     43   -381    399    106   -626    210   -466   -720    275    394     45     96    359    117   -369   -294   -249 
     -    -12  -7442  -8484   -894  -1115   -701  -1378      *      * 
   186  -1167  -1969  -1215  -1083  -2882  -1903  -1289  -2594   -751  -2676  -1978  -1173  -2338   3377   -973  -1229   2302  -2155  -2898  -2416   231
     -   -149   -500    233     43   -381    399    106   -626    210   -466   -720    275    394     45     96    359    117   -369   -294   -249 
     -    -12  -7442  -8484   -894  -1115   -701  -1378      *      * 
   187  -1711  -2015  -2945  -2970  -2336   2846  -2622  -1970  -2846   1865  -1677  -2607  -3031  -2732  -2851  -2012  -1982  -1924  -2908  -2578   232
     -   -149   -500    233     43   -381    399    106   -626    210   -466   -720    275    394     45     96    359    117   -369   -294   -249 
     -    -12  -7442  -8484   -894  -1115   -701  -1378      *      * 
   188  -1882  -2609  -1651  -1550  -3797   2772  -1624  -3566   2481  -3471  -2762  -1636  -2796  -1295   -922  -1900  -2001  -3049  -3317  -3087   233
     -   -149   -500    233     43   -381    399    106   -626    210   -466   -720    275    394     45     96    359    117   -369   -294   -249 
     -    -12  -7442  -8484   -894  -1115   -701  -1378      *      * 
   189  -3264  -3765  -1447   3822  -4535  -2948  -2636  -4814  -2810  -4653  -4248  -2115  -3463  -2478  -3225  -3107  -3392  -4410  -4009  -3981   234
     -   -149   -500    233     43   -381    399    106   -626    210   -466   -720    275    394     45     96    359    117   -369   -294   -249 
     -    -12  -7442  -8484   -894  -1115   -701  -1378      *      * 
   190   -916  -1655  -1303  -1497  -3389  -1638  -1982  -3367  -2022  -3505  -2685   1292  -2313  -1770  -2322   3200  -1276  -2476  -3554  -3041   235
     -   -149   -500    233     43   -381    399    106   -626    210   -466   -720    275    394     45     96    359    117   -369   -294   -249 
     -    -12  -7442  -8484   -894  -1115   -701  -1378      *      * 
   191  -3264  -3765  -1447   3822  -4535  -2948  -2636  -4814  -2810  -4653  -4248  -2115  -3463  -2478  -3225  -3107  -3392  -4410  -4009  -3981   236
     -   -149   -500    233     43   -381    399    106   -626    210   -466   -720    275    394     45     96    359    117   -369   -294   -249 
     -    -12  -7442  -8484   -894  -1115   -701  -1378      *      * 
   192   -623  -1119  -1819  -1497  -1847   1988  -1374  -1448  -1408   1516  -1006  -1341    486  -1257  -1649    430   -813  -1137  -2200  -1801   237
     -   -149   -500    233     43   -381    399    106   -626    210   -466   -720    275    394     45     96    359    117   -369   -294   -249 
     -  -1024  -7442   -993   -894  -1115   -701  -1378      *      * 
   193   -318  -1160   -272    137  -1278  -1304    -51   1019    307  -1075   -343   1531  -1444   1729    -65   -344   -269   -639  -1468   -923   238
     -   -149   -500    233     43   -381    399    106   -626    210   -466   -720    275    394     45     96    359    117   -369   -294   -249 
     -    -25  -6443  -7485   -894  -1115  -2108   -381      *      * 
   194  -1392  -1991   -793   -770  -2178  -1751   -927  -2346   -373  -2233  -1765   -937  -2124   3963   -534  -1388  -1454  -2103  -2163  -1733   239
     -   -149   -500    233     43   -381    399    106   -626    210   -466   -720    275    394     45     96    359    117   -369   -294   -249 
     -    -25  -6443  -7485   -894  -1115  -2108   -381      *      * 
   195  -1598  -1231  -3699  -3183   -246  -3448  -2364   2040  -2866   2274    879  -3015  -3136  -2353  -2727  -2666  -1529    613  -1698  -1543   240
     -   -149   -500    233     43   -381    399    106   -626    210   -466   -720    275    394     45     96    359    117   -369   -294   -249 
     -    -25  -6443  -7485   -894  -1115  -2108   -381      *      * 
   196  -1135  -1786   -448   -649  -2294  -1488  -1157  -2627  -1100  -2727  -2159   3842  -2016  -1004  -1396  -1163  -1347  -2172  -2362  -1847   241
     -   -149   -500    233     43   -381    399    106   -626    210   -466   -720    275    394     45     96    359    117   -369   -294   -249 
     -    -25  -6443  -7485   -894  -1115  -2108   -381      *      * 
   197   2427   -456  -1488  -1374  -2198   -722  -1306  -1824  -1341  -2129  -1323   -890  -1394  -1147  -1512   1723   -187  -1116  -2446  -2102   242
     -   -149   -500    233     43   -381    399    106   -626    210   -466   -720    275    394     45     96    359    117   -369   -294   -249 
     -    -25  -6443  -7485   -894  -1115  -2108   -381      *      * 
   198  -2345  -1985  -2643  -2710    907  -2716   -379  -1870  -2402  -1553  -1474  -2068  -2925  -2055  -2263  -2369  -2379  -1915    224   4445   243
     -   -149   -500    233     43   -381    399    106   -626    210   -466   -720    275    394     45     96    359    117   -369   -294   -249 
     -    -25  -6443  -7485   -894  -1115  -2108   -381      *      * 
   199  -1789  -2109  -2089  -1522  -2676  -2104   -938  -2624    138  -2472  -1951  -1470  -2355   -656   3755  -1835  -1746  -2385  -2207  -2092   244
     -   -149   -500    233     43   -381    399    106   -626    210   -466   -720    275    394     45     96    359    117   -369   -294   -249 
     -    -25  -6443  -7485   -894  -1115  -2108   -381      *      * 
   200   -414   -906  -1695  -1705  -2094  -1198  -1581  -1452  -1553  -1923  -1434  -1325  -1822  -1522  -1636   -654   3449  -1088  -2367  -2072   245
     -   -149   -500    233     43   -381    399    106   -626    210   -466   -720    275    394     45     96    359    117   -369   -294   -249 
     -    -25  -6443  -7485   -894  -1115  -2108   -381      *      * 
   201  -1546  -2120  -1340   -952  -2709  -1941   -665  -2455   3436  -2365  -1772  -1023  -2170   -331    306  -1517  -1476  -2192  -2203  -2006   246
     -   -149   -500    233     43   -381    399    106   -626    210   -466   -720    275    394     45     96    359    117   -369   -294   -249 
     -    -25  -6443  -7485   -894  -1115  -2108   -381      *      * 
   202  -1789  -2109  -2089  -1522  -2676  -2104   -938  -2624    138  -2472  -1951  -1470  -2355   -656   3755  -1835  -1746  -2385  -2207  -2092   247
     -   -149   -500    233     43   -381    399    106   -626    210   -466   -720    275    394     45     96    359    117   -369   -294   -249 
     -    -25  -6443  -7485   -894  -1115  -2108   -381      *      * 
   203  -1135  -1786   -448   -649  -2294  -1488  -1157  -2627  -1100  -2727  -2159   3842  -2016  -1004  -1396  -1163  -1347  -2172  -2362  -1847   248
     -   -149   -500    233     43   -381    399    106   -626    210   -466   -720    275    394     45     96    359    117   -369   -294   -249 
     -    -25  -6443  -7485   -894  -1115  -2108   -381      *      * 
   204  -1789  -2109  -2089  -1522  -2676  -2104   -938  -2624    138  -2472  -1951  -1470  -2355   -656   3755  -1835  -1746  -2385  -2207  -2092   249
     -   -149   -500    233     43   -381    399    106   -626    210   -466   -720    275    394     45     96    359    117   -369   -294   -249 
     -    -25  -6443  -7485   -894  -1115  -2108   -381      *      * 
   205  -1902  -1634  -3187  -2978   -409  -2961  -2175    160  -2556   2866    525  -2822  -3002  -2305  -2444  -2614  -1909   -293  -1664  -1357   250
     -   -149   -500    233     43   -381    399    106   -626    210   -466   -720    275    394     45     96    359    117   -369   -294   -249
[truncated: 294,327 more chars]
