# Supplementary material for: Emergence, development and diversification of the TGF-β signalling pathway within the animal kingdom
Source: BMC Evol Biol. 2009 Feb 3;9:28. doi: 10.1186/1471-2148-9-28 (PMC2657120; doi:10.1186/1471-2148-9-28)
Supplement: Additional file 5 — Sequences. All sequences and alignments are provided in the supplementary archive. [file 1471-2148-9-28-S5.zip › sequences/hmm_models/home_made/Smad_ls.hmm]

HMMER2.0  [2.3.2]
NAME  allsmad_muscle
LENG  576
ALPH  Amino
RF    no
CS    no
MAP   yes
COM   hmmbuild allsmad_ls.hmm allsmad_muscle.fasta
NSEQ  177
DATE  Sun May 25 00:09:49 2008
CKSUM 4743
XT      -8455     -4  -1000  -1000  -8455     -4  -8455     -4 
NULT      -4  -8455
NULE     595  -1558     85    338   -294    453  -1158    197    249    902  -1085   -142    -21   -313     45    531    201    384  -1998   -644 
HMM        A      C      D      E      F      G      H      I      K      L      M      N      P      Q      R      S      T      V      W      Y    
         m->m   m->i   m->d   i->m   i->i   d->m   d->d   b->m   m->e
         -122      *  -3628
     1   -878   2044   -947     16  -2799  -1118    917  -2510   -473  -2526   1499   -427  -2294   1042   1403  -1114   2122  -1321  -2753  -2107    81
     -   -149   -500    233     43   -381    399    106   -626    210   -466   -720    275    394     45     96    359    117   -369   -294   -249 
     -     -5  -8654  -9697   -894  -1115   -701  -1378   -122      * 
     2   -943   1787  -1370   -819  -2348   -515  -1017  -1987     33    -53  -1342   -548   2008   -653   -711   1435    687  -1725  -2502  -1948    82
     -   -149   -500    233     43   -381    399    106   -626    210   -466   -720    275    394     45     96    359    117   -369   -294   -249 
     -     -5  -8654  -9697   -894  -1115   -701  -1378      *      * 
     3  -1067  -2646    116   -549  -2957    932   -880  -2693   -473  -2665  -1755   -675   2623    365    -40    680   -669   -547  -2856  -2186    83
     -   -149   -500    233     43   -381    399    106   -626    210   -466   -720    275    394     45     96    359    117   -369   -294   -249 
     -    -23  -8666  -6190   -894  -1115   -701  -1378      *      * 
     4   1149  -1241  -3293  -1609  -1203  -2846  -1695   1789  -2360   1029   -441  -1617  -2900   -161  -2299   -590     59   1249  -1692  -1340    84
     -   -149   -500    233     43   -381    399    106   -626    210   -466   -720    275    394     45     96    359    117   -369   -294   -249 
     -     -5  -8648  -9690   -894  -1115   -834  -1188      *      * 
     5   -668   -361  -2779  -3051  -1201  -2947  -1826   -504  -2665    524    992  -2572  -2998  -2304  -2494    206   -770   2925  -1712  -1368    85
     -   -151   -502    234     45   -383    400    106   -625    209   -464   -722    273    396     45     94    359    118   -370   -296   -247 
     -   -166  -3588  -5277  -3840   -104   -834  -1188      *      * 
     6  -1623  -2960  -1555   -936  -3346  -2549   1958  -3025   2661  -1905  -2061  -1193   -793   -622   1968   -228   -193  -2623  -3048  -2486   110
     -   -149   -500    233     43   -381    399    106   -626    210   -466   -720    275    394     45     96    359    117   -369   -294   -249 
     -     -9  -8612  -8065   -894  -1115  -1061   -941      *      * 
     7  -1246  -2709   -793   -123  -3037  -2208    -35  -2781    953  -2720  -1799    212    175    253   2885    565  -1182  -2335  -2880  -2209   111
     -   -149   -500    233     43   -381    399    106   -626    210   -466   -720    275    394     45     96    359    117   -369   -294   -249 
     -     -5  -8627  -9670   -894  -1115  -1039   -962      *      * 
     8  -2304  -2434  -5121  -4549  -1862  -4578  -3534    490   -782   2915   -772  -4211  -4396  -3719  -3979  -3743  -2701    568  -3063  -2874   112
     -   -149   -500    233     43   -381    399    106   -626    210   -466   -720    275    394     45     96    359    117   -369   -294   -249 
     -    -79  -8631  -4295   -894  -1115   -815  -1212      *      * 
     9  -1422  -1299  -1555  -2819  -1171  -2926  -1769   -744  -2472   2360   2026  -2460  -2975  -1658  -2382   -561  -1363   -698   3289  -1347   113
     -   -149   -500    233     43   -381    399    106   -626    210   -466   -720    275    394     45     96    359    117   -369   -294   -249 
     -     -6  -8580  -9622   -894  -1115  -1327   -733      *      * 
    10   -494   2236  -1811  -1248  -1951   2467  -1234  -1537    -98  -1239  -1057  -1407  -2558   -999   1170  -1435    -90   -517  -2251  -1790   114
     -   -149   -500    233     43   -381    399    106   -626    210   -466   -720    275    394     45     96    359    117   -369   -294   -249 
     -     -7  -8580  -8701   -894  -1115  -1327   -733      *      * 
    11   -304  -2234  -1228   -359  -2409  -2229   2071  -2064   -570   -905  -1364   -948   -779    190    -36   1186  -1119  -1280   4374  -1932   115
     -   -149   -500    233     43   -381    399    106   -626    210   -466   -720    275    394     45     96    359    117   -369   -294   -249 
     -     -9  -8579  -8031   -894  -1115  -1316   -741      *      * 
    12  -2222  -3329  -2358  -1615  -3976   -104  -1421  -3546   2678  -3370  -2565  -1758  -3103   -987   2608   -171   -265  -3172  -3377  -2993   116
     -   -149   -500    233     43   -381    399    106   -626    210   -466   -720    275    394     45     96    359    117   -369   -294   -249 
     -     -6  -8577  -9619   -894  -1115  -1345   -722      *      * 
    13    544    259   -486    217  -2891  -1692    489    179   1803  -1770  -1678   -768  -2220   2338   -276   -824   -625  -1527  -2777  -2103   117
     -   -149   -500    233     43   -381    399    106   -626    210   -466   -720    275    394     45     96    359    117   -369   -294   -249 
     -     -6  -8577  -9619   -894  -1115  -1302   -751      *      * 
    14   -728   -215  -2343  -1769  -1420   2390  -1398    289  -1579   -316   -614    -77   -445  -1411   -919    162    -44    194  -1847  -1451   118
     -   -153   -510    232     43   -384    409    100   -622    209   -466   -702    276    401     38     91    356    118   -365   -308   -259 
     -  -1303  -1372  -2263  -4477    -66  -1327   -733      *      * 
    15  -1107   2044   2059   2039  -2903  -1999   1090  -2658    386  -2604  -1690   -143   -179   -267   -854   -975  -1053  -2210  -2776  -2080   198
     -   -149   -500    233     43   -381    399    106   -626    210   -466   -720    275    394     45     96    359    117   -369   -294   -249 
     -   -343  -8246  -2264   -894  -1115  -2309   -325      *      * 
    16   -786   2451     63   -497    -80     -6   -617  -1243   -384   -188    554   -724   -436   2029   -808    675   -726  -1033  -1871  -1360   199
     -   -149   -500    233     43   -381    399    106   -626    210   -466   -720    275    394     45     96    359    117   -369   -294   -249 
     -     -9  -7912  -8954   -894  -1115  -2785   -226      *      * 
    17   -772  -2107    124   -119  -2374  -1059   -432  -2087    -39    -34    294   2523  -1856   1496   -536    281   -400  -1700  -2326  -1677   200
     -   -149   -500    233     43   -381    399    106   -626    210   -466   -720    275    394     45     96    359    117   -369   -294   -249 
     -    -12  -7912  -8033   -894  -1115  -1225   -806      *      * 
    18   -262  -2537   1016    954  -2851   2014   -706  -2599   -324  -2557  -1647   -630    801   -258   -841    144   -723  -2159  -2738   -720   201
     -   -149   -500    233     43   -381    399    106   -626    210   -466   -720    275    394     45     96    359    117   -369   -294   -249 
     -     -7  -8246  -9288   -894  -1115   -749  -1305      *      * 
    19   -517  -2580   1120   2152  -2900  -1428     47  -1559    707  -2398  -1670   -720  -2178   2094   -832   -991   -523  -1243  -2764  -2082   202
     -   -149   -500    233     43   -381    399    106   -626    210   -466   -720    275    394     45     96    359    117   -369   -294   -249 
     -     -6  -8518  -9560   -894  -1115  -1588   -583      *      * 
    20   -683  -2753   1302   2553  -3067  -2164    945  -2824   -147  -2766  -1848   -214  -2293     61  -1007    880   -821  -2372  -2935  -2238   203
     -   -149   -500    233     43   -381    399    106   -626    210   -466   -720    275    394     45     96    359    117   -369   -294   -249 
     -  -2251  -8518   -345   -894  -1115  -1588   -583      *      * 
    21  -1377  -1595  -1823  -1971  -2651  -1676  -1932  -2721  -2035  -2785  -2368  -1845   3949  -2008  -2068  -1585  -1680  -2305  -2417  -2497   204
     -   -149   -500    233     43   -381    399    106   -626    210   -466   -720    275    394     45     96    359    117   -369   -294   -249 
     -    -28  -6295  -7337   -894  -1115  -3573   -127      *      * 
    22  -1307  -2218    158   3280  -2654  -1435   -788  -2516   -687  -2567  -2000   -363  -1879   -515  -1117  -1167  -1371  -2188  -2497  -2070   205
     -   -148   -500    234     44   -381    398    105   -626    210   -466   -721    275    394     45     96    359    117   -369   -295   -249 
     -  -1459   -666  -7337   -122  -3620  -3573   -127      *      * 
    23  -1164  -1461  -1766  -1981  -2905   3495  -2014  -3033  -2246  -3130  -2585  -1780  -2136  -2096  -2265  -1374  -1517  -2402  -2552  -2740   207
     -   -149   -500    233     43   -381    399    106   -626    210   -466   -720    275    394     45     96    359    117   -369   -294   -249 
     -    -28  -6295  -7337   -894  -1115  -3573   -127      *      * 
    24   -924   -847  -2673  -2499  -1109  -2215  -2067   1006  -2235   -308   -193  -2172  -2537  -2158  -2267  -1651  -1051   3117  -2086  -1641   208
     -   -149   -500    233     43   -381    398    105   -626    210   -466   -721    276    394     45     96    360    118   -369   -295   -249 
     -  -1459   -666  -7337   -122  -3620  -3573   -127      *      * 
    25  -2090  -1792  -2404  -2432   1023  -2527   -238  -1624  -2123  -1349  -1245  -1856  -2734  -1818  -2021  -2135  -2120  -1662    340   4351   210
     -   -149   -500    233     43   -381    399    106   -626    210   -466   -720    275    394     45     96    359    117   -369   -294   -249 
     -    -28  -6295  -7337   -894  -1115  -3573   -127      *      * 
    26  -1377  -1595  -1823  -1971  -2651  -1676  -1932  -2721  -2035  -2785  -2368  -1845   3949  -2008  -2068  -1585  -1680  -2305  -2417  -2497   211
     -   -149   -500    235     44   -381    398    105   -626    210   -466   -721    275    394     45     96    359    117   -369   -295   -249 
     -  -1459   -666  -7337   -122  -3620  -3573   -127      *      * 
    27  -1377  -1595  -1823  -1971  -2651  -1676  -1932  -2721  -2035  -2785  -2368  -1845   3949  -2008  -2068  -1585  -1680  -2305  -2417  -2497   213
     -   -149   -500    235     43   -381    398    105   -626    210   -466   -721    275    394     45     96    359    117   -368   -295   -249 
     -  -1459   -666  -7337   -122  -3620  -3573   -127      *      * 
    28  -1698  -1466  -2948  -2723   -296  -2772  -1959    291  -2297   2781    617  -2576  -2828  -2087  -2215  -2378  -1708   -127  -1517  -1180   215
     -   -149   -500    233     43   -381    399    106   -626    210   -466   -720    275    394     45     96    359    117   -369   -294   -249 
     -    -28  -6295  -7337   -894  -1115  -3573   -127      *      * 
    29  -1987  -1655  -2868  -2877   3956  -2596   -579   -861  -2649   -505   -544  -2194  -2792  -2139  -2440  -2248  -2040  -1082     48   1112   216
     -   -149   -500    233     43   -381    399    106   -626    210   -466   -720    275    394     45     96    359    117   -369   -294   -249 
     -    -28  -6295  -7337   -894  -1115  -3573   -127      *      * 
    30  -1479  -2379   3643    -35  -2870  -1422   -978  -2957  -1219  -2979  -2457   -379  -1939   -752  -1828  -1305  -1600  -2559  -2695  -2270   217
     -   -149   -500    233     43   -381    398    105   -626    210   -466   -721    275    394     45     96    359    119   -368   -295   -249 
     -  -1459   -666  -7337   -122  -3620  -3573   -127      *      * 
    31  -1341  -1952  -1127   -748  -2502  -1776   -502  -2229   3325  -2167  -1567   -833  -2004   -167    430  -1313  -1276  -1969  -2049  -1818   219
     -   -149   -500    233     43   -381    399    106   -626    210   -466   -720    275    394     45     96    359    117   -369   -294   -249 
     -    -28  -6295  -7337   -894  -1115  -3573   -127      *      * 
    32   -937  -1615   -267   -447  -2090  -1324   -945  -2368   -860  -2486  -1905   3717  -1840   -776  -1163   -963  -1137  -1932  -2182  -1642   220
     -   -149   -500    233     43   -381    399    106   -626    210   -466   -720    275    394     45     96    359    117   -369   -294   -249 
     -    -28  -6295  -7337   -894  -1115  -3573   -127      *      * 
    33   -268   -765  -1489  -1470  -1887  -1067  -1367  -1218  -1314  -1697  -1208  -1134  -1676  -1290  -1418   -506   3325   -877  -2183  -1861   221
     -   -149   -500    233     43   -381    398    105   -623    210   -466   -721    276    394     45     96    359    117   -369   -295   -249 
     -  -1459   -666  -7337   -122  -3620  -3573   -127      *      * 
    34  -1242  -1229  -2445  -2208   -488  -2244  -1608    130  -1738    420   4436  -2027  -2471  -1696  -1738  -1736  -1320   -143  -1507  -1125   223
     -   -149   -500    233     43   -381    399    106   -626    210   -466   -720    275    394     45     96    359    117   -369   -294   -249 
     -    -28  -6295  -7337   -894  -1115  -3573   -127      *      * 
    35   -268   -765  -1489  -1470  -1887  -1067  -1367  -1218  -1314  -1697  -1208  -1134  -1676  -1290  -1418   -506   3325   -877  -2183  -1861   224
     -   -149   -500    233     43   -381    399    106   -626    210   -466   -720    275    394     45     96    359    117   -369   -294   -249 
     -    -28  -6295  -7337   -894  -1115  -3573   -127      *      * 
    36  -1307  -2218    158   3280  -2654  -1435   -788  -2516   -687  -2567  -2000   -363  -1879   -515  -1117  -1167  -1371  -2188  -2497  -2070   225
     -   -149   -500    233     43   -381    399    106   -626    210   -466   -720    275    394     45     96    359    117   -369   -294   -249 
     -    -28  -6295  -7337   -894  -1115  -3573   -127      *      * 
    37  -1706  -1642  -1896  -1679   1350  -2476   2927  -1464  -1308  -1204   -942  -1315  -2531  -1125  -1376  -1670  -1638  -1436    660   3655   226
     -   -149   -500    233     43   -381    399    106   -626    210   -466   -720    275    394     45     96    359    117   -369   -294   -249 
     -    -28  -6295  -7337   -894  -1115  -3573   -127      *      * 
    38  -1479  -2379   3643    -35  -2870  -1422   -978  -2957  -1219  -2979  -2457   -379  -1939   -752  -1828  -1305  -1600  -2559  -2695  -2270   227
     -   -149   -500    233     43   -381    399    106   -626    210   -466   -720    275    394     45     96    359    117   -369   -294   -249 
     -    -28  -6295  -7337   -894  -1115  -3573   -127      *      * 
    39  -1698  -1466  -2948  -2723   -296  -2772  -1959    291  -2297   2781    617  -2576  -2828  -2087  -2215  -2378  -1708   -127  -1517  -1180   228
     -   -149   -500    233     43   -381    399    106   -626    210   -466   -720    275    394     45     96    359    117   -369   -294   -249 
     -    -28  -6295  -7337   -894  -1115  -3573   -127      *      * 
    40  -1479  -2379   3643    -35  -2870  -1422   -978  -2957  -1219  -2979  -2457   -379  -1939   -752  -1828  -1305  -1600  -2559  -2695  -2270   229
     -   -149   -500    233     43   -381    399    106   -626    210   -466   -720    275    394     45     96    359    117   -369   -294   -249 
     -    -28  -6295  -7337   -894  -1115  -3573   -127      *      * 
    41   -924   -847  -2673  -2499  -1109  -2215  -2067   1006  -2235   -308   -193  -2172  -2537  -2158  -2267  -1651  -1051   3117  -2086  -1641   230
     -   -149   -500    233     43   -381    399    106   -626    210   -466   -720    275    394     45     96    359    117   -369   -294   -249 
     -    -28  -6295  -7337   -894  -1115  -3573   -127      *      * 
    42  -1698  -1466  -2948  -2723   -296  -2772  -1959    291  -2297   2781    617  -2576  -2828  -2087  -2215  -2378  -1708   -127  -1517  -1180   231
     -   -149   -500    233     43   -381    399    106   -626    210   -466   -720    275    394     45     96    359    117   -369   -294   -249 
     -    -28  -6295  -7337   -894  -1115  -3573   -127      *      * 
    43  -1341  -1952  -1127   -748  -2502  -1776   -502  -2229   3325  -2167  -1567   -833  -2004   -167    430  -1313  -1276  -1969  -2049  -1818   232
     -   -146   -504    234     46   -382    397    104   -628    213   -467   -724    276    395     43     98    358    113   -368   -298   -248 
     -  -1459   -666  -7337  -4180    -82  -3573   -127      *      * 
    44  -1377  -1595  -1823  -1971  -2651  -1676  -1932  -2721  -2035  -2785  -2368  -1845   3949  -2008  -2068  -1585  -1680  -2305  -2417  -2497   253
     -   -149   -500    233     43   -381    399    106   -626    210   -466   -720    275    394     45     96    359    117   -369   -294   -249 
     -    -28  -6295  -7337   -894  -1115  -3573   -127      *      * 
    45  -1377  -1595  -1823  -1971  -2651  -1676  -1932  -2721  -2035  -2785  -2368  -1845   3949  -2008  -2068  -1585  -1680  -2305  -2417  -2497   254
     -   -149   -500    233     43   -381    399    106   -626    210   -466   -720    275    394     45     96    359    117   -369   -294   -249 
     -    -28  -6295  -7337   -894  -1115  -3573   -127      *      * 
    46   -937  -1615   -267   -447  -2090  -1324   -945  -2368   -860  -2486  -1905   3717  -1840   -776  -1163   -963  -1137  -1932  -2182  -1642   255
     -   -149   -500    233     43   -381    399    106   -626    210   -466   -720    275    394     45     96    359    117   -369   -294   -249 
     -    -28  -6295  -7337   -894  -1115  -3573   -127      *      * 
    47  -1341  -1952  -1127   -748  -2502  -1776   -502  -2229   3325  -2167  -1567   -833  -2004   -167    430  -1313  -1276  -1969  -2049  -1818   256
     -   -149   -500    233     43   -381    399    106   -626    210   -466   -720    275    394     45     96    359    117   -369   -294   -249 
     -    -28  -6295  -7337   -894  -1115  -3573   -127      *      * 
    48  -1239   -986  -2958  -2716   -808  -2719  -2180   3235  -2397    143    146  -2499  -2834  -2288  -2403  -2174  -1277   1073  -1951  -1524   257
     -   -149   -500    233     43   -381    399    106   -626    210   -466   -720    275    394     45     96    359    117   -369   -294   -249 
     -    -28  -6295  -7337   -894  -1115  -3573   -127      *      * 
    49   -924   -847  -2673  -2499  -1109  -2215  -2067   1006  -2235   -308   -193  -2172  -2537  -2158  -2267  -1651  -1051   3117  -2086  -1641   258
     -   -149   -500    233     43   -381    399    106   -626    210   -466   -720    275    394     45     96    359    117   -369   -294   -249 
     -    -28  -6295  -7337   -894  -1115  -3573   -127      *      * 
    50  -1307  -2218    158   3280  -2654  -1435   -788  -2516   -687  -2567  -2000   -363  -1879   -515  -1117  -1167  -1371  -2188  -2497  -2070   259
     -   -149   -500    233     43   -381    399    106   -626    210   -466   -720    275    394     45     96    359    117   -369   -294   -249 
     -    -28  -6295  -7337   -894  -1115  -3573   -127      *      * 
    51  -2323  -1726  -3167  -3153   3426  -3081    209  -1352  -2789   -954   -881  -1931  -3011  -1938  -2448  -2287  -2232  -1466    911   3181   260
     -   -149   -500    233     43   -381    399    106   -626    210   -466   -720    275    394     45     96    359    117   -369   -294   -249 
     -    -28  -6295  -7337   -894  -1115  -3573   -127      *      * 
    52  -1698  -1466  -2948  -2723   -296  -2772  -1959    291  -2297   2781    617  -2576  -2828  -2087  -2215  -2378  -1708   -127  -1517  -1180   261
     -   -149   -500    233     43   -381    399    106   -626    210   -466   -720    275    394     45     96    359    117   -369   -294   -249 
     -    -28  -6295  -7337   -894  -1115  -3573   -127      *      * 
    53  -1242  -1229  -2445  -2208   -488  -2244  -1608    130  -1738    420   4436  -2027  -2471  -1696  -1738  -1736  -1320   -143  -1507  -1125   262
     -   -149   -500    233     43   -381    399    106   -626    210   -466   -720    275    394     45     96    359    117   -369   -294   -249 
     -    -28  -6295  -7337   -894  -1115  -3573   -127      *      * 
    54  -2090  -1792  -2404  -2432   1023  -2527   -238  -1624  -2123  -1349  -1245  -1856  -2734  -1818  -2021  -2135  -2120  -1662    340   4351   263
     -   -149   -500    233     43   -381    398    108   -626    210   -466   -721    276    394     45     96    359    117   -369   -295   -247 
     -  -1459   -666  -7337   -122  -3620  -3573   -127      *      * 
    55  -1552  -1919  -1834  -1279  -2442  -1922   -742  -2361    311  -2238  -1708  -1245  -2168   -455   3650  -1597  -1512  -2127  -2028  -1873   265
     -   -149   -500    233     43   -381    399    106   -626    210   -466   -720    275    394     45     96    359    117   -369   -294   -249 
     -    -28  -6295  -7337   -894  -1115  -3573   -127      *      * 
    56   -268   -765  -1489  -1470  -1887  -1067  -1367  -1218  -1314  -1697  -1208  -1134  -1676  -1290  -1418   -506   3325   -877  -2183  -1861   266
     -   -149   -500    233     43   -381    399    106   -626    210   -466   -720    275    394     45     96    359    117   -369   -294   -249 
     -    -28  -6295  -7337   -894  -1115  -3573   -127      *      * 
    57  -1698  -1466  -2948  -2723   -296  -2772  -1959    291  -2297   2781    617  -2576  -2828  -2087  -2215  -2378  -1708   -127  -1517  -1180   267
     -   -149   -500    233     43   -381    399    106   -626    210   -466   -720    275    394     45     96    359    117   -369   -294   -249 
     -    -28  -6295  -7337   -894  -1115  -3573   -127      *      * 
    58  -1341  -1952  -1127   -748  -2502  -1776   -502  -2229   3325  -2167  -1567   -833  -2004   -167    430  -1313  -1276  -1969  -2049  -1818   268
     -   -149   -500    233     43   -381    399    106   -626    210   -466   -720    275    394     45     96    359    117   -369   -294   -249 
     -    -28  -6295  -7337   -894  -1115  -3573   -127      *      * 
    59  -1307  -2218    158   3280  -2654  -1435   -788  -2516   -687  -2567  -2000   -363  -1879   -515  -1117  -1167  -1371  -2188  -2497  -2070   269
     -   -149   -500    233     43   -381    398    105   -626    210   -466   -721    276    394     45     96    360    117   -369   -295   -249 
     -  -1459   -666  -7337   -122  -3620  -3573   -127      *      * 
    60  -1307  -2218    158   3280  -2654  -1435   -788  -2516   -687  -2567  -2000   -363  -1879   -515  -1117  -1167  -1371  -2188  -2497  -2070   271
     -   -149   -500    233     43   -381    399    106   -626    210   -466   -720    275    394     45     96    359    117   -369   -294   -249 
     -    -28  -6295  -7337   -894  -1115  -3573   -127      *      * 
    61  -1698  -1466  -2948  -2723   -296  -2772  -1959    291  -2297   2781    617  -2576  -2828  -2087  -2215  -2378  -1708   -127  -1517  -1180   272
     -   -149   -500    233     43   -381    398    105   -625    210   -466   -721    276    394     47     96    359    117   -369   -295   -249 
     -  -1459   -666  -7337   -122  -3620  -3489   -135      *      * 
    62   -587  -1372   -452   -214  -1470  -1355   -320  -1225    248  -1262   -763   -368  -1646   3278     29   -620   -627   -509  -1706  -1119   274
     -   -149   -500    233     43   -381    398    105   -625    210   -464   -721    275    394     45     96    359    117   -369   -295   -249 
     -  -1495   -646  -7373   -118  -3667  -3566   -127      *      * 
    63   -576  -1414     38   -125  -2321   -427   -741  -2307   -639  -2415  -1698   3468  -1620   -482  -1021   -595   -786  -1762  -2383  -1821   276
     -   -147   -500    233     43   -381    398    105   -626    210   -466   -721    275    394     45     96    360    117   -369   -295   -249 
     -  -1495   -646  -7373   -118  -3667  -3566   -127      *      * 
    64  -1300  -1428  -1442  -1275    763  -2080   -116  -1158   -207  -1123   -759  -1123  -2260   -878   -886  -1394  -1282  -1093    116   3969   278
     -   -149   -500    233     43   -381    399    106   -626    210   -466   -720    275    394     45     96    359    117   -369   -294   -249 
     -    -27  -6331  -7373   -894  -1115  -3566   -127      *      * 
    65  -1051  -1666  -1326   -829  -2417   -746   -494  -2156    507  -2108  -1435   -841  -1916   -160   3394  -1085  -1056  -1820  -2017  -1779   279
     -   -149   -500    233     43   -381    399    106   -626    210   -466   -720    275    394     45     96    359    117   -369   -294   -249 
     -    -27  -6331  -7373   -894  -1115  -3566   -127      *      * 
    66   -235   -840   -710   -539  -1299  -1096    437  -1152   -327  -1388   -733   -539  -1536   -398   -554   -388   2881   -836  -1613  -1043   280
     -   -149   -500    233     43   -381    399    106   -626    210   -466   -720    275    394     45     96    359    117   -369   -294   -249 
     -    -27  -6331  -7373   -894  -1115  -3566   -127      *      * 
    67  -1041  -1940   -786   -300  -2215  -1671    660  -2039   2979  -1907  -1201   -422  -1792    298    855   -952   -908  -1756  -1830  -1412   281
     -   -149   -500    233     43   -381    399    106   -626    210   -466   -720    275    394     45     96    359    117   -369   -294   -249 
     -    -27  -6331  -7373   -894  -1115  -3566   -127      *      * 
    68  -1166  -1878  -1311   -619  -2016  -1807    676  -2009    982  -1867  -1203   -647  -1903    217   3217  -1121  -1021  -1761  -1707  -1291   282
     -   -149   -500    233     43   -381    399    106   -626    210   -466   -720    275    394     45     96    359    117   -369   -294   -249 
     -    -27  -6331  -7373   -894  -1115  -3274   -157      *      * 
    69    620  -1092   -144   -116  -2166   -976   -579  -1864   -395  -2023  -1230   3074   -635   -263   -798   -286   -421  -1338  -2280  -1722   283
     -   -149   -500    233     43   -381    399    106   -626    210   -466   -720    275    394     45     96    359    117   -369   -294   -249 
     -    -25  -6455  -7497   -894  -1115  -3539   -130      *      * 
    70   -908  -1884   -767   -222  -2210  -1645    578  -1950    920  -1851  -1099    813  -1745    334   2904   -825   -784  -1648  -1851  -1415   284
     -   -149   -500    233     43   -381    398    105   -626    211   -463   -721    275    394     45     96    359    117   -369   -295   -249 
     -  -1620   -580  -7497   -105  -3830  -3209   -165      *      * 
    71      0   -614  -1255   -859  -1625   -990   -821  -1171   -729  -1480   -720   -712   -705   -607  -1021   2375    836    383  -1906  -1491   286
     -   -149   -500    233     43   -381    398    105   -626    211   -463   -721    275    394     45     96    359    117   -369   -295   -250 
     -  -1750   -519  -7628    -93  -3996  -3405   -143      *      * 
    72     81   -980   -527   -274  -1822    322   -539  -1412   -337  -1652   -867   2802  -1495   -229   -734   -284   -337    304  -2004  -1490   288
     -   -149   -500    233     43   -381    399    106   -626    210   -466   -720    275    394     45     96    359    117   -369   -294   -249 
     -    -22  -6621  -7663   -894  -1115  -3213   -165      *      * 
    73    409   -804   -876   -320   -881  -1503   -236   -447    567   1405      5   -459   -168    -24     -2   -509   -274   -289  -1190   -750   289
     -   -149   -500    233     43   -381    399    105   -625    211   -466   -721    275    394     45     96    359    117   -367   -295   -250 
     -  -1885   -465  -7763    -83  -4163  -3469   -137      *      * 
    74    -92  -1658   -514     95  -1971  -1457    -10  -1617   2091   -643   -792   -147  -1533    411   1345    274   -417  -1284  -1820  -1287   291
     -   -149   -500    233     43   -381    399    106   -626    210   -466   -720    275    394     45     96    359    117   -369   -294   -249 
     -    -20  -6720  -7763   -894  -1115  -3187   -168      *      * 
    75   -135  -1234   -377    572  -1383   -709    -35   -161    419     10   -374   1434  -1433    332   -185    641   -215   -463  -1533   -975   292
     -   -149   -500    233     43   -381    399    106   -626    210   -466   -720    275    394     45     96    359    117   -369   -294   -249 
     -   -113  -6813  -3912   -894  -1115  -2918   -205      *      * 
    76    247  -1525   -268    210  -1912     13    537  -1610    257  -1662   -797   1803    729    316   -228   -275    858  -1225  -1916  -1294   293
     -   -149   -500    233     43   -381    399    106   -625    210   -466   -721    275    395     45     96    359    117   -370   -295   -250 
     -  -2066   -401  -7944    -71  -4383  -3012   -191      *      * 
    77   -224  -1678   1857    650  -1936   -195    380  -1019    360   -621   -786    -13  -1448    409   -137    234    242  -1266  -1901  -1257   295
     -   -149   -500    233     43   -381    399    106   -626    210   -466   -720    275    394     45     96    359    117   -369   -294   -249 
     -    -17  -7021  -8063   -894  -1115   -328  -2298      *      * 
    78   -764  -2761   -356   2844  -3077   -830   -888  -2832   -497  -2775  -1859   -811  -2307    396   1148    175  -1120  -2382  -2944  -2251   296
     -   -149   -500    233     43   -381    399    106   -626    210   -466   -720    275    394     45     96    359    117   -369   -294   -249 
     -     -6  -8531  -9573   -894  -1115  -1303   -750      *      * 
    79   -104  -2618    -37   1125  -2938     45   -776  -2689   2483  -1473  -1707    -24   -516    671   -866   -679  -1084  -2239  -2801  -2118   297
     -   -149   -500    233     43   -381    399    106   -626    210   -466   -720    275    394     45     96    359    117   -369   -294   -249 
     -     -9  -8563  -8016   -894  -1115  -1507   -625      *      * 
    80   -561  -1831  -1056    691   2252  -2366  -1083  -1499   -904   -974   -994  -1226  -2448   -190   -790   -396  -1146  -1314   4465  -1696   298
     -   -149   -500    233     43   -381    399    106   -626    210   -466   -720    275    394     45     96    359    117   -369   -294   -249 
     -     -6  -8559  -9602   -894  -1115  -1480   -641      *      * 
    81   1703   2945   1041  -1052  -1742  -1646  -1190  -1323  -1103    498   -873   -784  -2520   -997  -1458   -127   -684   -233  -2082  -1630   299
     -   -149   -500    233     43   -381    399    106   -626    210   -466   -720    275    394     45     96    359    117   -369   -294   -249 
     -     -6  -8563  -9605   -894  -1115  -1507   -625      *      * 
    82   -981  -2885  -1312   2466  -3257  -2398   -979  -2966   1804  -2875  -1981  -1035  -2485   1860    453  -1071  -1166  -2538  -2997  -2388   300
     -   -149   -500    233     43   -381    399    106   -626    210   -466   -720    275    394     45     96    359    117   -369   -294   -249 
     -     -6  -8563  -9605   -894  -1115  -1507   -625      *      * 
    83    595  -2562  -1113   -524   -723  -2195   -657  -2567   2821  -2559  -1668   -851   -807   -398    952   -593   -126  -2170  -2761  -2121   301
     -   -149   -500    233     43   -381    399    106   -626    210   -466   -720    275    394     45     96    359    117   -369   -294   -249 
     -     -6  -8563  -9605   -894  -1115  -1507   -625      *      * 
    84   2880  -1446  -2347  -1777   -687  -1690    667  -1021  -1571   -287   -655  -1780  -2682  -1419   -548  -1175  -1218   -555  -1883  -1484   302
     -   -149   -500    233     43   -381    399    106   -626    210   -466   -720    275    394     45     96    359    117   -369   -294   -249 
     -     -6  -8563  -9605   -894  -1115  -1507   -625      *      * 
    85    130   2591  -3822  -3206  -1321  -3092  -1996   1568  -2826   -940    -52   -678  -3133  -2470  -2656  -2186    378   2504  -1868  -1519   303
     -   -149   -500    233     43   -381    399    106   -626    210   -466   -720    275    394     45     96    359    117   -369   -294   -249 
     -     -6  -8563  -9605   -894  -1115  -1507   -625      *      * 
    86  -1155  -2627   1297   1878  -2947  -2122   2036  -2697   1667  -2642  -1717   -757  -2219   -326   -522   -424    -87  -2249  -2810    294   304
     -   -149   -500    233     43   -381    399    106   -626    210   -466   -720    275    394     45     96    359    117   -369   -294   -249 
     -     -7  -8563  -8684   -894  -1115  -1507   -625      *      * 
    87   1195   -923  -1564   -952  -1395  -1757  -1231  -2233   -939  -2385  -1574   -275  -2489     56  -1384   2746   -734  -1913  -2730  -2185   305
     -   -149   -500    233     43   -381    399    106   -626    210   -466   -720    275    394     45     96    359    117   -369   -294   -249 
     -     -9  -8561  -8014   -894  -1115  -1514   -622      *      * 
    88  -2687  -2384  -5008  -2164  -1121  -4392  -3220    -34  -4053   3002   -467  -4031  -4193  -3465  -3803  -3528  -2605    232  -2698  -1311   306
     -   -149   -500    233     43   -381    399    106   -626    210   -466   -720    275    394     45     96    359    117   -369   -294   -249 
     -     -6  -8558  -9600   -894  -1115  -1510   -624      *      * 
    89   -905  -1133  -3595  -2964    -71  -1849    299    188  -2570    517   -336  -2473  -1938  -2203  -2389  -1659  -1241   3000  -1594  -1250   307
     -   -149   -500    233     43   -381    399    106   -626    210   -466   -720    275    394     45     96    359    117   -369   -294   -249 
     -     -6  -8559  -9602   -894  -1115  -1247   -789      *      * 
    90   -645  -3608   -716    -16  -3957  -2675  -1502  -3693   3509  -3582  -2746   -689  -2931    125  -1423  -1929  -2066  -3256  -3703  -3034   308
     -   -149   -500    233     43   -381    399    106   -626    210   -466   -720    275    394     45     96    359    117   -369   -294   -249 
     -    -23  -8585  -6257   -894  -1115  -1413   -679      *      * 
    91  -2785  -3742  -3023  -1805  -4438  -3463   -582  -3878   3514  -3600  -2862  -2115   -766   -806   1222   -712  -2556  -3584  -3514  -3276   309
     -   -149   -500    233     43   -381    399    106   -626    210   -466   -720    275    394     45     96    359    117   -369   -294   -249 
     -     -6  -8568  -9610   -894  -1115  -1487   -637      *      * 
    92  -4104  -3523  -6469  -5862    211  -6189  -4814    321  -5636   3086    804  -5901  -5278  -4426  -5121  -5517  -2759  -1925  -3424  -3617   310
     -   -149   -500    233     43   -381    399    106   -626    210   -466   -720    275    394     45     96    359    117   -369   -294   -249 
     -     -6  -8568  -9610   -894  -1115  -1260   -780      *      * 
    93  -1800  -3745  -3068   -432  -4427  -3499  -1593  -3863   3641  -3605    218  -2161  -3488  -1168    350  -2709  -2599  -3581  -3532  -3301   311
     -   -149   -500    233     43   -381    399    106   -626    210   -466   -720    275    394     45     96    359    117   -369   -294   -249 
     -     -6  -8590  -9632   -894  -1115  -1397   -689      *      * 
    94  -1407  -2904   1346   1841  -3219  -2269  -1001  -2977   2510  -2914  -2003   -898   -757   -139   -754   -472  -1354  -2525  -3080  -2382   312
     -   -149   -500    233     43   -381    399    106   -626    210   -466   -720    275    394     45     96    359    117   -369   -294   -249 
     -   -561  -8590  -1646   -894  -1115  -1397   -689      *      * 
    95   -919  -2362   -779     78  -2696  -1881   -510  -2164   2712  -2368  -1454    103  -1063    644   1005   -163     44  -1993  -2523  -1868   313
     -   -149   -500    233     43   -381    399    106   -626    210   -466   -720    275    394     45     96    359    117   -369   -294   -249 
     -   -154  -8038  -3355   -894  -1115  -1387   -695      *      * 
    96   -984  -2396   -860   -299  -2719  -1952   -585  -2446   2420  -2400    -53   1015  -1194   -132   1136   -265   1067  -2021  -2568  -1920   314
     -   -149   -494    233     43   -381    399    105   -626    210   -466   -721    277    394     45     96    359    117   -369   -295   -249 
     -   -173  -3884  -4463  -1451   -657   -541  -1677      *      * 
    97   -273  -2601    933    202  -2922   1906   1631  -2672    663  -2617  -1691    633  -2191    129    167    -43  -1066  -2223  -2784  -2101   318
     -   -149   -500    233     43   -381    399    106   -626    210   -466   -720    275    394     45     96    359    117   -369   -294   -249 
     -    -27  -8529  -5985   -894  -1115   -835  -1186      *      * 
    98   1023  -2637   1016    851  -2957  -1197   -799  -2707   -380  -2058  -1726   -775   -183   2173     43    -95    736  -2258  -2821  -2138   319
     -   -149   -500    233     43   -381    399    106   -626    210   -466   -720    275    394     45     96    359    117   -369   -294   -249 
     -     -6  -8605  -9647   -894  -1115  -1137   -875      *      * 
    99  -1546  -1364  -3863  -3230  -1203  -3103  -1969   -167  -2835   2516   2338  -2740  -2443  -1253  -2639  -2190   -978    478  -1802     10   320
     -   -149   -500    233     43   -381    399    106   -626    210   -466   -720    275    394     45     96    359    117   -369   -294   -249 
     -     -5  -8625  -9667   -894  -1115  -1262   -779      *      * 
   100  -1228    301   2127   2143  -3003  -2182   -857  -2751   -396  -2703  -1783   -818   -644   1491   -959   -114  -1168  -2308    610  -2195   321
     -   -149   -500    233     43   -381    399    106   -626    210   -466   -720    275    394     45     96    359    117   -369   -294   -249 
     -     -5  -8625  -9667   -894  -1115  -1016   -985      *      * 
   101   -783  -2693   1008   1962  -3008   -997   -869  -2754   -452  -2007    588   1577  -1938    215   -958    445   -300  -1035  -2880    262   322
     -   -149   -500    233     43   -381    399    106   -626    210   -466   -720    275    394     45     96    359    117   -369   -294   -249 
     -     -5  -8710  -9752   -894  -1115  -1145   -868      *      * 
   102  -1478  -1312  -3738  -1964    374  -3018  -1872   -767  -2723   2733    243  -2635  -2434  -2354  -2549   -993  -1417   -445  -1742    468   323
     -   -149   -500    233     43   -381    399    106   -626    210   -466   -720    275    394     45     96    359    117   -369   -294   -249 
     -     -5  -8710  -9752   -894  -1115  -1145   -868      *      * 
   103   -676  -1516  -2418   2196    507  -1844  -1482   1655   -825    406   -704  -1856    543  -1491  -1817  -1710  -1293   -953  -1937  -1183   324
     -   -149   -500    233     43   -381    399    106   -626    210   -466   -720    275    394     45     96    359    117   -369   -294   -249 
     -     -5  -8710  -9752   -894  -1115  -1145   -868      *      * 
   104   -941    901   1404    641  -3025  -2208   -564  -2774   1684  -1322  -1794   -844    254    671   1194  -1115    655  -2326  -2888  -2206   325
     -   -149   -500    233     43   -381    399    106   -626    210   -466   -720    275    394     45     96    359    117   -369   -294   -249 
     -     -5  -8710  -9752   -894  -1115  -1145   -868      *      * 
   105   2887  -2039  -2462  -2069  -2425  -2685   -352  -2000  -1886  -2291  -1582  -2061    144    208  -2140  -1833  -1680   1195  -2774  -2357   326
     -   -149   -500    233     43   -381    399    106   -626    210   -466   -720    275    394     45     96    359    117   -369   -294   -249 
     -     -5  -8710  -9752   -894  -1115  -1145   -868      *      * 
   106  -2798  -2421  -5287  -4770  -2225  -4766  -3865   2427  -4502   1635  -1130  -4419  -4598  -4082  -4357  -3955  -2233   2270    106  -3145   327
     -   -149   -500    233     43   -381    399    106   -626    210   -466   -720    275    394     45     96    359    117   -369   -294   -249 
     -     -5  -8710  -9752   -894  -1115  -1145   -868      *      * 
   107   -303   -553    123   1095  -3008   -568   1569  -2754   -452  -1224   -745    172   -849   -411   -581   1072   1754  -2312  -2880  -2200   328
     -   -149   -500    233     43   -381    399    106   -626    210   -466   -720    275    394     45     96    359    117   -369   -294   -249 
     -     -9  -8710  -8162   -894  -1115  -1145   -868      *      * 
   108   -849   3033  -1884  -1323    134  -2534   -259  -1395   -551   -647   -947     53  -2611   -594  -1538   1195   2204  -1239  -2156  -1704   329
     -   -149   -500    233     43   -381    399    106   -626    210   -466   -720    275    394     45     96    359    117   -369   -294   -249 
     -     -5  -8707  -9749   -894  -1115  -1122   -888      *      * 
   109   -624   -692  -1109   -559  -3029  -1408   -885  -2774   1443  -2725   -968    987   2020   1996    878  -1137   -727  -2332  -2896  -2219   330
     -   -149   -500    233     43   -381    399    106   -626    210   -466   -720    275    394     45     96    359    117   -369   -294   -249 
     -     -5  -8721  -9764   -894  -1115  -1145   -868      *      * 
   110   -319   -178  -1182   -810  -2912   2564  -1097  -2612   -725  -2013  -1787   1252  -2453    537  -1210    460   -204  -2221  -2909  -2288   331
     -   -145   -496    232     42   -379    399    105   -627    210   -467   -721    275    393     45     96    360    119   -370   -295   -250 
     -   -920  -1101  -7527    -34  -5428  -1145   -868      *      * 
   111    168   1914   -587   -761  -2492  -2315   1946    373    964  -2270   1499   -514  -1428   1559  -1017    115   -111   -977    584   -859   333
     -   -149   -500    233     43   -381    399    106   -626    210   -466   -720    275    394     45     96    359    117   -369   -294   -249 
     -     -5  -8715  -9757   -894  -1115  -1181   -839      *      * 
   112   -884  -2708   -457    102  -3028  -2213   -142  -2777   -232  -2724  -1798   1817   2331     78    222    118   -428  -2329  -2893   1392   334
     -   -149   -500    233     43   -381    399    106   -626    210   -466   -720    275    394     45     96    359    117   -369   -294   -249 
     -    -17  -8715  -6784   -894  -1115  -1181   -839      *      * 
   113    244    293  -1398   -860  -2953  -1073  -1139  -2655   -767  -2702  -1827    192  -2469    383   -768   2134   2060  -2249  -2948  -2331   335
     -   -149   -500    233     43   -381    399    106   -626    210   -466   -720    275    394     45     96    359    117   -369   -294   -249 
     -     -9  -8704  -8156   -894  -1115  -1245   -791      *      * 
   114   -890  -2724    563   -251  -3045    810   -879  -2795   2368  -2154  -1814    132   1198   -211    407  -1131  -1191  -2346  -2906  -2224   336
     -   -149   -500    233     43   -381    399    106   -626    210   -466   -720    275    394     45     96    359    117   -369   -294   -249 
     -     -5  -8700  -9743   -894  -1115  -1220   -809      *      * 
   115  -1861   5470  -3321  -3550  -4710  -1638  -3648  -4493  -3819  -4710  -3845   1022  -3441  -1223  -3882   -780  -2286  -3484  -4912  -4648   337
     -   -149   -500    233     43   -381    399    106   -626    210   -466   -720    275    394     45     96    359    117   -369   -294   -249 
     -     -5  -8704  -9746   -894  -1115  -1245   -791      *      * 
   116  -1463  -1287  -3784  -3155  -1258   -649  -1902   1877  -2762    -26   1050  -2658  -1738  -2394  -2577   -995   -824   2636  -1775  -1430   338
     -   -149   -500    233     43   -381    399    106   -626    210   -466   -720    275    394     45     96    359    117   -369   -294   -249 
     -     -5  -8704  -9746   -894  -1115  -1245   -791      *      * 
   117  -1279   -852  -1507   -629  -2179  -2393  -1093  -1796   -329   -678    538  -1188    200    805   -310   -632   2864  -1152  -2400   -315   339
     -   -149   -500    233     43   -381    399    106   -626    210   -466   -720    275    394     45     96    359    117   -369   -294   -249 
     -     -5  -8704  -9746   -894  -1115  -1245   -791      *      * 
   118  -2523  -2211  -4951  -4382   -849  -4324  -3304   3340  -4059    762   1149  -3975  -4219  -3620  -3876  -1954  -2467    720  -2942  -2677   340
     -   -149   -499    233     43   -381    399    106   -626    210   -466   -720    275    394     45     96    359    117   -369   -294   -249 
     -   -380  -7176  -2154  -1262   -778  -1245   -791      *      * 
   119   -781  -2405  -1644  -1488  -3260  -2380  -1798  -3020  -1492  -3143  -2350  -1614   3607   1571  -1836   -505  -1716  -2558  -3379   -985   345
     -   -149   -500    233     43   -381    399    106   -626    210   -466   -720    275    394     45     96    359    117   -369   -294   -249 
     -    -16  -8339  -6994   -894  -1115  -2392   -305      *      * 
   120   -787  -2401  -1579   -948  -2645  -2139   -976  -2261    553  -2341   1115  -1162  -2499   -588   3238    461  -1347  -1989    -67  -2111   346
     -   -149   -500    233     43   -381    399    106   -626    210   -466   -720    275    394     45     96    359    117   -369   -294   -249 
     -   -477  -8331  -1845   -894  -1115  -2409   -301      *      * 
   121   -299  -1967   -813   -292  -2320  -1795   -564  -2005    301  -1725  -1213    521  -1934   -149   -508   1610   2282  -1641  -2333  -1727   347
     -   -149   -500    233     43   -381    399    106   -626    210   -466   -720    275    394     45     96    359    117   -369   -294   -249 
     -  -1745  -7863   -520   -894  -1115  -3012   -191      *      * 
   122    374   3027   -793   -233   -757  -1213   -111   -289    791   -582    128   -319  -1380     95    213   -264    -63     43  -1060   -630   348
     -   -149   -500    233     43   -381    399    106   -626    210   -466   -720    275    394     45     96    359    117   -369   -294   -249 
     -   -190  -6149  -3194   -894  -1115  -3708   -115      *      * 
   123   -147  -1089    451    373  -1444   -913    777  -1301    169  -1426   -655    139  -1249    268   -261   1923   -210   -942  -1624   -984   349
     -   -149   -500    233     44   -381    399    105   -625    210   -464   -721    275    393     45     95    359    117   -370   -284   -250 
     -  -1157  -1107  -3517  -2166   -364  -3590   -125      *      * 
   124   -131  -1257    683    560  -1727    224     65  -1433    310  -1510   -689    280  -1185    910   -187   1385   -158  -1042  -1782  -1150   355
     -   -149   -500    232     43   -381    398    106   -627    210   -466   -721    276    395     45     95    359    119   -370   -295   -250 
     -  -1117   -913  -6995  -1880   -457  -3738   -112      *      * 
   125   -206   -422  -1526   -476   -448  -1833   -752   2312   -788    289    485  -1060  -1902   -723   -964   -938   -367   1066  -1142   -740   360
     -   -149   -500    233     43   -381    399    106   -626    210   -466   -720    275    394     45     96    359    117   -369   -294   -249 
     -    -66  -5953  -5115   -894  -1115  -3202   -166      *      * 
   126   -252  -1642   1430   1116  -1919  -1060    134  -1651    450  -1188   -780    289   -435    557    -78    895   -210  -1247  -1870  -1185   361
     -   -149   -500    233     43   -381    399    106   -626    210   -466   -720    275    394     48     96    359    117   -369   -294   -249 
     -  -1397  -1251  -2321   -179  -3098  -3693   -116      *      * 
   127   -814   -846  -1633  -1178   1172  -1911   1070   -429   -640     91     -1   -935  -1959   -597   -727  -1022   -749   -395   4227   1552   363
     -   -149   -500    233     43   -381    399    106   -626    210   -466   -720    275    394     45     96    359    117   -369   -294   -249 
     -    -36  -5923  -6965   -894  -1115  -3742   -112      *      * 
   128   -391  -1710   2380    746  -2040   -892     29  -1735    524  -1807  -1027    413  -1244    397   -362   -244    246  -1352  -2064  -1347   364
     -   -149   -499    233     43   -381    399    106   -626    210   -466   -720    275    394     46     95    360    118   -370   -295   -246 
     -  -1087  -1587  -2348  -3063   -184  -3654   -119      *      * 
   129   -469  -1170   -666   -227  -1792   -289    -69  -1497    779  -1535   -832   -301  -1445    265   2769   -506   -485  -1175  -1585  -1241   376
     -   -149   -500    233     43   -381    399    106   -626    210   -466   -720    275    394     45     96    359    117   -369   -294   -249 
     -    -38  -5847  -6889   -894  -1115  -2169   -363      *      * 
   130   -342   -971  -1180   -828  -1544  -1321   -836  -1351   -722  -1592   -853   -807  -1738   -637  -1034   2615    878  -1001  -1867    340   377
     -   -149   -500    233     43   -381    399    106   -626    210   -466   -721    276    394     45     96    359    117   -369   -293   -249 
     -   -213  -3506  -4340  -3172   -170   -369  -2148      *      * 
   131   -565  -1936  -1458    120  -2036  -1559  -1029  -1646   -144   2289  -1095   -659   -162   -723  -1221   -368   -306   -748  -2277  -1767   397
     -   -149   -500    233     43   -381    399    106   -626    210   -466   -720    275    394     45     96    359    117   -369   -294   -249 
     -     -6  -8560  -9602   -894  -1115  -1745   -511      *      * 
   132  -1637  -3147   3428    115  -3442  -2375  -1205  -1824   -897  -3153  -2266     85   -158   -774   -193  -1482   -471  -2759  -3334  -2611   398
     -   -149   -500    233     43   -381    399    106   -626    210   -466   -720    275    394     45     96    359    117   -369   -294   -249 
     -     -6  -8576  -9618   -894  -1115  -1874   -460      *      * 
   133   -462  -2455  -1139   -443  -2731   2930    268  -2423   -579  -2293  -1620   -443  -1408    -64  -1066   -683   -235  -1620  -2743  -2120   399
     -   -149   -500    233     43   -381    399    106   -626    210   -466   -720    275    394     45     96    359    117   -369   -294   -249 
     -     -6  -8576  -9618   -894  -1115  -1475   -643      *      * 
   134   -201  -2667  -1078    650  -2987  -1511     19  -2727     -3  -1461  -1759   -831     -8    244   3077   -809  -1159  -2289  -2844  -2178   400
     -   -149   -500    233     43   -381    399    106   -626    210   -466   -720    275    394     45     96    359    117   -369   -294   -249 
     -     -5  -8614  -9657   -894  -1115  -1512   -623      *      * 
   135   -988  -1197  -3502  -2878   -740  -2868  -1729   -326  -2513   2548   -398   -757  -1204    158  -2378  -1945   -745     51    866     79   401
     -   -149   -500    233     43   -381    399    106   -626    210   -466   -720    275    394     45     96    359    117   -369   -294   -249 
     -     -5  -8635  -9677   -894  -1115  -1666   -546      *      * 
   136  -1268  -2727    573   -534  -3040     64   -893  -2787   -487   -977  -1824    -16  -1428   3452    -90   -473  -1209  -2346  -2915  -2233   402
     -   -149   -500    233     43   -381    399    106   -626    210   -466   -720    275    394     45     96    359    117   -369   -294   -249 
     -     -5  -8635  -9677   -894  -1115  -1666   -546      *      * 
   137  -1335   -173  -3274  -1398    -79  -1825  -1682   -424  -2342   -453   -432  -2339   -146    -79  -2285   -922   -759   3020  -1683  -1330   403
     -   -149   -500    233     43   -381    399    106   -626    210   -466   -720    275    394     45     96    359    117   -369   -294   -249 
     -     -5  -8635  -9677   -894  -1115  -1666   -546      *      * 
   138   1061  -2614  -1065   -516  -2918   -880   2237  -2653   -148  -2624  -1712   -822  -1416    626     -4   2142  -1021  -1518  -2812  -2144   404
     -   -149   -500    233     43   -381    399    106   -626    210   -466   -720    275    394     45     96    359    117   -369   -294   -249 
     -    -79  -8635  -4299   -894  -1115  -1190   -832      *      * 
   139  -1002  -2324  -1189    -77   -910   1523   3513  -2192   -544   -827  -1447   -921  -1187    -23   -582    173   -268  -1232  -2586  -1987   405
     -   -149   -500    233     43   -381    399    106   -626    210   -466   -720    275    394     45     96    359    117   -369   -294   -249 
     -     -5  -8609  -9651   -894  -1115  -1762   -504      *      * 
   140  -1205  -2524  -1118   -565  -1164   -365    926  -1505   1108  -2512    -85   -861  -1177    626   2917  -1115  -1142  -2117  -2737   -572   406
     -   -149   -500    233     43   -381    399    106   -626    210   -466   -720    275    394     45     96    359    117   -369   -294   -249 
     -     -5  -8609  -9651   -894  -1115  -1076   -928      *      * 
   141   -936  -2584  -1188   -635  -2858  -2264    408  -2564   3209  -2578   -319   -759   -922   -380   -970   -198   -395  -1401  -2801  -2166   407
     -   -149   -500    233     43   -381    399    106   -626    210   -466   -720    275    394     45     96    359    117   -369   -294   -249 
     -     -5  -8680  -9722   -894  -1115  -1476   -643      *      * 
   142   -365  -1947     53   -704  -2293   2733   -859  -1295   -606   -798  -1277   -953  -1974    771  -1055   -412  -1128  -1761  -2040  -1833   408
     -   -149   -500    233     43   -381    399    106   -626    210   -466   -720    275    394     45     96    359    117   -369   -294   -249 
     -     -5  -8680  -9722   -894  -1115  -1476   -643      *      * 
   143  -1169  -1044  -3234  -2734   2124  -2749   -514    301  -2400   1939   -354  -2309   1126  -1227  -2264   -830   -730   -615  -1353  -1230   409
     -   -149   -500    233     43   -381    399    106   -626    210   -466   -720    275    394     45     96    359    117   -369   -294   -249 
     -     -5  -8685  -9727   -894  -1115  -1476   -643      *      * 
   144   -245  -1342  -2211  -1693  -1470  -2560    592  -1076  -1514   -437    299  -1701   3462   -903  -1735  -1541  -1242   -966  -1598  -1453   410
     -   -149   -498    233     43   -380    398    106   -626    210   -466   -719    275    394     46     96    359    117   -369   -292   -249 
     -   -186  -4071  -4018  -2807   -223  -1476   -643      *      * 
   145  -1154  -2169   -562    136  -2647  -2094   4391  -2462   -403  -1326  -1508   -777  -1272    745    231  -1052  -1082  -2097  -2182  -1952   425
     -   -149   -500    233     43   -381    399    106   -626    210   -466   -720    275    394     45     96    359    117   -369   -294   -249 
     -     -5  -8638  -9680   -894  -1115  -1838   -473      *      * 
   146  -1297   -989  -3347  -2851  -1053  -2738  -1551    122  -2485    360   1485  -2350  -2725  -2093  -2292  -1607  -1225   3066  -1303  -1181   426
     -   -149   -500    233     43   -381    399    106   -626    210   -466   -720    275    394     45     96    359    117   -369   -294   -249 
     -    -19  -6418  -9680  -1807   -486   -955  -1047      *      * 
   147  -1367  -1057  -3428  -2933   -422  -1894  -1622   2723  -2565    744    498  -2426  -2796  -2170  -2367   -454  -1295   1369    846  -1249   433
     -   -149   -500    233     43   -381    399    106   -626    210   -466   -720    275    394     45     96    359    117   -369   -294   -249 
     -     -5  -8734  -9776   -894  -1115  -1449   -658      *      * 
   148  -1367      0  -3415  -2919    249  -2807  -1620   -269  -2553    341    352  -2419  -2794  -1048  -2361  -1412   -792    789  -1372   3800   434
     -   -149   -500    233     43   -381    399    106   -626    210   -466   -720    275    394     45     96    359    117   -369   -294   -249 
     -     -5  -8734  -9776   -894  -1115  -1449   -658      *      * 
   149    396   4690  -2292  -1776  -1438    574  -1330  -1041   -161  -1368   -632  -1759  -2598  -1405  -1789  -1624  -1251   -516  -1580   -306   435
     -   -149   -500    233     43   -381    399    106   -626    210   -466   -720    275    394     45     96    359    117   -369   -294   -249 
     -     -5  -8734  -9776   -894  -1115  -1449   -658      *      * 
   150  -1281   -310  -1253   -720  -2511   -332   -886   -829   1854  -2381  -1448   -976  -2292   -539   2941   -930  -1206  -1976  -2157  -1963   436
     -   -149   -500    233     43   -381    399    106   -626    210   -466   -720    275    394     45     96    359    117   -369   -294   -249 
     -     -5  -8734  -9776   -894  -1115  -1449   -658      *      * 
   151     17    235  -3427  -2932   -515  -1894  -1622    671  -2564   1975   -367  -2425  -2796  -2169  -2367  -1968  -1295   1965  -1371  -1249   437
     -   -149   -500    233     43   -381    399    106   -626    210   -466   -720    275    394     45     96    359    117   -369   -294   -249 
     -    -48  -8734  -5028   -894  -1115   -813  -1215      *      * 
   152  -1337  -1431   -224  -1098   1340  -2548  -1268  -1191  -1418  -1501   -749    -21  -2567  -1261  -1680  -1607  -1265  -1071   5183    671   438
     -   -149   -500    233     43   -381    399    106   -626    210   -466   -720    275    394     45     96    359    117   -369   -294   -249 
     -     -5  -8752  -9794   -894  -1115  -1359   -713      *      * 
   153  -1253  -2140    -38   -663  -2557  -2216   -862  -2328   -551  -1794  -1477   -930  -1228     65   3391   -864  -1181  -2017   1441  -1974   439
     -   -149   -500    233     43   -381    399    106   -626    210   -466   -720    275    394     45     96    359    117   -369   -294   -249 
     -     -5  -8752  -9794   -894  -1115  -1359   -713      *      * 
   154  -1451  -1169  -3262  -2774    880  -2850  -1591   -830  -2442   -907   -487  -2371  -2836   -919  -2330  -2002  -1377   -756   5533    414   440
     -   -149   -500    233     43   -381    399    106   -626    210   -466   -720    275    394     45     96    359    117   -369   -294   -249 
     -    -67  -8752  -4547   -894  -1115  -1280   -765      *      * 
   155  -1200  -1775  -1269   -755  -2153  -2193     73  -1892   -653  -1955  -1170    123   3238   -572  -1081    941  -1124  -1469  -1831  -1747   441
     -   -149   -500    233     43   -381    399    106   -626    210   -466   -720    275    394     45     96    359    117   -369   -294   -249 
     -     -5  -8697  -9739   -894  -1115  -1615   -570      *      * 
   156  -1287  -2292   3344   1159  -2792  -2177    -41  -2627   -536  -2661  -1657   -857  -2247   -468  -1023  -1174  -1218  -2257  -2284  -2082   442
     -   -149   -500    233     43   -381    399    106   -626    210   -466   -720    275    394     45     96    359    117   -369   -294   -249 
     -     -5  -8697  -9739   -894  -1115  -1196   -827      *      * 
   157    181  -1063  -3394  -2898  -1127  -2805  -1617    225  -2536   2531   2120  -2409  -2792  -2149  -2353  -1962  -1295   -630  -1376  -1254   443
     -   -149   -500    233     43   -381    399    106   -626    210   -466   -720    275    394     45     96    359    117   -369   -294   -249 
     -   -316  -8734  -2362   -894  -1115  -1447   -659      *      * 
   158  -1009  -2084   -848    283  -2593  -1939   2251  -2432     30  -1662  -1424    381    -36   2795   1008   -478   -471  -2038  -2080  -1841   444
     -   -149   -500    233     43   -381    399    106   -626    210   -466   -720    275    394     45     96    359    117   -369   -294   -249 
     -    -36  -8424  -5523   -894  -1115   -573  -1610      *      * 
   159  -1109  -1803  -1408   -883  -2080  -2283   2893  -1767   -775  -1422    871    383  -2323   -691  -1192   2265    608  -1558  -1943  -1753   445
     -   -149   -500    233     43   -381    399    106   -626    210   -466   -720    275    394     45     96    359    117   -369   -294   -249 
     -     -5  -8710  -9752   -894  -1115  -1275   -769      *      * 
   160   -864  -2276   -439   -526  -2781  -1107   3375  -2617   1635  -2629    378   -814   1092    910   -927   -105   -628  -2226  -2275  -2038   446
     -   -149   -500    233     43   -381    399    106   -626    210   -466   -720    275    394     45     96    359    117   -369   -294   -249 
     -     -5  -8734  -9776   -894  -1115   -811  -1218      *      * 
   161    409  -2188     22   -652  -2617  -1123   3466  -2399   -561   -816  -1523   1938  -2270   -501  -1033    313   -799   -984  -2230  -2006   447
     -   -149   -500    233     43   -381    399    106   -626    210   -466   -720    275    394     45     96    359    117   -369   -294   -249 
     -     -5  -8794  -9836   -894  -1115  -1119   -890      *      * 
   162   -642  -2328    161   3083  -2838  -2180   -538  -2679   -162  -2686  -1669   -405  -2234    996   -966  -1135  -1181  -2284  -2323  -2085   448
     -   -149   -500    233     43   -381    399    106   -626    210   -466   -720    275    394     45     96    359    117   -369   -294   -249 
     -     -5  -8794  -9836   -894  -1115  -1119   -890      *      * 
   163  -1402  -1155   -554  -2633  -1228  -2801  -1598   -809  -2333   2509   -465  -2295  -2795  -2009  -2264  -1940   1091    526  -1458  -1333   449
     -   -149   -500    233     43   -381    399    106   -626    210   -466   -720    275    394     45     96    359    117   -369   -294   -249 
     -    -11  -8794  -7599   -894  -1115  -1119   -890      *      * 
   164   -352    617  -1136   -607  -2756   -594   -844  -2572   2584  -2610  -1617   -888  -2255    447   2055  -1163  -1194  -2207  -2286   -814   450
     -   -149   -500    233     43   -381    399    106   -626    210   -466   -720    275    394     45     96    359    117   -369   -294   -249 
     -     -5  -8788  -9830   -894  -1115  -1155   -860      *      * 
   165   1398  -2094  -1242   -716  -2476   -602   2752  -2226   -621  -1190  -1426   -977   1786   -556    508    239  -1194  -1939  -2164  -1950   451
     -   -149   -500    233     43   -381    399    106   -626    210   -466   -720    275    394     45     96    359    117   -369   -294   -249 
     -     -5  -8788  -9830   -894  -1115  -1155   -860      *      * 
   166  -1408  -1097  -3475  -2980    340  -2850  -1664   1444  -2610   1600   2082  -2469  -2837  -2213  -2410  -2009  -1336   1776  -1410    -21   452
     -   -149   -500    233     43   -381    399    106   -626    210   -466   -720    275    394     45     96    359    117   -369   -294   -249 
     -    -71  -8788  -4451   -894  -1115  -1155   -860      *      * 
   167   -856   1454   1870   1816  -2776  -2132     91  -1156    872  -2624  -1610   -805    816   -377   -918    -31  -1130  -2221  -2269  -2031   453
     -   -149   -500    233     43   -381    399    106   -626    210   -466   -720    275    394     45     96    359    117   -369   -294   -249 
     -     -5  -8722  -9764   -894  -1115  -1504   -627      *      * 
   168   -450   2734   -118      4   -530  -1193   2570   -527   -308   -987   -576    448  -2339     38  -1218   -971    198   -303   -273   1258   454
     -   -149   -500    233     43   -381    399    106   -626    210   -466   -720    275    394     45     96    359    117   -369   -294   -249 
     -     -5  -8722  -9764   -894  -1115  -1504   -627      *      * 
   169   -881   5272  -2865  -2383  -1387  -2687  -1570   -982  -2083  -1332   -611  -2142  -2737  -1851  -2111   -864  -1344   -886  -1555  -1454   455
     -   -149   -500    233     43   -381    399    106   -626    210   -466   -720    275    394     45     96    359    117   -369   -294   -249 
     -     -5  -8722  -9764   -894  -1115  -1504   -627      *      * 
   170    -87   -454   -507   2324  -2789  -2130   -771  -2630   1258  -2249  -1619   -801   -810   1469   -436   -113  -1130  -2233  -2274    179   456
     -   -149   -500    233     43   -381    399    106   -626    210   -466   -720    275    394     45     96    359    117   -369   -294   -249 
     -     -5  -8722  -9764   -894  -1115  -1504   -627      *      * 
   171  -1317   -203  -2368  -1853   2099  -1198   2174   -989  -1660   -931   -591    -56  -2608  -1460  -1834   1064  -1245   -888  -1545   2739   457
     -   -149   -500    233     43   -381    399    106   -626    210   -466   -720    275    394     45     96    359    117   -369   -294   -249 
     -     -5  -8722  -9764   -894  -1115  -1504   -627      *      * 
   172   2195  -1285  -1266  -1827    656  -1709  -1340  -1000  -1638  -1331   -599  -1790   1863  -1441  -1819   -808  -1243    162  -1552    590   458
     -   -149   -500    233     43   -381    399    106   -626    210   -466   -720    275    394     45     96    359    117   -369   -294   -249 
     -     -5  -8722  -9764   -894  -1115  -1504   -627      *      * 
   173  -1004  -1253  -2446  -1932   3425    392  -1373   -956  -1729  -1292   -566  -1858   -348    -46  -1879   -462  -1250   -858    815    707   459
     -   -149   -500    233     43   -381    399    106   -626    210   -466   -720    275    394     45     96    359    117   -369   -294   -249 
     -     -5  -8722  -9764   -894  -1115  -1504   -627      *      * 
   174   -542  -2281   1162   1247  -1292    866   1958  -2636    389  -2640  -1621    604  -2183    151   -238    454   -364  -2070  -2276  -2036   460
     -   -149   -500    233     43   -381    399    106   -626    210   -466   -720    275    394     45     96    359    117   -369   -294   -249 
     -     -5  -8722  -9764   -894  -1115  -1504   -627      *      * 
   175     27  -1874  -1350   -244  -2177  -2265   -934   -967     59   1040   2235    389  -2307    404  -1152   1154    389  -1651  -1997  -1801   461
     -   -149   -500    233     43   -381    399    106   -626    210   -466   -720    275    394     45     96    359    117   -369   -294   -249 
     -    -56  -8722  -4810   -894  -1115  -1504   -627      *      * 
   176  -1168  -2246    710   -320  -2757  -2097   -738  -2598   2836  -2603  -1586    629   -776   -339   -348    611  -1097  -2201  -2241  -2002   462
     -   -149   -500    233     43   -381    399    106   -626    210   -466   -720    275    394     45     96    359    117   -369   -294   -249 
     -     -5  -8671  -9713   -894  -1115  -1716   -523      *      * 
   177  -1168   2040  -1011   -484  -2739     30   -741  -2575   1611  -2587  -1575   -289   -117   1733    -30    630   1032  -2185  -2234  -1996   463
     -   -149   -500    233     43   -381    399    106   -626    210   -466   -720    275    394     45     96    359    117   -369   -294   -249 
     -     -5  -8671  -9713   -894  -1115  -1716   -523      *      * 
   178  -1168  -2248   2701    715  -2760  -2096   -738  -2602   1574  -2606  -1588    235   -244     61   -880   -459  -1097  -2204  -2242  -2003   464
     -   -149   -501    233     42   -382    398    107   -627    209   -467   -703    276    395     47     95    360    117   -369   -295   -250 
     -  -2256  -4574   -418  -3628   -122  -1716   -523      *      * 
   179   -344  -1691     40   1289  -2044     40    -16  -1773    332  -1773   -891   1308  -1389    414   -180    494   1048  -1356  -1987  -1318   481
     -   -149   -500    233     43   -381    399    105   -626    210   -466   -715    275    394     45     96    360    118   -369   -295   -249 
     -  -1850  -1072  -2018   -124  -3607   -271  -2547      *      * 
   180   -284   -797    535   2034  -2399  -2103    317  -2162   -464    -10    640   -823  -2152    -76   -930    697     18  -1124  -2059    500   483
     -   -149   -500    233     43   -381    399    106   -626    210   -466   -720    275    394     45     96    359    117   -369   -294   -249 
     -     -6  -8594  -9636   -894  -1115  -1112   -896      *      * 
   181  -1341   -268  -3393  -2899  -1097  -2783  -1596   1857  -2532   -442   -342  -2396  -2769  -2140  -2339  -1942  -1269   2951  -1346  -1226   484
     -   -149   -500    233     43   -381    399    106   -626    210   -466   -720    275    394     45     96    359    117   -369   -294   -249 
     -     -5  -8690  -9733   -894  -1115  -1005   -995      *      * 
   182  -1358   5047  -2086  -1561  -1624  -2554  -1266  -1242  -1332  -1549   -791    -14   -480  -1230    -37  -1614  -1284  -1120    -36  -1558   485
     -   -149   -500    233     43   -381    399    106   -626    210   -466   -720    275    394     45     96    359    117   -369   -294   -249 
     -     -5  -8752  -9794   -894  -1115  -1359   -713      *      * 
   183  -1381   2872  -3440  -2945    366  -2822  -1636   1939  -2577     58   -381   -206  -2809  -2182  -2380  -1981  -1309   2174  -1385  -1263   486
     -   -149   -500    233     43   -381    399    106   -626    210   -466   -720    275    394     45     96    359    117   -369   -294   -249 
     -     -5  -8752  -9794   -894  -1115  -1359   -713      *      * 
   184  -1241  -2251      1   -578  -2729  -2176   -823  -2545   -493  -2586  -1593   3569  -2230    931   -974  -1139   -175  -2181  -2264  -2036   487
     -   -149   -500    233     43   -381    399    106   -626    210   -466   -720    275    394     45     96    359    117   -369   -294   -249 
     -     -5  -8752  -9794   -894  -1115   -881  -1130      *      * 
   185  -1681  -1714  -2476  -2034  -1981  -2765  -1591  -1662  -1517  -1966  -1193  -1991   3894  -1601  -1657  -1945  -1647  -1529  -1944  -1888   488
     -   -149   -500    233     43   -381    399    106   -626    210   -466   -720    275    394     45     96    359    117   -369   -294   -249 
     -     -5  -8804  -9846   -894  -1115  -1119   -890      *      * 
   186  -1418  -1204  -2997  -2492    204  -2792    936   -870  -2218  -1222    879    -90  -2788  -1924  -2205  -1921  -1346   -604  -1482   4126   489
     -   -149   -500    233     43   -381    399    106   -626    210   -466   -720    275    394     45     96    359    117   -369   -294   -249 
     -     -5  -8804  -9846   -894  -1115  -1119   -890      *      * 
   187  -1301  -2079    -18   -776  -2446  -2284   4612  -2186   -678  -2329  -1416   -974    -28   -614  -1128  -1264   -212  -1915  -2159  -1956   490
     -   -149   -500    233     43   -381    399    106   -626    210   -466   -720    275    394     45     96    359    117   -369   -294   -249 
     -     -5  -8804  -9846   -894  -1115   -978  -1023      *      * 
   188  -1273  -1161  -3201   -574   1040  -2825  -1624   -176  -2389   -451    385  -1683   -546  -2055  -2302  -1966  -1346   -736  -1466   3961   491
     -   -149   -500    233     43   -381    399    106   -626    210   -466   -720    275    394     45     96    359    117   -369   -294   -249 
     -     -5  -8814  -9857   -894  -1115  -1049   -953      *      * 
   189   -440  -2343  -1100   1323  -2855  -2192   -833  -2698    894  -2534  -1684    761  -1908   1906    269   1506   -175  -2300  -2338  -2099   492
     -   -149   -500    233     43   -381    399    106   -626    210   -466   -720    275    394     45     96    359    117   -369   -294   -249 
     -     -5  -8814  -9857   -894  -1115  -1049   -953      *      * 
   190  -1276  -2307  -1135   -515  -2795  -1125   -852    145    629  -2647  -1647    192  -2263    558   3102   -350  -1204  -2244  -2313  -2082   493
     -   -149   -500    233     43   -381    399    106   -626    210   -466   -720    275    394     45     96    359    117   -369   -294   -249 
     -     -5  -8814  -9857   -894  -1115  -1049   -953      *      * 
   191  -1058  -1122  -3454  -2958   -797  -1312  -1676   1087  -2597    843   -432  -1444  -2852  -2210   -278  -2021  -1354   2656  -1435    216   494
     -   -149   -500    233     43   -381    399    106   -626    210   -466   -720    275    394     45     96    359    117   -369   -294   -249 
     -     -5  -8814  -9857   -894  -1115  -1049   -953      *      * 
   192   -692   2526    -37   2062  -1651   -821   -972    596   -737  -2205  -1320  -1079   -198   -256  -1178    -78   -459    331  -2098  -1897   495
     -   -149   -500    233     43   -381    399    106   -626    210   -466   -720    275    394     45     96    359    117   -369   -294   -249 
     -     -5  -8814  -9857   -894  -1115  -1049   -953      *      * 
   193   -319  -2291   -195    316  -2771    885   -851  -1672   -518  -1798  -1630   -889  -2259   -246   -193   1614   1856  -1776  -2304  -2070   496
     -   -147   -516    235     33   -392    404    115   -620    197   -472   -672    265    409     66     93    357    114   -370   -306   -246 
     -   -725  -2003  -2780  -5097    -43  -1049   -953      *      * 
   194   -891  -1675  -2342  -1862  -1815  -1455  -1614  -1392  -1681   -489  -1003  -1865   3506   -770  -1919  -1681     75  -1239  -2215    349   654
     -   -148   -501    233     42   -382    399    109   -625    209   -467   -716    274    394     48     97    360    116   -370   -294   -251 
     -  -3753  -2447   -430  -2253   -340  -2028   -406      *      * 
   195     66  -1574   1014    470  -1836    261     95  -1548    474  -1567   -686    331    878    911    -26   -154   -191  -1166    825  -1148   660
     -   -149   -500    233     43   -381    399    106   -626    210   -466   -720    275    394     45     96    359    117   -369   -294   -249 
     -    -89  -6639  -4333   -894  -1115  -3043   -187      *      * 
   196     65  -1651    898    384  -1931  -1266     66  -1653    746   -704   -753     81    641   1374    -33    499   -221   -930  -1861  -1204   661
     -   -149   -500    233     43   -381    399    105   -627    210   -466   -716    275    393     45     96    359    117   -370   -295   -247 
     -  -1991   -426  -7869    -76  -4293  -3409   -143      *      * 
   197   -307    501   -393    159  -1465   -394    -55  -1111    267    427   -442   1047   -985    724    912    160    -54   -838  -1596  -1030   663
     -   -149   -500    233     43   -381    399    106   -626    210   -466   -720    275    394     45     96    359    117   -369   -294   -249 
     -    -18  -6896  -7939   -894  -1115  -3410   -143      *      * 
   198   -332   -901   -669   -213    862  -1138   -236      5    -86   -800   1977    746  -1593   1269   -471    478      7   -377  -1266   -793   664
     -   -149   -500    233     43   -381    399    108   -627    211   -466   -721    275    394     45     96    360    117   -370   -291   -250 
     -  -1890   -461  -7999    -71  -4378   -398  -2052      *      * 
   199   -504  -1317  -1911   1509  -1502  -2411  -1125   -636  -1252   -952   1213  -1470    199      0  -1527   -323    330   1922    899  -1427   666
     -   -149   -500    233     43   -381    399    106   -626    210   -466   -720    275    394     45     96    359    117   -369   -294   -249 
     -     -5  -8654  -9696   -894  -1115  -1633   -562      *      * 
   200   -919  -1475  -2128  -1583  -1548  -1765    716  -1135  -1417   1825   2018  -1452  -2606    -85    812    830  -1233   -266  -1800  -1519   667
     -   -149   -500    233     43   -381    399    106   -626    210   -466   -720    275    394     45     96    359    117   -369   -294   -249 
     -     -5  -8684  -9726   -894  -1115  -1617   -569      *      * 
   201   -792  -2141  -1371   -844  -2460  -1489  -1028  -2151   -740  -2297  -1439   -459   3474   -485   -973   -353     -1  -1871  -2372  -2011   668
     -   -149   -500    233     43   -380    398    106   -627    210   -465   -721    275    393     47     95    361    117   -370   -295   -250 
     -   -591  -1733  -4828    -52  -4818  -1080   -924      *      * 
   202   -331  -2462  -1102    224  -2857  -2199   -853  -2635   -478  -2637  -1683    159   3215    198   -595   -171    -60  -2236  -2556  -2119   670
     -   -149   -500    233     43   -381    399    106   -626    210   -466   -720    275    394     45     96    359    117   -369   -294   -249 
     -     -5  -8736  -9778   -894  -1115  -1708   -527      *      * 
   203  -1330  -1544  -1309  -1548  -1623  -1563  -1317    876    -94   -860    784  -1628   1780    240  -1013   -225  -1264   2027  -1862  -1577   671
     -   -149   -500    233     43   -381    399    106   -626    210   -466   -720    275    394     45     96    359    117   -369   -294   -249 
     -     -5  -8736  -9778   -894  -1115  -1071   -932      *      * 
   204  -1368  -1623  -2061   -227  -1711  -2596   -234   -876  -1366   1766    290  -1618   2197    645  -1508   -808  -1302  -1172  -1934    184   672
     -   -148   -503    230     40   -381    398    119   -627    208   -467   -719    274    399     51     93    360    117   -368   -297   -250 
     -   -162  -3544  -5597  -4077    -88  -1361   -711      *      * 
   205   -570  -1542  -2180  -1636  -1615  -2009     31   -322     63  -1085     70  -1698  -1723    -34   -585    373  -1295   2388  -1866   1866   708
     -   -149   -500    233     43   -381    399    106   -626    210   -466   -720    275    394     45     96    359    117   -369   -294   -249 
     -     -5  -8773  -9815   -894  -1115  -1455   -655      *      * 
   206  -1058  -2092   -937   -878  -2318  -2164  -1033  -1987   -773  -1359  -1328  -1123   3090   -556    261    987   -723   -389  -2298  -1931   709
     -   -149   -500    233     43   -381    399    106   -626    210   -466   -720    275    394     45     96    359    117   -369   -294   -249 
     -     -5  -8780  -9822   -894  -1115  -1370   -706      *      * 
   207   -431    -69     43   -343  -2937  -1320   -877  -2726    597   -182  -1746   -348  -2058    985   2650   -143   -866   -964  -2611  -2167   710
     -   -149   -500    233     43   -381    399    106   -626    210   -466   -720    275    394     45     96    359    117   -369   -294   -249 
     -    -71  -8791  -4452   -894  -1115  -1461   -651      *      * 
   208  -1273  -1929  -1154   -957  -2113  -2363   3545  -1758   -847   -265   1104    853   -199    463  -1050   -287   -429    -77  -2165   1200   711
     -   -150   -501    232     41   -382    398    111   -624    210   -466   -716    276    397     52     95    359    116   -371   -296   -250 
     -   -467  -2552  -3238  -2511   -278  -1749   -509      *      * 
   209   -243  -2367   -977    491  -2771   -559    877  -2556   -352  -2546    582    897   -600    -37   -541   1717   1407  -1425  -2455  -2012   718
     -   -149   -500    233     43   -381    399    106   -626    210   -466   -720    275    394     45     96    359    117   -369   -294   -249 
     -     -6  -8565  -9607   -894  -1115  -1619   -568      *      * 
   210  -1163  -2431   -147   2033  -2848    190   -767  -2641   -383  -1185  -1650    236   1798   -105   -468   -224    310  -2220  -2512  -2066   719
     -   -149   -500    233     43   -381    399    106   -626    210   -466   -720    275    394     45     96    359    117   -369   -294   -249 
     -     -5  -8630  -9673   -894  -1115  -2068   -393      *      * 
   211  -1275   1021  -2359  -1276   1546   -826    742   1647   -618   -914    815  -1042    308    867  -1240   -311   -362   -135  -1674    617   720
     -   -148   -498    231     39   -382    398    108   -629    207   -466   -706    274    399     53     93    362    115   -370   -296   -248 
     -   -298  -2695  -4948  -3970    -95   -745  -1310      *      * 
   212   -154  -2393    392   -115  -2748  -1577   -128     -6    220    892   1410   1151    301    259   -278   -363  -1189   -908     99  -2087   750
     -   -149   -500    233     43   -381    399    106   -626    210   -466   -720    275    394     45     96    359    117   -369   -294   -249 
     -    -20  -8757  -6429   -894  -1115  -1619   -568      *      * 
   213    -61  -2463   -681    703    102  -1902   -345  -2636   -478  -2637  -1683    304   2364    282   -972    555    743  -2237    649  -1203   751
     -   -149   -500    233     43   -381    399    106   -626    210   -466   -720    275    394     45     96    359    117   -369   -294   -249 
     -   -612  -8742  -1542   -894  -1115  -1590   -583      *      * 
   214   -371  -2033   -567   -304     75  -1081   1703  -1991    570   -527  -1193   -589  -1540   2112    -12   -381    432  -1659    932   1225   752
     -   -149   -500    233     43   -381    399    106   -626    210   -466   -720    275    394     45     96    359    117   -369   -294   -249 
     -     -8  -8148  -9190   -894  -1115   -467  -1856      *      * 
   215   -892  -2518   -118   1235  -2939  -1403   1252  -2735   1069  -2043   1284   -161   -382   1731   -274    647    298  -2310  -2597  -2150   753
     -   -149   -500    233     43   -381    399    106   -626    210   -466   -720    275    394     45     96    359    117   -369   -294   -249 
     -     -5  -8752  -9794   -894  -1115  -1641   -558      *      * 
   216  -1088  -1477  -2285  -1739    558   -720   1919   -395  -1564    552   -537  -1766   2580   -373   -740    -83   -803  -1006  -1810   -813   754
     -   -149   -500    233     43   -381    399    106   -626    210   -466   -720    275    394     45     96    359    117   -369   -294   -249 
     -     -5  -8752  -9794   -894  -1115  -1641   -558      *      * 
   217    -89  -2383    -11    131  -2735  -1601   -285  -1114   -533   -248    497   -339   1621     49  -1019   1550    446  -1482  -2503  -2080   755
     -   -149   -500    233     43   -381    399    106   -626    210   -466   -720    275    394     45     96    359    117   -369   -294   -249 
     -     -5  -8752  -9794   -894  -1115  -1641   -558      *      * 
   218   -723  -2386   1123   -551  -2739   -305    513   -391    222    289    661   -909   1366    147   -700    442    448  -1662  -2506  -2082   756
     -   -149   -500    233     43   -381    399    106   -626    210   -466   -720    275    394     45     96    359    117   -369   -294   -249 
     -    -23  -8752  -6207   -894  -1115  -1641   -558      *      * 
   219   -143  -1112   -918     22  -1668  -2324   -270   -210  -1321   2118    -56   -345  -2208   -625  -1626  -1045    504      0  -1891  -1600   757
     -   -149   -500    233     43   -381    399    106   -626    210   -466   -720    275    394     45     96    359    117   -369   -294   -249 
     -    -22  -8734  -6277   -894  -1115  -1716   -524      *      * 
   220    908  -1233   1396   -215   -759  -2048   1974  -2351   -546  -2032  -1524   -919   1239   -254  -1025    954  -1167    108  -2436  -2024   758
     -   -149   -500    233     43   -381    399    106   -626    210   -466   -720    275    394     45     96    359    117   -369   -294   -249 
     -    -61  -8717  -4669   -894  -1115  -1692   -534      *      * 
   221   -763  -2458   2015   -492  -2876   -539    267  -2670    873  -1983  -1112   -397    537   1931   -592    -87   -412   -482  -2538  -2092   759
     -   -149   -500    233     43   -381    399    106   -626    210   -466   -720    275    394     45     96    359    117   -369   -294   -249 
     -    -57  -8668  -4791   -894  -1115  -1459   -652      *      * 
   222   -633   -632   -165   -239   1689   -781     28   -213  -1336   -459   1259  -1230    281     37  -1623    156   -162   -482    558   1830   760
     -   -149   -500    233     43   -381    399    106   -626    210   -466   -720    275    394     45     96    359    117   -369   -294   -249 
     -   -629  -8664  -1511   -894  -1115  -1964   -427      *      * 
   223   -460  -2197   -125    157  -2550     95    603  -2312    -40  -1584  -1339    810  -1873    697   1302    987    278  -1064  -2342   1055   761
     -   -149   -500    233     43   -381    399    106   -626    210   -466   -720    275    394     45     96    359    117   -369   -294   -249 
     -   -105  -8044  -3906   -894  -1115  -3050   -186      *      * 
   224   -814  -1264  -1337   -783  -1336    -16   -290   -537   -650    346   1350   1578    774    453  -1009   -141    -74    139  -1606    227   762
     -   -149   -500    233     43   -381    399    106   -626    210   -466   -720    275    394     45     96    359    117   -369   -294   -249 
     -   -106  -7947  -3900   -894  -1115  -2831   -218      *      * 
   225   -308  -1347   -565   -681   -710    -80   1364     21   -554   -300   1403   -866    566    377   -936    899    411     46  -1714  -1243   763
     -   -149   -500    233     43   -381    399    106   -626    210   -466   -720    275    394     45     96    359    117   -369   -294   -249 
     -    -80  -7897  -4337   -894  -1115  -3030   -188      *      * 
   226   -216  -2127   -597    206  -2420    319   1571  -1191    315   -643  -1223   1005   -904   1369   -463    706    -48  -1500  -2327    209   764
     -   -149   -500    233     43   -381    399    106   -626    210   -466   -720    275    394     45     96    359    117   -369   -294   -249 
     -   -357  -7850  -2220   -894  -1115  -3116   -177      *      * 
   227   -560  -1985    937    384  -2286    365     60  -2022    210   -237    316    112  -1113   1082    -59    638    721  -1596  -2180  -1510   765
     -   -149   -500    233     43   -381    399    106   -626    210   -466   -720    275    394     45     96    359    117   -369   -294   -249 
     -    -12  -7524  -8566   -894  -1115  -2563   -267      *      * 
   228   -538  -2113   -100    530  -2428  -1011   1935  -2175    129   -905   -420    583   1259   1916     20    -41   -593  -1732  -2300  -1620   766
     -   -149   -500    232     43   -379    398    109   -627    210   -466   -720    277    394     46     95    360    117   -370   -295   -248 
     -  -2651   -254  -8760    -38  -5279  -1673   -543      *      * 
   229   -776   1113   -173   1434  -2578   -975    728  -2355    -77  -1989   -947    288    249   1150   -272    590   1206  -1686  -2311  -1786   768
     -   -149   -500    233     43   -381    399    106   -626    210   -466   -720    275    394     45     96    359    117   -369   -294   -249 
     -     -8  -8124  -9166   -894  -1115  -2442   -293      *      * 
   230   -452  -2062   -729   -298  -2364  -1903   2486  -1538     94  -1319   1179    948   1461   1322   -692    321   -845  -1107  -2227   -614   769
     -   -149   -500    233     43   -381    399    106   -626    210   -466   -720    275    394     45     96    359    117   -369   -294   -249 
     -     -7  -8195  -9237   -894  -1115  -2811   -222      *      * 
   231   -840  -1878   -463   -427  -2107  -1057   2328   -751   -328   -316   1043     35  -1492   1027   -791   1606    -12   -637  -2091  -1640   770
     -   -149   -500    233     43   -381    399    106   -626    210   -466   -720    275    394     45     96    359    117   -369   -294   -249 
     -     -7  -8204  -9246   -894  -1115  -2684   -244      *      * 
   232   -779  -1398  -1498     73  -1487  -1791    -90   1748   -495   -677   2670    446    667    -36   -631  -1154   -914    182  -1717  -1357   771
     -   -149   -500    233     43   -381    399    106   -626    210   -466   -720    275    394     45     96    359    117   -369   -294   -249 
     -     -7  -8226  -9268   -894  -1115  -2845   -216      *      * 
   233   -924   -130   -397    -67  -2507  -1597   1079  -2255   -181  -1679  -1348    690   2879    516   -675   -668    145  -1870  -2308  -1802   772
     -   -149   -500    233     43   -381    399    106   -626    210   -466   -720    275    394     45     96    359    117   -369   -294   -249 
     -     -7  -8226  -9268   -894  -1115  -2845   -216      *      * 
   234   -737  -2259   -305   1791  -2644   -504   1520  -2423    133  -1053  -1433   1405    689    962   -636   -263   -853  -1306  -2374  -1847   773
     -   -149   -500    233     43   -381    399    106   -626    210   -466   -720    275    394     45     96    359    117   -369   -294   -249 
     -    -24  -8226  -6261   -894  -1115  -2845   -216      *      * 
   235   -939  -1734   -519   -547   -960  -1819   -699  -1564   -195  -1179   -222   3082   -563   -372   -469   -397   -875   -140  -1982    761   774
     -   -149   -500    233     43   -381    399    106   -626    210   -466   -720    275    394     45     96    359    117   -369   -294   -249 
     -     -7  -8209  -9251   -894  -1115  -2866   -213      *      * 
   236   1173  -1856   -565   -448  -2076  -1472   1381  -1067   -349  -1891   -707   -392    717   -287   -157   -217   1736    -54  -2075   -516   775
     -   -149   -500    233     43   -381    399    106   -626    210   -466   -720    275    394     45     96    359    117   -369   -294   -249 
     -     -7  -8209  -9251   -894  -1115  -2866   -213      *      * 
   237   -454  -2170    122     -2    804   -942   -544  -1078   -163  -2276   -564   1884  -1454    982   -344    229   1453  -1468  -2307  -1797   776
     -   -149   -500    233     43   -381    399    106   -626    210   -466   -720    275    394     45     96    359    117   -369   -294   -249 
     -    -15  -8209  -7207   -894  -1115  -2866   -213      *      * 
   238   -834   -964  -2470  -1905   2736  -1723   1096   -321  -1661   -235    107  -1753    289   -842  -1212   -305   -791   -364  -1353   2200   777
     -   -149   -500    233     43   -381    399    106   -626    210   -466   -720    275    394     45     96    359    117   -369   -294   -249 
     -     -7  -8202  -9244   -894  -1115  -2810   -222      *      * 
   239   -752  -2174   -426    152  -2522  -1291    341  -2276   -161  -1684    920    423   2689    831   -656    168   -714  -1177  -2310  -1800   778
     -   -149   -500    234     43   -380    398    105   -627    210   -466   -720    277    395     46     95    359    117   -369   -295   -250 
     -  -3373  -1279  -1025    -54  -4777  -2866   -213      *      * 
   240    456  -1296   -629    -76  -1418   -488   1846   1095     32  -1225   -444    -69   -130    211     -6    416     46   -415  -1615  -1082   780
     -   -149   -500    233     43   -381    399    109   -626    210   -466   -721    275    394     47     96    359    117   -369   -295   -250 
     -  -2402   -365  -4854    -56  -4724  -3412   -142      *      * 
   241    -86   -944   -971   -411   -280   -465   -386    112   -278   -180    723    210   -891   1581   -643    621   -388   -282  -1320   1059   782
     -   -149   -500    233     43   -381    399    106   -626    210   -466   -720    275    394     45     96    359    117   -369   -294   -249 
     -    -14  -7225  -8267   -894  -1115  -3562   -128      *      * 
   242   -184    184     64    182  -1106    409   -108  -1627    273  -1672    121   1070  -1270   1174    359     34    830   -499  -1926  -1296   783
     -   -149   -500    233     43   -381    399    106   -626    210   -466   -720    275    394     45     96    359    117   -369   -294   -249 
     -    -57  -7225  -4970   -894  -1115  -1156   -859      *      * 
   243   1266  -2188   1417    330  -2559  -1252   -497  -1511   -105  -2308   -906   1163   -569    175   -604    488    125   -524  -2311  -1790   784
     -   -149   -500    233     43   -381    399    106   -626    210   -466   -720    275    394     45     96    359    117   -369   -294   -249 
     -     -8  -8153  -9195   -894  -1115  -2934   -202      *      * 
   244    515  -1839   -623   -402  -2066   1203   -609    119   -304  -1878   1076    -18   -206    474   -765   1230   -302  -1466  -2055   -604   785
     -   -149   -500    233     43   -381    399    106   -626    210   -466   -720    275    394     45     96    359    117   -369   -294   -249 
     -     -8  -8153  -9195   -894  -1115  -2934   -202      *      * 
   245    152  -1286  -1556   -632   1524   -767   1081   1568   -863   -557   -297   -340  -1487    456   -287    334   -518   -233  -1617   -796   786
     -   -149   -500    233     43   -381    399    106   -626    210   -466   -720    275    394     45     96    359    117   -369   -294   -249 
     -     -8  -8153  -9195   -894  -1115  -2755   -231      *      * 
   246   -671  -2228   -240   1620   -976   -573   1686  -2391   -105  -1429  -1402   1014   -120   1935   -376   -277   -430  -1959  -2343  -1816   787
     -   -149   -500    233     43   -381    399    106   -626    210   -466   -720    275    394     45     96    359    117   -369   -294   -249 
     -    -25  -8174  -6210   -894  -1115  -2909   -206      *      * 
   247   -597  -2099   -789   -247  -2426  -1563   1572  -1453   -154  -1603  -1281      4   2540   1841   -274    -95   -822  -1792  -2247  -1747   788
     -   -149   -500    233     43   -381    399    106   -626    210   -466   -720    275    394     45     96    359    117   -369   -294   -249 
     -    -39  -8157  -5448   -894  -1115  -2929   -203      *      * 
   248   -512  -2095   -760   -217  -1547   -859   1498  -2172   -128  -1141  -1275    797   1965   1945   -621   -149    231  -1793  -2240  -1735   789
     -   -149   -500    233     43   -381    399    106   -626    210   -466   -720    275    394     45     96    359    117   -369   -294   -249 
     -     -8  -8126  -9168   -894  -1115  -2964   -198      *      * 
   249   -470  -1630  -1092   -546    175  -1375   1873   -626   -438  -1310   1019   1260   1008    800   -868    990   -525   -483  -1890  -1477   790
     -   -149   -500    233     43   -381    399    106   -626    210   -466   -720    275    394     45     96    359    117   -369   -294   -249 
     -     -8  -8126  -9168   -894  -1115  -2964   -198      *      * 
   250   -592    802   -796   -254  -2334   -247    562  -2058   -163  -1757  -1214   2019    830   1506   -155    132   -587  -1131   -186    432   791
     -   -149   -500    233     43   -381    399    106   -626    210   -466   -720    275    394     45     96    359    117   -369   -294   -249 
     -   -449  -8126  -1923   -894  -1115  -2819   -220      *      * 
   251   -661  -1474   -801   -257  -1662     81   -416  -1315   -150  -1369   -414   -502    237    735   -592   1017   -405  -1076  -1719   2746   792
     -   -149   -500    233     43   -381    399    106   -626    210   -466   -720    275    394     45     96    359    117   -369   -294   -249 
     -    -10  -7712  -8754   -894  -1115  -3268   -158      *      * 
   252   -526   -614  -2403  -1832   -615  -1050   -979   2010  -1552    403   1586   -710  -2197   1346  -1558   -682   -654    236  -1010   1117   793
     -   -149   -500    233     43   -381    399    106   -626    210   -466   -720    275    394     45     96    359    117   -369   -294   -249 
     -   -177  -7719  -3172   -894  -1115  -3311   -153      *      * 
   253    485  -1869    598    480  -2238  -1463    171  -2005    208  -1090   -708    346   1611   1438   -291     66   -498  -1590  -1993   -619   794
     -   -149   -500    233     43   -381    399    106   -626    210   -466   -720    275    394     45     96    359    117   -369   -294   -249 
     -   -751  -7553  -1320   -894  -1115  -3410   -143      *      * 
   254    -26   1992  -1022   -457   -637   -500    204   -208   -303    155   1834   -311  -1286    928   -613    221   -220     27  -1016   -266   795
     -   -149   -500    233     43   -381    399    106   -626    210   -466   -720    275    394     45     96    359    117   -369   -294   -249 
     -    -79  -6821  -4495   -894  -1115  -3694   -116      *      * 
   255   -114  -1552   -155    658  -1838    707     36  -1265    414  -1576   -702    267   -325    662    -80   1215     92  -1166  -1818  -1181   796
     -   -149   -500    233     43   -381    399    105   -626    210   -466   -719    275    396     46     96    359    117   -369   -295   -250 
     -  -1926   -582  -3861    -87  -4096  -3467   -137      *      * 
   256    111   -919   -586    -30    472   -401    -12   -449     88   -828    484   1043   -216    497   -320     54   -107   -407  -1268   1214   798
     -   -149   -500    233     43   -381    399    106   -626    210   -466   -720    275    394     45     96    359    117   -369   -294   -249 
     -    -41  -6748  -5715   -894  -1115  -3347   -149      *      * 
   257   -290  -1605    -71    517  -1865     -2     45  -1574    435   -194   -713   1050   -324    966    -61    795    -41   -971  -1828  -1185   799
     -   -149   -500    233     43   -381    399    106   -626    210   -466   -720    275    394     45     96    359    117   -369   -294   -249 
     -    -19  -6849  -7891   -894  -1115  -3237   -162      *      * 
   258    202   -921   -775   -217   -983    424     88   -574    -91   -372    193    369   -610    253   -478    -40     12    747  -1285   1138   800
     -   -149   -500    233     43   -381    399    106   -626    210   -466   -720    275    394     45     96    359    117   -369   -294   -249 
     -    -17  -6990  -8032   -894  -1115  -3577   -126      *      * 
   259     94  -1584   -292    240  -1423    810    233  -1534    322  -1588   -725    369   1396   1146   -165     27   -300   -938  -1849  -1226   801
     -   -149   -500    233     43   -381    399    106   -626    210   -466   -720    275    394     45     96    359    117   -369   -294   -249 
     -    -66  -7007  -4749   -894  -1115  -2267   -336      *      * 
   260     50  -1675   -536     14    404   -116   1619  -1323    109  -1078   -798    109   -335   1685   -369    448    477   -958  -1936  -1336   802
     -   -149   -500    233     43   -381    399    109   -627    210   -466   -720    275    396     45     95    360    117   -370   -295   -250 
     -  -2622   -261  -8499    -45  -5027  -3411   -142      *      * 
   261    281  -1000  -1167   -605   1873   -841    415   -125   -465   -337     95    250   -860     26   -811    345    895   -462  -1385   -664   804
     -   -149   -500    233     43   -381    399    106   -626    210   -466   -720    275    394     45     96    359    117   -369   -294   -249 
     -    -12  -7466  -8509   -894  -1115  -3455   -138      *      * 
   262   -166  -1517   -658   -107  -1351    109   -316   -973     -6  -1120   -674   -207   1934    502   -465    760    565   -920  -1832  -1271   805
     -   -149   -500    233     43   -381    399    106   -626    210   -466   -720    275    394     45     96    359    117   -369   -294   -249 
     -    -71  -7466  -4566   -894  -1115  -3299   -155      *      * 
   263   -132  -1329   -769   -215  -1081   -782   1327    -77   -104   -650   -480    119    475   1444   -536     68    319    -20  -1658    881   806
     -   -149   -500    233     43   -381    399    106   -626    210   -466   -720    275    394     45     96    359    117   -369   -294   -249 
     -    -12  -7439  -8482   -894  -1115  -3469   -137      *      * 
   264   -301  -1305   -805   -252  -1128  -1302   -379  -1035   -140   -602   -135    247   1149     54   -566   1861   -343   -276  -1654  -1140   807
     -   -148   -500    234     43   -377    399    105   -627    210   -467   -720    276    394     45     95    359    117   -369   -295   -250 
     -  -1176   -971  -4406   -994  -1006  -3279   -157      *      * 
   265   -527  -1577   -570    281  -1753  -1383   1561  -1407     77   -891   -211   -142   2401    233   -388    124   -184   -859  -1858  -1279   810
     -   -149   -500    233     43   -381    399    106   -626    210   -466   -720    275    394     45     96    359    117   -369   -294   -249 
     -    -13  -7413  -8455   -894  -1115  -3225   -163      *      * 
   266    540  -1090    463     95  -2089   -179   1531   -605    267  -1208   -153    840  -1629    799   -309    749   -288   -573  -2061  -1422   811
     -   -149   -500    233     43   -381    399    106   -626    210   -466   -720    275    394     45     96    359    117   -369   -294   -249 
     -    -12  -7465  -8507   -894  -1115  -3456   -138      *      * 
   267   -389  -1955   -209    392  -1378   -853   1959  -1990    346  -1544  -1050    652    678    514   -270   1490   -473  -1565  -2151  -1032   812
     -   -149   -500    233     43   -381    399    106   -626    210   -466   -720    275    394     45     96    359    117   -369   -294   -249 
     -    -12  -7465  -8507   -894  -1115  -3376   -146      *      * 
   268    570   -188  -2118  -1527   1304  -1624   -852    405  -1277     47    845  -1377    645   -447  -1359   1339   -536    132  -1035   -666   813
     -   -149   -500    233     43   -381    399    106   -626    210   -466   -720    275    394     45     96    359    117   -369   -294   -249 
     -   -615  -7480  -1549   -894  -1115  -3307   -154      *      * 
   269     90  -1175   -490     63    747   -151    428   -924    170   -556      8   1091   -848    535   -274    716   -115   -496  -1492   -956   814
     -   -149   -500    233     43   -381    399    106   -626    210   -466   -720    275    394     45     96    359    117   -369   -294   -249 
     -    -18  -6923  -7965   -894  -1115  -3383   -145      *      * 
   270   -134  -1712   -229    302  -2006   -286    -16  -1726    564  -1545   -831    789  -1437   1711   -110    615   1230  -1325  -1938  -1284   815
     -   -149   -500    233     43   -381    399    105   -627    210   -466   -719    277    394     48     96    359    117   -369   -295   -249 
     -  -2080   -397  -8046    -66  -4480  -1946   -433      *      * 
   271    299  -1034  -1356   -792    753   -648   1547   -632   -340   -530   -211   -915   1251    -89   -966    -77   -604   -356    651   1811   817
     -   -149   -500    232     43   -380    399    108   -627    210   -466   -714    275    394     46     95    359    117   -370   -295   -249 
     -  -2813   -677  -2107    -52  -4817  -3145   -173      *      * 
   272     51  -1765   -280    157   -577    278   -141  -1721    669  -1176   -874   -140    407   1619   -247    177    929  -1350  -1992  -1354   819
     -   -149   -500    233     43   -381    399    106   -626    210   -466   -720    275    394     45     96    359    117   -369   -294   -249 
     -    -13  -7319  -8361   -894  -1115  -2016   -410      *      * 
   273    409  -1773   -770   -222  -2001  -1410   -461  -1438   -120  -1623   -947   -490   2331    572   -150   1070   -233   -791  -2091  -1508   820
     -   -149   -500    233     43   -381    399    106   -626    210   -466   -720    275    394     45     96    359    117   -369   -294   -249 
     -    -10  -7777  -8819   -894  -1115  -3271   -158      *      * 
   274   -160  -2101   -411     -6  -2399   -863    347  -1128     81  -1847  -1197   1935   1597   1498    -16   -289   -362  -1522  -2299  -1631   821
     -   -149   -500    233     43   -381    399    106   -626    210   -466   -720    275    394     45     96    359    117   -369   -294   -249 
     -    -10  -7777  -8819   -894  -1115  -3271   -158      *      * 
   275   -116  -2097   -614   -108  -2517   -181   -445  -2256    -48  -2231  -1321   1019    556   1999   -549   1574   -374  -1807  -2420  -1755   822
     -   -149   -500    233     43   -381    399    106   -626    210   -466   -720    275    394     45     96    359    117   -369   -294   -249 
     -    -10  -7777  -8819   -894  -1115  -3271   -158      *      * 
   276     53  -1943    448    -83  -2179   -645    327  -1873      7    277  -1055   -376   1840    862   -482    260   -250  -1081  -2179  -1120   823
     -   -148   -502    230     42   -382    401    108   -629    207   -468   -709    274    394     54     93    362    117   -370   -296   -248 
     -  -2263   -341  -8819  -2088   -387  -2716   -238      *      * 
   277    623    138    662    623  -2439   -736   -380  -1819     29  -1343   -804     73  -1114    985   -321   1433   -359   -901  -2343   -534   829
     -   -149   -500    233     43   -381    399    106   -626    210   -466   -720    275    394     45     96    359    117   -369   -294   -249 
     -     -9  -7874  -8916   -894  -1115  -3199   -166      *      * 
   278   -652   -990     31    -59  -1985   -152   -380  -2172    186   -407  -1241    611    777   1563   -474   1111    496  -1752  -2344  -1677   830
     -   -149   -500    233     43   -381    399    106   -626    210   -466   -720    275    394     45     96    359    117   -369   -294   -249 
     -    -85  -7874  -4241   -894  -1115  -3199   -166      *      * 
   279   -205  -2148   1068    270  -1483   -320   -330  -1421    180  -2160    352    610   -280   1611    101    722     41   -803  -2336  -1658   831
     -   -149   -500    233     43   -381    399    106   -626    210   -466   -720    275    394     45     96    359    117   -369   -294   -249 
     -    -30  -7799  -5948   -894  -1115  -2920   -204      *      * 
   280   -358    -18     76    495  -2430   1198   -357   -932    118  -2138  -1227   -152   -404   1245   -450    681    911  -1460  -2329  -1660   832
     -   -149   -500    233     43   -381    399    106   -626    210   -466   -720    275    394     45     96    359    117   -369   -294   -249 
     -     -9  -7833  -8875   -894  -1115  -3231   -162      *      * 
   281    195  -1563   -942   -262    813   -653   -541   -748    -62  -1488   -712    770   -704    414   -717   1024   -220   -270  -1886   1807   833
     -   -149   -500    232     43   -381    398    109   -625    210   -466   -721    275    394     46     95    360    118   -369   -295   -249 
     -  -2828   -734  -1955    -48  -4935  -3231   -162      *      * 
   282   -166  -1803   -432    608  -2054  -1334   -182  -1757    205  -1789   -912    354    241   1754   -288   1092   -345   -151   1884  -1394   835
     -   -149   -500    233     43   -381    399    106   -626    210   -466   -720    275    394     45     96    359    117   -369   -294   -249 
     -    -13  -7407  -8449   -894  -1115  -1949   -432      *      * 
   283    227   -362   -337   -330  -1794  -1557   -518  -1002     -6  -1122   -800   -585   2394    166   -553    648     51   -667  -1965   -379   836
     -   -149   -500    233     42   -381    399    110   -627    210   -466   -720    277    394     46     95    359    118   -370   -295   -249 
     -  -3017   -194  -8895    -33  -5465  -3216   -164      *      * 
   284    180  -1366    678    -34  -2471   -926   1577  -2212    209  -1416  -1256    682   -806    182   -189   1767   -244  -1299  -2355  -1680   838
     -   -149   -500    233     43   -381    399    106   -626    210   -466   -720    275    394     45     96    359    117   -369   -294   -249 
     -    -38  -7853  -5525   -894  -1115  -3216   -164      *      * 
   285   -723  -1869   -421   -166    221  -1165   -430  -1745    -75  -1835   -993    535   2272   1191   -554    537   -473   -303  -2130  -1105   839
     -   -148   -499    233     43   -379    399    106   -627    210   -466   -720    275    393     45     95    359    117   -370   -295   -247 
     -  -1628   -618  -5326    -45  -5036  -2921   -204      *      * 
   286    228  -1391  -1121   -564    507    379   -628   -846   -443   -660     33   -446  -1307   1545   -477    980    251   -489  -1745    611   841
     -   -149   -500    233     43   -381    399    106   -626    210   -466   -720    275    394     45     96    359    117   -369   -294   -249 
     -   -111  -7842  -3840   -894  -1115  -3011   -191      *      * 
   287    516  -1710   -271    101  -1872   -349   -211  -1060   -121  -1137    671    126  -1846    378   -585   1338     67    754  -1998   -489   842
     -   -149   -500    233     43   -381    399    106   -626    210   -466   -720    275    394     45     96    359    117   -369   -294   -249 
     -    -10  -7775  -8817   -894  -1115  -3219   -164      *      * 
   288    -78  -1756   -748    329  -1930    107   -432   -834    -99  -1708   1207     13   1155    310   -569   1170   -229   -865  -2035    650   843
     -   -149   -500    233     43   -381    399    106   -626    210   -466   -720    275    394     45     96    359    117   -369   -294   -249 
     -    -10  -7783  -8825   -894  -1115  -3267   -158      *      * 
   289   -204  -2102    462    -10  -1446   1060   -333  -2133     76  -2108  -1199   1503  -1449    859   -427    972     63  -1038  -2301   -851   844
     -   -149   -499    234     43   -381    399    105   -627    210   -465   -720    276    395     46     95    359    117   -369   -295   -250 
     -  -2199   -358  -8825    -39  -5242  -3128   -175      *      * 
   290    151  -1662   -838   -286  -1418   -621   -485  -1448   -184   -349   -805   -255   2202   1410   -639    395   -659   -827  -1967   -893   846
     -   -148   -500    233     43   -381    401    106   -627    210   -466   -721    277    394     45     95    359    117   -370   -295   -250 
     -  -2969   -201  -8847    -34  -5412  -3252   -160      *      * 
   291   -615  -1475   -418   -437    374   -857   -557    416   -324   -459   -629   -665    751    665   -160   1420    334   -973  -1811   -596   848
     -   -149   -500    233     43   -381    399    106   -626    210   -466   -720    275    394     45     96    359    117   -369   -294   -249 
     -    -10  -7804  -8847   -894  -1115  -3252   -160      *      * 
   292   -728  -1574   -917   -364    984   -543   -525  -1321   -251  -1505   -725   -607   2179    575    462    732   -669   -467  -1894   -853   849
     -   -149   -498    233     43   -380    398    105   -626    210   -466   -721    275    394     46     97    360    117   -369   -295   -249 
     -  -1334   -909  -3823    -55  -4745  -3252   -160      *      * 
   293   -668  -1511   1056   -304   1441   -611    636   -849   -197  -1437   -658   -415    784    -16   -638   -257     52   -668  -1830   1718   851
     -   -149   -500    233     42   -379    399    107   -627    210   -466   -720    275    394     49     95    359    117   -369   -295   -250 
     -  -2866   -217  -8744    -37  -5300  -3177   -169      *      * 
   294     66  -1114  -1335   -773  -1146  -1463    465    449   -629    576   1529   1308  -1469   1111   -968    143   -438    137  -1502  -1060   853
     -   -149   -500    233     43   -381    399    106   -626    210   -466   -720    275    394     45     96    359    117   -369   -294   -249 
     -    -20  -7726  -6761   -894  -1115  -3307   -154      *      * 
   295   -300   -176  -1039   -483  -1411   -454     94  -1011   -363   -626    620   -432   1937   1329   -767   -325    565    253  -1687  -1197   854
     -   -149   -500    233     43   -381    399    106   -626    210   -466   -720    275    394     45     96    359    117   -369   -294   -249 
     -    -42  -7716  -5379   -894  -1115  -3313   -153      *      * 
   296   1267  -1898    134    504  -2212    473   -277  -1007    106  -1964  -1054    124    697    544   -388   -392    142   -325  -2065  -1105   855
     -   -149   -500    233     43   -381    398    105   -626    210   -466   -720    275    394     48     96    360    117   -370   -295   -247 
     -  -1163   -860  -8726    -57  -4680  -3208   -165      *      * 
   297   -121  -1911   1197   1294    231   -971   -286  -1961    157  -1389   1091   -289  -1709   1166   -397   -314    840  -1399  -2077  -1526   857
     -   -149   -500    233     43   -381    399    106   -626    210   -466   -720    275    394     45     96    359    117   -369   -294   -249 
     -    -38  -7704  -5564   -894  -1115  -3320   -152      *      * 
   298   -546  -1857   1102      1  -2155   -994    -72   -968     91  -1915   -891    430   -267    449   -400    327   1858    -69  -2033  -1492   858
     -   -149   -497    232     40   -382    399    102   -625    207   -466   -716    275    394     51     95    360    119   -367   -291   -246 
     -  -2526  -1073  -1511  -3106   -178  -2810   -222      *      * 
   299   -273  -1707   -352    196  -1544   -392    -99  -1663    407  -1484   -822   1182   1628    334    816    149      2   -814  -1941  -1306   868
     -   -149   -500    233     43   -379    398    105   -627    210   -466   -721    276    394     46     97    359    117   -369   -295   -249 
     -  -2370   -316  -8248    -55  -4740  -3476   -136      *      * 
   300    -15    684  -1190   -468    844   -653   -476   -398   -473   -595     15   -735    669   -189   -686    246   1613      9  -1203   -774   870
     -   -149   -500    233     43   -381    399    106   -626    210   -466   -720    275    394     45     96    359    117   -369   -294   -249 
     -    -14  -7227  -8269   -894  -1115  -2648   -251      *      * 
   301   -318  -1847   -261   1492   1201   -559   -212  -1806    176  -1192   -954    948     55    315   -318    371   -483   -814  -2072  -1432   871
     -   -149   -500    233     43   -381    399    106   -626    210   -466   -720    275    394     45     96    359    117   -369   -294   -249 
     -    -12  -7479  -8521   -894  -1115  -3308   -154      *      * 
   302   -412  -1430   -239   -190  -1553    -11    506    487     17  -1358   -310   -437  -1578    539   -527    240   1741   -559  -1746    841   872
     -   -149   -500    233     43   -381    399    106   -626    210   -466   -720    275    394     45     96    359    117   -369   -294   -249 
     -    -12  -7505  -8548   -894  -1115  -1803   -487      *      * 
   303   -800  -1838   -830   -285  -1373  -1511   1344  -1634   -186  -1231   -995    562   2818    138   -654   -106    -77  -1420  -2087  -1553   873
     -   -149   -500    233     43   -381    399    106   -626    210   -466   -720    275    394     45     96    359    117   -369   -294   -249 
     -     -9  -7964  -9006   -894  -1115  -3124   -176      *      * 
   304   -258  -1969   -759   -212  -2224   -990   -479  -1919   -110   -594  -1119     16   2682    497    681   -213   -336  -1582  -2190  -1628   874
     -   -146   -497    231     43   -372    401    102   -629    207   -470   -719    273    393     48     96    361    121   -370   -299   -247 
     -   -834  -1602  -3192  -3815   -106  -2751   -232      *      * 
   305   -592  -1747   -848    502  -1979  -1267   -563  -1635   -257  -1777   -960   -595   3010   -196   -712    -45   -160  -1354   -166  -1340   899
     -   -149   -500    233     43   -381    399    106   -626    210   -466   -720    275    394     45     96    359    117   -369   -294   -249 
     -     -9  -7861  -8903   -894  -1115  -3132   -175      *      * 
   306    685  -2147    440    637  -2480   1686    884  -2233     44  -2194  -1265   -346   -109    502   -461     31   -399  -1314  -2314  -1685   900
     -   -149   -500    233     43   -381    399    106   -626    210   -466   -720    275    394     45     96    359    117   -369   -294   -249 
     -    -31  -7872  -5907   -894  -1115  -3201   -166      *      * 
   307   -631  -1621   -881    998   -932   -829   -509  -1410   -226  -1121   -781   -583    200    273   -361   -674   -226   -735  -1908   3095   901
     -   -149   -500    233     43   -381    399    106   -626    210   -466   -720    275    394     45     96    359    117   -369   -294   -249 
     -   -300  -7851  -2448   -894  -1115  -3217   -164      *      * 
   308   -462   -691  -1980  -1397    823   -881   -413    941  -1172    177   1949   -492   -112    161  -1311   1133   -576    156  -1125   -746   902
     -   -148   -500    233     44   -381    398    105   -626    210   -466   -719    275    394     46     96    360    117   -370   -295   -250 
     -  -2726  -1063  -1433    -71  -4382  -3405   -143      *      * 
   309    234  -1077   -555      0    795   -525   -130   -793    113   -996    711   1240  -1511   1536   -152   -113   -247   -578    574   -893   904
     -   -149   -500    233     43   -381    399    106   -626    210   -466   -720    275    394     45     96    359    117   -369   -294   -249 
     -    -18  -6901  -7943   -894  -1115  -3492   -134      *      * 
   310   -327  -1576   -262    648  -1812   -691     -7  -1505    373  -1055   -690    -11    948   1777   -115    609   -267   -831  -1813     85   905
     -   -149   -500    233     43   -381    399    106   -626    210   -466   -720    275    394     45     96    359    117   -369   -294   -249 
     -    -17  -6952  -7994   -894  -1115  -3511   -132      *      * 
   311    -54  -1566   -288    254  -1409    336    -30  -1489    343  -1548   -688   1045    863   1272   -144   -274    374  -1143  -1814    402   906
     -   -149   -500    233     43   -381    399    106   -626    210   -466   -720    275    394     45     96    359    117   -369   -294   -249 
     -    -17  -6991  -8033   -894  -1115  -2419   -299      *      * 
   312    504   -517  -2050  -1476   1013  -1468   -780    240  -1228    153   1998  -1318    584    260  -1304    249     60    356   -922    224   907
     -   -149   -500    233     43   -381    399    106   -626    210   -466   -720    275    394     45     96    359    117   -369   -294   -249 
     -    -13  -7414  -8456   -894  -1115  -3481   -135      *      * 
   313    552  -1059   -943   -392  -1154  -1043   -406    474   -266   -671   -258   -577   1549   1014    -79    -56   -350    452  -1382   -975   908
     -   -149   -500    233     43   -381    398    105   -625    210   -466   -721    275    394     47     97    359    118   -370   -295   -249 
     -  -2578   -854  -1840    -68  -4437  -3481   -135      *      * 
   314   -316  -1594    172    339  -1915  -1297    724  -1652    716  -1563   1421     41    943   1437    938   -219   -253  -1083  -1755  -1205   910
     -   -149   -500    233     43   -381    399    106   -626    210   -466   -720    275    394     45     96    359    117   -369   -294   -249 
     -    -17  -6947  -7989   -894  -1115   -945  -1057      *      * 
   315    -99    616  -1762  -1206   -697  -1526  -1017   -313  -1051  -1213   -502  -1131   2176    316  -1350   1459    234    138  -1655  -1291   911
     -   -149   -500    233     43   -381    399    106   -626    210   -466   -720    275    394     45     96    359    117   -369   -294   -249 
     -     -7  -8244  -9287   -894  -1115  -2821   -220      *      * 
   316   -419  -1907    691   2150  -2446  -1277   -211  -2302    268  -2318   -192    -40   -304    945   -286    256   -180  -1101  -1878   -634   912
     -   -149   -500    233     43   -381    399    106   -626    210   -466   -720    275    394     45     96    359    117   -369   -294   -249 
     -     -7  -8244  -9287   -894  -1115  -2821   -220      *      * 
   317    146  -1903   2043    315  -1141   -977   -133  -2294    535  -2312  -1281    802     29    488   -570   -114    277   -906  -1876   -706   913
     -   -149   -500    233     43   -381    399    106   -626    210   -466   -720    275    394     45     96    359    117   -369   -294   -249 
     -     -7  -8244  -9287   -894  -1115  -2821   -220      *      * 
   318   -406  -1763    423   -299  -1038   1304    -53   -309    486  -2104   -296   -566    650   1173   -616    102   -316   -878  -1783    299   914
     -   -149   -501    232     43   -380    399    104   -624    209   -465   -718    274    395     49     95    360    116   -370   -296   -251 
     -  -1113  -1253  -3081  -1333   -730  -2821   -220      *      * 
   319    -31  -1739   -487   1600   -993   -851   -369  -1165    367  -2116   -115     82   -307   1106   -531    437     95    174  -1732   -444   918
     -   -148   -500    232     42   -379    399    106   -626    210   -467   -721    275    393     48     96    359    119   -370   -295   -249 
     -  -3230   -258  -4132    -30  -5608  -2976   -196      *      * 
   320      5  -1747   1083     55  -2276   -564   -112  -2125     17  -1493  -1124    312   -580   1442   -241   1532   -208  -1317   -257  -1548   920
     -   -149   -500    233     43   -381    399    106   -626    210   -466   -720    275    394     45     96    359    117   -369   -294   -249 
     -    -11  -7991  -8114   -894  -1115  -2571   -266      *      * 
   321     12   1034   1307    393  -2326  -1015   -238  -2177     81  -2200  -1172    769    370   1202   -507    619   -391  -1458  -1769    796   921
     -   -149   -500    233     43   -381    398    105   -626    210   -466   -721    275    395     47     96    359    118   -370   -294   -250 
     -  -1099  -1379  -2749    -63  -4554  -3026   -189      *      * 
   322     -1  -1600   -601    -75  -2025     27   1475    -96    712  -1891    -48   -347   -567   2111   -456    363     -6   -835  -1644  -1421   923
     -   -149   -500    233     43   -381    399    106   -626    210   -466   -720    275    394     45     96    359    117   -369   -294   -249 
     -     -9  -7838  -8880   -894  -1115  -3174   -169      *      * 
   323   -682   1321   -163    462  -2095   -958   -281  -1890     38  -1956   -269    796   -351   2419   -439     35   -276   -890    425    606   924
     -   -149   -500    233     43   -381    399    106   -626    210   -466   -720    275    394     45     96    359    117   -369   -294   -249 
     -    -24  -7846  -6333   -894  -1115  -3221   -164      *      * 
   324    123   -469   -172   -471    -65    245   -473   -464    -64   -797   1964   -658   -392    214    437     -2    397   -605  -1310    752   925
     -   -149   -500    233     43   -380    398    105   -627    211   -466   -721    276    395     46     96    359    117   -368   -294   -250 
     -  -2995  -1196  -1191    -65  -4505  -3232   -162      *      * 
   325   -182   -448   -188   -479   -600   -344   -228    463   -327    344    236   -555  -1528    406   -611   -555   1145    820   -683   -529   927
     -   -149   -500    233     44   -381    398    105   -627    210   -466   -721    275    395     47     96    359    117   -368   -294   -250 
     -  -2169   -370  -8047    -65  -4505  -3640   -121      *      * 
   326    -46   -969   -392    133  -1283  -1322     11   -991    235   -668   -297   -103   -744   1918    877    -86    215    439  -1083   -885   929
     -   -148   -500    233     43   -381    399    105   -626    210   -466   -721    275    394     46     97    359    117   -370   -294   -249 
     -  -2169   -395  -5886    -66  -4483  -1239   -795      *      * 
   327   -782  -1775   -629    552  -2300    317   -232  -1827    -20  -2175  -1152   1978    787    648    -96    410    216  -1771  -1754    491   931
     -   -149   -500    233     43   -381    399    106   -626    210   -466   -720    275    394     45     96    359    117   -369   -294   -249 
     -     -8  -8052  -9094   -894  -1115  -2629   -254      *      * 
   328   -174  -1828   -242   1348  -2367  -1079   1453  -2224    -18  -1438  -1206    -17  -1390   2150    765    489   -461  -1836  -1800  -1623   932
     -   -149   -500    233     43   -381    399    106   -626    210   -466   -720    275    394     45     96    359    117   -369   -294   -249 
     -     -8  -8109  -9151   -894  -1115  -2983   -195      *      * 
   329    183   -481   -732    261  -1174   -971     53  -1954   -120  -1443    926   1004    625    656   -589   1581   -112  -1633  -1712  -1546   933
     -   -149   -500    233     43   -381    399    106   -626    210   -466   -720    275    394     45     96    359    117   -369   -294   -249 
     -     -8  -8109  -9151   -894  -1115  -2983   -195      *      * 
   330   -154   -652  -2573  -2085    608  -1085  -1076    359  -1797    122   3261  -1318  -1777   -579  -1022   -200    869    571   -931   -842   934
     -   -149   -500    233     43   -381    399    106   -626    210   -466   -720    275    394     45     96    359    117   -369   -294   -249 
     -     -8  -8109  -9151   -894  -1115  -2983   -195      *      * 
   331   -452  -1829   2125   1282  -2368   -413    250  -2123    227  -2140  -1207   -163   -852   1273   -525    116   -650  -1377  -1800  -1624   935
     -   -149   -500    233     43   -381    399    106   -626    210   -466   -720    275    394     45     96    359    117   -369   -294   -249 
     -    -38  -8109  -5498   -894  -1115  -2983   -195      *      * 
   332    413  -1559    394   -220  -1955    336    314  -1710   -186   -953    994   -534   -899    855   -639   -621   1855   -857  -1612   -587   936
     -   -148   -500    233     45   -381    400    106   -627    210   -466   -721    275    394     45     96    359    117   -369   -295   -250 
     -  -3243  -1419   -942    -64  -4529  -3014   -191      *      * 
   333   -309  -1066    882    192  -1416   -436     34  -1147    290   -343   -274    -58  -1352   1216   -160    764   -238    371  -1156   -949   938
     -   -149   -500    233     44   -381    399    105   -627    210   -465   -721    275    394     45     96    359    117   -370   -295   -249 
     -  -2189   -364  -8067    -64  -4529   -458  -1878      *      * 
   334   -603    -10    778    227  -2593    871   -119  -2471    373   -882  -1451    648   -807   -153   -649   1275    703  -1653  -1951  -1871   940
     -   -149   -500    233     43   -381    399    106   -626    210   -466   -720    275    394     45     96    359    117   -369   -294   -249 
     -     -6  -8608  -9651   -894  -1115  -2130   -374      *      * 
   335   -187    878     16    569  -1308   -550   -274  -1269    -40  -1807     91    360     33    821    778   1538   -608  -2195  -2454  -2038   941
     -   -149   -500    233     43   -381    399    106   -626    210   -466   -720    275    394     45     96    359    117   -369   -294   -249 
     -    -20  -8608  -6480   -894  -1115  -2130   -374      *      * 
   336     78  -1576   -928   -893     85   -228   -220    348   -525   -237    950   -349   1822   -932  -1394    435    621  -1010     50  -1566   942
     -   -149   -500    233     43   -381    399    106   -626    210   -466   -720    275    394     45     96    359    117   -369   -294   -249 
     -    -84  -8594  -4220   -894  -1115  -2169   -363      *      * 
   337   1362      1    519    861  -2678  -1030   -702  -1057    367  -1872   1203   -277  -1264     51   -730    750      5   -712  -2361  -1953   943
     -   -149   -500    233     43   -381    399    106   -626    210   -466   -720    275    394     45     96    359    117   -369   -294   -249 
     -    -36  -8516  -5491   -894  -1115  -1656   -551      *      * 
   338    440  -1921   -527    879  -2791   -369    720  -1890   -338  -2021    -26     99   1422   1056    283    594    296  -1799  -2429  -2012   944
     -   -149   -500    233     43   -381    399    106   -626    210   -466   -720    275    394     45     96    359    117   -369   -294   -249 
     -    -14  -8565  -7203   -894  -1115  -2151   -368      *      * 
   339   -129  -2009  -1002   1098  -2677    479    770  -1435     26    532    260    906    409   -327   -446    327   -519  -1981  -2377  -1680   945
     -   -149   -500    233     43   -381    399    106   -626    210   -466   -720    275    394     45     96    359    117   -369   -294   -249 
     -   -145  -8565  -3427   -894  -1115  -2242   -342      *      * 
   340    775    408    746   -432  -2509   -149   -204   -347   -341  -1250  -1389    802   -612   -289   -120   1513   -459  -1888  -2347   -408   946
     -   -149   -500    233     43   -381    399    106   -626    210   -466   -720    275    394     45     96    359    117   -369   -294   -249 
     -    -51  -8427  -4967   -894  -1115  -2537   -273      *      * 
   341    244  -2206   -922     30  -1130   -605    136  -2280    405   -685  -1399    442   1934   -115   -780    528    823  -1912    635  -1868   947
     -   -149   -500    233     43   -381    399    106   -626    210   -466   -720    275    394     45     96    359    117   -369   -294   -249 
     -     -6  -8382  -9424   -894  -1115  -1499   -630      *      * 
   342   -761  -1322  -2093  -1551   -514  -2174  -1130    315   -933    102   1089   1129    -45    383   -276    646   1200   -134    618    398   948
     -   -149   -500    233     43   -381    399    106   -626    210   -466   -720    275    394     45     96    359    117   -369   -294   -249 
     -    -29  -8537  -5848   -894  -1115  -2311   -325      *      * 
   343   -757    661  -1981   -237    148  -1147   -510   -323  -1278  -1330    173    133    374   -221  -1296    835    892    760   2265    912   949
     -   -149   -500    233     43   -381    399    106   -626    210   -466   -720    275    394     45     96    359    117   -369   -294   -249 
     -    -49  -8513  -5040   -894  -1115  -1727   -519      *      * 
   344   -604  -1089     77  -2592    -14  -2238    774    413  -1965    864    963  -2242   -994  -1951  -2192    206    550   1585  -1485    686   950
     -   -149   -500    233     43   -381    399    106   -626    210   -466   -720    275    394     45     96    359    117   -369   -294   -249 
     -     -6  -8542  -9584   -894  -1115   -771  -1273      *      * 
   345    200   -227   -134   -308  -1887   -327   1124   -838    138    158      8   -153   -870   -519    252   1453     23  -1064   -800  -2042   951
     -   -149   -500    233     43   -381    399    106   -626    210   -466   -720    275    394     45     96    359    117   -369   -294   -249 
     -     -5  -8761  -9803   -894  -1115  -1516   -621      *      * 
   346    169    687   -501    282   -927  -1866   -932   -665   -586   -872  -1572   -764   2512    971   -417    367   -421  -2060  -2528  -2074   952
     -   -149   -500    233     43   -381    399    106   -626    210   -466   -720    275    394     45     96    359    117   -369   -294   -249 
     -     -5  -8767  -9809   -894  -1115  -1275   -769      *      * 
   347    108   1635    -72    441   -859   -104   -958  -2088   -311   -936   -929   1127  -1390   -564   -372    132    512   1225  -2526  -1886   953
     -   -149   -500    233     43   -381    399    106   -626    210   -466   -720    275    394     45     96    359    117   -369   -294   -249 
     -     -5  -8792  -9834   -894  -1115  -1457   -653      *      * 
   348   -590  -2521   -274    505   -429    786   1257   -661    153  -1219   -273   1088  -1449      2  -1020    495    519    222  -2641  -2161   954
     -   -149   -500    233     43   -381    399    106   -626    210   -466   -720    275    394     45     96    359    117   -369   -294   -249 
     -    -13  -8792  -7166   -894  -1115  -1457   -653      *      * 
   349  -1275  -2486   -692    363    606   -429   1737   -624    154     -2   -955   1265   -535     -1   -416    799   -435   -530  -2615   -826   955
     -   -149   -500    233     43   -381    399    106   -626    210   -466   -720    275    394     45     96    359    117   -369   -294   -249 
     -     -5  -8783  -9825   -894  -1115  -1405   -684      *      * 
   350  -1128  -2556   -857    840  -1612   -989    241   -641   -457  -1570  -1207   1003    919    430    431   1418     64   -359  -2665  -1620   956
     -   -149   -501    232     45   -381    398    105   -627    210   -466   -716    275    395     47     96    359    117   -370   -295   -248 
     -   -745  -1455  -4707   -492  -1790   -970  -1031      *      * 
   351    -20  -1918   1092   -702  -2061    244  -1152    293   -978   1116    934  -1300   -866    397   -654   -145   -413     76  -2191  -1824   959
     -   -149   -500    233     43   -381    399    106   -626    210   -466   -720    275    394     45     96    359    117   -369   -294   -249 
     -     -5  -8784  -9826   -894  -1115   -870  -1142      *      * 
   352    -72  -2485   2532   -398  -2887  -2265   1079  -1195   -552  -2680  -1725   -413  -2335    -41   -583    735    954   -601  -2568   -545   960
     -   -149   -500    233     43   -381    399    106   -626    210   -466   -720    275    394     45     96    359    117   -369   -294   -249 
     -     -5  -8842  -9885   -894  -1115  -1199   -825      *      * 
   353    120  -1409  -2928  -1663    421  -2863    567   -979  -2117   1378   1193  -2207   -466    810  -2195    866    -65    869  -1799  -1506   961
     -   -149   -500    233     43   -381    399    106   -626    210   -466   -720    275    394     45     96    359    117   -369   -294   -249 
     -     -5  -8842  -9885   -894  -1115   -952  -1049      *      * 
   354    174  -2618   -434   1284  -2979  -2297    200  -1846   -565   -130     43   -952  -2377   2710   1091   -890   -875  -1496  -2746  -2230   962
     -   -149   -500    233     43   -381    399    106   -626    210   -466   -720    275    394     45     96    359    117   -369   -294   -249 
     -     -5  -8861  -9903   -894  -1115  -1077   -927      *      * 
   355   -524  -2247  -1451   -907  -2456  -1295  -1092  -2121   -514  -1334   -658  -1163   3085    193   -730   1130  -1298  -1073  -2475  -2037   963
     -   -149   -500    233     43   -381    399    106   -626    210   -466   -720    275    394     45     96    359    117   -369   -294   -249 
     -    -67  -8861  -4525   -894  -1115  -1077   -927      *      * 
   356  -1041  -1791  -1870  -1321  -1883  -2548   -719  -1484   -115   -477    116   -246   1452     35   -325  -1107  -1298   2541  -2109   -749   964
     -   -150   -502    230     36   -383    399    101   -631    205   -464   -712    273    400     70     96    361    117   -373   -285   -250 
     -   -318  -2474  -5813  -4564    -62   -377  -2120      *      * 
   357    307   2274    463    616   -501  -1089   -512  -1692   -586  -2742    792    505   -445   -253    471   -251   1397  -2343  -2759     49  1017
     -   -149   -500    233     43   -381    399    106   -626    210   -466   -720    275    394     45     96    359    117   -369   -294   -249 
     -    -20  -8887  -6437   -894  -1115   -891  -1117      *      * 
   358   -387  -2586   -878   -123   -330   -856   1375  -2677   -592  -2137    992   -242    -93    901   -170   -179  -1049  -2289  -2725   3206  1018
     -   -149   -500    233     43   -381    399    106   -626    210   -466   -720    275    394     45     96    359    117   -369   -294   -249 
     -    -19  -8871  -6533   -894  -1115  -1006   -994      *      * 
   359   -934   2045    539   1000  -3050   -152   1186  -2830    186  -2793  -1838   -927    792    -53     19   1257    335  -1722  -2778  -2251  1019
     -   -149   -500    233     43   -381    399    106   -626    210   -466   -720    275    394     45     96    359    117   -369   -294   -249 
     -     -5  -8857  -9899   -894  -1115  -1104   -903      *      * 
   360    -13  -2667   -166   2669  -3054   -272    795  -2834    517  -2796  -1841    229   -318   -494    267  -1203  -1258  -2400  -2780  -2254  1020
     -   -149   -500    233     43   -381    399    106   -626    210   -466   -720    275    394     45     96    359    117   -369   -294   -249 
     -     -5  -8857  -9899   -894  -1115  -1104   -903      *      * 
   361  -1329  -2671   -445     96  -3057   -848   -595  -2836    320  -2799  -1845   -933   3037   1411     -9    -55  -1265  -2404  -2783  -2258  1021
     -   -149   -500    233     43   -381    399    106   -626    210   -466   -720    275    394     45     96    359    117   -369   -294   -249 
     -     -5  -8857  -9899   -894  -1115  -1104   -903      *      * 
   362   1204  -2665   -909   1288  -3051    242    -92  -2720   1329  -2247  -1839   -554    913    176  -1039    509   -863  -2397  -2778  -2252  1022
     -   -149   -496    234     44   -382    398    104   -626    210   -466   -722    275    395     44     95    360    116   -365   -296   -251 
     -   -208  -3056  -6155  -2561   -268   -496  -1781      *      * 
   363  -1391  -2311  -1167   -280   2075  -2435   2948  -1186    -46  -2262  -1231   -757    261   -751   -193   -400  -1328  -1337  -2532   2340  1030
     -   -149   -500    233     43   -381    399    106   -626    210   -466   -720    275    394     45     96    359    117   -369   -294   -249 
     -     -4  -8911  -9954   -894  -1115   -611  -1534      *      * 
   364  -4545  -3747  -5255  -5414   -141  -5062  -2044  -4005  -4786  -3580  -3388  -4115  -5025  -4141  -4446  -4436  -4516  -4080   6146   -229  1031
     -   -149   -500    233     43   -381    399    106   -626    210   -466   -720    275    394     45     96    359    117   -369   -294   -249 
     -     -4  -8947  -9989   -894  -1115   -701  -1378      *      * 
   365   -136   5432  -4474  -4404  -3710    582  -3503  -2896  -4091  -3744  -2901  -3315  -1903  -3736  -3948  -2187  -2255  -2888  -3678  -3778  1032
     -   -149   -500    233     43   -381    399    106   -626    210   -466   -720    275    394     45     96    359    117   -369   -294   -249 
     -     -4  -8947  -9989   -894  -1115   -701  -1378      *      * 
   366   -541  -2471  -1383   -840  -2740  -2416  -1084  -2441   -240  -2041  -1056    522  -2235    571  -1221   2518   1083    -49  -2657  -2185  1033
     -   -149   -500    233     43   -381    399    106   -626    210   -466   -720    275    394     45     96    359    117   -369   -294   -249 
     -     -4  -8947  -9989   -894  -1115   -701  -1378      *      * 
   367  -1998   -417  -4258  -3723  -1821  -3607  -2515   2909  -3367    390   -991  -3240  -3600  -3006  -3195  -2749  -1207   2219  -2299  -2058  1034
     -   -149   -500    233     43   -381    399    106   -626    210   -466   -720    275    394     45     96    359    117   -369   -294   -249 
     -     -8  -8947  -8201   -894  -1115   -701  -1378      *      * 
   368   2392  -1536  -2824  -2263     22  -2897  -1694  -1120  -2042  -1453   -177  -2173  -2944     46  -2177   1167    361    679  -1919  -1620  1035
     -   -149   -500    233     43   -381    399    106   -626    210   -466   -720    275    394     45     96    359    117   -369   -294   -249 
     -     -4  -8943  -9985   -894  -1115   -733  -1328      *      * 
   369  -4046  -3417  -4882  -4828   -722  -4825  -2000  -3417  -4167   -974  -2907  -1935  -4764  -3775  -3951  -4129  -3961  -3431  -1347   4747  1036
     -   -149   -500    233     43   -381    399    106   -626    210   -466   -720    275    394     45     96    359    117   -369   -294   -249 
     -     -4  -8943  -9985   -894  -1115   -733  -1328      *      * 
   370  -4389  -3550  -5222  -5277   1948  -2664  -1971  -3578  -4926  -3345  -3045   -153  -4954  -4057  -4539  -4396  -4263  -3622   4140   4022  1037
     -   -149   -500    233     43   -381    399    106   -626    210   -466   -720    275    394     45     96    359    117   -369   -294   -249 
     -     -4  -8943  -9985   -894  -1115   -733  -1328      *      * 
   371  -3224  -4425    245   3746  -4939  -3125  -2435  -5009  -2730  -4993  -4128  -1749  -3611  -2172  -3500  -2893  -3279  -4585  -4327  -4053  1038
     -   -149   -500    233     43   -381    399    106   -626    210   -466   -720    275    394     45     96    359    117   -369   -294   -249 
     -     -4  -8943  -9985   -894  -1115   -733  -1328      *      * 
   372  -1479   1009  -1427   1057  -1948  -2680   1926  -1544   -323   2188   1154  -1636  -2741  -1240  -1686  -1672  -1415  -1393  -2188  -1835  1039
     -   -149   -500    233     43   -381    399    106   -626    210   -466   -720    275    394     45     96    359    117   -369   -294   -249 
     -    -53  -8943  -4890   -894  -1115   -733  -1328      *      * 
   373  -1362  -2698   1171   -664  -3084  -1093   -973  -2861    815  -2826  -1874   2885  -2402   -533   1446  -1244    -28  -2431  -2811  -1057  1040
     -   -149   -500    233     43   -381    399    106   -626    210   -466   -720    275    394     45     96    359    117   -369   -294   -249 
     -     -5  -8895  -9937   -894  -1115  -1111   -897      *      * 
   374  -1365   -342    -46   -781  -2749  -1108  -1035  -2458   -688   -567  -1655   1125  -2447   1917  -1168    590   2031     39  -2644  -2165  1041
     -   -149   -500    233     43   -381    399    106   -626    210   -466   -720    275    394     45     96    359    117   -369   -294   -249 
     -    -23  -8895  -6193   -894  -1115  -1111   -897      *      * 
   375  -2736  -3433  -2975  -2103  -4096  -3479   -588  -3691    229  -2523    747  -2175  -3447   1764   3607  -2639  -2538  -3430  -3242  -3187  1042
     -   -149   -500    233     43   -381    399    106   -626    210   -466   -720    275    394     45     96    359    117   -369   -294   -249 
     -     -5  -8877  -9919   -894  -1115  -1230   -801      *      * 
   376  -1614  -1391  -3815  -3236  -1402  -3140  -1997    944   -549   -455   -635  -2756  -3163  -2489  -2671  -2252  -1551   3227  -1834   -807  1043
     -   -149   -500    233     43   -381    399    106   -626    210   -466   -720    275    394     45     96    359    117   -369   -294   -249 
     -     -5  -8877  -9919   -894  -1115   -612  -1532      *      * 
   377  -2021  -2503  -3914  -4161  -4640   3681  -3771  -4651  -4140  -4932  -3874  -3278  -3559  -3873  -4061   -608  -2450  -3658  -4219  -4538  1044
     -   -149   -500    233     43   -381    399    106   -626    210   -466   -720    275    394     45     96    359    117   -369   -294   -249 
     -     -4  -8929  -9971   -894  -1115   -857  -1159      *      * 
   378  -1675  -2948   -247   2892  -3380  -2354  -1191  -3145    781  -3090  -2152  -1214  -2655   -761   1930  -1549  -1600  -2730  -3004  -2554  1045
     -   -149   -493    233     43   -381    398    106   -626    211   -466   -721    275    394     45     96    359    117   -369   -294   -249 
     -   -136  -3533  -8183   -141  -3426   -611  -1534      *      * 
   379    431  -1370  -3624  -3041  -1362  -3049  -1892   -303   -793   1234   1476  -2077     16  -2342  -2557  -2147   2253    219  -1777    184  1047
     -   -149   -500    233     43   -381    399    106   -626    210   -466   -720    275    394     45     96    359    117   -369   -294   -249 
     -    -53  -8943  -4890   -894  -1115   -733  -1328      *      * 
   380  -1508  -1778  -3969  -3456   3722  -3441  -1887   -191   -752  -1663  -1037  -2932  -3453  -2683  -2893  -2563  -1950  -1291  -1555   2651  1048
     -   -149   -500    233     43   -381    399    106   -626    210   -466   -720    275    394     45     96    359    117   -369   -294   -249 
     -     -5  -8895  -9937   -894  -1115  -1111   -897      *      * 
   381    -53   -928   -730    508  -3070  -2309   3407  -2229   1228  -1078  -1861   -238    613    442  -1067   -114      2  -2417  -2801  -2276  1049
     -   -149   -500    233     43   -381    399    106   -626    210   -466   -720    275    394     45     96    359    117   -369   -294   -249 
     -  -2337  -8895   -322   -894  -1115  -1111   -897      *      * 
   382   -672   -897  -1755  -1207  -1084  -1828   -797    105   -313   -671   -217  -1140  -2024   -651   1405  -1023   -687   2525  -1546  -1136  1050
     -   -149   -500    233     43   -381    399    106   -626    210   -466   -720    275    394     45     96    359    117   -369   -294   -249 
     -    -23  -6581  -7623   -894  -1115  -3798   -108      *      * 
   383   -701  -2025    342   1448  -2338  -1269   -224  -2069     88  -2069  -1269     54   2419    928   -371   -556   -686  -1684  -2282  -1609  1051
     -   -149   -500    233     43   -381    399    106   -626    210   -466   -720    275    394     45     96    359    117   -369   -294   -249 
     -    -23  -6581  -7623   -894  -1115    -70  -4392      *      * 
   384   2159   2000  -3685  -3105  -1379  -3053  -1923   -927  -2743     90   -624  -2656  -3096  -2388  -2596    375   -171   1693  -1794  -1523  1052
     -   -149   -500    233     43   -381    399    106   -626    210   -466   -720    275    394     45     96    359    117   -369   -294   -249 
     -     -4  -8943  -9985   -894  -1115   -733  -1328      *      * 
   385   -331     87   -212   -144  -3105  -2342    123  -2883    376  -2849  -1895    494  -1650    476     16   2161   -215   -781  -2836   1176  1053
     -   -149   -500    233     43   -381    399    106   -626    210   -466   -720    275    394     45     96    359    117   -369   -294   -249 
     -     -4  -8943  -9985   -894  -1115   -733  -1328      *      * 
   386  -1031    693   -304    742  -3112  -2341    852  -2892    244  -2556  -1899    859   -863   2424   1149    728  -1317   -801  -2839  -2312  1054
     -   -149   -500    233     43   -381    399    106   -626    210   -466   -720    275    394     45     96    359    117   -369   -294   -249 
     -     -4  -8943  -9985   -894  -1115   -733  -1328      *      * 
   387   -733  -2660  -1260   -718  -3013    381    122  -2770   -630  -1966    560   -265   2589    729    810    256    259  -2371  -2793  -2280  1055
     -   -149   -500    233     43   -381    399    106   -626    210   -466   -720    275    394     45     96    359    117   -369   -294   -249 
     -     -4  -8943  -9985   -894  -1115   -733  -1328      *      * 
   388   -650  -2044  -1769   -170    -54  -2576  -1280   -963  -1105  -1655  -1256   1303  -2644  -1018  -1508   2559    663   -926  -2332  -1943  1056
     -   -149   -500    233     43   -381    399    106   -626    210   -466   -720    275    394     45     96    359    117   -369   -294   -249 
     -     -4  -8943  -9985   -894  -1115   -733  -1328      *      * 
   389  -1745  -1506  -3995  -3420   1264  -3280  -2138   1628  -3035   1215    584  -2916  -3291  -2645  -2837  -2397  -1681   2407  -1936  -1685  1057
     -   -149   -500    233     43   -381    399    106   -626    210   -466   -720    275    394     45     96    359    117   -369   -294   -249 
     -     -4  -8943  -9985   -894  -1115   -733  -1328      *      * 
   390  -1485  -1758   -351  -1664  -1820  -2733   1686    861  -1511    301   -981    478  -2790  -1378  -1812    488   2334   -203  -2102  -1765  1058
     -   -149   -500    233     43   -381    399    106   -626    210   -466   -720    275    394     45     96    359    117   -369   -294   -249 
     -     -4  -8943  -9985   -894  -1115   -733  -1328      *      * 
   391  -1833  -2124  -4776  -4350  -2471  -4262  -3341   2446  -4060  -1916  -1508  -3916  -4213  -3757  -3949  -3084  -2472   3130  -3047  -2870  1059
     -   -149   -500    233     43   -381    399    106   -626    210   -466   -720    275    394     45     96    359    117   -369   -294   -249 
     -   -377  -8943  -2132   -894  -1115   -733  -1328      *      * 
   392  -2593  -3669   3937  -1062  -4038  -2736   -179  -4141  -2066  -4166  -3309  -1411  -1613  -1681  -2687  -2355  -2634  -3751  -3658  -3303  1060
     -   -149   -500    233     43   -381    399    106   -626    210   -466   -720    275    394     45     96    359    117   -369   -294   -249 
     -    -68  -8572  -4518   -894  -1115  -2355   -314      *      * 
   393  -1613  -2098  -3298  -3427  -4029   3582  -3145  -3963  -3378  -4234  -3239  -2744  -3124  -3178  -3393    -17  -2011  -3114  -3687  -3901  1061
     -   -149   -500    233     43   -381    399    106   -626    210   -466   -720    275    394     45     96    359    117   -369   -294   -249 
     -     -6  -8509  -9551   -894  -1115   -395  -2063      *      * 
   394   -475  -1398  -3735  -3165   3620   -162  -1868   -946  -2793   -406   -639  -2684  -3124  -2421  -2627  -2201  -1542   -594  -1677   1961  1062
     -   -149   -500    233     44   -381    399    106   -626    210   -466   -720    275    394     45     96    359    117   -369   -294   -249 
     -    -81  -4505  -6539   -250  -2652   -479  -1823      *      * 
   395  -1520  -1523   -103  -2271    846  -2896     32  -1104  -2049  -1437   -754  -2175  -2941  -1835  -2178   -727   2795    742  -1898   1862  1064
     -   -149   -500    233     43   -381    399    106   -626    210   -466   -720    275    394     45     96    359    117   -369   -294   -249 
     -     -4  -8930  -9972   -894  -1115   -851  -1167      *      * 
   396  -1417  -2627   3203   -760  -2956   -125  -1056   -825   -691  -1306  -1814    209  -2471    227  -1183     71  -1354  -2325  -2775  -2277  1065
     -   -149   -500    233     43   -381    399    106   -626    210   -466   -720    275    394     45     96    359    117   -369   -294   -249 
     -     -4  -8930  -9972   -894  -1115   -851  -1167      *      * 
   397   -485    913  -3739  -3151     25  -3056  -1906    -18  -2772    968   -579  -2671   3049  -1250  -2597   -889  -1485     65  -1752  -1480  1066
     -   -149   -500    233     43   -381    399    106   -626    210   -466   -720    275    394     45     96    359    117   -369   -294   -249 
     -     -4  -8930  -9972   -894  -1115   -660  -1445      *      * 
   398  -1502  -1127  -2833  -1957  -1278  -2901    224   -162  -2049  -1107   -763  -2179   1510  -1838  -2180   2782  -1462    -61  -1914  -1615  1067
     -   -149   -500    233     43   -381    399    106   -626    210   -466   -720    275    394     45     96    359    117   -369   -294   -249 
     -     -4  -8943  -9985   -894  -1115   -733  -1328      *      * 
   399  -1188  -2725    752    -20  -3110    298   -269   -900    451  -2127  -1899   2724  -2423   1634  -1100   -153  -1317  -2457  -2838  -2312  1068
     -   -149   -500    233     43   -381    399    106   -626    210   -466   -720    275    394     45     96    359    117   -369   -294   -249 
     -    -53  -8943  -4890   -894  -1115   -733  -1328      *      * 
   400   -289  -2707    -23     68  -3092   1861   -982  -2871   -179  -2837  -1885   1415  -2407   -543  -1093   1733   -929  -2440  -2821  -2297  1069
     -   -149   -500    234     44   -381    398    105   -627    212   -466   -721    275    393     45     97    359    117   -370   -295   -250 
     -   -569  -1781  -4831    -47  -4949   -493  -1788      *      * 
   401  -1352    761    832   1730  -3082  -2311   -966  -2862    402  -2825  -1870   2391  -2393    355  -1071     99    485  -2429  -2809  -2283  1071
     -   -149   -500    233     43   -381    399    106   -626    210   -466   -720    275    394     45     96    359    117   -369   -294   -249 
     -     -4  -8899  -9941   -894  -1115   -502  -1766      *      * 
   402  -3137  -3480  -4066  -3113  -4661   1697  -2219  -4328   -959  -4166  -3364  -2888  -3896  -1885   3694  -3163  -3081  -3996  -3603  -3767  1072
     -   -149   -500    233     43   -381    399    106   -626    210   -466   -720    275    394     45     96    359    117   -369   -294   -249 
     -     -4  -8947  -9989   -894  -1115   -701  -1378      *      * 
   403  -1661   -828  -3896  -3317   3804  -3171  -1980     32  -2925     44   1664  -2798  -3193  -2532  -2723  -2282  -1597   -891  -1772    218  1073
     -   -149   -500    233     43   -381    399    106   -626    210   -466   -720    275    394     45     96    359    117   -369   -294   -249 
     -     -4  -8947  -9989   -894  -1115   -701  -1378      *      * 
   404   -376   5431  -4705  -4798  -4257  -2835  -3828  -4051  -4456  -4388  -3439  -3446  -3532  -4061  -4240   1008  -2348  -3297  -4028  -4305  1074
     -   -149   -500    233     43   -381    399    106   -626    210   -466   -720    275    394     45     96    359    117   -369   -294   -249 
     -     -4  -8947  -9989   -894  -1115   -701  -1378      *      * 
   405  -3322  -3034  -4961  -4674  -1908  -4522  -3361  -1743  -3796   3259  -1138  -4221  -4509  -3711  -3651  -3880  -3335  -2249  -2845  -2517  1075
     -   -149   -500    233     43   -381    399    106   -626    210   -466   -715    275    394     45     96    359    117   -369   -294   -249 
     -    -63  -4574  -9989   -250  -2652   -701  -1378      *      * 
   406   -204  -2435  -2939  -1610  -3744   3463  -2724  -3475  -2727  -3712  -2830  -2554  -3295  -2559  -3007  -1119   -316  -2953  -3606  -3535  1077
     -   -149   -500    233     43   -381    399    106   -626    210   -466   -720    275    394     45     96    359    117   -369   -294   -249 
     -     -4  -8947  -9989   -894  -1115   -701  -1378      *      * 
   407    521  -1594  -2662  -2104  -1625  -2862  -1646  -1193  -1897   2146   -826  -2071  -2913   2233  -2080   -629   -521  -1086  -1970   -307  1078
     -   -149   -500    233     43   -381    399    106   -626    210   -466   -720    275    394     45     96    359    117   -369   -294   -249 
     -     -4  -8947  -9989   -894  -1115   -701  -1378      *      * 
   408  -1560    903  -3602   -946  -1372  -3051  -1892    -52  -2670   2652   -614  -2613   -436   -167  -2550  -2148  -1497     64  -1786  -1511  1079
     -   -149   -500    233     43   -381    399    106   -626    210   -466   -720    275    394     45     96    359    117   -369   -294   -249 
     -     -4  -8947  -9989   -894  -1115   -701  -1378      *      * 
   409   -692   -223  -1266    -41  -3007  -2362    202  -2761   -636  -2765    559    894    471    306  -1132   2540   -229  -2365  -2791  -2279  1080
     -   -149   -500    233     43   -381    399    106   -626    210   -466   -720    275    394     45     96    359    117   -369   -294   -249 
     -     -4  -8947  -9989   -894  -1115   -701  -1378      *      * 
   410  -1484  -2625  -1358   -240  -2937  -2452   -325  -2660   -424   -134  -1820   3322  -2538   -713  -1213   1182  -1419  -2314  -2779  -2304  1081
     -   -149   -500    233     43   -381    399    106   -626    210   -466   -720    275    394     45     96    359    117   -369   -294   -249 
     -    -66  -8947  -4555   -894  -1115   -701  -1378      *      * 
   411  -1385  -2327    369   1025  -2554  -2417  -1097   -190   -796  -2367  -1525   -208    723   -732  -1258   -129  -1322   2481  -2542  -2094  1082
     -   -149   -500    233     43   -381    399    106   -626    210   -466   -720    275    394     45     96    359    117   -369   -294   -249 
     -    -61  -8886  -4681   -894  -1115  -1175   -844      *      * 
   412  -1312  -2551  -1203   -660  -2889  -2290   2550   -770    234  -2653  -1731   3107  -1246    283  -1060   -381   -530  -2252  -2692    -18  1083
     -   -149   -500    233     43   -381    399    106   -625    210   -466   -720    275    394     45     96    359    117   -369   -294   -249 
     -   -111  -3773  -9872   -172  -3155   -363  -2169      *      * 
   413  -1361  -3881  -4239  -2908  -4842  -4067  -1962  -4321    966  -4049  -3266  -2776  -3955   -460   3883  -3448  -3235  -4134  -3504  -3691  1085
     -   -149   -500    233     43   -381    399    106   -626    210   -466   -720    275    394     45     96    359    117   -369   -294   -249 
     -     -4  -8947  -9989   -894  -1115   -701  -1378      *      * 
   414  -1393  -2714   -829    -31  -3090  -2354    809  -2862   -619  -2838  -1891   2874   -866   -573  -1120   1448   1061  -1819  -2834  -2312  1086
     -   -149   -500    233     43   -381    399    106   -626    210   -466   -720    275    394     45     96    359    117   -369   -294   -249 
     -     -4  -8947  -9989   -894  -1115   -701  -1378      *      * 
   415    585  -2728   -592   1496  -3114  -1116   -998  -2893   -601  -2857  -1902    167     21   1037  -1103   1658    822  -2460  -2841  -2315  1087
     -   -149   -500    233     43   -381    399    106   -626    210   -466   -720    275    394     45     96    359    117   -369   -294   -249 
     -     -4  -8947  -9989   -894  -1115   -701  -1378      *      * 
   416    949  -2398  -1435   -891  -2639  -2439     22  -2323     18   -826    964   -675  -2515   1111    -13     89   2127    156  -2603  -2145  1088
     -   -149   -500    233     43   -381    399    106   -626    210   -466   -720    275    394     45     96    359    117   -369   -294   -249 
     -     -4  -8947  -9989   -894  -1115   -701  -1378      *      * 
   417    645  -1480  -3852  -3289  -1521  -3180  -2094   2104  -2925  -1389   -750  -2817  -3229  -2567  -2768    934  -1631   2377  -1947  -1684  1089
     -   -149   -500    233     43   -381    399    106   -626    210   -466   -720    275    394     45     96    359    117   -369   -294   -249 
     -    -63  -8947  -4610   -894  -1115   -701  -1378      *      * 
   418      2  -2643  -1213   2724    361  -2316   -971  -2770   -338  -2760  -1820   -971  -2397   1486    141   -343  -1284  -2361  -2770    -67  1090
     -   -149   -500    233     43   -381    399    106   -626    210   -466   -720    275    394     45     96    359    117   -369   -294   -249 
     -     -5  -8888  -9930   -894  -1115  -1160   -856      *      * 
   419  -1397  -2624  -1293   -745  -2971  -2370    897  -1106   1609   -539   1878   1509  -2447   1128   1886  -1300  -1330  -2333  -2755  -2263  1091
     -   -149   -500    233     43   -381    399    106   -626    210   -466   -720    275    394     45     96    359    117   -369   -294   -249 
     -     -5  -8888  -9930   -894  -1115  -1160   -856      *      * 
   420    516  -1439  -3747  -3186  -1483  -3110  -2032    622  -2830  -1354   -712  -2736  -3167  -2484  -2693  -2231   3052   1348  -1904  -1641  1092
     -   -149   -500    233     43   -381    399    106   -626    210   -466   -720    275    394     45     96    359    117   -369   -294   -249 
     -     -5  -8888  -9930   -894  -1115   -474  -1837      *      * 
   421  -3853  -3985  -4837  -3204  -5034  -4244  -2045  -4483    327  -4171  -3409  -2970  -4106  -1675   4045  -3730  -3459  -4331  -3561  -3820  1093
     -   -149   -500    233     43   -381    399    106   -626    210   -466   -720    275    394     45     96    359    117   -369   -294   -249 
     -     -4  -8958 -10000   -894  -1115   -701  -1378      *      * 
   422  -1135  -2613  -1313   -770  -2939   -238  -1049  -2676   1026    -93    478     61  -2469   -629   2637    530   -180  -2306  -2762  -2264  1094
     -   -149   -500    233     43   -380    398    105   -626    210   -466   -721    275    395     45     96    359    118   -369   -293   -250 
     -    -13  -6923 -10000  -3288   -156   -701  -1378      *      * 
   423    372  -2504  -1405   -860  -2785  -2436   4075  -2488   1544  -1049  -1698  -1138  -1511   -706  -1217   -361   -257  -2168  -2687  -2217  1119
     -   -149   -500    233     43   -381    399    106   -626    210   -466   -720    275    394     45     96    359    117   -369   -294   -249 
     -     -4  -8958 -10000   -894  -1115   -701  -1378      *      * 
   424  -1976  -1700  -4223  -3678    377  -3560  -2442   3554  -3313  -1421    723  -3191  -3552  -2937  -3131  -2695  -1916    534  -2217  -1970  1120
     -   -149   -500    233     43   -381    399    106   -626    210   -466   -720    275    394     45     96    359    117   -369   -294   -249 
     -     -4  -8958 -10000   -894  -1115   -701  -1378      *      * 
   425  -1462  -1497  -2230  -1234  -1670   3073  -1382   -269   -256  -1612   -846  -1761  -2666  -1395  -1805  -1519  -1386    245  -1706  -1620  1121
     -   -149   -500    233     43   -381    399    106   -626    210   -466   -720    275    394     45     96    359    117   -369   -294   -249 
     -     -4  -8958 -10000   -894  -1115   -701  -1378      *      * 
   426   -458   -572   1173   -694  -1401  -2281   1199  -2658   2369   -975  -1686   -972  -2323     68   1103  -1165  -1281  -2299  -2268   1032  1122
     -   -148   -498    233     43   -381    399    106   -626    210   -466   -721    275    394     45     97    359    117   -370   -295   -250 
     -    -14  -6806 -10000  -3255   -160   -701  -1378      *      * 
   427  -1218  -1672  -2034  -1241  -1919   3330  -1357  -1570  -1375  -1863  -1064  -1651  -2657  -1276  -1664  -1709  -1451  -1431  -1853  -1790  1145
     -   -149   -500    233     43   -381    399    106   -626    210   -466   -720    275    394     45     96    359    117   -369   -294   -249 
     -     -4  -8958 -10000   -894  -1115   -701  -1378      *      * 
   428   -933  -1231  -3599  -3105  -1295  -2983  -1797   2365  -2737    365   -541  -2599  -2970  -2343  -2541  -2143  -1469   2561  -1545  -1425  1146
     -   -149   -500    233     43   -380    399    106   -626    210   -466   -720    275    394     45     96    359    117   -369   -294   -249 
     -    -20  -6253 -10000   -948  -1054   -701  -1378      *      * 
   429  -1395   -430  -1447   -922  -1476  -2402   2379  -2166    524   -514    184  -1166  -1735   2241   1973  -1381    229   -785  -2213  -2010  1149
     -   -149   -500    233     43   -381    399    106   -626    210   -466   -720    275    394     45     96    359    117   -369   -294   -249 
     -     -4  -8958 -10000   -894  -1115   -701  -1378      *      * 
   430  -1538  -1228  -3599  -3104   1169  -2980  -1793    141  -2735   2687   -537  -2596  -2967  -2340  -2538  -2139  -1466    187  -1541  -1420  1150
     -   -149   -500    233     43   -381    399    106   -626    210   -466   -720    275    394     45     96    359    117   -369   -294   -249 
     -     -4  -8958 -10000   -894  -1115   -701  -1378      *      * 
   431   -465  -2378    851    120  -2850   -674   -447  -2662   -626  -2705  -1716   -996  -2362   -570  -1108   1509     21  -2300  -2395   3133  1151
     -   -149   -500    233     43   -381    399    106   -626    210   -466   -720    275    394     45     96    359    117   -369   -294   -249 
     -     -4  -8958 -10000   -894  -1115   -701  -1378      *      * 
   432  -1475   1986  -2282  -1763  -1685  -2700  -1431   -659    600   -110   -863   -164  -2718   -254    185  -1761  -1403   -485  -1795   3589  1152
     -   -149   -500    233     43   -381    399    106   -626    210   -466   -720    275    394     45     96    359    117   -369   -294   -249 
     -     -4  -8958 -10000   -894  -1115   -701  -1378      *      * 
   433  -1372  -2343    -50   1660  -2795  -2321   -968   1398   1333  -2655  -1680  -1015  -2372   -590    881  -1281   -162    857  -2372  -2143  1153
     -   -149   -500    233     43   -381    399    106   -626    210   -466   -720    275    394     45     96    359    117   -369   -294   -249 
     -     -4  -8958 -10000   -894  -1115   -701  -1378      *      * 
   434     58  -2409  -1220    478  -2900   2358   -944  -2726     59  -2751  -1411     96   1072     65  -1091  -1256    -94   -937  -2415  -2180  1154
     -   -149   -500    233     43   -381    399    106   -626    210   -466   -720    275    394     45     96    359    117   -369   -294   -249 
     -  -1657  -8958   -554   -894  -1115   -701  -1378      *      * 
   435   -403  -2706   2281   2210  -3004  -1627   -654  -2791   -502  -2740  -1901   -255  -1959   -255  -1113   -947    944  -2332  -2934  -2149  1155
     -   -149   -500    233     43   -381    399    106   -626    210   -465   -720    275    394     46     96    359    117   -369   -294   -249 
     -   -274  -2556  -8356   -203  -2928    -77  -4270      *      * 
   436  -1136  -2285   1674   -804  -2701   2801  -1014  -2473   -718  -2573   -592  -1072  -2410    451  -1185  -1331  -1329  -2163  -2335  -2122  1157
     -   -149   -500    233     43   -381    399    106   -626    210   -466   -720    275    394     45     96    359    117   -369   -294   -249 
     -     -4  -8958 -10000   -894  -1115   -701  -1378      *      * 
   437  -1363  -2440    919   2422  -2950   1128   -193  -2791   -588  -2797  -1780   -963  -1682    186  -1077    456   -162  -1917  -2435  -2197  1158
     -   -149   -500    233     43   -381    399    106   -626    210   -466   -720    275    394     45     96    359    117   -369   -294   -249 
     -     -4  -8958 -10000   -894  -1115   -701  -1378      *      * 
   438   -388   -434  -3585  -3090  -1292  -2977  -1790   -517  -2724   -469    607  -2589  -2964  -2332  -2532  -2135  -1465   3315  -1542  -1421  1159
     -   -149   -500    233     43   -381    399    106   -626    210   -466   -720    275    394     45     96    359    117   -369   -294   -249 
     -     -4  -8958 -10000   -894  -1115   -701  -1378      *      * 
   439  -1518  -1325  -3031  -2523   2069  -2884    245   -993   -480  -1123      7  -2289  -2882  -1982  -1695   -548  -1446   -910   4748   1917  1160
     -   -149   -500    233     43   -381    399    106   -626    210   -466   -720    275    394     45     96    359    117   -369   -294   -249 
     -     -4  -8958 -10000   -894  -1115   -701  -1378      *      * 
   440   2359  -1231  -3569  -3073  -1294  -2974  -1786     57  -2711   1272    384  -2581  -2961  -2322  -1768  -2131  -1463   1158  -1543  -1421  1161
     -   -149   -500    233     43   -381    399    106   -626    210   -466   -720    275    394     45     96    359    117   -369   -294   -249 
     -     -4  -8958 -10000   -894  -1115   -701  -1378      *      * 
   441  -1368  -2378  -1240   2168  -2850  -1813   -955  -1757   -625  -2706     98   -995  -1768    857    975   -317    324  -2301  -2395   2429  1162
     -   -149   -500    233     43   -381    399    106   -625    210   -466   -721    275    394     46     97    359    118   -369   -295   -250 
     -    -64  -4554 -10000  -1644   -556   -701  -1378      *      * 
   442  -1527   4411  -2924  -2420  -1463  -2865  -1650  -1051  -2158  -1400   -686   2682  -2872  -1914  -2210  -1985  -1413    578  -1657  -1530  1169
     -   -149   -500    233     43   -381    399    106   -626    210   -466   -720    275    394     46     96    359    117   -369   -294   -249 
     -    -16  -6808  -9083  -2312   -324   -701  -1378      *      * 
   443  -1522  -1295  -3171  -2665     -2  -2909  -1700   -954  -2379   2150     35    444  -1953  -2074   2050  -2041  -1450    -59  -1595  -1468  1180
     -   -149   -500    233     43   -381    399    106   -626    210   -466   -720    275    394     45     96    359    117   -369   -294   -249 
     -     -4  -8958 -10000   -894  -1115   -713  -1359      *      * 
   444  -1209  -1665  -2034  -1513  -1464   -325  -1336  -1465  -1371  -1757   1834  -1622  -2648   -808  -1686   2913   -239  -1328  -1887  -1728  1181
     -   -149   -500    233     43   -381    399    106   -626    210   -466   -720    275    394     45     96    359    117   -369   -294   -249 
     -     -4  -8958 -10000   -894  -1115   -713  -1359      *      * 
   445  -1363   -190   3182    484  -2951  -2292   -933  -2792     69  -2797  -1780   -776  -1758    262     37   -432   -307  -2395  -2436  -2197  1182
     -   -149   -500    233     43   -381    399    106   -626    210   -466   -720    275    394     45     96    359    117   -369   -294   -249 
     -     -4  -8958 -10000   -894  -1115   -713  -1359      *      * 
   446  -1478  -1519  -2349  -1831   -123  -2719   2683  -1256  -1660   -749    789    367  -2735    235  -1890   1982  -1102    -61  -1773   1679  1183
     -   -149   -500    233     43   -381    399    106   -626    210   -466   -720    275    394     45     96    359    117   -369   -294   -249 
     -     -4  -8958 -10000   -894  -1115   -713  -1359      *      * 
   447   1180  -1784  -1830  -1308  -1992  -2486   -628   -354  -1183  -1905  -1105  -1469   2496   -686  -1546   1555   -162  -1286  -1976  -1805  1184
     -   -149   -500    233     43   -381    399    106   -626    210   -466   -720    275    394     45     96    359    117   -369   -294   -249 
     -     -4  -8958 -10000   -894  -1115   -713  -1359      *      * 
   448  -1539  -1237  -3552  -3056  -1302  -2975   -469   3103  -2692  -1241   -547  -2574  -2962  -2312  -1846  -2132  -1467   2029  -1549  -1428  1185
     -   -149   -500    233     43   -381    399    106   -626    210   -466   -720    275    394     45     96    359    117   -369   -294   -249 
     -     -4  -8958 -10000   -894  -1115   -713  -1359      *      * 
   449  -1717  -1404  -3562  -3095   4169  -3099  -1778  -1082  -2695  -1002   -736  -2636  -3081  -2366  -2553  -2269  -1643  -1011  -1506  -1216  1186
     -   -149   -500    233     43   -381    399    106   -626    210   -466   -720    275    394     45     96    359    117   -369   -294   -249 
     -     -4  -8958 -10000   -894  -1115   -713  -1359      *      * 
   450  -1513  -1164  -3381  -2929  -1273  -2900  -1687    723  -2590  -1233   -516  -2473  -2865  -1523  -1422  -2084  -1435   3328  -1423  -1382  1187
     -   -149   -500    233     43   -381    399    106   -626    210   -466   -720    275    394     45     96    359    117   -369   -294   -249 
     -     -4  -8958 -10000   -894  -1115   -713  -1359      *      * 
   451  -1348  -2259   -918   -676  -2817  -2262   -897  -2680    324  -2723  -1682   1592  -1652   3380  -1066  -1237    736  -2317  -2210   -401  1188
     -   -149   -500    233     43   -381    399    106   -626    210   -466   -720    275    394     45     96    359    117   -369   -294   -249 
     -     -4  -8958 -10000   -894  -1115   -713  -1359      *      * 
   452  -1425    906  -1810   -859  -1941  -2514  -1202  -1611  -1175  -1886  -1059  -1450  -1854  -1060  -1523   3168  -1349  -1457  -1814  -1752  1189
     -   -149   -500    233     43   -381    399    106   -626    210   -466   -720    275    394     45     96    359    117   -369   -294   -249 
     -     -4  -8958 -10000   -894  -1115   -713  -1359      *      * 
   453   -228  -2075  -1340   -824  -2519    280   -975  -2300     65  -2441  -1482  -1074   2822   -656   1227  -1320  -1294  -2026  -2090   1430  1190
     -   -149   -500    233     43   -381    399    106   -626    210   -466   -720    275    394     45     96    359    117   -369   -294   -249 
     -     -4  -8958 -10000   -894  -1115   -713  -1359      *      * 
   454  -1434  -1565  -1987  -1283    733  -2572  -1272  -1437   -876  -1736   -937   2624  -2578   -781  -1258  -1634   1520   -199  -1731   2350  1191
     -   -149   -500    233     43   -381    399    106   -626    210   -466   -720    275    394     45     96    359    117   -369   -294   -249 
     -     -4  -8958 -10000   -894  -1115   -713  -1359      *      * 
   455  -1512   3955  -3406  -2956  -1267  -2903  -1692   -860  -2614   2156   -511  -2486  -2868  -2228  -2444  -1695   -215   -790   1489  -1378  1192
     -   -149   -500    233     43   -381    399    106   -626    210   -466   -720    275    394     45     96    359    117   -369   -294   -249 
     -     -4  -8958 -10000   -894  -1115   -713  -1359      *      * 
   456   -771  -2275   2401     93  -2844  -2259   -895  -2716   -583  -2750  -1701   2910  -2297    327  -1063  -1235  -1274  -2344  -2221  -2122  1193
     -   -149   -500    233     43   -381    399    106   -626    210   -466   -720    275    394     45     96    359    117   -369   -294   -249 
     -    -11  -8958  -7498   -894  -1115   -713  -1359      *      * 
   457   -461  -2248    715    -16     22  -2258   1363   -835   -322  -1023  -1670    367    128   2088   1214  -1234  -1267  -1489  -2202    955  1194
     -   -149   -500    233     43   -381    399    106   -626    210   -466   -720    275    394     45     96    359    117   -369   -294   -249 
     -     -4  -8951  -9993   -894  -1115   -773  -1270      *      * 
   458   -386  -2216  -1214    884  -2749  -2269   1655  -1395   -609  -2659   1036   -970   1365   1897   1666  -1247   -219  -1092  -2181  -2084  1195
     -   -149   -500    233     43   -381    399    106   -626    210   -466   -720    275    394     45     96    359    117   -369   -294   -249 
     -    -16  -8951  -6786   -894  -1115   -773  -1270      *      * 
   459    899    671    119   -178  -2630  -1011   2295  -2443   -650  -1160    542    713   -377   -584  -1114    340  -1269  -2134  -2129   2206  1196
     -   -149   -500    233     43   -381    399    106   -626    210   -466   -720    275    394     45     96    359    117   -369   -294   -249 
     -     -4  -8940  -9982   -894  -1115   -706  -1370      *      * 
   460  -1148   1107  -1925  -1420  -1824   2524  -1244   -358  -1285  -1770   -964    681   -607  -1152  -1605    996   -999  -1079  -1748   -608  1197
     -   -149   -500    233     43   -381    399    106   -626    210   -466   -720    275    394     45     96    359    117   -369   -294   -249 
     -     -4  -8951  -9993   -894  -1115   -773  -1270      *      * 
   461  -1409  -1703  -1747  -1238   1446    290  -1167  -1653   -140  -1389    692  -1398  -1838    288   2331  -1523  -1333  -1492   3610  -1762  1198
     -   -149   -500    233     43   -381    399    106   -626    210   -466   -720    275    394     45     96    359    117   -369   -294   -249 
     -     -4  -8951  -9993   -894  -1115   -773  -1270      *      * 
   462    -15  -1859   -175  -1027  -2198  -1292   3490   -566   -920   -331  -1250  -1234    658   -829  -1329    110   1379  -1710  -1941  -1864  1199
     -   -149   -500    233     43   -381    399    106   -626    210   -466   -720    275    394     45     96    359    117   -369   -294   -249 
     -     -4  -8951  -9993   -894  -1115   -773  -1270      *      * 
   463  -1407  -1761  -1675  -1164  -2058  -2462  -1135  -1747   -175   1262  -1146  -1342   2801   1164   -261  -1492  -1330  -1157  -1872  -1803  1200
     -   -149   -500    233     43   -381    399    106   -626    210   -466   -720    275    394     45     96    359    117   -369   -294   -249 
     -   -392  -8951  -2083   -894  -1115   -773  -1270      *      * 
   464   1793  -1788  -1081   -565  -2222    923   -711  -1997    776  -1787  -1193    249  -2092   -397   -919   -274    852   -124  -1809  -1721  1201
     -   -149   -500    233     43   -381    399    106   -626    210   -466   -720    275    394     45     96    359    117   -369   -294   -249 
     -  -1365  -8565   -715   -894  -1115  -2407   -302      *      * 
   465   -388  -1364   2452    253  -1820  -1333    603  -1621    340  -1681   -703    993  -1385    397   -138   -296   -317  -1274  -1389  -1162  1202
     -   -149   -500    233     43   -381    399    106   -626    210   -466   -720    275    394     45     96    359    117   -369   -294   -249 
     -    -15  -7214  -8257   -894  -1115    -83  -4157      *      * 
   466    896  -1292  -2707  -2224  -1434  -2768   -686   -414    975    465   -650  -2079  -2750  -1756  -2093  -1040   2318    311  -1523    283  1203
     -   -149   -500    233     43   -381    399    106   -626    210   -466   -720    275    394     45     96    359    117   -369   -294   -249 
     -     -4  -8952  -9995   -894  -1115   -762  -1286      *      * 
   467  -1241  -1182  -3243  -2784  -1296  -2874  -1655   -891  -2470  -1256   -535  -2397  -2843  -2122  -1670  -2048   -306   3411  -1437  -1395  1204
     -   -149   -500    233     43   -381    399    106   -626    210   -466   -720    275    394     45     96    359    117   -369   -294   -249 
     -     -4  -8952  -9995   -894  -1115   -762  -1286      *      * 
   468  -1484   3836  -2818  -2339     75  -2792   3388  -1005  -2103   -965   -621   -733  -2771  -1836    751  -1933   -148    -47  -1501    546  1205
     -   -149   -500    233     43   -381    399    106   -626    210   -466   -720    275    394     45     96    359    117   -369   -294   -249 
     -     -4  -8952  -9995   -894  -1115   -762  -1286      *      * 
   469  -1624  -2343  -1525   -978  -2957  -2499  -1056  -2804   3321  -2856  -1824  -1213  -2508   -396   1461  -1523  -1191  -2489  -2238  -2270  1206
     -   -149   -500    233     43   -381    399    106   -626    210   -466   -720    275    394     45     96    359    117   -369   -294   -249 
     -     -4  -8952  -9995   -894  -1115   -762  -1286      *      * 
   470  -1245  -1148  -2263  -3003  -1254  -2906  -1698   2777  -2652    672   -500  -2507  -2870  -2253  -2461  -1460  -1432   1899  -1410  -1369  1207
     -   -149   -500    233     43   -381    399    106   -626    210   -466   -720    275    394     45     96    359    117   -369   -294   -249 
     -     -4  -8952  -9995   -894  -1115   -762  -1286      *      * 
   471  -1236  -1204  -3102  -2635    411   -779  -1622   -922  -2353   -121   1763  -2318   2730   -101  -2300  -2012  -1420   -847  -1455   2417  1208
     -   -149   -500    233     43   -381    399    105   -626    211   -466   -721    277    394     45     96    359    117   -369   -295   -249 
     -   -213  -4708  -3339  -1449   -658   -664  -1439      *      * 
   472  -1277  -1918    -98   -774  -2335  -2248   -902  -2097   -678  -2262  -1325  -1015   3300   -602  -1118   1063  -1201  -1844  -1952  -1871  1212
     -   -149   -499    233     43   -380    398    105   -627    210   -466   -721    276    395     47     97    359    117   -370   -295   -250 
     -    -89  -4213  -7352  -1840   -472   -322  -2320      *      * 
   473   -120  -2168  -1253   -736  -2669   2832    758  -2490   -646  -2583  -1583  -1002   -374    384   -558   -126  -1277  -2173  -2150  -2056  1217
     -   -149   -500    233     43   -381    399    106   -626    210   -466   -720    275    394     45     96    359    117   -369   -294   -249 
     -     -4  -8952  -9995   -894  -1115   -762  -1286      *      * 
   474    530   4027  -1851   -194    887  -2524    582  -1546   -188  -1828  -1011   -168  -2534  -1091  -1554   -491   -845   -275  -1781   1449  1218
     -   -147   -500    233     43   -381    398    105   -626    210   -466   -721    275    394     45     96    360    117   -369   -295   -249 
     -   -153  -3323  -9995   -122  -3620   -762  -1286      *      * 
   475  -1354   2539  -1268   -752  -2635  -2293     97   -567    497  -2551  -1559   1679  -2327    391    -65   1933  -1278  -1455  -2136    252  1220
     -   -149   -500    233     43   -381    399    106   -626    210   -466   -720    275    394     45     96    359    117   -369   -294   -249 
     -     -4  -8952  -9995   -894  -1115   -762  -1286      *      * 
   476  -1510   1217  -3473  -3028    227  -2910  -1702   2097  -2671   2095    918  -2518  -2873  -2267  -2471  -2099  -1433    141  -1407  -1366  1221
     -   -149   -500    233     43   -381    399    106   -626    210   -466   -720    275    394     45     96    359    117   -369   -294   -249 
     -    -23  -8952  -6192   -894  -1115   -762  -1286      *      * 
   477  -1369    835  -1267   -747  -2696  -2296   -928  -2522   3274  -2608  -1602   -154  -2328   -580    151  -1283   -142  -2202  -2151  -2070  1222
     -   -149   -500    233     43   -381    399    106   -626    210   -466   -720    275    394     45     96    359    117   -369   -294   -249 
     -     -4  -8934  -9976   -894  -1115   -662  -1442      *      * 
   478    117  -1148  -3449  -3002   -603  -2906  -1698   2664  -2651  -1215   -500  -2506  -2870  -2252  -2461  -2094   -312   2259  -1410  -1369  1223
     -   -148   -500    233     43   -381    399    105   -627    210   -466   -721    275    395     45     97    359    117   -369   -295   -250 
     -    -30  -5669  -9995  -3063   -184   -762  -1286      *      * 
   479  -1524  -1186  -3314  -2862   4112  -2897  -1671   -897  -2523  -1261   -542  -2441  -2863  -2171  -2393  -2078  -1447   -518  -1426  -1370  1252
     -   -149   -500    233     43   -381    399    106   -626    210   -466   -720    275    394     45     96    359    117   -369   -294   -249 
     -     -4  -8952  -9995   -894  -1115   -762  -1286      *      * 
   480  -1343  -2275   2336    351  -2847    281   -887  -2721   -573  -2752  -1700   2571  -2289   -514   -611   -275  -1267  -2347  -2219  -2119  1253
     -   -149   -500    233     43   -381    399    106   -626    210   -466   -720    275    394     45     96    359    117   -369   -294   -249 
     -     -4  -8952  -9995   -894  -1115   -762  -1286      *      * 
   481  -1390  -1836  -1568  -1056   1659  -2419    852  -1873    155    322  -1225   2536  -2440   -109   -420  -1049  -1314  -1677  -1925   1617  1254
     -   -149   -500    233     43   -381    399    106   -626    210   -466   -720    275    394     45     96    359    117   -369   -294   -249 
     -     -4  -8952  -9995   -894  -1115   -762  -1286      *      * 
   482   -695  -2280    -49   1394  -2855  -1237   -884  -2732    402  -2759  -1705    678  -2287   2721    987  -1223    169  -2354  -2222   -975  1255
     -   -149   -500    233     43   -381    399    106   -626    210   -466   -720    275    394     45     96    359    117   -369   -294   -249 
     -     -4  -8952  -9995   -894  -1115   -762  -1286      *      * 
   483  -1345  -2233  -1205   1796  -2776  -2265   -902  -1132   1154     23  -1653   -492  -2301   1934    942  -1242   -851    -43  -2192  -2094  1256
     -   -149   -500    233     43   -381    399    106   -626    210   -466   -720    275    394     45     96    359    117   -369   -294   -249 
     -     -4  -8952  -9995   -894  -1115   -762  -1286      *      * 
   484    352   2449  -3377  -2926   3150  -2895  -1683     85  -2590  -1227   -511  -2469  -2860  -2208  -2429    880   -306    -57  -1418  -1377  1257
     -   -149   -500    233     43   -381    399    106   -626    210   -466   -720    275    394     45     96    359    117   -369   -294   -249 
     -     -4  -8952  -9995   -894  -1115   -762  -1286      *      * 
   485   1988   1669  -1391    -68   -261   -837   1867  -2168    815  -1352     13    288  -2375   -702  -1219   -628  -1293  -1919  -2040    -11  1258
     -   -149   -500    233     43   -381    399    106   -626    210   -466   -720    275    394     45     96    359    117   -369   -294   -249 
     -     -4  -8952  -9995   -894  -1115   -762  -1286      *      * 
   486   1149  -2259   -577    436  -2819  -1557   -892  -2684   -582   -604   -442    185  -2293   2761   -138    154   -556  -1196  -2209  -2109  1259
     -   -149   -500    233     43   -381    399    106   -626    210   -466   -720    275    394     45     96    359    117   -369   -294   -249 
     -     -4  -8952  -9995   -894  -1115   -762  -1286      *      * 
   487  -1491  -1235  -2950   -699   -733  -2820    753    462  -2220   2351   1227  -2229  -2795   1091  -2224   -928  -1413   -884  -1478  -1433  1260
     -   -149   -500    233     43   -381    399    105   -627    210   -466   -721    276    394     45     96    359    119   -370   -295   -248 
     -   -253  -5191  -2905  -2438   -294   -762  -1286      *      * 
   488  -1148  -1108  -2681  -2203  -1242  -2643  -1401    998    442   2047   2090  -2006  -2621   -744     31  -1189   -771   -763  -1346  -1300  1268
     -   -149   -500    233     43   -381    399    106   -626    210   -466   -720    275    394     45     96    359    117   -369   -294   -249 
     -     -5  -8747  -9790   -894  -1115   -587  -1582      *      * 
   489   1233  -2230  -1144    725  -2796  -1909   1988  -2666   -540  -2701  -1654   -905  -2254   1496   1349    681    262  -1064  -2177  -2077  1269
     -   -149   -500    233     43   -381    399    106   -626    210   -466   -720    275    394     45     96    359    117   -369   -294   -249 
     -     -4  -8900  -9942   -894  -1115   -868  -1146      *      * 
   490  -1165  -2239    818   -647  -2800  -1491   1194  -2666   -457   -828  -1662   -460  -2271   3047    787    430  -1246  -1610    665  -2088  1270
     -   -148   -500    233     43   -381    398    105   -627    211   -464   -721    275    393     46     97    359    117   -370   -295   -250 
     -  -4086  -2302   -438    -66  -4492  -1010   -990      *      * 
   491   2047  -1061  -2589  -2265   -992  -2055  -1729   -143  -1970   1909    -57  -1923  -2410  -1783  -2009  -1317  -1028   -219  -1873  -1543  1272
     -   -148   -500    233     43   -379    398    105   -627    210   -465   -721    275    393     45     96    359    119   -370   -295   -247 
     -  -2158   -373  -8036    -66  -4492  -3707   -115      *      * 
   492   -253   1096  -1262   -833  -2087  -1220   -921  -1744   -728  -1938  -1122   1679  -1681   -625  -1087   2198   1091  -1250  -2272  -1811  1274
     -   -149   -500    233     43   -381    399    106   -626    210   -466   -720    275    394     45     96    359    117   -369   -294   -249 
     -    -17  -6994  -8036   -894  -1115  -3707   -115      *      * 
   493   2002  -1653  -1036   -653  -2520  -1618   -680  -2082   2422  -2186  -1427   -751  -1938   -314   -145   -842   -882  -1681  -2377  -1947  1275
     -   -149   -500    233     43   -381    399    106   -626    210   -466   -720    275    394     45     96    359    117   -369   -294   -249 
     -    -17  -6994  -8036   -894  -1115  -3707   -115      *      * 
   494  -1101  -1640  -1270   -809   -172  -2082   -369  -1263   -329   -464   -724   -907  -2170   3296   -563  -1153  -1031  -1170   -735   1858  1276
     -   -149   -500    233     43   -381    399    106   -626    210   -466   -720    275    394     45     96    359    117   -369   -294   -249 
     -    -17  -6994  -8036   -894  -1115  -3707   -115      *      * 
   495   1216   -459  -1784  -1201   1135  -1822   -630     73    194    116   2644  -1108  -1881   -756  -1078   -859   -356    148   -885   -507  1277
     -   -149   -500    233     43   -381    399    106   -626    210   -466   -720    275    394     45     96    359    117   -369   -294   -249 
     -    -17  -6994  -8036   -894  -1115  -3707   -115      *      * 
   496   3131  -1063  -1504  -1600  -2763  -1241  -1763  -2447  -1799  -2763  -1988    300  -1922  -1611  -1979   -617   -787  -1731  -2994  -2603  1278
     -   -149   -500    233     43   -381    399    106   -626    210   -466   -720    275    394     45     96    359    117   -369   -294   -249 
     -    -17  -6994  -8036   -894  -1115  -3707   -115      *      * 
   497   1477  -1543   -503     39  -1886  -1436   -162  -1545    308  -1618   -784   -209  -1565   1394   1045   -413   1075  -1208  -1882  -1316  1279
     -   -147   -500    233     43   -381    398    105   -627    210   -465   -716    275    393     46     96    360    117   -370   -295   -250 
     -  -2158   -373  -8036    -66  -4492  -3707   -115      *      * 
   498   1231   -670  -1365   -822   -529  -1729   -488   -233   -593   -508   1445   -853  -1817    301   -826   -756   -394   -119   -976   2659  1281
     -   -149   -500    233     43   -381    399    106   -626    210   -466   -720    275    394     45     96    359    117   -369   -294   -249 
     -    -17  -6994  -8036   -894  -1115  -3707   -115      *      * 
   499   -618   -919  -1395   -796   -801  -1866   -549    935   -322   1072     97   -879  -1916   2302    154   -886   -547   -263  -1271   -875  1282
     -   -149   -500    233     43   -381    399    106   -626    210   -466   -720    275    394     45     96    359    117   -369   -294   -249 
     -    -17  -6994  -8036   -894  -1115  -3707   -115      *      * 
   500   1493  -1767   -342    120  -2145   -570   -157  -1838   1184  -1843   -981   -153  -1577   2059    -68   -439   -476  -1449  -2047  -1443  1283
     -   -149   -500    233     43   -381    399    106   -626    210   -466   -720    275    394     45     96    359    117   -369   -294   -249 
     -    -17  -6994  -8036   -894  -1115  -3707   -115      *      * 
   501   1589  -1526   -487    -41  -2032   1178   -292  -1707    137  -1778   -941   -273  -1604   1418    342   -442   -471  -1326  -2034  -1464  1284
     -   -149   -500    233     43   -381    399    106   -626    210   -466   -720    275    394     45     96    359    117   -369   -294   -249 
     -    -17  -6994  -8036   -894  -1115  -3707   -115      *      * 
   502   1655  -1607   -400    144  -1886  -1420    -92  -1557   1135  -1613   -766   1077  -1524    325    408   -370   -373   -502  -1866  -1275  1285
     -   -149   -500    233     43   -381    399    106   -626    210   -466   -720    275    394     45     96    359    117   -369   -294   -249 
     -    -17  -6994  -8036   -894  -1115  -3707   -115      *      * 
   503   -440   -485  -1837  -1298   -465    244    655     78  -1025    541    295  -1171  -1921   -851  -1131   -890   -401   2207   -947   -549  1286
     -   -149   -500    233     43   -381    399    106   -626    210   -466   -720    275    394     45     96    359    117   -369   -294   -249 
     -   -215  -6994  -2940   -894  -1115  -3707   -115      *      * 
   504   2024   -870  -1209   -783  -1774  -1194   -778  -1343   -514  -1600   -839   -734  -1624   -517    247   -378   1968   -957  -1994  -1564  1287
     -   -148   -501    230     40   -383    404    104   -625    208   -466   -712    275    394     47     96    360    116   -368   -297   -252 
     -   -870  -1157  -7841  -3736   -113    -76  -4285      *      * 
   505    265  -1964  -1429   -915  -2352  -1543    861  -2096   -815  -1283  -1362    451   1058   -734  -1247   2258    342  -1141  -2014   -457  1306
     -   -149   -500    233     43   -381    399    106   -626    210   -466   -720    275    394     45     96    359    117   -369   -294   -249 
     -     -4  -8952  -9995   -894  -1115   -762  -1286      *      * 
   506   1034    948  -1910   -896  -1837  -1531  -1238   -948   -140   -796   1349    208  -2552   -124   -331   -978    140   2049  -1756  -1693  1307
     -   -149   -500    233     43   -381    399    106   -626    210   -466   -720    275    394     45     96    359    117   -369   -294   -249 
     -     -4  -8952  -9995   -894  -1115   -762  -1286      *      * 
   507    727  -2278    304     63  -2851   -781   1091  -2727   -570  -2756  -1702   2765   -488    926  -1051    -21  -1265  -2351  -2221   -540  1308
     -   -149   -500    233     43   -381    399    106   -626    210   -466   -720    275    394     45     96    359    117   -369   -294   -249 
     -     -4  -8952  -9995   -894  -1115   -762  -1286      *      * 
   508    519  -2225    144   -587  -2763  -2267   3363  -2612   -605  -1103   -676   -792    650   1956   -669   -307  -1270  -2265  -2187    300  1309
     -   -149   -500    233     43   -381    399    106   -626    210   -466   -720    275    394     45     96    359    117   -369   -294   -249 
     -     -4  -8952  -9995   -894  -1115   -762  -1286      *      * 
   509   -965  -1812   -364    539  -2129   2469  -1100   -531   -976   -945    521  -1281    -18   -879   -512   -970  -1317    193  -1908  -1834  1310
     -   -149   -500    233     43   -381    399    106   -626    210   -466   -720    275    394     45     96    359    117   -369   -294   -249 
     -   -110  -8952  -3807   -894  -1115   -762  -1286      *      * 
   510   -946  -1074  -3322  -2873   3217  -2819    165   1100  -2532   -457   -426  -2402   -321  -2144  -2360  -1374    573   -322  -1335   1094  1311
     -   -150   -501    232     46   -382    398    109   -625    211   -466   -721    274    393     44     98    359    116   -369   -295   -248 
     -  -1717  -2575   -921  -1669   -545  -1472   -645      *      * 
   511    246  -1410  -1019   -463  -1497  -1129    -83    223    619   -410   1097   -681    531   -266    655   -800   1635   -902  -1754  -1253  1318
     -   -149   -500    233     43   -381    399    106   -626    210   -466   -720    275    394     45     96    359    117   -369   -294   -249 
     -    -10  -7767  -8809   -894  -1115   -443  -1918      *      * 
   512  -1201  -2128   1563   2398  -2695  -2113   -748  -2565   -436  -1201  -1552   -800  -2150   1733   -915   -429     23  -2195  -2074  -1974  1319
     -   -149   -500    233     43   -381    399    106   -626    210   -466   -720    275    394     45     96    359    117   -369   -294   -249 
     -     -5  -8748  -9790   -894  -1115   -469  -1848      *      * 
   513   1426  -2152    -93    -26  -2657   1885   -902   -769    180  -2571  -1567   -974  -2295    649  -1085  -1243   -396    297  -2132  -2037  1320
     -   -149   -500    233     43   -381    399    106   -626    210   -466   -720    275    394     45     96    359    117   -369   -294   -249 
     -     -4  -8920  -9962   -894  -1115  -1023   -977      *      * 
   514     95  -1141  -3306   -889  -1251  -2863  -1649      4  -2526   -148   1019  -2420   1948  -2154  -2384  -2043  -1404   2482  -1399  -1358  1321
     -   -147   -501    232     44   -382    397    105   -626    211   -466   -722    274    392     49    100    358    122   -369   -296   -251 
     -   -168  -3197  -9962  -3004   -192  -1023   -977      *      * 
   515  -1387    294   1894  -1232   -881  -2469   -261  -1609  -1110  -1878  -1046    713  -2483   -995   -731  -1052  -1310   -612   1163   3353  1331
     -   -149   -500    233     43   -381    399    106   -626    210   -466   -720    275    394     45     96    359    117   -369   -294   -249 
     -     -4  -8920  -9962   -894  -1115  -1023   -977      *      * 
   516  -1319  -2256   2107   1713  -2831  -2228   -505  -2707   -547  -2735  -1681    468  -2265   2031  -1028    108     56  -2330  -2199  -2098  1332
     -   -149   -500    233     43   -381    399    106   -626    210   -466   -720    275    394     45     96    359    117   -369   -294   -249 
     -     -4  -8920  -9962   -894  -1115  -1023   -977      *      * 
   517  -1480  -1146  -3274  -2819    237   -508  -1642    428  -2499   2260   -499  -2403   1457  -2135   -433  -2036   -861   -780  -1403  -1361  1333
     -   -149   -500    233     43   -381    399    106   -626    210   -466   -720    275    394     45     96    359    117   -369   -294   -249 
     -   -402  -8920  -2052   -894  -1115  -1023   -977      *      * 
   518   -234  -1159  -1882  -1383  -1351  -2326   -545   -984  -1224   -326   1076  -1421  -2324  -1057   1217    597   2417      9  -1349  -1293  1334
     -   -149   -500    233     43   -381    399    106   -626    210   -466   -720    275    394     45     96    359    117   -369   -294   -249 
     -     -6  -8524  -9566   -894  -1115  -2492   -282      *      * 
   519  -1135  -2002   -989   -334  -2587  -2035   -646  -2452   2266  -2490  -1444   -730  -2064   1085   2588  -1024  -1053  -2096  -1930  -1872  1335
     -   -149   -500    233     43   -381    399    106   -626    210   -466   -720    275    394     45     96    359    117   -369   -294   -249 
     -     -6  -8524  -9566   -894  -1115  -2492   -282      *      * 
   520  -1191   -839  -3079  -2629   -293  -2581    972    370  -2289    831   3722  -2162  -2546  -1903  -2121   -285  -1114   -470  -1099   1767  1336
     -   -149   -496    233     43   -379    398    105   -625    210   -466   -721    275    394     46     96    360    117   -368   -294   -250 
     -   -216  -2860  -9566  -1681   -539   -292  -2446      *      * 
   521  -1456   4774  -2709  -2227    397  -2750    675  -1010  -2003  -1359   -619   1048  -2731  -1751  -2083   -605  -1074   -923    142    447  1365
     -   -149   -500    233     43   -381    399    106   -626    210   -466   -720    275    394     45     96    359    117   -369   -294   -249 
     -     -4  -8920  -9962   -894  -1115  -1023   -977      *      * 
   522  -1469   1769  -2996  -2526    787   -753  -1578   1013  -2258  -1278   -551   -130  -2782  -1952  -2235    847   2535   -496  -1442  -1398  1366
     -   -149   -500    233     43   -381    399    106   -626    210   -466   -720    275    394     45     96    359    117   -369   -294   -249 
     -     -4  -8920  -9962   -894  -1115  -1023   -977      *      * 
   523  -1486  -1120  -3446  -3001    251  -2885  -1677   2508  -2644    656   -472  -2493  -2848  -2241  -2445  -2075  -1408   2195  -1383  -1342  1367
     -   -149   -500    233     43   -381    399    106   -626    210   -466   -720    275    394     45     96    359    117   -369   -294   -249 
     -     -4  -8920  -9962   -894  -1115  -1023   -977      *      * 
   524  -1456  -2281  -1324   -793  -2870  -2351   -949  -2728    403  -2773  -1733    180  -2375    657   3480  -1349  -1370  -2386  -2203  -2167  1368
     -   -149   -500    233     43   -381    399    106   -626    210   -466   -720    275    394     45     96    359    117   -369   -294   -249 
     -     -4  -8920  -9962   -894  -1115  -1023   -977      *      * 
   525   -522     63  -3444  -2998  -1226  -2884  -1677   2096  -2642    284   3534  -2491  -2848  -2240  -1959  -2074  -1408   1192  -1383  -1342  1369
     -   -149   -499    233     43   -380    399    105   -626    210   -466   -721    275    394     45     96    359    118   -369   -295   -249 
     -    -22  -6165  -9962  -2455   -290   -604  -1547      *      * 
   526  -1245  -1694  -1767   -573   -724  -2496  -1179  -1639  -1135  -1908  -1075  -1415  -2510  -1023  -1493   3178  -1339  -1480  -1824  -1759  1379
     -   -149   -500    233     43   -381    399    106   -626    210   -466   -720    275    394     45     96    359    117   -369   -294   -249 
     -     -4  -8952  -9995   -894  -1115   -762  -1286      *      * 
   527  -1514  -1164  -3379  -2929   4029  -2899  -1684   -867  -2587  -1234   -517  -2472  -2865  -2210  -2427  -2084  -1436    382  -1418  -1372  1380
     -   -149   -500    233     43   -381    399    106   -626    210   -466   -720    275    394     45     96    359    117   -369   -294   -249 
     -     -4  -8952  -9995   -894  -1115   -762  -1286      *      * 
   528    856   2388  -3206  -2745  -1301   -998  -1646   -897  -2444   -940   -539  -2377  -2836  -1467  -2351   -589  -1424   2843  -1440  -1397  1381
     -   -149   -500    233     43   -380    398    105   -626    211   -466   -721    276    394     45     96    359    117   -369   -295   -250 
     -    -31  -5643  -9962  -2437   -295   -664  -1439      *      * 
   529  -1425  -2228  -1092   -788  -2777  -2336   -948  -2614   3492  -2685  -1666  -1046  -2363   -167   -845  -1102  -1343  -2289  -2174  -2122  1402
     -   -149   -497    232     43   -381    399    106   -627    210   -466   -721    275    394     45     97    360    117   -368   -293   -250 
     -    -30  -5679  -9962  -3286   -156   -701  -1378      *      * 
   530  -1628  -1837  -2191  -1704  -2144   3377  -1489  -1797  -1369  -2076  -1278  -1776  -2777  -1378  -1148  -1297  -1585  -1640  -2067  -1991  1426
     -   -149   -500    233     43   -381    399    106   -626    210   -466   -720    275    394     45     96    359    117   -369   -294   -249 
     -     -4  -8920  -9962   -894  -1115   -701  -1378      *      * 
   531  -1545  -1242  -3517  -3026   2008  -2970  -1750   -722  -2667  -1010   -556  -2553  -2956  -2291  -2499  -2128  -1472   -624   5444  -1339  1427
     -   -148   -498    233     42   -381    399    105   -625    210   -465   -720    275    393     45     96    360    117   -369   -295   -249 
     -    -51  -6599  -5346  -4282    -76   -701  -1378      *      * 
   532  -2620  -3273  -3151  -3442  -5478   3721  -3802  -5384  -2580  -5443  -4646  -3226  -1609  -3625  -2629  -2786  -3019  -4324  -5333  -5162  1472
     -   -149   -500    233     43   -381    399    106   -626    210   -466   -720    275    394     45     96    359    117   -369   -294   -249 
     -    -50  -4907  -9910   -308  -2381   -548  -1661      *      * 
   533   1692   -909     70    884  -1980  -2255   -897  -2736    110  -2747  -1733   -317   2067    675  -1041   -454  -1254  -1356  -2392  -2154  1474
     -   -149   -500    233     43   -381    399    106   -626    210   -466   -720    275    394     45     96    359    117   -369   -294   -249 
     -     -4  -8903  -9945   -894  -1115   -701  -1378      *      * 
   534    167   2749   1791   1923  -2903  -1717   -117  -2742    -15  -2751   -539   -927  -2308   -112   -739   -643    127  -2348  -2393  -2155  1475
     -   -149   -500    233     43   -381    399    106   -626    210   -466   -720    275    394     45     96    359    117   -369   -294   -249 
     -    -24  -8903  -6142   -894  -1115   -701  -1378      *      * 
   535  -1543  -1153  -3379  -2888  -1235  -2945  -1699   -378  -2529   -961   -577  -2476  -2932  -2198  -2411  -2098  -1470   -844  -1487   4431  1476
     -   -149   -500    233     43   -381    399    106   -626    210   -466   -720    275    394     45     96    359    117   -369   -294   -249 
     -    -23  -8883  -6181   -894  -1115   -864  -1151      *      * 
   536  -1305  -2318  -1175   -648  -2793   -647   2127  -2608   -436  -2648  -1657   -864   2041   -503   1716   1181    199  -2244  -2333  -2102  1477
     -   -148   -496    232     44   -381    398    105   -627    210   -465   -718    274    395     45     97    359    116   -369   -293   -250 
     -   -139  -3458  -9907  -2723   -237   -539  -1681      *      * 
   537  -3535  -4146  -3715  -3183  -5401  -3976  -2555  -4969  -1245  -4643  -3995    -32  -2108  -2177   4058  -3520  -3492  -4561  -4399  -4300  1514
     -   -149   -500    233     43   -381    399    106   -626    210   -466   -720    275    394     45     96    359    117   -369   -294   -249 
     -     -4  -8903  -9945   -894  -1115   -701  -1378      *      * 
   538   -805  -3316  -2594  -1976  -3880  -3246  -1816  -3464   -889  -1198  -2670  -2098    511   4022    227  -2383  -2344  -3147  -3576  -3184  1515
     -   -149   -500    233     43   -381    399    106   -626    210   -466   -720    275    394     45     96    359    117   -369   -294   -249 
     -     -4  -8903  -9945   -894  -1115   -701  -1378      *      * 
   539  -1398  -2408   1382   -282   1485  -1845     28   -663     19  -2354    801  -1153  -2546   -763  -1285    873   1886   -760  -2696  -2126  1516
     -   -149   -500    233     43   -381    399    106   -626    210   -466   -720    275    394     45     96    359    117   -369   -294   -249 
     -     -4  -8903  -9945   -894  -1115   -701  -1378      *      * 
   540  -3271   -660  -5974  -5669  -3507  -5798  -5922   2909  -5647  -2261  -2188  -5479  -5555  -5632  -5836  -5185  -3268   2951  -5294  -4743  1517
     -   -149   -500    233     43   -381    399    106   -626    210   -466   -720    275    394     45     96    359    117   -369   -294   -249 
     -     -4  -8903  -9945   -894  -1115   -701  -1378      *      * 
   541   -521  -2378  -1071   -961   -164  -2476    600  -2176    940  -2325  -1521  -1223  -2567   -800  -1317    282   2928   -566  -2679  -2119  1518
     -   -149   -500    233     43   -381    399    106   -626    210   -466   -720    275    394     45     96    359    117   -369   -294   -249 
     -     -4  -8903  -9945   -894  -1115   -701  -1378      *      * 
   542  -1507  -3751      0   1439  -4034  -2748   -422  -3825  -1456  -3752  -2882    102  -3025    548  -2043   2882  -2137  -3358  -3927  -3157  1519
     -   -149   -500    233     43   -381    399    106   -626    210   -466   -720    275    394     45     96    359    117   -369   -294   -249 
     -     -4  -8903  -9945   -894  -1115   -701  -1378      *      * 
   543  -1816   3905  -4075  -3537  -1878  -3152   -912  -1398  -3058   -627   -150  -2996  -3403  -2815  -2946  -2323   3124  -1319  -2429  -2054  1520
     -   -149   -500    233     43   -381    399    106   -626    210   -466   -720    275    394     45     96    359    117   -369   -294   -249 
     -     -4  -8903  -9945   -894  -1115   -701  -1378      *      * 
   544  -3931   1363  -6029  -6378  -6216  -4376  -5570  -6530  -6279  -6518  -5937  -5314   4240  -5986  -5857  -4209  -4379  -5541  -5649  -6250  1521
     -   -149   -500    233     43   -381    399    106   -626    210   -466   -720    275    394     45     96    359    117   -369   -294   -249 
     -     -4  -8903  -9945   -894  -1115   -701  -1378      *      * 
   545  -2404   5440  -5114  -4728  -3099  -3593  -3708  -1414  -3666  -1905  -2228  -3854  -4082  -3846   -977  -2913  -2626    862  -3872  -3471  1522
     -   -149   -500    233     43   -381    399    106   -626    210   -466   -720    275    394     45     96    359    117   -369   -294   -249 
     -     -4  -8903  -9945   -894  -1115   -701  -1378      *      * 
   546  -6021  -5127  -6282  -6576  -2714  -5512  -3974  -5584  -6225  -2872  -5006  -5783  -5844  -5823  -5788  -6133  -6131  -5771   6260  -2297  1523
     -   -149   -500    233     43   -381    399    106   -626    210   -466   -720    275    394     45     96    359    117   -369   -294   -249 
     -     -4  -8903  -9945   -894  -1115   -701  -1378      *      * 
   547  -3305  -2836  -2536  -5464  -2776  -5574  -4990   3128  -5315   1848  -1566  -5234  -5285  -4941  -5262  -4864  -3272    733  -4307  -4051  1524
     -   -149   -500    233     43   -381    399    106   -626    210   -466   -720    275    394     45     96    359    117   -369   -294   -249 
     -     -4  -8903  -9945   -894  -1115   -701  -1378      *      * 
   548  -3210  -4576  -1348   3751  -5431  -3249  -2726  -5368  -2703  -5231  -4593  -2028  -3821  -2417  -1853   -598  -3364  -4740  -5293  -4479  1525
     -   -149   -500    233     43   -381    399    106   -626    210   -466   -720    275    394     45     96    359    117   -369   -294   -249 
     -     -4  -8903  -9945   -894  -1115   -701  -1378      *      * 
   549  -2471  -2492  -5370  -4866  -2517  -2712  -4003   2536  -4605   1863    249  -4504  -4722  -4252  -4492  -4041  -2825   1838  -3629  -3316  1526
     -   -149   -500    233     43   -381    399    106   -626    210   -466   -720    275    394     45     96    359    117   -369   -294   -249 
     -     -5  -8903  -9789   -894  -1115   -701  -1378      *      * 
   550  -2472  -2837  -3323  -2422  -2990  -3508   4196    572   1058    830  -1998  -2403  -3515  -1552    764  -2637  -1573  -2373  -3024  -2712  1527
     -   -149   -500    233     43   -381    399    106   -626    210   -466   -720    275    394     45     96    359    117   -369   -294   -249 
     -     -4  -8902  -9945   -894  -1115   -700  -1379      *      * 
   551  -4258  -3717  -6603  -6015   1588  -6255  -4830    987  -5765   2914   -745  -5937  -2365  -4646  -5291  -5547  -4113  -2159  -3597  -3614  1528
     -   -149   -500    233     43   -381    399    106   -626    210   -466   -720    275    394     45     96    359    117   -369   -294   -249 
     -     -5  -8864  -9906   -894  -1115   -701  -1378      *      * 
   552  -1293    418  -2741  -2380  -3935  -1123   3617  -3642  -2333  -3786  -2926   3330  -3197  -2216  -2704   -534   -142  -3009  -4055  -3584  1529
     -   -149   -500    233     43   -381    399    106   -626    210   -466   -720    275    394     45     96    359    117   -369   -294   -249 
     -     -5  -8845  -9887   -894  -1115   -701  -1378      *      * 
   553  -1329  -2780     -4    277  -3092   2085   -965   -833   -550  -2792  -1872    962   -386   -509   1327    -33   -663   -715  -2969  -2292  1530
     -   -149   -500    233     43   -381    399    106   -626    210   -466   -720    275    394     45     96    359    117   -369   -294   -249 
     -     -5  -8810  -9852   -894  -1115   -701  -1378      *      * 
   554   1537  -2787  -1904  -1489  -3570  -2657   1292  -3263  -1251  -3304  -2453   -960   3184  -1326    264   -590  -1825  -2799  -3517  -2965  1531
     -   -149   -500    233     43   -381    399    106   -626    210   -466   -720    275    394     45     96    359    117   -369   -294   -249 
     -     -5  -8669  -9711   -894  -1115   -701  -1378      *      * 
   555   -310  -1322  -3219  -2612    182  -2879  -1698   -822  -2267   2486   -509  -2335  -1766   -154     77  -1941  -1341   -740  -1737   1146  1532
     -   -149   -500    233     43   -381    399    106   -626    210   -466   -720    275    394     45     96    359    117   -369   -294   -249 
     -     -6  -8580  -9622   -894  -1115   -701  -1378      *      * 
   556    -79  -2686   1092   -537  -3003  -2203    292  -2739    299   -934  -1780   -842  -2302   3420   -430  -1132  -1186  -2307  -2862  -2198  1533
     -   -149   -500    233     43   -381    399    106   -626    210   -466   -720    275    394     45     96    359    117   -369   -294   -249 
     -     -6  -8580  -9622   -894  -1115   -701  -1378      *      * 
   557  -1675  -1504  -3770   -548   1111  -3163  -1705  -1008  -2824   1009   -702  -2686  -3204  -2435  -2667   -693  -1614   -598   4839   1470  1534
     -   -149   -500    233     43   -381    399    106   -626    210   -466   -720    275    394     45     96    359    117   -369   -294   -249 
     -     -6  -8524  -9566   -894  -1115   -701  -1378      *      * 
   558  -1812  -2432  -5076  -4452    565  -4418  -3201    318  -4096   2682   2454  -4071  -4191  -3447  -3807  -3553  -2648  -1415  -2627    550  1535
     -   -149   -500    233     43   -381    399    106   -626    210   -466   -720    275    394     45     96    359    117   -369   -294   -249 
     -     -6  -8524  -9566   -894  -1115   -701  -1378      *      * 
   559  -4063  -4873   4135  -2435  -5898  -1983  -3551  -6254  -4064  -6009  -5565  -2792  -4350  -3364  -4801  -3853  -4256  -5622  -5360  -5192  1536
     -   -149   -500    233     43   -381    399    106   -626    210   -466   -720    275    394     45     96    359    117   -369   -294   -249 
     -     -6  -8524  -9566   -894  -1115   -701  -1378      *      * 
   560    264  -2625  -1015   1167  -2953  -2133   -779  -2696   2571  -2637  -1716   -769  -2225    846    364   -189     23  -2252  -2798  -2128  1537
     -   -149   -500    233     43   -381    399    106   -626    210   -466   -720    275    394     45     96    359    117   -369   -294   -249 
     -     -6  -8524  -9566   -894  -1115   -701  -1378      *      * 
   561  -1591  -1414  -3749  -3154  -1432  -2032  -2071    937   -354  -1212   -645  -2750  -3215  -2471  -2618  -2272  -1539   3182  -1998    667  1538
     -   -149   -500    233     43   -381    399    106   -626    210   -466   -720    275    394     45     96    359    117   -369   -294   -249 
     -     -6  -8524  -9566   -894  -1115   -701  -1378      *      * 
   562  -1511   1212  -3844  -3211    429  -3070  -1931   -664  -2813   2558   1244  -2713  -3092  -2409  -2608  -2159    -93   -388  -1747    694  1539
     -   -149   -500    233     43   -381    399    106   -626    210   -466   -720    275    394     45     96    359    117   -369   -294   -249 
     -    -78  -8524  -4320   -894  -1115   -701  -1378      *      * 
   563  -1078  -2488   -950   -400  -2785  -2060   2316  -2161    447  -2492  -1144    325   -640    951    333   -970   2400  -1670  -2684    213  1540
     -   -149   -500    233     43   -381    399    106   -626    210   -466   -720    275    394     45     96    359    117   -369   -294   -249 
     -     -6  -8452  -9494   -894  -1115   -488  -1801      *      * 
   564    -28  -2604    672   -499  -2903  -2156   -834  -2634   -421  -2611  -1710   -805  -2263   3446    208  -1093    158  -2217  -2804    177  1541
     -   -149   -500    233     43   -381    399    106   -626    210   -466   -720    275    394     45     96    359    117   -369   -294   -249 
     -     -6  -8524  -9566   -894  -1115   -701  -1378      *      * 
   565  -2075  -1842  -4395  -3773  -1341  -3690  -2540   1084  -3395    601   4418  -3328  -3628  -2925  -3178  -2797    -89   -916  -2225    674  1542
     -   -149   -500    233     43   -381    399    106   -626    210   -466   -720    275    394     45     96    359    117   -369   -294   -249 
     -    -34  -8502  -5601   -894  -1115   -701  -1378      *      * 
   566  -1467  -2869   -962    210  -3262   2474  -1096  -3006   -717  -2966  -2078   1040   1422   -663    280  -1345    -84  -2560  -3146  -2467  1543
     -   -149   -500    233     43   -381    399    106   -626    210   -466   -720    275    394     45     96    359    117   -369   -294   -249 
     -     -6  -8474  -9516   -894  -1115   -881  -1130      *      * 
   567   -603  -1605  -1793  -1231  -1650  -2402  -1151    759  -1072   -407   -180   1315  -2483   -974     69   2403  -1118  -1067  -2000  -1555  1544
     -   -149   -500    233     43   -381    399    106   -626    210   -466   -720    275    394     45     96    359    117   -369   -294   -249 
     -     -6  -8474  -9516   -894  -1115   -881  -1130      *      * 
   568    381    905    479    322  -2749  -2077    917  -2473   -339  -2466  -1567   -729   2743   -296    158   -989   -178  -1357  -2674  -2016  1545
     -   -149   -500    233     43   -381    399    106   -626    210   -466   -720    275    394     45     96    359    117   -369   -294   -249 
     -     -6  -8474  -9516   -894  -1115   -881  -1130      *      * 
   569  -1084  -2481     50   -413    633     93   2408  -2499   -325  -1551  -1578    656    -99   -283   1042   1168   -780  -2086  -2683    199  1546
     -   -149   -500    233     43   -381    399    106   -626    210   -466   -720    275    394     45     96    359    117   -369   -294   -249 
     -     -6  -8474  -9516   -894  -1115   -881  -1130      *      * 
   570   -452  -2156    165    161  -2328  -2158   -840    670   -509    420  -1286   1686   1169    541   -978   -773  -1046    378  -2436  -1857  1547
     -   -149   -500    233     43   -381    399    106   -626    210   -466   -720    275    394     45     96    359    117   -369   -294   -249 
     -     -6  -8474  -9516   -894  -1115   -599  -1558      *      * 
   571    302  -2552   -955    846  -2865   -623   1218  -2609    -51  -2565   -232   -716   2134    267   1594   -745   -784  -1429  -2741  -2063  1548
     -   -149   -500    233     43   -381    399    106   -626    210   -466   -720    275    394     45     96    359    117   -369   -294   -249 
     -     -6  -8471  -9513   -894  -1115   -701  -1378      *      * 
   572    -19   3720  -2972   -394    308  -1748  -1523   2156   -372   -256   -348  -2125  -1335  -1811  -2086  -1317  -1153   -569  -1596  -1237  1549
     -   -149   -500    233     43   -381    399    106   -626    210   -466   -720    275    394     45     96    359    117   -369   -294   -249 
     -   -171  -8453  -3200   -894  -1115   -701  -1378      *      * 
   573   -390  -2258   -346   -368  -2516   -232   -663  -1333   -279  -1563  -1380   -662    -62   1272   -771   2406   -776  -1359  -2500  -1866  1550
     -   -149   -500    233     43   -381    399    106   -626    210   -466   -720    275    394     45     96    359    117   -369   -294   -249 
     -     -7  -8289  -9331   -894  -1115  -1480   -641      *      * 
   574   -401  -2249   -400   -109  -2493  -1153   -693  -1358   -322  -2239   1621   1192  -2106   -269   -812   2419   -797  -1833  -2499  -1872  1551
     -   -149   -500    233     43   -381    399    106   -626    210   -466   -720    275    394     45     96    359    117   -369   -294   -249 
     -     -8  -8141  -9183   -894  -1115  -1480   -641      *      * 
   575   -945  -1631  -1254    414  -1716  -2083   1089  -1319    337  -1541   2984   -918  -1426   -503   -973     46   -884   1871  -1975  -1479  1552
     -   -149   -500    233     43   -381    399    106   -626    210   -466   -720    275    394     45     96    359    117   -369   -294   -249 
     -     -8  -8115  -9158   -894  -1115   -366  -2157      *      * 
   576  -1020  -2460    810    388  -2765   -386   -655  -2507   -252  -2471    478    585  -2082   -203   -474   2410   -962  -1308  -2654  -1977  1553
     -      *      *      *      *      *      *      *      *      *      *      *      *      *      *      *      *      *      *      *      * 
     -      *      *      *      *      *      *      *      *      0 
//
