# Supplementary material for: Emergence, development and diversification of the TGF-β signalling pathway within the animal kingdom
Source: BMC Evol Biol. 2009 Feb 3;9:28. doi: 10.1186/1471-2148-9-28 (PMC2657120; doi:10.1186/1471-2148-9-28)
Supplement: Additional file 5 — Sequences. All sequences and alignments are provided in the supplementary archive. [file 1471-2148-9-28-S5.zip › sequences/hmm_models/home_made/README]

MODEL NAME    - sequences used to build the model

Co-Smad_ls.hmm  - all bilaterian Co-Smads 
I-Smad_ls.hmm   - all bilaterian I-Smads
R-Smad_ls.hmm   - all bilaterian R-Smads
Smad_ls.hmm     - all bilaterian Smads
X-Smad_ls.hmm   - composite hmm set designed to classify a new Smad

USAGE:
hmmpfam Smad_ls.hmm protein_sequences.fasta
