# Supplementary material for: Emergence, development and diversification of the TGF-β signalling pathway within the animal kingdom
Source: BMC Evol Biol. 2009 Feb 3;9:28. doi: 10.1186/1471-2148-9-28 (PMC2657120; doi:10.1186/1471-2148-9-28)
Supplement: Additional file 5 — Sequences. All sequences and alignments are provided in the supplementary archive. [file 1471-2148-9-28-S5.zip › sequences/hmm_models/MH1_ls.hmm]

HMMER2.0  [2.3.1]
NAME  MH1
ACC   PF03165.7
DESC  MH1 domain
LENG  120
ALPH  Amino
RF    no
CS    no
MAP   yes
COM   hmmbuild -F HMM_ls.ann SEED.ann
COM   hmmcalibrate --seed 0 HMM_ls.ann
NSEQ  19
DATE  Sun Apr 29 16:43:57 2007
CKSUM 7142
GA    2.1 2.1
TC    10.4 10.4
NC    -2.7 -2.7
XT      -8455     -4  -1000  -1000  -8455     -4  -8455     -4 
NULT      -4  -8455
NULE     595  -1558     85    338   -294    453  -1158    197    249    902  -1085   -142    -21   -313     45    531    201    384  -1998   -644 
EVD   -65.859467   0.230055
HMM        A      C      D      E      F      G      H      I      K      L      M      N      P      Q      R      S      T      V      W      Y    
         m->m   m->i   m->d   i->m   i->i   d->m   d->d   b->m   m->e
         -170      *  -3168
     1   -164  -2343   -785   2419  -2722    490   -625  -2463   -222  -2431  -1519   -583  -2026   -176    351    516    534  -2018  -2615  -1945     2
     -   -149   -500    233     43   -381    399    106   -626    210   -466   -720    275    394     45     96    359    117   -369   -294   -249 
     -     -8  -8137  -9179   -894  -1115   -701  -1378   -170      * 
     2    323  -2347    176    486  -2666  -1853   -511     75   2181  -2362  -1437    357   -148    662    192   -759     74  -1968  -2531  -1850     3
     -   -149   -500    233     43   -381    399    106   -626    210   -466   -720    275    394     45     96    359    117   -369   -294   -249 
     -     -8  -8137  -9179   -894  -1115   -701  -1378      *      * 
     3  -1251  -2037    -46   1350   2065  -2318   -825  -1797   -768  -1914  -1197  -1086  -2400   -688    580  -1274  -1189  -1581   3858   1269     4
     -   -149   -500    233     43   -381    399    106   -626    210   -466   -720    275    394     45     96    359    117   -369   -294   -249 
     -     -8  -8137  -9179   -894  -1115   -701  -1378      *      * 
     4   1057   1843   -325  -2030    727  -2532  -1352   -614   1004   1005   -290  -1879  -2591  -1547  -1860   -471  -1036    187   2149  -1165     5
     -   -149   -500    233     43   -381    399    106   -626    210   -466   -720    275    394     45     96    359    117   -369   -294   -249 
     -     -7  -8312  -9354   -894  -1115   -701  -1378      *      * 
     5    142  -2548   -977   1737  -2886  -2072   -693  -2616   1789  -2551  -1640   -710  -2159   1345   1409   -995  -1044   -367  -2703  -2055     6
     -   -149   -500    233     43   -381    399    106   -626    210   -466   -720    275    394     45     96    359    117   -369   -294   -249 
     -     -7  -8312  -9354   -894  -1115   -701  -1378      *      * 
     6    922  -2505  -1062    528  -2819  -2126   -739  -2522   2665   -504  -1609   -779  -2211   -294    245  -1058   -152  -2126  -2673  -2055     7
     -   -149   -500    233     43   -381    399    106   -626    210   -466   -720    275    394     45     96    359    117   -369   -294   -249 
     -     -7  -8312  -9354   -894  -1115   -701  -1378      *      * 
     7   2006  -1637    296   -893  -1704  -2211   -933  -1297    493   -143   -803  -1087  -2292   -680  -1159     15   -980    275   2603  -1520     8
     -   -149   -500    233     43   -381    399    106   -626    210   -466   -720    275    394     45     96    359    117   -369   -294   -249 
     -     -7  -8312  -9354   -894  -1115   -701  -1378      *      * 
     8   1221   1365  -3716  -3103    767  -2968  -1886   1697  -2722   -972   -391  -2613  -3008  -2364  -2546  -2066    907   1955  -1748  -1399     9
     -   -149   -500    233     43   -381    399    106   -626    210   -466   -720    275    394     45     96    359    117   -369   -294   -249 
     -     -7  -8312  -9354   -894  -1115   -701  -1378      *      * 
     9   -984  -2455    502   1692  -2775  -1957   1523  -2525   1027  -2470  -1544   -593  -2051   -157    450    937    413  -2076  -2638    771    10
     -   -149   -500    233     43   -381    399    106   -626    210   -466   -720    275    394     45     96    359    117   -369   -294   -249 
     -     -7  -8312  -9354   -894  -1115   -701  -1378      *      * 
    10   1188    930  -1424   -879    365  -2154  -1008  -1732   -755  -1927  -1152    747  -2307   -688   1549   1792  -1055  -1479  -2323  -1808    11
     -   -149   -500    233     43   -381    399    106   -626    210   -466   -720    275    394     45     96    359    117   -369   -294   -249 
     -     -7  -8312  -9354   -894  -1115   -701  -1378      *      * 
    11  -3545  -2996  -6017  -5502  -1639  -5761  -4710    523  -5317   3003   -411  -5466  -5040  -4343  -4955  -5104  -3443    697  -3417  -3526    12
     -   -149   -500    233     43   -381    399    106   -626    210   -466   -720    275    394     45     96    359    117   -369   -294   -249 
     -     -7  -8312  -9354   -894  -1115   -701  -1378      *      * 
    12  -3360  -2864  -5804  -5265  -1598  -5443  -4365   -525  -5033   2180   2268  -5133  -4860  -4158  -4700  -4722  -3263   2514  -3271  -3323    13
     -   -149   -500    233     43   -381    399    106   -626    210   -466   -720    275    394     45     96    359    117   -369   -294   -249 
     -     -7  -8312  -9354   -894  -1115   -701  -1378      *      * 
    13    -62  -2555  -1230   -854  -3306   -252  -1189  -3039   3130  -3007  -2116    608  -2463   -763  -1158    261  -1384  -2525  -3169  -2551    14
     -   -149   -500    233     43   -381    399    106   -626    210   -466   -720    275    394     45     96    359    117   -369   -294   -249 
     -     -7  -8312  -9354   -894  -1115   -701  -1378      *      * 
    14  -3307  -3888  -4284  -2604  -4854  -3755  -1531  -4073   3272  -3667  -3022  -2417  -3655   1013   2326  -3171  -2922  -3873  -3469  -3435    15
     -   -149   -500    233     43   -381    399    106   -626    210   -466   -720    275    394     45     96    359    117   -369   -294   -249 
     -     -7  -8312  -9354   -894  -1115   -701  -1378      *      * 
    15  -2507  -2175  -4833  -4258  -1600  -4323  -3265   1150    -67   2710   -510  -3937  -4135  -3438  -3692  -3486  -2441    748  -2804  -2613    16
     -   -149   -500    233     43   -381    399    106   -626    210   -466   -720    275    394     45     96    359    117   -369   -294   -249 
     -     -7  -8312  -9354   -894  -1115   -701  -1378      *      * 
    16     25  -3304  -2903  -1924  -3931  -3215  -1375   -575   3470  -3218  -2500  -1944  -3224   -962    831  -2410  -2286  -3098  -3222  -2979    17
     -   -149   -500    233     43   -381    399    106   -626    210   -466   -720    275    394     45     96    359    117   -369   -294   -249 
     -     -7  -8312  -9354   -894  -1115   -701  -1378      *      * 
    17  -1157  -2641    777   1743  -2961  -2055   -755  -2714   2323  -2651  -1736    216     90   -303    544  -1025  -1099  -2264  -2814  -2127    18
     -   -149   -500    233     43   -381    399    106   -626    210   -466   -720    275    394     45     96    359    117   -369   -294   -249 
     -     -7  -8312  -9354   -894  -1115   -701  -1378      *      * 
    18  -1020  -2488    907   -312  -2812   -761    789  -2559   2513  -2501  -1578    279  -2080    701   1013   -899   -168  -2112  -2664  -1988    19
     -   -149   -500    233     43   -381    399    106   -626    210   -466   -720    275    394     45     96    359    117   -369   -294   -249 
     -   -382  -8312  -2125   -894  -1115   -701  -1378      *      * 
    19   -779  -2137   -674   -124  -2413  -1771   1656    712   1328   -488  -1238   1034  -1862    792    363    457    273  -1735  -2346  -1694    20
     -   -149   -496    232     43   -381    399    105   -627    211   -466   -721    277    394     47     97    359    117   -370   -295   -250 
     -  -1191  -1939  -1731  -1006   -994   -861  -1154      *      * 
    20   -673  -2136   1127    793  -2450    695   -303   -321    107  -2149  -1228    759  -1734   1746   -402    175    218  -1754  -2322  -1640    24
     -   -149   -500    233     43   -381    399    106   -626    210   -466   -720    275    394     45     96    359    117   -369   -294   -249 
     -    -10  -7703  -8745   -894  -1115  -1246   -790      *      * 
    21    362   1761   1052    927  -2500  -1748   -409  -2237      3  -2205  -1291   -390  -1841   2135    247   -657    201  -1809  -2391    643    25
     -   -149   -500    233     43   -381    399    106   -626    210   -466   -720    275    394     45     96    359    117   -369   -294   -249 
     -     -9  -7933  -8975   -894  -1115   -253  -2638      *      * 
    22  -1216  -1178  -2866  -2247    817  -2664  -1465   -646    -78   2185    880  -2047  -2712  -1676   1002  -1722    288   -584  -1605  -1251    26
     -   -149   -500    233     43   -381    399    106   -626    210   -466   -720    275    394     45     96    359    117   -369   -294   -249 
     -     -7  -8312  -9354   -894  -1115   -701  -1378      *      * 
    23  -1419   1117   1900   2566  -3247  -2166    780  -3018   -675  -2955  -2060    767  -2370    650  -1223  -1262  -1377  -2562  -3129  -2401    27
     -   -149   -500    233     43   -381    399    106   -626    210   -466   -720    275    394     45     96    359    117   -369   -294   -249 
     -     -7  -8312  -9354   -894  -1115   -701  -1378      *      * 
    24    942  -2435   1292   1555  -2745   -687   -626  -2488   -212  -1150  -1528    898  -2058   -170   -718    297   -105   -525  -2626  -1949    28
     -   -149   -500    233     43   -381    399    106   -626    210   -466   -720    275    394     45     96    359    117   -369   -294   -249 
     -     -7  -8312  -9354   -894  -1115   -701  -1378      *      * 
    25  -3763  -3211  -6077  -5525   2159  -5753  -4188   -878  -5280   2813   -267  -5399  -4986  -4157  -4808  -5058  -3623    249  -2990  -2832    29
     -   -149   -500    233     43   -381    399    106   -626    210   -466   -720    275    394     45     96    359    117   -369   -294   -249 
     -     -7  -8312  -9354   -894  -1115   -701  -1378      *      * 
    26  -1481  -1323  -3518   1834  -1174  -3043  -1905   1690  -2592   1470   -339  -2577  -3060  -2263  -2507  -2126  -1421    491  -1816   1073    30
     -   -149   -500    233     43   -381    399    106   -626    210   -466   -720    275    394     45     96    359    117   -369   -294   -249 
     -     -7  -8312  -9354   -894  -1115   -701  -1378      *      * 
    27     28    807   1002    721   -434  -1962   -622  -2460    291     29  -1510   -604  -2055   1435    965     37    518  -2029  -2609  -1936    31
     -   -149   -500    233     43   -381    399    106   -626    210   -466   -720    275    394     45     96    359    117   -369   -294   -249 
     -     -7  -8312  -9354   -894  -1115   -701  -1378      *      * 
    28   3280  -1940  -4401  -4477  -3832  -2376  -3673  -2563  -4179  -3557  -2919  -3049  -3128  -3771  -3964  -1726    276    664  -4295  -4097    32
     -   -149   -500    233     43   -381    399    106   -626    210   -466   -720    275    394     45     96    359    117   -369   -294   -249 
     -     -7  -8312  -9354   -894  -1115   -701  -1378      *      * 
    29  -2827  -2322  -5480  -5123  -2602  -5280  -5026   1920  -5049    851  -1335  -4938  -4973  -4823  -5111  -4630  -2807   3094  -4290  -3936    33
     -   -149   -500    233     43   -381    399    106   -626    210   -466   -720    275    394     45     96    359    117   -369   -294   -249 
     -    -92  -8312  -4088   -894  -1115   -701  -1378      *      * 
    30   -170  -1864  -1107   1487  -1997  -2046   -738    245    596   -654   1173   -807  -2132   -384     47    255   1344   -402  -2172  -1627    34
     -   -149   -500    233     43   -381    399    106   -626    210   -466   -720    275    394     45     96    359    117   -369   -294   -249 
     -   -438  -8227  -1952   -894  -1115  -1129   -881      *      * 
    31   -876   3231  -3788  -3818  -3654  -1789  -3113  -3335  -3526  -3653  -2794  -2452  -2559  -3147  -3372   2850   1657  -2402  -3938  -3766    35
     -   -149   -500    233     43   -381    399    106   -626    210   -466   -720    275    394     45     96    359    117   -369   -294   -249 
     -    -10  -7799  -8841   -894  -1115   -435  -1942      *      * 
    32  -1846  -3069  -1831  -1129  -3579  -2674  -1028  -3176   1683  -2998  -2175   1887   -469   2322   2181  -1721  -1708  -2804  -3016  -2585    36
     -   -149   -500    233     43   -381    399    106   -626    210   -466   -720    275    394     45     96    359    117   -369   -294   -249 
     -   -258  -8227  -2638   -894  -1115   -486  -1806      *      * 
    33  -1440  -2159  -1566  -1433  -2866   3051  -1668  -2548  -1356   -162  -1979  -1532     19    937  -1642  -1541  -1580  -2193  -3056  -2570    37
     -   -149   -500    233     43   -381    399    106   -626    210   -466   -720    275    394     45     96    359    117   -369   -294   -249 
     -     -8  -8078  -9120   -894  -1115   -325  -2308      *      * 
    34    311    805   1423   -286  -2764    981   -619  -2511    918  -2462  -1538    755  -2052    576   -709     39    793  -2067  -2634  -1953    38
     -   -149   -500    233     43   -381    399    106   -626    210   -466   -720    275    394     45     96    359    117   -369   -294   -249 
     -     -7  -8312  -9354   -894  -1115   -701  -1378      *      * 
    35    295   1548   -849    443  -2710  -1964    855  -2447    969  -2416  -1503   -607   1335   1411   -717    116    869   -733  -2604  -1933    39
     -   -149   -500    233     43   -381    399    106   -626    210   -466   -720    275    394     45     96    359    117   -369   -294   -249 
     -   -122  -8312  -3678   -894  -1115   -701  -1378      *      * 
    36  -1068  -2479   -934   -373  -2812  -2025   -642  -2534   1065  -2477  -1574    851   2618    653    812   -205   -998  -2109  -2634    389    40
     -   -149   -501    233     43   -382    397    104   -628    210   -467   -722    274    395     46     96    358    126   -367   -296   -251 
     -  -3361  -3623   -284  -3810   -107   -440  -1926      *      * 
    37   -708  -1389   -752   -268   -497  -1585      4  -1187   2050  -1234   -600   -394  -1693    154    342   -718   -624   -999   -862   2508    58
     -   -149   -500    233     43   -381    399    106   -626    210   -466   -720    275    394     45     96    359    117   -369   -294   -249 
     -    -28  -6271  -7313   -894  -1115   -203  -2931      *      * 
    38  -1177  -1902  -1982  -1584  -2805    835  -1703  -2453  -1527   -301  -1856    488  -2568  -1415  -1899   1217   2754  -2030  -3015  -2545    59
     -   -149   -500    233     43   -381    399    106   -626    210   -466   -720    275    394     45     96    359    117   -369   -294   -249 
     -     -7  -8227  -9269   -894  -1115   -486  -1806      *      * 
    39   -307  -2553   -960    205  -2892   1177   -692  -2625   1755  -2558  -1645   -703    573    984   1629   -990  -1042  -2186  -2709  -2057    60
     -   -149   -500    233     43   -381    399    106   -626    210   -466   -720    275    394     45     96    359    117   -369   -294   -249 
     -     -7  -8312  -9354   -894  -1115   -701  -1378      *      * 
    40  -4715   5847  -5769  -6129  -5836  -4500  -5307  -6349  -6148  -6227  -5998  -5619  -5051  -5978  -5654  -5050  -5094  -5816  -5045  -5808    61
     -   -149   -500    233     43   -381    399    106   -626    210   -466   -720    275    394     45     96    359    117   -369   -294   -249 
     -     -7  -8312  -9354   -894  -1115   -701  -1378      *      * 
    41  -2627   2755  -5255  -4870  -2671  -4956  -4565   2433  -4746     96  -1453  -4611  -4758  -4585  -4799  -4251  -2609   2673  -4105  -3667    62
     -   -149   -500    233     43   -381    399    106   -626    210   -466   -720    275    394     45     96    359    117   -369   -294   -249 
     -    -92  -8312  -4088   -894  -1115   -701  -1378      *      * 
    42  -1318  -1165  -3474  -2865  -1046  -2860  -1761   -391  -2509   1309   1273  -2457    380  -2160  -2382  -1950   2394   1117  -1654  -1326    63
     -   -149   -500    233     43   -381    399    106   -626    210   -466   -720    275    394     45     96    359    117   -369   -294   -249 
     -     -7  -8227  -9269   -894  -1115   -486  -1806      *      * 
    43      5  -2139  -5182  -4772  -2528  -4834  -4325   3125  -4616    679  -1340  -4491  -4654  -4401  -4626  -4104  -2564   1747  -3886  -3489    64
     -   -149   -500    233     43   -381    399    106   -626    210   -466   -720    275    394     45     96    359    117   -369   -294   -249 
     -     -7  -8312  -9354   -894  -1115   -701  -1378      *      * 
    44    227  -2213   -978   -437  -2451  -2026   1447  -2137   -344  -2204  -1349   -723   2503   1097   -826    583     59  -1796  -2476    603    65
     -   -151   -499    234     42   -382    399    106   -623    210   -466   -723    276    391     45     95    361    118   -369   -272   -250 
     -  -2268  -3284   -536  -4240    -78   -701  -1378      *      * 
    45    946   -984   -583   -268  -2039   1152   -539  -1724   -303  -1860  -1020   1963  -1448   -192   -723   -201    963  -1205  -2146  -1620    95
     -   -149   -500    233     43   -381    399    106   -626    210   -466   -720    275    394     45     96    359    117   -369   -294   -249 
     -    -22  -6631  -7673   -894  -1115   -500  -1771      *      * 
    46   -145  -2412   -822    779  -2761   -498   -574  -2484    595  -2423  -1523   -586  -2039   -123   2853    265   -937  -2055  -2577  -1939    96
     -   -149   -500    233     43   -381    399    106   -626    210   -466   -720    275    394     45     96    359    117   -369   -294   -249 
     -    -98  -8015  -4012   -894  -1115  -1788   -493      *      * 
    47    -80  -2106   -694   -144  -2384   -527   -444  -2094   1259  -2108  -1221   -441  -1870     -5    341   1750    825  -1708  -2331    806    97
     -   -149   -500    233     43   -381    399    106   -626    210   -466   -720    275    394     45     96    359    117   -369   -294   -249 
     -   -162  -7925  -3288   -894  -1115  -1976   -423      *      * 
    48  -1656  -2090  -1670  -1395  -2029  -2527  -1236  -1649    532   2600  -1197    940  -2709  -1007   -684  -1800  -1603  -1581  -2328  -1893    98
     -   -149   -500    233     43   -381    399    106   -626    210   -466   -720    275    394     45     96    359    117   -369   -294   -249 
     -    -10  -7772  -8815   -894  -1115  -1419   -676      *      * 
    49  -1673  -3246   3208    476  -3486  -2091  -1147    516  -1043  -3234  -2417   1015     33   -760  -1675  -1463  -1669  -2832  -3445  -2648    99
     -   -149   -500    233     43   -381    399    106   -626    210   -466   -720    275    394     45     96    359    117   -369   -294   -249 
     -     -9  -7925  -8967   -894  -1115  -1976   -423      *      * 
    50    193   1653  -3447  -3199  -2675   3015  -2550  -2264  -2941    143  -1857  -2333  -2605  -2637  -2915     98  -1294  -1804  -3064  -2772   100
     -   -149   -500    233     43   -381    399    106   -626    210   -466   -720    275    394     45     96    359    117   -369   -294   -249 
     -     -9  -7925  -8967   -894  -1115  -1976   -423      *      * 
    51  -1433  -2494  -1394   -981  -3312  -2230  -1087  -2977   -334  -2909  -2082   1078     15   -677   3318    328  -1450  -2514  -3007  -2523   101
     -   -149   -500    233     43   -381    399    106   -626    210   -466   -720    275    394     45     96    359    117   -369   -294   -249 
     -     -9  -7925  -8967   -894  -1115  -1976   -423      *      * 
    52   -197  -1386  -3729  -3154   1215  -3051  -2027   -395  -2803   2550    -33  -2728  -3083  -2380  -2643  -2180    508   -557  -1784  -1477   102
     -   -149   -500    233     43   -381    399    106   -626    210   -466   -720    275    394     45     96    359    117   -369   -294   -249 
     -     -9  -7925  -8967   -894  -1115  -1976   -423      *      * 
    53  -2182  -3774   1118   -570  -4239   2239  -1623  -4143  -1745  -4046  -3336   -940  -2780   3248  -2466  -1922  -2269  -3601  -4199  -3307   103
     -   -149   -500    233     43   -381    399    106   -626    210   -466   -720    275    394     45     96    359    117   -369   -294   -249 
     -   -436  -7925  -1963   -894  -1115  -1333   -730      *      * 
    54  -1260  -1117  -2949   -179  -1290  -2864  -1857   1704  -2240   -835   -379  -2289     35  -2033  -2308  -1977  -1223   2814  -1962  -1579   104
     -   -146   -500    233     43   -381    399    105   -627    210   -466   -721    275    395     46     95    359    117   -370   -295   -250 
     -  -2804  -3821   -347  -2780   -227  -1220   -809      *      * 
    55   -216   2897   -368     31  -1370  -1181   -135  -1031    215  -1211   -446   1574  -1408   1498   -139   -271   -234   -747  -1541  -1010   114
     -   -149   -500    233     43   -381    399    106   -626    212   -466   -720    275    394     45     96    359    117   -369   -294   -249 
     -   -848  -1189  -7437   -157  -3273   -420  -1985      *      * 
    56   1694  -2117   -858   -330  -2481  -1868   1846  -2185   -244  -2222  -1346   -609    751    684   -729   1069    538  -1795  -2463  -1835   116
     -   -149   -500    233     43   -381    399    106   -626    210   -466   -720    275    394     45     96    359    117   -369   -294   -249 
     -     -8  -8054  -9096   -894  -1115  -1232   -800      *      * 
    57   -198  -2342   1036   -202  -2648    985   2400  -2388   -142  -1019  -1441   -512  -1973   1782   -649    633   -850  -1957  -2539  -1864   117
     -   -149   -500    233     43   -381    399    106   -626    210   -466   -720    275    394     45     96    359    117   -369   -294   -249 
     -     -8  -8119  -9161   -894  -1115   -949  -1053      *      * 
    58   -245  -2486   -940   -370  -2826  -2023   2010  -2551    885  -2486  -1580   -663  -2108   1778   2303   -151    422  -2120  -2637  -1998   118
     -   -149   -500    233     43   -381    399    106   -626    210   -466   -720    275    394     45     96    359    117   -369   -294   -249 
     -     -7  -8197  -9239   -894  -1115  -1249   -788      *      * 
    59   -996  -1878  -1160   -599   -116   -488   -753  -1641   2787  -1809  -1023   -843   -429   -404     77  -1020   -932    154  -2175    239   119
     -   -149   -500    233     43   -381    399    106   -626    210   -466   -720    275    394     45     96    359    117   -369   -294   -249 
     -     -7  -8197  -9239   -894  -1115  -1249   -788      *      * 
    60    373  -1454  -2203  -1690  -1769   2423  -1470  -1351  -1525   -209   -938  -1649    660  -1379  -1787    378  -1139  -1153   2255  -1741   120
     -   -149   -500    233     43   -381    399    106   -626    210   -466   -720    275    394     45     96    359    117   -369   -294   -249 
     -     -7  -8197  -9239   -894  -1115  -1249   -788      *      * 
    61   -983  -1486  -1494    367    921  -2184   1302  -1118    911   1416   -655  -1103    949   -698  -1151  -1153   -922    -57  -1858  -1397   121
     -   -149   -500    233     43   -381    399    106   -626    210   -466   -720    275    394     45     96    359    117   -369   -294   -249 
     -     -7  -8197  -9239   -894  -1115  -1249   -788      *      * 
    62  -2692  -3027  -4198  -4345  -3608  -3351  -3862  -3418  -4024  -3105   2445  -3758   3995  -4016  -3925  -2974  -3052  -3329  -4098  -3872   122
     -   -149   -500    233     43   -381    399    106   -626    210   -466   -720    275    394     45     96    359    117   -369   -294   -249 
     -   -143  -8197  -3459   -894  -1115   -440  -1926      *      * 
    63  -3039  -3706  -3287  -2266  -4215  -3494   4656  -3891    -79  -3538  -2889  -2182  -3477    463   2144  -2908  -2732  -3667  -3292  -3079   123
     -   -149   -500    233     43   -381    399    106   -626    210   -466   -720    275    394     45     96    359    117   -369   -294   -249 
     -     -7  -8188  -9230   -894  -1115   -428  -1961      *      * 
    64    135  -1449  -3682  -3082  -1464  -3126  -2110   -329  -2551   1113   -601  -2717  -3196  -2402    890  -2247  -1555   2738  -2095  -1754   124
     -   -149   -500    233     43   -381    399    106   -626    210   -466   -720    275    394     45     96    359    117   -369   -294   -249 
     -     -7  -8312  -9354   -894  -1115   -701  -1378      *      * 
    65  -1436  -1235  -3786  -3161    192  -3024  -1904   2633  -2771   1157   -257  -2669  -3041  -2374  -2572  -2119    369    852   2008  -1394   125
     -   -149   -500    233     43   -381    399    106   -626    210   -466   -720    275    394     45     96    359    117   -369   -294   -249 
     -     -7  -8312  -9354   -894  -1115   -701  -1378      *      * 
    66    122  -1116    692  -2591    705  -2733  -1521   -582  -2266   1074   1631  -2241  -2779  -1944  -2191  -1803  -1174   -521  -1449   3099   126
     -   -149   -500    233     43   -381    399    106   -626    210   -466   -720    275    394     45     96    359    117   -369   -294   -249 
     -     -7  -8312  -9354   -894  -1115   -701  -1378      *      * 
    67    568   5141  -4612  -4875  -4543    993  -3929  -4328  -4548  -4603  -3662  -3060  -3065  -4019  -4209    354  -1832  -3114  -4786  -4729   127
     -   -149   -500    233     43   -381    399    106   -626    210   -466   -720    275    394     45     96    359    117   -369   -294   -249 
     -  -2291  -8312   -336   -894  -1115   -701  -1378      *      * 
    68  -1381  -1209  -2557  -2311   -135  -2465  -1616    481  -1883   2614    738  -2183  -2549  -1737  -1849  -2006  -1396    121  -1293   -907   128
     -   -149   -500    233     43   -381    399    106   -626    210   -466   -720    275    394     45     96    359    117   -369   -294   -249 
     -    -33  -6054  -7096   -894  -1115  -3231   -162      *      * 
    69  -1194  -1625  -1445   -916  -2080  -1642   -456  -1959    551  -1881  -1340   -911  -1884   -166   3441  -1238  -1160  -1732  -1756  -1541   129
     -   -149   -500    233     43   -381    399    106   -626    210   -466   -720    275    394     45     96    359    117   -369   -294   -249 
     -    -33  -6054  -7096   -894  -1115  -3231   -162      *      * 
    70   -873  -1558   -331   -257  -1683  -1344   -429  -1734    120  -1672  -1174   -437  -1687   3551    -69   -866   -915  -1508  -1737  -1247   130
     -   -149   -500    233     43   -381    399    106   -626    210   -466   -720    275    394     45     96    359    117   -369   -294   -249 
     -    -33  -6054  -7096   -894  -1115  -2422   -298      *      * 
    71   2079   -543  -2141  -1845  -1286  -1400  -1468    355  -1636   -778   -357  -1413  -1890  -1464  -1739   -671   -480   2008  -1938  -1562   131
     -   -149   -500    233     43   -381    399    106   -626    210   -466   -720    275    394     45     96    359    117   -369   -294   -249 
     -    -24  -6504  -7547   -894  -1115  -3110   -178      *      * 
    72   -816  -1614   2502    -24  -1414  -1472   -541   -960   -485   1172   -674   -308  -1781   -277   -955   -821   -828   -886  -1869  -1244   132
     -   -149   -500    233     43   -381    399    106   -626    210   -466   -720    275    394     45     96    359    117   -369   -294   -249 
     -    -24  -6504  -7547   -894  -1115   -108  -3788      *      * 
    73  -3346  -3904  -4386  -2644  -4885  -3780  -1540  -4092   2366  -3680  -3040  -2443  -3675    356   3434  -3211  -2952  -3897  -3476  -3452   133
     -   -149   -500    233     43   -381    399    106   -626    210   -466   -720    275    394     45     96    359    117   -369   -294   -249 
     -     -7  -8312  -9354   -894  -1115   -701  -1378      *      * 
    74     10  -2130  -5036  -4553  -2070  -4563  -3782    735  -4318   2213   -943  -4227  -4395  -3944  -4215  -3778  -2488   2325  -3321  -3039   134
     -   -149   -500    233     43   -381    399    106   -626    210   -466   -720    275    394     45     96    359    117   -369   -294   -249 
     -     -7  -8312  -9354   -894  -1115   -701  -1378      *      * 
    75  -4995  -3926  -5392  -5740   3211  -5269  -1465  -3877  -5294  -3191  -3282  -3886  -5125  -4024  -4661  -4518  -4846  -4036   5286   1361   135
     -   -149   -500    233     43   -381    399    106   -626    210   -466   -720    275    394     45     96    359    117   -369   -294   -249 
     -     -7  -8312  -9354   -894  -1115   -701  -1378      *      * 
    76  -4006  -3964  -4788  -4140    985  -4276  -2570  -4187  -2141  -3718  -3547  -3745  -4500  -2940   4026  -4066  -3976  -4192  -2623  -1682   136
     -   -149   -500    233     43   -381    399    106   -626    210   -466   -720    275    394     45     96    359    117   -369   -294   -249 
     -     -7  -8312  -9354   -894  -1115   -701  -1378      *      * 
    77  -4478  -3663  -5438  -5567   1912  -5237  -1736  -2619  -5142    507  -1972  -4042  -5014  -3989  -4584  -4493  -4346  -3112   5636    176   137
     -   -149   -500    233     43   -381    399    106   -626    210   -466   -720    275    394     45     96    359    117   -369   -294   -249 
     -   -183  -8312  -3107   -894  -1115   -701  -1378      *      * 
    78  -2210  -2993  -1964  -1918  -4218  -2756  -1991  -4008  -1109  -3897  -3182    472   3799  -1654    888  -2232  -2355  -3449  -3812  -3466   138
     -   -149   -500    233     43   -381    399    106   -626    210   -466   -720    275    394     45     96    359    117   -369   -294   -249 
     -     -8  -8137  -9179   -894  -1115   -372  -2136      *      * 
    79  -2345  -4074   3398   1537  -4296  -2512  -1711  -4127   -129  -4049  -3291  -1111  -2958  -1349  -2443  -2070  -2371    106  -4245  -3355   139
     -   -149   -500    233     43   -381    399    106   -626    210   -466   -720    275    394     45     96    359    117   -369   -294   -249 
     -     -7  -8312  -9354   -894  -1115   -701  -1378      *      * 
    80  -3670  -3115  -6090  -5523  -1512  -5805  -4589   1285  -5312   2879   1416  -5506  -5013  -4234  -4879  -5125  -3540    -20  -3279  -3435   140
     -   -149   -500    233     43   -381    399    106   -626    210   -466   -720    275    394     45     96    359    117   -369   -294   -249 
     -    -82  -8312  -4267   -894  -1115   -701  -1378      *      * 
    81   -989  -2084  -1016   -460  -2276  -2026   1980  -1937   -320  -2040  -1211   -734  -2113   2228   1359    368    315    535   1957  -1762   141
     -   -149   -500    233     43   -381    399    106   -626    210   -466   -720    275    394     45     96    359    117   -369   -294   -249 
     -    -74  -8237  -4413   -894  -1115   -504  -1761      *      * 
    82   -968  -2137   -949   -400  -2347  -1992   2699  -2025    345  -2105    965    698  -2083   -253   -776   1487   1091  -1700  -2390    849   142
     -   -149   -500    233     43   -381    399    106   -626    210   -466   -720    275    394     45     96    359    117   -369   -294   -249 
     -    -74  -8249  -4424   -894  -1115   -526  -1711      *      * 
    83    510  -2368   -812    664  -2668  -1927   1894   -306    896  -2375  -1463   -571    925   1644   -680    343   -885   -326  -2564  -1894   143
     -   -149   -500    233     43   -381    399    106   -626    210   -466   -720    275    394     45     96    359    117   -369   -294   -249 
     -     -7  -8249  -9291   -894  -1115   -526  -1711      *      * 
    84   -302  -2063  -1053   -503  -2241   -553   2557    587    587  -2018  -1196   1591  -2145   -349   -873    900   -947    377  -2344  -1763   144
     -   -149   -500    233     43   -381    399    106   -626    210   -466   -720    275    394     45     96    359    117   -369   -294   -249 
     -     -7  -8312  -9354   -894  -1115   -701  -1378      *      * 
    85  -2038  -3649    383   3112  -3886  -2421  -1481  -3690  -1359    106  -2814  -1029  -2783   1585  -1974  -1815  -2034  -3240  -3819  -3013   145
     -   -149   -500    233     43   -381    399    106   -626    210   -466   -720    275    394     45     96    359    117   -369   -294   -249 
     -     -7  -8312  -9354   -894  -1115   -701  -1378      *      * 
    86  -2507  -2196  -4864  -4272   1427  -4232  -3099   -557  -3935   2564   -330  -3892  -4044  -3349  -3687  -3382   -145   1353  -2565  -2364   146
     -   -149   -500    233     43   -381    399    106   -626    210   -466   -720    275    394     45     96    359    117   -369   -294   -249 
     -     -7  -8312  -9354   -894  -1115   -701  -1378      *      * 
    87  -3185  -3794  -4094  -2538  -4703  -3684  -1528  -3962   3416  -3611  -2961  -2375  -3608  -1109   2086  -3070  -2842   -629  -3445  -3382   147
     -   -149   -500    233     43   -381    399    106   -626    210   -466   -720    275    394     45     96    359    117   -369   -294   -249 
     -     -7  -8312  -9354   -894  -1115   -701  -1378      *      * 
    88   1224  -2438   -886   -338  -2760    355   1677  -2495    381  -2458  -1546   -642   1100   -201   1292    640   -958  -2065  -2639  -1974   148
     -   -149   -500    233     43   -381    399    106   -626    210   -466   -720    275    394     45     96    359    117   -369   -294   -249 
     -     -7  -8312  -9354   -894  -1115   -701  -1378      *      * 
    89  -3088  -2574  -5672  -5248  -2073  -5435  -4804   2821  -5122   2086   -834  -5108  -4973  -4547  -4992  -4772  -3039   1079  -3793  -3695   149
     -   -149   -500    233     43   -381    399    106   -626    210   -466   -720    275    394     45     96    359    117   -369   -294   -249 
     -     -7  -8312  -9354   -894  -1115   -701  -1378      *      * 
    90   -309   2146   1066    882  -2565  -1989   -656  -2273    348   -511  -1412   -651   1734   -219   -760    371   -929   -578  -2528  -1885   150
     -   -149   -500    233     43   -381    399    106   -626    210   -466   -720    275    394     45     96    359    117   -369   -294   -249 
     -     -7  -8312  -9354   -894  -1115   -701  -1378      *      * 
    91   -987   2137     -4    216  -2614     38   1646  -2331   -245    -88  -1442    158  -2071    603   -743    109   1562  -1936  -2553    115   151
     -   -149   -500    233     43   -381    399    106   -626    210   -466   -720    275    394     45     96    359    117   -369   -294   -249 
     -     -7  -8312  -9354   -894  -1115   -701  -1378      *      * 
    92  -3573   5611  -3832    968  -5246  -3840  -4290  -5241  -4496  -5432  -4969  -4014  -4446  -4381  -4504  -3773  -3925  -4686  -4850  -5080   152
     -   -149   -500    233     43   -381    399    106   -626    210   -466   -720    275    394     45     96    359    117   -369   -294   -249 
     -     -7  -8312  -9354   -894  -1115   -701  -1378      *      * 
    93   -992  -2465     48   1708  -2786  -1961    755  -2536    469  -2480  -1554   -596    167   1808    984    907   -931  -2087  -2647  -1965   153
     -   -149   -500    233     43   -381    399    106   -626    210   -466   -720    275    394     45     96    359    117   -369   -294   -249 
     -     -7  -8312  -9354   -894  -1115   -701  -1378      *      * 
    94    142   1564  -2317  -1739    735   -606   2066   -742  -1532  -1066   -393  -1695  -2533  -1344  -1708    868   1211   -634  -1628   2208   154
     -   -149   -500    233     43   -381    399    106   -626    210   -466   -720    275    394     45     96    359    117   -369   -294   -249 
     -     -7  -8312  -9354   -894  -1115   -701  -1378      *      * 
    95   1868    905    788  -1088    641  -2268  -1039  -1177   -955  -1444   -726  -1237   1064   -847  -1309    200  -1011  -1014  -1929   1028   155
     -   -149   -500    233     43   -381    399    106   -626    210   -466   -720    275    394     45     96    359    117   -369   -294   -249 
     -  -1668  -8312   -552   -894  -1115   -701  -1378      *      * 
    96   -333  -1178   -773   -333  -2013   1762   -419  -1656    118  -1765   -963   -434  -1570    -63   1753   -395    947  -1235  -2016  -1543   156
     -   -149   -500    233     43   -381    399    106   -626    210   -466   -720    275    394     45     96    359    117   -369   -294   -249 
     -    -21  -6665  -7707   -894  -1115   -195  -2987      *      * 
    97   -349  -2249    569    957   2774    979   -930  -2060   -689  -2195  -1402   -874  -2311   -577  -1175  -1197  -1180  -1786  -2484   1082   157
     -   -149   -500    233     43   -381    399    106   -626    210   -466   -720    275    394     45     96    359    117   -369   -294   -249 
     -     -7  -8249  -9291   -894  -1115   -526  -1711      *      * 
    98    163   1450    834   1072  -2774     -2    827  -2525    775  -2469  -1543    751  -2048    551    966    268   -920  -2075  -2637  -1954   158
     -   -149   -500    233     43   -381    399    106   -626    210   -466   -720    275    394     45     96    359    117   -369   -294   -249 
     -     -7  -8312  -9354   -894  -1115   -701  -1378      *      * 
    99    182  -1583   -203   -952  -1638  -2232   -959    754   -824    971    970     52  -2311    698  -1202   1550   -982  -1056  -1953  -1485   159
     -   -149   -500    233     43   -381    399    106   -626    210   -466   -720    275    394     45     96    359    117   -369   -294   -249 
     -   -115  -8312  -3769   -894  -1115   -701  -1378      *      * 
   100   -923  -2395   1512    518  -2716   -653   2019  -2466   1611  -2411  -1485    882  -1989    -95    202    -63   -862   -319  -2579  -1896   160
     -   -149   -500    233     43   -381    399    106   -626    210   -466   -720    275    394     45     96    359    117   -369   -294   -249 
     -     -7  -8205  -9247   -894  -1115  -1220   -809      *      * 
   101   -933    848   -786   -236  -2710    -32   -562  -2456   1600  -2405  -1483    455    900   1079    860   1050   -872  -2013  -2574  -1899   161
     -   -149   -500    233     43   -381    399    106   -626    210   -466   -720    275    394     45     96    359    117   -369   -294   -249 
     -     -7  -8205  -9247   -894  -1115  -1220   -809      *      * 
   102   -977  -2456   1980   1083  -2775  -1922   -600  -2528   1120  -2471  -1548    465    328   -143    658    661   -918  -2077  -2638  -1951   162
     -   -149   -500    233     43   -381    399    106   -626    210   -466   -720    275    394     45     96    359    117   -369   -294   -249 
     -     -7  -8205  -9247   -894  -1115  -1220   -809      *      * 
   103   -919  -2373     82   1548  -2686  -1895   -555  -2431   -139   -418    776   1237    -21    957   -645    461    908  -1991  -2561  -1883   163
     -   -149   -500    233     43   -381    399    106   -626    210   -466   -720    275    394     45     96    359    117   -369   -294   -249 
     -  -1643  -8205   -564   -894  -1115  -1220   -809      *      * 
   104    881   -993   -465     42  -1223    414   -102   -833    170  -1028   1691   -167  -1421   1581   -237   -270   -184   -590  -1434   -919   164
     -   -149   -500    233     43   -381    399    106   -626    210   -466   -720    275    394     45     96    359    117   -369   -294   -249 
     -   -253  -6584  -2731   -894  -1115  -3084   -181      *      * 
   105  -1112   5452  -2881  -2964  -2218  -1663  -2243  -1668  -2659  -2182  -1852  -2281  -2257  -2563  -2479  -1435  -1456  -1418  -2323  -2263   165
     -   -149   -500    233     43   -381    399    106   -626    210   -466   -720    275    394     45     96    360    117   -368   -294   -249 
     -  -1522  -1132  -2355   -156  -3288  -3155   -172      *      * 
   106   -465  -1509    277    368  -1183  -1111   2801  -1588    329  -1611   -880   2010  -1397    290    -28   -385   -464  -1259  -1422   -634   167
     -   -149   -500    233     43   -381    399    106   -626    210   -466   -720    275    394     45     96    359    117   -369   -294   -249 
     -    -33  -6054  -7096   -894  -1115  -3231   -162      *      * 
   107   -950  -1234  -1369  -1470  -2204  -1327  -1474  -2180  -1507  -2287  -1847  -1377   3768  -1491  -1589  -1146  -1232  -1799  -2064  -2040   168
     -   -149   -500    233     43   -381    399    106   -626    210   -466   -720    275    394     45     96    359    117   -369   -294   -249 
     -   -507  -6054  -1830   -894  -1115  -2136   -372      *      * 
   108   -817  -1168  -1194  -1065    104   1401   -459  -1261  -1023  -1355   -832   -991  -1984   -898  -1220   -970   -924  -1064   -482   3516   169
     -   -149   -500    233     43   -381    399    106   -626    210   -466   -720    275    394     45     96    359    117   -369   -294   -249 
     -    -25  -6410  -7452   -894  -1115   -106  -3817      *      * 
   109  -2378   1373  -4897  -4406  -2113  -4400  -3590   2138  -4158    846   1568  -4050  -4271  -3833  -4064  -3597  -2341   2596  -3229  -2895   170
     -   -149   -500    233     43   -381    399    106   -626    210   -466   -720    275    394     45     96    359    117   -369   -294   -249 
     -     -7  -8312  -9354   -894  -1115   -701  -1378      *      * 
   110  -4715   5847  -5769  -6129  -5836  -4500  -5307  -6349  -6148  -6227  -5998  -5619  -5051  -5978  -5654  -5050  -5094  -5816  -5045  -5808   171
     -   -149   -500    233     43   -381    399    106   -626    210   -466   -720    275    394     45     96    359    117   -369   -294   -249 
     -     -7  -8312  -9354   -894  -1115   -701  -1378      *      * 
   111  -2609   3793  -5226  -4830  -2612  -4904  -4462   2470  -4693     38  -1407  -4561  -4714  -4508  -4726  -4188  -2589   2150  -4011  -3589   172
     -   -149   -500    233     43   -381    399    106   -626    210   -466   -720    275    394     45     96    359    117   -369   -294   -249 
     -     -7  -8312  -9354   -894  -1115   -701  -1378      *      * 
   112  -2875  -3998  -1211  -1518  -4511  -2951  -2358  -4854  -2132  -4681  -4082   4043  -3492   1615  -2479  -2700  -3018  -4289  -4418  -3728   173
     -   -149   -500    233     43   -381    399    106   -626    210   -466   -720    275    394     45     96    359    117   -369   -294   -249 
     -     -7  -8312  -9354   -894  -1115   -701  -1378      *      * 
   113  -5161  -4627  -5479  -5844  -6102  -4639  -5314  -6971  -6053  -6538  -6341  -5638   4316  -5917  -5641  -5486  -5496  -6390  -5102  -6043   174
     -   -149   -500    233     43   -381    399    106   -626    210   -466   -720    275    394     45     96    359    117   -369   -294   -249 
     -     -7  -8312  -9354   -894  -1115   -701  -1378      *      * 
   114  -4814  -3836  -5335  -5619   1217  -5199   2639  -3739  -5175   -254  -3167  -3853  -5063  -3971  -4584  -4435  -4676  -3880   -718   4330   175
     -   -149   -500    233     43   -381    399    106   -626    210   -466   -720    275    394     45     96    359    117   -369   -294   -249 
     -     -7  -8312  -9354   -894  -1115   -701  -1378      *      * 
   115  -5506  -4764  -5029  -5331  -4362  -4732   5444  -6634  -5266  -6082  -5977  -5274  -5186  -5341  -5054  -5722  -5705  -6336  -4332  -3976   176
     -   -149   -500    233     43   -381    399    106   -626    210   -466   -720    275    394     45     96    359    117   -369   -294   -249 
     -     -7  -8312  -9354   -894  -1115   -701  -1378      *      * 
   116  -2390  -2098  -4441  -3990   1205  -3813  -1737    293  -3591    237   1355  -3222  -3775  -2998  -3307  -2932  -2317  -1477   2390   3953   177
     -   -149   -500    233     43   -381    399    106   -626    210   -466   -720    275    394     45     96    359    117   -369   -294   -249 
     -     -7  -8312  -9354   -894  -1115   -701  -1378      *      * 
   117    -55  -2447   -837   1086    277   -392   -619  -2510    765  -2460  -1537   -598  -2054   1059   1243   1499   -925  -2066  -2632  -1953   178
     -   -149   -500    233     43   -381    399    106   -626    210   -466   -720    275    394     45     96    359    117   -369   -294   -249 
     -     -7  -8312  -9354   -894  -1115   -701  -1378      *      * 
   118  -1776  -1922  -3013  -2145  -1960  -2973  -1421    849    200  -1737  -1096  -2041  -2990  -1275   3295  -2094  -1661     88   2290  -1875   179
     -   -149   -500    233     43   -381    399    106   -626    210   -466   -720    275    394     45     96    359    117   -369   -294   -249 
     -     -7  -8312  -9354   -894  -1115   -701  -1378      *      * 
   119  -2183  -1845  -4650  -4139  -2038  -4098  -3251   1684  -3862   1108  -1013  -3752  -4037  -3560  -3767    457  -2149   2696  -2992  -2631   180
     -   -149   -500    233     43   -381    399    106   -626    210   -466   -720    275    394     45     96    359    117   -369   -294   -249 
     -     -7  -8312  -9354   -894  -1115   -701  -1378      *      * 
   120  -1107   3120  -2655   1733  -1072  -2547    657    323  -1809     46   -294  -1904  -2607  -1574  -1883   -435  -1047   1468  -1542  -1174   181
     -      *      *      *      *      *      *      *      *      *      *      *      *      *      *      *      *      *      *      *      * 
     -      *      *      *      *      *      *      *      *      0 
//
