# Supplementary material for: Emergence, development and diversification of the TGF-β signalling pathway within the animal kingdom
Source: BMC Evol Biol. 2009 Feb 3;9:28. doi: 10.1186/1471-2148-9-28 (PMC2657120; doi:10.1186/1471-2148-9-28)
Supplement: Additional file 5 — Sequences. All sequences and alignments are provided in the supplementary archive. [file 1471-2148-9-28-S5.zip › sequences/figure2/dafsma_dm_nvI_aa_rmgap40.nex.run2.p]

[ID: 1400875942]
Gen	LnL	TL	aamodel
1	-10453.376	2.100	7.000000
10	-9709.291	2.134	5.000000
20	-9674.630	2.155	5.000000
30	-9630.093	2.254	5.000000
40	-9500.545	2.388	5.000000
50	-9473.492	2.468	5.000000
60	-9430.521	2.591	5.000000
70	-9414.301	2.720	5.000000
80	-9349.825	2.742	5.000000
90	-9270.751	2.830	5.000000
100	-9167.019	3.022	5.000000
110	-8961.939	3.983	9.000000
120	-8881.392	4.378	9.000000
130	-8821.790	4.445	9.000000
140	-8751.665	4.607	9.000000
150	-8731.221	4.643	9.000000
160	-8723.942	3.956	9.000000
170	-8699.379	4.327	5.000000
180	-8644.173	4.781	5.000000
190	-8613.558	4.948	5.000000
200	-8546.298	5.379	5.000000
210	-8537.708	5.646	5.000000
220	-8528.972	5.636	5.000000
230	-8523.816	5.683	5.000000
240	-8462.798	5.643	9.000000
250	-8438.236	5.913	9.000000
260	-8414.290	6.248	9.000000
270	-8392.515	6.251	9.000000
280	-8392.515	6.251	9.000000
290	-8364.154	6.564	9.000000
300	-8363.164	6.578	9.000000
310	-8364.356	6.535	9.000000
320	-8364.356	6.535	9.000000
330	-8364.202	6.429	9.000000
340	-8364.202	6.429	9.000000
350	-8348.519	7.022	9.000000
360	-8340.819	7.175	9.000000
370	-8340.791	7.061	9.000000
380	-8340.791	7.061	9.000000
390	-8340.791	7.061	9.000000
400	-8331.657	7.217	9.000000
410	-8331.238	7.192	9.000000
420	-8324.398	7.447	9.000000
430	-8326.118	7.290	9.000000
440	-8316.450	7.112	9.000000
450	-8302.413	7.276	9.000000
460	-8295.432	7.276	9.000000
470	-8294.255	7.359	9.000000
480	-8305.522	7.775	9.000000
490	-8292.562	7.400	9.000000
500	-8292.562	7.400	9.000000
510	-8290.678	7.401	9.000000
520	-8286.680	7.710	9.000000
530	-8285.657	8.009	9.000000
540	-8281.481	8.141	9.000000
550	-8285.563	8.254	9.000000
560	-8285.490	8.247	9.000000
570	-8280.456	8.165	9.000000
580	-8281.259	8.159	9.000000
590	-8275.351	8.085	9.000000
600	-8275.872	8.047	9.000000
610	-8271.079	8.097	9.000000
620	-8269.772	8.281	9.000000
630	-8278.623	8.091	9.000000
640	-8270.427	8.096	9.000000
650	-8277.331	8.048	9.000000
660	-8270.861	8.149	9.000000
670	-8273.687	8.033	9.000000
680	-8273.921	7.992	9.000000
690	-8273.921	7.992	9.000000
700	-8278.243	7.791	9.000000
710	-8278.243	7.791	9.000000
720	-8277.418	8.109	9.000000
730	-8278.243	7.791	9.000000
740	-8275.483	7.767	9.000000
750	-8276.844	7.708	9.000000
760	-8275.099	8.427	9.000000
770	-8274.584	8.386	9.000000
780	-8275.349	7.778	9.000000
790	-8274.465	8.041	9.000000
800	-8274.674	7.910	9.000000
810	-8267.798	8.302	9.000000
820	-8273.413	7.998	9.000000
830	-8272.248	8.212	9.000000
840	-8272.248	8.212	9.000000
850	-8269.901	8.301	9.000000
860	-8272.795	8.016	9.000000
870	-8269.901	8.301	9.000000
880	-8273.191	8.142	9.000000
890	-8271.788	8.173	9.000000
900	-8271.935	7.927	9.000000
910	-8272.212	8.206	9.000000
920	-8270.224	8.314	9.000000
930	-8271.677	8.159	9.000000
940	-8269.421	8.302	9.000000
950	-8269.722	8.132	9.000000
960	-8269.044	8.330	9.000000
970	-8273.582	8.103	9.000000
980	-8269.266	8.381	9.000000
990	-8270.195	8.011	9.000000
1000	-8273.963	8.200	9.000000
1010	-8265.753	8.396	9.000000
1020	-8266.957	8.261	9.000000
1030	-8270.727	8.267	9.000000
1040	-8268.771	8.047	9.000000
1050	-8266.352	8.342	9.000000
1060	-8266.352	8.342	9.000000
1070	-8265.529	8.510	9.000000
1080	-8267.221	8.354	9.000000
1090	-8268.819	8.306	9.000000
1100	-8266.273	8.372	9.000000
1110	-8268.819	8.306	9.000000
1120	-8269.771	8.222	9.000000
1130	-8269.771	8.222	9.000000
1140	-8269.771	8.222	9.000000
1150	-8270.789	8.112	9.000000
1160	-8270.789	8.112	9.000000
1170	-8268.831	8.215	9.000000
1180	-8268.831	8.215	9.000000
1190	-8270.659	8.068	9.000000
1200	-8270.108	8.332	9.000000
1210	-8271.682	8.219	9.000000
1220	-8275.660	8.132	9.000000
1230	-8270.988	8.086	9.000000
1240	-8270.325	8.040	9.000000
1250	-8270.325	8.040	9.000000
1260	-8270.325	8.040	9.000000
1270	-8270.156	8.326	9.000000
1280	-8271.657	8.084	9.000000
1290	-8271.080	8.165	9.000000
1300	-8270.592	7.948	9.000000
1310	-8267.620	8.200	9.000000
1320	-8269.252	8.043	9.000000
1330	-8273.218	7.788	9.000000
1340	-8270.357	8.104	9.000000
1350	-8270.533	8.094	9.000000
1360	-8273.506	8.095	9.000000
1370	-8273.506	8.095	9.000000
1380	-8272.343	7.893	9.000000
1390	-8270.724	7.950	9.000000
1400	-8270.724	7.950	9.000000
1410	-8270.724	7.950	9.000000
1420	-8266.021	8.173	9.000000
1430	-8267.116	8.097	9.000000
1440	-8267.116	8.097	9.000000
1450	-8267.116	8.097	9.000000
1460	-8270.276	8.102	9.000000
1470	-8269.884	8.091	9.000000
1480	-8272.409	7.832	9.000000
1490	-8276.629	7.820	9.000000
1500	-8271.967	7.846	9.000000
1510	-8271.967	7.846	9.000000
1520	-8274.874	7.928	9.000000
1530	-8273.211	7.947	9.000000
1540	-8273.181	7.986	9.000000
1550	-8278.537	7.662	9.000000
1560	-8273.062	7.949	9.000000
1570	-8280.952	7.579	9.000000
1580	-8274.230	7.984	9.000000
1590	-8274.282	7.882	9.000000
1600	-8270.742	8.128	9.000000
1610	-8274.282	7.882	9.000000
1620	-8274.282	7.882	9.000000
1630	-8271.091	7.947	9.000000
1640	-8277.980	8.279	9.000000
1650	-8269.650	8.609	9.000000
1660	-8270.038	8.290	9.000000
1670	-8269.650	8.609	9.000000
1680	-8275.886	7.737	9.000000
1690	-8272.414	8.564	9.000000
1700	-8276.187	7.918	9.000000
1710	-8277.038	8.150	9.000000
1720	-8272.122	8.103	9.000000
1730	-8270.970	8.127	9.000000
1740	-8273.057	8.019	9.000000
1750	-8276.959	7.966	9.000000
1760	-8269.007	8.377	9.000000
1770	-8270.657	8.146	9.000000
1780	-8270.656	8.575	9.000000
1790	-8269.320	8.319	9.000000
1800	-8269.282	8.229	9.000000
1810	-8269.584	8.284	9.000000
1820	-8267.023	8.220	9.000000
1830	-8266.819	8.261	9.000000
1840	-8268.043	8.303	9.000000
1850	-8269.171	8.135	9.000000
1860	-8269.171	8.135	9.000000
1870	-8269.390	8.398	9.000000
1880	-8269.788	8.300	9.000000
1890	-8279.447	7.877	9.000000
1900	-8269.733	8.094	9.000000
1910	-8269.733	8.094	9.000000
1920	-8276.741	8.145	9.000000
1930	-8269.733	8.094	9.000000
1940	-8269.846	8.176	9.000000
1950	-8269.789	8.140	9.000000
1960	-8267.500	8.246	9.000000
1970	-8267.335	8.238	9.000000
1980	-8269.525	8.133	9.000000
1990	-8269.917	8.264	9.000000
2000	-8277.033	7.779	9.000000
2010	-8267.253	8.242	9.000000
2020	-8268.304	8.232	9.000000
2030	-8263.615	8.325	9.000000
2040	-8265.357	8.329	9.000000
2050	-8265.352	8.346	9.000000
2060	-8276.736	8.070	9.000000
2070	-8274.550	8.011	9.000000
2080	-8272.585	8.415	9.000000
2090	-8268.308	7.937	9.000000
2100	-8268.308	7.937	9.000000
2110	-8268.416	8.041	9.000000
2120	-8276.841	7.665	9.000000
2130	-8266.393	8.138	9.000000
2140	-8265.969	8.150	9.000000
2150	-8266.402	8.181	9.000000
2160	-8266.970	8.184	9.000000
2170	-8266.970	8.184	9.000000
2180	-8268.632	8.111	9.000000
2190	-8276.399	8.370	9.000000
2200	-8267.869	8.214	9.000000
2210	-8281.547	8.061	9.000000
2220	-8271.554	8.026	9.000000
2230	-8277.873	8.223	9.000000
2240	-8269.490	8.158	9.000000
2250	-8279.768	8.238	9.000000
2260	-8272.671	8.384	9.000000
2270	-8272.455	7.997	9.000000
2280	-8272.455	7.997	9.000000
2290	-8272.304	8.124	9.000000
2300	-8273.589	8.297	9.000000
2310	-8276.837	7.831	9.000000
2320	-8276.837	7.831	9.000000
2330	-8276.837	7.831	9.000000
2340	-8285.164	7.401	9.000000
2350	-8279.155	8.069	9.000000
2360	-8276.695	7.794	9.000000
2370	-8281.189	8.062	9.000000
2380	-8277.882	7.724	9.000000
2390	-8273.240	7.895	9.000000
2400	-8273.240	7.895	9.000000
2410	-8270.976	7.971	9.000000
2420	-8265.502	8.038	9.000000
2430	-8265.734	8.034	9.000000
2440	-8273.244	8.399	9.000000
2450	-8265.734	8.034	9.000000
2460	-8266.027	7.980	9.000000
2470	-8273.598	8.454	9.000000
2480	-8266.027	7.980	9.000000
2490	-8266.027	7.980	9.000000
2500	-8266.027	7.980	9.000000
2510	-8263.099	8.185	9.000000
2520	-8273.062	8.199	9.000000
2530	-8263.548	8.164	9.000000
2540	-8263.403	8.156	9.000000
2550	-8263.407	8.140	9.000000
2560	-8263.407	8.140	9.000000
2570	-8263.407	8.140	9.000000
2580	-8263.924	8.122	9.000000
2590	-8263.924	8.122	9.000000
2600	-8265.781	8.419	9.000000
2610	-8263.827	8.147	9.000000
2620	-8264.018	8.397	9.000000
2630	-8280.969	7.662	9.000000
2640	-8266.299	8.758	9.000000
2650	-8267.146	8.119	9.000000
2660	-8264.636	8.494	9.000000
2670	-8266.932	8.203	9.000000
2680	-8266.932	8.203	9.000000
2690	-8265.764	8.160	9.000000
2700	-8266.029	8.058	9.000000
2710	-8266.029	8.058	9.000000
2720	-8265.670	8.217	9.000000
2730	-8265.818	8.238	9.000000
2740	-8265.074	8.302	9.000000
2750	-8264.395	8.254	9.000000
2760	-8265.287	8.148	9.000000
2770	-8265.287	8.148	9.000000
2780	-8264.775	8.245	9.000000
2790	-8279.913	7.740	9.000000
2800	-8263.088	8.126	9.000000
2810	-8263.088	8.126	9.000000
2820	-8264.599	8.151	9.000000
2830	-8266.460	8.003	9.000000
2840	-8266.460	8.003	9.000000
2850	-8266.460	8.003	9.000000
2860	-8266.460	8.003	9.000000
2870	-8266.460	8.003	9.000000
2880	-8266.460	8.003	9.000000
2890	-8267.841	8.814	9.000000
2900	-8270.328	8.382	9.000000
2910	-8266.460	8.003	9.000000
2920	-8264.845	8.139	9.000000
2930	-8267.611	8.804	9.000000
2940	-8266.795	8.368	9.000000
2950	-8265.364	8.393	9.000000
2960	-8266.094	8.252	9.000000
2970	-8267.295	8.571	9.000000
2980	-8269.674	8.673	9.000000
2990	-8266.010	8.640	9.000000
3000	-8270.640	8.581	9.000000
3010	-8266.177	8.206	9.000000
3020	-8266.159	8.393	9.000000
3030	-8267.910	8.374	9.000000
3040	-8274.142	8.159	9.000000
3050	-8267.910	8.374	9.000000
3060	-8267.910	8.374	9.000000
3070	-8268.305	8.371	9.000000
3080	-8269.517	8.391	9.000000
3090	-8269.899	8.336	9.000000
3100	-8270.436	8.219	9.000000
3110	-8269.052	8.188	9.000000
3120	-8270.929	7.970	9.000000
3130	-8271.021	7.975	9.000000
3140	-8270.586	8.249	9.000000
3150	-8265.386	8.324	9.000000
3160	-8265.386	8.324	9.000000
3170	-8265.386	8.324	9.000000
3180	-8265.386	8.324	9.000000
3190	-8265.386	8.324	9.000000
3200	-8265.386	8.324	9.000000
3210	-8266.828	8.232	9.000000
3220	-8268.819	8.227	9.000000
3230	-8268.819	8.227	9.000000
3240	-8268.819	8.227	9.000000
3250	-8276.651	8.178	9.000000
3260	-8274.048	8.032	9.000000
3270	-8274.822	7.999	9.000000
3280	-8269.193	8.346	9.000000
3290	-8267.531	8.235	9.000000
3300	-8267.531	8.235	9.000000
3310	-8265.323	8.057	9.000000
3320	-8265.323	8.057	9.000000
3330	-8272.668	8.271	9.000000
3340	-8265.812	8.070	9.000000
3350	-8274.673	8.307	9.000000
3360	-8268.695	7.943	9.000000
3370	-8268.176	7.915	9.000000
3380	-8274.124	8.164	9.000000
3390	-8266.250	8.211	9.000000
3400	-8267.572	8.285	9.000000
3410	-8267.572	8.285	9.000000
3420	-8267.572	8.285	9.000000
3430	-8266.239	8.372	9.000000
3440	-8269.501	8.143	9.000000
3450	-8269.002	8.062	9.000000
3460	-8272.239	7.948	9.000000
3470	-8272.239	7.948	9.000000
3480	-8269.073	8.376	9.000000
3490	-8269.722	8.403	9.000000
3500	-8273.578	8.062	9.000000
3510	-8269.513	8.368	9.000000
3520	-8270.267	8.390	9.000000
3530	-8270.151	8.494	9.000000
3540	-8269.182	8.197	9.000000
3550	-8269.182	8.197	9.000000
3560	-8269.182	8.197	9.000000
3570	-8269.182	8.197	9.000000
3580	-8269.182	8.197	9.000000
3590	-8269.756	8.218	9.000000
3600	-8269.182	8.197	9.000000
3610	-8267.353	8.401	9.000000
3620	-8270.921	8.211	9.000000
3630	-8270.921	8.211	9.000000
3640	-8273.267	7.972	9.000000
3650	-8273.267	7.972	9.000000
3660	-8273.267	7.972	9.000000
3670	-8269.839	8.179	9.000000
3680	-8269.936	8.054	9.000000
3690	-8269.532	8.077	9.000000
3700	-8279.503	8.451	9.000000
3710	-8269.660	7.985	9.000000
3720	-8270.566	8.166	9.000000
3730	-8268.774	8.139	9.000000
3740	-8269.108	8.258	9.000000
3750	-8268.838	8.163	9.000000
3760	-8270.951	8.239	9.000000
3770	-8267.288	8.026	9.000000
3780	-8270.825	8.058	9.000000
3790	-8271.384	7.962	9.000000
3800	-8276.107	8.036	9.000000
3810	-8267.834	8.159	9.000000
3820	-8267.834	8.159	9.000000
3830	-8266.217	8.308	9.000000
3840	-8265.573	8.318	9.000000
3850	-8265.573	8.318	9.000000
3860	-8270.331	8.334	9.000000
3870	-8276.289	8.190	9.000000
3880	-8265.406	8.140	9.000000
3890	-8265.406	8.140	9.000000
3900	-8265.878	8.230	9.000000
3910	-8265.805	8.257	9.000000
3920	-8265.805	8.257	9.000000
3930	-8265.805	8.257	9.000000
3940	-8265.805	8.257	9.000000
3950	-8267.206	8.256	9.000000
3960	-8271.079	8.014	9.000000
3970	-8268.478	8.410	9.000000
3980	-8279.325	8.006	9.000000
3990	-8273.532	7.807	9.000000
4000	-8274.077	7.790	9.000000
4010	-8269.765	8.268	9.000000
4020	-8272.110	8.047	9.000000
4030	-8271.176	8.199	9.000000
4040	-8271.210	8.144	9.000000
4050	-8271.210	8.144	9.000000
4060	-8271.210	8.144	9.000000
4070	-8271.210	8.144	9.000000
4080	-8270.626	8.223	9.000000
4090	-8270.626	8.223	9.000000
4100	-8269.182	8.172	9.000000
4110	-8270.626	8.223	9.000000
4120	-8267.414	8.426	9.000000
4130	-8271.446	8.356	9.000000
4140	-8267.365	8.389	9.000000
4150	-8268.756	8.253	9.000000
4160	-8267.365	8.389	9.000000
4170	-8268.756	8.253	9.000000
4180	-8268.756	8.253	9.000000
4190	-8275.647	8.399	9.000000
4200	-8268.756	8.253	9.000000
4210	-8269.189	8.513	9.000000
4220	-8275.246	8.154	9.000000
4230	-8277.793	8.740	9.000000
4240	-8271.738	8.570	9.000000
4250	-8269.691	8.269	9.000000
4260	-8270.257	8.436	9.000000
4270	-8268.786	8.324	9.000000
4280	-8268.025	8.345	9.000000
4290	-8269.657	8.240	9.000000
4300	-8272.453	8.281	9.000000
4310	-8270.726	8.211	9.000000
4320	-8275.780	8.306	9.000000
4330	-8268.192	8.217	9.000000
4340	-8268.192	8.217	9.000000
4350	-8268.236	8.289	9.000000
4360	-8274.526	8.183	9.000000
4370	-8268.523	8.269	9.000000
4380	-8269.016	8.275	9.000000
4390	-8278.717	7.867	9.000000
4400	-8267.146	8.403	9.000000
4410	-8270.282	8.152	9.000000
4420	-8271.435	8.074	9.000000
4430	-8271.435	8.074	9.000000
4440	-8275.296	8.129	9.000000
4450	-8270.759	7.885	9.000000
4460	-8270.759	7.885	9.000000
4470	-8270.759	7.885	9.000000
4480	-8274.006	7.680	9.000000
4490	-8273.169	7.735	9.000000
4500	-8268.539	8.110	9.000000
4510	-8274.430	8.399	9.000000
4520	-8270.778	8.026	9.000000
4530	-8271.550	7.949	9.000000
4540	-8271.733	8.059	9.000000
4550	-8267.863	8.200	9.000000
4560	-8267.863	8.200	9.000000
4570	-8268.626	8.186	9.000000
4580	-8266.543	8.307	9.000000
4590	-8266.543	8.307	9.000000
4600	-8266.543	8.307	9.000000
4610	-8266.767	8.285	9.000000
4620	-8268.041	8.264	9.000000
4630	-8268.041	8.264	9.000000
4640	-8268.041	8.264	9.000000
4650	-8274.733	8.219	9.000000
4660	-8269.563	8.168	9.000000
4670	-8272.127	8.025	9.000000
4680	-8274.971	8.048	9.000000
4690	-8274.602	8.055	9.000000
4700	-8278.366	7.646	9.000000
4710	-8275.175	8.117	9.000000
4720	-8274.616	7.973	9.000000
4730	-8280.160	7.586	9.000000
4740	-8274.588	7.988	9.000000
4750	-8279.090	7.772	9.000000
4760	-8273.362	8.055	9.000000
4770	-8275.525	7.771	9.000000
4780	-8269.855	8.015	9.000000
4790	-8266.452	8.099	9.000000
4800	-8268.196	7.986	9.000000
4810	-8268.196	7.986	9.000000
4820	-8269.395	7.905	9.000000
4830	-8264.393	8.122	9.000000
4840	-8264.027	8.134	9.000000
4850	-8265.529	8.363	9.000000
4860	-8271.023	8.362	9.000000
4870	-8268.844	8.198	9.000000
4880	-8268.844	8.198	9.000000
4890	-8270.596	8.520	9.000000
4900	-8270.578	8.312	9.000000
4910	-8270.578	8.312	9.000000
4920	-8268.844	8.198	9.000000
4930	-8272.028	8.139	9.000000
4940	-8274.672	7.865	9.000000
4950	-8274.672	7.865	9.000000
4960	-8271.404	7.884	9.000000
4970	-8270.725	8.209	9.000000
4980	-8267.766	8.265	9.000000
4990	-8268.330	8.156	9.000000
5000	-8271.191	8.065	9.000000
5010	-8267.857	8.025	9.000000
5020	-8270.542	8.115	9.000000
5030	-8270.542	8.115	9.000000
5040	-8266.795	8.176	9.000000
5050	-8268.456	8.006	9.000000
5060	-8267.201	8.341	9.000000
5070	-8268.456	8.006	9.000000
5080	-8272.507	7.974	9.000000
5090	-8267.714	8.200	9.000000
5100	-8266.292	8.574	9.000000
5110	-8269.010	8.050	9.000000
5120	-8270.633	8.140	9.000000
5130	-8272.653	8.014	9.000000
5140	-8271.962	8.076	9.000000
5150	-8269.799	8.246	9.000000
5160	-8283.419	7.775	9.000000
5170	-8271.128	8.023	9.000000
5180	-8268.195	8.351	9.000000
5190	-8268.590	8.585	9.000000
5200	-8268.797	8.884	9.000000
5210	-8271.498	8.454	9.000000
5220	-8276.512	8.029	9.000000
5230	-8274.989	7.909	9.000000
5240	-8272.897	8.531	9.000000
5250	-8274.230	7.908	9.000000
5260	-8274.230	7.908	9.000000
5270	-8274.230	7.908	9.000000
5280	-8274.230	7.908	9.000000
5290	-8274.230	7.908	9.000000
5300	-8276.278	7.875	9.000000
5310	-8276.278	7.875	9.000000
5320	-8274.483	8.308	9.000000
5330	-8275.017	7.956	9.000000
5340	-8274.483	8.308	9.000000
5350	-8271.657	8.191	9.000000
5360	-8271.016	8.186	9.000000
5370	-8271.987	7.977	9.000000
5380	-8272.535	7.876	9.000000
5390	-8270.831	8.258	9.000000
5400	-8275.656	8.294	9.000000
5410	-8271.156	8.199	9.000000
5420	-8274.922	8.161	9.000000
5430	-8271.156	8.199	9.000000
5440	-8275.267	8.139	9.000000
5450	-8275.519	8.128	9.000000
5460	-8271.712	7.923	9.000000
5470	-8271.712	7.923	9.000000
5480	-8275.484	8.158	9.000000
5490	-8271.584	8.087	9.000000
5500	-8272.035	8.100	9.000000
5510	-8273.587	8.109	9.000000
5520	-8269.384	8.747	9.000000
5530	-8268.876	8.431	9.000000
5540	-8268.325	8.368	9.000000
5550	-8268.325	8.368	9.000000
5560	-8269.164	8.394	9.000000
5570	-8268.483	8.320	9.000000
5580	-8273.081	8.097	9.000000
5590	-8273.202	8.093	9.000000
5600	-8272.621	8.134	9.000000
5610	-8276.554	8.045	9.000000
5620	-8274.059	8.179	9.000000
5630	-8273.041	8.072	9.000000
5640	-8275.816	8.335	9.000000
5650	-8270.976	8.190	9.000000
5660	-8270.150	8.573	9.000000
5670	-8269.443	8.556	9.000000
5680	-8269.084	8.179	9.000000
5690	-8268.792	8.583	9.000000
5700	-8269.968	8.168	9.000000
5710	-8268.792	8.583	9.000000
5720	-8271.197	8.142	9.000000
5730	-8272.343	8.617	9.000000
5740	-8272.343	8.617	9.000000
5750	-8268.589	8.811	9.000000
5760	-8270.859	8.371	9.000000
5770	-8270.464	8.297	9.000000
5780	-8273.720	8.161	9.000000
5790	-8270.833	8.201	9.000000
5800	-8271.128	8.229	9.000000
5810	-8271.128	8.229	9.000000
5820	-8271.321	8.171	9.000000
5830	-8271.128	8.229	9.000000
5840	-8277.756	8.060	9.000000
5850	-8269.139	8.227	9.000000
5860	-8269.139	8.227	9.000000
5870	-8268.554	8.250	9.000000
5880	-8272.355	8.130	9.000000
5890	-8269.377	8.354	9.000000
5900	-8273.427	8.110	9.000000
5910	-8269.091	8.363	9.000000
5920	-8271.256	8.231	9.000000
5930	-8275.407	7.982	9.000000
5940	-8270.381	8.294	9.000000
5950	-8270.360	8.328	9.000000
5960	-8274.306	8.149	9.000000
5970	-8274.306	8.149	9.000000
5980	-8278.364	8.227	9.000000
5990	-8269.785	8.131	9.000000
6000	-8269.785	8.131	9.000000
6010	-8270.171	8.196	9.000000
6020	-8270.171	8.196	9.000000
6030	-8272.111	8.126	9.000000
6040	-8273.870	8.226	9.000000
6050	-8270.357	8.083	9.000000
6060	-8272.185	8.220	9.000000
6070	-8272.732	8.193	9.000000
6080	-8276.039	7.810	9.000000
6090	-8270.699	8.189	9.000000
6100	-8270.840	8.287	9.000000
6110	-8270.923	8.241	9.000000
6120	-8270.923	8.241	9.000000
6130	-8271.196	8.133	9.000000
6140	-8272.349	8.049	9.000000
6150	-8272.578	8.264	9.000000
6160	-8271.563	8.253	9.000000
6170	-8272.438	7.759	9.000000
6180	-8272.438	7.759	9.000000
6190	-8271.776	7.783	9.000000
6200	-8269.059	8.347	9.000000
6210	-8271.341	7.901	9.000000
6220	-8270.925	7.878	9.000000
6230	-8269.770	7.969	9.000000
6240	-8266.550	8.495	9.000000
6250	-8270.648	8.453	9.000000
6260	-8272.286	8.088	9.000000
6270	-8272.286	8.088	9.000000
6280	-8270.924	8.122	9.000000
6290	-8269.124	7.975	9.000000
6300	-8268.021	8.037	9.000000
6310	-8268.411	8.061	9.000000
6320	-8268.540	7.908	9.000000
6330	-8268.540	7.908	9.000000
6340	-8271.217	8.121	9.000000
6350	-8268.331	8.004	9.000000
6360	-8267.480	8.100	9.000000
6370	-8275.305	7.908	9.000000
6380	-8268.667	8.014	9.000000
6390	-8268.667	8.014	9.000000
6400	-8267.353	8.086	9.000000
6410	-8268.057	8.145	9.000000
6420	-8275.251	7.939	9.000000
6430	-8277.531	7.955	9.000000
6440	-8286.386	7.854	9.000000
6450	-8268.303	8.210	9.000000
6460	-8267.556	8.142	9.000000
6470	-8269.343	8.099	9.000000
6480	-8264.893	8.306	9.000000
6490	-8261.127	8.615	9.000000
6500	-8261.127	8.615	9.000000
6510	-8277.035	8.409	9.000000
6520	-8262.400	8.521	9.000000
6530	-8262.400	8.521	9.000000
6540	-8282.139	7.895	9.000000
6550	-8262.238	8.597	9.000000
6560	-8274.463	8.092	9.000000
6570	-8264.659	8.326	9.000000
6580	-8266.116	8.284	9.000000
6590	-8270.046	7.973	9.000000
6600	-8269.032	8.320	9.000000
6610	-8268.983	8.625	9.000000
6620	-8268.576	7.975	9.000000
6630	-8268.576	7.975	9.000000
6640	-8268.576	7.975	9.000000
6650	-8268.881	8.040	9.000000
6660	-8269.360	7.998	9.000000
6670	-8273.795	8.195	9.000000
6680	-8268.110	8.134	9.000000
6690	-8266.262	7.998	9.000000
6700	-8266.262	7.998	9.000000
6710	-8266.262	7.998	9.000000
6720	-8277.134	8.178	9.000000
6730	-8266.359	8.135	9.000000
6740	-8266.812	8.038	9.000000
6750	-8265.732	7.932	9.000000
6760	-8267.120	7.847	9.000000
6770	-8277.425	8.093	9.000000
6780	-8278.327	8.052	9.000000
6790	-8269.955	7.874	9.000000
6800	-8269.740	7.809	9.000000
6810	-8269.740	7.809	9.000000
6820	-8274.560	8.375	9.000000
6830	-8279.459	8.119	9.000000
6840	-8279.459	8.119	9.000000
6850	-8271.760	7.816	9.000000
6860	-8278.540	7.793	9.000000
6870	-8270.408	7.985	9.000000
6880	-8270.325	7.778	9.000000
6890	-8270.772	7.732	9.000000
6900	-8269.267	7.833	9.000000
6910	-8268.384	8.080	9.000000
6920	-8269.752	7.946	9.000000
6930	-8270.080	7.926	9.000000
6940	-8270.080	7.926	9.000000
6950	-8270.080	7.926	9.000000
6960	-8273.320	7.760	9.000000
6970	-8269.311	7.991	9.000000
6980	-8271.316	7.870	9.000000
6990	-8271.316	7.870	9.000000
7000	-8271.316	7.870	9.000000
7010	-8271.984	7.869	9.000000
7020	-8272.642	8.342	9.000000
7030	-8272.513	8.065	9.000000
7040	-8268.661	8.114	9.000000
7050	-8268.873	8.079	9.000000
7060	-8272.513	8.065	9.000000
7070	-8266.993	8.354	9.000000
7080	-8266.993	8.354	9.000000
7090	-8266.993	8.354	9.000000
7100	-8273.022	8.341	9.000000
7110	-8265.773	8.398	9.000000
7120	-8267.173	8.367	9.000000
7130	-8267.212	8.311	9.000000
7140	-8265.700	8.395	9.000000
7150	-8265.700	8.395	9.000000
7160	-8276.654	8.047	9.000000
7170	-8277.356	7.707	9.000000
7180	-8265.347	8.313	9.000000
7190	-8265.347	8.313	9.000000
7200	-8272.264	7.990	9.000000
7210	-8275.421	7.615	9.000000
7220	-8271.538	7.927	9.000000
7230	-8271.538	7.927	9.000000
7240	-8269.309	7.788	9.000000
7250	-8272.830	7.500	9.000000
7260	-8272.830	7.500	9.000000
7270	-8265.756	8.249	9.000000
7280	-8267.107	8.006	9.000000
7290	-8271.202	7.566	9.000000
7300	-8271.672	7.535	9.000000
7310	-8265.617	8.178	9.000000
7320	-8265.617	8.178	9.000000
7330	-8265.617	8.178	9.000000
7340	-8267.401	8.143	9.000000
7350	-8267.159	8.093	9.000000
7360	-8267.159	8.093	9.000000
7370	-8266.002	8.171	9.000000
7380	-8271.532	7.634	9.000000
7390	-8269.228	7.671	9.000000
7400	-8268.609	7.688	9.000000
7410	-8268.609	7.688	9.000000
7420	-8267.024	7.992	9.000000
7430	-8277.127	8.100	9.000000
7440	-8268.609	7.688	9.000000
7450	-8268.491	7.685	9.000000
7460	-8265.715	7.909	9.000000
7470	-8267.815	7.954	9.000000
7480	-8267.815	7.954	9.000000
7490	-8265.277	7.982	9.000000
7500	-8267.815	7.954	9.000000
7510	-8264.846	7.964	9.000000
7520	-8267.094	7.803	9.000000
7530	-8267.094	7.803	9.000000
7540	-8267.642	7.797	9.000000
7550	-8267.642	7.797	9.000000
7560	-8266.874	8.074	9.000000
7570	-8268.778	8.396	9.000000
7580	-8268.311	7.826	9.000000
7590	-8268.758	7.726	9.000000
7600	-8268.603	8.020	9.000000
7610	-8268.603	8.020	9.000000
7620	-8268.758	7.726	9.000000
7630	-8270.260	8.411	9.000000
7640	-8270.334	7.950	9.000000
7650	-8265.557	8.132	9.000000
7660	-8273.136	8.373	9.000000
7670	-8273.136	8.373	9.000000
7680	-8273.136	8.373	9.000000
7690	-8263.694	8.182	9.000000
7700	-8264.518	8.168	9.000000
7710	-8265.237	8.208	9.000000
7720	-8269.165	8.576	9.000000
7730	-8264.271	8.160	9.000000
7740	-8264.110	8.196	9.000000
7750	-8264.110	8.196	9.000000
7760	-8268.494	8.734	9.000000
7770	-8268.912	7.945	9.000000
7780	-8268.912	7.945	9.000000
7790	-8267.268	8.537	9.000000
7800	-8267.137	8.565	9.000000
7810	-8276.406	7.954	9.000000
7820	-8267.222	8.590	9.000000
7830	-8279.458	7.873	9.000000
7840	-8268.049	8.465	9.000000
7850	-8268.049	8.465	9.000000
7860	-8273.587	7.950	9.000000
7870	-8273.587	7.950	9.000000
7880	-8269.586	8.117	9.000000
7890	-8267.895	8.333	9.000000
7900	-8276.532	7.872	9.000000
7910	-8271.308	7.924	9.000000
7920	-8272.161	7.778	9.000000
7930	-8276.504	7.597	9.000000
7940	-8270.267	7.996	9.000000
7950	-8276.163	7.743	9.000000
7960	-8276.634	7.935	9.000000
7970	-8270.273	8.162	9.000000
7980	-8270.974	8.108	9.000000
7990	-8270.974	8.108	9.000000
8000	-8270.539	8.129	9.000000
8010	-8270.351	8.103	9.000000
8020	-8271.336	8.113	9.000000
8030	-8272.029	7.951	9.000000
8040	-8267.107	8.292	9.000000
8050	-8270.566	8.010	9.000000
8060	-8267.536	8.455	9.000000
8070	-8267.536	8.455	9.000000
8080	-8269.784	8.330	9.000000
8090	-8273.754	8.295	9.000000
8100	-8270.938	7.842	9.000000
8110	-8271.308	7.831	9.000000
8120	-8270.844	8.202	9.000000
8130	-8271.768	7.861	9.000000
8140	-8271.026	7.889	9.000000
8150	-8271.160	8.388	9.000000
8160	-8273.578	8.314	9.000000
8170	-8271.443	8.029	9.000000
8180	-8271.604	8.026	9.000000
8190	-8271.125	8.726	9.000000
8200	-8271.601	7.955	9.000000
8210	-8268.417	8.370	9.000000
8220	-8270.709	7.994	9.000000
8230	-8275.847	8.136	9.000000
8240	-8270.709	7.994	9.000000
8250	-8270.211	8.037	9.000000
8260	-8270.862	7.994	9.000000
8270	-8272.950	7.761	9.000000
8280	-8271.213	7.907	9.000000
8290	-8272.327	7.871	9.000000
8300	-8269.998	8.104	9.000000
8310	-8268.560	8.187	9.000000
8320	-8268.560	8.187	9.000000
8330	-8268.560	8.187	9.000000
8340	-8269.152	8.168	9.000000
8350	-8274.897	8.355	9.000000
8360	-8274.951	8.392	9.000000
8370	-8276.982	8.211	9.000000
8380	-8273.427	8.114	9.000000
8390	-8267.098	8.305	9.000000
8400	-8265.231	8.110	9.000000
8410	-8264.076	8.145	9.000000
8420	-8264.744	8.158	9.000000
8430	-8264.744	8.158	9.000000
8440	-8264.744	8.158	9.000000
8450	-8264.744	8.158	9.000000
8460	-8274.674	8.340	9.000000
8470	-8264.282	8.373	9.000000
8480	-8276.550	8.175	9.000000
8490	-8266.217	8.295	9.000000
8500	-8267.109	8.198	9.000000
8510	-8265.739	8.243	9.000000
8520	-8267.206	8.155	9.000000
8530	-8265.739	8.243	9.000000
8540	-8272.606	8.196	9.000000
8550	-8269.364	8.191	9.000000
8560	-8268.591	8.009	9.000000
8570	-8266.737	8.035	9.000000
8580	-8273.088	7.731	9.000000
8590	-8275.499	7.757	9.000000
8600	-8273.716	8.011	9.000000
8610	-8269.499	7.917	9.000000
8620	-8269.499	7.917	9.000000
8630	-8269.276	7.932	9.000000
8640	-8268.033	7.933	9.000000
8650	-8269.882	8.276	9.000000
8660	-8267.509	7.952	9.000000
8670	-8267.509	7.952	9.000000
8680	-8267.509	7.952	9.000000
8690	-8267.137	8.208	9.000000
8700	-8267.797	7.965	9.000000
8710	-8267.797	7.965	9.000000
8720	-8267.455	8.029	9.000000
8730	-8268.582	8.241	9.000000
8740	-8271.389	8.272	9.000000
8750	-8267.619	8.020	9.000000
8760	-8267.911	7.954	9.000000
8770	-8268.719	7.932	9.000000
8780	-8272.575	8.220	9.000000
8790	-8270.388	8.003	9.000000
8800	-8268.719	7.932	9.000000
8810	-8267.200	7.920	9.000000
8820	-8267.200	7.920	9.000000
8830	-8271.297	7.979	9.000000
8840	-8266.845	7.854	9.000000
8850	-8266.845	7.854	9.000000
8860	-8267.038	7.936	9.000000
8870	-8271.859	8.145	9.000000
8880	-8267.597	7.975	9.000000
8890	-8271.979	8.129	9.000000
8900	-8265.702	8.356	9.000000
8910	-8271.993	8.094	9.000000
8920	-8271.917	8.451	9.000000
8930	-8267.261	8.263	9.000000
8940	-8267.261	8.263	9.000000
8950	-8263.890	8.576	9.000000
8960	-8264.543	8.360	9.000000
8970	-8275.610	8.029	9.000000
8980	-8263.445	8.436	9.000000
8990	-8263.445	8.436	9.000000
9000	-8272.255	8.530	9.000000
9010	-8265.058	8.582	9.000000
9020	-8265.048	8.583	9.000000
9030	-8268.605	8.313	9.000000
9040	-8272.864	8.384	9.000000
9050	-8265.358	8.634	9.000000
9060	-8265.319	8.624	9.000000
9070	-8264.528	8.549	9.000000
9080	-8264.528	8.549	9.000000
9090	-8267.613	8.603	9.000000
9100	-8269.520	8.469	9.000000
9110	-8270.515	8.441	9.000000
9120	-8269.987	8.574	9.000000
9130	-8271.430	8.273	9.000000
9140	-8271.154	8.440	9.000000
9150	-8271.128	8.271	9.000000
9160	-8274.876	8.218	9.000000
9170	-8269.317	8.473	9.000000
9180	-8274.163	7.968	9.000000
9190	-8272.917	8.011	9.000000
9200	-8272.917	8.011	9.000000
9210	-8272.692	8.012	9.000000
9220	-8266.870	8.566	9.000000
9230	-8269.324	8.167	9.000000
9240	-8276.095	7.797	9.000000
9250	-8266.550	8.687	9.000000
9260	-8269.387	8.182	9.000000
9270	-8270.553	8.221	9.000000
9280	-8274.010	7.881	9.000000
9290	-8270.808	8.080	9.000000
9300	-8273.786	8.122	9.000000
9310	-8269.742	8.426	9.000000
9320	-8271.141	8.441	9.000000
9330	-8276.427	7.855	9.000000
9340	-8271.643	8.218	9.000000
9350	-8275.372	7.741	9.000000
9360	-8271.492	8.411	9.000000
9370	-8275.372	7.741	9.000000
9380	-8274.761	8.194	9.000000
9390	-8278.136	8.097	9.000000
9400	-8271.247	8.036	9.000000
9410	-8267.953	8.638	9.000000
9420	-8272.365	8.335	9.000000
9430	-8266.998	8.380	9.000000
9440	-8268.760	8.096	9.000000
9450	-8270.128	8.067	9.000000
9460	-8273.435	7.968	9.000000
9470	-8273.435	7.968	9.000000
9480	-8271.200	7.957	9.000000
9490	-8271.393	8.026	9.000000
9500	-8271.608	8.021	9.000000
9510	-8274.410	7.920	9.000000
9520	-8270.936	8.100	9.000000
9530	-8274.033	7.981	9.000000
9540	-8269.619	8.275	9.000000
9550	-8274.846	8.018	9.000000
9560	-8273.495	8.387	9.000000
9570	-8269.619	8.275	9.000000
9580	-8269.619	8.275	9.000000
9590	-8269.619	8.275	9.000000
9600	-8269.284	8.169	9.000000
9610	-8269.284	8.169	9.000000
9620	-8274.730	7.945	9.000000
9630	-8275.198	7.999	9.000000
9640	-8275.198	7.999	9.000000
9650	-8274.226	7.973	9.000000
9660	-8272.838	8.226	9.000000
9670	-8273.887	7.932	9.000000
9680	-8272.846	8.134	9.000000
9690	-8272.846	8.134	9.000000
9700	-8269.202	8.176	9.000000
9710	-8269.202	8.176	9.000000
9720	-8279.249	7.968	9.000000
9730	-8270.310	8.347	9.000000
9740	-8270.931	8.287	9.000000
9750	-8269.031	8.311	9.000000
9760	-8267.542	8.341	9.000000
9770	-8267.541	8.319	9.000000
9780	-8268.818	7.975	9.000000
9790	-8268.727	7.998	9.000000
9800	-8269.978	7.982	9.000000
9810	-8269.978	7.982	9.000000
9820	-8269.978	7.982	9.000000
9830	-8270.695	8.228	9.000000
9840	-8269.043	8.041	9.000000
9850	-8269.043	8.041	9.000000
9860	-8267.973	8.238	9.000000
9870	-8269.273	8.153	9.000000
9880	-8268.049	8.234	9.000000
9890	-8273.646	8.009	9.000000
9900	-8270.303	8.493	9.000000
9910	-8267.146	8.263	9.000000
9920	-8268.010	8.222	9.000000
9930	-8268.188	8.273	9.000000
9940	-8269.036	8.508	9.000000
9950	-8268.101	8.277	9.000000
9960	-8270.980	8.414	9.000000
9970	-8273.789	8.325	9.000000
9980	-8270.195	8.500	9.000000
9990	-8273.549	8.428	9.000000
10000	-8267.297	8.442	9.000000
