# Supplementary material for: Emergence, development and diversification of the TGF-β signalling pathway within the animal kingdom
Source: BMC Evol Biol. 2009 Feb 3;9:28. doi: 10.1186/1471-2148-9-28 (PMC2657120; doi:10.1186/1471-2148-9-28)
Supplement: Additional file 5 — Sequences. All sequences and alignments are provided in the supplementary archive. [file 1471-2148-9-28-S5.zip › sequences/figure2/dafsma_dm_nvI_aa_rmgap40.nex.run2.t]

#NEXUS
[ID: 1400875942]
begin trees;
   translate
       1 Dad,
       2 EDO39628,
       3 daf-14,
       4 Medea,
       5 daf-3,
       6 sma-4,
       7 daf-8,
       8 dSMAD2,
       9 Mad,
      10 sma-2,
      11 sma-3,
      12 tag-68;
   tree rep.1 = (((((1:0.100000,(5:0.100000,(8:0.100000,(7:0.100000,10:0.100000):0.100000):0.100000):0.100000):0.100000,4:0.100000):0.100000,11:0.100000):0.100000,12:0.100000):0.100000,(3:0.100000,(9:0.100000,6:0.100000):0.100000):0.100000,2:0.100000);
   tree rep.10 = (((7:0.100000,(1:0.148516,12:0.100000):0.082672):0.119941,5:0.100000):0.100000,((11:0.132686,3:0.100000):0.070251,((10:0.085551,(8:0.133200,(6:0.100000,4:0.100000):0.100000):0.053490):0.134432,9:0.100000):0.073115):0.100000,2:0.100000);
   tree rep.20 = (((7:0.100000,5:0.100000):0.187077,(1:0.148516,12:0.089536):0.063658):0.100000,((11:0.132686,3:0.100000):0.070251,((10:0.133683,(8:0.133200,(6:0.100000,4:0.100000):0.100000):0.053490):0.075101,9:0.094909):0.073115):0.100000,2:0.100000);
   tree rep.30 = (((7:0.100000,5:0.100000):0.187077,(1:0.148516,12:0.089536):0.063658):0.100000,((11:0.132686,3:0.100000):0.070251,((10:0.133683,(8:0.170729,(6:0.100000,4:0.102724):0.158868):0.053490):0.075101,9:0.094909):0.073115):0.100000,2:0.100000);
   tree rep.40 = ((11:0.132686,(5:0.100000,(3:0.100000,((1:0.148516,12:0.089536):0.063658,7:0.140195):0.154762):0.132449):0.155661):0.055068,((6:0.100000,4:0.129682):0.126422,((8:0.170729,9:0.094909):0.065326,10:0.133683):0.098296):0.096623,2:0.100000);
   tree rep.50 = ((11:0.132686,((3:0.359724,7:0.175350):0.019223,(5:0.100000,(1:0.138223,12:0.089536):0.029420):0.085747):0.155661):0.055068,((6:0.100000,4:0.112579):0.155078,((8:0.170729,9:0.094909):0.065326,10:0.133683):0.098844):0.096623,2:0.100000);
   tree rep.60 = (((11:0.132686,(1:0.173139,12:0.089536):0.030103):0.076270,((3:0.359724,7:0.178337):0.022195,5:0.100000):0.155667):0.055068,((6:0.100000,4:0.179606):0.120186,((8:0.170729,9:0.094909):0.065326,10:0.133683):0.157478):0.096623,2:0.100000);
   tree rep.70 = ((((11:0.132686,(1:0.173139,12:0.089536):0.030103):0.076270,((3:0.359724,7:0.178337):0.022195,5:0.100000):0.155667):0.055068,(6:0.189903,4:0.179606):0.047216):0.125110,((8:0.170729,9:0.094909):0.065326,10:0.149283):0.225576,2:0.100000);
   tree rep.80 = (((11:0.132686,((3:0.359724,(7:0.178337,(1:0.218206,12:0.105882):0.051167):0.059707):0.022195,5:0.100000):0.155667):0.055068,((8:0.170729,9:0.092319):0.076167,10:0.195994):0.149428):0.101747,(6:0.189903,4:0.179606):0.047216,2:0.100000);
   tree rep.90 = (((((3:0.359724,(1:0.218206,12:0.168629):0.040378):0.077067,7:0.178337):0.022195,5:0.100000):0.221900,(11:0.132686,((8:0.170729,9:0.092319):0.076167,10:0.195994):0.029639):0.127705):0.101747,(6:0.189903,4:0.179606):0.047216,2:0.100000);
   tree rep.100 = ((((3:0.359724,((1:0.218206,12:0.168629):0.040378,7:0.178337):0.058247):0.022421,5:0.154840):0.221900,(11:0.132686,((8:0.170729,9:0.092319):0.076167,10:0.195994):0.029639):0.127705):0.111187,(6:0.279838,4:0.165121):0.076135,2:0.141401);
   tree rep.110 = (((1:0.292206,(((8:0.333621,(12:0.434499,(7:0.207125,3:0.194339):0.045252):0.134767):0.003028,(9:0.235538,(4:0.216399,6:0.134662):0.138184):0.003771):0.107342,10:0.284208):0.116949):0.002016,11:0.201342):0.248001,5:0.123864,2:0.526254);
   tree rep.120 = ((1:0.292206,(11:0.201342,((8:0.333621,((12:0.434499,7:0.207125):0.059872,3:0.194339):0.269175):0.004910,(10:0.284208,(9:0.245372,(4:0.216399,6:0.134662):0.138184):0.005131):0.129169):0.121395):0.002285):0.392788,5:0.184646,2:0.526254);
   tree rep.130 = ((1:0.292206,(11:0.210017,(8:0.333621,(((12:0.434499,7:0.207125):0.059872,3:0.194339):0.269175,((9:0.200294,10:0.336769):0.064102,(4:0.216399,6:0.134662):0.146159):0.111617):0.004294):0.118929):0.263096):0.136714,5:0.184646,2:0.526254);
   tree rep.140 = ((1:0.292206,(11:0.210017,((8:0.333621,(9:0.200294,10:0.433683):0.078998):0.035769,(((12:0.434499,7:0.207125):0.059872,3:0.194339):0.310408,(4:0.216399,6:0.134662):0.146159):0.111399):0.096537):0.263096):0.136714,5:0.184646,2:0.526254);
   tree rep.150 = ((1:0.292206,(11:0.210017,((8:0.161999,(9:0.200294,10:0.433683):0.078998):0.236180,(((12:0.434499,7:0.207125):0.059872,3:0.194339):0.310408,(4:0.216399,6:0.134662):0.146159):0.111399):0.104061):0.263096):0.136714,5:0.184646,2:0.526254);
   tree rep.160 = ((7:0.382895,(5:0.131625,3:0.459423):0.074232):0.193371,((1:0.218472,12:0.333704):0.142579,((11:0.143691,((8:0.170729,9:0.098849):0.011719,10:0.219451):0.090218):0.140948,(6:0.279838,4:0.195245):0.093335):0.198415):0.050030,2:0.327216);
   tree rep.170 = (1:0.155585,(12:0.546419,(3:0.247143,(((9:0.082269,8:0.222084):0.066630,10:0.270881):0.178816,((7:0.535159,((6:0.135032,4:0.371912):0.060871,5:0.305087):0.099043):0.046271,11:0.271190):0.029807):0.233422):0.060716):0.130203,2:0.278183);
   tree rep.180 = (1:0.155585,(12:0.512818,(3:0.247143,(((9:0.082269,8:0.305109):0.055358,10:0.270881):0.226195,((7:0.535159,((6:0.135032,4:0.479648):0.095460,5:0.451746):0.123656):0.046271,11:0.271190):0.029807):0.233422):0.060716):0.168078,2:0.295609);
   tree rep.190 = ((1:0.155585,12:0.512818):0.264291,(3:0.191037,(((9:0.082269,8:0.305109):0.055358,10:0.270881):0.226195,((7:0.497261,((6:0.135032,4:0.479648):0.095460,5:0.556117):0.187707):0.046271,11:0.271190):0.029807):0.233422):0.057116,2:0.295609);
   tree rep.200 = ((1:0.155585,12:0.512818):0.264291,(3:0.292310,((((6:0.202174,4:0.479648):0.065435,5:0.778589):0.187707,(11:0.271190,((9:0.082269,8:0.305109):0.055358,10:0.270881):0.226195):0.046271):0.033703,7:0.497261):0.299297):0.057116,2:0.295609);
   tree rep.210 = ((1:0.155585,12:0.512818):0.264291,(3:0.292310,((((6:0.202174,4:0.479648):0.029807,5:0.778589):0.215176,(11:0.413300,((9:0.082269,8:0.305109):0.068182,10:0.270881):0.355357):0.047131):0.023801,7:0.497261):0.299297):0.057116,2:0.295609);
   tree rep.220 = ((1:0.155585,12:0.512818):0.264291,(3:0.292310,((((6:0.202174,4:0.479648):0.029807,5:0.778589):0.215176,(11:0.413300,((9:0.080757,8:0.305109):0.152908,10:0.270881):0.262844):0.047131):0.023801,7:0.497261):0.299297):0.057116,2:0.295609);
   tree rep.230 = ((1:0.155585,12:0.512818):0.264291,(3:0.292310,((((6:0.202174,4:0.479648):0.029807,5:0.778589):0.215176,(11:0.413300,((9:0.080757,8:0.305109):0.152908,10:0.299755):0.255756):0.072239):0.023801,7:0.497261):0.299297):0.057116,2:0.295609);
   tree rep.240 = ((1:0.155585,12:0.512818):0.264291,(3:0.269502,((((6:0.202174,4:0.479648):0.029807,5:0.778589):0.215176,(11:0.413300,((9:0.113405,8:0.305109):0.101859,10:0.299755):0.235062):0.072239):0.023801,7:0.497261):0.299297):0.035849,2:0.338800);
   tree rep.250 = (((1:0.414910,12:0.512818):0.006369,3:0.270402):0.056270,((((6:0.202174,4:0.479648):0.029807,5:0.778589):0.215176,(11:0.561894,((9:0.113405,8:0.305109):0.101859,10:0.272716):0.184080):0.072239):0.023801,7:0.582842):0.390310,2:0.338800);
   tree rep.260 = ((12:0.512818,(3:0.269765,1:0.414910):0.006405):0.037426,(((6:0.202174,4:0.479648):0.029807,5:0.778589):0.215176,(7:0.582842,(11:0.559382,((9:0.113405,8:0.305109):0.101859,10:0.272716):0.184080):0.073044):0.029748):0.580084,2:0.499498);
   tree rep.270 = ((12:0.503646,(3:0.295136,1:0.414910):0.068025):0.281210,(((6:0.202174,4:0.479648):0.029807,5:0.778589):0.215176,(7:0.582842,(11:0.559382,((9:0.113405,8:0.305109):0.101859,10:0.272716):0.184080):0.071645):0.079898):0.310503,2:0.401199);
   tree rep.280 = ((12:0.503646,(3:0.295136,1:0.414910):0.068025):0.281210,(((6:0.202174,4:0.479648):0.029807,5:0.778589):0.215176,(7:0.582842,(11:0.559382,((9:0.113405,8:0.305109):0.101859,10:0.272716):0.184080):0.071645):0.079898):0.310503,2:0.401199);
   tree rep.290 = ((12:0.654224,(3:0.457822,1:0.414910):0.067327):0.281210,(((6:0.202174,4:0.479648):0.029807,5:0.778589):0.215176,(7:0.582842,(11:0.559382,((9:0.113405,8:0.305109):0.101859,10:0.272716):0.184080):0.071645):0.079898):0.310503,2:0.401199);
   tree rep.300 = ((12:0.654224,(3:0.457822,1:0.414910):0.067327):0.281210,(((6:0.202174,4:0.479648):0.043506,5:0.778589):0.207824,(7:0.582842,(11:0.559382,((9:0.113405,8:0.305109):0.101859,10:0.272716):0.184080):0.071645):0.079898):0.318548,2:0.401199);
   tree rep.310 = ((12:0.654224,(3:0.457822,1:0.414910):0.067327):0.266232,(((6:0.202174,4:0.479648):0.043506,5:0.778589):0.228861,(7:0.582842,(11:0.559382,((9:0.113405,8:0.305109):0.101859,10:0.272716):0.184080):0.071645):0.079898):0.269476,2:0.401199);
   tree rep.320 = ((12:0.654224,(3:0.457822,1:0.414910):0.067327):0.266232,(((6:0.202174,4:0.479648):0.043506,5:0.778589):0.228861,(7:0.582842,(11:0.559382,((9:0.113405,8:0.305109):0.101859,10:0.272716):0.184080):0.071645):0.079898):0.269476,2:0.401199);
   tree rep.330 = ((12:0.654224,(3:0.457822,1:0.414910):0.067327):0.266232,(((6:0.202174,4:0.479648):0.043506,5:0.778589):0.228861,(7:0.582842,(11:0.445451,((9:0.113405,8:0.305109):0.101859,10:0.272716):0.184080):0.072230):0.087604):0.269476,2:0.401199);
   tree rep.340 = ((12:0.654224,(3:0.457822,1:0.414910):0.067327):0.266232,(((6:0.202174,4:0.479648):0.043506,5:0.778589):0.228861,(7:0.582842,(11:0.445451,((9:0.113405,8:0.305109):0.101859,10:0.272716):0.184080):0.072230):0.087604):0.269476,2:0.401199);
   tree rep.350 = ((12:0.654224,(3:0.457822,1:0.414910):0.067327):0.266232,(((6:0.202174,4:0.479648):0.043506,5:0.778589):0.254323,(7:0.903557,(11:0.661316,((9:0.113405,8:0.305109):0.101859,10:0.272716):0.184080):0.078508):0.063678):0.261928,2:0.457435);
   tree rep.360 = ((12:0.791510,(3:0.457822,1:0.414910):0.067327):0.248585,(((6:0.202174,4:0.479648):0.043506,5:0.778589):0.254323,(7:0.903557,(11:0.661316,((9:0.113405,8:0.305109):0.101859,10:0.272716):0.184080):0.078508):0.063678):0.295154,2:0.457435);
   tree rep.370 = ((12:0.791510,(3:0.457822,1:0.414910):0.067327):0.248585,(((6:0.205279,4:0.479648):0.141495,5:0.778589):0.160908,(7:0.831721,(11:0.661316,((9:0.113405,8:0.305109):0.101859,10:0.272716):0.157385):0.055273):0.063678):0.295154,2:0.457435);
   tree rep.380 = ((12:0.791510,(3:0.457822,1:0.414910):0.067327):0.248585,(((6:0.205279,4:0.479648):0.141495,5:0.778589):0.160908,(7:0.831721,(11:0.661316,((9:0.113405,8:0.305109):0.101859,10:0.272716):0.157385):0.055273):0.063678):0.295154,2:0.457435);
   tree rep.390 = ((12:0.791510,(3:0.457822,1:0.414910):0.067327):0.248585,(((6:0.205279,4:0.479648):0.141495,5:0.778589):0.160908,(7:0.831721,(11:0.661316,((9:0.113405,8:0.305109):0.101859,10:0.272716):0.157385):0.055273):0.063678):0.295154,2:0.457435);
   tree rep.400 = ((12:0.731694,(3:0.457822,1:0.414910):0.067327):0.251876,(((6:0.205279,4:0.479648):0.141495,5:0.778589):0.160908,(7:0.831721,(11:0.661316,((9:0.113405,8:0.305109):0.101859,10:0.272716):0.157385):0.055273):0.063678):0.295154,2:0.669956);
   tree rep.410 = ((12:0.731694,(3:0.457822,1:0.414910):0.067327):0.251876,((6:0.205279,(4:0.244912,5:0.778589):0.219617):0.292871,(7:0.831721,(11:0.661316,((9:0.113405,8:0.305109):0.101859,10:0.272716):0.157385):0.055273):0.063678):0.295154,2:0.669956);
   tree rep.420 = ((12:0.845465,(3:0.457822,1:0.414910):0.067327):0.186724,((6:0.205279,(4:0.244912,5:0.778589):0.219617):0.292871,(7:0.831721,(11:0.661316,((9:0.113405,8:0.305109):0.101859,10:0.272716):0.157385):0.055273):0.068861):0.271914,2:0.893462);
   tree rep.430 = ((12:0.845465,(3:0.457822,1:0.414910):0.067327):0.186724,((6:0.205279,(4:0.244912,5:0.778589):0.145980):0.205091,(7:0.831721,(11:0.661316,((9:0.142136,8:0.305109):0.067825,10:0.272716):0.175613):0.055273):0.060631):0.271914,2:0.893462);
   tree rep.440 = (((12:0.803739,3:0.457822):0.112332,1:0.455534):0.196727,((6:0.205279,(4:0.244912,5:0.778589):0.145980):0.205091,(7:0.831721,(11:0.465778,((9:0.142136,8:0.305109):0.091962,10:0.272716):0.117084):0.208867):0.055435):0.271914,2:0.743337);
   tree rep.450 = (((12:0.803739,3:0.457822):0.112332,1:0.623499):0.197511,((6:0.316818,(4:0.244912,5:0.641828):0.197383):0.173336,(7:0.831721,(11:0.465778,((9:0.142136,8:0.305109):0.091962,10:0.272716):0.117084):0.208867):0.101915):0.271914,2:0.697792);
   tree rep.460 = (((12:0.803739,3:0.457822):0.112332,1:0.623499):0.197511,(((6:0.316818,4:0.244912):0.203435,5:0.641828):0.169809,(7:0.831721,(11:0.465778,((9:0.142136,8:0.305109):0.091962,10:0.272716):0.117084):0.208867):0.101915):0.269557,2:0.697792);
   tree rep.470 = (((12:0.846881,3:0.457822):0.044822,1:0.730504):0.197511,(((6:0.316818,4:0.244912):0.203435,5:0.641828):0.169809,(7:0.831721,(11:0.465778,((9:0.142136,8:0.305109):0.091962,10:0.272716):0.117084):0.208867):0.101915):0.269557,2:0.697792);
   tree rep.480 = (((6:0.484956,4:0.202330):0.241617,(7:0.821443,(((8:0.333855,9:0.113117):0.119469,10:0.360545):0.074523,11:0.610227):0.106299):0.092806):0.073599,(((1:0.541593,12:0.673349):0.180691,3:0.625789):0.331248,5:0.767370):0.006901,2:1.012793);
   tree rep.490 = (((12:0.846881,3:0.457822):0.044822,1:0.730504):0.197511,(((6:0.316818,4:0.244912):0.203435,5:0.683263):0.162716,(7:0.831721,(11:0.465778,((9:0.101957,8:0.305109):0.078318,10:0.321326):0.117084):0.208867):0.101915):0.280962,2:0.697792);
   tree rep.500 = (((12:0.846881,3:0.457822):0.044822,1:0.730504):0.197511,(((6:0.316818,4:0.244912):0.203435,5:0.683263):0.162716,(7:0.831721,(11:0.465778,((9:0.101957,8:0.305109):0.078318,10:0.321326):0.117084):0.208867):0.101915):0.280962,2:0.697792);
   tree rep.510 = (((12:0.846881,3:0.457822):0.044822,1:0.730504):0.197511,(((6:0.463783,4:0.244912):0.164526,5:0.576486):0.162716,(7:0.831721,(11:0.465778,((9:0.101957,8:0.305109):0.078318,10:0.321326):0.117084):0.208867):0.101915):0.280962,2:0.697792);
   tree rep.520 = (((12:1.048510,3:0.457822):0.070336,1:0.730504):0.279806,(((6:0.463783,4:0.244912):0.164526,5:0.576486):0.162716,(7:0.831721,(11:0.465778,((9:0.101957,8:0.305109):0.078318,10:0.321326):0.117084):0.208867):0.101915):0.280962,2:0.697792);
   tree rep.530 = (((12:1.048510,3:0.457822):0.070336,1:0.792115):0.217977,(((6:0.463783,4:0.244912):0.164526,5:0.576486):0.112777,((((9:0.147315,8:0.305109):0.082483,10:0.321326):0.140293,7:0.831721):0.144779,11:0.465778):0.143112):0.280962,2:0.996985);
   tree rep.540 = (((12:1.048510,3:0.457822):0.311567,(((6:0.463783,4:0.249097):0.159515,5:0.645106):0.112777,((((9:0.136819,8:0.305109):0.068918,10:0.306120):0.140293,7:0.831721):0.144779,11:0.465778):0.143112):0.280962):0.228450,1:0.792115,2:0.848947);
   tree rep.550 = ((1:0.580648,12:1.184147):0.115432,((((11:0.469602,((8:0.279327,9:0.073897):0.115731,10:0.268627):0.115974):0.132364,7:1.075731):0.037012,(5:0.707543,(6:0.608103,4:0.236497):0.045048):0.192835):0.182029,3:0.554095):0.244510,2:1.035058);
   tree rep.560 = ((1:0.580648,12:1.184147):0.115432,((((11:0.469602,((8:0.279327,9:0.073897):0.115731,10:0.268627):0.115974):0.132364,7:1.075731):0.037012,(5:0.707543,(6:0.608103,4:0.236497):0.045048):0.209463):0.162447,3:0.549728):0.244510,2:1.035058);
   tree rep.570 = (((12:1.048510,3:0.457822):0.404466,(((6:0.463783,4:0.249097):0.159515,5:0.645106):0.112777,((((9:0.136819,8:0.305109):0.080369,10:0.306120):0.151309,7:0.831721):0.103345,11:0.465778):0.138212):0.280962):0.154762,1:0.820295,2:0.848947);
   tree rep.580 = (((12:1.048510,3:0.457822):0.404466,(((6:0.378424,4:0.249097):0.202993,5:0.681457):0.112777,((((9:0.136819,8:0.305109):0.080369,10:0.306120):0.151309,7:0.831721):0.103345,11:0.465778):0.138212):0.280962):0.154762,1:0.820295,2:0.848947);
   tree rep.590 = ((12:1.048510,(3:0.800103,(((6:0.378424,4:0.249097):0.202993,5:0.681457):0.152076,((((9:0.136819,8:0.305109):0.080369,10:0.306120):0.151309,7:0.831721):0.103345,11:0.465117):0.098556):0.280962):0.071763):0.071839,1:0.820295,2:0.848947);
   tree rep.600 = ((12:1.048510,((3:0.800103,((6:0.378424,4:0.249097):0.202993,5:0.681457):0.133463):0.007061,((((9:0.136819,8:0.305109):0.080369,10:0.306120):0.151309,7:0.831721):0.103345,11:0.465117):0.098556):0.325931):0.071839,1:0.820295,2:0.848947);
   tree rep.610 = ((12:1.048510,((3:0.800103,((6:0.378424,4:0.249097):0.202993,5:0.681457):0.133463):0.007061,(7:0.831721,(((9:0.136819,8:0.305109):0.125279,10:0.306120):0.150552,11:0.465117):0.110026):0.098556):0.325931):0.071839,1:0.820295,2:0.848947);
   tree rep.620 = ((12:1.048510,(3:0.800103,(((6:0.378424,4:0.249097):0.202993,5:0.681457):0.133463,(7:0.963273,(((9:0.136819,8:0.305109):0.125279,10:0.306120):0.150552,11:0.465117):0.110026):0.148281):0.009162):0.325931):0.071839,1:0.820295,2:0.848947);
   tree rep.630 = ((1:0.580648,12:1.184147):0.115432,((((11:0.534006,((8:0.279327,9:0.153846):0.090512,10:0.353053):0.073584):0.100922,7:0.858032):0.056429,(4:0.236497,(5:0.686673,6:0.433989):0.057225):0.292652):0.174467,3:0.549728):0.244510,2:1.035058);
   tree rep.640 = ((12:1.078025,(((6:0.378424,4:0.249097):0.155898,5:0.681457):0.169650,(3:0.800103,(7:0.963273,(((9:0.136819,8:0.305109):0.125279,10:0.306120):0.150552,11:0.465117):0.110640):0.138461):0.008463):0.325931):0.099525,1:0.820295,2:0.628033);
   tree rep.650 = ((1:0.580648,12:1.184147):0.115432,((((11:0.534006,((8:0.279327,9:0.153846):0.090512,10:0.353053):0.073584):0.100922,7:0.858032):0.087242,((4:0.236497,5:0.686673):0.037722,6:0.433989):0.223947):0.168884,3:0.570283):0.244510,2:1.035058);
   tree rep.660 = ((12:1.078025,(((6:0.378424,4:0.249097):0.155898,5:0.681457):0.169650,(3:0.800103,(7:0.963273,(((9:0.136819,8:0.305109):0.125279,10:0.344112):0.120728,11:0.465117):0.159712):0.134072):0.008463):0.325931):0.099525,1:0.820295,2:0.628033);
   tree rep.670 = ((12:1.078025,(((6:0.378424,4:0.249097):0.155898,5:0.681457):0.169650,(3:0.800103,(7:0.963273,(((9:0.104478,8:0.305109):0.140860,10:0.244949):0.120728,11:0.465117):0.159712):0.134072):0.008463):0.325931):0.099525,1:0.820295,2:0.628033);
   tree rep.680 = ((12:1.078025,(((6:0.414008,4:0.249097):0.132905,5:0.627213):0.169650,(3:0.800103,(7:0.963273,(((9:0.104478,8:0.305109):0.140860,10:0.244949):0.120728,11:0.465117):0.159712):0.134072):0.008463):0.325931):0.099525,1:0.820295,2:0.628033);
   tree rep.690 = ((12:1.078025,(((6:0.414008,4:0.249097):0.132905,5:0.627213):0.169650,(3:0.800103,(7:0.963273,(((9:0.104478,8:0.305109):0.140860,10:0.244949):0.120728,11:0.465117):0.159712):0.134072):0.008463):0.325931):0.099525,1:0.820295,2:0.628033);
   tree rep.700 = ((12:0.956911,(((6:0.414008,4:0.249097):0.132905,5:0.627213):0.169650,(3:0.800103,(7:0.963273,(((9:0.104478,8:0.305109):0.140860,10:0.244949):0.120728,11:0.465117):0.167369):0.050881):0.092013):0.364508):0.039261,1:0.754354,2:0.628033);
   tree rep.710 = ((12:0.956911,(((6:0.414008,4:0.249097):0.132905,5:0.627213):0.169650,(3:0.800103,(7:0.963273,(((9:0.104478,8:0.305109):0.140860,10:0.244949):0.120728,11:0.465117):0.167369):0.050881):0.092013):0.364508):0.039261,1:0.754354,2:0.628033);
   tree rep.720 = (((1:0.551333,12:0.949081):0.334985,3:0.698079):0.031487,((7:0.821443,(11:0.511893,((8:0.333855,9:0.095615):0.141584,10:0.403216):0.067790):0.106873):0.233193,(5:0.832792,(6:0.419765,4:0.214266):0.075106):0.119221):0.154146,2:1.012793);
   tree rep.730 = ((12:0.956911,(((6:0.414008,4:0.249097):0.132905,5:0.627213):0.169650,(3:0.800103,(7:0.963273,(((9:0.104478,8:0.305109):0.140860,10:0.244949):0.120728,11:0.465117):0.167369):0.050881):0.092013):0.364508):0.039261,1:0.754354,2:0.628033);
   tree rep.740 = ((12:0.956911,((((6:0.414008,4:0.249097):0.132905,5:0.627213):0.169650,(7:0.962740,(((9:0.104478,8:0.305109):0.140860,10:0.244949):0.120728,11:0.491391):0.127670):0.055617):0.077350,3:0.800103):0.364508):0.039261,1:0.754354,2:0.628033);
   tree rep.750 = ((1:0.596579,12:0.954275):0.176858,((((((8:0.294095,9:0.153846):0.071467,10:0.353053):0.054398,11:0.534006):0.143527,7:0.898113):0.083068,(5:0.830582,(6:0.369105,4:0.236497):0.041382):0.300685):0.141800,3:0.688414):0.164283,2:0.622401);
   tree rep.760 = ((1:0.551333,12:1.238411):0.397687,(3:0.723191,((7:0.821443,(11:0.511893,((8:0.333855,9:0.099066):0.154698,10:0.280955):0.067790):0.106873):0.233193,(5:0.832792,(6:0.457997,4:0.214266):0.047904):0.164123):0.154146):0.022362,2:1.012793);
   tree rep.770 = ((3:0.723191,(1:0.551333,12:1.238411):0.270711):0.104715,((7:0.814138,(11:0.511893,((8:0.333855,9:0.099066):0.154698,10:0.280955):0.085163):0.087947):0.233193,(5:0.832792,(6:0.457997,4:0.214266):0.047904):0.164123):0.166628,2:1.012793);
   tree rep.780 = ((1:0.596579,12:0.954275):0.176858,((((((8:0.359018,9:0.153846):0.105591,10:0.305483):0.054398,11:0.534006):0.143527,7:0.898113):0.086601,(5:0.830582,(6:0.369105,4:0.236497):0.143037):0.213577):0.141800,3:0.688414):0.164283,2:0.622401);
   tree rep.790 = ((12:1.129817,1:0.960840):0.052414,((((6:0.414008,4:0.249097):0.132905,5:0.627213):0.169650,(7:1.012189,(((9:0.104478,8:0.305109):0.124488,10:0.244949):0.100514,11:0.467183):0.119093):0.060007):0.134880,3:0.800103):0.189755,2:0.641983);
   tree rep.800 = ((3:0.617224,((7:0.814138,(11:0.511893,((8:0.333855,9:0.099066):0.154698,10:0.280955):0.085163):0.087947):0.163311,(5:0.832792,(6:0.457997,4:0.214266):0.047904):0.164123):0.171687):0.085665,(1:0.551333,12:0.961722):0.261825,2:1.012793);
   tree rep.810 = ((1:0.591453,12:0.954275):0.231862,(((11:0.534006,(((8:0.359018,9:0.115137):0.139224,10:0.331662):0.063326,7:0.898113):0.106518):0.193076,(5:0.668946,(6:0.369105,4:0.232455):0.115603):0.195515):0.125185,3:0.927280):0.164283,2:0.986091);
   tree rep.820 = ((3:0.617224,((7:0.862823,(11:0.556673,((8:0.333855,9:0.099066):0.154698,10:0.280955):0.085163):0.132231):0.169227,(5:0.832792,(6:0.457997,4:0.214266):0.069091):0.196333):0.171687):0.085665,(1:0.551333,12:1.040602):0.397641,2:0.688633);
   tree rep.830 = ((12:1.129817,1:0.644644):0.053500,((((6:0.414008,4:0.226829):0.167956,5:0.627213):0.203543,(7:0.872110,(((9:0.157644,8:0.305109):0.135517,10:0.382330):0.100514,11:0.549409):0.087522):0.060007):0.194215,3:0.937696):0.128277,2:0.834177);
   tree rep.840 = ((12:1.129817,1:0.644644):0.053500,((((6:0.414008,4:0.226829):0.167956,5:0.627213):0.203543,(7:0.872110,(((9:0.157644,8:0.305109):0.135517,10:0.382330):0.100514,11:0.549409):0.087522):0.060007):0.194215,3:0.937696):0.128277,2:0.834177);
   tree rep.850 = ((3:0.617224,((7:0.862823,(11:0.556673,((8:0.333855,9:0.099066):0.154698,10:0.280955):0.085163):0.132231):0.169227,(5:0.832792,(6:0.457997,4:0.214266):0.069091):0.196333):0.171687):0.085665,(1:0.699100,12:1.040602):0.279087,2:0.962395);
   tree rep.860 = ((12:1.129817,1:0.644644):0.053500,((((6:0.414008,4:0.226829):0.167956,5:0.627213):0.204016,(7:0.872110,(((9:0.104570,8:0.305109):0.109310,10:0.393769):0.090191,11:0.431077):0.035748):0.112124):0.194215,3:0.937696):0.128277,2:0.834177);
   tree rep.870 = ((3:0.617224,((7:0.862823,(11:0.556673,((8:0.333855,9:0.099066):0.154698,10:0.280955):0.085163):0.132231):0.169227,(5:0.832792,(6:0.457997,4:0.214266):0.069091):0.196333):0.171687):0.085665,(1:0.699100,12:1.040602):0.279087,2:0.962395);
   tree rep.880 = ((1:0.591453,12:1.017269):0.222273,((5:0.668946,(6:0.369105,4:0.232455):0.107774):0.208197,(3:0.861423,((11:0.408620,((8:0.373492,9:0.121611):0.117448,10:0.430999):0.155378):0.089985,7:0.850134):0.071089):0.125537):0.219189,2:0.899766);
   tree rep.890 = ((1:0.591453,12:1.017269):0.167556,((5:0.668946,(6:0.369105,4:0.232455):0.107774):0.208197,(3:0.861423,((11:0.408620,((8:0.373492,9:0.121611):0.117448,10:0.430999):0.155378):0.089985,7:0.850134):0.071089):0.095741):0.334670,2:0.899766);
   tree rep.900 = ((1:0.591453,12:1.017269):0.167556,((5:0.668946,(6:0.369105,4:0.232455):0.107774):0.208197,(3:0.860344,((11:0.408620,((8:0.258669,9:0.121611):0.114837,10:0.315349):0.155378):0.089985,7:0.852218):0.057314):0.095741):0.334670,2:0.899766);
   tree rep.910 = ((3:0.617224,((7:0.862823,(11:0.400738,((8:0.333855,9:0.099066):0.154698,10:0.404696):0.088869):0.090558):0.164132,(5:0.832792,(6:0.457997,4:0.214266):0.069091):0.196333):0.171687):0.085665,(1:0.819356,12:1.040602):0.265378,2:0.836356);
   tree rep.920 = ((3:0.834515,((7:0.862823,(11:0.400738,((8:0.333855,9:0.099066):0.154698,10:0.404696):0.088869):0.090558):0.163176,(5:0.832792,(6:0.457997,4:0.214266):0.069091):0.196333):0.162900):0.070703,(1:0.819356,12:1.040602):0.265378,2:0.752005);
   tree rep.930 = ((12:1.129817,1:0.719779):0.200204,((((6:0.414008,4:0.226829):0.167956,5:0.597253):0.184886,(7:0.872110,(((9:0.085706,8:0.305109):0.140189,10:0.268936):0.138559,11:0.533321):0.078906):0.093274):0.210800,3:0.937696):0.019219,2:0.834177);
   tree rep.940 = ((3:0.834515,((7:0.818440,(11:0.394784,((8:0.333855,9:0.099066):0.154698,10:0.404696):0.088869):0.126229):0.155711,(5:0.770563,(6:0.457997,4:0.283881):0.064224):0.203573):0.162900):0.070703,(1:0.819356,12:1.040602):0.265378,2:0.752005);
   tree rep.950 = ((1:0.591453,12:1.017269):0.165270,((5:0.811006,(6:0.369105,4:0.325683):0.067675):0.176972,(3:0.982499,((11:0.408620,((8:0.258669,9:0.121611):0.114837,10:0.315349):0.143841):0.059501,7:0.852218):0.085577):0.081032):0.283828,2:0.899766);
   tree rep.960 = ((3:0.834515,((7:0.818440,(11:0.394784,((8:0.333855,9:0.099066):0.154698,10:0.404696):0.088869):0.126229):0.153994,(5:0.770563,(6:0.457997,4:0.283881):0.064224):0.203573):0.187518):0.075785,(1:0.819356,12:1.040602):0.265378,2:0.752005);
   tree rep.970 = ((3:0.834515,(1:0.683280,12:1.040602):0.221031):0.110961,((7:0.818440,(11:0.394784,((8:0.333855,9:0.091824):0.106936,10:0.404696):0.062252):0.126229):0.153994,(5:0.770563,(6:0.457997,4:0.283881):0.064224):0.203573):0.187518,2:0.752005);
   tree rep.980 = ((12:1.129817,1:0.739502):0.254710,((((6:0.439673,4:0.226829):0.052674,5:0.791461):0.184886,(7:0.872110,(((9:0.085706,8:0.305109):0.140189,10:0.268936):0.138559,11:0.533321):0.078902):0.102007):0.191964,3:0.937696):0.015786,2:0.891006);
   tree rep.990 = ((3:0.834515,((7:0.818440,(11:0.394784,((8:0.333855,9:0.091824):0.106936,10:0.404696):0.062252):0.126229):0.153994,(5:0.770563,(6:0.457997,4:0.283881):0.064224):0.156016):0.165277):0.088587,(1:0.683280,12:1.040602):0.221031,2:0.752005);
   tree rep.1000 = ((12:1.129817,1:0.739502):0.254710,((((6:0.439673,4:0.226829):0.052674,5:0.739785):0.113849,(7:0.872110,(((9:0.085706,8:0.305109):0.140189,10:0.268936):0.138559,11:0.533321):0.056539):0.107962):0.253801,3:0.834090):0.015786,2:0.891006);
   tree rep.1010 = ((1:0.591453,12:1.017269):0.165270,((5:0.787413,(6:0.435448,4:0.325683):0.100080):0.190956,(3:0.982499,((11:0.496178,((8:0.258669,9:0.121611):0.114837,10:0.315349):0.143841):0.031440,7:0.915321):0.142451):0.054389):0.306433,2:0.899766);
   tree rep.1020 = ((1:0.591453,12:1.017269):0.165270,((5:0.787413,(6:0.435448,4:0.325683):0.100080):0.105020,(3:0.982499,((11:0.496178,((8:0.258669,9:0.121611):0.114837,10:0.315349):0.143841):0.034216,7:0.915321):0.127853):0.050692):0.349573,2:0.822350);
   tree rep.1030 = ((12:1.129817,1:0.739502):0.277237,((((6:0.439673,4:0.226829):0.052674,5:0.739785):0.113849,(7:0.872110,(((9:0.085706,8:0.305109):0.140189,10:0.268936):0.138215,11:0.533321):0.058079):0.105504):0.128933,3:0.834090):0.186294,2:0.891006);
   tree rep.1040 = ((3:0.834515,((7:0.818440,(11:0.394784,((8:0.333855,9:0.081288):0.105534,10:0.353065):0.138830):0.051105):0.176486,(5:0.656855,(6:0.457997,4:0.283881):0.061385):0.204401):0.163871):0.092395,(1:0.683280,12:1.027145):0.384445,2:0.743104);
   tree rep.1050 = ((1:0.591453,12:1.017269):0.165270,((5:0.787413,(6:0.435448,4:0.325683):0.100080):0.113111,(3:0.982499,((11:0.496178,((8:0.258669,9:0.117395):0.100811,10:0.354039):0.098084):0.049388,7:0.915321):0.119989):0.051187):0.413748,2:0.848467);
   tree rep.1060 = ((1:0.591453,12:1.017269):0.165270,((5:0.787413,(6:0.435448,4:0.325683):0.100080):0.113111,(3:0.982499,((11:0.496178,((8:0.258669,9:0.117395):0.100811,10:0.354039):0.098084):0.049388,7:0.915321):0.119989):0.051187):0.413748,2:0.848467);
   tree rep.1070 = ((12:1.129817,1:0.739502):0.232056,((((6:0.439673,4:0.187080):0.071677,5:0.739785):0.282068,(7:0.872110,(((9:0.085706,8:0.309834):0.112846,10:0.342786):0.138215,11:0.533321):0.058079):0.105504):0.071109,3:1.002596):0.165076,2:0.891006);
   tree rep.1080 = ((1:0.591453,12:1.017269):0.165270,((5:0.787413,(6:0.435448,4:0.325683):0.100080):0.113111,(3:0.982499,((11:0.496178,((8:0.258669,9:0.095212):0.126015,10:0.363118):0.098084):0.049388,7:0.915321):0.119989):0.051187):0.413748,2:0.848467);
   tree rep.1090 = ((12:0.906882,1:0.739502):0.264087,((((6:0.439673,4:0.207573):0.045264,5:0.665589):0.319363,(7:0.868468,(((9:0.085706,8:0.309834):0.112846,10:0.342786):0.136860,11:0.539359):0.072536):0.108648):0.116545,3:1.002596):0.130692,2:0.891006);
   tree rep.1100 = ((1:0.591453,12:1.017269):0.165270,((5:0.787413,(6:0.447797,4:0.325683):0.052752):0.166485,(3:0.982499,((11:0.496178,((8:0.258669,9:0.095212):0.126015,10:0.363118):0.098084):0.049388,7:0.915321):0.119989):0.051187):0.413748,2:0.848467);
   tree rep.1110 = ((12:0.906882,1:0.739502):0.264087,((((6:0.439673,4:0.207573):0.045264,5:0.665589):0.319363,(7:0.868468,(((9:0.085706,8:0.309834):0.112846,10:0.342786):0.136860,11:0.539359):0.072536):0.108648):0.116545,3:1.002596):0.130692,2:0.891006);
   tree rep.1120 = ((12:0.870007,1:0.739502):0.215245,((((6:0.439673,4:0.207573):0.045264,5:0.665589):0.319363,(7:0.868468,(((9:0.085706,8:0.309834):0.112846,10:0.342786):0.136860,11:0.539359):0.072536):0.108648):0.116545,3:1.002596):0.130692,2:0.892880);
   tree rep.1130 = ((12:0.870007,1:0.739502):0.215245,((((6:0.439673,4:0.207573):0.045264,5:0.665589):0.319363,(7:0.868468,(((9:0.085706,8:0.309834):0.112846,10:0.342786):0.136860,11:0.539359):0.072536):0.108648):0.116545,3:1.002596):0.130692,2:0.892880);
   tree rep.1140 = ((12:0.870007,1:0.739502):0.215245,((((6:0.439673,4:0.207573):0.045264,5:0.665589):0.319363,(7:0.868468,(((9:0.085706,8:0.309834):0.112846,10:0.342786):0.136860,11:0.539359):0.072536):0.108648):0.116545,3:1.002596):0.130692,2:0.892880);
   tree rep.1150 = ((1:0.674431,12:1.017269):0.058169,(((5:0.796258,(6:0.391538,4:0.300159):0.069345):0.166485,3:0.982499):0.090529,((11:0.496178,((8:0.258669,9:0.088044):0.137444,10:0.370113):0.098084):0.049388,7:0.789027):0.163358):0.297322,2:0.817956);
   tree rep.1160 = ((1:0.674431,12:1.017269):0.058169,(((5:0.796258,(6:0.391538,4:0.300159):0.069345):0.166485,3:0.982499):0.090529,((11:0.496178,((8:0.258669,9:0.088044):0.137444,10:0.370113):0.098084):0.049388,7:0.789027):0.163358):0.297322,2:0.817956);
   tree rep.1170 = ((12:0.870007,1:0.739502):0.215245,((((6:0.439673,4:0.207573):0.045264,5:0.665589):0.319363,(7:0.868468,(((9:0.085706,8:0.309834):0.112846,10:0.342786):0.136860,11:0.539359):0.072536):0.108648):0.116545,3:0.999178):0.279597,2:0.740486);
   tree rep.1180 = ((12:0.870007,1:0.739502):0.215245,((((6:0.439673,4:0.207573):0.045264,5:0.665589):0.319363,(7:0.868468,(((9:0.085706,8:0.309834):0.112846,10:0.342786):0.136860,11:0.539359):0.072536):0.108648):0.116545,3:0.999178):0.279597,2:0.740486);
   tree rep.1190 = ((1:0.674431,12:1.017269):0.058169,(((5:0.796258,(6:0.391538,4:0.300159):0.087819):0.151459,3:0.934384):0.090529,((11:0.496178,((8:0.258669,9:0.088044):0.137444,10:0.370113):0.098084):0.049388,7:0.789027):0.163358):0.297322,2:0.817956);
   tree rep.1200 = ((1:0.674431,12:0.982298):0.153452,(((5:0.796258,(6:0.391538,4:0.300159):0.087819):0.151459,3:0.934384):0.062784,(11:0.472344,(((8:0.258669,9:0.088044):0.137444,10:0.370113):0.098084,7:0.876356):0.044399):0.290513):0.297322,2:0.863828);
   tree rep.1210 = ((1:0.674431,12:0.908116):0.160986,(((5:0.796258,(6:0.391538,4:0.300159):0.087819):0.151459,3:0.934384):0.062784,(11:0.472344,(((8:0.258669,9:0.088044):0.137444,10:0.370113):0.098084,7:0.926532):0.036878):0.303972):0.297322,2:0.762115);
   tree rep.1220 = ((12:1.063336,1:0.739502):0.110268,((((6:0.439673,4:0.214299):0.052456,5:0.553439):0.319363,(7:0.868468,(((9:0.129462,8:0.309834):0.078288,10:0.283118):0.196157,11:0.431521):0.072536):0.108648):0.116545,3:0.999178):0.300523,2:0.745009);
   tree rep.1230 = ((1:0.674431,12:0.908116):0.160986,((5:0.796258,(6:0.391538,4:0.285680):0.034607):0.193128,(3:0.962641,((11:0.472344,((8:0.258669,9:0.088044):0.105572,10:0.370113):0.118231):0.111573,7:0.880404):0.225379):0.031728):0.254584,2:0.762115);
   tree rep.1240 = ((1:0.674431,12:0.908116):0.160986,((((11:0.472344,((8:0.258669,9:0.088044):0.105572,10:0.370113):0.118231):0.111573,7:0.880404):0.225379,(5:0.796258,(6:0.391538,4:0.285680):0.034607):0.193128):0.041834,3:0.962641):0.313273,2:0.646760);
   tree rep.1250 = ((1:0.674431,12:0.908116):0.160986,((((11:0.472344,((8:0.258669,9:0.088044):0.105572,10:0.370113):0.118231):0.111573,7:0.880404):0.225379,(5:0.796258,(6:0.391538,4:0.285680):0.034607):0.193128):0.041834,3:0.962641):0.313273,2:0.646760);
   tree rep.1260 = ((1:0.674431,12:0.908116):0.160986,((((11:0.472344,((8:0.258669,9:0.088044):0.105572,10:0.370113):0.118231):0.111573,7:0.880404):0.225379,(5:0.796258,(6:0.391538,4:0.285680):0.034607):0.193128):0.041834,3:0.962641):0.313273,2:0.646760);
   tree rep.1270 = (((3:0.865422,((((8:0.333855,9:0.098265):0.070024,10:0.421771):0.102046,7:0.903459):0.077598,11:0.392868):0.129414):0.015416,(5:0.795510,(6:0.421336,4:0.323865):0.074111):0.256270):0.125500,(1:0.658810,12:1.121010):0.233326,2:0.905908);
   tree rep.1280 = ((1:0.674431,12:0.908116):0.160986,((((11:0.472344,((8:0.354590,9:0.087889):0.063899,10:0.368251):0.118231):0.111573,7:0.880404):0.225379,(5:0.700497,(6:0.431750,4:0.285680):0.034883):0.200755):0.289070,3:0.755075):0.313273,2:0.646760);
   tree rep.1290 = ((12:1.158437,1:0.711689):0.084491,((((6:0.377838,4:0.242408):0.219556,5:0.671721):0.157627,(7:0.926114,(((9:0.090596,8:0.309834):0.044200,10:0.335731):0.147052,11:0.431521):0.072536):0.114145):0.161608,3:0.894374):0.277002,2:0.736683);
   tree rep.1300 = ((1:0.674431,12:0.908116):0.160986,(((11:0.472344,(((8:0.354590,9:0.087889):0.071521,10:0.368251):0.081117,7:0.880404):0.071697):0.168215,(5:0.700497,(6:0.431750,4:0.285680):0.034883):0.191107):0.289070,3:0.755075):0.313273,2:0.646760);
   tree rep.1310 = (((3:0.831693,(7:0.903459,(11:0.461172,((8:0.333855,9:0.071984):0.112730,10:0.286512):0.128798):0.094832):0.094225):0.015112,(5:0.833704,(6:0.421336,4:0.323865):0.074111):0.181262):0.173059,(1:0.658810,12:1.121010):0.233326,2:0.844981);
   tree rep.1320 = ((1:0.674431,12:0.908116):0.160986,(((11:0.472344,(((8:0.354590,9:0.094167):0.121965,10:0.368251):0.120067,7:0.880404):0.071697):0.168215,(5:0.700497,(6:0.431750,4:0.285680):0.034883):0.191107):0.289070,3:0.755075):0.313273,2:0.646760);
   tree rep.1330 = ((1:0.674431,12:0.805574):0.122283,(((11:0.472344,(7:0.880404,((8:0.354590,9:0.094167):0.121965,10:0.315939):0.078450):0.010380):0.177353,(5:0.700497,(6:0.431750,4:0.285680):0.034883):0.191107):0.262562,3:0.755075):0.130758,2:0.887900);
   tree rep.1340 = (((3:0.726805,(7:0.903459,(11:0.461172,((8:0.333855,9:0.075519):0.095308,10:0.286512):0.119114):0.094832):0.094225):0.059815,(5:0.833704,(6:0.421336,4:0.323865):0.074111):0.181262):0.160759,(1:0.658810,12:1.121010):0.233326,2:0.844981);
   tree rep.1350 = (((3:0.726805,(7:0.903459,(11:0.454137,((8:0.333855,9:0.075519):0.095308,10:0.286512):0.119114):0.092268):0.093905):0.059815,(5:0.833704,(6:0.421336,4:0.323865):0.074111):0.181262):0.160759,(1:0.658810,12:1.121010):0.233326,2:0.844981);
   tree rep.1360 = ((12:1.158437,1:0.616478):0.097826,((((6:0.377838,4:0.305671):0.236432,5:0.671721):0.129389,(7:0.735755,(((9:0.167490,8:0.309834):0.057020,10:0.353874):0.138957,11:0.554307):0.071844):0.143413):0.164703,3:0.744085):0.277002,2:0.782958);
   tree rep.1370 = ((12:1.158437,1:0.616478):0.097826,((((6:0.377838,4:0.305671):0.236432,5:0.671721):0.129389,(7:0.735755,(((9:0.167490,8:0.309834):0.057020,10:0.353874):0.138957,11:0.554307):0.071844):0.143413):0.164703,3:0.744085):0.277002,2:0.782958);
   tree rep.1380 = ((1:0.674431,12:0.805574):0.122283,(((11:0.472344,(7:0.880404,((8:0.354590,9:0.094167):0.112394,10:0.289775):0.102539):0.005911):0.134503,(5:0.756107,(6:0.476156,4:0.285680):0.049724):0.223906):0.229858,3:0.804257):0.130758,2:0.887900);
   tree rep.1390 = ((1:0.674431,12:0.805574):0.122283,(((11:0.472344,(7:0.880404,((8:0.354590,9:0.094167):0.112394,10:0.289775):0.124065):0.007269):0.168286,(5:0.756107,(6:0.476156,4:0.285680):0.049724):0.223906):0.229858,3:0.804257):0.130758,2:0.887900);
   tree rep.1400 = ((1:0.674431,12:0.805574):0.122283,(((11:0.472344,(7:0.880404,((8:0.354590,9:0.094167):0.112394,10:0.289775):0.124065):0.007269):0.168286,(5:0.756107,(6:0.476156,4:0.285680):0.049724):0.223906):0.229858,3:0.804257):0.130758,2:0.887900);
   tree rep.1410 = ((1:0.674431,12:0.805574):0.122283,(((11:0.472344,(7:0.880404,((8:0.354590,9:0.094167):0.112394,10:0.289775):0.124065):0.007269):0.168286,(5:0.756107,(6:0.476156,4:0.285680):0.049724):0.223906):0.229858,3:0.804257):0.130758,2:0.887900);
   tree rep.1420 = ((1:0.674431,12:1.002118):0.181538,(((11:0.472344,(7:0.880404,((8:0.354590,9:0.094167):0.112394,10:0.289775):0.124065):0.007269):0.168286,(5:0.756107,(6:0.476156,4:0.285680):0.049724):0.223906):0.229858,3:0.804257):0.098338,2:0.887900);
   tree rep.1430 = ((1:0.674431,12:1.002118):0.181538,(((11:0.472344,(7:0.880404,((8:0.289336,9:0.094167):0.089438,10:0.301187):0.124065):0.007269):0.168286,(5:0.756107,(6:0.476156,4:0.285680):0.049724):0.223906):0.229858,3:0.804257):0.098338,2:0.887900);
   tree rep.1440 = ((1:0.674431,12:1.002118):0.181538,(((11:0.472344,(7:0.880404,((8:0.289336,9:0.094167):0.089438,10:0.301187):0.124065):0.007269):0.168286,(5:0.756107,(6:0.476156,4:0.285680):0.049724):0.223906):0.229858,3:0.804257):0.098338,2:0.887900);
   tree rep.1450 = ((1:0.674431,12:1.002118):0.181538,(((11:0.472344,(7:0.880404,((8:0.289336,9:0.094167):0.089438,10:0.301187):0.124065):0.007269):0.168286,(5:0.756107,(6:0.476156,4:0.285680):0.049724):0.223906):0.229858,3:0.804257):0.098338,2:0.887900);
   tree rep.1460 = ((1:0.674431,12:1.002118):0.181538,(((11:0.472344,(7:0.880404,((8:0.289336,9:0.094167):0.089438,10:0.301187):0.124065):0.007269):0.168286,((6:0.442481,5:0.746850):0.008995,4:0.374481):0.223906):0.229858,3:0.804257):0.098338,2:0.887900);
   tree rep.1470 = ((1:0.674431,12:1.002118):0.181538,(((11:0.472344,(7:0.880404,((8:0.289336,9:0.094167):0.089438,10:0.301187):0.124065):0.007269):0.168286,((6:0.442481,5:0.746850):0.008995,4:0.374481):0.223906):0.229858,3:0.742581):0.148780,2:0.888920);
   tree rep.1480 = ((1:0.674431,12:1.002118):0.181353,(((11:0.472344,(7:0.880404,((8:0.289336,9:0.094167):0.089438,10:0.301187):0.124065):0.007269):0.168286,((6:0.405913,5:0.746850):0.006913,4:0.374481):0.237733):0.088329,3:0.791243):0.299089,2:0.596790);
   tree rep.1490 = ((12:1.060339,((((6:0.330920,4:0.305671):0.180539,5:0.724481):0.210164,(7:0.717086,(((9:0.157523,8:0.309834):0.100657,10:0.366938):0.146825,11:0.462096):0.063216):0.135812):0.087320,3:0.715870):0.297110):0.086264,1:0.606808,2:0.754669);
   tree rep.1500 = ((1:0.674431,12:1.002118):0.181353,(((11:0.472344,(7:0.880404,((8:0.289336,9:0.094167):0.104573,10:0.301187):0.122343):0.007726):0.168286,((6:0.405913,5:0.746850):0.006913,4:0.374481):0.237733):0.088329,3:0.791243):0.299089,2:0.596790);
   tree rep.1510 = ((1:0.674431,12:1.002118):0.181353,(((11:0.472344,(7:0.880404,((8:0.289336,9:0.094167):0.104573,10:0.301187):0.122343):0.007726):0.168286,((6:0.405913,5:0.746850):0.006913,4:0.374481):0.237733):0.088329,3:0.791243):0.299089,2:0.596790);
   tree rep.1520 = (((3:0.712347,(7:0.831482,(((8:0.373655,9:0.096877):0.102150,10:0.351502):0.099330,11:0.352122):0.082816):0.139669):0.005470,(5:0.864820,(6:0.503951,4:0.234210):0.069467):0.235468):0.335695,(1:0.615722,12:0.897748):0.188897,2:0.834669);
   tree rep.1530 = ((1:0.674431,12:1.002118):0.181353,((((11:0.472344,((8:0.289336,9:0.073439):0.095520,10:0.357914):0.122456):0.011828,7:0.880404):0.252581,((6:0.405913,5:0.746850):0.007293,4:0.374481):0.223305):0.088329,3:0.791243):0.299089,2:0.596790);
   tree rep.1540 = ((1:0.674431,12:1.002118):0.181353,((((11:0.472344,((8:0.289336,9:0.073439):0.095520,10:0.357914):0.122456):0.011828,7:0.880404):0.252581,(6:0.405913,(5:0.746850,4:0.374481):0.010014):0.208870):0.138982,3:0.791243):0.299089,2:0.596790);
   tree rep.1550 = ((12:1.060339,((((6:0.330920,4:0.218247):0.131261,5:0.791464):0.227390,(7:0.717086,(((9:0.157523,8:0.307576):0.071635,10:0.335632):0.094170,11:0.532186):0.080887):0.147150):0.087320,3:0.715870):0.247623):0.115702,1:0.606808,2:0.684968);
   tree rep.1560 = ((3:0.944127,(((7:0.831482,((8:0.373655,9:0.094844):0.119550,10:0.324583):0.099330):0.110191,11:0.352122):0.183387,(5:0.659989,(6:0.503951,4:0.212548):0.057527):0.235468):0.077814):0.242505,(1:0.615722,12:0.897748):0.177315,2:0.834669);
   tree rep.1570 = ((12:0.873117,((((6:0.330920,4:0.218247):0.131261,5:0.791464):0.227390,(7:0.717086,(((9:0.157523,8:0.307576):0.071635,10:0.335632):0.094170,11:0.532186):0.080887):0.147150):0.187527,3:0.715870):0.121632):0.159952,1:0.692472,2:0.684968);
   tree rep.1580 = ((3:0.944127,(((7:0.831482,((8:0.373655,9:0.094844):0.119550,10:0.324583):0.099330):0.110191,11:0.352122):0.183387,(5:0.592494,(6:0.503951,4:0.220619):0.152268):0.235468):0.077814):0.242505,(1:0.615722,12:0.897748):0.177315,2:0.834669);
   tree rep.1590 = ((3:0.944127,((7:0.831482,(((8:0.373655,9:0.094844):0.119550,10:0.324583):0.099330,11:0.347402):0.090421):0.094708,(5:0.592494,(6:0.503951,4:0.220619):0.152268):0.235468):0.089212):0.242505,(1:0.615722,12:0.897748):0.177315,2:0.834669);
   tree rep.1600 = ((1:0.604471,12:1.002118):0.166040,((((11:0.472344,((8:0.289336,9:0.139630):0.061071,10:0.400562):0.109045):0.012674,7:0.880404):0.252581,((6:0.438372,4:0.374481):0.011918,5:0.823682):0.208870):0.138982,3:0.791243):0.272393,2:0.678181);
   tree rep.1610 = ((3:0.944127,((7:0.831482,(((8:0.373655,9:0.094844):0.119550,10:0.324583):0.099330,11:0.347402):0.090421):0.094708,(5:0.592494,(6:0.503951,4:0.220619):0.152268):0.235468):0.089212):0.242505,(1:0.615722,12:0.897748):0.177315,2:0.834669);
   tree rep.1620 = ((3:0.944127,((7:0.831482,(((8:0.373655,9:0.094844):0.119550,10:0.324583):0.099330,11:0.347402):0.090421):0.094708,(5:0.592494,(6:0.503951,4:0.220619):0.152268):0.235468):0.089212):0.242505,(1:0.615722,12:0.897748):0.177315,2:0.834669);
   tree rep.1630 = ((1:0.604471,12:1.002118):0.166040,((((11:0.499186,((8:0.289336,9:0.139630):0.061071,10:0.400562):0.109259):0.036191,7:0.827352):0.236442,((6:0.387058,4:0.374481):0.078581,5:0.820729):0.125342):0.145254,3:0.708642):0.204662,2:0.730398);
   tree rep.1640 = (1:0.732425,((((4:0.289459,6:0.396986):0.024297,5:0.779820):0.273569,(((10:0.297645,(8:0.349458,9:0.141663):0.074886):0.106097,7:0.786149):0.112120,11:0.474658):0.139835):0.363862,(3:0.851224,12:0.912863):0.063391):0.156277,2:0.952726);
   tree rep.1650 = (12:1.138730,(1:0.736011,((((6:0.431160,4:0.291880):0.073972,5:0.838867):0.213017,(7:0.766220,(((9:0.157523,8:0.349900):0.085788,10:0.340941):0.123734,11:0.555306):0.111177):0.123533):0.240820,3:0.953322):0.285230):0.107070,2:0.684968);
   tree rep.1660 = ((1:0.814118,12:1.002118):0.122655,((((11:0.499186,((8:0.366158,9:0.139630):0.078372,10:0.423551):0.099930):0.036191,7:0.827352):0.228004,((6:0.387058,4:0.374481):0.078581,5:0.820729):0.125342):0.126844,3:0.708642):0.207247,2:0.823668);
   tree rep.1670 = (12:1.138730,(1:0.736011,((((6:0.431160,4:0.291880):0.073972,5:0.838867):0.213017,(7:0.766220,(((9:0.157523,8:0.349900):0.085788,10:0.340941):0.123734,11:0.555306):0.111177):0.123533):0.240820,3:0.953322):0.285230):0.107070,2:0.684968);
   tree rep.1680 = ((3:0.930960,((7:0.831482,(((8:0.373655,9:0.097674):0.115456,10:0.317875):0.077118,11:0.384596):0.090421):0.094708,(5:0.549319,(6:0.391166,4:0.220619):0.187995):0.197258):0.108804):0.242505,(1:0.615722,12:0.897748):0.177315,2:0.834669);
   tree rep.1690 = ((1:0.797810,12:1.002118):0.150376,((((11:0.499186,((8:0.366158,9:0.139630):0.078372,10:0.423551):0.099930):0.036191,7:0.827352):0.312903,((6:0.387058,4:0.374481):0.059367,5:0.820729):0.164122):0.124580,3:0.708642):0.207247,2:0.983810);
   tree rep.1700 = ((3:0.930960,((7:0.831482,(((8:0.373655,9:0.086892):0.087579,10:0.373434):0.077118,11:0.384596):0.090421):0.094708,(5:0.549319,(6:0.391166,4:0.220619):0.187995):0.219257):0.072482):0.231157,(1:0.615722,12:1.186445):0.244131,2:0.668888);
   tree rep.1710 = (1:0.732425,((((4:0.289459,6:0.396986):0.011964,5:0.779820):0.216935,(((10:0.392570,(8:0.337814,9:0.119234):0.108386):0.133454,7:0.841216):0.118911,11:0.474658):0.176496):0.325410,(3:0.792755,12:0.912863):0.022864):0.213964,2:0.751767);
   tree rep.1720 = ((3:0.930960,((7:0.831482,(((8:0.373655,9:0.086892):0.082566,10:0.373434):0.089738,11:0.384596):0.052214):0.147106,(5:0.666728,(6:0.473358,4:0.220619):0.191792):0.139849):0.072482):0.231157,(1:0.497697,12:1.186445):0.279015,2:0.791684);
   tree rep.1730 = ((3:0.930960,((7:0.831482,(((8:0.373655,9:0.086892):0.082566,10:0.373434):0.089738,11:0.384596):0.099761):0.116925,(5:0.666728,(6:0.473358,4:0.220619):0.191792):0.139849):0.078797):0.231157,(1:0.497697,12:1.186445):0.279015,2:0.791684);
   tree rep.1740 = ((12:1.138730,1:0.736011):0.117350,((7:0.815654,(((9:0.157523,8:0.349900):0.085788,10:0.340941):0.123734,11:0.555306):0.111177):0.073788,(3:0.642564,((6:0.431160,4:0.230239):0.142545,5:0.695876):0.082039):0.145976):0.357752,2:0.684968);
   tree rep.1750 = (1:0.732425,((((4:0.289459,6:0.396986):0.011964,5:0.779820):0.216935,(((10:0.379545,(8:0.337814,9:0.127412):0.120121):0.152445,7:0.841216):0.071819,11:0.474658):0.149227):0.245946,(3:0.792755,12:0.912863):0.022864):0.157543,2:0.751767);
   tree rep.1760 = ((3:0.930960,((7:1.041209,(((8:0.373655,9:0.086892):0.082566,10:0.319560):0.135183,11:0.427668):0.138998):0.085228,(5:0.666728,(6:0.473358,4:0.220619):0.191792):0.139849):0.076859):0.231157,(1:0.497697,12:1.186445):0.279015,2:0.791684);
   tree rep.1770 = ((3:0.930960,((7:0.865900,(((8:0.373655,9:0.086892):0.082566,10:0.319560):0.135183,11:0.427668):0.138998):0.055879,(5:0.666728,(6:0.473358,4:0.220619):0.191792):0.139849):0.050788):0.231157,(1:0.497697,12:1.186445):0.279015,2:0.791684);
   tree rep.1780 = ((12:1.138730,1:0.736011):0.117350,((7:0.842889,(((9:0.157523,8:0.349900):0.085788,10:0.340941):0.138386,11:0.555306):0.044284):0.096827,(3:0.836496,((6:0.431160,4:0.230239):0.142545,5:0.939939):0.118877):0.145976):0.440851,2:0.684968);
   tree rep.1790 = (((7:0.856641,(((8:0.373655,9:0.086892):0.082566,10:0.319560):0.135183,11:0.427668):0.138998):0.045302,(3:0.930960,(5:0.666728,(6:0.473358,4:0.220619):0.191792):0.139849):0.049466):0.231157,(1:0.577789,12:1.186445):0.269509,2:0.914913);
   tree rep.1800 = ((12:1.138730,1:0.736011):0.117350,(((7:0.842889,((9:0.090811,8:0.349900):0.135122,10:0.316590):0.138386):0.049201,11:0.555306):0.137573,(3:0.836496,((6:0.431160,4:0.218423):0.154240,5:0.641659):0.118877):0.094496):0.440851,2:0.684968);
   tree rep.1810 = ((12:1.138730,1:0.736011):0.117350,(((7:0.842889,(11:0.555306,((9:0.090811,8:0.349900):0.135122,10:0.319678):0.092448):0.050164):0.137573,3:0.836496):0.139141,((6:0.431160,4:0.218423):0.154240,5:0.717994):0.094560):0.440851,2:0.684968);
   tree rep.1820 = ((12:1.138730,1:0.736011):0.117350,((7:0.842889,(11:0.555306,((9:0.090811,8:0.349900):0.135122,10:0.319678):0.092448):0.050164):0.137573,(3:0.836496,((6:0.431160,4:0.218423):0.128539,5:0.717994):0.087574):0.107786):0.440851,2:0.684968);
   tree rep.1830 = ((12:1.138730,1:0.736011):0.098145,((7:0.842889,(11:0.555306,((9:0.090811,8:0.349900):0.135122,10:0.319678):0.092448):0.050164):0.137573,(3:0.836496,((6:0.431160,4:0.218423):0.139073,5:0.717994):0.114600):0.098896):0.472310,2:0.684968);
   tree rep.1840 = ((12:1.138730,1:0.736011):0.098145,((7:0.842889,(11:0.555306,((9:0.085626,8:0.349900):0.065669,10:0.363163):0.092448):0.050164):0.137573,(3:0.895240,((6:0.431160,4:0.218423):0.090735,5:0.717994):0.177548):0.098896):0.472310,2:0.684968);
   tree rep.1850 = ((((7:0.856641,(((8:0.359078,9:0.086892):0.147552,10:0.274914):0.127881,11:0.427668):0.128862):0.170280,(5:0.666728,(6:0.473358,4:0.220619):0.191792):0.139849):0.113506,3:0.726237):0.371953,(1:0.721558,12:0.926222):0.196249,2:0.806914);
   tree rep.1860 = ((((7:0.856641,(((8:0.359078,9:0.086892):0.147552,10:0.274914):0.127881,11:0.427668):0.128862):0.170280,(5:0.666728,(6:0.473358,4:0.220619):0.191792):0.139849):0.113506,3:0.726237):0.371953,(1:0.721558,12:0.926222):0.196249,2:0.806914);
   tree rep.1870 = ((12:1.138730,1:0.599540):0.385060,((7:0.842889,(11:0.488378,((9:0.085626,8:0.349900):0.065669,10:0.410578):0.102177):0.050164):0.168071,(3:1.019800,((6:0.431160,4:0.218423):0.090735,5:0.717994):0.177548):0.118263):0.252336,2:0.684968);
   tree rep.1880 = ((12:1.138730,1:0.599540):0.385060,((7:0.842889,(11:0.488378,((9:0.085626,8:0.349900):0.065669,10:0.410578):0.102177):0.050164):0.168071,(3:0.832347,((6:0.431160,4:0.218423):0.090735,5:0.798140):0.186844):0.118263):0.252336,2:0.684968);
   tree rep.1890 = ((1:0.556971,12:1.186711):0.256650,((((11:0.498656,((8:0.316093,9:0.154128):0.072051,10:0.264013):0.099663):0.069598,7:0.827352):0.182832,((6:0.441999,4:0.172547):0.121782,5:0.752767):0.324595):0.098691,3:0.566361):0.243319,2:0.669850);
   tree rep.1900 = ((((7:0.856641,(((8:0.337779,9:0.086892):0.114479,10:0.274914):0.158052,11:0.427668):0.128862):0.170280,(5:0.666728,(6:0.473358,4:0.220619):0.191792):0.136661):0.272755,3:0.726237):0.201638,(1:0.721558,12:0.988790):0.154775,2:0.783204);
   tree rep.1910 = ((((7:0.856641,(((8:0.337779,9:0.086892):0.114479,10:0.274914):0.158052,11:0.427668):0.128862):0.170280,(5:0.666728,(6:0.473358,4:0.220619):0.191792):0.136661):0.272755,3:0.726237):0.201638,(1:0.721558,12:0.988790):0.154775,2:0.783204);
   tree rep.1920 = ((1:0.556971,12:1.135696):0.365786,((((11:0.497872,((8:0.340262,9:0.154128):0.101029,10:0.406207):0.099663):0.060345,7:0.770134):0.115142,((6:0.441999,4:0.172547):0.121782,5:0.752767):0.324595):0.098691,3:0.566361):0.243319,2:0.819441);
   tree rep.1930 = ((((7:0.856641,(((8:0.337779,9:0.086892):0.114479,10:0.274914):0.158052,11:0.427668):0.128862):0.170280,(5:0.666728,(6:0.473358,4:0.220619):0.191792):0.136661):0.272755,3:0.726237):0.201638,(1:0.721558,12:0.988790):0.154775,2:0.783204);
   tree rep.1940 = ((12:1.138730,1:0.599540):0.385060,(((7:0.842889,((9:0.066592,8:0.348777):0.088581,10:0.319140):0.107626):0.066654,11:0.488378):0.136763,(3:0.832347,((6:0.428183,4:0.218423):0.098758,5:0.741237):0.186844):0.099607):0.317825,2:0.664350);
   tree rep.1950 = ((((7:0.856641,(((8:0.337779,9:0.086892):0.114479,10:0.297795):0.182198,11:0.427668):0.128595):0.170280,(5:0.666728,(6:0.473358,4:0.220619):0.191792):0.136661):0.272755,3:0.726237):0.201638,(1:0.721558,12:0.988790):0.154775,2:0.783204);
   tree rep.1960 = ((12:1.138730,1:0.599540):0.385060,((7:0.957700,(11:0.449247,((9:0.066592,8:0.348777):0.088581,10:0.319140):0.107626):0.064988):0.136763,(3:0.832347,((6:0.428183,4:0.218423):0.098758,5:0.741237):0.186844):0.081194):0.202511,2:0.794046);
   tree rep.1970 = ((12:1.138730,1:0.599540):0.385060,((7:0.957700,(11:0.449247,((9:0.066592,8:0.348777):0.088581,10:0.319140):0.107626):0.064988):0.136763,(3:0.832347,((6:0.428183,4:0.218423):0.122674,5:0.741237):0.156796):0.079450):0.202511,2:0.794046);
   tree rep.1980 = ((((7:0.856641,(((8:0.337779,9:0.086892):0.114479,10:0.297795):0.182198,11:0.427668):0.126412):0.076701,(5:0.666728,(6:0.473358,4:0.220619):0.191792):0.225029):0.272755,3:0.726237):0.201638,(1:0.721558,12:0.988790):0.154775,2:0.783204);
   tree rep.1990 = ((((7:0.856641,(((8:0.337779,9:0.086892):0.114479,10:0.297795):0.182198,11:0.427668):0.126412):0.076701,(5:0.666728,(6:0.473358,4:0.220619):0.191792):0.225029):0.272755,3:0.726237):0.199166,(1:0.802875,12:0.988790):0.206761,2:0.783204);
   tree rep.2000 = ((1:0.556971,12:1.036586):0.197515,((((11:0.490647,((8:0.328318,9:0.154128):0.113201,10:0.323272):0.120887):0.057606,7:0.770134):0.092144,((6:0.441999,4:0.193319):0.191286,5:0.752767):0.180076):0.259007,3:0.541467):0.084930,2:0.892768);
   tree rep.2010 = ((12:1.138730,1:0.599540):0.385060,((7:0.957700,(11:0.449247,((9:0.066592,8:0.348777):0.089742,10:0.319140):0.119339):0.055537):0.136763,(3:0.832347,((6:0.428183,4:0.218423):0.122674,5:0.741237):0.156796):0.079450):0.202511,2:0.794046);
   tree rep.2020 = ((12:1.138730,1:0.599540):0.385060,((7:0.957700,(11:0.449247,((9:0.066592,8:0.348324):0.073008,10:0.319140):0.126469):0.055537):0.136763,(3:0.832347,((6:0.428183,4:0.218423):0.122674,5:0.741237):0.156796):0.079450):0.202511,2:0.794046);
   tree rep.2030 = ((12:1.138730,1:0.599540):0.267335,((7:0.957700,(11:0.449247,((9:0.100861,8:0.348324):0.069755,10:0.344439):0.126469):0.055537):0.143679,(3:0.832347,((6:0.428183,4:0.218423):0.122674,5:0.741237):0.156796):0.079450):0.349951,2:0.794046);
   tree rep.2040 = ((12:1.138730,1:0.599540):0.267335,((7:0.899690,(11:0.454494,((9:0.100861,8:0.348324):0.069755,10:0.344439):0.126469):0.037823):0.229132,(3:0.832347,((6:0.428183,4:0.218423):0.122674,5:0.741237):0.156796):0.068331):0.349951,2:0.794046);
   tree rep.2050 = ((12:1.138730,1:0.599540):0.267335,((7:0.899690,(11:0.454494,((9:0.100861,8:0.348324):0.069755,10:0.344439):0.126469):0.037823):0.229132,(3:0.832347,((6:0.469970,4:0.218423):0.115407,5:0.741237):0.140041):0.068331):0.349951,2:0.794046);
   tree rep.2060 = ((1:0.556971,12:1.036586):0.197515,(((11:0.490647,(((8:0.328318,9:0.154128):0.162775,10:0.323272):0.105316,7:0.858414):0.055395):0.104635,((6:0.441999,4:0.193319):0.191286,5:0.752767):0.269870):0.288819,3:0.580292):0.084930,2:0.892768);
   tree rep.2070 = ((((5:0.725993,(4:0.227403,6:0.461193):0.064912):0.189445,(7:0.824400,(11:0.426550,(10:0.479307,(8:0.303149,9:0.120931):0.031727):0.172127):0.135448):0.131848):0.189349,3:0.802441):0.151933,(1:0.732425,12:0.877376):0.144554,2:0.818717);
   tree rep.2080 = ((1:0.556971,12:1.036586):0.197515,(((11:0.490647,(((8:0.328318,9:0.154128):0.162775,10:0.323272):0.105316,7:0.858414):0.055395):0.104635,((6:0.441999,4:0.193319):0.191286,5:0.752767):0.269870):0.288819,3:0.852019):0.100965,2:0.949815);
   tree rep.2090 = ((12:0.994512,1:0.599540):0.219237,(((((9:0.100861,8:0.317302):0.083488,10:0.344439):0.090701,7:0.989509):0.031635,11:0.440677):0.160378,(3:0.832347,((6:0.469970,4:0.218423):0.115407,5:0.741237):0.140041):0.071212):0.349951,2:0.626605);
   tree rep.2100 = ((12:0.994512,1:0.599540):0.219237,(((((9:0.100861,8:0.317302):0.083488,10:0.344439):0.090701,7:0.989509):0.031635,11:0.440677):0.160378,(3:0.832347,((6:0.469970,4:0.218423):0.115407,5:0.741237):0.140041):0.071212):0.349951,2:0.626605);
   tree rep.2110 = ((12:0.994512,1:0.599540):0.219237,(((((9:0.100861,8:0.317302):0.083488,10:0.344439):0.090701,7:0.989509):0.031635,11:0.440677):0.160378,(3:0.832347,((6:0.469970,4:0.218423):0.115407,5:0.816136):0.155804):0.084041):0.349951,2:0.626605);
   tree rep.2120 = ((((5:0.725993,(4:0.227403,6:0.423944):0.074753):0.102428,((7:0.847652,(10:0.309536,(8:0.213656,9:0.120931):0.097496):0.075227):0.081571,11:0.426550):0.201020):0.142641,3:0.802441):0.221776,(1:0.709959,12:0.877376):0.146159,2:0.836840);
   tree rep.2130 = ((12:0.994774,1:0.599540):0.166874,(((((9:0.100861,8:0.317302):0.083488,10:0.344439):0.090701,7:0.989509):0.031635,11:0.467644):0.128624,(3:0.832347,((6:0.469970,4:0.218423):0.115407,5:0.816136):0.155804):0.084041):0.347164,2:0.782924);
   tree rep.2140 = ((12:0.994774,1:0.599540):0.166874,(((((9:0.100861,8:0.317302):0.083488,10:0.344439):0.090701,7:0.989509):0.031635,11:0.467644):0.128624,(3:0.832347,((6:0.469970,4:0.236119):0.098160,5:0.827940):0.155804):0.084041):0.347164,2:0.782924);
   tree rep.2150 = ((12:0.994774,1:0.599540):0.166874,(((((9:0.100861,8:0.317302):0.083488,10:0.344439):0.090701,7:0.989509):0.033565,11:0.467644):0.107636,(3:0.832347,((6:0.469970,4:0.236119):0.098160,5:0.827940):0.155804):0.084041):0.397178,2:0.782924);
   tree rep.2160 = ((12:0.994774,1:0.599540):0.166874,(((((9:0.100861,8:0.317302):0.062323,10:0.344439):0.114154,7:0.989509):0.034005,11:0.467644):0.107636,(3:0.832347,((6:0.469970,4:0.236119):0.098160,5:0.827940):0.155804):0.084041):0.397178,2:0.782924);
   tree rep.2170 = ((12:0.994774,1:0.599540):0.166874,(((((9:0.100861,8:0.317302):0.062323,10:0.344439):0.114154,7:0.989509):0.034005,11:0.467644):0.107636,(3:0.832347,((6:0.469970,4:0.236119):0.098160,5:0.827940):0.155804):0.084041):0.397178,2:0.782924);
   tree rep.2180 = ((12:0.994774,1:0.578947):0.268515,(((((9:0.085578,8:0.317302):0.068760,10:0.411571):0.114154,7:0.989509):0.034005,11:0.467644):0.107636,(((6:0.469970,4:0.236119):0.098160,5:0.772778):0.191170,3:0.832347):0.040690):0.384044,2:0.647011);
   tree rep.2190 = ((((5:0.784687,(4:0.227403,6:0.423944):0.072342):0.071317,((7:0.920287,(10:0.302068,(8:0.236325,9:0.120931):0.087813):0.077333):0.063716,11:0.421825):0.244432):0.147720,3:1.086460):0.209125,(1:0.709959,12:1.276259):0.220725,2:0.665036);
   tree rep.2200 = ((12:0.994774,1:0.578947):0.268515,(((((9:0.085578,8:0.317302):0.068760,10:0.411571):0.114154,7:1.043314):0.025684,11:0.467644):0.165474,(((6:0.469970,4:0.236119):0.098160,5:0.772778):0.191170,3:0.832347):0.040690):0.384044,2:0.647011);
   tree rep.2210 = ((((((8:0.337598,9:0.057302):0.114383,10:0.371414):0.038056,7:0.902832):0.072985,11:0.490099):0.122900,(5:0.761255,(6:0.402665,4:0.264784):0.139269):0.216792):0.173166,((1:0.789921,3:0.682107):0.081548,12:0.915172):0.278796,2:0.847704);
   tree rep.2220 = ((12:1.057134,1:0.653352):0.176158,(((6:0.469970,4:0.236119):0.098160,5:0.613670):0.218254,(((((9:0.085578,8:0.317302):0.053071,10:0.411571):0.135984,7:1.012225):0.025684,11:0.467644):0.165474,3:0.832347):0.028453):0.321235,2:0.647011);
   tree rep.2230 = ((1:0.836833,12:0.753266):0.117905,(((11:0.450275,(7:0.849872,((8:0.304002,9:0.140196):0.203784,10:0.355302):0.067008):0.076228):0.213380,((6:0.441999,4:0.193319):0.111671,5:0.692755):0.176411):0.204813,3:0.869306):0.210329,2:0.954474);
   tree rep.2240 = ((12:1.011800,1:0.653352):0.240640,(((6:0.350254,4:0.236119):0.117218,5:0.784215):0.218254,(((((9:0.085578,8:0.317302):0.053071,10:0.411571):0.135984,7:1.012225):0.025684,11:0.467644):0.165474,3:0.832347):0.028453):0.321235,2:0.689339);
   tree rep.2250 = ((((((8:0.337598,9:0.090942):0.152544,10:0.318403):0.038056,7:0.840867):0.097696,11:0.426741):0.122900,(5:0.761255,(6:0.402665,4:0.264784):0.139269):0.216792):0.224054,(1:0.620888,(3:0.682107,12:1.245883):0.041174):0.365560,2:0.847704);
   tree rep.2260 = (((5:0.784687,(4:0.227403,6:0.423944):0.079566):0.075003,(((7:0.920287,(10:0.351020,(8:0.310266,9:0.120931):0.091023):0.054451):0.105621,11:0.421825):0.180960,3:0.917728):0.177577):0.386061,(1:0.687164,12:1.192328):0.241406,2:0.635099);
   tree rep.2270 = ((12:1.011800,1:0.653352):0.240640,(((6:0.319002,4:0.236119):0.115968,5:0.645363):0.218254,(((((9:0.085578,8:0.317302):0.053071,10:0.411571):0.130930,7:1.012225):0.035944,11:0.467644):0.170802,3:0.832347):0.028453):0.321235,2:0.689339);
   tree rep.2280 = ((12:1.011800,1:0.653352):0.240640,(((6:0.319002,4:0.236119):0.115968,5:0.645363):0.218254,(((((9:0.085578,8:0.317302):0.053071,10:0.411571):0.130930,7:1.012225):0.035944,11:0.467644):0.170802,3:0.832347):0.028453):0.321235,2:0.689339);
   tree rep.2290 = ((12:1.011800,1:0.653352):0.240640,(((6:0.319002,4:0.236119):0.115968,5:0.645363):0.218254,(((((9:0.126748,8:0.342655):0.055273,10:0.451081):0.150060,7:1.012225):0.035944,11:0.467644):0.170802,3:0.832347):0.028453):0.321235,2:0.689339);
   tree rep.2300 = (((5:0.784687,(4:0.227403,6:0.423944):0.079566):0.075003,(((7:0.920287,(10:0.351020,(8:0.310266,9:0.120931):0.091023):0.054451):0.105621,11:0.421825):0.180960,3:0.917728):0.177577):0.386061,(1:0.527797,12:1.192328):0.304086,2:0.644288);
   tree rep.2310 = ((12:1.011800,1:0.653352):0.240640,((((6:0.319002,4:0.236119):0.115968,5:0.645363):0.218254,((((9:0.126748,8:0.342655):0.055273,10:0.284184):0.167291,7:0.868298):0.035944,11:0.467644):0.199198):0.273494,3:0.832347):0.047648,2:0.689339);
   tree rep.2320 = ((12:1.011800,1:0.653352):0.240640,((((6:0.319002,4:0.236119):0.115968,5:0.645363):0.218254,((((9:0.126748,8:0.342655):0.055273,10:0.284184):0.167291,7:0.868298):0.035944,11:0.467644):0.199198):0.273494,3:0.832347):0.047648,2:0.689339);
   tree rep.2330 = ((12:1.011800,1:0.653352):0.240640,((((6:0.319002,4:0.236119):0.115968,5:0.645363):0.218254,((((9:0.126748,8:0.342655):0.055273,10:0.284184):0.167291,7:0.868298):0.035944,11:0.467644):0.199198):0.273494,3:0.832347):0.047648,2:0.689339);
   tree rep.2340 = ((1:0.705078,12:0.753266):0.269845,(((11:0.450275,(7:0.849872,((8:0.290075,9:0.218775):0.085960,10:0.296861):0.108250):0.056110):0.182223,((6:0.441999,4:0.212919):0.081815,5:0.619429):0.239181):0.097263,3:0.589049):0.194947,2:0.657362);
   tree rep.2350 = ((((((8:0.337598,9:0.098860):0.109746,10:0.318403):0.057202,7:0.880401):0.124373,11:0.401840):0.129875,(5:0.761255,(6:0.402665,4:0.264784):0.119161):0.155974):0.141775,(1:0.840873,(3:0.682107,12:0.903367):0.151231):0.381837,2:0.805912);
   tree rep.2360 = ((1:0.705078,12:0.753266):0.269845,(((11:0.450275,(7:0.849872,((8:0.290075,9:0.218775):0.085960,10:0.296861):0.108250):0.056110):0.137950,((6:0.441999,4:0.212919):0.081815,5:0.703996):0.211634):0.154163,3:0.911322):0.196521,2:0.657362);
   tree rep.2370 = ((((((8:0.384151,9:0.098860):0.082252,10:0.316815):0.057202,7:0.880401):0.124373,11:0.401840):0.129875,(5:0.761255,(6:0.402665,4:0.264784):0.119161):0.150220):0.126819,(1:0.840873,(3:0.682107,12:0.903367):0.151231):0.377478,2:0.805912);
   tree rep.2380 = ((1:0.705078,12:0.753266):0.269845,(((11:0.450275,(7:0.849872,((8:0.290075,9:0.218775):0.085960,10:0.296861):0.108250):0.056110):0.137950,((6:0.441999,4:0.212919):0.081815,5:0.703996):0.167186):0.140414,3:0.899134):0.196521,2:0.657362);
   tree rep.2390 = ((12:1.011800,1:0.653352):0.238817,(((6:0.319002,4:0.236119):0.111525,5:0.645363):0.182316,((7:0.868298,(((9:0.126748,8:0.342655):0.055273,10:0.391033):0.136544,11:0.384557):0.071879):0.226578,3:0.825428):0.006076):0.271295,2:0.790397);
   tree rep.2400 = ((12:1.011800,1:0.653352):0.238817,(((6:0.319002,4:0.236119):0.111525,5:0.645363):0.182316,((7:0.868298,(((9:0.126748,8:0.342655):0.055273,10:0.391033):0.136544,11:0.384557):0.071879):0.226578,3:0.825428):0.006076):0.271295,2:0.790397);
   tree rep.2410 = ((12:1.011800,1:0.653352):0.238817,(((6:0.319002,4:0.284811):0.089431,5:0.694739):0.182316,((7:0.868298,(((9:0.126748,8:0.342655):0.055273,10:0.391033):0.136544,11:0.384557):0.071879):0.226578,3:0.825428):0.006076):0.271295,2:0.790397);
   tree rep.2420 = ((12:1.011800,1:0.653352):0.238817,(((6:0.319002,4:0.284811):0.089431,5:0.694739):0.182316,((7:0.868298,(((9:0.126748,8:0.342655):0.122583,10:0.356768):0.116624,11:0.523961):0.060939):0.151636,3:0.825428):0.006076):0.271295,2:0.790397);
   tree rep.2430 = ((12:1.011800,1:0.653352):0.238817,(((6:0.319002,4:0.284811):0.088264,5:0.694739):0.165957,((7:0.868298,(((9:0.126748,8:0.342655):0.122583,10:0.356768):0.116624,11:0.523961):0.060939):0.151636,3:0.825428):0.019976):0.271295,2:0.790397);
   tree rep.2440 = ((((((8:0.384151,9:0.100303):0.094221,10:0.387559):0.057202,7:0.880401):0.087497,11:0.501944):0.175769,(5:0.757507,(6:0.402665,4:0.250021):0.148237):0.150220):0.173995,(1:0.875315,(3:0.613466,12:1.208463):0.059253):0.152130,2:0.938860);
   tree rep.2450 = ((12:1.011800,1:0.653352):0.238817,(((6:0.319002,4:0.284811):0.088264,5:0.694739):0.165957,((7:0.868298,(((9:0.126748,8:0.342655):0.122583,10:0.356768):0.116624,11:0.523961):0.060939):0.151636,3:0.825428):0.019976):0.271295,2:0.790397);
   tree rep.2460 = ((12:1.011800,1:0.653352):0.238817,(((6:0.319002,4:0.284811):0.088264,5:0.694739):0.165957,((7:0.868298,(((9:0.126748,8:0.342655):0.120240,10:0.356768):0.099196,11:0.489245):0.060939):0.151636,3:0.825428):0.019976):0.271295,2:0.790397);
   tree rep.2470 = ((((((8:0.384151,9:0.100303):0.094221,10:0.387559):0.057202,7:0.880401):0.087497,11:0.501944):0.185002,(5:0.713083,(6:0.402665,4:0.250021):0.142333):0.245773):0.173995,(1:0.875315,(3:0.613466,12:1.208463):0.059253):0.152130,2:0.938860);
   tree rep.2480 = ((12:1.011800,1:0.653352):0.238817,(((6:0.319002,4:0.284811):0.088264,5:0.694739):0.165957,((7:0.868298,(((9:0.126748,8:0.342655):0.120240,10:0.356768):0.099196,11:0.489245):0.060939):0.151636,3:0.825428):0.019976):0.271295,2:0.790397);
   tree rep.2490 = ((12:1.011800,1:0.653352):0.238817,(((6:0.319002,4:0.284811):0.088264,5:0.694739):0.165957,((7:0.868298,(((9:0.126748,8:0.342655):0.120240,10:0.356768):0.099196,11:0.489245):0.060939):0.151636,3:0.825428):0.019976):0.271295,2:0.790397);
   tree rep.2500 = ((12:1.011800,1:0.653352):0.238817,(((6:0.319002,4:0.284811):0.088264,5:0.694739):0.165957,((7:0.868298,(((9:0.126748,8:0.342655):0.120240,10:0.356768):0.099196,11:0.489245):0.060939):0.151636,3:0.825428):0.019976):0.271295,2:0.790397);
   tree rep.2510 = ((12:1.011800,1:0.653352):0.238817,(((6:0.454660,4:0.284811):0.064940,5:0.694739):0.259481,((7:0.868298,(((9:0.126748,8:0.342655):0.120240,10:0.356768):0.099196,11:0.489245):0.060939):0.151636,3:0.825428):0.019976):0.271295,2:0.790397);
   tree rep.2520 = ((((((8:0.384151,9:0.100303):0.094221,10:0.387559):0.057202,7:0.880401):0.087497,11:0.501944):0.185002,(5:0.713083,(6:0.402665,4:0.250021):0.138328):0.178075):0.229879,(1:0.875315,(3:0.624446,12:1.000531):0.105456):0.098700,2:0.903841);
   tree rep.2530 = ((12:1.011800,1:0.653352):0.238817,(((6:0.454660,4:0.284811):0.064940,5:0.694739):0.259481,((7:0.868298,(((9:0.126748,8:0.342655):0.120240,10:0.296774):0.106521,11:0.520325):0.060939):0.151636,3:0.825428):0.019976):0.271295,2:0.790397);
   tree rep.2540 = ((12:1.011800,1:0.653352):0.238817,(((6:0.454660,4:0.284811):0.064940,5:0.694739):0.259481,((7:0.868298,(((9:0.126748,8:0.342655):0.120240,10:0.296774):0.106521,11:0.514834):0.101149):0.109183,3:0.825428):0.019976):0.271295,2:0.790397);
   tree rep.2550 = ((12:1.011800,1:0.653352):0.238817,(((6:0.454660,4:0.284811):0.148848,5:0.694739):0.160194,((7:0.868298,(((9:0.126748,8:0.342655):0.120240,10:0.296774):0.106521,11:0.514834):0.101149):0.109183,3:0.825428):0.019029):0.271295,2:0.790397);
   tree rep.2560 = ((12:1.011800,1:0.653352):0.238817,(((6:0.454660,4:0.284811):0.148848,5:0.694739):0.160194,((7:0.868298,(((9:0.126748,8:0.342655):0.120240,10:0.296774):0.106521,11:0.514834):0.101149):0.109183,3:0.825428):0.019029):0.271295,2:0.790397);
   tree rep.2570 = ((12:1.011800,1:0.653352):0.238817,(((6:0.454660,4:0.284811):0.148848,5:0.694739):0.160194,((7:0.868298,(((9:0.126748,8:0.342655):0.120240,10:0.296774):0.106521,11:0.514834):0.101149):0.109183,3:0.825428):0.019029):0.271295,2:0.790397);
   tree rep.2580 = ((12:1.011800,1:0.653352):0.238817,((((6:0.454660,4:0.284811):0.148848,5:0.694739):0.160194,(7:0.868298,(((9:0.126748,8:0.342655):0.120240,10:0.296774):0.106521,11:0.514834):0.101149):0.081543):0.022916,3:0.825428):0.277762,2:0.790397);
   tree rep.2590 = ((12:1.011800,1:0.653352):0.238817,((((6:0.454660,4:0.284811):0.148848,5:0.694739):0.160194,(7:0.868298,(((9:0.126748,8:0.342655):0.120240,10:0.296774):0.106521,11:0.514834):0.101149):0.081543):0.022916,3:0.825428):0.277762,2:0.790397);
   tree rep.2600 = ((((5:0.711460,(6:0.423944,4:0.262794):0.062962):0.150492,3:0.944981):0.099827,(7:1.007766,((10:0.324067,(8:0.323874,9:0.093548):0.125661):0.162253,11:0.417255):0.111460):0.058804):0.332248,(1:0.572124,12:1.210342):0.299948,2:0.723587);
   tree rep.2610 = ((12:1.011800,1:0.653352):0.238817,((((6:0.454660,4:0.284811):0.148848,5:0.694739):0.160194,(7:0.868298,(((9:0.126748,8:0.334180):0.145665,10:0.310431):0.106521,11:0.514834):0.082071):0.094856):0.022193,3:0.825428):0.277762,2:0.790397);
   tree rep.2620 = ((((5:0.711460,(6:0.423944,4:0.262794):0.074874):0.191497,3:0.857003):0.091396,(7:1.007766,((10:0.331709,(8:0.323874,9:0.093548):0.125661):0.092942,11:0.500231):0.111460):0.058804):0.332248,(1:0.572124,12:1.210342):0.299948,2:0.723587);
   tree rep.2630 = ((((((8:0.384151,9:0.129585):0.082793,10:0.356415):0.084230,7:0.804148):0.037163,11:0.481139):0.222322,(5:0.713083,(6:0.402665,4:0.250021):0.138328):0.170136):0.242541,(1:0.590308,(3:0.624446,12:0.953014):0.105558):0.181901,2:0.708372);
   tree rep.2640 = (12:1.285997,(1:0.813706,((((((8:0.330347,9:0.080793):0.112391,10:0.373024):0.081260,11:0.492630):0.118978,7:0.949438):0.077331,((6:0.441999,4:0.286065):0.115107,5:0.762329):0.182874):0.140359,3:0.888311):0.433070):0.014374,2:0.777162);
   tree rep.2650 = ((12:1.011800,1:0.674021):0.232345,((((6:0.454660,4:0.284811):0.148848,5:0.694739):0.185562,3:0.825428):0.021786,(7:0.868298,(11:0.514834,((9:0.152464,8:0.334180):0.127637,10:0.369531):0.063198):0.076014):0.120454):0.309282,2:0.649191);
   tree rep.2660 = ((((5:0.711460,(6:0.423944,4:0.262794):0.074874):0.209503,3:0.857003):0.108580,(7:1.007766,((10:0.343938,(8:0.323874,9:0.104625):0.131580):0.101842,11:0.500231):0.137681):0.055743):0.332248,(1:0.572124,12:1.210342):0.299948,2:0.723587);
   tree rep.2670 = ((12:1.011800,1:0.674021):0.232345,((((6:0.485432,4:0.284811):0.140874,5:0.675147):0.188300,3:0.903211):0.021786,(7:0.868298,(11:0.514834,((9:0.152464,8:0.334180):0.127637,10:0.369531):0.063198):0.076014):0.120454):0.309282,2:0.649191);
   tree rep.2680 = ((12:1.011800,1:0.674021):0.232345,((((6:0.485432,4:0.284811):0.140874,5:0.675147):0.188300,3:0.903211):0.021786,(7:0.868298,(11:0.514834,((9:0.152464,8:0.334180):0.127637,10:0.369531):0.063198):0.076014):0.120454):0.309282,2:0.649191);
   tree rep.2690 = ((12:1.011800,1:0.674021):0.232345,((((6:0.485432,4:0.284811):0.140874,5:0.675147):0.193456,3:0.903211):0.008749,(7:0.868298,(11:0.514834,((9:0.122531,8:0.334180):0.133106,10:0.337257):0.063198):0.076014):0.120454):0.331385,2:0.649191);
   tree rep.2700 = ((12:1.011800,1:0.674021):0.232345,(3:0.818027,(((6:0.485432,4:0.284811):0.140874,5:0.675147):0.193456,(7:0.868298,(11:0.514834,((9:0.122531,8:0.334180):0.133106,10:0.337257):0.063198):0.076014):0.133009):0.048974):0.279836,2:0.630812);
   tree rep.2710 = ((12:1.011800,1:0.674021):0.232345,(3:0.818027,(((6:0.485432,4:0.284811):0.140874,5:0.675147):0.193456,(7:0.868298,(11:0.514834,((9:0.122531,8:0.334180):0.133106,10:0.337257):0.063198):0.076014):0.133009):0.048974):0.279836,2:0.630812);
   tree rep.2720 = ((12:1.011800,1:0.674021):0.232345,(3:0.818027,(((6:0.418144,4:0.284811):0.157562,5:0.842532):0.193456,(7:0.868298,(11:0.514834,((9:0.122531,8:0.334180):0.139541,10:0.337257):0.069865):0.104680):0.133009):0.048974):0.279836,2:0.630812);
   tree rep.2730 = ((12:1.011800,1:0.674021):0.232345,(3:0.818027,(((6:0.418144,4:0.284811):0.157562,5:0.842532):0.193456,(7:0.868298,(11:0.514834,((9:0.122531,8:0.334180):0.139541,10:0.373000):0.074809):0.085123):0.133009):0.048974):0.279836,2:0.630812);
   tree rep.2740 = ((12:1.011800,1:0.674021):0.232345,(3:0.867736,(((6:0.418144,4:0.284811):0.157562,5:0.842532):0.142153,(7:0.868298,(11:0.514834,((9:0.122531,8:0.334180):0.139541,10:0.373000):0.074809):0.085123):0.133009):0.115009):0.279836,2:0.630812);
   tree rep.2750 = ((12:1.011800,1:0.615524):0.183577,(3:0.867736,(((6:0.418144,4:0.284811):0.157562,5:0.842532):0.142153,(7:0.868298,(11:0.514834,((9:0.122531,8:0.334180):0.139541,10:0.373000):0.074809):0.085123):0.133009):0.115009):0.253396,2:0.716040);
   tree rep.2760 = ((12:1.011800,1:0.615524):0.183577,(3:0.867736,(((6:0.418144,4:0.284811):0.157562,5:0.842532):0.142153,(7:0.868298,(11:0.514834,((9:0.122531,8:0.277681):0.092160,10:0.373000):0.073529):0.085123):0.133009):0.115009):0.253396,2:0.716040);
   tree rep.2770 = ((12:1.011800,1:0.615524):0.183577,(3:0.867736,(((6:0.418144,4:0.284811):0.157562,5:0.842532):0.142153,(7:0.868298,(11:0.514834,((9:0.122531,8:0.277681):0.092160,10:0.373000):0.073529):0.085123):0.133009):0.115009):0.253396,2:0.716040);
   tree rep.2780 = ((12:1.011800,1:0.672143):0.268730,(3:0.867736,(((6:0.418144,4:0.284811):0.157562,5:0.842532):0.142153,(7:0.868298,(11:0.514834,((9:0.122531,8:0.277681):0.092160,10:0.373000):0.073529):0.085123):0.133009):0.115009):0.208438,2:0.716040);
   tree rep.2790 = ((((((8:0.249034,9:0.134889):0.092641,10:0.357045):0.127547,11:0.514220):0.032611,7:0.826828):0.142863,(5:0.696058,(6:0.402665,4:0.337090):0.074442):0.138307):0.336576,(1:0.693025,(3:0.642879,12:1.027681):0.034933):0.170400,2:0.708372);
   tree rep.2800 = ((12:1.011800,1:0.672143):0.268730,(3:0.867736,(((6:0.445116,4:0.284811):0.081416,5:0.746308):0.140377,(7:0.872011,(11:0.514834,((9:0.122531,8:0.277681):0.092160,10:0.373000):0.088930):0.099497):0.127820):0.115009):0.208438,2:0.716040);
   tree rep.2810 = ((12:1.011800,1:0.672143):0.268730,(3:0.867736,(((6:0.445116,4:0.284811):0.081416,5:0.746308):0.140377,(7:0.872011,(11:0.514834,((9:0.122531,8:0.277681):0.092160,10:0.373000):0.088930):0.099497):0.127820):0.115009):0.208438,2:0.716040);
   tree rep.2820 = ((12:1.011800,1:0.672143):0.093471,(3:0.867736,(((6:0.445116,4:0.284811):0.081416,5:0.746308):0.182463,(7:0.872011,(11:0.514834,((9:0.122531,8:0.277681):0.092160,10:0.373000):0.088930):0.101530):0.091213):0.118344):0.397536,2:0.716040);
   tree rep.2830 = ((12:1.011800,1:0.672143):0.093471,(3:0.901211,(((6:0.445116,4:0.284811):0.081416,5:0.746308):0.182463,(7:0.872011,(11:0.514834,((9:0.122531,8:0.277681):0.092160,10:0.373000):0.088930):0.101530):0.091213):0.118344):0.320419,2:0.611564);
   tree rep.2840 = ((12:1.011800,1:0.672143):0.093471,(3:0.901211,(((6:0.445116,4:0.284811):0.081416,5:0.746308):0.182463,(7:0.872011,(11:0.514834,((9:0.122531,8:0.277681):0.092160,10:0.373000):0.088930):0.101530):0.091213):0.118344):0.320419,2:0.611564);
   tree rep.2850 = ((12:1.011800,1:0.672143):0.093471,(3:0.901211,(((6:0.445116,4:0.284811):0.081416,5:0.746308):0.182463,(7:0.872011,(11:0.514834,((9:0.122531,8:0.277681):0.092160,10:0.373000):0.088930):0.101530):0.091213):0.118344):0.320419,2:0.611564);
   tree rep.2860 = ((12:1.011800,1:0.672143):0.093471,(3:0.901211,(((6:0.445116,4:0.284811):0.081416,5:0.746308):0.182463,(7:0.872011,(11:0.514834,((9:0.122531,8:0.277681):0.092160,10:0.373000):0.088930):0.101530):0.091213):0.118344):0.320419,2:0.611564);
   tree rep.2870 = ((12:1.011800,1:0.672143):0.093471,(3:0.901211,(((6:0.445116,4:0.284811):0.081416,5:0.746308):0.182463,(7:0.872011,(11:0.514834,((9:0.122531,8:0.277681):0.092160,10:0.373000):0.088930):0.101530):0.091213):0.118344):0.320419,2:0.611564);
   tree rep.2880 = ((12:1.011800,1:0.672143):0.093471,(3:0.901211,(((6:0.445116,4:0.284811):0.081416,5:0.746308):0.182463,(7:0.872011,(11:0.514834,((9:0.122531,8:0.277681):0.092160,10:0.373000):0.088930):0.101530):0.091213):0.118344):0.320419,2:0.611564);
   tree rep.2890 = ((((5:0.703864,3:1.026067):0.137480,(6:0.365426,4:0.367438):0.089002):0.177636,((10:0.360711,(8:0.323874,9:0.104625):0.131580):0.140444,(7:1.007766,11:0.471326):0.019469):0.188315):0.287739,(1:0.600560,12:1.210342):0.286890,2:0.813608);
   tree rep.2900 = ((12:0.890307,1:0.754054):0.178678,(((((8:0.330347,9:0.083789):0.129256,10:0.319844):0.084366,11:0.492630):0.031559,7:0.922840):0.143730,(((6:0.486252,4:0.199632):0.067937,5:0.761756):0.088406,3:1.120758):0.137603):0.378394,2:0.779762);
   tree rep.2910 = ((12:1.011800,1:0.672143):0.093471,(3:0.901211,(((6:0.445116,4:0.284811):0.081416,5:0.746308):0.182463,(7:0.872011,(11:0.514834,((9:0.122531,8:0.277681):0.092160,10:0.373000):0.088930):0.101530):0.091213):0.118344):0.320419,2:0.611564);
   tree rep.2920 = ((12:1.011800,1:0.672143):0.134875,(3:0.901211,(((6:0.445116,4:0.284811):0.081416,5:0.746308):0.182463,(7:0.872011,(11:0.514834,((9:0.122531,8:0.346691):0.064902,10:0.373000):0.119371):0.101530):0.091213):0.171000):0.289890,2:0.611564);
   tree rep.2930 = ((((5:0.703864,3:1.026067):0.137480,(6:0.365426,4:0.367438):0.103104):0.157768,((10:0.360711,(8:0.323874,9:0.104625):0.131580):0.140444,(7:1.007766,11:0.471326):0.019469):0.184243):0.287739,(1:0.600560,12:1.210342):0.286890,2:0.813608);
   tree rep.2940 = ((12:0.890307,1:0.754054):0.178678,((((((8:0.330347,9:0.123534):0.110214,10:0.319844):0.092564,11:0.492630):0.031559,7:0.922840):0.143370,((6:0.486252,4:0.199632):0.067937,5:0.761756):0.210538):0.017249,3:1.120758):0.334362,2:0.779762);
   tree rep.2950 = ((12:1.011751,1:0.672143):0.169182,(3:0.901211,(((6:0.445116,4:0.284811):0.081416,5:0.839614):0.232451,(7:0.872011,(11:0.532016,((9:0.122531,8:0.346691):0.064902,10:0.373000):0.119371):0.095310):0.191058):0.171000):0.255563,2:0.611564);
   tree rep.2960 = ((12:1.011751,1:0.672143):0.169182,(3:0.779312,(((6:0.445116,4:0.284811):0.081416,5:0.839614):0.232451,(7:0.872011,(11:0.532016,((9:0.122531,8:0.346691):0.064902,10:0.343150):0.156211):0.041289):0.176873):0.213294):0.255563,2:0.611564);
   tree rep.2970 = ((12:0.890307,1:0.754054):0.178678,(((6:0.486252,4:0.199632):0.067937,5:0.761756):0.210538,(3:1.120758,((((8:0.330347,9:0.123534):0.110214,10:0.319844):0.092564,11:0.492630):0.031559,7:0.922840):0.143370):0.019715):0.392498,2:0.922078);
   tree rep.2980 = ((((5:0.703864,3:1.026067):0.191052,(6:0.365426,4:0.367438):0.096169):0.144819,((10:0.342766,(8:0.323874,9:0.089388):0.109334):0.140444,(7:1.007766,11:0.471326):0.019469):0.184243):0.320829,(1:0.600560,12:1.210342):0.286890,2:0.670730);
   tree rep.2990 = ((12:0.890307,1:0.754054):0.178678,(((6:0.486252,4:0.199632):0.067937,5:0.761756):0.210538,(3:1.120758,((((8:0.330347,9:0.123534):0.110214,10:0.319844):0.098647,11:0.492630):0.060980,7:0.956134):0.143370):0.019715):0.392498,2:0.922078);
   tree rep.3000 = ((((5:0.703864,3:1.026067):0.191052,(6:0.365426,4:0.367438):0.096169):0.144819,((10:0.342766,(8:0.323874,9:0.089388):0.109334):0.140444,(7:1.007766,11:0.471326):0.019469):0.184243):0.320829,(1:0.600560,12:1.023631):0.387534,2:0.664644);
   tree rep.3010 = ((12:1.011751,1:0.672143):0.111029,(3:0.892898,(((6:0.445116,4:0.284811):0.081416,5:0.839614):0.242380,(7:0.872011,(11:0.520166,((9:0.122531,8:0.324842):0.072945,10:0.369265):0.075947):0.081074):0.180176):0.070616):0.323837,2:0.611564);
   tree rep.3020 = ((12:0.890307,1:0.657023):0.207330,(((6:0.486252,4:0.199632):0.067937,5:0.736381):0.219609,(3:1.120758,((((8:0.330347,9:0.123534):0.110214,10:0.369906):0.097958,11:0.475351):0.060980,7:0.956134):0.143370):0.019715):0.385916,2:0.734422);
   tree rep.3030 = ((12:0.890307,1:0.657023):0.207330,(((6:0.486252,4:0.199632):0.067937,5:0.736381):0.219609,(3:1.120758,((((8:0.330347,9:0.110469):0.170686,10:0.303874):0.097958,11:0.475351):0.060980,7:0.956134):0.143370):0.019715):0.385916,2:0.734422);
   tree rep.3040 = ((12:1.011751,1:0.672143):0.111029,(3:0.892898,(((6:0.445116,4:0.398764):0.085076,5:0.839614):0.161562,(7:0.872011,(11:0.478521,((9:0.084626,8:0.282167):0.069233,10:0.369265):0.068867):0.081074):0.229180):0.070616):0.323837,2:0.611564);
   tree rep.3050 = ((12:0.890307,1:0.657023):0.207330,(((6:0.486252,4:0.199632):0.067937,5:0.736381):0.219609,(3:1.120758,((((8:0.330347,9:0.110469):0.170686,10:0.303874):0.097958,11:0.475351):0.060980,7:0.956134):0.143370):0.019715):0.385916,2:0.734422);
   tree rep.3060 = ((12:0.890307,1:0.657023):0.207330,(((6:0.486252,4:0.199632):0.067937,5:0.736381):0.219609,(3:1.120758,((((8:0.330347,9:0.110469):0.170686,10:0.303874):0.097958,11:0.475351):0.060980,7:0.956134):0.143370):0.019715):0.385916,2:0.734422);
   tree rep.3070 = ((12:0.890307,1:0.657023):0.207330,(((6:0.486252,4:0.186357):0.091820,5:0.736381):0.228315,(3:1.120758,((((8:0.330347,9:0.110469):0.170686,10:0.303874):0.097958,11:0.475351):0.060980,7:0.956134):0.129840):0.026536):0.370041,2:0.734422);
   tree rep.3080 = ((12:0.890307,1:0.657023):0.207330,(((6:0.486252,4:0.186357):0.067092,5:0.736381):0.267410,(3:1.120758,((((8:0.330347,9:0.110469):0.170686,10:0.303874):0.097958,11:0.475351):0.060980,7:0.956134):0.129840):0.031789):0.370041,2:0.734422);
   tree rep.3090 = ((12:1.011751,1:0.660037):0.115065,(3:0.892898,(((6:0.445116,4:0.398764):0.085076,5:0.839614):0.161562,(7:0.872011,(11:0.412495,((9:0.084626,8:0.311437):0.106431,10:0.369265):0.160211):0.081074):0.229180):0.070616):0.323837,2:0.705144);
   tree rep.3100 = ((12:0.890307,1:0.657023):0.207330,(((6:0.486252,4:0.186357):0.067092,5:0.736381):0.267410,(3:0.961001,(11:0.475351,(7:0.956134,((8:0.330347,9:0.110469):0.170686,10:0.303874):0.097958):0.095100):0.083545):0.031789):0.370041,2:0.734422);
   tree rep.3110 = ((12:0.890307,1:0.657023):0.207330,(((6:0.486252,4:0.186357):0.067092,5:0.736381):0.267410,(3:0.961001,(11:0.475351,(7:0.956134,((8:0.330347,9:0.081712):0.117222,10:0.355647):0.097958):0.095100):0.083545):0.031789):0.370041,2:0.734422);
   tree rep.3120 = ((12:0.890307,1:0.657023):0.207330,(((6:0.486252,4:0.186357):0.067092,5:0.736381):0.267410,(3:0.811587,((((8:0.330347,9:0.081712):0.117222,10:0.355647):0.097958,11:0.475351):0.097071,7:0.956134):0.069655):0.030074):0.397661,2:0.651179);
   tree rep.3130 = ((12:0.890307,1:0.657023):0.207330,(((6:0.486252,4:0.186357):0.067092,5:0.736381):0.267410,(3:0.793157,((((8:0.330347,9:0.081712):0.117222,10:0.355647):0.097958,11:0.475351):0.097071,7:0.971993):0.077741):0.030074):0.397661,2:0.651179);
   tree rep.3140 = ((12:0.861221,1:0.657023):0.234664,(((6:0.486252,4:0.186357):0.067092,5:0.736381):0.267410,(3:0.793157,((((8:0.330347,9:0.081712):0.117222,10:0.355647):0.097958,11:0.475351):0.097071,7:0.971993):0.077741):0.030074):0.397661,2:0.926347);
   tree rep.3150 = ((((5:0.739104,(6:0.365426,4:0.320604):0.120201):0.187475,(7:0.852454,(11:0.563055,(10:0.315090,(8:0.323874,9:0.079851):0.087502):0.140444):0.039023):0.145267):0.034207,3:0.824586):0.299429,(1:0.750026,12:1.023631):0.280738,2:0.831688);
   tree rep.3160 = ((((5:0.739104,(6:0.365426,4:0.320604):0.120201):0.187475,(7:0.852454,(11:0.563055,(10:0.315090,(8:0.323874,9:0.079851):0.087502):0.140444):0.039023):0.145267):0.034207,3:0.824586):0.299429,(1:0.750026,12:1.023631):0.280738,2:0.831688);
   tree rep.3170 = ((((5:0.739104,(6:0.365426,4:0.320604):0.120201):0.187475,(7:0.852454,(11:0.563055,(10:0.315090,(8:0.323874,9:0.079851):0.087502):0.140444):0.039023):0.145267):0.034207,3:0.824586):0.299429,(1:0.750026,12:1.023631):0.280738,2:0.831688);
   tree rep.3180 = ((((5:0.739104,(6:0.365426,4:0.320604):0.120201):0.187475,(7:0.852454,(11:0.563055,(10:0.315090,(8:0.323874,9:0.079851):0.087502):0.140444):0.039023):0.145267):0.034207,3:0.824586):0.299429,(1:0.750026,12:1.023631):0.280738,2:0.831688);
   tree rep.3190 = ((((5:0.739104,(6:0.365426,4:0.320604):0.120201):0.187475,(7:0.852454,(11:0.563055,(10:0.315090,(8:0.323874,9:0.079851):0.087502):0.140444):0.039023):0.145267):0.034207,3:0.824586):0.299429,(1:0.750026,12:1.023631):0.280738,2:0.831688);
   tree rep.3200 = ((((5:0.739104,(6:0.365426,4:0.320604):0.120201):0.187475,(7:0.852454,(11:0.563055,(10:0.315090,(8:0.323874,9:0.079851):0.087502):0.140444):0.039023):0.145267):0.034207,3:0.824586):0.299429,(1:0.750026,12:1.023631):0.280738,2:0.831688);
   tree rep.3210 = ((((5:0.765105,(6:0.365426,4:0.216957):0.106088):0.187475,(7:0.852454,(11:0.563055,(10:0.315090,(8:0.323874,9:0.079851):0.087502):0.140444):0.039023):0.145267):0.034207,3:0.824586):0.299429,(1:0.750026,12:1.023631):0.280738,2:0.831688);
   tree rep.3220 = (((5:0.765105,(6:0.365426,4:0.216957):0.106088):0.187475,((7:0.852454,(11:0.563055,(10:0.315090,(8:0.323874,9:0.079851):0.087502):0.140444):0.039023):0.177467,3:0.824586):0.064728):0.231350,(1:0.750026,12:1.023631):0.280738,2:0.831688);
   tree rep.3230 = (((5:0.765105,(6:0.365426,4:0.216957):0.106088):0.187475,((7:0.852454,(11:0.563055,(10:0.315090,(8:0.323874,9:0.079851):0.087502):0.140444):0.039023):0.177467,3:0.824586):0.064728):0.231350,(1:0.750026,12:1.023631):0.280738,2:0.831688);
   tree rep.3240 = (((5:0.765105,(6:0.365426,4:0.216957):0.106088):0.187475,((7:0.852454,(11:0.563055,(10:0.315090,(8:0.323874,9:0.079851):0.087502):0.140444):0.039023):0.177467,3:0.824586):0.064728):0.231350,(1:0.750026,12:1.023631):0.280738,2:0.831688);
   tree rep.3250 = (1:0.715169,(12:1.260265,(((7:0.840698,(11:0.583374,((8:0.312343,9:0.106370):0.092504,10:0.365458):0.121758):0.020983):0.200641,(6:0.376888,(5:0.797171,4:0.237500):0.109413):0.150145):0.236489,3:0.769154):0.020034):0.074974,2:0.787023);
   tree rep.3260 = ((12:1.167580,1:0.660037):0.150416,((((6:0.337111,4:0.368510):0.073495,5:0.807336):0.178504,3:0.752094):0.023279,((7:0.872011,((9:0.084626,8:0.334896):0.110770,10:0.319315):0.089648):0.073877,11:0.442067):0.267693):0.205129,2:0.713932);
   tree rep.3270 = ((12:1.152217,1:0.660037):0.166374,((((6:0.337111,4:0.368510):0.073495,5:0.807336):0.146820,3:0.752094):0.038000,((7:0.872011,((9:0.084626,8:0.334896):0.110770,10:0.319315):0.089648):0.073877,11:0.442067):0.267693):0.187971,2:0.713932);
   tree rep.3280 = (((5:0.790918,(6:0.365426,4:0.216957):0.106088):0.198561,((7:0.852454,(11:0.497297,(10:0.445779,(8:0.334934,9:0.105010):0.124074):0.116717):0.101355):0.176457,3:0.824586):0.062151):0.283132,(1:0.566269,12:1.023631):0.322951,2:0.831688);
   tree rep.3290 = ((((5:0.790918,(6:0.365426,4:0.216957):0.106088):0.198561,(7:0.852454,(11:0.497297,(10:0.445779,(8:0.334934,9:0.105010):0.124074):0.116717):0.101355):0.176457):0.056742,3:0.824586):0.320391,(1:0.566269,12:1.023631):0.322951,2:0.688069);
   tree rep.3300 = ((((5:0.790918,(6:0.365426,4:0.216957):0.106088):0.198561,(7:0.852454,(11:0.497297,(10:0.445779,(8:0.334934,9:0.105010):0.124074):0.116717):0.101355):0.176457):0.056742,3:0.824586):0.320391,(1:0.566269,12:1.023631):0.322951,2:0.688069);
   tree rep.3310 = ((((5:0.693104,(6:0.379004,4:0.216957):0.142245):0.198561,(7:0.852454,(11:0.497297,(10:0.381044,(8:0.312171,9:0.105010):0.082422):0.116717):0.101355):0.176457):0.056742,3:0.824586):0.320391,(1:0.566269,12:1.023631):0.322951,2:0.688069);
   tree rep.3320 = ((((5:0.693104,(6:0.379004,4:0.216957):0.142245):0.198561,(7:0.852454,(11:0.497297,(10:0.381044,(8:0.312171,9:0.105010):0.082422):0.116717):0.101355):0.176457):0.056742,3:0.824586):0.320391,(1:0.566269,12:1.023631):0.322951,2:0.688069);
   tree rep.3330 = ((12:0.980420,1:0.660037):0.185138,(3:0.752094,(((7:0.947191,((9:0.084626,8:0.334896):0.110770,10:0.368054):0.076422):0.073877,11:0.442067):0.296634,((6:0.451661,4:0.368510):0.089915,5:0.807336):0.051122):0.094502):0.229317,2:0.866562);
   tree rep.3340 = ((((5:0.693104,(6:0.379004,4:0.216957):0.146785):0.222076,(7:0.852454,(11:0.497297,(10:0.381044,(8:0.312171,9:0.105010):0.082422):0.116717):0.101355):0.176457):0.041375,3:0.824586):0.320391,(1:0.566269,12:1.023631):0.322951,2:0.688069);
   tree rep.3350 = (1:0.903562,(12:1.124625,(((7:0.874863,(11:0.466530,((8:0.287707,9:0.106370):0.069495,10:0.423133):0.175226):0.067317):0.162021,(6:0.412866,(5:0.797171,4:0.196078):0.148531):0.244466):0.173313,3:0.754886):0.213291):0.009417,2:0.696443);
   tree rep.3360 = ((((5:0.666341,(6:0.379004,4:0.233675):0.179300):0.210068,(7:0.852454,(11:0.497297,(10:0.301957,(8:0.312171,9:0.076997):0.107737):0.091533):0.158452):0.088446):0.041375,3:0.824586):0.320391,(1:0.566269,12:1.023631):0.322951,2:0.688069);
   tree rep.3370 = ((((5:0.666341,(6:0.379004,4:0.233675):0.179300):0.210068,(7:0.852454,(11:0.497297,(10:0.301957,(8:0.312171,9:0.076997):0.107737):0.091533):0.158452):0.088446):0.086361,3:0.824586):0.260621,(1:0.566269,12:1.023631):0.309754,2:0.688069);
   tree rep.3380 = (1:0.903562,(12:1.124625,(((7:0.874863,(11:0.466530,((8:0.287707,9:0.123678):0.100820,10:0.327505):0.183016):0.036606):0.175552,(6:0.332994,(5:0.797171,4:0.204213):0.120773):0.257292):0.173313,3:0.754886):0.213291):0.009417,2:0.696443);
   tree rep.3390 = ((((5:0.666341,(6:0.379004,4:0.233675):0.179300):0.210068,(7:0.852454,(11:0.521064,(10:0.360079,(8:0.312171,9:0.102287):0.108668):0.091533):0.077180):0.112135):0.098448,3:1.056242):0.260621,(1:0.569956,12:1.023631):0.320095,2:0.675933);
   tree rep.3400 = ((((5:0.666341,(6:0.379004,4:0.233675):0.179300):0.210068,(7:0.852454,(11:0.521064,(10:0.316053,(8:0.398162,9:0.102287):0.140677):0.091533):0.077180):0.112135):0.098448,3:1.056242):0.260621,(1:0.569956,12:1.023631):0.320095,2:0.675933);
   tree rep.3410 = ((((5:0.666341,(6:0.379004,4:0.233675):0.179300):0.210068,(7:0.852454,(11:0.521064,(10:0.316053,(8:0.398162,9:0.102287):0.140677):0.091533):0.077180):0.112135):0.098448,3:1.056242):0.260621,(1:0.569956,12:1.023631):0.320095,2:0.675933);
   tree rep.3420 = ((((5:0.666341,(6:0.379004,4:0.233675):0.179300):0.210068,(7:0.852454,(11:0.521064,(10:0.316053,(8:0.398162,9:0.102287):0.140677):0.091533):0.077180):0.112135):0.098448,3:1.056242):0.260621,(1:0.569956,12:1.023631):0.320095,2:0.675933);
   tree rep.3430 = ((((5:0.713758,(6:0.520513,4:0.233675):0.077520):0.210068,(7:0.852454,(11:0.521064,(10:0.316053,(8:0.398162,9:0.102287):0.140677):0.091533):0.077180):0.112135):0.098448,3:1.056242):0.260621,(1:0.569956,12:1.023631):0.320095,2:0.675933);
   tree rep.3440 = ((12:0.980420,1:0.660037):0.135123,(3:0.932189,(((7:0.831333,((9:0.084626,8:0.334896):0.110770,10:0.368054):0.090914):0.084907,11:0.416850):0.218394,((6:0.451661,4:0.368510):0.093109,5:0.651292):0.192323):0.119160):0.332354,2:0.686189);
   tree rep.3450 = ((12:0.980420,1:0.660037):0.135123,(3:0.872874,(((7:0.831333,((9:0.084626,8:0.334896):0.110770,10:0.368054):0.090914):0.084907,11:0.416850):0.173624,((6:0.451661,4:0.368510):0.093109,5:0.651292):0.192323):0.142451):0.332354,2:0.686189);
   tree rep.3460 = ((12:0.980420,1:0.660037):0.135123,(3:0.872874,((7:0.831333,(11:0.416850,((9:0.084626,8:0.334896):0.110770,10:0.270648):0.065070):0.093424):0.173624,((6:0.451661,4:0.368510):0.093109,5:0.651292):0.192323):0.142451):0.332354,2:0.686189);
   tree rep.3470 = ((12:0.980420,1:0.660037):0.135123,(3:0.872874,((7:0.831333,(11:0.416850,((9:0.084626,8:0.334896):0.110770,10:0.270648):0.065070):0.093424):0.173624,((6:0.451661,4:0.368510):0.093109,5:0.651292):0.192323):0.142451):0.332354,2:0.686189);
   tree rep.3480 = ((((5:0.713758,(6:0.520513,4:0.233675):0.077520):0.214144,(7:0.852454,(11:0.394765,(10:0.380393,(8:0.398162,9:0.102287):0.140677):0.090263):0.112388):0.133360):0.012146,3:1.056242):0.353889,(1:0.569956,12:1.023631):0.320095,2:0.675933);
   tree rep.3490 = ((((5:0.713758,(6:0.520513,4:0.233675):0.077520):0.214144,(7:0.852454,(11:0.394765,(10:0.380393,(8:0.398162,9:0.102287):0.140677):0.097474):0.161578):0.103804):0.012146,3:1.056242):0.353889,(1:0.569956,12:1.023631):0.320095,2:0.675933);
   tree rep.3500 = ((12:0.980420,1:0.660037):0.118440,(3:0.925142,((7:0.831333,(11:0.416850,((9:0.086426,8:0.334896):0.075552,10:0.270648):0.104028):0.144356):0.200354,((6:0.451661,4:0.368510):0.093109,5:0.651292):0.192323):0.093612):0.377029,2:0.686189);
   tree rep.3510 = ((((5:0.713758,(6:0.520513,4:0.233675):0.077520):0.214144,(7:0.852454,(11:0.394765,(10:0.380393,(8:0.398162,9:0.102287):0.070951):0.146260):0.147371):0.103804):0.012146,3:1.056242):0.353889,(1:0.569956,12:1.023631):0.320095,2:0.675933);
   tree rep.3520 = ((((5:0.713758,(6:0.520513,4:0.233675):0.077520):0.214144,(7:0.852454,(11:0.394765,(10:0.380393,(8:0.398162,9:0.107525):0.065508):0.168373):0.147371):0.103804):0.012146,3:1.056242):0.353889,(1:0.569956,12:1.023631):0.320095,2:0.675933);
   tree rep.3530 = ((((5:0.713758,(6:0.520513,4:0.233675):0.077520):0.214144,(7:0.852454,(11:0.445105,(10:0.415793,(8:0.398162,9:0.107525):0.065508):0.196085):0.131738):0.110110):0.012146,3:1.056242):0.353889,(1:0.569956,12:1.023631):0.320095,2:0.675933);
   tree rep.3540 = ((12:0.945125,1:0.660037):0.183769,(3:0.925142,((7:0.831333,(11:0.416850,((9:0.104464,8:0.363484):0.099868,10:0.315394):0.168491):0.074185):0.190027,((6:0.451661,4:0.308384):0.114434,5:0.651292):0.267845):0.093612):0.377029,2:0.654352);
   tree rep.3550 = ((12:0.945125,1:0.660037):0.183769,(3:0.925142,((7:0.831333,(11:0.416850,((9:0.104464,8:0.363484):0.099868,10:0.315394):0.168491):0.074185):0.190027,((6:0.451661,4:0.308384):0.114434,5:0.651292):0.267845):0.093612):0.377029,2:0.654352);
   tree rep.3560 = ((12:0.945125,1:0.660037):0.183769,(3:0.925142,((7:0.831333,(11:0.416850,((9:0.104464,8:0.363484):0.099868,10:0.315394):0.168491):0.074185):0.190027,((6:0.451661,4:0.308384):0.114434,5:0.651292):0.267845):0.093612):0.377029,2:0.654352);
   tree rep.3570 = ((12:0.945125,1:0.660037):0.183769,(3:0.925142,((7:0.831333,(11:0.416850,((9:0.104464,8:0.363484):0.099868,10:0.315394):0.168491):0.074185):0.190027,((6:0.451661,4:0.308384):0.114434,5:0.651292):0.267845):0.093612):0.377029,2:0.654352);
   tree rep.3580 = ((12:0.945125,1:0.660037):0.183769,(3:0.925142,((7:0.831333,(11:0.416850,((9:0.104464,8:0.363484):0.099868,10:0.315394):0.168491):0.074185):0.190027,((6:0.451661,4:0.308384):0.114434,5:0.651292):0.267845):0.093612):0.377029,2:0.654352);
   tree rep.3590 = ((((5:0.845453,(6:0.505960,4:0.233675):0.076778):0.214144,(7:0.852454,(11:0.445105,(10:0.368858,(8:0.335050,9:0.115343):0.087177):0.196085):0.131738):0.096368):0.008538,3:0.761854):0.353889,(1:0.569956,12:1.023631):0.320095,2:0.675933);
   tree rep.3600 = ((12:0.945125,1:0.660037):0.183769,(3:0.925142,((7:0.831333,(11:0.416850,((9:0.104464,8:0.363484):0.099868,10:0.315394):0.168491):0.074185):0.190027,((6:0.451661,4:0.308384):0.114434,5:0.651292):0.267845):0.093612):0.377029,2:0.654352);
   tree rep.3610 = ((12:1.013640,1:0.648233):0.346882,(3:0.925142,((7:0.831333,(11:0.416850,((9:0.104464,8:0.363484):0.099868,10:0.315394):0.168491):0.074185):0.190027,((6:0.451661,4:0.308384):0.114434,5:0.651292):0.259285):0.115858):0.281417,2:0.720401);
   tree rep.3620 = ((((5:0.845453,(6:0.505960,4:0.233675):0.076778):0.214144,(7:0.916321,(11:0.445105,(10:0.291080,(8:0.335050,9:0.144035):0.097364):0.185126):0.131738):0.076459):0.007312,3:0.761854):0.353889,(1:0.569956,12:1.023631):0.320095,2:0.675933);
   tree rep.3630 = ((((5:0.845453,(6:0.505960,4:0.233675):0.076778):0.214144,(7:0.916321,(11:0.445105,(10:0.291080,(8:0.335050,9:0.144035):0.097364):0.185126):0.131738):0.076459):0.007312,3:0.761854):0.353889,(1:0.569956,12:1.023631):0.320095,2:0.675933);
   tree rep.3640 = ((((5:0.601334,(6:0.505960,4:0.233675):0.082693):0.157742,(7:0.916321,(11:0.445105,(10:0.291080,(8:0.335050,9:0.144035):0.097364):0.185126):0.131738):0.076459):0.062930,3:0.761854):0.353889,(1:0.569956,12:1.023631):0.320095,2:0.675933);
   tree rep.3650 = ((((5:0.601334,(6:0.505960,4:0.233675):0.082693):0.157742,(7:0.916321,(11:0.445105,(10:0.291080,(8:0.335050,9:0.144035):0.097364):0.185126):0.131738):0.076459):0.062930,3:0.761854):0.353889,(1:0.569956,12:1.023631):0.320095,2:0.675933);
   tree rep.3660 = ((((5:0.601334,(6:0.505960,4:0.233675):0.082693):0.157742,(7:0.916321,(11:0.445105,(10:0.291080,(8:0.335050,9:0.144035):0.097364):0.185126):0.131738):0.076459):0.062930,3:0.761854):0.353889,(1:0.569956,12:1.023631):0.320095,2:0.675933);
   tree rep.3670 = ((((5:0.779797,(6:0.505960,4:0.214025):0.130859):0.157742,(7:0.916321,(11:0.445105,(10:0.291080,(8:0.335050,9:0.144035):0.097364):0.185126):0.131738):0.076459):0.062930,3:0.761854):0.353889,(1:0.569956,12:1.023631):0.320095,2:0.675933);
   tree rep.3680 = ((((5:0.779797,(6:0.505960,4:0.214025):0.130859):0.157742,(7:0.916321,(11:0.445105,(10:0.291080,(8:0.335050,9:0.144035):0.097364):0.185126):0.131738):0.076459):0.062930,3:0.761854):0.318095,(1:0.569956,12:0.992166):0.262313,2:0.675933);
   tree rep.3690 = ((((5:0.779797,(6:0.505960,4:0.214025):0.130859):0.161409,(7:0.916321,(11:0.445105,(10:0.291080,(8:0.335050,9:0.144035):0.097364):0.185126):0.131738):0.076459):0.057811,3:0.786147):0.318095,(1:0.569956,12:0.992166):0.262313,2:0.675933);
   tree rep.3700 = ((12:1.221303,1:0.827261):0.101589,(((6:0.434474,(4:0.367889,5:0.920528):0.003883):0.244364,(11:0.396487,(7:0.927579,((8:0.357422,9:0.047380):0.116479,10:0.312946):0.093506):0.151257):0.174705):0.028415,3:0.679571):0.264944,2:0.778547);
   tree rep.3710 = ((((5:0.779797,(6:0.505960,4:0.214025):0.130859):0.161409,(7:0.936425,(11:0.429524,(10:0.286833,(8:0.335050,9:0.105463):0.094618):0.187420):0.039264):0.116015):0.057811,3:0.786147):0.318095,(1:0.569956,12:0.992166):0.262313,2:0.675933);
   tree rep.3720 = ((12:1.013640,1:0.518003):0.157428,(3:0.925142,((11:0.476865,(7:0.922108,((9:0.112069,8:0.255620):0.059317,10:0.342560):0.118307):0.071799):0.151381,((6:0.451661,4:0.226073):0.077270,5:0.759993):0.153365):0.275582):0.232718,2:0.865065);
   tree rep.3730 = ((((5:0.779797,(6:0.505960,4:0.323578):0.084616):0.235446,(7:0.936425,(11:0.429524,(10:0.286833,(8:0.335050,9:0.105463):0.094618):0.187420):0.099407):0.067615):0.062183,3:0.786147):0.318095,(1:0.569956,12:0.992166):0.262313,2:0.675933);
   tree rep.3740 = ((((5:0.779797,(6:0.505960,4:0.323578):0.084616):0.235446,(7:0.936425,(11:0.429524,(10:0.420517,(8:0.335050,9:0.091210):0.094664):0.187420):0.099407):0.067615):0.062183,3:0.786147):0.318095,(1:0.569956,12:0.992166):0.262313,2:0.675933);
   tree rep.3750 = ((((5:0.779797,(6:0.505960,4:0.323578):0.084616):0.235446,(7:0.936425,(11:0.429524,(10:0.340414,(8:0.335050,9:0.073974):0.096739):0.187420):0.099407):0.067615):0.062183,3:0.786147):0.318095,(1:0.569956,12:0.992166):0.262313,2:0.675933);
   tree rep.3760 = ((12:1.013640,1:0.518003):0.157428,(3:0.925142,((11:0.493971,(7:0.922108,((9:0.112069,8:0.255620):0.059317,10:0.342560):0.115336):0.066064):0.155821,((6:0.451661,4:0.219736):0.137675,5:0.747495):0.148816):0.298753):0.232718,2:0.865065);
   tree rep.3770 = ((((5:0.779797,(6:0.401545,4:0.323578):0.120403):0.170076,(11:0.429524,(7:0.936425,(10:0.340414,(8:0.335050,9:0.073974):0.096739):0.065738):0.117269):0.168226):0.062183,3:0.786147):0.318095,(1:0.569956,12:0.992166):0.262313,2:0.675933);
   tree rep.3780 = ((12:1.013640,1:0.536810):0.169124,(3:0.696660,((11:0.493971,(7:0.922108,((9:0.112069,8:0.255620):0.059317,10:0.342560):0.115336):0.066064):0.155821,((6:0.451661,4:0.219736):0.137675,5:0.747495):0.148816):0.298753):0.249450,2:0.865065);
   tree rep.3790 = (((5:0.779797,(6:0.401545,4:0.323578):0.120403):0.170076,((11:0.429524,(7:0.936425,(10:0.340414,(8:0.335050,9:0.073974):0.096739):0.065738):0.117269):0.168226,3:0.786147):0.082077):0.273109,(1:0.569956,12:0.992166):0.223755,2:0.675933);
   tree rep.3800 = (((((7:0.869334,(((8:0.339048,9:0.103484):0.123891,10:0.373223):0.149874,11:0.404825):0.025839):0.168196,(5:0.659638,(6:0.407960,4:0.166789):0.120411):0.312509):0.141761,3:0.778850):0.243259,1:0.708041):0.048407,12:1.178674,2:0.712093);
   tree rep.3810 = ((12:1.013640,1:0.536810):0.169124,(3:0.696660,((11:0.493971,(7:0.913677,((9:0.112069,8:0.327497):0.080916,10:0.328570):0.145743):0.066064):0.155821,((6:0.451661,4:0.219736):0.137675,5:0.747495):0.148816):0.298753):0.249450,2:0.865065);
   tree rep.3820 = ((12:1.013640,1:0.536810):0.169124,(3:0.696660,((11:0.493971,(7:0.913677,((9:0.112069,8:0.327497):0.080916,10:0.328570):0.145743):0.066064):0.155821,((6:0.451661,4:0.219736):0.137675,5:0.747495):0.148816):0.298753):0.249450,2:0.865065);
   tree rep.3830 = ((12:1.013640,1:0.650093):0.256635,(3:0.696660,((11:0.493971,(7:0.913677,((9:0.112069,8:0.327497):0.080916,10:0.328570):0.145743):0.066064):0.155821,((6:0.451661,4:0.219736):0.137675,5:0.747495):0.148816):0.298753):0.249450,2:0.813429);
   tree rep.3840 = ((12:1.013640,1:0.650093):0.256635,(3:0.696660,(((11:0.493971,((9:0.112069,8:0.327497):0.071912,10:0.328570):0.132681):0.097415,7:0.913677):0.155821,((6:0.451661,4:0.219736):0.137675,5:0.747495):0.148816):0.298753):0.249450,2:0.813429);
   tree rep.3850 = ((12:1.013640,1:0.650093):0.256635,(3:0.696660,(((11:0.493971,((9:0.112069,8:0.327497):0.071912,10:0.328570):0.132681):0.097415,7:0.913677):0.155821,((6:0.451661,4:0.219736):0.137675,5:0.747495):0.148816):0.298753):0.249450,2:0.813429);
   tree rep.3860 = (((11:0.429524,(7:0.936425,(10:0.340414,(8:0.335050,9:0.073974):0.096739):0.065738):0.117269):0.168226,((5:0.846426,(6:0.465099,4:0.323578):0.105523):0.206022,3:0.786147):0.086867):0.219287,(1:0.567491,12:0.992166):0.352517,2:0.819238);
   tree rep.3870 = (((((7:0.848741,(((8:0.339048,9:0.103484):0.123891,10:0.373223):0.149874,11:0.565998):0.041124):0.178452,((6:0.407960,5:0.547258):0.071851,4:0.269554):0.312509):0.128950,3:0.725819):0.282153,1:0.781179):0.048407,12:1.178674,2:0.712093);
   tree rep.3880 = ((12:1.013640,1:0.650093):0.166623,(3:0.696660,(((11:0.493971,((9:0.100653,8:0.327497):0.078542,10:0.355839):0.132681):0.098091,7:0.913677):0.199271,((6:0.451661,4:0.219736):0.137675,5:0.747495):0.107480):0.241454):0.193832,2:0.813429);
   tree rep.3890 = ((12:1.013640,1:0.650093):0.166623,(3:0.696660,(((11:0.493971,((9:0.100653,8:0.327497):0.078542,10:0.355839):0.132681):0.098091,7:0.913677):0.199271,((6:0.451661,4:0.219736):0.137675,5:0.747495):0.107480):0.241454):0.193832,2:0.813429);
   tree rep.3900 = ((12:1.208852,1:0.650093):0.168632,(3:0.696660,(((11:0.493971,((9:0.100653,8:0.327497):0.078542,10:0.355839):0.132681):0.098091,7:0.913677):0.199271,((6:0.451661,4:0.219736):0.137675,5:0.747495):0.107480):0.241454):0.193832,2:0.706366);
   tree rep.3910 = ((12:1.208852,1:0.650093):0.168632,(3:0.696660,(((11:0.493971,((9:0.100653,8:0.373129):0.106773,10:0.355839):0.086054):0.098091,7:0.913677):0.199271,((6:0.451661,4:0.219736):0.137675,5:0.747495):0.107480):0.241454):0.193832,2:0.706366);
   tree rep.3920 = ((12:1.208852,1:0.650093):0.168632,(3:0.696660,(((11:0.493971,((9:0.100653,8:0.373129):0.106773,10:0.355839):0.086054):0.098091,7:0.913677):0.199271,((6:0.451661,4:0.219736):0.137675,5:0.747495):0.107480):0.241454):0.193832,2:0.706366);
   tree rep.3930 = ((12:1.208852,1:0.650093):0.168632,(3:0.696660,(((11:0.493971,((9:0.100653,8:0.373129):0.106773,10:0.355839):0.086054):0.098091,7:0.913677):0.199271,((6:0.451661,4:0.219736):0.137675,5:0.747495):0.107480):0.241454):0.193832,2:0.706366);
   tree rep.3940 = ((12:1.208852,1:0.650093):0.168632,(3:0.696660,(((11:0.493971,((9:0.100653,8:0.373129):0.106773,10:0.355839):0.086054):0.098091,7:0.913677):0.199271,((6:0.451661,4:0.219736):0.137675,5:0.747495):0.107480):0.241454):0.193832,2:0.706366);
   tree rep.3950 = ((12:1.208852,1:0.650093):0.168632,(3:0.696660,(((11:0.493971,((9:0.100653,8:0.373129):0.106773,10:0.355839):0.086054):0.098091,7:0.913677):0.199271,((6:0.451661,4:0.215362):0.217759,5:0.659162):0.154899):0.204963):0.193832,2:0.706366);
   tree rep.3960 = ((1:0.790075,12:1.178674):0.044590,(((7:0.848741,(((8:0.339048,9:0.103484):0.123891,10:0.341515):0.101954,11:0.565998):0.047671):0.178452,(6:0.357981,(5:0.645826,4:0.273434):0.078792):0.235420):0.135709,3:0.698576):0.211940,2:0.712093);
   tree rep.3970 = ((12:1.018020,1:0.650093):0.179357,(3:0.696660,(((11:0.493971,((9:0.100653,8:0.373129):0.106773,10:0.355839):0.086054):0.098091,7:0.913677):0.199271,((6:0.451661,4:0.215362):0.217759,5:0.659162):0.154899):0.204963):0.193832,2:1.040853);
   tree rep.3980 = ((((7:0.949580,11:0.631883):0.030709,(10:0.318683,(8:0.335050,9:0.140328):0.064316):0.118160):0.053087,((5:0.622063,(6:0.465099,4:0.242479):0.131089):0.206022,3:0.786147):0.086867):0.304493,(1:0.575480,12:0.959953):0.297579,2:0.687025);
   tree rep.3990 = ((1:0.790075,12:1.178674):0.047852,(((7:0.848741,(((8:0.312049,9:0.108799):0.068068,10:0.297695):0.123484,11:0.494122):0.039256):0.117231,(6:0.357981,(5:0.645826,4:0.273434):0.078792):0.222163):0.146296,3:0.754898):0.189854,2:0.712093);
   tree rep.4000 = ((1:0.790075,12:1.178674):0.047852,(((7:0.848741,(((8:0.312049,9:0.108799):0.068068,10:0.296524):0.109191,11:0.494122):0.037814):0.117231,(6:0.357981,(5:0.645826,4:0.273434):0.078792):0.222163):0.146296,3:0.754898):0.189854,2:0.712093);
   tree rep.4010 = ((12:1.018020,1:0.650093):0.179357,(3:0.696660,(((11:0.493971,((9:0.100653,8:0.316078):0.116909,10:0.378243):0.086054):0.070960,7:0.913677):0.193907,((6:0.501759,4:0.215362):0.171917,5:0.583467):0.154899):0.191556):0.193832,2:1.040853);
   tree rep.4020 = ((1:0.669677,12:1.178674):0.044182,(((7:0.848741,(((8:0.312049,9:0.108799):0.068068,10:0.296524):0.109191,11:0.494122):0.037814):0.117231,(6:0.517167,(5:0.761250,4:0.273434):0.076475):0.222163):0.146296,3:0.754898):0.298443,2:0.712093);
   tree rep.4030 = ((12:1.018020,1:0.650093):0.179357,(3:0.696660,(((11:0.493971,((9:0.092695,8:0.316078):0.142160,10:0.313844):0.086054):0.070960,7:0.913677):0.186504,((6:0.501759,4:0.215362):0.171917,5:0.583467):0.154899):0.251953):0.118720,2:1.040853);
   tree rep.4040 = ((1:0.493467,12:1.178674):0.260418,(((7:0.848741,(((8:0.312049,9:0.108799):0.068068,10:0.291614):0.167963,11:0.503339):0.037814):0.110758,(6:0.517167,(5:0.761250,4:0.273434):0.046863):0.235284):0.146296,3:0.754898):0.315177,2:0.712093);
   tree rep.4050 = ((1:0.493467,12:1.178674):0.260418,(((7:0.848741,(((8:0.312049,9:0.108799):0.068068,10:0.291614):0.167963,11:0.503339):0.037814):0.110758,(6:0.517167,(5:0.761250,4:0.273434):0.046863):0.235284):0.146296,3:0.754898):0.315177,2:0.712093);
   tree rep.4060 = ((1:0.493467,12:1.178674):0.260418,(((7:0.848741,(((8:0.312049,9:0.108799):0.068068,10:0.291614):0.167963,11:0.503339):0.037814):0.110758,(6:0.517167,(5:0.761250,4:0.273434):0.046863):0.235284):0.146296,3:0.754898):0.315177,2:0.712093);
   tree rep.4070 = ((1:0.493467,12:1.178674):0.260418,(((7:0.848741,(((8:0.312049,9:0.108799):0.068068,10:0.291614):0.167963,11:0.503339):0.037814):0.110758,(6:0.517167,(5:0.761250,4:0.273434):0.046863):0.235284):0.146296,3:0.754898):0.315177,2:0.712093);
   tree rep.4080 = ((1:0.493467,12:1.178674):0.260418,(((7:0.848741,(((8:0.312049,9:0.108799):0.068068,10:0.291614):0.167963,11:0.503339):0.037814):0.151447,(6:0.494212,(5:0.761250,4:0.273434):0.046863):0.296150):0.146296,3:0.754898):0.315177,2:0.712093);
   tree rep.4090 = ((1:0.493467,12:1.178674):0.260418,(((7:0.848741,(((8:0.312049,9:0.108799):0.068068,10:0.291614):0.167963,11:0.503339):0.037814):0.151447,(6:0.494212,(5:0.761250,4:0.273434):0.046863):0.296150):0.146296,3:0.754898):0.315177,2:0.712093);
   tree rep.4100 = ((12:1.018020,1:0.847857):0.145041,(3:0.696660,(((11:0.493971,((9:0.092695,8:0.316078):0.142160,10:0.313844):0.086054):0.070960,7:0.913677):0.169774,((6:0.501759,4:0.217564):0.131899,5:0.597551):0.199180):0.254971):0.090633,2:0.871860);
   tree rep.4110 = ((1:0.493467,12:1.178674):0.260418,(((7:0.848741,(((8:0.312049,9:0.108799):0.068068,10:0.291614):0.167963,11:0.503339):0.037814):0.151447,(6:0.494212,(5:0.761250,4:0.273434):0.046863):0.296150):0.146296,3:0.754898):0.315177,2:0.712093);
   tree rep.4120 = ((12:1.018020,1:0.890300):0.204424,(3:0.696660,(((11:0.493971,((9:0.092695,8:0.316078):0.142160,10:0.313844):0.086054):0.070960,7:0.913677):0.169774,((6:0.433253,4:0.217564):0.170891,5:0.779395):0.199180):0.254971):0.089778,2:0.871860);
   tree rep.4130 = ((1:0.493467,12:1.322238):0.262394,(((7:0.848741,(((8:0.312049,9:0.108799):0.068068,10:0.291614):0.167963,11:0.503339):0.037814):0.151447,(6:0.494212,(5:0.761250,4:0.273434):0.046863):0.296150):0.146296,3:0.754898):0.315177,2:0.699470);
   tree rep.4140 = ((12:1.018020,1:0.890300):0.204424,(3:0.696660,(((11:0.493971,((9:0.099372,8:0.316078):0.109107,10:0.303376):0.086054):0.070960,7:0.913677):0.169774,((6:0.433253,4:0.217564):0.170891,5:0.779395):0.199180):0.254971):0.089778,2:0.871860);
   tree rep.4150 = ((1:0.493467,12:1.322238):0.262394,(((7:0.780500,(((8:0.312049,9:0.108799):0.068068,10:0.291614):0.167963,11:0.503339):0.037814):0.173011,((4:0.273434,6:0.494212):0.058256,5:0.761250):0.182397):0.146296,3:0.801439):0.235984,2:0.778404);
   tree rep.4160 = ((12:1.018020,1:0.890300):0.204424,(3:0.696660,(((11:0.493971,((9:0.099372,8:0.316078):0.109107,10:0.303376):0.086054):0.070960,7:0.913677):0.169774,((6:0.433253,4:0.217564):0.170891,5:0.779395):0.199180):0.254971):0.089778,2:0.871860);
   tree rep.4170 = ((1:0.493467,12:1.322238):0.262394,(((7:0.780500,(((8:0.312049,9:0.108799):0.068068,10:0.291614):0.167963,11:0.503339):0.037814):0.173011,((4:0.273434,6:0.494212):0.058256,5:0.761250):0.182397):0.146296,3:0.801439):0.235984,2:0.778404);
   tree rep.4180 = ((1:0.493467,12:1.322238):0.262394,(((7:0.780500,(((8:0.312049,9:0.108799):0.068068,10:0.291614):0.167963,11:0.503339):0.037814):0.173011,((4:0.273434,6:0.494212):0.058256,5:0.761250):0.182397):0.146296,3:0.801439):0.235984,2:0.778404);
   tree rep.4190 = ((12:1.115147,(((5:0.814242,(4:0.241443,6:0.537235):0.087656):0.120948,3:0.819713):0.146641,(7:0.763035,(11:0.379949,((8:0.403290,9:0.098660):0.090125,10:0.364052):0.117233):0.140881):0.071397):0.326976):0.140234,1:0.731869,2:0.887835);
   tree rep.4200 = ((1:0.493467,12:1.322238):0.262394,(((7:0.780500,(((8:0.312049,9:0.108799):0.068068,10:0.291614):0.167963,11:0.503339):0.037814):0.173011,((4:0.273434,6:0.494212):0.058256,5:0.761250):0.182397):0.146296,3:0.801439):0.235984,2:0.778404);
   tree rep.4210 = ((12:1.018020,1:0.890300):0.196320,(3:0.887168,(((11:0.493971,((9:0.103975,8:0.417397):0.170055,10:0.349415):0.094304):0.068389,7:0.836959):0.194906,((6:0.433253,4:0.217564):0.170891,5:0.728689):0.164957):0.209036):0.173947,2:0.693752);
   tree rep.4220 = (((((4:0.222384,(5:0.783091,6:0.478033):0.047272):0.175613,(7:0.949580,(11:0.525744,(10:0.281989,(8:0.322447,9:0.127479):0.134296):0.062611):0.087712):0.142244):0.060652,3:0.887966):0.324161,1:0.733657):0.153844,12:0.985904,2:0.666908);
   tree rep.4230 = ((12:1.115147,(((5:0.752724,(4:0.241443,6:0.537235):0.087656):0.176698,3:1.002983):0.146641,((7:0.749985,((8:0.403290,9:0.093667):0.094844,10:0.373953):0.161800):0.087383,11:0.516401):0.032186):0.405745):0.140234,1:0.731869,2:0.887835);
   tree rep.4240 = ((12:1.018020,1:0.890300):0.202170,(3:0.700722,(((11:0.493971,((9:0.104754,8:0.417397):0.157888,10:0.349415):0.125234):0.068389,7:0.836959):0.194906,((6:0.433253,4:0.217564):0.170891,5:0.728689):0.164957):0.209036):0.392012,2:0.693752);
   tree rep.4250 = ((1:0.522221,12:1.322238):0.180430,(((7:0.780500,(((8:0.312049,9:0.111341):0.073905,10:0.291614):0.163789,11:0.503339):0.037814):0.167087,((4:0.268381,6:0.494212):0.152276,5:0.761250):0.189524):0.165472,3:0.801439):0.162056,2:0.807799);
   tree rep.4260 = ((12:0.905721,1:0.890300):0.236165,(3:0.895446,(((11:0.493971,((9:0.150552,8:0.417397):0.143445,10:0.332590):0.125234):0.068389,7:0.836959):0.194906,((6:0.433253,4:0.217564):0.170891,5:0.728689):0.172797):0.057554):0.270819,2:0.693752);
   tree rep.4270 = ((1:0.522221,12:1.322238):0.180430,(((7:0.780500,(((8:0.312049,9:0.111858):0.060832,10:0.359479):0.163789,11:0.503339):0.037814):0.167087,((4:0.268381,6:0.494212):0.152276,5:0.761250):0.189524):0.165472,3:0.801439):0.162056,2:0.807799);
   tree rep.4280 = ((1:0.522221,12:1.322238):0.180430,(((7:0.780500,(((8:0.320976,9:0.111858):0.122249,10:0.310086):0.163789,11:0.503339):0.037814):0.167087,((4:0.268381,6:0.494212):0.152276,5:0.761250):0.189524):0.165472,3:0.801439):0.162056,2:0.807799);
   tree rep.4290 = ((((4:0.237566,(5:0.783091,6:0.411539):0.049986):0.221154,(7:0.850290,(11:0.563323,(10:0.286137,(8:0.355693,9:0.121816):0.135903):0.059127):0.126020):0.132926):0.054455,3:0.887966):0.156319,(12:0.913902,1:0.733657):0.265597,2:0.893467);
   tree rep.4300 = ((1:0.452986,12:0.898243):0.271411,(((7:0.780500,(((8:0.320976,9:0.111858):0.122249,10:0.310086):0.163789,11:0.503339):0.037814):0.133956,((4:0.268381,6:0.494212):0.152276,5:0.761250):0.189524):0.104497,3:1.094196):0.167175,2:0.942325);
   tree rep.4310 = ((((4:0.237566,(5:0.783091,6:0.411539):0.049986):0.221154,(7:0.850290,(11:0.563323,(10:0.286137,(8:0.355693,9:0.121816):0.135903):0.059127):0.126020):0.132926):0.054455,3:0.717607):0.303997,(12:0.913902,1:0.733657):0.259829,2:0.893467);
   tree rep.4320 = ((1:0.452986,12:0.898243):0.271411,((((11:0.503339,7:0.780500):0.035331,((8:0.320976,9:0.111858):0.122249,10:0.310086):0.163789):0.166174,((4:0.268381,6:0.494212):0.152276,5:0.761250):0.189524):0.100145,3:1.094196):0.167175,2:0.942325);
   tree rep.4330 = (((((6:0.411539,4:0.237566):0.071308,5:0.783091):0.225290,(7:0.850290,(11:0.563323,(10:0.286137,(8:0.355693,9:0.121816):0.135903):0.059127):0.126020):0.132926):0.034260,3:0.717607):0.303997,(12:0.913902,1:0.733657):0.259829,2:0.893467);
   tree rep.4340 = (((((6:0.411539,4:0.237566):0.071308,5:0.783091):0.225290,(7:0.850290,(11:0.563323,(10:0.286137,(8:0.355693,9:0.121816):0.135903):0.059127):0.126020):0.132926):0.034260,3:0.717607):0.303997,(12:0.913902,1:0.733657):0.259829,2:0.893467);
   tree rep.4350 = (((((6:0.411539,4:0.237566):0.031930,5:0.783091):0.289013,(7:0.850290,(11:0.563323,(10:0.286137,(8:0.355693,9:0.121816):0.135903):0.059127):0.126020):0.132926):0.037072,3:0.824688):0.243292,(12:0.913902,1:0.733657):0.259829,2:0.891724);
   tree rep.4360 = ((1:0.635657,12:0.864033):0.146680,((((11:0.503339,7:0.780500):0.035331,((8:0.320976,9:0.111858):0.122249,10:0.310086):0.163789):0.182710,((4:0.268381,6:0.494212):0.152276,5:0.642335):0.211696):0.155168,3:1.070273):0.167175,2:0.844747);
   tree rep.4370 = ((12:1.209053,1:0.726883):0.237138,(3:0.828129,((11:0.493971,(7:0.836959,((9:0.151872,8:0.373841):0.102381,10:0.265643):0.097944):0.074372):0.132880,((6:0.433253,4:0.217564):0.170891,5:0.728689):0.179111):0.165596):0.141653,2:0.701194);
   tree rep.4380 = ((12:1.209053,1:0.726883):0.237138,(3:0.828129,((11:0.493971,(7:0.836959,((9:0.151872,8:0.373841):0.102381,10:0.265643):0.097944):0.075505):0.107306,((6:0.433253,4:0.217564):0.170891,5:0.728689):0.209442):0.165596):0.141653,2:0.701194);
   tree rep.4390 = ((1:0.635657,12:0.982852):0.114896,(((11:0.472079,(7:0.780500,((8:0.320976,9:0.084701):0.113794,10:0.367872):0.130707):0.074134):0.301925,((4:0.268381,6:0.494212):0.152276,5:0.642335):0.237927):0.136420,3:0.637576):0.167175,2:0.750122);
   tree rep.4400 = ((12:1.209053,1:0.455134):0.291952,(3:0.828129,(((11:0.516349,((9:0.130771,8:0.373841):0.131769,10:0.303211):0.153044):0.083225,7:0.858872):0.107306,((6:0.433253,4:0.217564):0.170891,5:0.728689):0.209442):0.165596):0.141653,2:0.893588);
   tree rep.4410 = ((12:1.209053,1:0.455134):0.182929,(3:0.668151,(((11:0.516349,((9:0.130771,8:0.373841):0.131769,10:0.303211):0.153044):0.083225,7:0.858872):0.107306,((6:0.433253,4:0.270712):0.147391,5:0.710407):0.209442):0.165596):0.147876,2:0.893588);
   tree rep.4420 = (((((6:0.352319,4:0.237566):0.035695,5:0.797156):0.190339,3:0.716894):0.020170,(7:0.850290,(11:0.425381,(10:0.366713,(8:0.348272,9:0.100190):0.092871):0.160340):0.075676):0.178015):0.310038,(12:0.914463,1:0.739887):0.304956,2:0.857163);
   tree rep.4430 = (((((6:0.352319,4:0.237566):0.035695,5:0.797156):0.190339,3:0.716894):0.020170,(7:0.850290,(11:0.425381,(10:0.366713,(8:0.348272,9:0.100190):0.092871):0.160340):0.075676):0.178015):0.310038,(12:0.914463,1:0.739887):0.304956,2:0.857163);
   tree rep.4440 = ((12:0.862103,1:0.669020):0.284694,((3:0.698765,((4:0.171101,6:0.420941):0.103088,5:0.830816):0.166221):0.036895,(7:1.030819,(((8:0.310824,9:0.130974):0.073699,10:0.421083):0.185179,11:0.498427):0.067911):0.143855):0.304528,2:0.718232);
   tree rep.4450 = ((1:0.635657,12:0.940753):0.146780,(((11:0.472079,(7:0.842621,((8:0.320976,9:0.084701):0.113794,10:0.377650):0.092808):0.067930):0.158055,((4:0.268381,6:0.494212):0.152276,5:0.642335):0.237927):0.243610,3:0.637576):0.205073,2:0.750122);
   tree rep.4460 = ((1:0.635657,12:0.940753):0.146780,(((11:0.472079,(7:0.842621,((8:0.320976,9:0.084701):0.113794,10:0.377650):0.092808):0.067930):0.158055,((4:0.268381,6:0.494212):0.152276,5:0.642335):0.237927):0.243610,3:0.637576):0.205073,2:0.750122);
   tree rep.4470 = ((1:0.635657,12:0.940753):0.146780,(((11:0.472079,(7:0.842621,((8:0.320976,9:0.084701):0.113794,10:0.377650):0.092808):0.067930):0.158055,((4:0.268381,6:0.494212):0.152276,5:0.642335):0.237927):0.243610,3:0.637576):0.205073,2:0.750122);
   tree rep.4480 = ((1:0.635657,12:0.940753):0.146780,(((11:0.472079,(7:0.842621,((8:0.320976,9:0.074899):0.104514,10:0.299937):0.092808):0.067930):0.165188,((4:0.187875,6:0.494212):0.100130,5:0.642335):0.172692):0.298042,3:0.665438):0.205073,2:0.750122);
   tree rep.4490 = ((1:0.742710,12:0.940753):0.132224,(((11:0.472079,(7:0.842621,((8:0.320976,9:0.078729):0.113493,10:0.311640):0.092808):0.067930):0.165188,((4:0.187875,6:0.494212):0.100130,5:0.642335):0.172692):0.298042,3:0.665438):0.142843,2:0.750122);
   tree rep.4500 = (((((6:0.350865,4:0.237566):0.036188,5:0.810510):0.260762,(7:0.858290,(11:0.455864,(10:0.366713,(8:0.348272,9:0.100190):0.092871):0.160340):0.115645):0.128838):0.200165,3:0.716894):0.166922,(12:0.914463,1:0.739887):0.304956,2:0.744196);
   tree rep.4510 = ((12:0.862103,1:0.669020):0.278753,((3:0.771917,(6:0.495587,(5:0.830816,4:0.228387):0.145843):0.219164):0.011856,(7:0.980813,(((8:0.310824,9:0.122375):0.064693,10:0.385972):0.185179,11:0.498427):0.059914):0.191497):0.367595,2:0.718232);
   tree rep.4520 = ((1:0.742710,12:1.094493):0.187926,((((11:0.472079,((8:0.320976,9:0.078729):0.113493,10:0.370472):0.087615):0.048265,7:0.842621):0.175527,((4:0.187875,6:0.494212):0.100130,5:0.735155):0.130885):0.298042,3:0.665438):0.128978,2:0.750122);
   tree rep.4530 = ((1:0.742710,12:1.094493):0.187926,((((11:0.472079,((8:0.320976,9:0.078729):0.113493,10:0.370472):0.087615):0.048265,7:0.842621):0.175527,((4:0.187875,6:0.494212):0.100130,5:0.735155):0.130885):0.278647,3:0.665438):0.151661,2:0.670232);
   tree rep.4540 = ((1:0.742710,12:1.094493):0.245008,((((11:0.472079,((8:0.320976,9:0.078729):0.113493,10:0.370472):0.087615):0.048265,7:0.842621):0.175527,((4:0.187875,6:0.494212):0.100130,5:0.735155):0.130885):0.278647,3:0.643350):0.226429,2:0.670232);
   tree rep.4550 = ((1:0.742710,12:1.094493):0.245008,((((11:0.558516,((8:0.320976,9:0.078729):0.113493,10:0.370472):0.087615):0.059731,7:0.941971):0.166573,((4:0.187875,6:0.494212):0.100130,5:0.735155):0.130885):0.106394,3:0.768567):0.226429,2:0.670232);
   tree rep.4560 = ((1:0.742710,12:1.094493):0.245008,((((11:0.558516,((8:0.320976,9:0.078729):0.113493,10:0.370472):0.087615):0.059731,7:0.941971):0.166573,((4:0.187875,6:0.494212):0.100130,5:0.735155):0.130885):0.106394,3:0.768567):0.226429,2:0.670232);
   tree rep.4570 = ((1:0.742710,12:1.094493):0.245008,(((11:0.558516,(((8:0.320976,9:0.078729):0.113493,10:0.370472):0.087615,7:0.941971):0.044899):0.112727,((4:0.187875,6:0.494212):0.100130,5:0.735155):0.185262):0.106394,3:0.768567):0.226429,2:0.670232);
   tree rep.4580 = ((1:0.742710,12:1.094493):0.245008,(((11:0.558516,(((8:0.320976,9:0.078729):0.113493,10:0.370472):0.087615,7:0.941971):0.044899):0.143350,((4:0.187875,6:0.494212):0.100130,5:0.735155):0.185262):0.102029,3:0.863586):0.226429,2:0.670232);
   tree rep.4590 = ((1:0.742710,12:1.094493):0.245008,(((11:0.558516,(((8:0.320976,9:0.078729):0.113493,10:0.370472):0.087615,7:0.941971):0.044899):0.143350,((4:0.187875,6:0.494212):0.100130,5:0.735155):0.185262):0.102029,3:0.863586):0.226429,2:0.670232);
   tree rep.4600 = ((1:0.742710,12:1.094493):0.245008,(((11:0.558516,(((8:0.320976,9:0.078729):0.113493,10:0.370472):0.087615,7:0.941971):0.044899):0.143350,((4:0.187875,6:0.494212):0.100130,5:0.735155):0.185262):0.102029,3:0.863586):0.226429,2:0.670232);
   tree rep.4610 = ((1:0.742710,12:1.094493):0.245008,(((11:0.558516,(((8:0.320976,9:0.078729):0.113493,10:0.370472):0.087615,7:0.941971):0.044899):0.143350,((4:0.187875,6:0.494212):0.100130,5:0.718876):0.193399):0.087530,3:0.863586):0.226429,2:0.670232);
   tree rep.4620 = ((1:0.742710,12:1.094493):0.245008,(((11:0.558516,(((8:0.320976,9:0.081941):0.118278,10:0.370472):0.059269,7:0.941971):0.044899):0.143350,((4:0.187875,6:0.494212):0.100130,5:0.718876):0.193399):0.087530,3:0.863586):0.226429,2:0.670232);
   tree rep.4630 = ((1:0.742710,12:1.094493):0.245008,(((11:0.558516,(((8:0.320976,9:0.081941):0.118278,10:0.370472):0.059269,7:0.941971):0.044899):0.143350,((4:0.187875,6:0.494212):0.100130,5:0.718876):0.193399):0.087530,3:0.863586):0.226429,2:0.670232);
   tree rep.4640 = ((1:0.742710,12:1.094493):0.245008,(((11:0.558516,(((8:0.320976,9:0.081941):0.118278,10:0.370472):0.059269,7:0.941971):0.044899):0.143350,((4:0.187875,6:0.494212):0.100130,5:0.718876):0.193399):0.087530,3:0.863586):0.226429,2:0.670232);
   tree rep.4650 = (((((6:0.332121,4:0.339522):0.037904,5:0.863802):0.311385,(7:0.864267,(11:0.390736,(10:0.393778,(8:0.386280,9:0.117297):0.056499):0.195195):0.069471):0.125324):0.146865,3:0.716894):0.167815,(12:0.914463,1:0.739887):0.304956,2:0.744196);
   tree rep.4660 = ((1:0.677165,12:1.094493):0.269497,(((11:0.558516,(((8:0.320976,9:0.091080):0.108541,10:0.378432):0.053925,7:0.941971):0.044899):0.143350,((4:0.187875,6:0.494212):0.100130,5:0.718876):0.193399):0.087530,3:0.863586):0.226429,2:0.613209);
   tree rep.4670 = ((1:0.677165,12:1.094493):0.269497,(((11:0.558516,(((8:0.320976,9:0.122197):0.085782,10:0.290525):0.053925,7:0.941971):0.044899):0.143350,((4:0.187875,6:0.377103):0.063336,5:0.781127):0.212600):0.096646,3:0.863586):0.226429,2:0.613209);
   tree rep.4680 = ((1:0.677165,12:1.094493):0.269497,(((11:0.558516,(((8:0.320976,9:0.165071):0.101976,10:0.254469):0.053925,7:0.941971):0.044899):0.143350,((4:0.187875,6:0.377103):0.063336,5:0.781127):0.212600):0.096646,3:0.863586):0.226429,2:0.613209);
   tree rep.4690 = ((1:0.677165,12:1.094493):0.269497,(((11:0.558516,(((8:0.320976,9:0.165071):0.101976,10:0.254469):0.053925,7:0.941971):0.072402):0.120170,((4:0.187875,6:0.377103):0.063336,5:0.781127):0.212600):0.098864,3:0.863586):0.226429,2:0.613209);
   tree rep.4700 = ((12:0.835080,1:0.887054):0.158638,(3:0.630224,(((11:0.529446,((9:0.079028,8:0.325039):0.146032,10:0.295585):0.063317):0.096822,7:0.771314):0.084587,((6:0.358565,4:0.277966):0.071234,5:0.617126):0.187806):0.177474):0.268365,2:0.785442);
   tree rep.4710 = ((((6:0.332121,(4:0.339522,5:0.863802):0.055400):0.235456,(7:0.864267,(11:0.390736,(10:0.329779,(8:0.319230,9:0.087820):0.087600):0.211323):0.069471):0.195392):0.146865,3:0.716894):0.167815,(12:0.914463,1:0.739887):0.304956,2:0.744196);
   tree rep.4720 = ((1:0.677165,12:1.094493):0.269497,(((11:0.434411,(((8:0.320976,9:0.165071):0.101976,10:0.254469):0.053925,7:0.941971):0.072402):0.180178,((4:0.187875,6:0.377103):0.063336,5:0.781127):0.212600):0.054880,3:0.863586):0.252556,2:0.613209);
   tree rep.4730 = ((12:0.835080,1:0.887054):0.158638,(3:0.630224,(((11:0.529446,((9:0.079028,8:0.300724):0.119904,10:0.295585):0.054103):0.096822,7:0.771314):0.084587,((6:0.358565,4:0.277966):0.071234,5:0.617126):0.187806):0.177474):0.268365,2:0.785442);
   tree rep.4740 = ((1:0.677165,12:1.094493):0.269497,(((11:0.434411,(((8:0.320976,9:0.131072):0.143210,10:0.254469):0.041632,7:0.941971):0.072402):0.180178,((4:0.187875,6:0.377103):0.063336,5:0.781127):0.233020):0.045117,3:0.863586):0.262619,2:0.613209);
   tree rep.4750 = ((12:0.835080,1:0.887054):0.158638,(3:0.630224,(((11:0.529446,((9:0.079028,8:0.300724):0.119904,10:0.426536):0.062140):0.142928,7:0.771314):0.084587,((6:0.358565,4:0.277966):0.071234,5:0.617126):0.187806):0.177474):0.268365,2:0.785442);
   tree rep.4760 = ((1:0.677165,12:1.094493):0.269497,(((11:0.434411,(((8:0.320976,9:0.131072):0.143210,10:0.254469):0.041632,7:0.941971):0.072402):0.180178,((4:0.187875,6:0.448467):0.055712,5:0.783717):0.233020):0.045117,3:0.863586):0.262619,2:0.613209);
   tree rep.4770 = ((((6:0.312946,(4:0.239794,5:0.725978):0.076034):0.205857,(7:0.864267,(11:0.390080,(10:0.388637,(8:0.283732,9:0.087820):0.114933):0.115253):0.069471):0.210652):0.112463,3:0.766744):0.296992,(12:0.914463,1:0.527190):0.323470,2:0.744196);
   tree rep.4780 = ((1:0.677165,12:1.094493):0.269497,(((11:0.439843,(((8:0.320976,9:0.119767):0.084361,10:0.254469):0.105664,7:0.906898):0.072402):0.136183,((4:0.187875,6:0.448467):0.055712,5:0.783717):0.233020):0.091929,3:0.705258):0.224503,2:0.802533);
   tree rep.4790 = ((1:0.782925,12:1.094493):0.153240,((((((8:0.320976,9:0.119767):0.084361,10:0.331261):0.142242,11:0.439843):0.055912,7:0.906898):0.136183,((4:0.187875,6:0.448467):0.055712,5:0.783717):0.233020):0.091929,3:0.705258):0.222014,2:0.802533);
   tree rep.4800 = ((1:0.782925,12:1.094493):0.153240,((((((8:0.320976,9:0.119767):0.084361,10:0.331261):0.142242,11:0.439843):0.055912,7:0.906898):0.136183,((4:0.183226,6:0.448467):0.055562,5:0.676277):0.233020):0.091929,3:0.705258):0.222014,2:0.802533);
   tree rep.4810 = ((1:0.782925,12:1.094493):0.153240,((((((8:0.320976,9:0.119767):0.084361,10:0.331261):0.142242,11:0.439843):0.055912,7:0.906898):0.136183,((4:0.183226,6:0.448467):0.055562,5:0.676277):0.233020):0.091929,3:0.705258):0.222014,2:0.802533);
   tree rep.4820 = ((1:0.782925,12:1.018338):0.099125,((((((8:0.320976,9:0.119767):0.084361,10:0.331261):0.142242,11:0.439843):0.055912,7:0.906898):0.136183,((4:0.183226,6:0.448467):0.055562,5:0.676277):0.233020):0.091929,3:0.705258):0.222014,2:0.851004);
   tree rep.4830 = ((1:0.782925,12:1.018338):0.099125,((((((8:0.320976,9:0.119767):0.084361,10:0.331261):0.142242,11:0.439843):0.055912,7:0.906898):0.136183,((4:0.265700,6:0.448467):0.051429,5:0.815516):0.233020):0.091929,3:0.705258):0.222014,2:0.851004);
   tree rep.4840 = ((1:0.782925,12:1.018338):0.099125,((((((8:0.320976,9:0.119767):0.084361,10:0.331261):0.142242,11:0.439843):0.055912,7:0.906898):0.136183,((4:0.265700,6:0.426993):0.081036,5:0.815516):0.236811):0.091929,3:0.705258):0.222014,2:0.851004);
   tree rep.4850 = (1:0.718656,(((((((8:0.320976,9:0.099924):0.112529,10:0.331261):0.103543,11:0.439843):0.055912,7:0.906898):0.136183,((4:0.265700,6:0.426993):0.081036,5:0.815516):0.236811):0.091929,3:0.967703):0.426540,12:1.018338):0.044333,2:0.762089);
   tree rep.4860 = ((12:1.039878,1:0.703249):0.310577,(((7:0.865893,((10:0.434297,(8:0.349262,9:0.110119):0.085404):0.168063,11:0.525350):0.091102):0.158328,3:0.706272):0.075303,(5:0.743791,(4:0.198510,6:0.461180):0.117795):0.135279):0.207393,2:0.875306);
   tree rep.4870 = (1:0.875136,(((((((8:0.320976,9:0.098938):0.071498,10:0.367915):0.103543,11:0.439843):0.055912,7:0.906898):0.136183,((4:0.265700,6:0.416330):0.049213,5:0.815516):0.217007):0.091131,3:0.967703):0.156722,12:1.018338):0.102705,2:0.720945);
   tree rep.4880 = (1:0.875136,(((((((8:0.320976,9:0.098938):0.071498,10:0.367915):0.103543,11:0.439843):0.055912,7:0.906898):0.136183,((4:0.265700,6:0.416330):0.049213,5:0.815516):0.217007):0.091131,3:0.967703):0.156722,12:1.018338):0.102705,2:0.720945);
   tree rep.4890 = ((12:1.039878,1:0.703249):0.310577,(((7:0.865893,((10:0.434297,(8:0.349262,9:0.110119):0.085404):0.168063,11:0.525350):0.091102):0.158328,3:0.706272):0.075303,(5:0.738051,(4:0.198510,6:0.461180):0.117795):0.210439):0.295533,2:0.875306);
   tree rep.4900 = ((12:1.039878,1:0.532384):0.302828,(((7:0.865893,((10:0.434297,(8:0.349262,9:0.110119):0.085404):0.168063,11:0.525350):0.091102):0.158328,(5:0.807607,(4:0.198510,6:0.461180):0.117795):0.277810):0.088494,3:0.706272):0.340813,2:0.650337);
   tree rep.4910 = ((12:1.039878,1:0.532384):0.302828,(((7:0.865893,((10:0.434297,(8:0.349262,9:0.110119):0.085404):0.168063,11:0.525350):0.091102):0.158328,(5:0.807607,(4:0.198510,6:0.461180):0.117795):0.277810):0.088494,3:0.706272):0.340813,2:0.650337);
   tree rep.4920 = (1:0.875136,(((((((8:0.320976,9:0.098938):0.071498,10:0.367915):0.103543,11:0.439843):0.055912,7:0.906898):0.136183,((4:0.265700,6:0.416330):0.049213,5:0.815516):0.217007):0.091131,3:0.967703):0.156722,12:1.018338):0.102705,2:0.720945);
   tree rep.4930 = ((12:1.039878,1:0.532384):0.302828,(((7:0.865893,((10:0.417585,(8:0.434702,9:0.110119):0.068885):0.168063,11:0.525350):0.091102):0.158328,(5:0.722243,(4:0.270085,6:0.461180):0.034352):0.181747):0.057317,3:0.706272):0.340813,2:0.650337);
   tree rep.4940 = ((((6:0.411867,(4:0.239794,5:0.681188):0.069676):0.246001,(7:0.854709,(11:0.443010,(10:0.282437,(8:0.295310,9:0.087820):0.087107):0.146678):0.090965):0.232340):0.065379,3:0.755504):0.292772,(12:0.914463,1:0.527190):0.323470,2:0.817663);
   tree rep.4950 = ((((6:0.411867,(4:0.239794,5:0.681188):0.069676):0.246001,(7:0.854709,(11:0.443010,(10:0.282437,(8:0.295310,9:0.087820):0.087107):0.146678):0.090965):0.232340):0.065379,3:0.755504):0.292772,(12:0.914463,1:0.527190):0.323470,2:0.817663);
   tree rep.4960 = ((((6:0.411867,(4:0.239794,5:0.681188):0.069676):0.246001,((7:0.892753,(10:0.347884,(8:0.295310,9:0.087820):0.087107):0.079909):0.079121,11:0.436364):0.232340):0.065379,3:0.755504):0.292772,(12:0.914463,1:0.527190):0.323470,2:0.817663);
   tree rep.4970 = ((((((((8:0.340749,9:0.098938):0.123775,10:0.342707):0.103543,11:0.439843):0.055912,7:0.906898):0.169513,((4:0.265700,6:0.424171):0.139039,5:0.771946):0.272889):0.091131,3:0.830714):0.135142,1:0.875136):0.082317,12:1.018338,2:0.720945);
   tree rep.4980 = (1:0.875136,(((((((8:0.340749,9:0.098938):0.123775,10:0.342707):0.103543,11:0.439843):0.055912,7:0.906898):0.169513,((4:0.265700,6:0.424171):0.139039,5:0.771946):0.272889):0.084217,3:0.830714):0.202812,12:1.018338):0.077242,2:0.720945);
   tree rep.4990 = (1:0.875136,(((((((8:0.340749,9:0.098938):0.123775,10:0.342707):0.103543,11:0.439843):0.055912,7:0.906898):0.144087,((4:0.265700,6:0.424171):0.139039,5:0.771946):0.272889):0.118636,3:0.712360):0.202812,12:1.018338):0.077242,2:0.720945);
   tree rep.5000 = ((((6:0.411867,(4:0.239794,5:0.681188):0.069676):0.246001,((7:0.892753,11:0.436364):0.053207,(10:0.329502,(8:0.295310,9:0.102905):0.106232):0.102625):0.232340):0.065379,3:0.755504):0.309309,(12:1.124000,1:0.527190):0.266646,2:0.817663);
   tree rep.5010 = (1:0.875136,(((((((8:0.340749,9:0.098938):0.123775,10:0.342707):0.103543,11:0.439843):0.055912,7:0.906898):0.144087,((4:0.244327,6:0.424171):0.096342,5:0.705504):0.272889):0.118636,3:0.712360):0.202812,12:1.018338):0.077242,2:0.720945);
   tree rep.5020 = ((12:1.039878,1:0.532384):0.302828,(((7:0.865893,((10:0.364105,(8:0.434702,9:0.110119):0.068885):0.122232,11:0.557309):0.091102):0.165742,(5:0.722243,(4:0.270085,6:0.461180):0.034352):0.181747):0.139374,3:0.659973):0.340813,2:0.650337);
   tree rep.5030 = ((12:1.039878,1:0.532384):0.302828,(((7:0.865893,((10:0.364105,(8:0.434702,9:0.110119):0.068885):0.122232,11:0.557309):0.091102):0.165742,(5:0.722243,(4:0.270085,6:0.461180):0.034352):0.181747):0.139374,3:0.659973):0.340813,2:0.650337);
   tree rep.5040 = (1:0.875136,(((((((8:0.340749,9:0.131985):0.097733,10:0.342707):0.147647,11:0.439843):0.055912,7:0.906898):0.144087,((4:0.244327,6:0.424171):0.096342,5:0.705504):0.272889):0.167683,3:0.706165):0.240662,12:1.073074):0.041742,2:0.720945);
   tree rep.5050 = ((12:1.039878,1:0.532384):0.302828,(((7:0.865893,((10:0.390016,(8:0.321338,9:0.110119):0.099466):0.160458,11:0.461803):0.095871):0.165742,(5:0.722243,(4:0.270085,6:0.461180):0.034352):0.181747):0.139374,3:0.659973):0.340813,2:0.650337);
   tree rep.5060 = (1:0.875136,(((((((8:0.340749,9:0.131985):0.097733,10:0.342707):0.147647,11:0.597401):0.068707,7:0.906898):0.138442,((4:0.244327,6:0.424171):0.096342,5:0.705504):0.272889):0.167683,3:0.706165):0.240662,12:1.073074):0.041742,2:0.720945);
   tree rep.5070 = ((12:1.039878,1:0.532384):0.302828,(((7:0.865893,((10:0.390016,(8:0.321338,9:0.110119):0.099466):0.160458,11:0.461803):0.095871):0.165742,(5:0.722243,(4:0.270085,6:0.461180):0.034352):0.181747):0.139374,3:0.659973):0.340813,2:0.650337);
   tree rep.5080 = ((((6:0.411867,(4:0.239794,5:0.681188):0.069676):0.246001,((7:0.892753,11:0.436364):0.053207,(10:0.316785,(8:0.323506,9:0.102905):0.168475):0.105993):0.161351):0.138080,3:0.755504):0.223888,(12:1.124000,1:0.527190):0.266646,2:0.729294);
   tree rep.5090 = ((12:1.098468,1:0.532384):0.311647,(((7:0.865893,((10:0.337645,(8:0.321338,9:0.110119):0.099466):0.150048,11:0.591432):0.072924):0.197041,(5:0.722243,(4:0.270085,6:0.461180):0.034352):0.181747):0.139374,3:0.659973):0.340813,2:0.701668);
   tree rep.5100 = ((((11:0.461887,(((8:0.340749,9:0.129017):0.152013,10:0.342707):0.091926,7:0.996340):0.065804):0.138442,((4:0.240836,6:0.447736):0.051963,5:0.679381):0.249284):0.178900,3:0.941149):0.310265,(1:0.875136,12:1.073074):0.032793,2:0.774450);
   tree rep.5110 = (((((4:0.239794,6:0.337116):0.066395,5:0.735631):0.246001,(11:0.436364,((10:0.316785,(8:0.323506,9:0.102905):0.168475):0.105993,7:0.892753):0.036973):0.144817):0.181573,3:0.755504):0.304893,(12:1.124000,1:0.527190):0.266646,2:0.736913);
   tree rep.5120 = ((12:1.098468,1:0.652991):0.308065,(((7:0.929638,((10:0.337645,(8:0.320115,9:0.110119):0.083920):0.167296,11:0.416496):0.084668):0.197041,(5:0.756751,(4:0.304875,6:0.461180):0.050449):0.181747):0.139374,3:0.659973):0.340813,2:0.538159);
   tree rep.5130 = ((((11:0.461887,(((8:0.340749,9:0.129017):0.152013,10:0.342707):0.091926,7:0.996340):0.065804):0.230676,((4:0.240836,6:0.447736):0.054076,5:0.679381):0.172814):0.140332,3:0.623935):0.338644,(1:0.763865,12:1.073074):0.020293,2:0.648044);
   tree rep.5140 = ((12:1.098468,1:0.789608):0.146573,(((7:0.890197,((10:0.337645,(8:0.320115,9:0.110119):0.083920):0.167296,11:0.416496):0.084668):0.113231,(5:0.756751,(4:0.346552,6:0.461180):0.047551):0.166231):0.208912,3:0.659973):0.331992,2:0.538159);
   tree rep.5150 = (((((4:0.239794,6:0.337116):0.066395,5:0.735631):0.246001,(11:0.436364,((10:0.316785,(8:0.350852,9:0.102905):0.143261):0.154407,7:0.892753):0.036973):0.144817):0.181573,3:0.784098):0.375204,(12:1.153045,1:0.527190):0.305909,2:0.715389);
   tree rep.5160 = ((12:1.010737,1:0.393397):0.177043,(7:0.839637,((11:0.534349,((9:0.097058,8:0.294952):0.119126,10:0.281234):0.123057):0.134638,((6:0.456507,4:0.308138):0.036006,(3:0.831536,5:0.610785):0.182293):0.213167):0.046096):0.305013,2:0.780516);
   tree rep.5170 = ((12:1.098468,1:0.789608):0.146573,(((7:0.890197,((10:0.337645,(8:0.320115,9:0.110119):0.083920):0.167296,11:0.416496):0.084668):0.113231,(5:0.756751,(4:0.269544,6:0.461180):0.038778):0.198948):0.208912,3:0.659973):0.331992,2:0.538159);
   tree rep.5180 = (((((4:0.239794,6:0.337116):0.066395,5:0.735631):0.246001,(11:0.505237,((10:0.316785,(8:0.350852,9:0.102905):0.143261):0.154407,7:0.946743):0.032233):0.171169):0.132483,3:0.784098):0.375204,(12:1.095896,1:0.527190):0.337272,2:0.750770);
   tree rep.5190 = (((((11:0.441915,(((8:0.340749,9:0.129017):0.152013,10:0.342707):0.091926,7:1.028079):0.048723):0.192222,((4:0.240836,6:0.447736):0.054076,5:0.741529):0.273894):0.140332,3:0.757219):0.231996,1:0.843108):0.013081,12:1.073074,2:1.000984);
   tree rep.5200 = (((((11:0.441915,(((8:0.340749,9:0.129017):0.152013,10:0.342707):0.091926,7:1.028079):0.048723):0.184017,((4:0.240836,6:0.447736):0.054076,5:0.741529):0.273894):0.155837,3:1.048377):0.231996,1:0.843108):0.013081,12:1.073074,2:1.000984);
   tree rep.5210 = (1:0.843108,((((11:0.441915,(((8:0.340749,9:0.129017):0.152013,10:0.342707):0.091926,7:1.028079):0.048723):0.184017,((4:0.221983,6:0.447736):0.035364,5:0.672105):0.273894):0.155837,3:0.702511):0.258820,12:1.073074):0.009357,2:1.000984);
   tree rep.5220 = ((12:1.098468,1:0.789608):0.145116,(((7:0.832331,((10:0.305438,(8:0.320115,9:0.110119):0.083920):0.109949,11:0.413663):0.107345):0.155069,(5:0.714491,(4:0.294763,6:0.461180):0.155470):0.198766):0.389828,3:0.659973):0.145697,2:0.538159);
   tree rep.5230 = (((((4:0.239794,6:0.337116):0.066395,5:0.735631):0.246001,(11:0.505237,((10:0.279368,(8:0.256678,9:0.109796):0.123404):0.059054,7:0.946743):0.132525):0.171169):0.132483,3:0.784098):0.375204,(12:0.853093,1:0.527190):0.305843,2:0.721992);
   tree rep.5240 = (1:0.843108,((((11:0.441915,(((8:0.340749,9:0.129017):0.152013,10:0.342707):0.091926,7:1.028079):0.048723):0.184017,((4:0.221983,6:0.474129):0.027647,5:0.721526):0.273894):0.042636,3:0.702511):0.381065,12:1.073074):0.009561,2:1.000984);
   tree rep.5250 = (((((4:0.239794,6:0.337116):0.066395,5:0.735631):0.246001,(11:0.505237,((10:0.279368,(8:0.256678,9:0.109796):0.123209):0.073164,7:0.946743):0.118110):0.171169):0.132483,3:0.784098):0.375204,(12:0.853093,1:0.527190):0.305843,2:0.721992);
   tree rep.5260 = (((((4:0.239794,6:0.337116):0.066395,5:0.735631):0.246001,(11:0.505237,((10:0.279368,(8:0.256678,9:0.109796):0.123209):0.073164,7:0.946743):0.118110):0.171169):0.132483,3:0.784098):0.375204,(12:0.853093,1:0.527190):0.305843,2:0.721992);
   tree rep.5270 = (((((4:0.239794,6:0.337116):0.066395,5:0.735631):0.246001,(11:0.505237,((10:0.279368,(8:0.256678,9:0.109796):0.123209):0.073164,7:0.946743):0.118110):0.171169):0.132483,3:0.784098):0.375204,(12:0.853093,1:0.527190):0.305843,2:0.721992);
   tree rep.5280 = (((((4:0.239794,6:0.337116):0.066395,5:0.735631):0.246001,(11:0.505237,((10:0.279368,(8:0.256678,9:0.109796):0.123209):0.073164,7:0.946743):0.118110):0.171169):0.132483,3:0.784098):0.375204,(12:0.853093,1:0.527190):0.305843,2:0.721992);
   tree rep.5290 = (((((4:0.239794,6:0.337116):0.066395,5:0.735631):0.246001,(11:0.505237,((10:0.279368,(8:0.256678,9:0.109796):0.123209):0.073164,7:0.946743):0.118110):0.171169):0.132483,3:0.784098):0.375204,(12:0.853093,1:0.527190):0.305843,2:0.721992);
   tree rep.5300 = ((12:0.772589,1:0.528286):0.303553,(((6:0.466381,4:0.308540):0.146597,(3:0.885319,5:0.610785):0.115687):0.111170,(7:0.770109,(11:0.399462,((9:0.128096,8:0.294952):0.114621,10:0.361227):0.107806):0.046466):0.154747):0.450852,2:0.797670);
   tree rep.5310 = ((12:0.772589,1:0.528286):0.303553,(((6:0.466381,4:0.308540):0.146597,(3:0.885319,5:0.610785):0.115687):0.111170,(7:0.770109,(11:0.399462,((9:0.128096,8:0.294952):0.114621,10:0.361227):0.107806):0.046466):0.154747):0.450852,2:0.797670);
   tree rep.5320 = ((12:1.098468,1:0.719602):0.246355,(((7:0.840090,((10:0.317492,(8:0.311088,9:0.122593):0.107208):0.109949,11:0.561726):0.040965):0.196580,(5:0.671006,(4:0.294763,6:0.494202):0.245644):0.200279):0.225015,3:0.733340):0.233585,2:0.538159);
   tree rep.5330 = ((12:0.772589,1:0.602555):0.272768,(((6:0.466381,4:0.308540):0.146597,(3:0.885319,5:0.610785):0.115687):0.111170,(7:0.770109,(11:0.399462,((9:0.128096,8:0.294952):0.114621,10:0.361227):0.107806):0.046466):0.154747):0.450852,2:0.835238);
   tree rep.5340 = ((12:1.098468,1:0.719602):0.246355,(((7:0.840090,((10:0.317492,(8:0.311088,9:0.122593):0.107208):0.109949,11:0.561726):0.040965):0.196580,(5:0.671006,(4:0.294763,6:0.494202):0.245644):0.200279):0.225015,3:0.733340):0.233585,2:0.538159);
   tree rep.5350 = ((((4:0.239794,6:0.337116):0.072471,5:0.735631):0.215894,((11:0.505237,((10:0.342444,(8:0.263672,9:0.129318):0.092278):0.049186,7:0.946743):0.114721):0.137075,3:0.784098):0.109566):0.273036,(12:0.980957,1:0.709662):0.228579,2:0.923747);
   tree rep.5360 = ((((4:0.239794,6:0.337116):0.072471,5:0.735631):0.215894,((11:0.505237,((10:0.342444,(8:0.263672,9:0.129318):0.092278):0.058907,7:0.946743):0.083062):0.153868,3:0.784098):0.109566):0.273036,(12:0.980957,1:0.709662):0.228579,2:0.923747);
   tree rep.5370 = ((12:0.772589,1:0.602555):0.272768,(((6:0.466381,4:0.308540):0.146597,(3:0.885319,5:0.610785):0.115687):0.111170,(7:0.851794,(11:0.399462,((9:0.128096,8:0.310325):0.114246,10:0.361227):0.141192):0.031634):0.197948):0.313566,2:0.835238);
   tree rep.5380 = ((12:0.772589,1:0.602555):0.272768,(((6:0.365638,4:0.308540):0.125782,(3:0.885319,5:0.610785):0.138960):0.163332,(7:0.851794,(11:0.399462,((9:0.128096,8:0.310325):0.114246,10:0.361227):0.141192):0.031634):0.197948):0.258820,2:0.835238);
   tree rep.5390 = ((12:0.772589,1:0.602555):0.272768,(((6:0.365638,4:0.308540):0.125782,(3:0.885319,5:0.610785):0.138960):0.163332,(7:1.104628,(11:0.509590,((9:0.128096,8:0.310325):0.114246,10:0.361227):0.141192):0.050078):0.197948):0.258820,2:0.835238);
   tree rep.5400 = ((12:1.098468,1:0.806710):0.221968,(((7:0.840090,((10:0.317492,(8:0.311088,9:0.122593):0.102156):0.142931,11:0.497094):0.037661):0.090354,(5:0.660916,(4:0.294763,6:0.587562):0.141159):0.185030):0.275676,3:0.694127):0.309503,2:0.557023);
   tree rep.5410 = ((12:0.772589,1:0.602555):0.272768,(((6:0.365638,4:0.308540):0.125782,(3:0.885319,5:0.610785):0.138960):0.163332,(7:1.104628,(11:0.509590,((9:0.121678,8:0.310325):0.121670,10:0.301110):0.141192):0.050078):0.197948):0.258820,2:0.835238);
   tree rep.5420 = ((((4:0.239794,6:0.408063):0.067090,5:0.641383):0.215894,((11:0.505237,((10:0.402539,(8:0.263672,9:0.129318):0.092278):0.054106,7:0.946743):0.156471):0.028832,3:0.784098):0.109566):0.273036,(12:0.980957,1:0.709662):0.228579,2:0.923747);
   tree rep.5430 = ((12:0.772589,1:0.602555):0.272768,(((6:0.365638,4:0.308540):0.125782,(3:0.885319,5:0.610785):0.138960):0.163332,(7:1.104628,(11:0.509590,((9:0.121678,8:0.310325):0.121670,10:0.301110):0.141192):0.050078):0.197948):0.258820,2:0.835238);
   tree rep.5440 = (((3:0.784098,((4:0.239794,6:0.408063):0.067090,5:0.641383):0.215894):0.110365,((11:0.505237,(10:0.402539,(8:0.263672,9:0.129318):0.092278):0.054106):0.175830,7:0.946743):0.019428):0.303417,(12:0.980957,1:0.709662):0.165204,2:0.923747);
   tree rep.5450 = (((3:0.784098,((4:0.239794,6:0.408063):0.067090,5:0.641383):0.254558):0.061537,((11:0.505237,(10:0.402539,(8:0.263672,9:0.129318):0.092278):0.054106):0.175830,7:0.946743):0.018823):0.303417,(12:0.980957,1:0.709662):0.165204,2:0.923747);
   tree rep.5460 = ((12:0.772589,1:0.602555):0.272768,(((6:0.365638,4:0.308540):0.125782,(3:0.885319,5:0.610785):0.158691):0.154787,((7:0.817374,((9:0.153395,8:0.310325):0.081607,10:0.345721):0.150618):0.049247,11:0.477723):0.197948):0.246424,2:0.835238);
   tree rep.5470 = ((12:0.772589,1:0.602555):0.272768,(((6:0.365638,4:0.308540):0.125782,(3:0.885319,5:0.610785):0.158691):0.154787,((7:0.817374,((9:0.153395,8:0.310325):0.081607,10:0.345721):0.150618):0.049247,11:0.477723):0.197948):0.246424,2:0.835238);
   tree rep.5480 = (((3:0.730188,((4:0.239794,6:0.428570):0.050401,5:0.782025):0.193819):0.061537,((11:0.505237,(10:0.402539,(8:0.263672,9:0.129318):0.092278):0.054106):0.175830,7:0.946743):0.018823):0.303417,(12:0.980957,1:0.709662):0.165204,2:0.923747);
   tree rep.5490 = ((12:0.772589,1:0.587345):0.149753,(((6:0.365638,4:0.308540):0.125782,(3:0.885319,5:0.610785):0.158691):0.154787,((7:0.934164,((9:0.154056,8:0.310325):0.129050,10:0.327293):0.108467):0.045704,11:0.568736):0.197948):0.356333,2:0.835238);
   tree rep.5500 = ((12:0.772589,1:0.587345):0.149753,(((6:0.365638,4:0.308540):0.125782,(3:0.885319,5:0.610785):0.158691):0.154787,((7:0.934164,((9:0.154056,8:0.348020):0.130297,10:0.310723):0.094914):0.049994,11:0.568736):0.197948):0.356333,2:0.835238);
   tree rep.5510 = ((12:0.772589,1:0.587345):0.315429,(((6:0.365638,4:0.308540):0.125782,(3:0.885319,5:0.610785):0.158691):0.158340,((7:0.934164,((9:0.154056,8:0.348020):0.130297,10:0.291917):0.140937):0.053348,11:0.568736):0.197948):0.364297,2:0.636831);
   tree rep.5520 = ((12:1.098468,1:0.960105):0.133486,(((7:0.838249,((10:0.408185,(8:0.335878,9:0.122593):0.102323):0.138765,11:0.540976):0.118266):0.115271,(5:0.764198,(4:0.333431,6:0.499407):0.064279):0.204372):0.160781,3:0.694127):0.402472,2:0.710993);
   tree rep.5530 = ((12:1.098468,1:0.784516):0.104600,(((7:0.838249,((10:0.408185,(8:0.335878,9:0.122593):0.102323):0.138765,11:0.540976):0.118266):0.115271,(5:0.764198,(4:0.333431,6:0.499407):0.064279):0.204372):0.160781,3:0.694127):0.402472,2:0.599874);
   tree rep.5540 = ((12:1.098468,1:0.784516):0.104600,(((7:0.838249,((10:0.408185,(8:0.335878,9:0.122593):0.102323):0.138765,11:0.540976):0.118266):0.115271,(5:0.764198,(4:0.333431,6:0.499407):0.064279):0.187615):0.163524,3:0.694127):0.353546,2:0.599874);
   tree rep.5550 = ((12:1.098468,1:0.784516):0.104600,(((7:0.838249,((10:0.408185,(8:0.335878,9:0.122593):0.102323):0.138765,11:0.540976):0.118266):0.115271,(5:0.764198,(4:0.333431,6:0.499407):0.064279):0.187615):0.163524,3:0.694127):0.353546,2:0.599874);
   tree rep.5560 = ((12:1.098468,1:0.784516):0.104600,(((7:0.838249,((10:0.408185,(8:0.335878,9:0.122593):0.102323):0.138765,11:0.540976):0.125920):0.093897,(5:0.764198,(4:0.333431,6:0.499407):0.064279):0.187615):0.202940,3:0.694127):0.353546,2:0.599874);
   tree rep.5570 = ((12:1.098468,1:0.784516):0.104600,(((7:0.838249,((10:0.408185,(8:0.335878,9:0.122593):0.102323):0.138765,11:0.540976):0.125920):0.126889,(5:0.754206,(4:0.279380,6:0.499407):0.072142):0.167269):0.263741,3:0.694127):0.262696,2:0.599874);
   tree rep.5580 = ((((4:0.190095,6:0.428570):0.067495,5:0.732376):0.193819,(((11:0.534333,(10:0.344551,(8:0.228280,9:0.129318):0.092530):0.160541):0.067513,7:0.863587):0.083527,3:0.825888):0.025897):0.411264,(12:0.980957,1:0.747719):0.256652,2:0.731689);
   tree rep.5590 = ((((4:0.190095,6:0.428570):0.067495,5:0.732376):0.193819,(((11:0.534333,(10:0.391650,(8:0.228280,9:0.129318):0.092530):0.110676):0.067143,7:0.863587):0.083527,3:0.825888):0.025897):0.411264,(12:0.980957,1:0.747719):0.256652,2:0.731689);
   tree rep.5600 = ((((4:0.190095,6:0.428570):0.067495,5:0.732376):0.193819,(((11:0.534333,(10:0.250874,(8:0.363849,9:0.129318):0.081218):0.110676):0.067143,7:0.863587):0.083527,3:0.825888):0.084628):0.388484,(12:0.980957,1:0.747719):0.277759,2:0.731689);
   tree rep.5610 = (1:0.770528,(12:0.930233,((3:0.948624,((11:0.529008,((8:0.278894,9:0.083976):0.155857,10:0.267599):0.085999):0.134652,7:0.722420):0.101973):0.002479,((4:0.240453,6:0.478713):0.149675,5:0.816186):0.133245):0.403420):0.010551,2:0.800340);
   tree rep.5620 = (1:0.770528,(12:0.930233,((3:0.948624,((11:0.529008,((8:0.278894,9:0.127078):0.154847,10:0.338008):0.085999):0.146598,7:0.722420):0.093043):0.020676,((4:0.240453,6:0.478713):0.149675,5:0.816186):0.133245):0.403420):0.010551,2:0.800340);
   tree rep.5630 = ((((4:0.190095,6:0.428570):0.067495,5:0.732376):0.193819,(((11:0.534333,(10:0.250874,(8:0.363849,9:0.129318):0.081218):0.110676):0.067143,7:0.863587):0.083527,3:0.825888):0.084628):0.469632,(12:0.980957,1:0.714870):0.167343,2:0.731689);
   tree rep.5640 = ((12:1.195188,1:0.587345):0.220336,(((6:0.342909,4:0.304459):0.221808,(3:0.885319,5:0.589675):0.127735):0.176145,((7:0.998287,((9:0.184083,8:0.303322):0.131562,10:0.346611):0.034263):0.120947,11:0.398536):0.206139):0.295534,2:0.665161);
   tree rep.5650 = ((((4:0.190095,6:0.428570):0.067495,5:0.732376):0.193819,(((11:0.534333,(10:0.371103,(8:0.363849,9:0.112304):0.065409):0.154901):0.028688,7:0.863587):0.083527,3:0.825888):0.087566):0.330986,(12:0.980957,1:0.714870):0.328102,2:0.731689);
   tree rep.5660 = (1:0.770528,(12:0.958912,((3:0.944009,((11:0.529008,((8:0.278894,9:0.127078):0.154847,10:0.338008):0.121101):0.154690,7:0.893376):0.132916):0.020676,((4:0.240453,6:0.478713):0.149675,5:0.816186):0.133245):0.403420):0.009601,2:0.917948);
   tree rep.5670 = (1:0.770528,(12:0.958912,((3:0.944009,((11:0.529008,((8:0.278894,9:0.127078):0.144033,10:0.338008):0.120674):0.148389,7:0.893376):0.132916):0.020676,((4:0.240453,6:0.478713):0.149675,5:0.816186):0.133245):0.403420):0.009601,2:0.917948);
   tree rep.5680 = ((((4:0.242932,6:0.428570):0.077126,5:0.659054):0.193819,(((11:0.534333,(10:0.371103,(8:0.363849,9:0.112304):0.065409):0.154901):0.028688,7:0.863587):0.083527,3:0.825888):0.087566):0.330986,(12:0.980957,1:0.714870):0.328102,2:0.731689);
   tree rep.5690 = (1:0.718760,(12:1.039618,((3:0.944009,((11:0.529008,((8:0.278894,9:0.127078):0.144033,10:0.338008):0.120674):0.148389,7:0.893376):0.132916):0.020676,((4:0.240453,6:0.478713):0.149675,5:0.816186):0.133245):0.403420):0.008310,2:0.917948);
   tree rep.5700 = ((((4:0.242932,6:0.428570):0.077126,5:0.659054):0.193819,((11:0.534333,(7:0.863587,(10:0.374145,(8:0.363849,9:0.112304):0.065409):0.147505):0.022185):0.083527,3:0.825888):0.087566):0.330986,(12:0.980957,1:0.714870):0.328102,2:0.731689);
   tree rep.5710 = (1:0.718760,(12:1.039618,((3:0.944009,((11:0.529008,((8:0.278894,9:0.127078):0.144033,10:0.338008):0.120674):0.148389,7:0.893376):0.132916):0.020676,((4:0.240453,6:0.478713):0.149675,5:0.816186):0.133245):0.403420):0.008310,2:0.917948);
   tree rep.5720 = ((((4:0.242932,6:0.428570):0.077126,5:0.659054):0.193819,((11:0.534333,(7:0.863587,(10:0.368237,(8:0.363849,9:0.106950):0.050362):0.147505):0.022185):0.083527,3:0.825888):0.087566):0.330986,(12:0.980957,1:0.714870):0.328102,2:0.731689);
   tree rep.5730 = ((12:1.195188,1:0.587345):0.220336,(((6:0.496864,4:0.295705):0.240022,(3:0.885319,5:0.589675):0.188065):0.161604,((7:0.998287,((9:0.137514,8:0.306404):0.132173,10:0.347389):0.034263):0.120947,11:0.371206):0.185288):0.285503,2:0.838359);
   tree rep.5740 = ((12:1.195188,1:0.587345):0.220336,(((6:0.496864,4:0.295705):0.240022,(3:0.885319,5:0.589675):0.188065):0.161604,((7:0.998287,((9:0.137514,8:0.306404):0.132173,10:0.347389):0.034263):0.120947,11:0.371206):0.185288):0.285503,2:0.838359);
   tree rep.5750 = (1:0.841865,(12:1.231074,((3:0.949414,((11:0.445990,((8:0.278894,9:0.127078):0.144033,10:0.338008):0.120674):0.062825,7:0.875672):0.224198):0.020676,((4:0.240453,6:0.478713):0.149675,5:0.816186):0.133245):0.403420):0.010588,2:0.917948);
   tree rep.5760 = (1:0.841865,(12:0.903193,((3:0.949414,((4:0.240453,6:0.478713):0.149675,5:0.739754):0.132678):0.031689,((11:0.445990,((8:0.278894,9:0.127078):0.144033,10:0.338008):0.120674):0.062825,7:0.875672):0.224198):0.357986):0.010588,2:0.917948);
   tree rep.5770 = (1:0.841865,(12:0.903193,((3:0.949414,((4:0.240453,6:0.478713):0.149675,5:0.739754):0.132678):0.031689,((11:0.445990,((8:0.278894,9:0.127078):0.144033,10:0.338008):0.120674):0.062825,7:0.875672):0.224198):0.337347):0.075095,2:0.799906);
   tree rep.5780 = ((((4:0.242932,6:0.428570):0.077126,5:0.611935):0.152106,(3:1.038889,(11:0.534333,(7:0.805130,(10:0.368237,(8:0.363849,9:0.106950):0.050362):0.147505):0.029003):0.156225):0.057582):0.398410,(12:0.856776,1:0.714870):0.313062,2:0.707363);
   tree rep.5790 = (1:0.841865,(12:0.903193,((3:0.949414,((4:0.240453,6:0.478713):0.149675,5:0.739754):0.132678):0.031689,((11:0.445990,((8:0.278894,9:0.112602):0.099643,10:0.338008):0.083162):0.062825,7:0.875672):0.224198):0.337347):0.075095,2:0.799906);
   tree rep.5800 = (1:0.841865,(12:0.903193,((3:0.955790,((4:0.240453,6:0.478713):0.149675,5:0.710213):0.184340):0.031689,((11:0.445990,((8:0.278894,9:0.112602):0.099643,10:0.338008):0.083162):0.062825,7:0.875672):0.224198):0.337347):0.075095,2:0.799906);
   tree rep.5810 = (1:0.841865,(12:0.903193,((3:0.955790,((4:0.240453,6:0.478713):0.149675,5:0.710213):0.184340):0.031689,((11:0.445990,((8:0.278894,9:0.112602):0.099643,10:0.338008):0.083162):0.062825,7:0.875672):0.224198):0.337347):0.075095,2:0.799906);
   tree rep.5820 = ((((4:0.242932,6:0.428570):0.077126,5:0.611935):0.152106,(3:1.038889,((11:0.470332,(10:0.339713,(8:0.380877,9:0.106950):0.147193):0.124112):0.040972,7:0.805130):0.156225):0.057582):0.398410,(12:0.856776,1:0.714870):0.313062,2:0.707363);
   tree rep.5830 = (1:0.841865,(12:0.903193,((3:0.955790,((4:0.240453,6:0.478713):0.149675,5:0.710213):0.184340):0.031689,((11:0.445990,((8:0.278894,9:0.112602):0.099643,10:0.338008):0.083162):0.062825,7:0.875672):0.224198):0.337347):0.075095,2:0.799906);
   tree rep.5840 = ((12:0.804979,1:0.587345):0.268205,(((6:0.513588,4:0.222011):0.127056,(3:0.885319,5:0.589675):0.202934):0.274581,((7:0.883523,((9:0.137514,8:0.262542):0.091603,10:0.368246):0.156222):0.072858,11:0.371206):0.184789):0.285503,2:0.770421);
   tree rep.5850 = ((((4:0.242932,6:0.428570):0.077126,5:0.817985):0.151965,(3:1.038889,((11:0.470332,(10:0.339713,(8:0.380877,9:0.106950):0.147193):0.122945):0.043998,7:0.805130):0.115408):0.070245):0.274359,(12:0.856776,1:0.714870):0.313062,2:0.707363);
   tree rep.5860 = ((((4:0.242932,6:0.428570):0.077126,5:0.817985):0.151965,(3:1.038889,((11:0.470332,(10:0.339713,(8:0.380877,9:0.106950):0.147193):0.122945):0.043998,7:0.805130):0.115408):0.070245):0.274359,(12:0.856776,1:0.714870):0.313062,2:0.707363);
   tree rep.5870 = ((((4:0.333327,6:0.428570):0.084039,5:0.669337):0.151965,(3:1.038889,((11:0.470332,(10:0.339713,(8:0.380877,9:0.106950):0.147193):0.122945):0.043998,7:0.805130):0.115408):0.070245):0.222929,(12:1.000566,1:0.714870):0.295002,2:0.707363);
   tree rep.5880 = ((((4:0.333327,6:0.428570):0.084039,5:0.669337):0.151965,(3:0.873798,((10:0.339713,(8:0.380877,9:0.106950):0.147193):0.122945,(7:0.805130,11:0.470332):0.038393):0.166208):0.070245):0.222929,(12:1.000566,1:0.714870):0.295002,2:0.707363);
   tree rep.5890 = ((1:0.885696,12:0.884138):0.159238,((3:0.990199,((4:0.240453,6:0.478713):0.191542,5:0.710213):0.166302):0.043258,((11:0.443581,((8:0.278894,9:0.110915):0.109533,10:0.366589):0.083162):0.072024,7:0.809251):0.132156):0.315857,2:0.882025);
   tree rep.5900 = (((((4:0.333327,6:0.435491):0.044384,5:0.669337):0.142261,3:0.856929):0.067191,((10:0.339713,(8:0.380877,9:0.106950):0.149991):0.079371,(7:0.805130,11:0.435885):0.029547):0.166208):0.387511,(12:1.000566,1:0.714870):0.257285,2:0.707363);
   tree rep.5910 = ((1:0.885696,12:0.884138):0.159238,((3:0.990199,((4:0.240453,6:0.478713):0.191542,5:0.710213):0.166302):0.043258,((11:0.443581,((8:0.278894,9:0.110915):0.113391,10:0.366589):0.111266):0.049388,7:0.809251):0.132156):0.315857,2:0.882025);
   tree rep.5920 = ((1:0.885696,12:0.884138):0.154901,((3:0.990199,((4:0.240453,6:0.478713):0.191542,5:0.710213):0.166302):0.043258,((11:0.443581,((8:0.278894,9:0.110915):0.113391,10:0.366589):0.111266):0.049388,7:0.809251):0.082751):0.250562,2:0.868831);
   tree rep.5930 = (((((4:0.333327,6:0.435491):0.044384,5:0.669337):0.142261,3:0.856929):0.067191,((10:0.339713,(8:0.380877,9:0.106950):0.149991):0.081069,(7:0.805130,11:0.462109):0.020351):0.218437):0.302067,(12:1.000566,1:0.714870):0.257285,2:0.593433);
   tree rep.5940 = ((1:0.885696,12:0.884138):0.154901,((3:0.990199,((4:0.240453,6:0.339360):0.146593,5:0.710213):0.166753):0.055674,((11:0.443581,((8:0.278894,9:0.110915):0.113391,10:0.366589):0.111266):0.049388,7:1.025720):0.100936):0.250562,2:0.868831);
   tree rep.5950 = ((1:0.885696,12:0.884138):0.154901,(3:0.990199,(((4:0.240453,6:0.339360):0.146593,5:0.710213):0.238212,((11:0.443581,((8:0.278894,9:0.110915):0.113391,10:0.366589):0.111266):0.049388,7:1.025720):0.100936):0.052465):0.215878,2:0.868831);
   tree rep.5960 = ((12:0.804979,1:0.587345):0.268205,(((6:0.513588,4:0.222011):0.082207,(3:0.987938,5:0.513511):0.230579):0.183634,((7:0.951139,((9:0.168328,8:0.302800):0.074907,10:0.387950):0.168286):0.038515,11:0.475626):0.131940):0.285503,2:0.770421);
   tree rep.5970 = ((12:0.804979,1:0.587345):0.268205,(((6:0.513588,4:0.222011):0.082207,(3:0.987938,5:0.513511):0.230579):0.183634,((7:0.951139,((9:0.168328,8:0.302800):0.074907,10:0.387950):0.168286):0.038515,11:0.475626):0.131940):0.285503,2:0.770421);
   tree rep.5980 = ((1:0.885696,12:0.884138):0.140697,(3:0.996201,(((4:0.240453,6:0.339360):0.148273,5:0.764566):0.184788,((11:0.308372,((8:0.278894,9:0.110915):0.113391,10:0.366589):0.111266):0.072726,7:1.025720):0.123348):0.034864):0.227848,2:0.868831);
   tree rep.5990 = ((1:0.733903,12:0.884138):0.205186,(3:0.996201,(((4:0.240453,6:0.339360):0.139985,5:0.764566):0.143486,((11:0.394746,((8:0.278894,9:0.110915):0.104606,10:0.366589):0.120009):0.072726,7:1.025720):0.123348):0.063888):0.227848,2:0.794929);
   tree rep.6000 = ((1:0.733903,12:0.884138):0.205186,(3:0.996201,(((4:0.240453,6:0.339360):0.139985,5:0.764566):0.143486,((11:0.394746,((8:0.278894,9:0.110915):0.104606,10:0.366589):0.120009):0.072726,7:1.025720):0.123348):0.063888):0.227848,2:0.794929);
   tree rep.6010 = ((1:0.733903,12:0.884138):0.205186,(3:0.996201,(((4:0.240453,6:0.339360):0.150040,5:0.764566):0.170076,((11:0.394746,((8:0.278894,9:0.144697):0.089556,10:0.387184):0.120009):0.072726,7:1.025720):0.123348):0.052193):0.227848,2:0.794929);
   tree rep.6020 = ((1:0.733903,12:0.884138):0.205186,(3:0.996201,(((4:0.240453,6:0.339360):0.150040,5:0.764566):0.170076,((11:0.394746,((8:0.278894,9:0.144697):0.089556,10:0.387184):0.120009):0.072726,7:1.025720):0.123348):0.052193):0.227848,2:0.794929);
   tree rep.6030 = ((1:0.733903,12:0.884138):0.205186,(3:0.996201,(((4:0.240453,6:0.339360):0.150040,5:0.764566):0.170076,((11:0.394746,((8:0.278894,9:0.144697):0.089556,10:0.387184):0.171709):0.094136,7:0.940639):0.060006):0.057294):0.227848,2:0.794929);
   tree rep.6040 = ((1:0.733903,12:0.884138):0.205186,(3:0.996201,(((4:0.240453,6:0.339360):0.150040,5:0.764566):0.170076,(11:0.456962,(7:0.985233,((8:0.278894,9:0.144697):0.068784,10:0.387184):0.122187):0.157696):0.060006):0.057294):0.227848,2:0.794929);
   tree rep.6050 = ((3:0.888900,(((10:0.333227,(8:0.401415,9:0.103942):0.103588):0.127435,(7:0.805130,11:0.536236):0.021562):0.170598,(4:0.301143,(6:0.435491,5:0.669337):0.035223):0.231938):0.136170):0.285570,(12:1.000566,1:0.555544):0.185673,2:0.754504);
   tree rep.6060 = ((1:0.733903,12:0.884138):0.253639,(3:0.996201,(((4:0.223767,6:0.362262):0.088723,5:0.628104):0.275325,((((8:0.278894,9:0.144697):0.068784,10:0.387184):0.122187,11:0.456962):0.168445,7:0.985233):0.054228):0.103424):0.209008,2:0.794929);
   tree rep.6070 = ((1:0.733903,12:0.884138):0.241526,(3:0.996201,(((4:0.223767,6:0.362262):0.088723,5:0.628104):0.275325,((((8:0.278894,9:0.144697):0.068784,10:0.387184):0.122187,11:0.456962):0.168445,7:0.985233):0.054228):0.137251):0.160260,2:0.794929);
   tree rep.6080 = ((1:0.789163,12:0.813860):0.232582,(((11:0.441116,((10:0.325436,(8:0.379579,9:0.141927):0.102454):0.090726,7:0.784136):0.096283):0.143449,(5:0.579222,(4:0.249005,6:0.409623):0.074581):0.249501):0.146256,3:0.781183):0.084686,2:0.894983);
   tree rep.6090 = ((3:0.888900,(((10:0.333227,(8:0.401415,9:0.103942):0.103588):0.127435,(7:1.016628,11:0.536236):0.028216):0.142612,(4:0.301143,(6:0.435491,5:0.669337):0.035223):0.231938):0.162500):0.158004,(12:1.000566,1:0.666504):0.161662,2:0.684578);
   tree rep.6100 = ((12:1.054407,1:0.587345):0.277949,(((6:0.513588,4:0.203046):0.124481,(3:0.990828,5:0.676496):0.098632):0.145949,(7:0.892890,(((9:0.114277,8:0.319371):0.079130,10:0.318912):0.100854,11:0.522073):0.192251):0.062373):0.212857,2:0.798992);
   tree rep.6110 = ((1:0.692597,12:0.884138):0.306781,(3:0.996201,(((4:0.223767,6:0.362262):0.089935,5:0.628104):0.256793,((((8:0.278894,9:0.144697):0.068784,10:0.387184):0.145580,11:0.456962):0.135382,7:0.985233):0.095038):0.137251):0.160260,2:0.805367);
   tree rep.6120 = ((1:0.692597,12:0.884138):0.306781,(3:0.996201,(((4:0.223767,6:0.362262):0.089935,5:0.628104):0.256793,((((8:0.278894,9:0.144697):0.068784,10:0.387184):0.145580,11:0.456962):0.135382,7:0.985233):0.095038):0.137251):0.160260,2:0.805367);
   tree rep.6130 = ((1:0.692597,12:0.884138):0.306781,(3:0.945405,(((4:0.223767,6:0.362262):0.089935,5:0.628104):0.256793,((((8:0.278894,9:0.144697):0.068784,10:0.387184):0.145580,11:0.456962):0.135382,7:0.985233):0.095038):0.137251):0.204326,2:0.703917);
   tree rep.6140 = ((1:0.692597,12:0.884138):0.306781,(3:0.945405,(((4:0.223767,6:0.362262):0.089935,5:0.628104):0.163833,(11:0.456962,(7:0.985233,((8:0.278894,9:0.144697):0.068784,10:0.387184):0.145580):0.109408):0.130131):0.137251):0.204326,2:0.703917);
   tree rep.6150 = ((12:1.054407,1:0.587345):0.277949,(((6:0.513588,4:0.203046):0.119737,(3:0.979616,5:0.614041):0.088918):0.107771,(7:0.976438,(((9:0.114277,8:0.319371):0.079130,10:0.318912):0.100854,11:0.522073):0.192251):0.082889):0.212857,2:0.798992);
   tree rep.6160 = ((1:0.692597,12:0.884138):0.306781,(3:0.945405,(((4:0.223767,6:0.449439):0.137089,5:0.795365):0.157705,((11:0.456962,((8:0.278894,9:0.144697):0.068784,10:0.276976):0.099375):0.191143,7:0.985233):0.113367):0.137251):0.204326,2:0.703917);
   tree rep.6170 = ((1:0.844515,12:0.813860):0.243499,(((((10:0.335409,(8:0.333856,9:0.141927):0.064216):0.131952,11:0.478487):0.105517,7:0.784136):0.150468,(5:0.648879,(4:0.211799,6:0.409623):0.112238):0.171623):0.111653,3:0.725447):0.124807,2:0.815089);
   tree rep.6180 = ((1:0.844515,12:0.813860):0.243499,(((((10:0.335409,(8:0.333856,9:0.141927):0.064216):0.131952,11:0.478487):0.105517,7:0.784136):0.150468,(5:0.648879,(4:0.211799,6:0.409623):0.112238):0.171623):0.111653,3:0.725447):0.124807,2:0.815089);
   tree rep.6190 = ((1:0.844515,12:0.813860):0.243499,(((((10:0.335409,(8:0.333856,9:0.141927):0.064216):0.131952,11:0.478487):0.105517,7:0.784136):0.150468,(5:0.648879,(4:0.268602,6:0.409623):0.118205):0.133169):0.111653,3:0.725447):0.124807,2:0.815089);
   tree rep.6200 = ((12:1.054407,1:0.604078):0.296523,(((6:0.513588,4:0.203046):0.119737,(3:0.979616,5:0.614041):0.088918):0.151052,(7:0.976438,(((9:0.116162,8:0.319371):0.124746,10:0.268345):0.100854,11:0.522073):0.120379):0.129516):0.212857,2:0.831593);
   tree rep.6210 = ((1:0.781119,12:0.813860):0.265875,(((((10:0.335409,(8:0.333856,9:0.141927):0.064216):0.131952,11:0.478487):0.105517,7:0.784136):0.165289,(5:0.648879,(4:0.268602,6:0.409623):0.118205):0.133169):0.115670,3:0.725447):0.115996,2:0.963283);
   tree rep.6220 = ((1:0.781119,12:0.885448):0.373999,(((((10:0.335409,(8:0.333856,9:0.141927):0.064216):0.131952,11:0.478487):0.105517,7:0.784136):0.165289,(5:0.648879,(4:0.268602,6:0.409623):0.118205):0.133169):0.115670,3:0.725447):0.115996,2:0.760595);
   tree rep.6230 = ((1:0.781119,12:0.885448):0.373999,(((((10:0.335409,(8:0.333856,9:0.141927):0.064216):0.156369,11:0.478487):0.074190,7:0.882530):0.165289,(5:0.648879,(4:0.268602,6:0.409623):0.118205):0.133169):0.115670,3:0.725447):0.115996,2:0.760595);
   tree rep.6240 = ((12:1.054407,1:0.604078):0.296523,(((6:0.510276,4:0.241403):0.116697,(3:0.979616,5:0.614041):0.069866):0.182164,(7:0.976438,(((9:0.116162,8:0.319371):0.131342,10:0.357054):0.088766,11:0.538281):0.091188):0.129516):0.220615,2:0.857180);
   tree rep.6250 = ((12:1.054407,1:0.604078):0.374953,(((6:0.510276,4:0.241403):0.116697,(3:0.979616,5:0.614041):0.069866):0.182164,(7:0.976438,(((9:0.116162,8:0.319371):0.131342,10:0.357054):0.088766,11:0.538281):0.091188):0.121118):0.108653,2:0.857180);
   tree rep.6260 = ((1:0.781119,12:0.885448):0.384071,((((10:0.446104,(8:0.333856,9:0.133013):0.072554):0.156369,11:0.478487):0.074190,7:0.882530):0.137807,(3:0.715362,(5:0.648879,(4:0.268602,6:0.409623):0.118205):0.133169):0.028929):0.238610,2:0.760595);
   tree rep.6270 = ((1:0.781119,12:0.885448):0.384071,((((10:0.446104,(8:0.333856,9:0.133013):0.072554):0.156369,11:0.478487):0.074190,7:0.882530):0.137807,(3:0.715362,(5:0.648879,(4:0.268602,6:0.409623):0.118205):0.133169):0.028929):0.238610,2:0.760595);
   tree rep.6280 = ((1:0.781119,12:0.885448):0.384071,((((10:0.394452,(8:0.356513,9:0.133013):0.067676):0.136407,11:0.566823):0.074190,7:0.882530):0.137807,(3:0.715362,(5:0.648879,(4:0.268602,6:0.409623):0.118205):0.133169):0.028929):0.238610,2:0.760595);
   tree rep.6290 = ((1:0.627151,12:0.885448):0.288933,((((10:0.394452,(8:0.356513,9:0.133013):0.067676):0.136407,11:0.566823):0.074190,7:0.882530):0.137807,(3:0.715362,(5:0.648879,(4:0.268602,6:0.409623):0.118205):0.133169):0.028929):0.340514,2:0.760595);
   tree rep.6300 = ((1:0.627151,12:0.885448):0.288933,((((10:0.394452,(8:0.356513,9:0.133013):0.067676):0.136407,11:0.566823):0.074190,7:0.882530):0.137807,(3:0.715362,(5:0.648818,(4:0.268602,6:0.409623):0.118205):0.179804):0.044955):0.340514,2:0.760595);
   tree rep.6310 = ((1:0.627151,12:0.885448):0.288933,((((10:0.394452,(8:0.356513,9:0.133013):0.067676):0.136407,11:0.566823):0.074190,7:0.882530):0.137807,(3:0.715362,(5:0.648818,(4:0.268602,6:0.409623):0.126442):0.228320):0.012102):0.340514,2:0.760595);
   tree rep.6320 = ((1:0.627151,12:0.885448):0.288933,((((10:0.327366,(8:0.283935,9:0.133013):0.076635):0.136407,11:0.566823):0.074190,7:0.882530):0.129476,(3:0.715362,(5:0.648818,(4:0.268602,6:0.409623):0.126442):0.217219):0.008668):0.340514,2:0.760595);
   tree rep.6330 = ((1:0.627151,12:0.885448):0.288933,((((10:0.327366,(8:0.283935,9:0.133013):0.076635):0.136407,11:0.566823):0.074190,7:0.882530):0.129476,(3:0.715362,(5:0.648818,(4:0.268602,6:0.409623):0.126442):0.217219):0.008668):0.340514,2:0.760595);
   tree rep.6340 = ((1:0.578141,12:1.096241):0.288488,((((4:0.196942,6:0.371450):0.169034,5:0.773258):0.162722,3:0.870541):0.083836,((11:0.457644,((8:0.266236,9:0.088362):0.168326,10:0.378491):0.105189):0.081365,7:0.862466):0.107745):0.304861,2:0.709689);
   tree rep.6350 = ((1:0.627151,12:0.885448):0.288933,((((10:0.327366,(8:0.283935,9:0.133013):0.076635):0.136407,11:0.566823):0.074190,7:0.882530):0.139604,(3:0.715362,(5:0.648818,(4:0.268602,6:0.409623):0.126442):0.217219):0.008668):0.326171,2:0.861067);
   tree rep.6360 = ((1:0.627151,12:0.953214):0.276817,((((10:0.327366,(8:0.283935,9:0.133013):0.076635):0.136407,11:0.566823):0.074190,7:0.882530):0.139604,(3:0.715362,(5:0.648818,(4:0.268602,6:0.409623):0.126442):0.217219):0.008668):0.326171,2:0.901869);
   tree rep.6370 = ((3:1.048884,((7:0.770543,(11:0.492723,(10:0.352802,(8:0.327565,9:0.103942):0.087212):0.155128):0.028334):0.106506,(6:0.435491,(4:0.249590,5:0.646945):0.035464):0.292174):0.057904):0.188792,(12:0.856599,1:0.666504):0.159389,2:0.845268);
   tree rep.6380 = ((1:0.627151,12:0.754756):0.297947,((((10:0.327366,(8:0.283935,9:0.133013):0.076635):0.136407,11:0.566823):0.074190,7:0.882530):0.139604,(3:0.978980,(5:0.648818,(4:0.268602,6:0.409623):0.105681):0.215931):0.008668):0.326171,2:0.751141);
   tree rep.6390 = ((1:0.627151,12:0.754756):0.297947,((((10:0.327366,(8:0.283935,9:0.133013):0.076635):0.136407,11:0.566823):0.074190,7:0.882530):0.139604,(3:0.978980,(5:0.648818,(4:0.268602,6:0.409623):0.105681):0.215931):0.008668):0.326171,2:0.751141);
   tree rep.6400 = ((1:0.627151,12:0.754756):0.297947,((((10:0.327366,(8:0.283935,9:0.133013):0.076635):0.136407,11:0.566823):0.074190,7:0.882530):0.139604,(3:0.978980,(5:0.749777,(4:0.268602,6:0.409623):0.105681):0.183962):0.011273):0.326171,2:0.751141);
   tree rep.6410 = ((1:0.627151,12:0.754756):0.297947,((((10:0.349347,(8:0.348346,9:0.133013):0.049598):0.136407,11:0.566823):0.074190,7:0.882530):0.139604,(3:0.978980,(5:0.749777,(4:0.268602,6:0.409623):0.105681):0.183962):0.011273):0.326171,2:0.751141);
   tree rep.6420 = ((1:0.578141,12:1.096241):0.288488,((((4:0.196942,6:0.371450):0.169034,5:0.709084):0.151300,3:0.674969):0.068821,((((8:0.266236,9:0.080807):0.100292,10:0.383045):0.165224,11:0.457644):0.068390,7:0.935799):0.074408):0.397972,2:0.705055);
   tree rep.6430 = ((3:0.999137,((7:0.770543,(11:0.492723,(10:0.391860,(8:0.327565,9:0.160181):0.125507):0.142970):0.047071):0.090740,(6:0.435491,(4:0.321872,5:0.646945):0.004645):0.251521):0.032635):0.404074,(12:0.856599,1:0.666504):0.159389,2:0.627463);
   tree rep.6440 = ((12:1.234728,1:0.604078):0.186920,(((7:0.913063,((9:0.177608,8:0.319371):0.080743,10:0.376801):0.096352):0.084804,11:0.490884):0.108148,(((6:0.326720,4:0.245164):0.129096,5:0.595766):0.181292,3:0.965764):0.013031):0.100054,2:0.623895);
   tree rep.6450 = ((1:0.627151,12:0.754756):0.297947,((((10:0.349347,(8:0.348346,9:0.133013):0.049598):0.136407,11:0.566823):0.074190,7:0.882530):0.139604,(3:0.978980,(5:0.749777,(4:0.268602,6:0.481226):0.081818):0.201004):0.011273):0.326171,2:0.751141);
   tree rep.6460 = ((1:0.627151,12:0.754756):0.297947,((((10:0.349347,(8:0.348346,9:0.133013):0.103573):0.065808,11:0.516164):0.074190,7:0.882530):0.139604,(3:0.978980,(5:0.749777,(4:0.268602,6:0.481226):0.081818):0.201004):0.011273):0.326171,2:0.751141);
   tree rep.6470 = ((1:0.627151,12:0.771313):0.291381,((((10:0.349347,(8:0.348346,9:0.133013):0.122881):0.049657,11:0.516164):0.075572,7:0.882530):0.139604,(3:0.978980,(5:0.749777,(4:0.268602,6:0.481226):0.081818):0.201004):0.011273):0.267933,2:0.751141);
   tree rep.6480 = ((1:0.627151,12:1.111206):0.290407,((((10:0.349347,(8:0.348346,9:0.141757):0.077678):0.106203,11:0.516164):0.075572,7:0.882530):0.139604,(3:0.978980,(5:0.749777,(4:0.268602,6:0.481226):0.081818):0.201004):0.011273):0.267933,2:0.599172);
   tree rep.6490 = ((1:0.615963,12:1.111206):0.336316,((((10:0.349347,(8:0.348346,9:0.141757):0.077678):0.106203,11:0.516164):0.075572,7:0.882530):0.139604,(3:0.978980,(5:0.749777,(4:0.268602,6:0.481226):0.081818):0.201004):0.011273):0.267933,2:0.873910);
   tree rep.6500 = ((1:0.615963,12:1.111206):0.336316,((((10:0.349347,(8:0.348346,9:0.141757):0.077678):0.106203,11:0.516164):0.075572,7:0.882530):0.139604,(3:0.978980,(5:0.749777,(4:0.268602,6:0.481226):0.081818):0.201004):0.011273):0.267933,2:0.873910);
   tree rep.6510 = ((12:1.171397,1:0.626014):0.143090,(((7:1.012650,((9:0.177608,8:0.351284):0.072090,10:0.376801):0.077039):0.079267,11:0.482003):0.087714,(((6:0.306932,4:0.282864):0.187989,5:0.621324):0.244878,3:0.965764):0.054652):0.179909,2:0.907283);
   tree rep.6520 = ((1:0.615963,12:1.111206):0.336316,((((10:0.349347,(8:0.348346,9:0.140299):0.088932):0.097354,11:0.516164):0.075572,7:0.882530):0.139604,(3:0.978980,(5:0.644817,(4:0.256680,6:0.481226):0.103255):0.201004):0.011273):0.267933,2:0.873910);
   tree rep.6530 = ((1:0.615963,12:1.111206):0.336316,((((10:0.349347,(8:0.348346,9:0.140299):0.088932):0.097354,11:0.516164):0.075572,7:0.882530):0.139604,(3:0.978980,(5:0.644817,(4:0.256680,6:0.481226):0.103255):0.201004):0.011273):0.267933,2:0.873910);
   tree rep.6540 = ((3:0.933156,(((7:0.770543,(10:0.249878,(8:0.400201,9:0.163672):0.126599):0.116867):0.060489,11:0.492723):0.090740,((6:0.499040,4:0.215172):0.202446,5:0.631627):0.233672):0.012727):0.336904,(12:0.856599,1:0.693624):0.181336,2:0.627463);
   tree rep.6550 = ((1:0.700561,12:1.111206):0.291383,((((10:0.349347,(8:0.348346,9:0.140299):0.088932):0.097354,11:0.516164):0.075572,7:0.882530):0.139604,(3:0.978980,(5:0.644817,(4:0.256680,6:0.481226):0.103255):0.201004):0.011273):0.267933,2:0.910311);
   tree rep.6560 = ((1:0.648253,12:0.954052):0.203317,((((4:0.266600,6:0.371450):0.117825,5:0.818741):0.206371,3:0.802313):0.128218,((((8:0.358081,9:0.080807):0.108379,10:0.321584):0.123484,11:0.359744):0.130405,7:0.773281):0.048358):0.314013,2:0.956799);
   tree rep.6570 = ((1:0.527893,12:1.111206):0.377762,((((10:0.349347,(8:0.348346,9:0.140299):0.088932):0.097354,11:0.519851):0.097267,7:0.882530):0.147407,(3:0.978980,(5:0.644817,(4:0.256680,6:0.481226):0.103255):0.201004):0.011273):0.267933,2:0.692181);
   tree rep.6580 = ((1:0.527893,12:1.111206):0.377762,((((10:0.349347,(8:0.348346,9:0.140299):0.088932):0.097354,11:0.519851):0.097267,7:0.882530):0.147407,(3:0.864500,(5:0.644817,(4:0.256680,6:0.481226):0.102704):0.274842):0.011273):0.267933,2:0.692181);
   tree rep.6590 = ((1:0.677996,12:0.954052):0.221706,(3:0.802313,(((((8:0.358081,9:0.080807):0.108379,10:0.321584):0.132599,11:0.359744):0.088031,7:0.773281):0.179074,((4:0.266600,6:0.371450):0.117825,5:0.818741):0.206371):0.113373):0.324663,2:0.696302);
   tree rep.6600 = ((1:0.527893,12:1.111206):0.377762,((((10:0.349347,(8:0.348346,9:0.140299):0.088932):0.097354,11:0.494410):0.076920,7:0.882530):0.172073,(3:0.754738,(5:0.577469,(4:0.256680,6:0.481226):0.102704):0.205215):0.014064):0.289629,2:0.971122);
   tree rep.6610 = ((12:1.171397,1:0.661120):0.115622,((((6:0.305612,4:0.282864):0.174344,5:0.731343):0.259865,((7:1.012650,((9:0.163629,8:0.351284):0.100517,10:0.312232):0.083487):0.073147,11:0.482003):0.126581):0.052534,3:0.965764):0.291349,2:0.907283);
   tree rep.6620 = ((1:0.677996,12:0.954052):0.221706,(3:0.802313,(((((8:0.310811,9:0.080807):0.079481,10:0.373075):0.092102,11:0.508337):0.152990,7:0.773281):0.087477,((4:0.266600,6:0.371450):0.117825,5:0.818741):0.244325):0.043466):0.301867,2:0.696302);
   tree rep.6630 = ((1:0.677996,12:0.954052):0.221706,(3:0.802313,(((((8:0.310811,9:0.080807):0.079481,10:0.373075):0.092102,11:0.508337):0.152990,7:0.773281):0.087477,((4:0.266600,6:0.371450):0.117825,5:0.818741):0.244325):0.043466):0.301867,2:0.696302);
   tree rep.6640 = ((1:0.677996,12:0.954052):0.221706,(3:0.802313,(((((8:0.310811,9:0.080807):0.079481,10:0.373075):0.092102,11:0.508337):0.152990,7:0.773281):0.087477,((4:0.266600,6:0.371450):0.117825,5:0.818741):0.244325):0.043466):0.301867,2:0.696302);
   tree rep.6650 = ((1:0.677996,12:0.954052):0.221706,(3:0.886481,(((((8:0.310811,9:0.080807):0.079481,10:0.373075):0.092102,11:0.508337):0.152990,7:0.773281):0.087477,((4:0.266600,6:0.371450):0.117825,5:0.818741):0.258896):0.009736):0.301867,2:0.696302);
   tree rep.6660 = ((1:0.677996,12:0.954052):0.221706,(3:0.886481,(((((8:0.310811,9:0.080807):0.112529,10:0.373075):0.066581,11:0.508337):0.103818,7:0.773281):0.087477,((4:0.266600,6:0.371450):0.117825,5:0.818741):0.258896):0.009736):0.301867,2:0.696302);
   tree rep.6670 = ((1:0.561239,12:1.111206):0.449790,((((10:0.349347,(8:0.348346,9:0.140299):0.088932):0.097354,11:0.443931):0.117128,7:0.868585):0.254354,(3:0.754738,(5:0.577469,(4:0.256680,6:0.481226):0.102704):0.205215):0.014064):0.192847,2:0.779836);
   tree rep.6680 = ((1:0.677996,12:0.954052):0.221706,(3:0.886481,(((((8:0.310811,9:0.080807):0.112529,10:0.373075):0.066581,11:0.508337):0.103818,7:0.850472):0.107274,((4:0.266600,6:0.371450):0.117825,5:0.818741):0.297191):0.009736):0.301867,2:0.696302);
   tree rep.6690 = ((1:0.677996,12:0.954052):0.221706,(3:0.886481,(((((8:0.310811,9:0.080807):0.112529,10:0.373075):0.066581,11:0.508337):0.103818,7:0.850472):0.107274,((4:0.266600,6:0.371450):0.117825,5:0.776053):0.204015):0.009735):0.301867,2:0.696302);
   tree rep.6700 = ((1:0.677996,12:0.954052):0.221706,(3:0.886481,(((((8:0.310811,9:0.080807):0.112529,10:0.373075):0.066581,11:0.508337):0.103818,7:0.850472):0.107274,((4:0.266600,6:0.371450):0.117825,5:0.776053):0.204015):0.009735):0.301867,2:0.696302);
   tree rep.6710 = ((1:0.677996,12:0.954052):0.221706,(3:0.886481,(((((8:0.310811,9:0.080807):0.112529,10:0.373075):0.066581,11:0.508337):0.103818,7:0.850472):0.107274,((4:0.266600,6:0.371450):0.117825,5:0.776053):0.204015):0.009735):0.301867,2:0.696302);
   tree rep.6720 = ((1:0.561239,12:1.111206):0.449790,((((10:0.377586,(8:0.348346,9:0.127860):0.092861):0.097354,11:0.462993):0.029087,7:0.868585):0.334198,(3:0.685237,(5:0.752084,(4:0.207241,6:0.481226):0.077634):0.139779):0.013716):0.180598,2:0.779836);
   tree rep.6730 = ((1:0.677996,12:0.954052):0.221706,(3:0.886481,(((((8:0.310811,9:0.125872):0.152423,10:0.328970):0.066581,11:0.508337):0.103818,7:0.850472):0.138194,((4:0.266600,6:0.371450):0.121943,5:0.776053):0.265635):0.009735):0.301867,2:0.696302);
   tree rep.6740 = ((1:0.677996,12:0.954052):0.221706,(3:0.886481,(((((8:0.310811,9:0.125872):0.152423,10:0.328970):0.066581,11:0.508337):0.103818,7:0.850472):0.138194,((4:0.294720,6:0.371450):0.112756,5:0.660199):0.265635):0.009735):0.301867,2:0.696302);
   tree rep.6750 = ((1:0.677996,12:0.954052):0.221706,(3:0.840266,(((((8:0.310811,9:0.087983):0.130920,10:0.342942):0.066581,11:0.508337):0.103818,7:0.850472):0.138194,((4:0.294720,6:0.371450):0.112756,5:0.660199):0.228296):0.032717):0.301867,2:0.696302);
   tree rep.6760 = ((1:0.677996,12:0.954052):0.221706,(3:0.840266,(((((8:0.310811,9:0.087983):0.130920,10:0.342942):0.066581,11:0.459371):0.108482,7:0.809075):0.138194,((4:0.294720,6:0.371450):0.112756,5:0.660199):0.228296):0.032717):0.301867,2:0.696302);
   tree rep.6770 = ((1:0.561239,12:1.111206):0.449790,((((10:0.377586,(8:0.369432,9:0.127860):0.071181):0.117619,11:0.462993):0.039658,7:0.953828):0.245096,(3:0.685237,(5:0.666417,(4:0.207241,6:0.465998):0.074814):0.087386):0.058003):0.180598,2:0.779836);
   tree rep.6780 = ((((6:0.396372,4:0.215172):0.160833,5:0.658797):0.209267,(3:0.864413,(7:0.803866,((10:0.296184,(8:0.248526,9:0.180890):0.160966):0.108789,11:0.492723):0.071847):0.173978):0.034760):0.449368,(12:0.786637,1:0.843068):0.138704,2:0.756740);
   tree rep.6790 = ((1:0.677996,12:0.954052):0.221706,(3:0.840266,(((((8:0.332914,9:0.109298):0.137569,10:0.290836):0.066581,11:0.574408):0.037365,7:0.777006):0.155503,((4:0.294720,6:0.371450):0.112756,5:0.660199):0.228296):0.032717):0.301867,2:0.696302);
   tree rep.6800 = ((1:0.677996,12:0.954052):0.221706,(3:0.840266,(((((8:0.330874,9:0.109298):0.150311,10:0.346541):0.099879,11:0.409432):0.037365,7:0.777006):0.155503,((4:0.294720,6:0.371450):0.112756,5:0.660199):0.228296):0.032717):0.301867,2:0.696302);
   tree rep.6810 = ((1:0.677996,12:0.954052):0.221706,(3:0.840266,(((((8:0.330874,9:0.109298):0.150311,10:0.346541):0.099879,11:0.409432):0.037365,7:0.777006):0.155503,((4:0.294720,6:0.371450):0.112756,5:0.660199):0.228296):0.032717):0.301867,2:0.696302);
   tree rep.6820 = ((12:1.121876,1:0.307362):0.541119,(3:1.007169,(((7:0.929167,((9:0.153862,8:0.322661):0.100272,10:0.318001):0.083487):0.054761,11:0.433280):0.134898,(4:0.299271,(5:0.713493,6:0.484027):0.039694):0.289954):0.101425):0.216838,2:0.721889);
   tree rep.6830 = ((12:1.121876,1:0.307362):0.541119,(3:0.681017,((7:0.929167,(((9:0.153862,8:0.322661):0.100272,10:0.318001):0.083487,11:0.433280):0.060215):0.095691,(4:0.299271,(5:0.713493,6:0.484027):0.039694):0.289954):0.096319):0.344926,2:0.703426);
   tree rep.6840 = ((12:1.121876,1:0.307362):0.541119,(3:0.681017,((7:0.929167,(((9:0.153862,8:0.322661):0.100272,10:0.318001):0.083487,11:0.433280):0.060215):0.095691,(4:0.299271,(5:0.713493,6:0.484027):0.039694):0.289954):0.096319):0.344926,2:0.703426);
   tree rep.6850 = ((1:0.677996,12:0.954052):0.221706,(3:0.840266,(((((8:0.375973,9:0.109298):0.110031,10:0.245787):0.064498,11:0.476831):0.085914,7:0.777006):0.178413,((4:0.294720,6:0.371450):0.112756,5:0.660199):0.228296):0.032717):0.301867,2:0.696302);
   tree rep.6860 = ((1:0.425219,12:1.111206):0.257141,(((11:0.462993,((10:0.360474,(8:0.326333,9:0.142116):0.061102):0.129847,7:0.899264):0.042367):0.172417,3:0.854609):0.071909,(5:0.590311,(4:0.303936,6:0.351254):0.108008):0.127871):0.152799,2:0.841800);
   tree rep.6870 = ((12:1.121876,1:0.658071):0.177812,(3:0.681017,((7:0.929167,(((9:0.153862,8:0.322661):0.100272,10:0.318001):0.083487,11:0.433280):0.060215):0.095691,(4:0.249365,(5:0.713493,6:0.416515):0.046079):0.289954):0.096319):0.344926,2:0.692982);
   tree rep.6880 = ((1:0.677996,12:0.954052):0.221706,(3:0.840266,(((((8:0.375973,9:0.109298):0.110031,10:0.250596):0.073153,11:0.476831):0.080203,7:0.862897):0.126761,((4:0.294720,6:0.371450):0.112756,5:0.660199):0.147786):0.032717):0.301867,2:0.696302);
   tree rep.6890 = ((1:0.677996,12:0.934638):0.142914,(3:0.840266,(((((8:0.375973,9:0.109298):0.110031,10:0.250596):0.073153,11:0.476831):0.080203,7:0.862897):0.126761,((4:0.294720,6:0.371450):0.112756,5:0.660199):0.147786):0.167068):0.173755,2:0.742242);
   tree rep.6900 = ((1:0.677996,12:0.934638):0.142914,(3:0.840266,((11:0.476831,(((8:0.375973,9:0.109298):0.110031,10:0.301018):0.063122,7:0.862897):0.118722):0.117920,((4:0.294720,6:0.371450):0.122577,5:0.660199):0.168977):0.167068):0.173755,2:0.742242);
   tree rep.6910 = ((12:1.121876,1:0.658071):0.177812,(3:0.666400,((7:0.929167,(((9:0.106747,8:0.322661):0.130316,10:0.313061):0.083487,11:0.459538):0.070116):0.095239,(4:0.319925,(5:0.762967,6:0.416515):0.034471):0.289954):0.096319):0.365895,2:0.659061);
   tree rep.6920 = ((12:1.121876,1:0.658071):0.177812,(3:0.666400,((7:0.929167,(((9:0.106747,8:0.322661):0.130316,10:0.313061):0.068465,11:0.459538):0.079873):0.099749,(4:0.319925,(5:0.762967,6:0.416515):0.034471):0.205047):0.095806):0.318858,2:0.659061);
   tree rep.6930 = ((12:1.121876,1:0.658071):0.177812,(3:0.666400,((7:0.929167,(((9:0.106747,8:0.322661):0.130316,10:0.313061):0.068465,11:0.459538):0.079873):0.099749,(4:0.319925,(5:0.762967,6:0.403468):0.009750):0.222264):0.095806):0.318858,2:0.659061);
   tree rep.6940 = ((12:1.121876,1:0.658071):0.177812,(3:0.666400,((7:0.929167,(((9:0.106747,8:0.322661):0.130316,10:0.313061):0.068465,11:0.459538):0.079873):0.099749,(4:0.319925,(5:0.762967,6:0.403468):0.009750):0.222264):0.095806):0.318858,2:0.659061);
   tree rep.6950 = ((12:1.121876,1:0.658071):0.177812,(3:0.666400,((7:0.929167,(((9:0.106747,8:0.322661):0.130316,10:0.313061):0.068465,11:0.459538):0.079873):0.099749,(4:0.319925,(5:0.762967,6:0.403468):0.009750):0.222264):0.095806):0.318858,2:0.659061);
   tree rep.6960 = ((1:0.445515,12:0.934638):0.332507,(3:0.840266,(((((8:0.375973,9:0.109298):0.128785,10:0.294178):0.200879,11:0.476831):0.041959,7:0.862897):0.117920,((4:0.294720,6:0.371450):0.122577,5:0.660199):0.168977):0.055758):0.207620,2:0.717369);
   tree rep.6970 = ((1:0.505289,12:0.934638):0.345204,(3:0.840266,(((((8:0.375973,9:0.109298):0.128785,10:0.294178):0.200879,11:0.476831):0.043782,7:0.862897):0.096695,((4:0.294720,6:0.404511):0.077081,5:0.721758):0.168977):0.084532):0.207620,2:0.817056);
   tree rep.6980 = ((1:0.505289,12:0.934638):0.345204,(3:0.840266,(((((8:0.375973,9:0.109298):0.128785,10:0.294178):0.068158,7:0.760173):0.131276,11:0.451985):0.148837,((4:0.294720,6:0.404511):0.077081,5:0.721758):0.168977):0.084532):0.207620,2:0.817056);
   tree rep.6990 = ((1:0.505289,12:0.934638):0.345204,(3:0.840266,(((((8:0.375973,9:0.109298):0.128785,10:0.294178):0.068158,7:0.760173):0.131276,11:0.451985):0.148837,((4:0.294720,6:0.404511):0.077081,5:0.721758):0.168977):0.084532):0.207620,2:0.817056);
   tree rep.7000 = ((1:0.505289,12:0.934638):0.345204,(3:0.840266,(((((8:0.375973,9:0.109298):0.128785,10:0.294178):0.068158,7:0.760173):0.131276,11:0.451985):0.148837,((4:0.294720,6:0.404511):0.077081,5:0.721758):0.168977):0.084532):0.207620,2:0.817056);
   tree rep.7010 = ((1:0.505289,12:0.934638):0.345204,(3:0.840266,(((((8:0.375973,9:0.109298):0.128785,10:0.294178):0.068158,7:0.760173):0.131276,11:0.451985):0.148837,((4:0.291446,6:0.404511):0.098639,5:0.646121):0.225427):0.084532):0.207620,2:0.817056);
   tree rep.7020 = ((1:0.521495,12:1.116631):0.373318,(((11:0.527959,(10:0.382899,(8:0.326333,9:0.111142):0.114663):0.046705):0.074014,7:0.899264):0.135431,((5:0.631223,(4:0.280119,6:0.567313):0.130039):0.081574,3:0.897873):0.119912):0.329807,2:0.673978);
   tree rep.7030 = ((1:0.505289,12:0.934638):0.345204,(3:0.840266,((7:0.760173,(((8:0.375973,9:0.109298):0.128785,10:0.462764):0.073628,11:0.451985):0.152356):0.148837,((4:0.291446,6:0.404511):0.098639,5:0.646121):0.225427):0.084532):0.207620,2:0.817056);
   tree rep.7040 = ((12:1.121876,1:0.647841):0.193273,(3:0.802549,((7:0.929167,(((9:0.106747,8:0.322661):0.130316,10:0.313061):0.068465,11:0.459538):0.079873):0.098606,(4:0.222365,(5:0.762967,6:0.429769):0.011615):0.333110):0.193483):0.149290,2:0.737049);
   tree rep.7050 = ((12:1.121876,1:0.647841):0.193273,(3:0.802549,((7:0.929167,(((9:0.106747,8:0.322661):0.130316,10:0.313061):0.068465,11:0.459538):0.079873):0.098606,(4:0.237859,(5:0.717063,6:0.429769):0.007435):0.333110):0.193483):0.149290,2:0.737049);
   tree rep.7060 = ((1:0.505289,12:0.934638):0.345204,(3:0.840266,((7:0.760173,(((8:0.375973,9:0.109298):0.128785,10:0.462764):0.073628,11:0.451985):0.152356):0.148837,((4:0.291446,6:0.404511):0.098639,5:0.646121):0.225427):0.084532):0.207620,2:0.817056);
   tree rep.7070 = ((12:1.121876,1:0.647841):0.193273,(3:0.802549,(((7:0.929167,((9:0.152412,8:0.322661):0.096192,10:0.328302):0.068465):0.123839,11:0.459538):0.108912,(4:0.272985,(5:0.830993,6:0.429769):0.004674):0.333110):0.241389):0.149290,2:0.737049);
   tree rep.7080 = ((12:1.121876,1:0.647841):0.193273,(3:0.802549,(((7:0.929167,((9:0.152412,8:0.322661):0.096192,10:0.328302):0.068465):0.123839,11:0.459538):0.108912,(4:0.272985,(5:0.830993,6:0.429769):0.004674):0.333110):0.241389):0.149290,2:0.737049);
   tree rep.7090 = ((12:1.121876,1:0.647841):0.193273,(3:0.802549,(((7:0.929167,((9:0.152412,8:0.322661):0.096192,10:0.328302):0.068465):0.123839,11:0.459538):0.108912,(4:0.272985,(5:0.830993,6:0.429769):0.004674):0.333110):0.241389):0.149290,2:0.737049);
   tree rep.7100 = ((1:0.520555,12:1.116631):0.297072,((4:0.280119,(5:0.631223,6:0.436450):0.106396):0.202486,((11:0.552773,((10:0.412418,(8:0.326333,9:0.111142):0.114663):0.063792,7:0.899264):0.118560):0.123204,3:0.919940):0.080448):0.321649,2:0.705456);
   tree rep.7110 = ((12:1.121876,1:0.647841):0.207744,(3:0.802549,(((7:0.929167,((9:0.152412,8:0.322661):0.096192,10:0.328302):0.068465):0.123839,11:0.459538):0.108912,(4:0.272985,(5:0.830993,6:0.429769):0.004674):0.333110):0.157169):0.262762,2:0.737049);
   tree rep.7120 = ((12:1.121876,1:0.647841):0.207744,(3:0.802549,((7:0.929167,(((9:0.152412,8:0.322661):0.096192,10:0.328302):0.068465,11:0.459538):0.154485):0.162723,(4:0.272985,(5:0.830993,6:0.429769):0.004674):0.217962):0.157169):0.262762,2:0.737049);
   tree rep.7130 = ((12:1.121876,1:0.647841):0.207744,(3:0.802549,((7:0.929167,(((9:0.152412,8:0.322661):0.096192,10:0.328302):0.068465,11:0.459538):0.154485):0.162723,(4:0.272985,(5:0.830993,6:0.429769):0.004674):0.226170):0.115620):0.239408,2:0.737049);
   tree rep.7140 = ((12:1.121876,1:0.647841):0.207744,(3:0.802549,((7:0.929167,(((9:0.152412,8:0.322661):0.096192,10:0.328302):0.068465,11:0.459538):0.154485):0.162723,((4:0.260736,6:0.429769):0.168299,5:0.764397):0.226170):0.115620):0.239408,2:0.737049);
   tree rep.7150 = ((12:1.121876,1:0.647841):0.207744,(3:0.802549,((7:0.929167,(((9:0.152412,8:0.322661):0.096192,10:0.328302):0.068465,11:0.459538):0.154485):0.162723,((4:0.260736,6:0.429769):0.168299,5:0.764397):0.226170):0.115620):0.239408,2:0.737049);
   tree rep.7160 = ((1:0.520555,12:1.116631):0.297072,(((4:0.283227,(5:0.631223,6:0.470527):0.128226):0.202486,((11:0.500207,(10:0.297328,(8:0.371341,9:0.111142):0.110662):0.057214):0.097662,7:0.899264):0.216236):0.047485,3:0.700305):0.282515,2:0.705456);
   tree rep.7170 = ((1:0.505289,12:0.989729):0.237348,(3:0.817578,(((((8:0.375973,9:0.109298):0.128785,10:0.283774):0.033701,7:0.760173):0.158733,11:0.419620):0.148837,((4:0.246373,6:0.404511):0.105545,5:0.652131):0.235139):0.056302):0.220960,2:0.817056);
   tree rep.7180 = ((12:1.121876,1:0.647841):0.207744,(3:0.802549,((7:0.868179,(((9:0.152412,8:0.322661):0.105493,10:0.328302):0.055919,11:0.547856):0.047530):0.162723,((4:0.260736,6:0.429769):0.168299,5:0.764397):0.226170):0.115620):0.239408,2:0.737049);
   tree rep.7190 = ((12:1.121876,1:0.647841):0.207744,(3:0.802549,((7:0.868179,(((9:0.152412,8:0.322661):0.105493,10:0.328302):0.055919,11:0.547856):0.047530):0.162723,((4:0.260736,6:0.429769):0.168299,5:0.764397):0.226170):0.115620):0.239408,2:0.737049);
   tree rep.7200 = ((1:0.520555,12:1.116631):0.297072,(((11:0.540576,(10:0.297328,(8:0.371341,9:0.111142):0.110662):0.054093):0.079562,7:0.872042):0.216236,(((6:0.470527,4:0.283227):0.082277,5:0.695859):0.175614,3:0.657264):0.050001):0.282515,2:0.705456);
   tree rep.7210 = ((1:0.505289,12:0.948470):0.204756,(3:0.817578,(((((8:0.375973,9:0.109298):0.133414,10:0.283774):0.114308,7:0.760173):0.085043,11:0.419620):0.148837,((4:0.245338,6:0.404511):0.114386,5:0.652131):0.224866):0.041363):0.197585,2:0.828280);
   tree rep.7220 = ((1:0.520555,12:1.116631):0.297072,((((11:0.540576,(10:0.297328,(8:0.371341,9:0.111142):0.110662):0.118662):0.010625,7:0.877428):0.243355,((6:0.470527,4:0.266175):0.081599,5:0.649689):0.233839):0.107890,3:0.657264):0.139505,2:0.705456);
   tree rep.7230 = ((1:0.520555,12:1.116631):0.297072,((((11:0.540576,(10:0.297328,(8:0.371341,9:0.111142):0.110662):0.118662):0.010625,7:0.877428):0.243355,((6:0.470527,4:0.266175):0.081599,5:0.649689):0.233839):0.107890,3:0.657264):0.139505,2:0.705456);
   tree rep.7240 = ((1:0.505289,12:0.948470):0.204756,(3:0.849479,((7:0.760173,(((8:0.356947,9:0.109298):0.083562,10:0.360054):0.134033,11:0.419620):0.102303):0.148837,((4:0.245338,6:0.404511):0.114386,5:0.652131):0.245821):0.091148):0.326643,2:0.725080);
   tree rep.7250 = ((1:0.505289,12:0.948470):0.204756,(3:0.737870,((7:0.760173,(((8:0.356947,9:0.109298):0.083562,10:0.360054):0.134033,11:0.419620):0.102303):0.148837,((4:0.245338,6:0.404511):0.114386,5:0.652131):0.245821):0.091148):0.211755,2:0.663584);
   tree rep.7260 = ((1:0.505289,12:0.948470):0.204756,(3:0.737870,((7:0.760173,(((8:0.356947,9:0.109298):0.083562,10:0.360054):0.134033,11:0.419620):0.102303):0.148837,((4:0.245338,6:0.404511):0.114386,5:0.652131):0.245821):0.091148):0.211755,2:0.663584);
   tree rep.7270 = ((12:1.121876,1:0.647841):0.220715,(3:0.753936,((7:0.868179,(((9:0.152412,8:0.322661):0.080918,10:0.328302):0.067924,11:0.572166):0.047530):0.162723,((4:0.260736,6:0.429769):0.168299,5:0.764397):0.226170):0.115620):0.199351,2:0.737049);
   tree rep.7280 = ((12:1.121876,1:0.647841):0.220715,(3:0.753936,((7:0.868179,(((9:0.112275,8:0.295074):0.100620,10:0.289843):0.067924,11:0.572166):0.047530):0.162723,((4:0.260736,6:0.470832):0.114502,5:0.621013):0.226170):0.115620):0.199351,2:0.737049);
   tree rep.7290 = ((1:0.505289,12:0.948470):0.204756,(3:0.737870,((7:0.774616,(((8:0.356947,9:0.109298):0.083562,10:0.360054):0.134033,11:0.419136):0.086865):0.148837,((4:0.245338,6:0.404511):0.114386,5:0.766099):0.203799):0.086972):0.211755,2:0.663584);
   tree rep.7300 = ((1:0.505289,12:0.948470):0.204756,(3:0.737870,((7:0.774616,(((8:0.356947,9:0.077414):0.094575,10:0.359036):0.134033,11:0.419136):0.084435):0.111082,((4:0.245338,6:0.404511):0.114386,5:0.766099):0.203799):0.118132):0.211755,2:0.663584);
   tree rep.7310 = ((12:1.121876,1:0.647841):0.220715,(3:0.753936,((7:0.868179,(((9:0.112275,8:0.295074):0.100620,10:0.438869):0.117908,11:0.542515):0.050683):0.162723,((4:0.260736,6:0.470832):0.114502,5:0.621013):0.226170):0.115620):0.199351,2:0.737049);
   tree rep.7320 = ((12:1.121876,1:0.647841):0.220715,(3:0.753936,((7:0.868179,(((9:0.112275,8:0.295074):0.100620,10:0.438869):0.117908,11:0.542515):0.050683):0.162723,((4:0.260736,6:0.470832):0.114502,5:0.621013):0.226170):0.115620):0.199351,2:0.737049);
   tree rep.7330 = ((12:1.121876,1:0.647841):0.220715,(3:0.753936,((7:0.868179,(((9:0.112275,8:0.295074):0.100620,10:0.438869):0.117908,11:0.542515):0.050683):0.162723,((4:0.260736,6:0.470832):0.114502,5:0.621013):0.226170):0.115620):0.199351,2:0.737049);
   tree rep.7340 = ((12:1.121876,1:0.647841):0.220715,(3:0.753936,(((7:0.868179,((9:0.112275,8:0.295074):0.100620,10:0.438869):0.117908):0.069277,11:0.542515):0.128768,((4:0.260736,6:0.470832):0.114502,5:0.621013):0.226170):0.095745):0.199351,2:0.737049);
   tree rep.7350 = ((12:1.121876,1:0.647841):0.220715,(3:0.753936,(((7:0.868179,((9:0.112275,8:0.295074):0.100620,10:0.438869):0.117908):0.069277,11:0.542515):0.128768,((4:0.260736,6:0.398061):0.122654,5:0.635133):0.226170):0.095745):0.199351,2:0.737049);
   tree rep.7360 = ((12:1.121876,1:0.647841):0.220715,(3:0.753936,(((7:0.868179,((9:0.112275,8:0.295074):0.100620,10:0.438869):0.117908):0.069277,11:0.542515):0.128768,((4:0.260736,6:0.398061):0.122654,5:0.635133):0.226170):0.095745):0.199351,2:0.737049);
   tree rep.7370 = ((12:1.121876,1:0.647841):0.220715,(3:0.830100,(((7:0.839314,((9:0.112275,8:0.295074):0.094878,10:0.438869):0.090502):0.069277,11:0.542515):0.128768,((4:0.260736,6:0.398061):0.123149,5:0.635133):0.196245):0.126968):0.200997,2:0.797209);
   tree rep.7380 = ((1:0.505289,12:0.880751):0.372730,(3:0.737870,((7:0.850408,(((8:0.346676,9:0.077414):0.121500,10:0.359036):0.105856,11:0.419136):0.043788):0.111082,((4:0.235940,6:0.404511):0.111994,5:0.734764):0.203799):0.118132):0.230163,2:0.663584);
   tree rep.7390 = ((1:0.636181,12:0.880751):0.262398,(3:0.737870,((7:0.850408,(((8:0.346676,9:0.077414):0.121500,10:0.359036):0.105856,11:0.419136):0.043788):0.111082,((4:0.235940,6:0.404511):0.111994,5:0.734764):0.203799):0.118132):0.230163,2:0.679995);
   tree rep.7400 = ((1:0.621408,12:0.880751):0.241435,(3:0.737870,((7:0.850408,(((8:0.346676,9:0.077414):0.121500,10:0.359036):0.105856,11:0.419136):0.043788):0.111082,((4:0.235940,6:0.404511):0.111994,5:0.734764):0.203799):0.118132):0.230163,2:0.732415);
   tree rep.7410 = ((1:0.621408,12:0.880751):0.241435,(3:0.737870,((7:0.850408,(((8:0.346676,9:0.077414):0.121500,10:0.359036):0.105856,11:0.419136):0.043788):0.111082,((4:0.235940,6:0.404511):0.111994,5:0.734764):0.203799):0.118132):0.230163,2:0.732415);
   tree rep.7420 = ((12:0.987277,1:0.647841):0.192910,(3:0.830100,((7:0.839314,(((9:0.126867,8:0.295074):0.078129,10:0.438869):0.128917,11:0.542515):0.097558):0.110008,((4:0.260736,6:0.398061):0.123149,5:0.635133):0.159533):0.187514):0.161624,2:0.751319);
   tree rep.7430 = ((1:0.520555,12:0.871708):0.296719,((((11:0.474903,(10:0.369713,(8:0.413893,9:0.098781):0.131730):0.036286):0.118348,7:0.939969):0.143419,((6:0.568006,4:0.244788):0.191175,5:0.732447):0.184040):0.166841,3:0.657264):0.184867,2:0.754228);
   tree rep.7440 = ((1:0.621408,12:0.880751):0.241435,(3:0.737870,((7:0.850408,(((8:0.346676,9:0.077414):0.121500,10:0.359036):0.105856,11:0.419136):0.043788):0.111082,((4:0.235940,6:0.404511):0.111994,5:0.734764):0.203799):0.118132):0.230163,2:0.732415);
   tree rep.7450 = ((1:0.621408,12:0.880751):0.241435,(3:0.737870,((7:0.847678,(((8:0.346676,9:0.077414):0.121500,10:0.359036):0.105856,11:0.419136):0.043788):0.160351,((4:0.235940,6:0.404511):0.111994,5:0.734764):0.203799):0.068127):0.230163,2:0.732415);
   tree rep.7460 = ((12:0.987277,1:0.647841):0.192910,(3:0.830100,((7:0.839314,(((9:0.150422,8:0.295074):0.078211,10:0.331291):0.128917,11:0.542515):0.097558):0.110008,((4:0.260736,6:0.398061):0.123149,5:0.635133):0.159533):0.187514):0.161624,2:0.751319);
   tree rep.7470 = ((1:0.621408,12:0.880751):0.241435,(3:0.955005,((7:0.847678,(((8:0.346676,9:0.077414):0.121500,10:0.359036):0.105856,11:0.419136):0.043788):0.226721,((4:0.235940,6:0.404511):0.111994,5:0.734764):0.203799):0.053545):0.230163,2:0.732415);
   tree rep.7480 = ((1:0.621408,12:0.880751):0.241435,(3:0.955005,((7:0.847678,(((8:0.346676,9:0.077414):0.121500,10:0.359036):0.105856,11:0.419136):0.043788):0.226721,((4:0.235940,6:0.404511):0.111994,5:0.734764):0.203799):0.053545):0.230163,2:0.732415);
   tree rep.7490 = ((12:0.987277,1:0.647841):0.192910,(3:0.830100,((7:0.839314,(((9:0.134759,8:0.295074):0.077696,10:0.306691):0.128917,11:0.542515):0.097558):0.162535,((4:0.263910,6:0.398061):0.076438,5:0.635133):0.209685):0.194816):0.209891,2:0.751319);
   tree rep.7500 = ((1:0.621408,12:0.880751):0.241435,(3:0.955005,((7:0.847678,(((8:0.346676,9:0.077414):0.121500,10:0.359036):0.105856,11:0.419136):0.043788):0.226721,((4:0.235940,6:0.404511):0.111994,5:0.734764):0.203799):0.053545):0.230163,2:0.732415);
   tree rep.7510 = ((12:0.987277,1:0.647841):0.192910,(3:0.830100,((7:0.880805,(((9:0.134759,8:0.295074):0.077696,10:0.306691):0.128917,11:0.542515):0.097558):0.106120,((4:0.263910,6:0.398061):0.076438,5:0.635133):0.206562):0.194816):0.209891,2:0.751319);
   tree rep.7520 = ((12:0.987277,1:0.647841):0.167732,(3:0.655369,((7:0.880805,(((9:0.134759,8:0.295074):0.077696,10:0.306691):0.128917,11:0.542515):0.097558):0.106120,((4:0.263910,6:0.398061):0.076438,5:0.635133):0.206562):0.194816):0.248288,2:0.751319);
   tree rep.7530 = ((12:0.987277,1:0.647841):0.167732,(3:0.655369,((7:0.880805,(((9:0.134759,8:0.295074):0.077696,10:0.306691):0.128917,11:0.542515):0.097558):0.106120,((4:0.263910,6:0.398061):0.076438,5:0.635133):0.206562):0.194816):0.248288,2:0.751319);
   tree rep.7540 = ((12:0.987277,1:0.647841):0.167732,(3:0.655369,((7:0.880805,(((9:0.134759,8:0.295074):0.077696,10:0.306691):0.128917,11:0.542515):0.116981):0.162746,((4:0.263910,6:0.398061):0.076438,5:0.638723):0.167760):0.148345):0.248288,2:0.751319);
   tree rep.7550 = ((12:0.987277,1:0.647841):0.167732,(3:0.655369,((7:0.880805,(((9:0.134759,8:0.295074):0.077696,10:0.306691):0.128917,11:0.542515):0.116981):0.162746,((4:0.263910,6:0.398061):0.076438,5:0.638723):0.167760):0.148345):0.248288,2:0.751319);
   tree rep.7560 = ((1:0.621408,12:0.880751):0.258260,(3:0.955005,(((((8:0.346676,9:0.077414):0.114032,10:0.327347):0.085182,7:1.002333):0.036978,11:0.419136):0.226721,((4:0.235940,6:0.404511):0.111994,5:0.734764):0.203799):0.056827):0.242237,2:0.732415);
   tree rep.7570 = ((1:0.550745,12:1.263580):0.278054,((((11:0.474903,(10:0.318954,(8:0.413893,9:0.087417):0.121489):0.071676):0.098457,7:0.939969):0.143419,((6:0.544890,4:0.244788):0.079738,5:0.621990):0.251439):0.110915,3:0.829346):0.261050,2:0.689037);
   tree rep.7580 = ((1:0.621408,12:0.880751):0.258260,(3:0.757938,(((((8:0.346676,9:0.077414):0.114032,10:0.327347):0.085182,7:1.002333):0.036978,11:0.419136):0.170563,((4:0.235940,6:0.404511):0.111994,5:0.705205):0.230834):0.064700):0.242237,2:0.732415);
   tree rep.7590 = ((12:0.987277,1:0.647841):0.167732,(3:0.655369,((7:0.880805,(((9:0.134759,8:0.295074):0.077696,10:0.306691):0.128917,11:0.542515):0.116981):0.162746,((4:0.263910,6:0.398061):0.076438,5:0.638723):0.167760):0.183655):0.191058,2:0.702026);
   tree rep.7600 = ((1:0.621408,12:0.880751):0.258260,(3:0.757938,(((((8:0.346676,9:0.077414):0.114032,10:0.327347):0.085182,7:1.091546):0.034857,11:0.461853):0.170563,((4:0.235940,6:0.404511):0.139909,5:0.705205):0.257003):0.074896):0.242237,2:0.732415);
   tree rep.7610 = ((1:0.621408,12:0.880751):0.258260,(3:0.757938,(((((8:0.346676,9:0.077414):0.114032,10:0.327347):0.085182,7:1.091546):0.034857,11:0.461853):0.170563,((4:0.235940,6:0.404511):0.139909,5:0.705205):0.257003):0.074896):0.242237,2:0.732415);
   tree rep.7620 = ((12:0.987277,1:0.647841):0.167732,(3:0.655369,((7:0.880805,(((9:0.134759,8:0.295074):0.077696,10:0.306691):0.128917,11:0.542515):0.116981):0.162746,((4:0.263910,6:0.398061):0.076438,5:0.638723):0.167760):0.183655):0.191058,2:0.702026);
   tree rep.7630 = ((1:0.550745,12:1.263580):0.278054,((((11:0.474903,(10:0.327611,(8:0.413893,9:0.077961):0.154892):0.071676):0.061840,7:0.939969):0.204071,((6:0.544890,4:0.244788):0.153134,5:0.621990):0.160212):0.072867,3:0.829346):0.275228,2:0.689037);
   tree rep.7640 = ((1:0.591990,12:0.880751):0.226113,(3:0.757938,(((((8:0.346676,9:0.077414):0.114032,10:0.327347):0.085182,7:1.091546):0.034857,11:0.521794):0.140209,((4:0.235940,6:0.404511):0.139909,5:0.705205):0.257003):0.062014):0.242237,2:0.707508);
   tree rep.7650 = ((12:0.987277,1:0.733383):0.264817,(3:0.655369,((7:0.880805,(((9:0.134759,8:0.295074):0.077696,10:0.378556):0.136401,11:0.419628):0.116981):0.162746,((4:0.263910,6:0.439346):0.114434,5:0.718773):0.167760):0.183655):0.191058,2:0.809349);
   tree rep.7660 = ((1:0.550745,12:1.263580):0.278054,(((11:0.405112,(10:0.333664,(8:0.413893,9:0.077961):0.154892):0.095088):0.061840,7:0.939969):0.204071,(((6:0.544890,4:0.244788):0.153134,5:0.621990):0.160212,3:0.829346):0.063870):0.231279,2:0.744310);
   tree rep.7670 = ((1:0.550745,12:1.263580):0.278054,(((11:0.405112,(10:0.333664,(8:0.413893,9:0.077961):0.154892):0.095088):0.061840,7:0.939969):0.204071,(((6:0.544890,4:0.244788):0.153134,5:0.621990):0.160212,3:0.829346):0.063870):0.231279,2:0.744310);
   tree rep.7680 = ((1:0.550745,12:1.263580):0.278054,(((11:0.405112,(10:0.333664,(8:0.413893,9:0.077961):0.154892):0.095088):0.061840,7:0.939969):0.204071,(((6:0.544890,4:0.244788):0.153134,5:0.621990):0.160212,3:0.829346):0.063870):0.231279,2:0.744310);
   tree rep.7690 = ((12:0.987277,1:0.733383):0.264817,(3:0.805143,((7:0.880805,(((9:0.130349,8:0.295074):0.079915,10:0.383321):0.136401,11:0.419628):0.116981):0.162746,((4:0.263910,6:0.439346):0.114434,5:0.718773):0.175710):0.073641):0.191058,2:0.809349);
   tree rep.7700 = ((12:0.987277,1:0.733383):0.264817,(3:0.805143,((7:0.880805,(((9:0.116142,8:0.295074):0.064187,10:0.383321):0.152241,11:0.419628):0.116981):0.162746,((4:0.263910,6:0.439346):0.114434,5:0.718773):0.175710):0.073641):0.191058,2:0.809349);
   tree rep.7710 = ((12:1.187192,1:0.733383):0.244740,(3:0.805143,((7:0.880805,(((9:0.101442,8:0.295074):0.083741,10:0.370368):0.070591,11:0.419628):0.108022):0.162746,((4:0.263910,6:0.439346):0.114434,5:0.718773):0.175710):0.073641):0.191058,2:0.767811);
   tree rep.7720 = ((3:0.832484,((((10:0.306094,(8:0.348558,9:0.077881):0.136098):0.096505,11:0.415744):0.090914,7:1.008287):0.144199,((4:0.358942,5:0.885218):0.062561,6:0.403050):0.241232):0.179575):0.269493,(12:0.956400,1:0.779231):0.177284,2:0.805996);
   tree rep.7730 = ((12:1.187192,1:0.588373):0.241881,(3:0.805143,((7:0.940748,(((9:0.133981,8:0.295074):0.117940,10:0.308213):0.086454,11:0.455740):0.088872):0.162746,((4:0.263910,6:0.439346):0.114434,5:0.718773):0.165671):0.179701):0.097649,2:0.767811);
   tree rep.7740 = ((12:1.187192,1:0.588373):0.241881,(3:0.805143,((7:0.940748,(((9:0.133981,8:0.295074):0.117940,10:0.308213):0.086454,11:0.455740):0.088872):0.162746,((4:0.263910,6:0.439346):0.114434,5:0.743251):0.162306):0.194828):0.097649,2:0.767811);
   tree rep.7750 = ((12:1.187192,1:0.588373):0.241881,(3:0.805143,((7:0.940748,(((9:0.133981,8:0.295074):0.117940,10:0.308213):0.086454,11:0.455740):0.088872):0.162746,((4:0.263910,6:0.439346):0.114434,5:0.743251):0.162306):0.194828):0.097649,2:0.767811);
   tree rep.7760 = ((1:0.550745,12:1.263580):0.399787,((11:0.405112,(7:0.939969,(10:0.271235,(8:0.315017,9:0.110666):0.161422):0.076934):0.076393):0.158395,(((6:0.494039,4:0.244788):0.109535,5:0.766337):0.149919,3:1.080973):0.083342):0.331101,2:0.744310);
   tree rep.7770 = ((12:0.786632,1:0.588373):0.240680,(3:0.805143,(((((9:0.133981,8:0.295074):0.117940,10:0.381885):0.098782,7:0.940748):0.119461,11:0.455740):0.162746,((4:0.263910,6:0.439346):0.114434,5:0.743251):0.162306):0.194828):0.131971,2:0.767811);
   tree rep.7780 = ((12:0.786632,1:0.588373):0.240680,(3:0.805143,(((((9:0.133981,8:0.295074):0.117940,10:0.381885):0.098782,7:0.940748):0.119461,11:0.455740):0.162746,((4:0.263910,6:0.439346):0.114434,5:0.743251):0.162306):0.194828):0.131971,2:0.767811);
   tree rep.7790 = ((1:0.550745,12:1.216800):0.251343,((11:0.405112,(7:0.939969,(10:0.294786,(8:0.315017,9:0.110666):0.161422):0.069842):0.096798):0.158395,(((6:0.494039,4:0.244788):0.109535,5:0.766337):0.149919,3:1.080973):0.083342):0.292496,2:0.744310);
   tree rep.7800 = ((1:0.550745,12:1.216800):0.251343,((11:0.405112,(7:0.939969,(10:0.294786,(8:0.315017,9:0.110666):0.161422):0.069842):0.096798):0.158395,(((6:0.494039,4:0.270363):0.090717,5:0.788374):0.149919,3:1.080973):0.083342):0.292496,2:0.744310);
   tree rep.7810 = (((12:0.786632,1:0.588373):0.240680,3:0.805143):0.085331,((7:0.940748,(((9:0.129865,8:0.295074):0.153931,10:0.381885):0.092170,11:0.454660):0.163474):0.162746,((4:0.263910,6:0.439346):0.114434,5:0.743251):0.154649):0.190319,2:0.767811);
   tree rep.7820 = ((1:0.550745,12:1.216800):0.251343,((11:0.405112,(7:0.939969,(10:0.294786,(8:0.315017,9:0.110666):0.161422):0.069842):0.096798):0.158395,(((6:0.494039,4:0.270363):0.110167,5:0.788374):0.158783,3:1.080973):0.079912):0.292496,2:0.744310);
   tree rep.7830 = (1:0.763739,(12:0.965559,(3:0.755625,((11:0.371562,(((8:0.289502,9:0.115930):0.132824,10:0.297644):0.051364,7:1.091546):0.084873):0.164085,((4:0.330916,6:0.404511):0.119844,5:0.626409):0.228818):0.017447):0.379162):0.019669,2:0.662232);
   tree rep.7840 = ((1:0.550745,12:1.157769):0.217717,((11:0.405112,(7:0.939969,(10:0.294786,(8:0.315017,9:0.110666):0.161422):0.069842):0.096798):0.158395,(((6:0.494039,4:0.270363):0.110167,5:0.788374):0.158783,3:1.080973):0.079912):0.292496,2:0.711417);
   tree rep.7850 = ((1:0.550745,12:1.157769):0.217717,((11:0.405112,(7:0.939969,(10:0.294786,(8:0.315017,9:0.110666):0.161422):0.069842):0.096798):0.158395,(((6:0.494039,4:0.270363):0.110167,5:0.788374):0.158783,3:1.080973):0.079912):0.292496,2:0.711417);
   tree rep.7860 = (((12:0.786632,1:0.674668):0.244322,3:0.730973):0.085331,(((7:0.940748,((9:0.129865,8:0.295074):0.153931,10:0.381885):0.092170):0.104404,11:0.454660):0.154920,((4:0.263910,6:0.439346):0.114434,5:0.743251):0.201398):0.190319,2:0.767811);
   tree rep.7870 = (((12:0.786632,1:0.674668):0.244322,3:0.730973):0.085331,(((7:0.940748,((9:0.129865,8:0.295074):0.153931,10:0.381885):0.092170):0.104404,11:0.454660):0.154920,((4:0.263910,6:0.439346):0.114434,5:0.743251):0.201398):0.190319,2:0.767811);
   tree rep.7880 = ((1:0.550745,12:1.157769):0.217717,((11:0.405112,(7:0.939969,(10:0.294786,(8:0.315017,9:0.114134):0.134182):0.063740):0.096798):0.158395,(((6:0.495871,4:0.270363):0.132828,5:0.616286):0.119023,3:0.949980):0.079912):0.292496,2:0.711417);
   tree rep.7890 = ((1:0.550745,12:1.157769):0.217717,((11:0.405112,(7:0.939969,(10:0.294786,(8:0.315017,9:0.114134):0.134182):0.063740):0.096798):0.158395,(((6:0.487105,4:0.270363):0.142558,5:0.831772):0.119023,3:0.949980):0.079912):0.292496,2:0.711417);
   tree rep.7900 = (((12:0.831058,1:0.674668):0.319991,3:0.544419):0.105676,(((7:0.940748,((9:0.129865,8:0.295074):0.153931,10:0.381885):0.087069):0.114207,11:0.434273):0.154920,((4:0.263910,6:0.439346):0.108858,5:0.743251):0.183702):0.176295,2:0.788784);
   tree rep.7910 = ((1:0.550745,12:1.157769):0.217717,((11:0.405112,(7:0.939969,(10:0.310349,(8:0.349149,9:0.114134):0.123764):0.063740):0.096798):0.158395,(((6:0.487105,4:0.238711):0.132745,5:0.645653):0.115948,3:0.732555):0.079912):0.292496,2:0.711417);
   tree rep.7920 = ((12:0.927180,1:0.674668):0.293341,(3:0.544419,(((7:0.940748,((9:0.099711,8:0.295074):0.137893,10:0.316701):0.087069):0.114207,11:0.434273):0.154920,((4:0.238620,6:0.439346):0.093630,5:0.740772):0.183702):0.176295):0.096966,2:0.788784);
   tree rep.7930 = ((12:0.927180,1:0.545940):0.213194,(3:0.544419,(((7:0.940748,((9:0.099711,8:0.295074):0.137893,10:0.316701):0.090513):0.128827,11:0.434273):0.205694,((4:0.238620,6:0.439346):0.093630,5:0.729221):0.182716):0.176295):0.096966,2:0.760022);
   tree rep.7940 = ((1:0.550745,12:1.157769):0.217717,(((6:0.487105,4:0.238711):0.132745,5:0.677092):0.132149,((11:0.442613,(7:0.939969,(10:0.310349,(8:0.349149,9:0.114134):0.123764):0.063740):0.096798):0.209142,3:0.732555):0.015814):0.292496,2:0.711417);
   tree rep.7950 = ((12:0.927180,1:0.545940):0.213194,(3:0.544419,((7:0.940748,(11:0.434273,((9:0.099711,8:0.295074):0.137893,10:0.397020):0.125387):0.093572):0.205694,((4:0.242889,6:0.439346):0.096617,5:0.729221):0.241879):0.176295):0.096966,2:0.760022);
   tree rep.7960 = ((1:0.583549,12:1.058409):0.303520,((11:0.442613,((10:0.264627,(8:0.349149,9:0.114134):0.122192):0.059210,7:0.939969):0.179917):0.211698,(((6:0.487105,4:0.238711):0.132745,5:0.677092):0.132149,3:0.732555):0.014470):0.266526,2:0.624425);
   tree rep.7970 = ((12:0.927180,1:0.545940):0.213194,(3:0.826698,((7:0.940748,(11:0.434273,((9:0.099711,8:0.295074):0.137893,10:0.397020):0.125387):0.093572):0.205694,((4:0.242889,6:0.439346):0.096617,5:0.729221):0.241879):0.176295):0.073533,2:0.919614);
   tree rep.7980 = ((12:0.864478,1:0.653882):0.304617,(3:0.755625,(((11:0.564990,((8:0.393363,9:0.115930):0.074051,10:0.355472):0.102524):0.147283,7:0.889390):0.099723,((4:0.330916,6:0.404511):0.119844,5:0.626409):0.228818):0.064855):0.386615,2:0.625180);
   tree rep.7990 = ((12:0.864478,1:0.653882):0.304617,(3:0.755625,(((11:0.564990,((8:0.393363,9:0.115930):0.074051,10:0.355472):0.102524):0.147283,7:0.889390):0.099723,((4:0.330916,6:0.404511):0.119844,5:0.626409):0.228818):0.064855):0.386615,2:0.625180);
   tree rep.8000 = ((12:0.927180,1:0.545940):0.213194,(3:0.826698,((7:0.940748,(11:0.434273,((9:0.099711,8:0.277704):0.120229,10:0.397020):0.127552):0.093572):0.205694,((4:0.242889,6:0.439346):0.096617,5:0.729221):0.241879):0.176295):0.073533,2:0.919614);
   tree rep.8010 = ((12:0.927180,1:0.545940):0.213194,(3:0.826698,((7:0.940748,(11:0.434273,((9:0.099711,8:0.277704):0.120229,10:0.397020):0.127552):0.093572):0.205694,((4:0.242889,6:0.439346):0.096617,5:0.712976):0.228500):0.180358):0.073533,2:0.919614);
   tree rep.8020 = (((12:0.927180,1:0.545940):0.213194,3:0.826698):0.063063,((7:0.940748,(11:0.434273,((9:0.099711,8:0.277704):0.120229,10:0.397020):0.127552):0.093572):0.131239,((4:0.242889,6:0.439346):0.096617,5:0.712976):0.228500):0.275230,2:0.919614);
   tree rep.8030 = ((12:0.864478,1:0.653882):0.304617,(3:0.835980,(((11:0.564990,((8:0.393363,9:0.092824):0.055520,10:0.355472):0.138751):0.068382,7:0.889390):0.144042,((4:0.334558,6:0.332593):0.085752,5:0.651916):0.226281):0.064855):0.281909,2:0.611852);
   tree rep.8040 = ((12:0.927180,1:0.688844):0.239823,(3:0.826698,((7:0.949751,(11:0.434273,((9:0.099711,8:0.277704):0.120229,10:0.397020):0.147209):0.067928):0.131239,((4:0.242889,6:0.439346):0.096617,5:0.712976):0.228500):0.275230):0.069222,2:0.919614);
   tree rep.8050 = ((12:0.864478,1:0.653882):0.304617,(3:0.835980,(((11:0.564990,((8:0.393363,9:0.092824):0.055520,10:0.355472):0.138751):0.068382,7:0.889390):0.144042,((4:0.275138,6:0.332593):0.075077,5:0.780655):0.226281):0.064855):0.281909,2:0.611852);
   tree rep.8060 = ((12:0.927180,1:0.688844):0.239823,(3:0.826698,((7:0.949751,(11:0.434273,((9:0.099711,8:0.277704):0.120229,10:0.397020):0.147209):0.067928):0.131239,((4:0.320097,6:0.439346):0.112685,5:0.783192):0.228500):0.275230):0.069222,2:0.919614);
   tree rep.8070 = ((12:0.927180,1:0.688844):0.239823,(3:0.826698,((7:0.949751,(11:0.434273,((9:0.099711,8:0.277704):0.120229,10:0.397020):0.147209):0.067928):0.131239,((4:0.320097,6:0.439346):0.112685,5:0.783192):0.228500):0.275230):0.069222,2:0.919614);
   tree rep.8080 = ((12:0.927180,1:0.688844):0.239823,(3:0.824614,((7:0.949751,(11:0.434273,((9:0.099711,8:0.277704):0.120229,10:0.397020):0.152675):0.079606):0.140497,((4:0.320097,6:0.439346):0.112685,5:0.875718):0.127403):0.275230):0.060541,2:0.787150);
   tree rep.8090 = ((1:0.577719,12:1.189585):0.421673,(((11:0.491694,(7:0.939969,(10:0.335577,(8:0.315081,9:0.118929):0.059546):0.071464):0.148146):0.184893,((6:0.488729,4:0.281112):0.122544,5:0.599293):0.099678):0.012138,3:0.804495):0.304576,2:0.728430);
   tree rep.8100 = ((12:0.887527,1:0.677544):0.295095,(3:0.808210,(((11:0.508196,((8:0.278612,9:0.114056):0.094104,10:0.374257):0.138604):0.062037,7:0.726571):0.113281,((4:0.288358,6:0.332593):0.081317,5:0.754294):0.188785):0.202798):0.083323,2:0.832094);
   tree rep.8110 = ((12:0.887527,1:0.677544):0.295095,(3:0.808210,(((11:0.508196,((8:0.278612,9:0.114056):0.094104,10:0.374257):0.138604):0.062037,7:0.726571):0.113281,((4:0.288358,6:0.328245):0.078502,5:0.754294):0.185518):0.202798):0.083323,2:0.832094);
   tree rep.8120 = ((1:0.577719,12:1.189585):0.281777,(((11:0.491694,(7:0.939969,(10:0.387437,(8:0.383487,9:0.106947):0.069391):0.059607):0.108956):0.184893,((6:0.488729,4:0.281112):0.122544,5:0.599293):0.104233):0.113877,3:0.741997):0.240228,2:0.728430);
   tree rep.8130 = ((12:0.887527,1:0.677544):0.295095,(3:0.808210,(((11:0.508196,((8:0.278612,9:0.114056):0.094104,10:0.427993):0.125208):0.053440,7:0.726571):0.123983,((4:0.288358,6:0.328245):0.078502,5:0.754294):0.181147):0.074223):0.203997,2:0.832094);
   tree rep.8140 = ((12:0.914309,1:0.677544):0.197150,(3:0.808210,(((11:0.508196,((8:0.278612,9:0.114056):0.094104,10:0.427993):0.125208):0.053440,7:0.726571):0.123983,((4:0.288358,6:0.328245):0.078502,5:0.754294):0.181147):0.074223):0.302623,2:0.832094);
   tree rep.8150 = ((1:0.577719,12:1.189585):0.281777,((((11:0.491694,(10:0.401025,(8:0.255530,9:0.106947):0.084930):0.094326):0.101818,7:0.939969):0.229662,((6:0.488729,4:0.325331):0.122913,5:0.839102):0.104233):0.042428,3:0.741997):0.240228,2:0.728430);
   tree rep.8160 = ((12:0.927180,1:0.570917):0.345944,(3:0.815200,((7:0.949751,(11:0.488341,((9:0.101498,8:0.259143):0.079294,10:0.372829):0.210357):0.079606):0.140497,((4:0.358882,6:0.526678):0.069829,5:0.682045):0.207344):0.185279):0.051019,2:0.892748);
   tree rep.8170 = ((12:0.914309,1:0.677544):0.197150,(3:0.808210,(((11:0.674443,((8:0.278612,9:0.114056):0.094104,10:0.288999):0.069244):0.093909,7:0.766029):0.116292,((4:0.288358,6:0.483247):0.100489,5:0.673600):0.181147):0.074223):0.302623,2:0.832094);
   tree rep.8180 = ((12:0.914309,1:0.677544):0.197150,(3:0.808210,(((11:0.674443,((8:0.278612,9:0.114056):0.094104,10:0.288999):0.069244):0.093909,7:0.766029):0.116292,((4:0.288358,6:0.483247):0.062653,5:0.673600):0.216967):0.073692):0.302623,2:0.832094);
   tree rep.8190 = ((1:0.577719,12:1.189585):0.281777,((((11:0.491694,(10:0.401025,(8:0.255530,9:0.106947):0.084930):0.090600):0.134060,7:0.939969):0.079948,((6:0.508106,4:0.325331):0.156805,5:0.839102):0.129261):0.063217,3:1.101303):0.240228,2:0.728430);
   tree rep.8200 = ((12:0.914309,1:0.632121):0.254645,(3:0.808210,(((11:0.674443,((8:0.278612,9:0.103560):0.096490,10:0.323660):0.069244):0.093909,7:0.766029):0.116292,((4:0.288358,6:0.483247):0.062653,5:0.673600):0.216967):0.073692):0.192780,2:0.832094);
   tree rep.8210 = ((12:0.927180,1:0.608670):0.133196,(3:0.815200,((7:0.896967,(11:0.515496,((9:0.101498,8:0.377113):0.065472,10:0.372829):0.149046):0.053873):0.140497,((4:0.358882,6:0.526678):0.069829,5:0.682045):0.207344):0.185279):0.290017,2:0.892748);
   tree rep.8220 = ((12:0.914309,1:0.632121):0.254645,(3:0.857809,(((11:0.528521,((8:0.278612,9:0.103560):0.096490,10:0.317059):0.044885):0.079494,7:0.837301):0.116292,((4:0.288358,6:0.483247):0.062653,5:0.673600):0.216967):0.073692):0.178851,2:0.955810);
   tree rep.8230 = ((((((10:0.351094,(8:0.296002,9:0.072834):0.150283):0.133184,11:0.508927):0.042103,7:0.835203):0.185978,(5:0.815139,(6:0.469525,4:0.229631):0.052597):0.187828):0.252283,(12:0.872404,3:0.705991):0.106574):0.262494,1:0.792217,2:0.814198);
   tree rep.8240 = ((12:0.914309,1:0.632121):0.254645,(3:0.857809,(((11:0.528521,((8:0.278612,9:0.103560):0.096490,10:0.317059):0.044885):0.079494,7:0.837301):0.116292,((4:0.288358,6:0.483247):0.062653,5:0.673600):0.216967):0.073692):0.178851,2:0.955810);
   tree rep.8250 = ((12:0.914309,1:0.632121):0.254645,(3:0.857809,(((11:0.528521,((8:0.278612,9:0.103560):0.096490,10:0.317059):0.044885):0.079494,7:0.837301):0.116292,((4:0.288358,6:0.483247):0.062653,5:0.673600):0.236557):0.075545):0.199800,2:0.955810);
   tree rep.8260 = ((12:0.914309,1:0.632121):0.254645,(3:0.857809,(((11:0.528521,((8:0.278612,9:0.103560):0.096490,10:0.317059):0.044885):0.079494,7:0.837301):0.116292,((4:0.288358,6:0.483247):0.062653,5:0.689793):0.180855):0.072613):0.199800,2:0.955810);
   tree rep.8270 = ((12:0.976038,1:0.632121):0.285872,(3:0.857809,(((11:0.528521,((8:0.278612,9:0.103560):0.040713,10:0.317059):0.109677):0.084564,7:0.837301):0.116292,((4:0.288358,6:0.483247):0.062653,5:0.689793):0.180855):0.072613):0.199800,2:0.615203);
   tree rep.8280 = ((12:0.976038,1:0.632121):0.285872,(3:0.857809,(((11:0.528521,((8:0.372111,9:0.103560):0.036161,10:0.373999):0.109677):0.084564,7:0.837301):0.116292,((4:0.288358,6:0.483247):0.062653,5:0.689793):0.180855):0.072613):0.199800,2:0.615203);
   tree rep.8290 = ((12:0.976038,1:0.632121):0.285872,(3:0.857809,(((11:0.528521,((8:0.372111,9:0.103560):0.036161,10:0.350326):0.087342):0.094604,7:0.837301):0.116292,((4:0.288358,6:0.483247):0.062653,5:0.689793):0.180855):0.072613):0.199800,2:0.615203);
   tree rep.8300 = ((12:0.976038,1:0.719167):0.211531,(3:0.857809,(((11:0.535370,((8:0.372111,9:0.103560):0.036161,10:0.289955):0.109801):0.094604,7:0.837301):0.116292,((4:0.288358,6:0.483247):0.062653,5:0.689793):0.180855):0.072613):0.199800,2:0.866951);
   tree rep.8310 = ((12:0.976038,1:0.719167):0.211531,(3:0.857809,(((11:0.535370,((8:0.372111,9:0.146044):0.041077,10:0.289955):0.145639):0.094604,7:0.837301):0.116292,((4:0.288358,6:0.483247):0.062653,5:0.689793):0.180855):0.072613):0.199800,2:0.866951);
   tree rep.8320 = ((12:0.976038,1:0.719167):0.211531,(3:0.857809,(((11:0.535370,((8:0.372111,9:0.146044):0.041077,10:0.289955):0.145639):0.094604,7:0.837301):0.116292,((4:0.288358,6:0.483247):0.062653,5:0.689793):0.180855):0.072613):0.199800,2:0.866951);
   tree rep.8330 = ((12:0.976038,1:0.719167):0.211531,(3:0.857809,(((11:0.535370,((8:0.372111,9:0.146044):0.041077,10:0.289955):0.145639):0.094604,7:0.837301):0.116292,((4:0.288358,6:0.483247):0.062653,5:0.689793):0.180855):0.072613):0.199800,2:0.866951);
   tree rep.8340 = ((12:0.976038,1:0.719167):0.211531,(3:0.857809,(((11:0.535370,((8:0.372111,9:0.146044):0.041077,10:0.289955):0.145639):0.094604,7:0.837301):0.116292,((4:0.288358,6:0.483247):0.062653,5:0.689793):0.180855):0.113574):0.135893,2:0.870772);
   tree rep.8350 = ((((((10:0.364173,(8:0.376608,9:0.072834):0.094015):0.124901,11:0.460699):0.105650,7:0.835203):0.116964,(5:0.813207,(6:0.469525,4:0.168291):0.145041):0.120789):0.185342,(12:1.236991,3:0.705991):0.139922):0.212347,1:0.792217,2:0.814198);
   tree rep.8360 = ((1:0.649626,12:1.226519):0.234194,((((11:0.603483,(10:0.375409,(8:0.255530,9:0.135150):0.069557):0.113252):0.019010,7:0.847498):0.209831,((6:0.340525,4:0.325331):0.100452,5:0.733107):0.111358):0.141163,3:1.101303):0.215655,2:0.583811);
   tree rep.8370 = ((12:1.006991,1:0.484727):0.441177,(3:0.711703,((7:0.896967,(11:0.381738,((9:0.131253,8:0.377113):0.092166,10:0.279770):0.067441):0.087279):0.168364,((4:0.287135,6:0.508386):0.206744,5:0.707891):0.134334):0.115125):0.279535,2:0.845622);
   tree rep.8380 = (((3:0.705991,((((10:0.364173,(8:0.376608,9:0.072834):0.094015):0.124901,11:0.460699):0.105650,7:0.835203):0.116964,(5:0.813207,(6:0.469525,4:0.168291):0.145041):0.120789):0.243964):0.102340,12:1.067076):0.161692,1:0.792217,2:0.772845);
   tree rep.8390 = ((12:0.976038,1:0.593678):0.325544,(3:0.857809,(((11:0.522897,((8:0.372111,9:0.097040):0.042345,10:0.344487):0.135266):0.081156,7:0.992562):0.116292,((4:0.288358,6:0.483247):0.062653,5:0.689793):0.180855):0.113574):0.135893,2:0.893703);
   tree rep.8400 = ((12:0.976038,1:0.593678):0.325544,(3:0.828301,(((11:0.522897,((8:0.372111,9:0.100093):0.083286,10:0.344487):0.099914):0.081156,7:0.992562):0.116292,((4:0.288358,6:0.483247):0.062653,5:0.689793):0.180855):0.113574):0.151522,2:0.704043);
   tree rep.8410 = ((12:1.067926,1:0.593678):0.238841,(3:0.828301,(((11:0.522897,((8:0.372111,9:0.100093):0.083286,10:0.344487):0.099914):0.081156,7:0.992562):0.116292,((4:0.288358,6:0.483247):0.062653,5:0.689793):0.180855):0.113574):0.181426,2:0.704043);
   tree rep.8420 = ((12:1.067926,1:0.593678):0.238841,(3:0.828301,(((11:0.522897,((8:0.372111,9:0.100093):0.083286,10:0.324659):0.109391):0.053284,7:0.992562):0.116292,((4:0.288358,6:0.483247):0.062653,5:0.689793):0.180855):0.119316):0.285579,2:0.644662);
   tree rep.8430 = ((12:1.067926,1:0.593678):0.238841,(3:0.828301,(((11:0.522897,((8:0.372111,9:0.100093):0.083286,10:0.324659):0.109391):0.053284,7:0.992562):0.116292,((4:0.288358,6:0.483247):0.062653,5:0.689793):0.180855):0.119316):0.285579,2:0.644662);
   tree rep.8440 = ((12:1.067926,1:0.593678):0.238841,(3:0.828301,(((11:0.522897,((8:0.372111,9:0.100093):0.083286,10:0.324659):0.109391):0.053284,7:0.992562):0.116292,((4:0.288358,6:0.483247):0.062653,5:0.689793):0.180855):0.119316):0.285579,2:0.644662);
   tree rep.8450 = ((12:1.067926,1:0.593678):0.238841,(3:0.828301,(((11:0.522897,((8:0.372111,9:0.100093):0.083286,10:0.324659):0.109391):0.053284,7:0.992562):0.116292,((4:0.288358,6:0.483247):0.062653,5:0.689793):0.180855):0.119316):0.285579,2:0.644662);
   tree rep.8460 = ((1:0.868688,12:1.141853):0.257369,(((11:0.486084,(7:0.847498,(10:0.375409,(8:0.255530,9:0.135150):0.072348):0.157769):0.014148):0.193592,((6:0.340525,4:0.325331):0.100452,5:0.890799):0.108201):0.078152,3:0.819616):0.145202,2:0.726002);
   tree rep.8470 = ((12:1.067926,1:0.593678):0.238841,(3:0.711216,(((11:0.524550,((8:0.372111,9:0.100093):0.083286,10:0.324659):0.109391):0.079521,7:0.935439):0.116292,((4:0.288358,6:0.486791):0.044739,5:0.883574):0.186514):0.209716):0.249467,2:0.767196);
   tree rep.8480 = ((12:1.006991,1:0.513866):0.356651,((((((9:0.153923,8:0.255012):0.117984,10:0.346812):0.122035,7:0.896967):0.017639,11:0.412254):0.211500,((4:0.184356,6:0.508386):0.182985,5:0.702659):0.134900):0.054993,3:0.707572):0.279535,2:1.007503);
   tree rep.8490 = ((12:1.067926,1:0.593678):0.238841,(3:0.711216,(((11:0.408530,((8:0.372111,9:0.100093):0.083286,10:0.322565):0.141890):0.079521,7:0.935439):0.118684,((4:0.288358,6:0.486791):0.036801,5:0.883574):0.199209):0.209716):0.249467,2:0.767196);
   tree rep.8500 = ((12:1.067926,1:0.593678):0.238841,(3:0.711216,(((11:0.408530,((8:0.372111,9:0.100093):0.083286,10:0.322565):0.141890):0.079521,7:0.839917):0.133884,((4:0.288358,6:0.486791):0.036801,5:0.883574):0.182916):0.209716):0.249467,2:0.767196);
   tree rep.8510 = ((3:0.838417,((((10:0.362802,(8:0.351671,9:0.114407):0.092011):0.076196,11:0.496093):0.160858,7:0.835203):0.108133,(5:0.777294,(6:0.469525,4:0.232645):0.107184):0.265158):0.173174):0.216173,(12:1.067076,1:0.695246):0.182426,2:0.620964);
   tree rep.8520 = ((12:1.051390,1:0.593678):0.218928,(3:0.711216,(((11:0.408530,((8:0.372111,9:0.100093):0.083286,10:0.322565):0.141890):0.079521,7:0.839917):0.133884,((4:0.288358,6:0.486791):0.036801,5:0.883574):0.182916):0.209716):0.242509,2:0.767196);
   tree rep.8530 = ((3:0.838417,((((10:0.362802,(8:0.351671,9:0.114407):0.092011):0.076196,11:0.496093):0.160858,7:0.835203):0.108133,(5:0.777294,(6:0.469525,4:0.232645):0.107184):0.265158):0.173174):0.216173,(12:1.067076,1:0.695246):0.182426,2:0.620964);
   tree rep.8540 = ((1:0.604890,12:1.170879):0.164503,((7:0.967130,((10:0.314938,(8:0.314984,9:0.110895):0.091670):0.131289,11:0.538575):0.033993):0.031509,((6:0.435773,4:0.236702):0.189522,(5:0.600708,3:0.819616):0.063620):0.265388):0.346983,2:0.762743);
   tree rep.8550 = ((12:1.051390,1:0.593678):0.218928,(3:0.711216,(((11:0.408530,((8:0.372111,9:0.135459):0.063872,10:0.344197):0.141890):0.079521,7:0.839917):0.133884,((4:0.288358,6:0.486791):0.036801,5:0.928716):0.167637):0.178130):0.242509,2:0.767196);
   tree rep.8560 = ((3:0.838417,((((10:0.355712,(8:0.351671,9:0.087726):0.115826):0.076196,11:0.496093):0.160858,7:0.835203):0.084442,(5:0.667434,(6:0.358634,4:0.232645):0.096782):0.265158):0.201322):0.219598,(12:1.067076,1:0.695246):0.182426,2:0.620964);
   tree rep.8570 = ((3:0.838417,((((10:0.355712,(8:0.351671,9:0.087726):0.115826):0.076196,11:0.496093):0.160858,7:0.835203):0.084442,(5:0.667434,(6:0.398517,4:0.232645):0.136357):0.211005):0.201322):0.219598,(12:1.067076,1:0.695246):0.182426,2:0.620964);
   tree rep.8580 = ((12:1.051390,1:0.593678):0.218928,(3:0.711216,(((11:0.408530,((8:0.270474,9:0.135459):0.070927,10:0.344197):0.159257):0.079521,7:0.839917):0.133884,((4:0.288358,6:0.316588):0.025192,5:0.727765):0.167637):0.178130):0.242509,2:0.767196);
   tree rep.8590 = ((12:1.006991,1:0.552247):0.300859,((7:0.819326,(11:0.445137,((9:0.120454,8:0.255012):0.146850,10:0.290741):0.095901):0.057537):0.091741,(((4:0.308616,6:0.462097):0.089750,5:0.775583):0.096121,3:0.773378):0.048598):0.382782,2:0.637565);
   tree rep.8600 = ((3:0.937182,((((10:0.355712,(8:0.351671,9:0.106869):0.144917):0.088173,11:0.496093):0.160858,7:0.835203):0.084442,(5:0.588866,(6:0.286414,4:0.256965):0.119015):0.221958):0.188452):0.229561,(12:1.067076,1:0.542010):0.243297,2:0.706763);
   tree rep.8610 = ((12:1.051390,1:0.593678):0.218928,(3:0.711216,(((11:0.408530,((8:0.257431,9:0.135459):0.095902,10:0.280059):0.159257):0.079521,7:0.839917):0.133884,((4:0.288358,6:0.463692):0.029898,5:0.727765):0.254323):0.178130):0.242509,2:0.767196);
   tree rep.8620 = ((12:1.051390,1:0.593678):0.218928,(3:0.711216,(((11:0.408530,((8:0.257431,9:0.135459):0.095902,10:0.280059):0.159257):0.079521,7:0.839917):0.133884,((4:0.288358,6:0.463692):0.029898,5:0.727765):0.254323):0.178130):0.242509,2:0.767196);
   tree rep.8630 = ((12:1.051390,1:0.593678):0.218928,(3:0.711216,(((11:0.408530,((8:0.257431,9:0.135459):0.095902,10:0.280059):0.159257):0.079521,7:0.839917):0.138764,((4:0.288358,6:0.463692):0.036651,5:0.727765):0.257930):0.178130):0.242509,2:0.767196);
   tree rep.8640 = ((12:1.006991,1:0.552247):0.300859,(((7:0.819326,(((9:0.120454,8:0.316878):0.124341,10:0.402740):0.133517,11:0.445137):0.060614):0.102393,((4:0.308616,6:0.462097):0.089750,5:0.761836):0.218132):0.111376,3:0.773378):0.184397,2:0.637565);
   tree rep.8650 = ((12:1.051390,1:0.593678):0.218928,(3:0.817250,(((11:0.408530,((8:0.257431,9:0.176897):0.103012,10:0.419429):0.159257):0.079521,7:0.839917):0.138764,((4:0.288358,6:0.463692):0.036651,5:0.727765):0.257930):0.178130):0.182817,2:0.877078);
   tree rep.8660 = ((12:1.006991,1:0.552247):0.300859,(((7:0.819326,(((9:0.120454,8:0.316878):0.124341,10:0.402740):0.133517,11:0.445137):0.070991):0.103371,((4:0.308616,6:0.462097):0.089750,5:0.761836):0.218132):0.119134,3:0.773378):0.184397,2:0.637565);
   tree rep.8670 = ((12:1.006991,1:0.552247):0.300859,(((7:0.819326,(((9:0.120454,8:0.316878):0.124341,10:0.402740):0.133517,11:0.445137):0.070991):0.103371,((4:0.308616,6:0.462097):0.089750,5:0.761836):0.218132):0.119134,3:0.773378):0.184397,2:0.637565);
   tree rep.8680 = ((12:1.006991,1:0.552247):0.300859,(((7:0.819326,(((9:0.120454,8:0.316878):0.124341,10:0.402740):0.133517,11:0.445137):0.070991):0.103371,((4:0.308616,6:0.462097):0.089750,5:0.761836):0.218132):0.119134,3:0.773378):0.184397,2:0.637565);
   tree rep.8690 = ((12:1.051390,1:0.641677):0.242538,(3:0.849506,(((11:0.652384,((8:0.257431,9:0.115615):0.084914,10:0.345920):0.112086):0.079521,7:0.839917):0.128161,((4:0.288358,6:0.463692):0.036651,5:0.694421):0.215959):0.178130):0.208253,2:0.721681);
   tree rep.8700 = ((12:1.006991,1:0.552247):0.300859,(((7:0.819326,(((9:0.168351,8:0.316878):0.108114,10:0.337155):0.133517,11:0.479267):0.107914):0.079816,((4:0.308616,6:0.462097):0.089750,5:0.761836):0.218132):0.119134,3:0.773378):0.184397,2:0.637565);
   tree rep.8710 = ((12:1.006991,1:0.552247):0.300859,(((7:0.819326,(((9:0.168351,8:0.316878):0.108114,10:0.337155):0.133517,11:0.479267):0.107914):0.079816,((4:0.308616,6:0.462097):0.089750,5:0.761836):0.218132):0.119134,3:0.773378):0.184397,2:0.637565);
   tree rep.8720 = ((12:1.006991,1:0.552247):0.300859,(((7:0.819326,(((9:0.168351,8:0.316878):0.108114,10:0.337155):0.133517,11:0.479267):0.107914):0.111875,((4:0.308616,6:0.462097):0.123989,5:0.761836):0.215184):0.119134,3:0.773378):0.184397,2:0.637565);
   tree rep.8730 = ((12:1.051390,1:0.641677):0.242538,(3:0.849506,(((11:0.535216,((8:0.257431,9:0.115615):0.084914,10:0.345920):0.112086):0.221505,7:0.839917):0.132507,((4:0.288358,6:0.463692):0.036651,5:0.694421):0.215959):0.128155):0.167807,2:0.815370);
   tree rep.8740 = ((1:0.742797,12:1.079471):0.128016,(((7:0.971803,(10:0.343253,(8:0.314984,9:0.108412):0.110912):0.078546):0.102387,11:0.458384):0.052182,(((6:0.435773,4:0.222316):0.184856,5:0.614837):0.088005,3:0.819616):0.137271):0.486905,2:0.791203);
   tree rep.8750 = ((12:1.006991,1:0.552247):0.300859,(((7:0.819326,(((9:0.168351,8:0.316878):0.108114,10:0.337155):0.133517,11:0.479267):0.107914):0.111875,((4:0.308616,6:0.462097):0.123989,5:0.761836):0.215184):0.098164,3:0.773378):0.202501,2:0.631544);
   tree rep.8760 = ((12:1.006991,1:0.552247):0.300859,(((7:0.819326,(((9:0.168351,8:0.316878):0.108114,10:0.316522):0.123332,11:0.479267):0.072436):0.111875,((4:0.308616,6:0.462097):0.123989,5:0.761836):0.215184):0.098164,3:0.773378):0.202501,2:0.631544);
   tree rep.8770 = ((12:1.006991,1:0.552247):0.300859,(((7:0.819326,(((9:0.168351,8:0.316878):0.108114,10:0.316522):0.123332,11:0.479267):0.072436):0.111875,((4:0.308616,6:0.462097):0.123989,5:0.761836):0.215184):0.117999,3:0.773378):0.130681,2:0.662144);
   tree rep.8780 = ((1:0.742797,12:1.079471):0.004915,(((7:0.983168,(10:0.369090,(8:0.314984,9:0.126340):0.092699):0.071430):0.102387,11:0.449037):0.226485,(((6:0.435773,4:0.222316):0.184856,5:0.614837):0.088005,3:0.819616):0.072192):0.453939,2:0.765354);
   tree rep.8790 = ((1:0.742797,12:1.079471):0.004915,((((7:0.983168,(10:0.346497,(8:0.314984,9:0.126340):0.092699):0.124158):0.039019,11:0.449037):0.128808,((6:0.435773,4:0.222316):0.153929,5:0.586353):0.225590):0.101509,3:0.819616):0.301708,2:0.724004);
   tree rep.8800 = ((12:1.006991,1:0.552247):0.300859,(((7:0.819326,(((9:0.168351,8:0.316878):0.108114,10:0.316522):0.123332,11:0.479267):0.072436):0.111875,((4:0.308616,6:0.462097):0.123989,5:0.761836):0.215184):0.117999,3:0.773378):0.130681,2:0.662144);
   tree rep.8810 = ((12:1.006991,1:0.552247):0.300859,(((7:0.819326,(((9:0.139267,8:0.316878):0.112551,10:0.329127):0.123332,11:0.479267):0.072436):0.111875,((4:0.308616,6:0.462097):0.123989,5:0.761836):0.215184):0.117999,3:0.773378):0.130681,2:0.662144);
   tree rep.8820 = ((12:1.006991,1:0.552247):0.300859,(((7:0.819326,(((9:0.139267,8:0.316878):0.112551,10:0.329127):0.123332,11:0.479267):0.072436):0.111875,((4:0.308616,6:0.462097):0.123989,5:0.761836):0.215184):0.117999,3:0.773378):0.130681,2:0.662144);
   tree rep.8830 = ((3:0.811340,((7:0.743375,(11:0.573183,(10:0.330323,(8:0.315562,9:0.133384):0.085928):0.134097):0.115387):0.093789,(5:0.617865,(6:0.449938,4:0.300936):0.110820):0.177225):0.210465):0.141768,(12:0.886793,1:0.582469):0.441446,2:0.722434);
   tree rep.8840 = ((12:1.006991,1:0.552247):0.300859,(((7:0.819326,(((9:0.139267,8:0.316878):0.112551,10:0.343422):0.146369,11:0.494514):0.072436):0.111875,((4:0.286727,6:0.433534):0.078319,5:0.761836):0.192740):0.117999,3:0.773378):0.130681,2:0.662144);
   tree rep.8850 = ((12:1.006991,1:0.552247):0.300859,(((7:0.819326,(((9:0.139267,8:0.316878):0.112551,10:0.343422):0.146369,11:0.494514):0.072436):0.111875,((4:0.286727,6:0.433534):0.078319,5:0.761836):0.192740):0.117999,3:0.773378):0.130681,2:0.662144);
   tree rep.8860 = ((12:1.006991,1:0.552247):0.300859,(((7:0.819326,(((9:0.139267,8:0.316878):0.112551,10:0.343422):0.146369,11:0.494514):0.072436):0.106107,((4:0.286727,6:0.433534):0.078319,5:0.820629):0.222017):0.117999,3:0.773378):0.130681,2:0.662144);
   tree rep.8870 = ((3:1.032121,((7:0.743375,(11:0.573183,(10:0.330323,(8:0.315562,9:0.133384):0.085928):0.134097):0.140127):0.117606,(5:0.617865,(6:0.449938,4:0.300936):0.110820):0.210273):0.074131):0.141768,(12:0.886793,1:0.582469):0.441446,2:0.722434);
   tree rep.8880 = ((12:1.006991,1:0.552247):0.300859,(((7:0.819326,(((9:0.128583,8:0.316878):0.105554,10:0.315438):0.154956,11:0.494514):0.065522):0.123495,((4:0.295127,6:0.433534):0.104732,5:0.851301):0.222017):0.117999,3:0.773378):0.130681,2:0.662144);
   tree rep.8890 = ((3:1.032121,((7:0.743375,(11:0.573183,(10:0.330323,(8:0.315562,9:0.133384):0.085928):0.134097):0.140127):0.108519,(5:0.617865,(6:0.449938,4:0.300936):0.122461):0.192478):0.074131):0.141768,(12:0.886793,1:0.582469):0.441446,2:0.722434);
   tree rep.8900 = ((12:1.117265,1:0.640697):0.371481,(((7:0.819326,(((9:0.104687,8:0.316878):0.104250,10:0.402785):0.154956,11:0.494514):0.065522):0.123495,((4:0.295127,6:0.433534):0.104732,5:0.851301):0.222017):0.117999,3:0.773378):0.181399,2:0.660840);
   tree rep.8910 = ((3:1.032121,((7:0.743375,(11:0.573183,(10:0.330323,(8:0.315562,9:0.133384):0.085928):0.150316):0.090967):0.106466,(5:0.617865,(6:0.449938,4:0.300936):0.122461):0.192478):0.074131):0.141768,(12:0.886793,1:0.582469):0.441446,2:0.722434);
   tree rep.8920 = ((12:1.070184,1:0.652833):0.263483,(3:0.934037,((11:0.514454,(((8:0.247345,9:0.130574):0.039937,10:0.402187):0.202794,7:0.910465):0.070255):0.139435,((4:0.266174,6:0.463692):0.026900,5:0.798193):0.201449):0.096993):0.108729,2:0.911354);
   tree rep.8930 = ((12:1.117265,1:0.640697):0.371481,((((((9:0.104687,8:0.316878):0.104250,10:0.342452):0.114584,7:0.819326):0.089994,11:0.494514):0.123495,((4:0.295127,6:0.433534):0.104732,5:0.851301):0.222017):0.185140,3:0.773378):0.109055,2:0.649356);
   tree rep.8940 = ((12:1.117265,1:0.640697):0.371481,((((((9:0.104687,8:0.316878):0.104250,10:0.342452):0.114584,7:0.819326):0.089994,11:0.494514):0.123495,((4:0.295127,6:0.433534):0.104732,5:0.851301):0.222017):0.185140,3:0.773378):0.109055,2:0.649356);
   tree rep.8950 = ((12:1.117265,1:0.793917):0.311466,((((((9:0.104687,8:0.316878):0.104250,10:0.327065):0.115523,7:0.947287):0.089994,11:0.494514):0.123495,((4:0.295127,6:0.433534):0.104732,5:0.851301):0.222017):0.185140,3:0.773378):0.109055,2:0.755331);
   tree rep.8960 = ((12:1.117265,1:0.793917):0.311466,((((((9:0.104687,8:0.316878):0.104250,10:0.327065):0.115523,7:0.947287):0.089994,11:0.494514):0.123495,((4:0.298311,6:0.433534):0.091645,5:0.645571):0.222017):0.185140,3:0.773378):0.109055,2:0.755331);
   tree rep.8970 = (((7:0.942830,(11:0.573183,(10:0.330323,(8:0.358135,9:0.122274):0.090336):0.133688):0.090967):0.082416,(3:0.824641,((5:0.739358,6:0.367774):0.081294,4:0.310178):0.243190):0.064925):0.497402,(12:0.840805,1:0.582469):0.060413,2:0.692806);
   tree rep.8980 = ((12:1.117265,1:0.793917):0.029655,((((((9:0.104687,8:0.316878):0.107387,10:0.327065):0.123175,7:0.947287):0.053479,11:0.494514):0.163488,((4:0.298311,6:0.464746):0.090925,5:0.722395):0.222017):0.174424,3:0.773378):0.355750,2:0.755331);
   tree rep.8990 = ((12:1.117265,1:0.793917):0.029655,((((((9:0.104687,8:0.316878):0.107387,10:0.327065):0.123175,7:0.947287):0.053479,11:0.494514):0.163488,((4:0.298311,6:0.464746):0.090925,5:0.722395):0.222017):0.174424,3:0.773378):0.355750,2:0.755331);
   tree rep.9000 = (((7:0.942830,(11:0.573183,(10:0.330323,(8:0.358135,9:0.122274):0.090336):0.133688):0.090967):0.082416,(3:0.954216,(6:0.367774,(4:0.310178,5:0.739358):0.050890):0.241814):0.064925):0.497402,(12:0.840805,1:0.896684):0.049425,2:0.792564);
   tree rep.9010 = ((12:1.117265,1:0.793917):0.029655,((((((9:0.104687,8:0.316878):0.107387,10:0.327065):0.123175,7:0.947287):0.053479,11:0.494514):0.163488,((4:0.298311,6:0.458977):0.170591,5:0.722395):0.138467):0.174424,3:0.849144):0.374516,2:0.816271);
   tree rep.9020 = ((12:1.117265,1:0.793917):0.029655,((((((9:0.104687,8:0.316878):0.107387,10:0.327065):0.123175,7:0.947287):0.053479,11:0.494514):0.163488,((4:0.298311,6:0.458977):0.170591,5:0.722395):0.242017):0.071357,3:0.849144):0.375095,2:0.816271);
   tree rep.9030 = ((1:0.765568,12:1.079471):0.105404,((7:0.964063,(11:0.492451,(10:0.321797,(8:0.333536,9:0.083245):0.094219):0.078765):0.035698):0.110645,((6:0.435773,4:0.222316):0.192551,(3:0.818908,5:0.586353):0.214541):0.158137):0.303378,2:0.916371);
   tree rep.9040 = ((1:0.765568,12:1.079471):0.105404,((7:0.964063,(11:0.492451,(10:0.321797,(8:0.333536,9:0.109373):0.062974):0.053000):0.035698):0.110645,((6:0.435773,4:0.222316):0.192551,(3:0.889138,5:0.586353):0.217185):0.187454):0.303378,2:0.916371);
   tree rep.9050 = ((12:1.116619,1:0.793917):0.021485,((((((9:0.104687,8:0.316878):0.107387,10:0.327065):0.123175,7:0.947287):0.053479,11:0.494514):0.163488,((4:0.298311,6:0.458977):0.170591,5:0.722395):0.242017):0.071357,3:0.903921):0.282501,2:0.914012);
   tree rep.9060 = ((12:1.116619,1:0.793917):0.021485,((((((9:0.104687,8:0.316878):0.107387,10:0.327065):0.099070,7:0.947287):0.074900,11:0.487002):0.163488,((4:0.298311,6:0.458977):0.170591,5:0.722395):0.242017):0.071357,3:0.903921):0.282501,2:0.914012);
   tree rep.9070 = ((12:1.116619,1:0.739972):0.099666,((((((9:0.104687,8:0.316878):0.107387,10:0.327065):0.099070,7:0.947287):0.074900,11:0.487002):0.163488,((4:0.298311,6:0.458977):0.170591,5:0.722395):0.242017):0.071357,3:0.903921):0.183664,2:0.914012);
   tree rep.9080 = ((12:1.116619,1:0.739972):0.099666,((((((9:0.104687,8:0.316878):0.107387,10:0.327065):0.099070,7:0.947287):0.074900,11:0.487002):0.163488,((4:0.298311,6:0.458977):0.170591,5:0.722395):0.242017):0.071357,3:0.903921):0.183664,2:0.914012);
   tree rep.9090 = (((7:0.942830,(11:0.455546,(10:0.344801,(8:0.358135,9:0.122274):0.090336):0.131337):0.090967):0.091589,(3:0.886099,((6:0.371977,4:0.310178):0.069705,5:0.809336):0.206006):0.050510):0.449922,(1:0.741714,12:1.334198):0.200911,2:0.545099);
   tree rep.9100 = ((12:1.116619,((((((9:0.104687,8:0.316878):0.107387,10:0.349126):0.089652,7:0.947287):0.077123,11:0.487002):0.163488,((4:0.298311,6:0.447401):0.228807,5:0.722395):0.173395):0.071357,3:0.841896):0.187484):0.083009,1:0.739972,2:0.915891);
   tree rep.9110 = ((12:1.135740,1:0.655749):0.257716,((3:0.799272,((4:0.229216,6:0.463692):0.083978,5:0.798193):0.172213):0.018360,((((8:0.312435,9:0.139424):0.022855,10:0.395181):0.170901,11:0.484588):0.032058,7:1.057721):0.194618):0.329267,2:0.687517);
   tree rep.9120 = (((7:0.942830,(11:0.455546,(10:0.283019,(8:0.358135,9:0.078377):0.133236):0.131337):0.090967):0.100417,(3:0.886099,((6:0.371977,4:0.310178):0.069705,5:0.809336):0.257962):0.023281):0.449922,(1:0.741714,12:1.334198):0.200911,2:0.545099);
   tree rep.9130 = ((12:1.135740,1:0.655749):0.257716,((3:0.799272,((4:0.229216,6:0.390082):0.107568,5:0.680222):0.172213):0.018360,((((8:0.312435,9:0.139424):0.022855,10:0.395181):0.170901,11:0.484588):0.032058,7:1.057721):0.194618):0.329267,2:0.687517);
   tree rep.9140 = ((12:1.116619,(((7:0.947287,(((9:0.104687,8:0.316878):0.107387,10:0.366196):0.056932,11:0.487002):0.063959):0.163488,((4:0.298311,6:0.447401):0.228807,5:0.722395):0.173395):0.071357,3:0.841896):0.187484):0.083009,1:0.739972,2:0.915891);
   tree rep.9150 = ((12:1.135740,1:0.655749):0.257716,((3:0.799272,((4:0.229216,6:0.390082):0.107568,5:0.680222):0.172213):0.018360,((((8:0.312435,9:0.139424):0.143321,10:0.395181):0.048772,11:0.484588):0.031782,7:1.057721):0.194618):0.329267,2:0.687517);
   tree rep.9160 = ((1:0.765568,12:1.090572):0.168977,(((7:1.009063,(10:0.256775,(8:0.368638,9:0.109373):0.055284):0.090679):0.049732,11:0.492451):0.256161,((6:0.471777,4:0.222316):0.142451,(3:0.889138,5:0.586814):0.184770):0.068696):0.316304,2:0.622486);
   tree rep.9170 = ((12:1.135740,1:0.655749):0.257716,((3:0.891999,((4:0.229216,6:0.390082):0.107568,5:0.761722):0.227792):0.016803,((((8:0.312435,9:0.139424):0.143321,10:0.395181):0.048772,11:0.484588):0.031782,7:1.057721):0.194618):0.283582,2:0.706864);
   tree rep.9180 = ((12:0.957770,(((7:0.947287,(((9:0.104687,8:0.322928):0.122254,10:0.366196):0.061182,11:0.487002):0.063959):0.163488,((4:0.195871,6:0.447401):0.043358,5:0.722395):0.250030):0.071357,3:0.679190):0.220277):0.092742,1:0.739972,2:0.908170);
   tree rep.9190 = ((12:0.957770,(((7:0.947287,(((9:0.104687,8:0.322928):0.122254,10:0.366196):0.061182,11:0.487002):0.063959):0.179067,((4:0.195871,6:0.447401):0.043358,5:0.722395):0.250030):0.119857,3:0.679190):0.199566):0.092742,1:0.739972,2:0.908170);
   tree rep.9200 = ((12:0.957770,(((7:0.947287,(((9:0.104687,8:0.322928):0.122254,10:0.366196):0.061182,11:0.487002):0.063959):0.179067,((4:0.195871,6:0.447401):0.043358,5:0.722395):0.250030):0.119857,3:0.679190):0.199566):0.092742,1:0.739972,2:0.908170);
   tree rep.9210 = ((12:0.957770,(((7:0.947287,(((9:0.104687,8:0.322928):0.122254,10:0.366196):0.061182,11:0.487002):0.063959):0.170949,((4:0.195871,6:0.447401):0.043358,5:0.722395):0.250030):0.128365,3:0.679190):0.199827):0.092742,1:0.739972,2:0.908170);
   tree rep.9220 = ((12:1.135740,1:0.655749):0.164382,((3:0.891999,((4:0.229216,6:0.502447):0.100215,5:0.680985):0.227792):0.016803,((((8:0.312435,9:0.092702):0.078184,10:0.382761):0.109595,11:0.631047):0.074280,7:1.057721):0.159820):0.355580,2:0.706864);
   tree rep.9230 = ((1:0.614450,12:0.981786):0.142845,(((7:1.019251,(10:0.292754,(8:0.368638,9:0.102072):0.076350):0.085965):0.080456,11:0.492451):0.203610,((6:0.471777,4:0.222316):0.142451,(3:0.889138,5:0.586814):0.184770):0.062880):0.381803,2:0.764677);
   tree rep.9240 = ((((7:0.837005,(((9:0.104687,8:0.322928):0.122254,10:0.366196):0.061182,11:0.622766):0.046044):0.170949,((4:0.195871,6:0.447401):0.043358,5:0.722395):0.250030):0.128365,3:0.844786):0.298659,(12:0.947412,1:0.497359):0.167223,2:0.600468);
   tree rep.9250 = ((12:1.135740,1:0.655749):0.153874,((3:0.891999,((4:0.240931,6:0.502447):0.119177,5:0.732528):0.227792):0.016803,((((8:0.312435,9:0.092702):0.078184,10:0.382761):0.109595,11:0.631047):0.074280,7:1.057721):0.168936):0.395745,2:0.706864);
   tree rep.9260 = ((1:0.614450,12:0.981786):0.142845,(((7:1.019251,(10:0.292754,(8:0.368638,9:0.102072):0.076350):0.085965):0.080456,11:0.492451):0.203610,((6:0.471777,4:0.222316):0.180154,(3:0.889138,5:0.620348):0.128007):0.062880):0.381803,2:0.764677);
   tree rep.9270 = ((1:0.614450,12:0.981786):0.142845,(((7:1.089351,(10:0.292754,(8:0.368638,9:0.102072):0.117556):0.053733):0.107289,11:0.425756):0.203610,((6:0.471777,4:0.222316):0.180154,(3:0.889138,5:0.620348):0.128007):0.062880):0.381803,2:0.764677);
   tree rep.9280 = ((((7:0.837005,(((9:0.104687,8:0.322928):0.122254,10:0.340046):0.084186,11:0.540872):0.046044):0.170949,((4:0.200993,6:0.447401):0.010916,5:0.722395):0.290145):0.176759,3:0.844786):0.276219,(12:0.947412,1:0.485068):0.120075,2:0.789851);
   tree rep.9290 = ((12:1.135740,1:0.655749):0.153874,(3:0.891999,(((4:0.240931,6:0.502447):0.119177,5:0.732528):0.229182,((((8:0.312435,9:0.092702):0.078184,10:0.382761):0.109595,11:0.472345):0.061453,7:0.661827):0.168936):0.010384):0.360423,2:0.706864);
   tree rep.9300 = (1:0.694275,((3:0.886099,((7:0.925273,(11:0.401355,(10:0.413731,(8:0.358135,9:0.085413):0.101469):0.138864):0.049105):0.076248,((6:0.439398,4:0.230808):0.119375,5:0.698147):0.272509):0.017637):0.274398,12:1.206026):0.070837,2:0.662414);
   tree rep.9310 = ((1:0.664498,12:0.981786):0.155463,(((7:0.950362,(10:0.292754,(8:0.368638,9:0.102072):0.117556):0.053733):0.068245,11:0.564572):0.203610,((6:0.471777,4:0.222316):0.198094,(3:1.000388,5:0.550363):0.189465):0.062880):0.381803,2:0.825977);
   tree rep.9320 = ((12:0.848016,1:0.655749):0.109188,(3:0.891999,(((4:0.240931,6:0.502447):0.126152,5:0.732528):0.251594,((((8:0.312435,9:0.092702):0.078184,10:0.382761):0.109595,11:0.653516):0.047950,7:0.920075):0.168936):0.001991):0.360423,2:0.953389);
   tree rep.9330 = ((((4:0.253687,6:0.447401):0.090665,5:0.637219):0.178179,(3:0.844786,(7:0.837005,(((9:0.096035,8:0.322928):0.091306,10:0.340046):0.106271,11:0.540872):0.141235):0.093781):0.152029):0.335633,(12:0.947412,1:0.482192):0.088781,2:0.827900);
   tree rep.9340 = ((1:0.664498,12:0.981786):0.125891,(((7:0.950362,(10:0.319737,(8:0.368638,9:0.095152):0.093339):0.053733):0.068245,11:0.401840):0.148241,((6:0.438153,4:0.222316):0.177958,(3:1.000388,5:0.550363):0.189465):0.085090):0.457041,2:0.825977);
   tree rep.9350 = ((3:0.776125,((7:0.925273,(11:0.401355,(10:0.386411,(8:0.387852,9:0.123745):0.076118):0.138864):0.049105):0.076248,((6:0.439398,4:0.230808):0.119375,5:0.698147):0.272509):0.131154):0.215429,(1:0.694275,12:0.870257):0.065788,2:0.662414);
   tree rep.9360 = ((12:0.826298,1:0.655749):0.121978,(3:0.891999,(((4:0.240931,6:0.502447):0.126152,5:0.732528):0.251594,((((8:0.312435,9:0.092702):0.078184,10:0.382761):0.109595,11:0.653516):0.047950,7:0.920075):0.168936):0.001991):0.339343,2:0.953389);
   tree rep.9370 = ((3:0.776125,((7:0.925273,(11:0.401355,(10:0.386411,(8:0.387852,9:0.123745):0.076118):0.138864):0.049105):0.076248,((6:0.439398,4:0.230808):0.119375,5:0.698147):0.272509):0.131154):0.215429,(1:0.694275,12:0.870257):0.065788,2:0.662414);
   tree rep.9380 = ((((4:0.298951,6:0.411104):0.154875,5:0.694529):0.178179,(3:1.017776,(7:0.887232,(((9:0.096035,8:0.322928):0.091306,10:0.340046):0.116700,11:0.540872):0.111734):0.097345):0.152029):0.335633,(12:0.947412,1:0.482192):0.088781,2:0.827900);
   tree rep.9390 = ((1:0.445555,12:1.019949):0.144044,(((7:0.950362,(10:0.319737,(8:0.368638,9:0.095152):0.093339):0.053733):0.068245,11:0.401840):0.161409,((6:0.492100,4:0.222316):0.046685,(3:1.000388,5:0.550363):0.189465):0.255243):0.457041,2:0.761706);
   tree rep.9400 = ((3:0.776125,((7:0.925273,(11:0.401355,(10:0.386411,(8:0.387852,9:0.123745):0.076118):0.138864):0.048688):0.160806,((6:0.463693,4:0.230808):0.143667,5:0.737434):0.184989):0.131154):0.215429,(1:0.870094,12:0.870257):0.067894,2:0.695537);
   tree rep.9410 = ((12:1.090762,1:0.655749):0.097978,(3:0.891999,(((4:0.240931,6:0.502447):0.129530,5:0.732528):0.207839,(11:0.653516,(((8:0.362493,9:0.147784):0.106325,10:0.329460):0.094435,7:0.920075):0.059025):0.102011):0.107253):0.252255,2:0.953389);
   tree rep.9420 = ((((4:0.298951,6:0.411104):0.154875,5:0.680076):0.166196,(3:0.823337,(7:0.935582,(((9:0.096035,8:0.322928):0.091306,10:0.340046):0.144805,11:0.526071):0.085663):0.126973):0.152029):0.325466,(12:0.947412,1:0.591564):0.098753,2:1.016252);
   tree rep.9430 = ((12:1.090762,1:0.678547):0.136489,(3:0.891999,(((4:0.240931,6:0.395367):0.098077,5:0.760069):0.207839,(11:0.653516,(((8:0.362493,9:0.128962):0.100477,10:0.329460):0.150513,7:0.920075):0.059025):0.102011):0.128539):0.233589,2:0.710876);
   tree rep.9440 = ((12:1.090762,1:0.678547):0.136489,(3:0.891999,(((4:0.240931,6:0.395367):0.098077,5:0.760069):0.207839,(11:0.532578,(((8:0.362493,9:0.128962):0.100477,10:0.329460):0.150513,7:0.716501):0.046126):0.111913):0.171988):0.233589,2:0.710876);
   tree rep.9450 = ((12:0.950305,1:0.678547):0.184135,(3:0.891999,(((4:0.240931,6:0.489492):0.124246,5:0.768155):0.207839,(11:0.532578,(((8:0.362493,9:0.128962):0.100477,10:0.329460):0.150513,7:0.716501):0.046126):0.111913):0.171988):0.169638,2:0.710876);
   tree rep.9460 = ((12:0.848656,1:0.678547):0.240809,(3:0.891999,(((4:0.240931,6:0.489492):0.124246,5:0.768155):0.207839,(11:0.532578,(((8:0.362493,9:0.128962):0.100477,10:0.329460):0.150513,7:0.716501):0.046126):0.111913):0.208079):0.132772,2:0.657482);
   tree rep.9470 = ((12:0.848656,1:0.678547):0.240809,(3:0.891999,(((4:0.240931,6:0.489492):0.124246,5:0.768155):0.207839,(11:0.532578,(((8:0.362493,9:0.128962):0.100477,10:0.329460):0.150513,7:0.716501):0.046126):0.111913):0.208079):0.132772,2:0.657482);
   tree rep.9480 = (((((((9:0.096035,8:0.322928):0.089724,10:0.381377):0.053738,7:1.000054):0.105359,11:0.526071):0.126973,((4:0.298951,6:0.411104):0.167252,5:0.680076):0.144228):0.110330,3:0.823337):0.151339,(12:0.947412,1:0.554407):0.328970,2:0.637338);
   tree rep.9490 = ((3:0.896208,((7:0.820680,(11:0.399001,(10:0.386411,(8:0.387852,9:0.123745):0.076118):0.147145):0.111008):0.159248,((6:0.404192,4:0.251710):0.095236,5:0.753586):0.184989):0.123256):0.249028,(1:0.870094,12:0.845612):0.094947,2:0.646406);
   tree rep.9500 = (((((((9:0.096035,8:0.322928):0.089724,10:0.381377):0.053738,7:1.000054):0.105359,11:0.568467):0.107940,((4:0.298951,6:0.411104):0.167252,5:0.680076):0.185118):0.110330,3:0.823337):0.151339,(12:0.947412,1:0.554407):0.328970,2:0.637338);
   tree rep.9510 = ((12:0.848656,1:0.678547):0.240809,(3:0.891999,(((4:0.240931,6:0.489492):0.125339,5:0.768155):0.237563,(11:0.532578,(((8:0.341642,9:0.128962):0.083190,10:0.329460):0.132637,7:0.716501):0.046126):0.080003):0.217478):0.132772,2:0.657482);
   tree rep.9520 = (((((((9:0.097117,8:0.322928):0.072410,10:0.381377):0.072669,7:1.000054):0.105359,11:0.568467):0.107940,((4:0.319927,6:0.411104):0.106116,5:0.680076):0.137747):0.110330,3:0.866148):0.204740,(12:0.947412,1:0.554407):0.396635,2:0.637338);
   tree rep.9530 = ((12:0.915675,1:0.678547):0.281333,((3:0.891999,((4:0.240931,6:0.489492):0.125339,5:0.768155):0.087611):0.135142,(11:0.532578,(((8:0.341642,9:0.128962):0.083190,10:0.329460):0.132637,7:0.716501):0.046126):0.080003):0.318079,2:0.657482);
   tree rep.9540 = (((((((9:0.113660,8:0.322928):0.061554,10:0.394171):0.072669,7:1.000054):0.105359,11:0.568467):0.107940,((4:0.319927,6:0.411104):0.106116,5:0.680076):0.137747):0.110330,3:0.909049):0.284133,(12:0.947412,1:0.554407):0.396635,2:0.671539);
   tree rep.9550 = ((12:0.915675,1:0.678547):0.281333,((3:0.891999,((4:0.240931,6:0.489492):0.125339,5:0.768155):0.087611):0.135142,((((8:0.341642,9:0.128962):0.083190,10:0.321017):0.195898,11:0.532578):0.028747,7:0.716501):0.080003):0.318079,2:0.657482);
   tree rep.9560 = (((3:0.896208,(7:0.820680,(11:0.501675,(10:0.427499,(8:0.387852,9:0.112515):0.109305):0.159625):0.111008):0.054954):0.111618,((6:0.404192,4:0.251710):0.095236,5:0.753586):0.198170):0.361434,(1:0.706258,12:0.817301):0.100116,2:1.005564);
   tree rep.9570 = (((((((9:0.113660,8:0.322928):0.061554,10:0.394171):0.072669,7:1.000054):0.105359,11:0.568467):0.107940,((4:0.319927,6:0.411104):0.106116,5:0.680076):0.137747):0.110330,3:0.909049):0.284133,(12:0.947412,1:0.554407):0.396635,2:0.671539);
   tree rep.9580 = (((((((9:0.113660,8:0.322928):0.061554,10:0.394171):0.072669,7:1.000054):0.105359,11:0.568467):0.107940,((4:0.319927,6:0.411104):0.106116,5:0.680076):0.137747):0.110330,3:0.909049):0.284133,(12:0.947412,1:0.554407):0.396635,2:0.671539);
   tree rep.9590 = (((((((9:0.113660,8:0.322928):0.061554,10:0.394171):0.072669,7:1.000054):0.105359,11:0.568467):0.107940,((4:0.319927,6:0.411104):0.106116,5:0.680076):0.137747):0.110330,3:0.909049):0.284133,(12:0.947412,1:0.554407):0.396635,2:0.671539);
   tree rep.9600 = (((((((9:0.113660,8:0.322928):0.061554,10:0.373144):0.065527,7:0.904779):0.101649,11:0.568467):0.128696,((4:0.319927,6:0.411104):0.106116,5:0.680076):0.137747):0.110330,3:0.909049):0.284133,(12:0.947412,1:0.554407):0.396635,2:0.671539);
   tree rep.9610 = (((((((9:0.113660,8:0.322928):0.061554,10:0.373144):0.065527,7:0.904779):0.101649,11:0.568467):0.128696,((4:0.319927,6:0.411104):0.106116,5:0.680076):0.137747):0.110330,3:0.909049):0.284133,(12:0.947412,1:0.554407):0.396635,2:0.671539);
   tree rep.9620 = (((3:0.896208,(7:0.820680,(11:0.501675,(10:0.427499,(8:0.387852,9:0.132532):0.092397):0.118351):0.147510):0.053653):0.111618,((6:0.404192,4:0.251710):0.095236,5:0.753586):0.147687):0.295636,(1:0.706258,12:0.817301):0.132342,2:0.651132);
   tree rep.9630 = (((((((9:0.113660,8:0.213952):0.083722,10:0.310965):0.065527,7:0.904779):0.083816,11:0.568467):0.133547,((4:0.319927,6:0.411104):0.106116,5:0.680076):0.129984):0.110330,3:0.909049):0.284133,(12:0.947412,1:0.554407):0.396635,2:0.671539);
   tree rep.9640 = (((((((9:0.113660,8:0.213952):0.083722,10:0.310965):0.065527,7:0.904779):0.083816,11:0.568467):0.133547,((4:0.319927,6:0.411104):0.106116,5:0.680076):0.129984):0.110330,3:0.909049):0.284133,(12:0.947412,1:0.554407):0.396635,2:0.671539);
   tree rep.9650 = (((((((9:0.113660,8:0.213952):0.083722,10:0.310965):0.065527,7:0.904779):0.083816,11:0.568467):0.133547,((4:0.307835,6:0.411104):0.048101,5:0.680076):0.246189):0.040602,3:0.909049):0.281567,(12:0.947412,1:0.554407):0.396635,2:0.671539);
   tree rep.9660 = ((3:0.896208,((7:0.820680,(11:0.508955,(10:0.427499,(8:0.387852,9:0.132532):0.092397):0.118351):0.099869):0.062767,((6:0.408563,4:0.251710):0.058736,5:0.705106):0.151324):0.198042):0.231550,(1:0.706258,12:0.817301):0.231328,2:0.919150);
   tree rep.9670 = (((((((9:0.113660,8:0.213952):0.083722,10:0.310965):0.065527,7:0.904779):0.083816,11:0.513485):0.180182,((4:0.307835,6:0.411104):0.048101,5:0.656551):0.237207):0.040602,3:0.909049):0.281567,(12:0.947412,1:0.554407):0.396635,2:0.671539);
   tree rep.9680 = ((3:0.896208,((11:0.508955,(7:0.820680,(10:0.351720,(8:0.387852,9:0.131989):0.059000):0.082426):0.043665):0.208620,((6:0.408563,4:0.251710):0.058736,5:0.705106):0.115419):0.198042):0.231550,(1:0.706258,12:0.817301):0.231328,2:0.919150);
   tree rep.9690 = ((3:0.896208,((11:0.508955,(7:0.820680,(10:0.351720,(8:0.387852,9:0.131989):0.059000):0.082426):0.043665):0.208620,((6:0.408563,4:0.251710):0.058736,5:0.705106):0.115419):0.198042):0.231550,(1:0.706258,12:0.817301):0.231328,2:0.919150);
   tree rep.9700 = ((3:0.896208,((11:0.508955,(7:0.820680,(10:0.351720,(8:0.387852,9:0.131989):0.059000):0.082426):0.043665):0.208620,((6:0.408563,4:0.251710):0.058736,5:0.705106):0.115419):0.198042):0.231550,(1:0.706258,12:1.091017):0.170693,2:0.748055);
   tree rep.9710 = ((3:0.896208,((11:0.508955,(7:0.820680,(10:0.351720,(8:0.387852,9:0.131989):0.059000):0.082426):0.043665):0.208620,((6:0.408563,4:0.251710):0.058736,5:0.705106):0.115419):0.198042):0.231550,(1:0.706258,12:1.091017):0.170693,2:0.748055);
   tree rep.9720 = ((1:0.419745,12:1.108325):0.404925,((((10:0.341725,(8:0.345536,9:0.129720):0.131266):0.106761,7:0.991574):0.019620,11:0.391438):0.185439,((6:0.445889,4:0.342219):0.038709,(3:0.624776,5:0.514137):0.213528):0.199082):0.340468,2:0.673371);
   tree rep.9730 = ((3:0.867563,((11:0.508955,(7:0.820680,(10:0.351720,(8:0.387852,9:0.131989):0.059000):0.082426):0.043665):0.208620,((6:0.379100,4:0.251710):0.018952,5:0.705106):0.176601):0.198042):0.278517,(1:0.706258,12:1.091017):0.170693,2:0.908750);
   tree rep.9740 = ((3:0.867563,((11:0.508955,(7:0.820680,(10:0.351720,(8:0.387852,9:0.131989):0.059000):0.082426):0.043665):0.208620,(4:0.251710,(5:0.705106,6:0.379100):0.014400):0.168133):0.150707):0.278517,(1:0.706258,12:1.091017):0.170693,2:0.908750);
   tree rep.9750 = ((3:0.867563,((11:0.508955,(7:0.820680,(10:0.351720,(8:0.387852,9:0.131989):0.059000):0.082426):0.043665):0.208620,(4:0.251710,(5:0.705106,6:0.379100):0.015439):0.272505):0.069325):0.278517,(1:0.706258,12:1.091017):0.170693,2:0.908750);
   tree rep.9760 = ((3:0.867563,((11:0.516348,(7:0.820680,(10:0.370646,(8:0.367320,9:0.131989):0.072956):0.079875):0.056412):0.208620,(4:0.251710,(5:0.705106,6:0.379100):0.015439):0.272505):0.069325):0.278517,(1:0.706258,12:1.091017):0.170693,2:0.908750);
   tree rep.9770 = ((3:0.867563,((11:0.516348,(7:0.820680,(10:0.370646,(8:0.367320,9:0.131989):0.072956):0.079875):0.056412):0.208620,(4:0.248393,(5:0.705106,6:0.379100):0.015439):0.228235):0.094819):0.278517,(1:0.706258,12:1.091017):0.170693,2:0.908750);
   tree rep.9780 = ((3:0.807537,((11:0.469547,(7:0.820680,(10:0.370646,(8:0.367320,9:0.131989):0.072956):0.079875):0.056412):0.142226,(4:0.263729,(5:0.705106,6:0.363300):0.013290):0.255033):0.094819):0.285353,(1:0.706258,12:1.048832):0.119205,2:0.800544);
   tree rep.9790 = ((3:0.807537,((11:0.469547,(7:0.820680,(10:0.370646,(8:0.367320,9:0.131989):0.072956):0.079875):0.056412):0.127334,(4:0.263729,(5:0.705106,6:0.363300):0.017701):0.289033):0.094819):0.285353,(1:0.706258,12:1.048832):0.119205,2:0.800544);
   tree rep.9800 = ((3:0.807537,((11:0.469547,(7:0.820680,(10:0.312048,(8:0.396797,9:0.131989):0.085619):0.079875):0.056412):0.127334,(4:0.263729,(5:0.705106,6:0.363300):0.017701):0.289033):0.094819):0.285353,(1:0.706258,12:1.048832):0.119205,2:0.800544);
   tree rep.9810 = ((3:0.807537,((11:0.469547,(7:0.820680,(10:0.312048,(8:0.396797,9:0.131989):0.085619):0.079875):0.056412):0.127334,(4:0.263729,(5:0.705106,6:0.363300):0.017701):0.289033):0.094819):0.285353,(1:0.706258,12:1.048832):0.119205,2:0.800544);
   tree rep.9820 = ((3:0.807537,((11:0.469547,(7:0.820680,(10:0.312048,(8:0.396797,9:0.131989):0.085619):0.079875):0.056412):0.127334,(4:0.263729,(5:0.705106,6:0.363300):0.017701):0.289033):0.094819):0.285353,(1:0.706258,12:1.048832):0.119205,2:0.800544);
   tree rep.9830 = ((1:0.467183,12:1.108325):0.170946,((((10:0.341725,(8:0.345536,9:0.129720):0.131266):0.115608,7:0.991574):0.056922,11:0.426521):0.148008,((6:0.445889,4:0.384242):0.093024,(3:0.893913,5:0.564654):0.158407):0.147044):0.344661,2:0.763121);
   tree rep.9840 = ((3:0.807537,((11:0.469547,(7:0.820680,(10:0.359490,(8:0.396797,9:0.128092):0.101577):0.079875):0.056412):0.127334,(4:0.263729,(5:0.705106,6:0.363300):0.017701):0.289033):0.094819):0.285353,(1:0.706258,12:1.048832):0.119205,2:0.800544);
   tree rep.9850 = ((3:0.807537,((11:0.469547,(7:0.820680,(10:0.359490,(8:0.396797,9:0.128092):0.101577):0.079875):0.056412):0.127334,(4:0.263729,(5:0.705106,6:0.363300):0.017701):0.289033):0.094819):0.285353,(1:0.706258,12:1.048832):0.119205,2:0.800544);
   tree rep.9860 = ((1:0.467183,12:1.166142):0.205486,((((10:0.341725,(8:0.345536,9:0.103664):0.125637):0.096387,7:0.991574):0.083460,11:0.426521):0.154776,((6:0.445889,4:0.266271):0.145716,(3:0.903870,5:0.564654):0.192735):0.079705):0.344661,2:0.786122);
   tree rep.9870 = ((3:0.807537,((11:0.469547,(7:0.820680,(10:0.359490,(8:0.396797,9:0.128092):0.101577):0.079875):0.056412):0.127334,(4:0.263729,(5:0.705106,6:0.363300):0.017701):0.289033):0.094819):0.285353,(1:0.781972,12:1.048832):0.100107,2:0.855452);
   tree rep.9880 = ((1:0.467183,12:1.166142):0.205486,((((10:0.341725,(8:0.345536,9:0.103664):0.125637):0.108442,7:0.991574):0.069652,11:0.426521):0.153267,((6:0.445889,4:0.266271):0.145716,(3:0.903870,5:0.564654):0.192735):0.079705):0.344661,2:0.786122);
   tree rep.9890 = ((3:0.807537,((11:0.469547,(7:0.820680,(10:0.295569,(8:0.396797,9:0.111482):0.082732):0.077865):0.054990):0.231166,(4:0.263729,(5:0.705106,6:0.363300):0.017701):0.174701):0.094819):0.285353,(1:0.698768,12:1.048832):0.063640,2:0.944957);
   tree rep.9900 = ((3:0.807537,((11:0.469547,(7:0.973932,(10:0.427681,(8:0.396797,9:0.111482):0.082732):0.086628):0.054990):0.231166,(4:0.387204,(5:0.762086,6:0.363300):0.026690):0.174701):0.094819):0.285353,(1:0.698768,12:1.048832):0.063640,2:0.944957);
   tree rep.9910 = ((1:0.467183,12:1.166142):0.205486,((((10:0.341725,(8:0.345536,9:0.103664):0.125637):0.108442,7:0.991574):0.069652,11:0.426521):0.111547,((6:0.445889,4:0.266271):0.156715,(3:0.903870,5:0.564654):0.192735):0.139010):0.344661,2:0.786122);
   tree rep.9920 = ((1:0.467183,12:1.166142):0.205486,((((10:0.344067,(8:0.345536,9:0.080777):0.105478):0.108442,7:0.991574):0.069652,11:0.426521):0.111547,((6:0.445889,4:0.266271):0.156715,(3:0.903870,5:0.564654):0.192735):0.139010):0.344661,2:0.786122);
   tree rep.9930 = ((1:0.467183,12:1.166142):0.205486,((((10:0.396506,(8:0.345536,9:0.088493):0.095978):0.108442,7:0.991574):0.069652,11:0.426521):0.111547,((6:0.445889,4:0.266271):0.156715,(3:0.903870,5:0.564654):0.192735):0.139010):0.344661,2:0.786122);
   tree rep.9940 = ((3:0.807537,((11:0.469547,(7:0.973932,(10:0.427681,(8:0.396797,9:0.111482):0.082732):0.086628):0.054990):0.231166,(4:0.287780,(5:0.762086,6:0.486191):0.018871):0.174701):0.094819):0.285353,(1:0.698768,12:1.048832):0.063640,2:0.944957);
   tree rep.9950 = ((1:0.467183,12:1.166142):0.205486,((((10:0.396506,(8:0.345536,9:0.088493):0.095978):0.109214,7:0.991574):0.044094,11:0.455610):0.111547,((6:0.445889,4:0.266271):0.156715,(3:0.903870,5:0.564654):0.192735):0.139010):0.344661,2:0.786122);
   tree rep.9960 = (((4:0.237750,(5:0.836707,6:0.411160):0.062417):0.209791,((7:0.943609,(((9:0.115235,8:0.275886):0.180855,10:0.348869):0.078412,11:0.566585):0.043797):0.166229,3:0.903348):0.060411):0.306776,(12:1.087724,1:0.554407):0.286199,2:0.737332);
   tree rep.9970 = ((((7:0.943609,((9:0.178243,8:0.275886):0.135087,10:0.348869):0.082978):0.055258,11:0.566585):0.170183,((4:0.242457,(5:0.836707,6:0.411160):0.062417):0.131342,3:0.919356):0.090756):0.208095,(12:1.087724,1:0.554407):0.286199,2:0.737332);
   tree rep.9980 = ((3:0.807537,((11:0.469547,(7:0.973932,(10:0.427681,(8:0.396797,9:0.111482):0.082732):0.086628):0.054990):0.231166,(4:0.287780,(5:0.762086,6:0.486191):0.018297):0.143360):0.117960):0.285353,(1:0.698768,12:1.048832):0.063640,2:0.944957);
   tree rep.9990 = ((((7:0.943609,((9:0.178243,8:0.275886):0.135087,10:0.348869):0.082978):0.055258,11:0.566585):0.170183,((4:0.357905,(5:0.836707,6:0.387756):0.073703):0.131342,3:0.919356):0.090756):0.208095,(12:1.087724,1:0.554407):0.286199,2:0.737332);
   tree rep.10000 = (((((6:0.387756,4:0.357905):0.064023,5:0.836707):0.186006,((7:0.943609,((9:0.178243,8:0.275886):0.135087,10:0.348869):0.082978):0.055258,11:0.566585):0.159523):0.070230,3:0.919356):0.208095,(12:1.087724,1:0.554407):0.286199,2:0.737332);
end;
