# Supplementary material for: Emergence, development and diversification of the TGF-β signalling pathway within the animal kingdom
Source: BMC Evol Biol. 2009 Feb 3;9:28. doi: 10.1186/1471-2148-9-28 (PMC2657120; doi:10.1186/1471-2148-9-28)
Supplement: Additional file 5 — Sequences. All sequences and alignments are provided in the supplementary archive. [file 1471-2148-9-28-S5.zip › sequences/figure2/dafsma_dm_nvI_aa_rmgap40.nex.con]

#NEXUS

[ID: 1400875942]
begin trees;
   [Note: This tree contains information on the topology, 
          branch lengths (if present), and the probability
          of the partition indicated by the branch.]
   tree con_50_majrule = (EDO39628:0.760113,(daf-14:0.818157,(((Medea:0.262477,sma-4:0.433351)0.90:0.102219,daf-3:0.716065)0.93:0.200978,(daf-8:0.890200,(((dSMAD2:0.327649,Mad:0.115745)0.99:0.105227,sma-2:0.339567)0.99:0.110037,sma-3:0.491612)0.71:0.086585)1.00:0.140257)0.73:0.128344)0.99:0.262606,(Dad:0.646193,tag-68:1.007904)0.93:0.232214);

   [Note: This tree contains information only on the topology
          and branch lengths (mean of the posterior probability density).]
   tree con_50_majrule = (EDO39628:0.760113,(daf-14:0.818157,(((Medea:0.262477,sma-4:0.433351):0.102219,daf-3:0.716065):0.200978,(daf-8:0.890200,(((dSMAD2:0.327649,Mad:0.115745):0.105227,sma-2:0.339567):0.110037,sma-3:0.491612):0.086585):0.140257):0.128344):0.262606,(Dad:0.646193,tag-68:1.007904):0.232214);
end;
