# Supplementary material for: Emergence, development and diversification of the TGF-β signalling pathway within the animal kingdom
Source: BMC Evol Biol. 2009 Feb 3;9:28. doi: 10.1186/1471-2148-9-28 (PMC2657120; doi:10.1186/1471-2148-9-28)
Supplement: Additional file 5 — Sequences. All sequences and alignments are provided in the supplementary archive. [file 1471-2148-9-28-S5.zip › sequences/figure2/MB_session_log]

MrBayes > execute dafsma_dm_nvI_aa_rmgap40.nex

      Matrix has 12 taxa and 357 characters
      Data is Protein
      Missing data coded as -
      Setting default partition (does not divide up characters).
      Taxon  1 -> Dad
      Taxon  2 -> EDO39628
      Taxon  3 -> daf-14
      Taxon  4 -> Medea
      Taxon  5 -> daf-3
      Taxon  6 -> sma-4
      Taxon  7 -> daf-8
      Taxon  8 -> dSMAD2
      Taxon  9 -> Mad
      Taxon 10 -> sma-2
      Taxon 11 -> sma-3
      Taxon 12 -> tag-68

data = dafsma_dm_nvI_aa_rmgap40.nex

outgroup EDO39628 (Nv I-Smad)

MrBayes > showmodel

   Model settings:

         Datatype  = Protein
         Aamodel   = Mixture of models with fixed rate matrices
         Covarion  = No
         # States  = 20
                     State frequencies come from the mixture of models
         Rates     = Equal

   Active parameters:

      Parameters
      ------------------
      Statefreq        1
      Topology         2
      Brlens           3
      Aamodel          4
      ------------------

      1 --  Parameter  = Statefreq
            Prior      = Fixed (from mixture of models)
      2 --  Parameter  = Topology
            Prior      = All topologies equally probable a priori
      3 --  Parameter  = Brlens
            Prior      = Branch lengths are Unconstrained:Exponential(10.0)
      4 --  Parameter  = Aamodel
            Prior      = Poisson, Jones, Dayhoff, Mtrev, Mtmam, Wag, Rtrev,
                         Cprev, Vt, and Blosum models have equal prior probability


MrBayes > help lset

   Model settings for partition 1:

   Parameter    Options                               Current Setting
   ------------------------------------------------------------------
   Nucmodel     4by4/Doublet/Codon                    4by4
   Nst          1/2/6                                 1
   Code         Universal/Vertmt/Mycoplasma/
                Yeast/Ciliates/Metmt                  Universal
   Ploidy       Haploid/Diploid                       Diploid
   Rates        Equal/Gamma/Propinv/Invgamma/Adgamma  Equal
   Ngammacat    <number>                              4
   Nbetacat     <number>                              5
   Omegavar     Equal/Ny98/M3                         Equal
   Covarion     No/Yes                                No
   Coding       All/Variable/Noabsencesites/
                Nopresencesites                       All
   Parsmodel    No/Yes                                No
   ------------------------------------------------------------------


MrBayes > mcmc ngen = 10000 samplefreq = 10


   Average standard deviation of split frequencies: 0.008217

   Continue with analysis? (yes/no): no

   Analysis completed in 176 seconds
   Analysis used 175.52 seconds of CPU time
   Likelihood of best state for "cold" chain of run 1 was -8263.10
   Likelihood of best state for "cold" chain of run 2 was -8263.14
   Acceptance rates for the moves in the "cold" chain of run 1:
      With prob.  Chain accepted changes to
         8.65 %   param. 2 (topology and branch lengths) with extending TBR
        16.16 %   param. 2 (topology and branch lengths) with LOCAL
         0.00 %   param. 4 (amino acid model) randomly
   Acceptance rates for the moves in the "cold" chain of run 2:
      With prob.  Chain accepted changes to
         9.10 %   param. 2 (topology and branch lengths) with extending TBR
        15.97 %   param. 2 (topology and branch lengths) with LOCAL
         0.20 %   param. 4 (amino acid model) randomly

   Chain swap information for run 1:

              1     2     3     4
        --------------------------
      1 |        0.62  0.38  0.19
      2 |  1665        0.69  0.42
      3 |  1736  1652        0.69
      4 |  1640  1681  1626

   Chain swap information for run 2:

              1     2     3     4
        --------------------------
      1 |        0.58  0.35  0.18
      2 |  1678        0.68  0.41
      3 |  1647  1638        0.66
      4 |  1622  1697  1718

   Upper diagonal: Proportion of successful state exchanges between chains
   Lower diagonal: Number of attempted state exchanges between chains

   Chain information:

     ID -- Heat
    -----------
      1 -- 1.00  (cold chain)
      2 -- 0.83
      3 -- 0.71
      4 -- 0.62

   Heat = 1 / (1 + T * (ID - 1))
      (where T = 0.20 is the temperature and ID is the chain number)


MrBayes > sump printtofile=yes burnin = 250

   Amino acid model probabilities:

              Posterior     Standard
   Model     Probability    Deviation
   ----------------------------------
   Poisson      0.000       0.000000
   Jones        0.000       0.000000
   Dayhoff      0.000       0.000000
   Mtrev        0.000       0.000000
   Mtmam        0.000       0.000000
   Wag          0.000       0.000000
   Rtrev        0.000       0.000000
   Cprev        0.000       0.000000
   Vt           0.000       0.000000
   Blosum       1.000       0.000000
   ----------------------------------


MrBayes > sumt burnin = 250

   Setting sumt burnin to 250
   Summarizing trees in files "dafsma_dm_nvI_aa_rmgap40.nex.run1.t" and 
"dafsma_dm_nvI_aa_rmgap40.nex.run2.t"
   UNIX line termination
   Examining first file ...
   Found one tree block in file "dafsma_dm_nvI_aa_rmgap40.nex.run1.t" with 1001 
trees in last block
   Expecting the same number of trees in the last tree block of all files

   Tree reading status:

   0      10      20      30      40      50      60      70      80      90     100
   v-------v-------v-------v-------v-------v-------v-------v-------v-------v-------v
   *********************************************************************************

   Read a total of 2002 trees in 2 files (sampling 1502 of them)
      (Each file contained 1001 trees of which 751 were sampled)

   File "dafsma_dm_nvI_aa_rmgap40.nex.parts" already exists
   Overwrite information in this file (yes/no): y
   Overwriting file "dafsma_dm_nvI_aa_rmgap40.nex.parts"

   File "dafsma_dm_nvI_aa_rmgap40.nex.con" already exists
   Overwrite information in this file (yes/no): y
   Overwriting file "dafsma_dm_nvI_aa_rmgap40.nex.con"

   File "dafsma_dm_nvI_aa_rmgap40.nex.trprobs" already exists
   Overwrite information in this file (yes/no): y
   Overwriting file "dafsma_dm_nvI_aa_rmgap40.nex.trprobs"

   General explanation:

   A taxon bibartition is specified by removing a branch, thereby dividing the
   species into those to the left and those to the right of the branch. Here,
   taxa to one side of the removed branch are denoted "." and those to the
   other side are denoted "*". The output includes the bipartition number
   (ID; sorted from highest to lowest probability), bipartition (e.g., ...**..),
   number of times the bipartition was observed (#obs), the posterior probabil-
   ity of the bipartition, and, if branch lengths were recorded on the trees in
   the file, the average (Mean(v)) and variance (Var(v)) of the lengths. Each
   "." or "*" in the bipartition represents a taxon that is to the left or
   right of the removed branch. A list of the taxa in the bipartition is given
   before the list of bipartitions. If you summarize several independent analy-
   ses, convergence diagnostics are presented for both the posterior probabil-
   ities of bipartitions (bipartition or split frequencies) and branch lengths
   (if recorded on the trees in the files). In the former case, the diagnostic is
   the standard deviation of the partition frequencies (Stdev(s)), in the second
   case it is the potential scale reduction factor (PSRF) of Gelman and Rubin
   (1992). Stdev(s) is expected to approach 0 and PSRF is expected to approach 1
   as runs converge onto the posterior probability distribution. Note that these
   values may be unreliable if the partition is not present in all runs (the
   last column indicates the number of runs that sampled the partition if more
   than one run is summarized). The PSRF is also sensitive to small sample
   sizes and it should only be considered a rough guide to convergence since
   some of the assumptions allowing one to interpret it as a true potential
   scale reduction factor are violated in the phylogenetic context.

   List of taxa in bipartitions:

      1 -- Dad
      2 -- EDO39628
      3 -- daf-14
      4 -- Medea
      5 -- daf-3
      6 -- sma-4
      7 -- daf-8
      8 -- dSMAD2
      9 -- Mad
     10 -- sma-2
     11 -- sma-3
     12 -- tag-68

   Summary statistics for taxon bipartitions:

   ID -- Partition     #obs   Probab.  Stdev(s)   Mean(v)   Var(v)    PSRF  Nruns
   ------------------------------------------------------------------------------
    1 -- .........*..  1502  1.000000  0.000000  0.339567  0.001544  1.012    2
    2 -- ..........*.  1502  1.000000  0.000000  0.491612  0.002752  1.006    2
    3 -- ........*...  1502  1.000000  0.000000  0.115745  0.000573  1.002    2
    4 -- .......*....  1502  1.000000  0.000000  0.327649  0.001363  0.999    2
    5 -- ..*.........  1502  1.000000  0.000000  0.818157  0.013230  1.017    2
    6 -- ......*.....  1502  1.000000  0.000000  0.890200  0.005509  1.002    2
    7 -- .*..........  1502  1.000000  0.000000  0.760113  0.008797  1.009    2
    8 -- ...*........  1502  1.000000  0.000000  0.262477  0.001768  0.999    2
    9 -- .***********  1502  1.000000  0.000000  0.646193  0.009486  1.005    2
   10 -- .....*......  1502  1.000000  0.000000  0.433351  0.002519  1.004    2
   11 -- ....*.......  1502  1.000000  0.000000  0.716065  0.005762  0.999    2
   12 -- ...........*  1502  1.000000  0.000000  1.007904  0.014233  1.001    2
   13 -- ......*****.  1501  0.999334  0.000942  0.140257  0.001955  1.005    2
   14 -- ..*********.  1492  0.993342  0.009416  0.262606  0.006826  0.999    2
   15 -- .......***..  1486  0.989348  0.015065  0.110037  0.001071  1.000    2
   16 -- .......**...  1486  0.989348  0.015065  0.105227  0.000747  1.013    2
   17 -- .**********.  1400  0.932091  0.001883  0.232214  0.006914  1.003    2
   18 -- ...***......  1399  0.931425  0.008474  0.200978  0.002637  1.000    2
   19 -- ...*.*......  1353  0.900799  0.002825  0.102219  0.001800  1.020    2
   20 -- ...********.  1102  0.733688  0.013182  0.128344  0.004383  1.008    2
   21 -- .......****.  1059  0.705060  0.000942  0.086585  0.001432  1.014    2
   22 -- ......****..   418  0.278296  0.003766  0.072198  0.001109  1.019    2
   23 -- ..****......   312  0.207723  0.018831  0.083487  0.003395  1.002    2
   24 -- ..*.*.......   103  0.068575  0.008474  0.168984  0.001872  1.073    2
   25 -- ..*...*****.    88  0.058589  0.032013  0.052005  0.001390  1.016    2
   26 -- ....**......    83  0.055260  0.006591  0.034278  0.000577  1.033    2
   27 -- ..**********    78  0.051931  0.001883  0.088486  0.004701  1.123    2
   ------------------------------------------------------------------------------


   Clade credibility values:

   /------------------------------------------------------------------ EDO39628 (2)
   |
   |        /--------------------------------------------------------- daf-14 (3)
   |        |
   |        |                                               /--------- Medea (4)
   |        |                                     /----90---+
   |        |                                     |         \--------- sma-4 (6)
   |---99---+         /-------------93------------+
   |        |         |                           \------------------- daf-3 (5)
   |        |         |
   |        |         |        /-------------------------------------- daf-8 (7)
   +        \----73---+        |
   |                  |        |                            /--------- dSMAD2 (8)
   |                  |        |                  /----99---+
   |                  \---100--+                  |         \--------- Mad (9)
   |                           |         /---99---+
   |                           |         |        \------------------- sma-2 (10)
   |                           \----71---+
   |                                     \---------------------------- sma-3 (11)
   |
   |                                                        /--------- Dad (1)
   \---------------------------93---------------------------+
                                                            \--------- tag-68 (12)


   Phylogram:

   /------------------------------------- EDO39628 (2)
   |
   |            /--------------------------------------- daf-14 (3)
   |            |
   |            |                    /------------ Medea (4)
   |            |               /----+
   |            |               |    \--------------------- sma-4 (6)
   |------------+     /---------+
   |            |     |         \---------------------------------- daf-3 (5)
   |            |     |
   |            |     |      /------------------------------------------- daf-8 (7)
   +            \-----+      |
   |                  |      |             /---------------- dSMAD2 (8)
   |                  |      |        /----+
   |                  \------+        |    \------ Mad (9)
   |                         |   /----+
   |                         |   |    \----------------- sma-2 (10)
   |                         \---+
   |                             \------------------------ sma-3 (11)
   |
   |          /-------------------------------- Dad (1)
   \----------+
              \------------------------------------------------- tag-68 (12)

   |---------| 0.200 expected changes per site

   Calculating tree probabilities...

   Credible sets of trees (45 trees sampled):
      50 % credible set contains 2 trees
      90 % credible set contains 12 trees
      95 % credible set contains 18 trees
      99 % credible set contains 34 trees
