# Supplementary material for: Emergence, development and diversification of the TGF-β signalling pathway within the animal kingdom
Source: BMC Evol Biol. 2009 Feb 3;9:28. doi: 10.1186/1471-2148-9-28 (PMC2657120; doi:10.1186/1471-2148-9-28)
Supplement: Additional file 5 — Sequences. All sequences and alignments are provided in the supplementary archive. [file 1471-2148-9-28-S5.zip › sequences/figure2/dafsma_dm_nvI_aa_rmgap40.nex]

#NEXUS


BEGIN DATA;
 DIMENSIONS NTAX=12 NCHAR=357;
 FORMAT DATATYPE=PROTEIN INTERLEAVE MISSING=-;
[Name: Dad              Len:   357  Check:    0]
[Name: EDO39628         Len:   357  Check:    0]
[Name: daf-14           Len:   357  Check:    0]
[Name: Medea            Len:   357  Check:    0]
[Name: daf-3            Len:   357  Check:    0]
[Name: sma-4            Len:   357  Check:    0]
[Name: daf-8            Len:   357  Check:    0]
[Name: dSMAD2           Len:   357  Check:    0]
[Name: Mad              Len:   357  Check:    0]
[Name: sma-2            Len:   357  Check:    0]
[Name: sma-3            Len:   357  Check:    0]
[Name: tag-68           Len:   357  Check:    0]

MATRIX
Dad                  -QTRAA-----QAQNGKR-- -FREDFEALMKQLKRK--QR NELLLAVKSRAPTYLQCILI PCK-------TQTVWEPHVT ASRLFFWRELWNAKELKRLP
EDO39628             -------------------- --KTTTHSILRRLRDT--EL GLLLKALESRGGDVSSCVYF PYGEKVCKRVVHE---PHVV LYRTFREPNVQSSNELKPLA
daf-14               -L------------------ -------------------- -------------------- -------------------- --------------------
Medea                MDALSVHSLMCHRQGGESEG FAKRAIESLVKKLKEKRDEL DSLITAITTNGAHPSKCVTI QRTLDGRLQVAGRKGFPHVI YARIWRWPDLH-KNELKHVK
daf-3                MDPNKVEYLMYLVKNNIDRE FDQKACESLVKKLKDKKNDL QNLIDVVLSKGTKYTGCITI PRTLDGRLQVHGRKGFPHVV YGKLWRFNEMT-KNETRHVD
sma-4                MNSQQSHVLQCYQQGGEDSD FVRKAIESLVKKLKDKRIEL DALITAVTSNGKQPTGCVTI QRSLDGRLQVAGRKGVPHVV YARIWRWPKVS-KNELVKLV
daf-8                MD-QKVLEETIITEGDG--- WALK-VTRLLSRVAKKHQCF EAFYDAVIKGDPKTRCCPAH NEKLIGNF------GRAIMC VLRAFRFPVIRYESQVKSIL
dSMAD2               M-PQVVKRLLALKKGNEDNS WSEKAVKNLVKKIK-KNSQL EELERAISTQNCQ-TRCVTV PRSKPAPAGEHLRKGLPHVI YCRLWRWPDLQSQNELKPLD
Mad                  MGSPAVKKLLGWKQGDEEEK WAEKAVDSLVKKLKKRKGAI EELERALSCPG-QPSKCVTI PRSLDGRLQVSHRKGLPHVI YCRVWRWPDLQSHHELKPLE
sma-2                M-GKKITERLKWKQGDEDEN WAKKAIDNLMKKLKHNKQAL ENLEFALRCQGQQKTECVTI PRSLDGRLQISHRKALPHVI YCRVYRWPDLQSHHELKAIE
sma-3                MNGPAVKKLLGWKIGEDEEK WCEKAVEALVKKLKKKNNGC GTLLECVLANPCTNSRCITI AKSLDGRLQVSHKKGLPHVI YCRVWRWPDISSPHELRSID
tag-68               --------RHVRGFDAEDVE VIRKAVES------------ --------DGDPPDEDSGLI P-------QIDRPMSMPYL- CCKLWRWKDLQALHRLEALP

Dad                  TCPAARDCI---MCCNPLHW FRILHQET------------ ---------NIKPALYESVT DKINSQVWCQIAYWEMAHRV GEFFHAKAVNIYTDGIVASE
EDO39628             ICSRR-DSTGKRVCINPHHY SEIIQIKC------------ ----NKGCL----------- --EWPSAWCVVAYWELNECI GPFYHGHQDVINIYET----
daf-14               -------------------- -------------------- ---------VVVRPTGNEMD PPKEEKPWCTIFYYELTVRL GKAFEAKVPTITIDGATGAS
Medea                YCAFAFDLKCDSVCVNPYHY ERVVSPGIPPMNPPPPQQGN GVGVAQQNGQQQQQQPRLLR -P--PEYWCSIAYFELDTQV GETFKVPKPNVIIDGYVDPS
daf-3                HCKHAFEMKSDMVCVNPYHY EIVIGTMIPPMNQPMPQQAT FAQMFHQNHLRTSESVTFSE GEDLNEKWGTIVYYEKNLQI GEK---KRGNFHVDGGFICS
sma-4                QCQTSSD-HPDNICINPYHY ERVVSNRI------------ --NT-----ISIPIDLNQIV -TQLLDNWCSIIYYELDTPI GETFKVSHGKVIVDGGMDPH
daf-8                TCRHAFNSHSRNVCLNPYHY RWVELPCQPPIIDEPPIRDD WNQVAAENGGDSRQAGIYEV EYEESPSWLKLIYYEEGTMI GEKADVEGHHCLIDGFTASR
dSMAD2               HCEYAFHLRKEEICINPYHY KKIELSILPKSLPTPPDSPL DNQISASLSSRTPPADAAPV MYHEPAFWCSISYYELNTRV GETFHASQPSITVDGFTDPS
Mad                  LCQYPFSAKQKEVCINPYHY KRVESP-VPPVLEFAPGHSM LQSMSHSLSLDAQMGDVAQV SYSEPAFWASIAYYELNCRV GEVFHCNNNSVIVDGFTNPS
sma-2                DCRFCYESGQKDICINPYHY KRVHATGVPPVLEKPPQEAK FQRMANQFH------PTCLV PFWEEQFWATVSYYELNTRV GEQVKVSSTTITIDGFTDPC
sma-3                TCSYPYESSSKTICINPYHY QRLSR---PQGLSPQPISWQ SSSSGEQVH----------- PFRHPKSWAQITYFELNSRV GEVFKLVNLSITVDGYTNPS
tag-68               WCRFGRVTINNASCCNPYHY ALWIRPETPILAPPSVPNPD DS------------------ --ESNRSWAKMTRYERKEQI GDTVWLHGPFAAVGVLSKSV

Dad                  -VDSMCLRDLTPAGNHSVVP KARHTVGLGVTLSLENGDVW IYNRGNTTIFVDSPTLSE-- --NLDRVCKVMP-YCLKAFE TNRA--ELLSMRDHGHHPMG
EDO39628             -KGFCLAGLDRNQNVSDGTK RARNHVGFGLQLSREEDGIW IYNRSEYAVFANGTTFPYTP SAQNITVTKVPP-FSLKIYD YNH-----SPATCRTFEGPQ
daf-14               DECRMSLTSQPS-SRNSKSS QIRNTVGAGIQLAYENGELW LTVLTDQIVFVQCPFLNQTL NK-LKYVFRLQNGKRMKIFD KEQFEQEKTLALGPLTEADE
Medea                GGNRFCLGALSNVHRTEQSE RARLHIGKGVQLDLRGGDVW LRCLSDNSVFVQSYYLDREA GRPGDAVHKIYPAACIKVFD LRQCHQQMHSLATNAQAGVD
daf-3                -ENRYSLGLEPNPIREPVAF KVRKAIVDGIRFSYKKGSVW LQNRMKYPVFVTSGYLDEQS GGKKDKVHKVYGCASIKTFG FNVSKQIIRDALLSKQMTTD
sma-4                GEGRLCLGALSNVHRTEASE KARIHIGRGVELTAHAGNIS I--TSNCKIFVRSGYLDYTH GSYSSKAHRFTPESSFTVFD IRWAYMQMLRRSRSSNEGVD
daf-8                TRSRFSLGWYNNPNRSPQTA EVRGLIGKGVRFYLLAGEVY VENLCNIPVFVQSIGANMKN GFQLNTVSKLPPTGTMKVFD MRLFSKQLRTAAEKTYQDVY
dSMAD2               NSERFCLGLLSNVNRNEVVE QTRRHIGKGVRLYYIGGEVF AECLSDSSIFVQSPNCNQRY GWHPATVCKIPPGCNLKIFN NQEFAALLSQSVSQGFEAVY
Mad                  NSDRCCLGQLSNVNRNSTIE NTRRHIGKGVHLYYVTGEVY AECLSDSAIFVQSRNCNYHH GFHPSTVCKIPPGCSLKIFN NQEFAQLLSQSVNNGFEAVY
sma-2                IGSKISLGLFSNVNRNATIE NTRRHIGNGVKLTYVRGSLF AQCESDSAIFVQSSNCNYIN GFHSTTVVKIANKCSLKIFD MEIFRQLLEDCSRRGFDASF
sma-3                NNTRICLGQLTNVNRNGTIE NTRMHIGKGIQLDNKEMHIM ITNNSDMPVFVQSKNTNLMM NMPLVKVCRIPPHSQLCVFE FNLFFQMLEQSCNDS-DGLN
tag-68               HEC-----SPWDLKNSFALI RQADPIG-----STNPEDVW LYNSGTRPLFLSMT----PN VSTKDTLRRLSP-YCIRVHR GEV-----------------

Dad                  PVDY-FSIKISFGKGWGRDY KRQDIMGCPCWLEVHFSHLR -----------------
EDO39628             SWKVPESVRISFAKGWGNSY RRPVVTSCPCWLEIHFTVSR -----------------
daf-14               RMRIFSNIRVSFCKGFGETY SRLKVVNLPCWIEIILHEPA DEYDTVFRINNERPEIG
Medea                DLRRLCILRLSFVKGWGPDY PRQSIKETPCWIEVHLHRAL QLLDEVLHAMP-IDGRA
daf-3                SLAKYCCVRVSFCKGFGEAY ERPSIHDCPVWIELKINIAY DFMDSICQYITNCFELG
sma-4                RMRRFCTIAISFVKAWGDVY QRKTIKETPCWIEVTLHRPL QILDQLLKNS-SQ----
daf-8                CLSRMCTVRVSFCKGWGEHY RRSTVLRSPVWFQAHLNNPM HWVDSVLTCMGAPPRCS
dSMAD2               QLTRMCTIRMSFVKGWGAEY RRQTVTSTPCWIELHLNGPL QWLDRVLTQMGSPRLCS
Mad                  ELTKMCTIRMSFVKGWGAEY HRQDVTSTPCWIEIHLHGPL QWLDKVLTQMGSPHNIS
sma-2                DLQKMTFIRMSFVKGWGAEY QRQDVTSTPCWIEIHLHAPL AWLDRVLSTMGPTPRIS
sma-3                ELSKHCFIRISFVKGWGEDY PRQDVTSTPCWLELRLNVPL AYIDQKMKQTPRTNLNS
tag-68               ----QQNLVISVGKGWGPNY SRLYLTDIPCRYEVSFAX-- -----------------


;
END;
