# Supplementary material for: Emergence, development and diversification of the TGF-β signalling pathway within the animal kingdom
Source: BMC Evol Biol. 2009 Feb 3;9:28. doi: 10.1186/1471-2148-9-28 (PMC2657120; doi:10.1186/1471-2148-9-28)
Supplement: Additional file 5 — Sequences. All sequences and alignments are provided in the supplementary archive. [file 1471-2148-9-28-S5.zip › sequences/figure2/TreePuzzle_topology_confirms/dafsma_dm_nvI_aa_rmgap40.nex.phylip]

 12 357
Dad          -QTRAA---- -QAQNGKR-- -FREDFEALM KQLKRK--QR NELLLAVKSR
EDO39628     ---------- ---------- --KTTTHSIL RRLRDT--EL GLLLKALESR
daf-14       -L-------- ---------- ---------- ---------- ----------
Medea        MDALSVHSLM CHRQGGESEG FAKRAIESLV KKLKEKRDEL DSLITAITTN
daf-3        MDPNKVEYLM YLVKNNIDRE FDQKACESLV KKLKDKKNDL QNLIDVVLSK
sma-4        MNSQQSHVLQ CYQQGGEDSD FVRKAIESLV KKLKDKRIEL DALITAVTSN
daf-8        MD-QKVLEET IITEGDG--- WALK-VTRLL SRVAKKHQCF EAFYDAVIKG
dSMAD2       M-PQVVKRLL ALKKGNEDNS WSEKAVKNLV KKIK-KNSQL EELERAISTQ
Mad          MGSPAVKKLL GWKQGDEEEK WAEKAVDSLV KKLKKRKGAI EELERALSCP
sma-2        M-GKKITERL KWKQGDEDEN WAKKAIDNLM KKLKHNKQAL ENLEFALRCQ
sma-3        MNGPAVKKLL GWKIGEDEEK WCEKAVEALV KKLKKKNNGC GTLLECVLAN
tag-68       --------RH VRGFDAEDVE VIRKAVES-- ---------- --------DG

             APTYLQCILI PCK------- TQTVWEPHVT ASRLFFWREL WNAKELKRLP
             GGDVSSCVYF PYGEKVCKRV VHE---PHVV LYRTFREPNV QSSNELKPLA
             ---------- ---------- ---------- ---------- ----------
             GAHPSKCVTI QRTLDGRLQV AGRKGFPHVI YARIWRWPDL H-KNELKHVK
             GTKYTGCITI PRTLDGRLQV HGRKGFPHVV YGKLWRFNEM T-KNETRHVD
             GKQPTGCVTI QRSLDGRLQV AGRKGVPHVV YARIWRWPKV S-KNELVKLV
             DPKTRCCPAH NEKLIGNF-- ----GRAIMC VLRAFRFPVI RYESQVKSIL
             NCQ-TRCVTV PRSKPAPAGE HLRKGLPHVI YCRLWRWPDL QSQNELKPLD
             G-QPSKCVTI PRSLDGRLQV SHRKGLPHVI YCRVWRWPDL QSHHELKPLE
             GQQKTECVTI PRSLDGRLQI SHRKALPHVI YCRVYRWPDL QSHHELKAIE
             PCTNSRCITI AKSLDGRLQV SHKKGLPHVI YCRVWRWPDI SSPHELRSID
             DPPDEDSGLI P-------QI DRPMSMPYL- CCKLWRWKDL QALHRLEALP

             TCPAARDCI- --MCCNPLHW FRILHQET-- ---------- ---------N
             ICSRR-DSTG KRVCINPHHY SEIIQIKC-- ---------- ----NKGCL-
             ---------- ---------- ---------- ---------- ---------V
             YCAFAFDLKC DSVCVNPYHY ERVVSPGIPP MNPPPPQQGN GVGVAQQNGQ
             HCKHAFEMKS DMVCVNPYHY EIVIGTMIPP MNQPMPQQAT FAQMFHQNHL
             QCQTSSD-HP DNICINPYHY ERVVSNRI-- ---------- --NT-----I
             TCRHAFNSHS RNVCLNPYHY RWVELPCQPP IIDEPPIRDD WNQVAAENGG
             HCEYAFHLRK EEICINPYHY KKIELSILPK SLPTPPDSPL DNQISASLSS
             LCQYPFSAKQ KEVCINPYHY KRVESP-VPP VLEFAPGHSM LQSMSHSLSL
             DCRFCYESGQ KDICINPYHY KRVHATGVPP VLEKPPQEAK FQRMANQFH-
             TCSYPYESSS KTICINPYHY QRLSR---PQ GLSPQPISWQ SSSSGEQVH-
             WCRFGRVTIN NASCCNPYHY ALWIRPETPI LAPPSVPNPD DS--------

             IKPALYESVT DKINSQVWCQ IAYWEMAHRV GEFFHAKAVN IYTDGIVASE
             ---------- --EWPSAWCV VAYWELNECI GPFYHGHQDV INIYET----
             VVRPTGNEMD PPKEEKPWCT IFYYELTVRL GKAFEAKVPT ITIDGATGAS
             QQQQQPRLLR -P--PEYWCS IAYFELDTQV GETFKVPKPN VIIDGYVDPS
             RTSESVTFSE GEDLNEKWGT IVYYEKNLQI GEK---KRGN FHVDGGFICS
             SIPIDLNQIV -TQLLDNWCS IIYYELDTPI GETFKVSHGK VIVDGGMDPH
             DSRQAGIYEV EYEESPSWLK LIYYEEGTMI GEKADVEGHH CLIDGFTASR
             RTPPADAAPV MYHEPAFWCS ISYYELNTRV GETFHASQPS ITVDGFTDPS
             DAQMGDVAQV SYSEPAFWAS IAYYELNCRV GEVFHCNNNS VIVDGFTNPS
             -----PTCLV PFWEEQFWAT VSYYELNTRV GEQVKVSSTT ITIDGFTDPC
             ---------- PFRHPKSWAQ ITYFELNSRV GEVFKLVNLS ITVDGYTNPS
             ---------- --ESNRSWAK MTRYERKEQI GDTVWLHGPF AAVGVLSKSV

             -VDSMCLRDL TPAGNHSVVP KARHTVGLGV TLSLENGDVW IYNRGNTTIF
             -KGFCLAGLD RNQNVSDGTK RARNHVGFGL QLSREEDGIW IYNRSEYAVF
             DECRMSLTSQ PS-SRNSKSS QIRNTVGAGI QLAYENGELW LTVLTDQIVF
             GGNRFCLGAL SNVHRTEQSE RARLHIGKGV QLDLRGGDVW LRCLSDNSVF
             -ENRYSLGLE PNPIREPVAF KVRKAIVDGI RFSYKKGSVW LQNRMKYPVF
             GEGRLCLGAL SNVHRTEASE KARIHIGRGV ELTAHAGNIS I--TSNCKIF
             TRSRFSLGWY NNPNRSPQTA EVRGLIGKGV RFYLLAGEVY VENLCNIPVF
             NSERFCLGLL SNVNRNEVVE QTRRHIGKGV RLYYIGGEVF AECLSDSSIF
             NSDRCCLGQL SNVNRNSTIE NTRRHIGKGV HLYYVTGEVY AECLSDSAIF
             IGSKISLGLF SNVNRNATIE NTRRHIGNGV KLTYVRGSLF AQCESDSAIF
             NNTRICLGQL TNVNRNGTIE NTRMHIGKGI QLDNKEMHIM ITNNSDMPVF
             HEC-----SP WDLKNSFALI RQADPIG--- --STNPEDVW LYNSGTRPLF

             VDSPTLSE-- --NLDRVCKV MP-YCLKAFE TNRA--ELLS MRDHGHHPMG
             ANGTTFPYTP SAQNITVTKV PP-FSLKIYD YNH-----SP ATCRTFEGPQ
             VQCPFLNQTL NK-LKYVFRL QNGKRMKIFD KEQFEQEKTL ALGPLTEADE
             VQSYYLDREA GRPGDAVHKI YPAACIKVFD LRQCHQQMHS LATNAQAGVD
             VTSGYLDEQS GGKKDKVHKV YGCASIKTFG FNVSKQIIRD ALLSKQMTTD
             VRSGYLDYTH GSYSSKAHRF TPESSFTVFD IRWAYMQMLR RSRSSNEGVD
             VQSIGANMKN GFQLNTVSKL PPTGTMKVFD MRLFSKQLRT AAEKTYQDVY
             VQSPNCNQRY GWHPATVCKI PPGCNLKIFN NQEFAALLSQ SVSQGFEAVY
             VQSRNCNYHH GFHPSTVCKI PPGCSLKIFN NQEFAQLLSQ SVNNGFEAVY
             VQSSNCNYIN GFHSTTVVKI ANKCSLKIFD MEIFRQLLED CSRRGFDASF
             VQSKNTNLMM NMPLVKVCRI PPHSQLCVFE FNLFFQMLEQ SCNDS-DGLN
             LSMT----PN VSTKDTLRRL SP-YCIRVHR GEV------- ----------

             PVDY-FSIKI SFGKGWGRDY KRQDIMGCPC WLEVHFSHLR ----------
             SWKVPESVRI SFAKGWGNSY RRPVVTSCPC WLEIHFTVSR ----------
             RMRIFSNIRV SFCKGFGETY SRLKVVNLPC WIEIILHEPA DEYDTVFRIN
             DLRRLCILRL SFVKGWGPDY PRQSIKETPC WIEVHLHRAL QLLDEVLHAM
             SLAKYCCVRV SFCKGFGEAY ERPSIHDCPV WIELKINIAY DFMDSICQYI
             RMRRFCTIAI SFVKAWGDVY QRKTIKETPC WIEVTLHRPL QILDQLLKNS
             CLSRMCTVRV SFCKGWGEHY RRSTVLRSPV WFQAHLNNPM HWVDSVLTCM
             QLTRMCTIRM SFVKGWGAEY RRQTVTSTPC WIELHLNGPL QWLDRVLTQM
             ELTKMCTIRM SFVKGWGAEY HRQDVTSTPC WIEIHLHGPL QWLDKVLTQM
             DLQKMTFIRM SFVKGWGAEY QRQDVTSTPC WIEIHLHAPL AWLDRVLSTM
             ELSKHCFIRI SFVKGWGEDY PRQDVTSTPC WLELRLNVPL AYIDQKMKQT
             ----QQNLVI SVGKGWGPNY SRLYLTDIPC RYEVSFAX-- ----------

             -------
             -------
             NERPEIG
             P-IDGRA
             TNCFELG
             -SQ----
             GAPPRCS
             GSPRLCS
             GSPHNIS
             GPTPRIS
             PRTNLNS
             -------
