# Supplementary material for: Emergence, development and diversification of the TGF-β signalling pathway within the animal kingdom
Source: BMC Evol Biol. 2009 Feb 3;9:28. doi: 10.1186/1471-2148-9-28 (PMC2657120; doi:10.1186/1471-2148-9-28)
Supplement: Additional file 5 — Sequences. All sequences and alignments are provided in the supplementary archive. [file 1471-2148-9-28-S5.zip › sequences/figure2/TreePuzzle_topology_confirms/dafsma_dm_nvI_aa_rmgap40.nex.phylip.puzzle]

TREE-PUZZLE 5.2

Input file name: dafsma_dm_nvI_aa_rmgap40.nex.phylip
Type of analysis: tree reconstruction
Parameter estimation: approximate (faster)
Parameter estimation uses: neighbor-joining tree (for substitution process and rate variation)

Standard errors (S.E.) are obtained by the curvature method.
The upper and lower bounds of an approximate 95% confidence interval
for parameter or branch length x are x-1.96*S.E. and x+1.96*S.E.


SEQUENCE ALIGNMENT

Input data: 12 sequences with 357 amino acid sites
Number of constant sites: 10 (= 2.8% of all sites)
Number of site patterns: 355
Number of constant site patterns: 9 (= 2.5% of all site patterns)


SUBSTITUTION PROCESS

Model of substitution: JTT (Jones et al. 1992)
Amino acid frequencies (estimated from data set):

 pi(A) =   4.8%
 pi(R) =   6.4%
 pi(N) =   5.0%
 pi(D) =   4.3%
 pi(C) =   3.7%
 pi(Q) =   4.5%
 pi(E) =   5.9%
 pi(G) =   6.0%
 pi(H) =   3.3%
 pi(I) =   5.6%
 pi(L) =   8.1%
 pi(K) =   6.1%
 pi(M) =   2.0%
 pi(F) =   3.7%
 pi(P) =   5.6%
 pi(S) =   7.1%
 pi(T) =   4.9%
 pi(W) =   2.2%
 pi(Y) =   3.5%
 pi(V) =   7.1%


AMBIGUOUS CHARACTERS IN THE SEQUENCE (SEQUENCES IN INPUT ORDER)

               gaps  wildcards        sum   % sequence
 Dad             68          0         68       19.05%   
 EDO39628        85          0         85       23.81%   
 daf-14         150          0        150       42.02%   
 Medea            5          0          5        1.40%   
 daf-3            5          0          5        1.40%   
 sma-4           29          0         29        8.12%   
 daf-8           11          0         11        3.08%   
 dSMAD2           3          0          3        0.84%   
 Mad              2          0          2        0.56%   
 sma-2            7          0          7        1.96%   
 sma-3           15          0         15        4.20%   
 tag-68         111          1        112       31.37%   
 -------------------------------------------------------
 Sum            491          1        492       11.48%   


The table above shows the amount of gaps ('-') and other 'wildcard'
characters ('X', '?', etc.) and their percentage of the 357 columns
in the alignment.
Sequences with more than 50% ambiguous characters are marked with a '!' and 
should be checked, whether they have sufficient overlap to other sequences.
Sequences with 100% ambiguous characters do not hold any phylogenetic
information and had to be discarded from the analysis.


SEQUENCE COMPOSITION (SEQUENCES IN INPUT ORDER)

              5% chi-square test  p-value
 Dad               passed          92.54%  
 EDO39628          passed          74.71%  
 daf-14            passed          65.56%  
 Medea             passed          19.44%  
 daf-3             passed          10.30%  
 sma-4             passed          70.81%  
 daf-8             passed          99.57%  
 dSMAD2            passed          95.81%  
 Mad               passed          84.55%  
 sma-2             passed          99.04%  
 sma-3             passed          44.24%  
 tag-68            passed          43.35%  

The chi-square tests compares the amino acid composition of each sequence
to the frequency distribution assumed in the maximum likelihood model.


IDENTICAL SEQUENCES

The sequences in each of the following groups are all identical. To speed
up computation please remove all but one of each group from the data set.

 All sequences are unique.


MAXIMUM LIKELIHOOD DISTANCES

Maximum likelihood distances are computed using the selected model of
substitution and rate heterogeneity.

  12
Dad         0.00000  1.70408  1.96613  1.71193  2.16894  1.87325  2.39613
            1.75219  1.77818  1.92662  1.73601  2.01185
EDO39628    1.70408  0.00000  2.04959  1.85027  2.11787  1.77609  2.39414
            1.65693  1.56662  1.66818  1.70239  2.16232
daf-14      1.96613  2.04959  0.00000  1.88108  2.00510  1.83500  2.09919
            1.65530  1.75450  1.63564  1.85679  2.44982
Medea       1.71193  1.85027  1.88108  0.00000  1.25268  0.75166  1.69060
            1.11346  1.01594  1.13891  1.18998  2.12371
daf-3       2.16894  2.11787  2.00510  1.25268  0.00000  1.42773  2.02727
            1.72370  1.71549  1.62244  1.72486  2.38808
sma-4       1.87325  1.77609  1.83500  0.75166  1.42773  0.00000  1.92018
            1.20229  1.11663  1.19720  1.24375  2.25568
daf-8       2.39613  2.39414  2.09919  1.69060  2.02727  1.92018  0.00000
            1.43725  1.46330  1.56273  1.84117  2.74876
dSMAD2      1.75219  1.65693  1.65530  1.11346  1.72370  1.20229  1.43725
            0.00000  0.46915  0.83207  1.03969  2.35831
Mad         1.77818  1.56662  1.75450  1.01594  1.71549  1.11663  1.46330
            0.46915  0.00000  0.57954  0.82382  2.22449
sma-2       1.92662  1.66818  1.63564  1.13891  1.62244  1.19720  1.56273
            0.83207  0.57954  0.00000  0.99484  2.17135
sma-3       1.73601  1.70239  1.85679  1.18998  1.72486  1.24375  1.84117
            1.03969  0.82382  0.99484  0.00000  2.19045
tag-68      2.01185  2.16232  2.44982  2.12371  2.38808  2.25568  2.74876
            2.35831  2.22449  2.17135  2.19045  0.00000

Average distance (over all possible pairs of sequences):  1.69275
                  minimum  : 0.46915,  maximum  : 2.74876
                  variance : 0.23532,  std.dev. : 0.48509


RATE HETEROGENEITY

Model of rate heterogeneity: uniform rate


QUARTET STATISTICS (SEQUENCES IN INPUT ORDER)


 name       | resolved        | partly resolved | unresolved      | sum
 --------------------------------------------------------------------------
 Dad             139 [ 84.24%]       7 [  4.24%]      19 [ 11.52%]     165
 EDO39628        129 [ 78.18%]       8 [  4.85%]      28 [ 16.97%]     165
 daf-14          124 [ 75.15%]      10 [  6.06%]      31 [ 18.79%]     165
 Medea           140 [ 84.85%]       6 [  3.64%]      19 [ 11.52%]     165
 daf-3           134 [ 81.21%]      12 [  7.27%]      19 [ 11.52%]     165
 sma-4           135 [ 81.82%]      11 [  6.67%]      19 [ 11.52%]     165
 daf-8           126 [ 76.36%]      13 [  7.88%]      26 [ 15.76%]     165
 dSMAD2          146 [ 88.48%]       3 [  1.82%]      16 [  9.70%]     165
 Mad             150 [ 90.91%]       7 [  4.24%]       8 [  4.85%]     165
 sma-2           143 [ 86.67%]      11 [  6.67%]      11 [  6.67%]     165
 sma-3           127 [ 76.97%]      12 [  7.27%]      26 [ 15.76%]     165
 tag-68          127 [ 76.97%]      12 [  7.27%]      26 [ 15.76%]     165
 --------------------------------------------------------------------------
  #quartets :    405 [ 81.82%]      28 [  5.66%]      62 [ 12.53%]     495

The table shows the occurrences of fully resolved, partially, and
completely unresolved quartets for each sequence and their percentage
relative to the number of times the sequence occurs in the list of 
quartets (i.e. 165 quartets out of 495 in total).
In fully resolved quartet one single topology is supported, while for
partially resolved quartets two and for completely unresolved quartets
none of the topologies (AB||CD, AC||BD, AD||BC) are favoured.
Note: Because 4 sequences are involved in one quartet numbers add up
to a four-fold of the existing quartets.

Hint: The overall numbers in the last row give information about the
phylogenetic content of the dataset. The higher the percentage of partially
and unresolved quartets, the lower the content of phylogenetic information.
This can be visualized in more detail by likelihood mapping analysis.


TREE SEARCH

Quartet puzzling is used to choose from the possible tree topologies
and to simultaneously infer support values for internal branches.

Number of puzzling steps: 1000
Analysed quartets: 495
Fully resolved quartets:  405 (= 81.8%)
Partly resolved quartets: 28 (= 5.7%)
Unresolved quartets:      62 (= 12.5%)

Quartet trees are based on approximate maximum likelihood values
using the selected model of substitution and rate heterogeneity.


QUARTET PUZZLING TREE

Support for the internal branches of the unrooted quartet puzzling
tree topology is shown in percent.

This quartet puzzling tree is not completely resolved!


                     :---Medea     
                 :-81:             
         :-----75:   :---sma-4     
         :       :                 
         :       :-------daf-3     
         :                         
     :-76:           :---dSMAD2    
     :   :       :-66:             
     :   :       :   :---Mad       
     :   :   :-52:                 
     :   :   :   :-------daf-8     
 :-75:   :-75:   :                 
 :   :       :   :-------sma-2     
 :   :       :                     
 :   :       :-----------sma-3     
 :   :                             
 :   :-------------------daf-14    
 :                                 
 :-----------------------EDO39628  
 :                                 
 :-----------------------tag-68    
 :                                 
 :-----------------------Dad       


Quartet puzzling tree (in CLUSTAL W notation):

(Dad,((((Medea,sma-4)81,daf-3)75,(((dSMAD2,Mad)66,daf-8,sma-2)52,
sma-3)75)76,daf-14)75,EDO39628,tag-68);


BIPARTITIONS

The following bipartitions occured at least once in all intermediate
trees that have been generated in the 1000 puzzling steps.
Bipartitions included in the quartet puzzling tree:
(bipartition with sequences in input order : number of times seen)

 ***.*.**** **  :  805
 ***....... .*  :  756
 **........ .*  :  749
 ***...**** **  :  748
 ******.... .*  :  746
 *******..* **  :  655
 ******.... **  :  521

Congruent bipartitions occurred in 50% or less, not included in 
the consensus tree:
(bipartition with sequences in input order : number of times seen)

 *******... **  :  480
 *......... .*  :  445

Incongruent bipartitions not included in the consensus tree:
(bipartition with sequences in input order : number of times seen)

 *******... .*  :  401
 **........ ..  :  252
 ******...* **  :  236
 *.******** *.  :  211
 ******..** **  :  164
 ***..***** **  :  161
 *******..* .*  :  157
 ***.*..... .*  :  150
 ********.* .*  :  130
 **....**** **  :  111
 *.*....... .*  :  105
 *.*....... ..  :  98
 **.*.***** **  :  86
 ***...**** .*  :  80
 *********. .*  :  78
 ***...*... .*  :  76
 ********.. **  :  61
 **.******* *.  :  55
 ***....... ..  :  49
 ***....... **  :  41

(55 other less frequent bipartitions not shown)


MAXIMUM LIKELIHOOD BRANCH LENGTHS ON CONSENSUS TREE (NO CLOCK)

Branch lengths are computed using the selected model of
substitution and rate heterogeneity.


                   :---4 Medea
                :-13
                :  :-----6 sma-4
           :---14
           :    :----------5 daf-3
       :--18
       :   :           :----8 dSMAD2
       :   :       :--15
       :   :       :   :--9 Mad
       :   :   :--16
       :   :   :   :-------------7 daf-8
       :   :   :   :
       :   :   :   :----10 sma-2
       :   :--17
       :       :------11 sma-3
 :----19
 :     :-----------3 daf-14
 :
 :----------2 EDO39628
 :
 :-------------12 tag-68
 :
 :---------1 Dad
 

         branch  length     S.E.   branch  length     S.E.
Dad           1  0.92550  0.10877      13  0.05437  0.03856
EDO39628      2  0.94798  0.11126      14  0.23726  0.04990
daf-14        3  1.05667  0.13321      15  0.12762  0.03129
Medea         4  0.29604  0.04412      16  0.15059  0.03840
daf-3         5  0.95235  0.08483      17  0.17801  0.04702
sma-4         6  0.48224  0.05474      18  0.18072  0.07523
daf-8         7  1.24785  0.10190      19  0.34238  0.08489
dSMAD2        8  0.35162  0.04039
Mad           9  0.12546  0.02671
sma-2        10  0.37904  0.04456
sma-3        11  0.58355  0.06183     12 iterations until convergence
tag-68       12  1.32260  0.14826     log L: -8296.66


Consensus tree with maximum likelihood branch lengths
(in CLUSTAL W notation):

(Dad:0.92550,((((Medea:0.29604,sma-4:0.48224)81:0.05437,daf-3:0.95235)
75:0.23726,(((dSMAD2:0.35162,Mad:0.12546)66:0.12762,daf-8:1.24785,
sma-2:0.37904)52:0.15059,sma-3:0.58355)75:0.17801)76:0.18072,daf-14:1.05667)
75:0.34238,EDO39628:0.94798,tag-68:1.32260);


TIME STAMP

Date and time: Sat Jun  7 23:30:18 2008
Runtime (excl. input) : 2 seconds (= 0.0 minutes = 0.0 hours)
Runtime (incl. input) : 52 seconds (= 0.9 minutes = 0.0 hours)
