# Supplementary material for: Emergence, development and diversification of the TGF-β signalling pathway within the animal kingdom
Source: BMC Evol Biol. 2009 Feb 3;9:28. doi: 10.1186/1471-2148-9-28 (PMC2657120; doi:10.1186/1471-2148-9-28)
Supplement: Additional file 5 — Sequences. All sequences and alignments are provided in the supplementary archive. [file 1471-2148-9-28-S5.zip › sequences/figure2/TreePuzzle_topology_confirms/dafsma_dm_nvI_aa_rmgap40.nex.phylip.tree]

[ lh=-8296.664510 ](Dad:0.92550,((((Medea:0.29604,sma-4:0.48224)81:0.05437,daf-3:0.95235)
75:0.23726,(((dSMAD2:0.35162,Mad:0.12546)66:0.12762,daf-8:1.24785,
sma-2:0.37904)52:0.15059,sma-3:0.58355)75:0.17801)76:0.18072,daf-14:1.05667)
75:0.34238,EDO39628:0.94798,tag-68:1.32260);
