# Supplementary material for: Emergence, development and diversification of the TGF-β signalling pathway within the animal kingdom
Source: BMC Evol Biol. 2009 Feb 3;9:28. doi: 10.1186/1471-2148-9-28 (PMC2657120; doi:10.1186/1471-2148-9-28)
Supplement: Additional file 5 — Sequences. All sequences and alignments are provided in the supplementary archive. [file 1471-2148-9-28-S5.zip › sequences/figure2/TreePuzzle_topology_confirms/dafsma_dm_nvI_aa_rmgap40.nex.phylip.dist]

  12
Dad         0.00000  1.70408  1.96613  1.71193  2.16894  1.87325  2.39613
            1.75219  1.77818  1.92662  1.73601  2.01185
EDO39628    1.70408  0.00000  2.04959  1.85027  2.11787  1.77609  2.39414
            1.65693  1.56662  1.66818  1.70239  2.16232
daf-14      1.96613  2.04959  0.00000  1.88108  2.00510  1.83500  2.09919
            1.65530  1.75450  1.63564  1.85679  2.44982
Medea       1.71193  1.85027  1.88108  0.00000  1.25268  0.75166  1.69060
            1.11346  1.01594  1.13891  1.18998  2.12371
daf-3       2.16894  2.11787  2.00510  1.25268  0.00000  1.42773  2.02727
            1.72370  1.71549  1.62244  1.72486  2.38808
sma-4       1.87325  1.77609  1.83500  0.75166  1.42773  0.00000  1.92018
            1.20229  1.11663  1.19720  1.24375  2.25568
daf-8       2.39613  2.39414  2.09919  1.69060  2.02727  1.92018  0.00000
            1.43725  1.46330  1.56273  1.84117  2.74876
dSMAD2      1.75219  1.65693  1.65530  1.11346  1.72370  1.20229  1.43725
            0.00000  0.46915  0.83207  1.03969  2.35831
Mad         1.77818  1.56662  1.75450  1.01594  1.71549  1.11663  1.46330
            0.46915  0.00000  0.57954  0.82382  2.22449
sma-2       1.92662  1.66818  1.63564  1.13891  1.62244  1.19720  1.56273
            0.83207  0.57954  0.00000  0.99484  2.17135
sma-3       1.73601  1.70239  1.85679  1.18998  1.72486  1.24375  1.84117
            1.03969  0.82382  0.99484  0.00000  2.19045
tag-68      2.01185  2.16232  2.44982  2.12371  2.38808  2.25568  2.74876
            2.35831  2.22449  2.17135  2.19045  0.00000
