# Supplementary material for: Emergence, development and diversification of the TGF-β signalling pathway within the animal kingdom
Source: BMC Evol Biol. 2009 Feb 3;9:28. doi: 10.1186/1471-2148-9-28 (PMC2657120; doi:10.1186/1471-2148-9-28)
Supplement: Additional file 5 — Sequences. All sequences and alignments are provided in the supplementary archive. [file 1471-2148-9-28-S5.zip › sequences/figure2/dafsma_dm_nvI_aa_rmgap40.nex.parts]

[ID: 1400875942]
[   ID     = Partition ID number]
[   PART   = Description of partition in .* format]
[   NUM    = Number of trees sampled with the partition]
[   PROB   = Posterior probability of the partition]
[   STDDEV(s) = Standard deviation of partition probabilities across partitions]
[   BRLEN  = Mean branch length]
[   VAR    = Variance of branch length]
[   PSRF   = Potential scale reduction factor for branch lengths]
[   NRUNS  = Number of runs with this partition]

ID	PART	NUM	PROB	STDDEV(s)	BRLEN	VAR	RNRUNS
1	.........*..1502	1.000000	0.000000	0.339567	0.001544	1.012	2
2	..........*.1502	1.000000	0.000000	0.491612	0.002752	1.006	2
3	........*...1502	1.000000	0.000000	0.115745	0.000573	1.002	2
4	.......*....1502	1.000000	0.000000	0.327649	0.001363	0.999	2
5	..*.........1502	1.000000	0.000000	0.818157	0.013230	1.017	2
6	......*.....1502	1.000000	0.000000	0.890200	0.005509	1.002	2
7	.*..........1502	1.000000	0.000000	0.760113	0.008797	1.009	2
8	...*........1502	1.000000	0.000000	0.262477	0.001768	0.999	2
9	.***********1502	1.000000	0.000000	0.646193	0.009486	1.005	2
10	.....*......1502	1.000000	0.000000	0.433351	0.002519	1.004	2
11	....*.......1502	1.000000	0.000000	0.716065	0.005762	0.999	2
12	...........*1502	1.000000	0.000000	1.007904	0.014233	1.001	2
13	......*****.1501	0.999334	inf	0.140257	0.001955	1.005	2
14	..*********.1492	0.993342	inf	0.262606	0.006826	0.999	2
15	.......***..1486	0.989348	inf	0.110037	0.001071	1.000	2
16	.......**...1486	0.989348	inf	0.105227	0.000747	1.013	2
17	.**********.1400	0.932091	inf	0.232214	0.006914	1.003	2
18	...***......1399	0.931425	inf	0.200978	0.002637	1.000	2
19	...*.*......1353	0.900799	inf	0.102219	0.001800	1.020	2
20	...********.1102	0.733688	inf	0.128344	0.004383	1.008	2
21	.......****.1059	0.705060	inf	0.086585	0.001432	1.014	2
22	......****..418	0.278296	inf	0.072198	0.001109	1.019	2
23	..****......312	0.207723	inf	0.083487	0.003395	1.002	2
24	..*.*.......103	0.068575	inf	0.168984	0.001872	1.073	2
25	..*...*****.88	0.058589	inf	0.052005	0.001390	1.016	2
26	....**......83	0.055260	inf	0.034278	0.000577	1.033	2
27	..**********78	0.051931	inf	0.088486	0.004701	1.123	2
