# Supplementary material for: Emergence, development and diversification of the TGF-β signalling pathway within the animal kingdom
Source: BMC Evol Biol. 2009 Feb 3;9:28. doi: 10.1186/1471-2148-9-28 (PMC2657120; doi:10.1186/1471-2148-9-28)
Supplement: Additional file 5 — Sequences. All sequences and alignments are provided in the supplementary archive. [file 1471-2148-9-28-S5.zip › sequences/figure2/dafsma_dm_nvI_aa_rmgap40.nex.run1.p]

[ID: 1400875942]
Gen	LnL	TL	aamodel
1	-10170.321	2.081	5.000000
10	-10014.182	2.328	9.000000
20	-9774.756	2.688	9.000000
30	-9646.583	2.347	9.000000
40	-9511.120	2.432	9.000000
50	-9489.544	2.486	9.000000
60	-9406.206	2.479	9.000000
70	-9336.128	2.550	9.000000
80	-9223.315	2.649	9.000000
90	-9152.204	3.014	9.000000
100	-8977.359	4.345	9.000000
110	-8927.790	4.659	9.000000
120	-8893.478	3.505	9.000000
130	-8862.296	3.526	9.000000
140	-8857.272	3.524	9.000000
150	-8758.791	4.740	9.000000
160	-8686.219	5.080	9.000000
170	-8614.671	5.622	9.000000
180	-8598.809	5.609	9.000000
190	-8586.713	5.569	9.000000
200	-8572.042	5.486	9.000000
210	-8534.000	5.682	9.000000
220	-8492.099	5.849	9.000000
230	-8492.099	5.849	9.000000
240	-8476.020	5.938	9.000000
250	-8432.191	6.153	9.000000
260	-8432.191	6.153	9.000000
270	-8429.567	6.236	9.000000
280	-8412.670	6.569	9.000000
290	-8403.262	6.455	9.000000
300	-8403.262	6.455	9.000000
310	-8382.172	6.806	9.000000
320	-8376.445	6.853	9.000000
330	-8357.909	7.025	9.000000
340	-8331.314	7.455	9.000000
350	-8327.957	7.414	9.000000
360	-8327.024	7.362	9.000000
370	-8327.024	7.362	9.000000
380	-8327.024	7.362	9.000000
390	-8327.024	7.362	9.000000
400	-8316.837	7.528	9.000000
410	-8313.762	7.675	9.000000
420	-8311.799	7.510	9.000000
430	-8308.580	7.497	9.000000
440	-8308.580	7.497	9.000000
450	-8308.580	7.497	9.000000
460	-8309.557	7.479	9.000000
470	-8309.557	7.479	9.000000
480	-8310.510	7.447	9.000000
490	-8310.083	7.461	9.000000
500	-8308.840	7.666	9.000000
510	-8309.019	7.660	9.000000
520	-8309.019	7.660	9.000000
530	-8307.666	7.664	9.000000
540	-8307.666	7.664	9.000000
550	-8306.643	7.675	9.000000
560	-8306.026	7.792	9.000000
570	-8297.522	7.815	9.000000
580	-8295.317	7.819	9.000000
590	-8294.171	8.023	9.000000
600	-8301.314	7.738	9.000000
610	-8290.157	8.206	9.000000
620	-8290.688	7.913	9.000000
630	-8289.630	8.378	9.000000
640	-8277.153	8.041	9.000000
650	-8274.259	8.209	9.000000
660	-8272.688	8.167	9.000000
670	-8271.194	8.199	9.000000
680	-8271.194	8.199	9.000000
690	-8271.713	8.142	9.000000
700	-8270.713	8.201	9.000000
710	-8271.935	8.158	9.000000
720	-8270.963	8.160	9.000000
730	-8271.153	8.158	9.000000
740	-8271.309	8.197	9.000000
750	-8271.309	8.197	9.000000
760	-8278.960	7.838	9.000000
770	-8287.702	8.021	9.000000
780	-8283.956	7.971	9.000000
790	-8277.782	8.027	9.000000
800	-8278.951	8.100	9.000000
810	-8281.212	7.987	9.000000
820	-8282.136	7.999	9.000000
830	-8276.097	8.027	9.000000
840	-8280.927	7.882	9.000000
850	-8275.837	8.252	9.000000
860	-8281.674	8.310	9.000000
870	-8272.805	8.303	9.000000
880	-8272.121	8.530	9.000000
890	-8271.769	8.495	9.000000
900	-8271.769	8.495	9.000000
910	-8277.646	7.728	9.000000
920	-8277.641	7.756	9.000000
930	-8273.270	8.126	9.000000
940	-8270.636	8.778	9.000000
950	-8271.422	8.133	9.000000
960	-8271.422	8.133	9.000000
970	-8271.422	8.133	9.000000
980	-8272.358	8.194	9.000000
990	-8272.561	8.200	9.000000
1000	-8271.156	8.725	9.000000
1010	-8271.270	8.181	9.000000
1020	-8269.299	8.717	9.000000
1030	-8271.974	8.139	9.000000
1040	-8270.625	8.194	9.000000
1050	-8270.625	8.194	9.000000
1060	-8267.644	8.344	9.000000
1070	-8267.644	8.344	9.000000
1080	-8269.229	8.092	9.000000
1090	-8269.428	8.059	9.000000
1100	-8270.964	7.928	9.000000
1110	-8269.283	8.087	9.000000
1120	-8271.272	8.020	9.000000
1130	-8270.025	8.007	9.000000
1140	-8270.025	8.007	9.000000
1150	-8270.016	8.080	9.000000
1160	-8270.016	8.080	9.000000
1170	-8269.393	8.032	9.000000
1180	-8269.393	8.032	9.000000
1190	-8265.916	8.291	9.000000
1200	-8264.834	8.249	9.000000
1210	-8264.834	8.249	9.000000
1220	-8271.002	8.081	9.000000
1230	-8270.203	8.069	9.000000
1240	-8267.502	8.283	9.000000
1250	-8267.502	8.283	9.000000
1260	-8267.645	8.145	9.000000
1270	-8267.960	8.147	9.000000
1280	-8267.208	8.161	9.000000
1290	-8270.809	8.258	9.000000
1300	-8270.809	8.258	9.000000
1310	-8265.879	8.009	9.000000
1320	-8265.879	8.009	9.000000
1330	-8265.879	8.009	9.000000
1340	-8270.809	8.258	9.000000
1350	-8272.330	8.168	9.000000
1360	-8264.182	8.125	9.000000
1370	-8268.672	7.969	9.000000
1380	-8270.035	8.348	9.000000
1390	-8269.711	7.926	9.000000
1400	-8269.711	7.926	9.000000
1410	-8269.711	7.926	9.000000
1420	-8269.711	7.926	9.000000
1430	-8269.711	7.926	9.000000
1440	-8274.756	8.148	9.000000
1450	-8269.711	7.926	9.000000
1460	-8269.206	7.866	9.000000
1470	-8274.064	8.186	9.000000
1480	-8273.562	8.366	9.000000
1490	-8269.408	8.017	9.000000
1500	-8269.408	8.017	9.000000
1510	-8273.962	8.183	9.000000
1520	-8269.408	8.017	9.000000
1530	-8269.408	8.017	9.000000
1540	-8269.869	8.106	9.000000
1550	-8273.182	8.427	9.000000
1560	-8266.656	7.840	9.000000
1570	-8266.843	7.803	9.000000
1580	-8269.133	8.095	9.000000
1590	-8268.878	8.147	9.000000
1600	-8268.730	8.169	9.000000
1610	-8268.730	8.169	9.000000
1620	-8269.468	8.050	9.000000
1630	-8268.730	8.169	9.000000
1640	-8270.722	8.029	9.000000
1650	-8272.331	7.975	9.000000
1660	-8272.060	7.797	9.000000
1670	-8272.331	7.975	9.000000
1680	-8272.331	7.975	9.000000
1690	-8272.331	7.975	9.000000
1700	-8270.993	8.360	9.000000
1710	-8273.843	7.886	9.000000
1720	-8272.588	7.978	9.000000
1730	-8272.598	8.103	9.000000
1740	-8275.643	8.097	9.000000
1750	-8275.968	8.110	9.000000
1760	-8275.035	8.063	9.000000
1770	-8274.077	8.362	9.000000
1780	-8274.478	8.103	9.000000
1790	-8274.478	8.103	9.000000
1800	-8269.126	8.073	9.000000
1810	-8269.664	8.285	9.000000
1820	-8272.693	8.207	9.000000
1830	-8269.933	8.294	9.000000
1840	-8269.502	8.298	9.000000
1850	-8274.908	8.225	9.000000
1860	-8268.067	8.362	9.000000
1870	-8270.917	8.121	9.000000
1880	-8273.465	8.195	9.000000
1890	-8271.052	8.031	9.000000
1900	-8272.138	8.079	9.000000
1910	-8272.138	8.079	9.000000
1920	-8266.939	8.200	9.000000
1930	-8271.072	8.288	9.000000
1940	-8272.030	8.065	9.000000
1950	-8275.226	8.503	9.000000
1960	-8267.789	8.534	9.000000
1970	-8275.548	8.485	9.000000
1980	-8281.001	7.671	9.000000
1990	-8270.763	8.229	9.000000
2000	-8268.346	8.705	9.000000
2010	-8270.317	8.208	9.000000
2020	-8269.141	8.553	9.000000
2030	-8269.809	8.181	9.000000
2040	-8275.845	7.687	9.000000
2050	-8275.918	7.706	9.000000
2060	-8275.620	7.698	9.000000
2070	-8274.954	7.767	9.000000
2080	-8270.160	8.448	9.000000
2090	-8274.954	7.767	9.000000
2100	-8273.098	8.518	9.000000
2110	-8270.039	8.351	9.000000
2120	-8270.039	8.351	9.000000
2130	-8275.700	7.808	9.000000
2140	-8275.700	7.808	9.000000
2150	-8271.251	7.976	9.000000
2160	-8270.425	8.316	9.000000
2170	-8268.675	8.456	9.000000
2180	-8270.283	8.540	9.000000
2190	-8268.361	8.525	9.000000
2200	-8272.574	8.434	9.000000
2210	-8279.210	8.020	9.000000
2220	-8279.210	8.020	9.000000
2230	-8280.264	8.340	9.000000
2240	-8277.535	7.730	9.000000
2250	-8277.247	8.379	9.000000
2260	-8275.068	8.017	9.000000
2270	-8275.216	7.740	9.000000
2280	-8270.737	8.050	9.000000
2290	-8275.267	8.287	9.000000
2300	-8277.619	8.177	9.000000
2310	-8272.125	8.201	9.000000
2320	-8273.160	7.628	9.000000
2330	-8275.985	8.031	9.000000
2340	-8274.012	7.642	9.000000
2350	-8272.055	8.168	9.000000
2360	-8271.459	8.262	9.000000
2370	-8273.824	7.756	9.000000
2380	-8273.824	7.756	9.000000
2390	-8273.899	8.324	9.000000
2400	-8275.861	7.795	9.000000
2410	-8277.147	8.022	9.000000
2420	-8271.093	8.225	9.000000
2430	-8275.534	8.029	9.000000
2440	-8273.720	8.140	9.000000
2450	-8273.720	8.140	9.000000
2460	-8275.994	7.844	9.000000
2470	-8272.624	8.199	9.000000
2480	-8280.910	7.790	9.000000
2490	-8272.290	8.213	9.000000
2500	-8275.043	8.481	9.000000
2510	-8275.025	7.956	9.000000
2520	-8277.348	7.903	9.000000
2530	-8272.202	8.042	9.000000
2540	-8276.027	7.991	9.000000
2550	-8271.477	8.279	9.000000
2560	-8272.044	8.171	9.000000
2570	-8272.370	8.087	9.000000
2580	-8276.911	7.732	9.000000
2590	-8270.208	8.054	9.000000
2600	-8271.991	8.569	9.000000
2610	-8274.571	7.603	9.000000
2620	-8274.571	7.603	9.000000
2630	-8276.110	8.023	9.000000
2640	-8274.409	7.668	9.000000
2650	-8272.471	7.690	9.000000
2660	-8268.079	8.140	9.000000
2670	-8268.079	8.140	9.000000
2680	-8275.609	7.741	9.000000
2690	-8276.366	7.617	9.000000
2700	-8266.906	8.091	9.000000
2710	-8271.413	8.530	9.000000
2720	-8271.413	8.530	9.000000
2730	-8266.686	8.141	9.000000
2740	-8267.826	8.176	9.000000
2750	-8273.177	8.473	9.000000
2760	-8267.066	8.124	9.000000
2770	-8269.006	8.189	9.000000
2780	-8265.481	8.275	9.000000
2790	-8267.749	8.251	9.000000
2800	-8264.779	8.159	9.000000
2810	-8272.387	8.046	9.000000
2820	-8279.427	7.935	9.000000
2830	-8276.253	7.913	9.000000
2840	-8265.133	8.274	9.000000
2850	-8265.133	8.274	9.000000
2860	-8265.133	8.274	9.000000
2870	-8263.890	8.264	9.000000
2880	-8263.265	8.386	9.000000
2890	-8270.474	8.154	9.000000
2900	-8263.553	8.311	9.000000
2910	-8264.083	8.298	9.000000
2920	-8280.327	7.751	9.000000
2930	-8268.745	7.915	9.000000
2940	-8265.283	8.040	9.000000
2950	-8265.283	8.040	9.000000
2960	-8265.598	8.110	9.000000
2970	-8267.141	8.054	9.000000
2980	-8267.869	8.205	9.000000
2990	-8268.370	8.196	9.000000
3000	-8266.194	8.070	9.000000
3010	-8266.194	8.070	9.000000
3020	-8266.172	8.092	9.000000
3030	-8265.606	8.119	9.000000
3040	-8265.606	8.119	9.000000
3050	-8265.606	8.119	9.000000
3060	-8269.477	8.395	9.000000
3070	-8266.543	7.941	9.000000
3080	-8267.708	8.000	9.000000
3090	-8267.708	8.000	9.000000
3100	-8269.432	8.069	9.000000
3110	-8267.832	8.113	9.000000
3120	-8267.832	8.113	9.000000
3130	-8267.832	8.113	9.000000
3140	-8273.658	7.889	9.000000
3150	-8275.260	8.450	9.000000
3160	-8264.233	8.355	9.000000
3170	-8273.183	7.956	9.000000
3180	-8267.428	8.208	9.000000
3190	-8269.071	7.921	9.000000
3200	-8269.064	7.887	9.000000
3210	-8269.064	7.887	9.000000
3220	-8280.478	8.009	9.000000
3230	-8270.520	7.787	9.000000
3240	-8272.176	7.790	9.000000
3250	-8272.887	7.680	9.000000
3260	-8272.887	7.680	9.000000
3270	-8281.621	7.999	9.000000
3280	-8270.247	7.887	9.000000
3290	-8270.247	7.887	9.000000
3300	-8270.247	7.887	9.000000
3310	-8270.247	7.887	9.000000
3320	-8269.987	7.838	9.000000
3330	-8269.631	7.962	9.000000
3340	-8275.205	7.904	9.000000
3350	-8275.205	7.904	9.000000
3360	-8269.805	7.977	9.000000
3370	-8277.543	7.763	9.000000
3380	-8267.104	8.144	9.000000
3390	-8270.048	8.264	9.000000
3400	-8267.168	8.127	9.000000
3410	-8270.999	8.135	9.000000
3420	-8272.726	8.066	9.000000
3430	-8272.612	8.074	9.000000
3440	-8267.045	8.041	9.000000
3450	-8268.481	8.008	9.000000
3460	-8268.481	8.008	9.000000
3470	-8268.481	8.008	9.000000
3480	-8270.079	7.990	9.000000
3490	-8269.004	8.069	9.000000
3500	-8272.092	8.154	9.000000
3510	-8278.505	7.972	9.000000
3520	-8269.122	8.191	9.000000
3530	-8275.684	7.912	9.000000
3540	-8276.890	7.824	9.000000
3550	-8268.886	8.261	9.000000
3560	-8275.561	7.855	9.000000
3570	-8270.004	8.146	9.000000
3580	-8276.569	7.851	9.000000
3590	-8276.189	7.862	9.000000
3600	-8270.004	8.146	9.000000
3610	-8270.157	8.162	9.000000
3620	-8270.975	8.042	9.000000
3630	-8270.149	8.085	9.000000
3640	-8274.882	8.778	9.000000
3650	-8270.149	8.085	9.000000
3660	-8276.678	7.874	9.000000
3670	-8271.930	8.003	9.000000
3680	-8272.789	7.972	9.000000
3690	-8275.258	8.367	9.000000
3700	-8273.397	8.055	9.000000
3710	-8271.500	7.968	9.000000
3720	-8273.419	8.243	9.000000
3730	-8270.021	7.915	9.000000
3740	-8271.640	8.758	9.000000
3750	-8272.627	8.370	9.000000
3760	-8269.344	7.920	9.000000
3770	-8268.551	7.775	9.000000
3780	-8268.979	7.768	9.000000
3790	-8268.979	7.768	9.000000
3800	-8268.979	7.768	9.000000
3810	-8268.979	7.768	9.000000
3820	-8268.495	7.782	9.000000
3830	-8268.495	7.782	9.000000
3840	-8268.970	7.770	9.000000
3850	-8271.276	8.044	9.000000
3860	-8269.630	7.782	9.000000
3870	-8269.630	7.782	9.000000
3880	-8270.588	7.716	9.000000
3890	-8269.447	8.208	9.000000
3900	-8270.776	8.014	9.000000
3910	-8269.467	8.166	9.000000
3920	-8272.389	8.336	9.000000
3930	-8269.461	8.027	9.000000
3940	-8268.884	8.017	9.000000
3950	-8269.774	8.065	9.000000
3960	-8268.884	8.017	9.000000
3970	-8268.075	7.980	9.000000
3980	-8267.626	7.921	9.000000
3990	-8266.933	7.931	9.000000
4000	-8265.314	8.090	9.000000
4010	-8265.314	8.090	9.000000
4020	-8268.322	7.946	9.000000
4030	-8268.418	7.939	9.000000
4040	-8268.418	7.939	9.000000
4050	-8268.418	7.939	9.000000
4060	-8270.438	7.968	9.000000
4070	-8270.438	7.968	9.000000
4080	-8270.438	7.968	9.000000
4090	-8270.438	7.968	9.000000
4100	-8270.438	7.968	9.000000
4110	-8282.007	7.862	9.000000
4120	-8270.038	8.095	9.000000
4130	-8268.377	8.147	9.000000
4140	-8267.335	8.190	9.000000
4150	-8268.596	8.174	9.000000
4160	-8269.141	8.118	9.000000
4170	-8269.141	8.118	9.000000
4180	-8270.802	8.188	9.000000
4190	-8266.850	8.232	9.000000
4200	-8270.796	8.409	9.000000
4210	-8268.201	8.218	9.000000
4220	-8269.320	8.060	9.000000
4230	-8272.177	8.379	9.000000
4240	-8271.498	7.984	9.000000
4250	-8270.953	8.375	9.000000
4260	-8270.097	7.910	9.000000
4270	-8270.097	7.910	9.000000
4280	-8270.803	7.946	9.000000
4290	-8270.652	8.283	9.000000
4300	-8272.012	8.147	9.000000
4310	-8270.803	7.946	9.000000
4320	-8268.975	8.182	9.000000
4330	-8267.484	8.199	9.000000
4340	-8269.920	8.176	9.000000
4350	-8265.124	8.274	9.000000
4360	-8281.698	7.791	9.000000
4370	-8266.681	8.363	9.000000
4380	-8266.745	8.575	9.000000
4390	-8279.008	7.969	9.000000
4400	-8269.336	8.300	9.000000
4410	-8271.968	8.475	9.000000
4420	-8267.641	8.456	9.000000
4430	-8270.116	8.560	9.000000
4440	-8268.027	8.433	9.000000
4450	-8271.905	8.506	9.000000
4460	-8272.450	8.437	9.000000
4470	-8273.233	8.285	9.000000
4480	-8268.568	8.410	9.000000
4490	-8270.650	8.326	9.000000
4500	-8269.133	8.130	9.000000
4510	-8273.387	7.651	9.000000
4520	-8273.387	7.651	9.000000
4530	-8269.635	7.900	9.000000
4540	-8273.375	8.287	9.000000
4550	-8268.155	8.076	9.000000
4560	-8269.307	7.981	9.000000
4570	-8271.387	8.136	9.000000
4580	-8271.387	8.136	9.000000
4590	-8276.712	7.693	9.000000
4600	-8276.712	7.693	9.000000
4610	-8276.712	7.693	9.000000
4620	-8272.460	8.318	9.000000
4630	-8275.589	7.973	9.000000
4640	-8269.543	8.126	9.000000
4650	-8276.310	7.951	9.000000
4660	-8271.163	8.214	9.000000
4670	-8276.310	7.951	9.000000
4680	-8275.300	8.146	9.000000
4690	-8272.220	8.175	9.000000
4700	-8272.220	8.175	9.000000
4710	-8270.528	8.181	9.000000
4720	-8268.733	8.219	9.000000
4730	-8276.234	8.183	9.000000
4740	-8269.133	8.197	9.000000
4750	-8271.704	7.981	9.000000
4760	-8279.576	7.866	9.000000
4770	-8278.476	7.907	9.000000
4780	-8268.933	8.163	9.000000
4790	-8269.832	8.185	9.000000
4800	-8268.384	8.206	9.000000
4810	-8275.306	7.784	9.000000
4820	-8267.621	8.210	9.000000
4830	-8269.190	8.040	9.000000
4840	-8270.508	8.259	9.000000
4850	-8271.758	8.077	9.000000
4860	-8281.220	7.986	9.000000
4870	-8281.220	7.986	9.000000
4880	-8272.197	7.878	9.000000
4890	-8271.458	7.876	9.000000
4900	-8271.719	7.853	9.000000
4910	-8268.257	7.990	9.000000
4920	-8267.996	7.987	9.000000
4930	-8278.175	8.593	9.000000
4940	-8270.372	8.103	9.000000
4950	-8270.372	8.103	9.000000
4960	-8269.222	8.006	9.000000
4970	-8266.833	8.198	9.000000
4980	-8267.690	8.141	9.000000
4990	-8266.077	8.277	9.000000
5000	-8266.345	8.285	9.000000
5010	-8273.389	8.416	9.000000
5020	-8268.491	7.975	9.000000
5030	-8268.491	7.975	9.000000
5040	-8268.491	7.975	9.000000
5050	-8270.785	7.968	9.000000
5060	-8268.955	8.159	9.000000
5070	-8268.955	8.159	9.000000
5080	-8269.516	8.141	9.000000
5090	-8269.090	8.126	9.000000
5100	-8269.090	8.126	9.000000
5110	-8269.090	8.126	9.000000
5120	-8269.768	8.197	9.000000
5130	-8268.686	8.344	9.000000
5140	-8268.857	8.140	9.000000
5150	-8268.857	8.140	9.000000
5160	-8268.857	8.140	9.000000
5170	-8269.077	8.144	9.000000
5180	-8268.585	8.142	9.000000
5190	-8273.242	8.043	9.000000
5200	-8272.172	8.240	9.000000
5210	-8270.705	8.216	9.000000
5220	-8270.705	8.216	9.000000
5230	-8272.026	8.347	9.000000
5240	-8269.021	8.269	9.000000
5250	-8272.232	8.320	9.000000
5260	-8271.162	8.209	9.000000
5270	-8270.504	8.231	9.000000
5280	-8272.927	7.980	9.000000
5290	-8268.102	8.292	9.000000
5300	-8272.200	7.959	9.000000
5310	-8273.538	7.870	9.000000
5320	-8271.738	8.042	9.000000
5330	-8271.738	8.042	9.000000
5340	-8277.102	7.870	9.000000
5350	-8277.102	7.870	9.000000
5360	-8272.105	7.892	9.000000
5370	-8271.464	7.904	9.000000
5380	-8280.394	7.880	9.000000
5390	-8271.464	7.904	9.000000
5400	-8271.969	7.860	9.000000
5410	-8271.116	7.834	9.000000
5420	-8271.116	7.834	9.000000
5430	-8273.880	8.369	9.000000
5440	-8271.204	8.376	9.000000
5450	-8271.204	8.376	9.000000
5460	-8272.088	8.381	9.000000
5470	-8274.811	7.832	9.000000
5480	-8271.556	7.845	9.000000
5490	-8271.556	7.845	9.000000
5500	-8271.525	8.493	9.000000
5510	-8271.556	7.845	9.000000
5520	-8272.223	8.246	9.000000
5530	-8273.327	8.075	9.000000
5540	-8273.327	8.075	9.000000
5550	-8272.342	7.768	9.000000
5560	-8274.783	7.875	9.000000
5570	-8272.359	7.832	9.000000
5580	-8273.975	7.824	9.000000
5590	-8273.975	7.824	9.000000
5600	-8273.975	7.824	9.000000
5610	-8279.568	7.860	9.000000
5620	-8273.975	7.824	9.000000
5630	-8275.746	8.116	9.000000
5640	-8275.746	8.116	9.000000
5650	-8274.316	8.021	9.000000
5660	-8272.909	7.681	9.000000
5670	-8272.909	7.681	9.000000
5680	-8267.718	8.233	9.000000
5690	-8272.409	8.124	9.000000
5700	-8272.185	8.139	9.000000
5710	-8272.470	8.123	9.000000
5720	-8271.176	8.252	9.000000
5730	-8268.675	7.898	9.000000
5740	-8269.105	7.780	9.000000
5750	-8269.105	7.780	9.000000
5760	-8266.476	8.462	9.000000
5770	-8270.076	7.890	9.000000
5780	-8270.076	7.890	9.000000
5790	-8280.740	7.800	9.000000
5800	-8266.157	8.488	9.000000
5810	-8267.222	8.246	9.000000
5820	-8267.306	8.266	9.000000
5830	-8267.572	8.269	9.000000
5840	-8268.213	8.194	9.000000
5850	-8266.630	8.459	9.000000
5860	-8276.201	8.454	9.000000
5870	-8269.814	8.687	9.000000
5880	-8274.551	8.280	9.000000
5890	-8275.709	8.059	9.000000
5900	-8268.365	8.680	9.000000
5910	-8274.556	7.893	9.000000
5920	-8274.312	7.861	9.000000
5930	-8273.031	7.938	9.000000
5940	-8273.031	7.938	9.000000
5950	-8273.512	8.018	9.000000
5960	-8272.531	8.053	9.000000
5970	-8274.043	8.445	9.000000
5980	-8278.708	7.799	9.000000
5990	-8273.693	8.417	9.000000
6000	-8278.360	7.741	9.000000
6010	-8278.360	7.741	9.000000
6020	-8276.271	8.201	9.000000
6030	-8276.362	8.121	9.000000
6040	-8271.935	8.142	9.000000
6050	-8275.601	8.144	9.000000
6060	-8278.470	7.630	9.000000
6070	-8270.592	8.390	9.000000
6080	-8272.021	8.546	9.000000
6090	-8273.104	7.952	9.000000
6100	-8269.237	8.151	9.000000
6110	-8269.229	8.495	9.000000
6120	-8269.309	8.152	9.000000
6130	-8269.309	8.152	9.000000
6140	-8273.857	7.846	9.000000
6150	-8273.857	7.846	9.000000
6160	-8270.978	7.951	9.000000
6170	-8273.857	7.846	9.000000
6180	-8273.456	7.896	9.000000
6190	-8270.143	7.989	9.000000
6200	-8269.675	8.005	9.000000
6210	-8265.861	8.299	9.000000
6220	-8265.861	8.299	9.000000
6230	-8265.861	8.299	9.000000
6240	-8264.514	8.263	9.000000
6250	-8273.785	7.916	9.000000
6260	-8264.875	8.195	9.000000
6270	-8264.875	8.195	9.000000
6280	-8264.426	8.213	9.000000
6290	-8264.336	8.223	9.000000
6300	-8264.336	8.223	9.000000
6310	-8264.706	8.186	9.000000
6320	-8264.545	8.137	9.000000
6330	-8265.086	8.122	9.000000
6340	-8264.569	8.301	9.000000
6350	-8269.655	8.331	9.000000
6360	-8266.636	7.957	9.000000
6370	-8266.636	7.957	9.000000
6380	-8266.636	7.957	9.000000
6390	-8266.007	7.916	9.000000
6400	-8271.501	8.063	9.000000
6410	-8272.018	8.073	9.000000
6420	-8271.572	8.101	9.000000
6430	-8270.826	8.080	9.000000
6440	-8270.826	8.080	9.000000
6450	-8270.826	8.080	9.000000
6460	-8279.298	7.736	9.000000
6470	-8272.780	8.095	9.000000
6480	-8279.540	7.676	9.000000
6490	-8269.603	8.017	9.000000
6500	-8268.187	8.295	9.000000
6510	-8268.187	8.295	9.000000
6520	-8268.187	8.295	9.000000
6530	-8270.417	8.287	9.000000
6540	-8268.686	8.210	9.000000
6550	-8276.598	7.976	9.000000
6560	-8267.870	8.245	9.000000
6570	-8267.870	8.245	9.000000
6580	-8268.240	8.332	9.000000
6590	-8268.392	8.126	9.000000
6600	-8272.410	8.002	9.000000
6610	-8268.083	8.135	9.000000
6620	-8269.067	8.065	9.000000
6630	-8273.262	7.936	9.000000
6640	-8273.363	8.221	9.000000
6650	-8272.605	7.984	9.000000
6660	-8272.605	7.984	9.000000
6670	-8269.894	8.008	9.000000
6680	-8271.445	7.906	9.000000
6690	-8271.445	7.906	9.000000
6700	-8272.639	8.282	9.000000
6710	-8275.123	7.693	9.000000
6720	-8268.050	8.277	9.000000
6730	-8276.528	7.656	9.000000
6740	-8267.979	8.334	9.000000
6750	-8273.833	8.246	9.000000
6760	-8277.062	7.695	9.000000
6770	-8269.588	8.384	9.000000
6780	-8271.429	8.310	9.000000
6790	-8271.609	8.324	9.000000
6800	-8270.690	8.360	9.000000
6810	-8274.620	7.902	9.000000
6820	-8274.620	7.902	9.000000
6830	-8266.595	8.394	9.000000
6840	-8277.599	7.905	9.000000
6850	-8277.527	7.811	9.000000
6860	-8268.154	8.348	9.000000
6870	-8267.529	8.366	9.000000
6880	-8276.402	7.947	9.000000
6890	-8272.470	8.439	9.000000
6900	-8272.589	8.363	9.000000
6910	-8270.408	7.911	9.000000
6920	-8270.408	7.911	9.000000
6930	-8273.114	7.795	9.000000
6940	-8274.919	8.121	9.000000
6950	-8273.606	8.284	9.000000
6960	-8273.045	7.870	9.000000
6970	-8273.787	7.664	9.000000
6980	-8270.283	7.991	9.000000
6990	-8276.561	8.277	9.000000
7000	-8266.761	8.438	9.000000
7010	-8266.761	8.438	9.000000
7020	-8272.382	7.870	9.000000
7030	-8267.051	8.497	9.000000
7040	-8266.839	8.558	9.000000
7050	-8267.338	8.477	9.000000
7060	-8273.119	8.124	9.000000
7070	-8269.189	8.729	9.000000
7080	-8273.110	8.103	9.000000
7090	-8271.582	8.742	9.000000
7100	-8271.923	8.249	9.000000
7110	-8280.926	7.744	9.000000
7120	-8272.022	8.218	9.000000
7130	-8270.071	8.205	9.000000
7140	-8270.071	8.205	9.000000
7150	-8271.234	8.181	9.000000
7160	-8274.005	7.926	9.000000
7170	-8271.507	7.936	9.000000
7180	-8272.782	8.039	9.000000
7190	-8274.263	8.223	9.000000
7200	-8267.102	8.092	9.000000
7210	-8266.590	8.088	9.000000
7220	-8265.863	8.130	9.000000
7230	-8265.863	8.066	9.000000
7240	-8265.863	8.066	9.000000
7250	-8266.089	8.052	9.000000
7260	-8265.960	8.105	9.000000
7270	-8265.546	8.079	9.000000
7280	-8265.229	8.108	9.000000
7290	-8265.024	8.135	9.000000
7300	-8264.274	8.201	9.000000
7310	-8264.342	8.200	9.000000
7320	-8264.342	8.200	9.000000
7330	-8272.966	8.008	9.000000
7340	-8264.342	8.200	9.000000
7350	-8264.342	8.200	9.000000
7360	-8271.309	8.047	9.000000
7370	-8265.502	8.092	9.000000
7380	-8265.487	8.080	9.000000
7390	-8269.444	7.942	9.000000
7400	-8267.202	8.104	9.000000
7410	-8266.960	8.058	9.000000
7420	-8270.926	7.897	9.000000
7430	-8270.067	7.929	9.000000
7440	-8266.340	8.050	9.000000
7450	-8271.054	7.848	9.000000
7460	-8265.604	8.327	9.000000
7470	-8265.591	8.083	9.000000
7480	-8270.240	8.078	9.000000
7490	-8263.780	8.266	9.000000
7500	-8263.780	8.266	9.000000
7510	-8267.476	8.289	9.000000
7520	-8263.780	8.266	9.000000
7530	-8263.241	8.293	9.000000
7540	-8263.241	8.293	9.000000
7550	-8263.623	8.337	9.000000
7560	-8263.623	8.337	9.000000
7570	-8263.135	8.345	9.000000
7580	-8266.270	8.310	9.000000
7590	-8266.270	8.310	9.000000
7600	-8266.270	8.310	9.000000
7610	-8266.312	8.363	9.000000
7620	-8266.380	8.133	9.000000
7630	-8270.581	7.848	9.000000
7640	-8276.561	7.912	9.000000
7650	-8269.894	7.895	9.000000
7660	-8271.647	7.922	9.000000
7670	-8270.172	7.894	9.000000
7680	-8270.877	8.215	9.000000
7690	-8269.472	8.247	9.000000
7700	-8270.209	8.367	9.000000
7710	-8279.064	7.809	9.000000
7720	-8268.626	8.460	9.000000
7730	-8272.679	7.932	9.000000
7740	-8270.421	8.390	9.000000
7750	-8270.846	8.189	9.000000
7760	-8270.846	8.189	9.000000
7770	-8270.032	8.411	9.000000
7780	-8275.395	7.989	9.000000
7790	-8275.395	7.989	9.000000
7800	-8275.395	7.989	9.000000
7810	-8270.288	8.395	9.000000
7820	-8270.288	8.395	9.000000
7830	-8280.265	7.988	9.000000
7840	-8269.052	8.299	9.000000
7850	-8275.293	8.408	9.000000
7860	-8278.209	7.906	9.000000
7870	-8274.923	8.126	9.000000
7880	-8271.152	8.204	9.000000
7890	-8274.665	8.309	9.000000
7900	-8271.078	8.240	9.000000
7910	-8271.078	8.240	9.000000
7920	-8270.914	8.091	9.000000
7930	-8270.184	8.150	9.000000
7940	-8269.139	8.227	9.000000
7950	-8267.571	8.341	9.000000
7960	-8268.844	8.259	9.000000
7970	-8268.757	8.153	9.000000
7980	-8268.757	8.153	9.000000
7990	-8268.757	8.153	9.000000
8000	-8270.723	8.106	9.000000
8010	-8270.326	8.195	9.000000
8020	-8270.160	8.185	9.000000
8030	-8275.314	8.008	9.000000
8040	-8275.314	8.008	9.000000
8050	-8271.450	8.137	9.000000
8060	-8271.421	8.168	9.000000
8070	-8275.432	7.861	9.000000
8080	-8275.432	7.861	9.000000
8090	-8275.113	7.868	9.000000
8100	-8273.676	8.045	9.000000
8110	-8276.505	8.174	9.000000
8120	-8282.329	7.966	9.000000
8130	-8274.406	8.183	9.000000
8140	-8273.129	8.246	9.000000
8150	-8276.049	8.106	9.000000
8160	-8273.470	8.067	9.000000
8170	-8273.810	8.269	9.000000
8180	-8275.891	7.936	9.000000
8190	-8272.141	8.273	9.000000
8200	-8271.172	8.261	9.000000
8210	-8274.725	8.121	9.000000
8220	-8279.121	7.798	9.000000
8230	-8276.983	8.252	9.000000
8240	-8277.697	8.256	9.000000
8250	-8268.647	8.401	9.000000
8260	-8268.647	8.401	9.000000
8270	-8272.854	8.157	9.000000
8280	-8272.854	8.157	9.000000
8290	-8272.771	8.113	9.000000
8300	-8268.628	8.102	9.000000
8310	-8270.323	8.372	9.000000
8320	-8268.628	8.102	9.000000
8330	-8268.628	8.102	9.000000
8340	-8268.628	8.102	9.000000
8350	-8277.582	7.886	9.000000
8360	-8272.764	7.759	9.000000
8370	-8275.014	8.108	9.000000
8380	-8272.764	7.759	9.000000
8390	-8270.526	8.035	9.000000
8400	-8271.706	8.030	9.000000
8410	-8277.507	8.027	9.000000
8420	-8271.245	8.363	9.000000
8430	-8270.376	7.969	9.000000
8440	-8268.813	8.024	9.000000
8450	-8268.813	8.024	9.000000
8460	-8275.831	8.013	9.000000
8470	-8269.306	8.166	9.000000
8480	-8276.718	8.133	9.000000
8490	-8270.195	8.310	9.000000
8500	-8270.628	8.295	9.000000
8510	-8268.650	8.407	9.000000
8520	-8267.577	8.263	9.000000
8530	-8267.283	8.385	9.000000
8540	-8271.377	7.842	9.000000
8550	-8267.214	8.114	9.000000
8560	-8271.146	7.905	9.000000
8570	-8275.420	8.189	9.000000
8580	-8267.609	8.375	9.000000
8590	-8267.621	8.417	9.000000
8600	-8267.621	8.417	9.000000
8610	-8268.127	8.335	9.000000
8620	-8265.275	8.235	9.000000
8630	-8267.485	8.216	9.000000
8640	-8263.694	8.467	9.000000
8650	-8263.694	8.467	9.000000
8660	-8263.792	8.525	9.000000
8670	-8266.699	8.243	9.000000
8680	-8268.831	8.210	9.000000
8690	-8267.937	8.440	9.000000
8700	-8273.134	7.955	9.000000
8710	-8268.262	8.316	9.000000
8720	-8271.177	8.431	9.000000
8730	-8272.904	8.204	9.000000
8740	-8272.904	8.204	9.000000
8750	-8274.054	8.190	9.000000
8760	-8274.054	8.190	9.000000
8770	-8271.283	8.303	9.000000
8780	-8271.760	8.529	9.000000
8790	-8270.779	8.698	9.000000
8800	-8270.670	8.532	9.000000
8810	-8270.823	8.769	9.000000
8820	-8270.272	8.327	9.000000
8830	-8270.272	8.327	9.000000
8840	-8269.997	8.441	9.000000
8850	-8270.823	8.769	9.000000
8860	-8270.823	8.769	9.000000
8870	-8266.933	8.481	9.000000
8880	-8266.933	8.481	9.000000
8890	-8266.806	8.663	9.000000
8900	-8268.092	8.644	9.000000
8910	-8268.119	8.618	9.000000
8920	-8276.974	8.457	9.000000
8930	-8268.732	8.453	9.000000
8940	-8268.508	8.442	9.000000
8950	-8276.614	8.207	9.000000
8960	-8272.048	8.653	9.000000
8970	-8267.068	8.336	9.000000
8980	-8268.128	8.354	9.000000
8990	-8266.133	8.308	9.000000
9000	-8266.133	8.308	9.000000
9010	-8266.133	8.308	9.000000
9020	-8270.962	8.204	9.000000
9030	-8270.962	8.204	9.000000
9040	-8269.326	7.962	9.000000
9050	-8269.326	7.962	9.000000
9060	-8269.326	7.962	9.000000
9070	-8271.999	8.051	9.000000
9080	-8270.074	8.718	9.000000
9090	-8268.598	8.034	9.000000
9100	-8280.728	7.735	9.000000
9110	-8268.598	8.034	9.000000
9120	-8269.011	8.004	9.000000
9130	-8277.193	7.824	9.000000
9140	-8270.383	8.090	9.000000
9150	-8268.135	8.646	9.000000
9160	-8268.935	8.501	9.000000
9170	-8268.935	8.501	9.000000
9180	-8268.935	8.501	9.000000
9190	-8276.107	8.057	9.000000
9200	-8268.817	8.267	9.000000
9210	-8268.935	8.501	9.000000
9220	-8275.563	8.091	9.000000
9230	-8281.502	8.430	9.000000
9240	-8270.854	8.214	9.000000
9250	-8275.777	8.314	9.000000
9260	-8274.987	8.382	9.000000
9270	-8269.921	8.320	9.000000
9280	-8271.378	8.353	9.000000
9290	-8277.417	7.921	9.000000
9300	-8277.417	7.921	9.000000
9310	-8270.094	8.164	9.000000
9320	-8274.052	7.915	9.000000
9330	-8271.966	8.308	9.000000
9340	-8271.332	8.238	9.000000
9350	-8273.328	7.717	9.000000
9360	-8271.534	8.111	9.000000
9370	-8270.799	8.009	9.000000
9380	-8271.130	8.117	9.000000
9390	-8271.130	8.117	9.000000
9400	-8271.130	8.117	9.000000
9410	-8271.824	8.203	9.000000
9420	-8267.640	8.104	9.000000
9430	-8267.619	8.094	9.000000
9440	-8267.757	8.447	9.000000
9450	-8269.490	8.154	9.000000
9460	-8268.213	8.371	9.000000
9470	-8269.788	8.393	9.000000
9480	-8270.469	8.426	9.000000
9490	-8268.829	8.283	9.000000
9500	-8271.899	8.266	9.000000
9510	-8267.842	8.220	9.000000
9520	-8267.842	8.220	9.000000
9530	-8269.424	8.227	9.000000
9540	-8266.871	8.473	9.000000
9550	-8266.556	8.674	9.000000
9560	-8268.319	8.262	9.000000
9570	-8272.143	8.225	9.000000
9580	-8270.681	8.035	9.000000
9590	-8270.681	8.035	9.000000
9600	-8270.038	8.304	9.000000
9610	-8270.038	8.304	9.000000
9620	-8270.204	8.259	9.000000
9630	-8268.056	8.209	9.000000
9640	-8270.804	8.381	9.000000
9650	-8267.998	8.338	9.000000
9660	-8269.137	8.145	9.000000
9670	-8267.998	8.338	9.000000
9680	-8268.409	8.304	9.000000
9690	-8266.846	8.299	9.000000
9700	-8268.178	8.319	9.000000
9710	-8269.902	8.348	9.000000
9720	-8263.924	8.147	9.000000
9730	-8265.079	8.005	9.000000
9740	-8268.465	8.183	9.000000
9750	-8272.506	8.160	9.000000
9760	-8265.728	8.007	9.000000
9770	-8265.064	8.065	9.000000
9780	-8270.798	8.276	9.000000
9790	-8266.115	8.027	9.000000
9800	-8267.231	8.065	9.000000
9810	-8271.058	7.967	9.000000
9820	-8267.231	8.065	9.000000
9830	-8268.546	8.175	9.000000
9840	-8268.546	8.175	9.000000
9850	-8268.601	8.294	9.000000
9860	-8266.265	8.249	9.000000
9870	-8266.265	8.249	9.000000
9880	-8274.256	8.037	9.000000
9890	-8268.031	8.001	9.000000
9900	-8268.031	8.001	9.000000
9910	-8271.525	8.235	9.000000
9920	-8269.255	8.207	9.000000
9930	-8269.255	8.207	9.000000
9940	-8268.020	7.937	9.000000
9950	-8268.020	7.937	9.000000
9960	-8271.090	8.316	9.000000
9970	-8268.020	7.937	9.000000
9980	-8267.856	7.967	9.000000
9990	-8267.856	7.967	9.000000
10000	-8274.677	7.886	9.000000
