# Supplementary material for: Emergence, development and diversification of the TGF-β signalling pathway within the animal kingdom
Source: BMC Evol Biol. 2009 Feb 3;9:28. doi: 10.1186/1471-2148-9-28 (PMC2657120; doi:10.1186/1471-2148-9-28)
Supplement: Additional file 5 — Sequences. All sequences and alignments are provided in the supplementary archive. [file 1471-2148-9-28-S5.zip › sequences/figure2/dafsma_dm_nvI_aa_rmgap40.nex.run1.t]

#NEXUS
[ID: 1400875942]
begin trees;
   translate
       1 Dad,
       2 EDO39628,
       3 daf-14,
       4 Medea,
       5 daf-3,
       6 sma-4,
       7 daf-8,
       8 dSMAD2,
       9 Mad,
      10 sma-2,
      11 sma-3,
      12 tag-68;
   tree rep.1 = ((((12:0.100000,4:0.100000):0.100000,6:0.100000):0.100000,((11:0.100000,((7:0.100000,10:0.092918):0.070161,8:0.100000):0.118163):0.100000,5:0.100000):0.100000):0.100000,(3:0.100000,(9:0.100000,1:0.100000):0.100000):0.100000,2:0.100000);
   tree rep.10 = (((6:0.100000,1:0.100000):0.100000,(3:0.093078,(11:0.095477,(((5:0.100000,9:0.118378):0.156883,10:0.100000):0.093958,((8:0.218551,7:0.100000):0.033989,12:0.100000):0.075286):0.100000):0.119201):0.163530):0.159865,4:0.100000,2:0.100000);
   tree rep.20 = (((6:0.100000,1:0.100000):0.100000,4:0.100000):0.249976,((9:0.118378,((10:0.100000,3:0.093078):0.156883,(5:0.100000,((8:0.218551,7:0.100000):0.035459,12:0.153809):0.055524):0.094771):0.076433):0.190906,11:0.095477):0.348889,2:0.100000);
   tree rep.30 = (((((12:0.100000,4:0.100000):0.100000,6:0.154583):0.076442,(((8:0.151597,11:0.140485):0.102450,(7:0.100000,9:0.192654):0.087567):0.225441,10:0.078822):0.143243):0.045505,5:0.124011):0.049312,(3:0.092661,1:0.100000):0.082509,2:0.100000);
   tree rep.40 = ((((4:0.100000,(6:0.154583,12:0.100000):0.115733):0.051075,((((8:0.151597,11:0.140485):0.102450,7:0.126375):0.096277,9:0.192654):0.141199,10:0.095686):0.206336):0.059681,5:0.113721):0.055917,(3:0.092661,1:0.100000):0.082509,2:0.152610);
   tree rep.50 = ((((4:0.100000,(6:0.154583,12:0.100000):0.115733):0.051075,5:0.113721):0.048454,((7:0.126375,((8:0.145016,11:0.140485):0.064735,9:0.192654):0.096291):0.141199,10:0.100572):0.311549):0.055917,(3:0.092661,1:0.100000):0.082509,2:0.152610);
   tree rep.60 = (8:0.192992,((11:0.079805,((7:0.148625,((6:0.124465,3:0.147875):0.003505,(((12:0.126555,1:0.201246):0.108340,4:0.118074):0.044834,5:0.108806):0.113821):0.159849):0.108987,10:0.125505):0.085979):0.030382,9:0.136680):0.132713,2:0.180025);
   tree rep.70 = (8:0.192992,((11:0.119115,((7:0.320515,(6:0.124465,(3:0.147875,(4:0.118074,(5:0.108806,(12:0.126555,1:0.201246):0.108340):0.052321):0.111232):0.004995):0.013025):0.109659,10:0.090076):0.146420):0.031330,9:0.136680):0.105889,2:0.180025);
   tree rep.80 = ((11:0.167529,(7:0.320515,((6:0.169382,(((5:0.108806,(12:0.126555,1:0.201246):0.108340):0.052321,3:0.147875):0.103604,4:0.118074):0.004015):0.130651,10:0.090076):0.139738):0.016191):0.081190,(8:0.192992,9:0.136680):0.053264,2:0.180025);
   tree rep.90 = ((12:0.100000,3:0.092661):0.061186,(1:0.141929,(((4:0.158856,6:0.219369):0.273418,5:0.120916):0.075504,(7:0.111064,(((8:0.145016,11:0.140485):0.064735,9:0.150943):0.149015,10:0.119585):0.234582):0.186351):0.257117):0.062268,2:0.148514);
   tree rep.100 = ((((((4:0.314643,6:0.100000):0.074362,5:0.257663):0.184013,1:0.163161):0.013913,(7:0.122007,12:0.236832):0.564812):0.459951,(((10:0.100000,3:0.291009):0.406708,9:0.126180):0.076265,8:0.244937):0.030538):0.239147,11:0.147813,2:0.191155);
   tree rep.110 = (((((10:0.100000,3:0.291009):0.326439,9:0.126180):0.108738,8:0.299507):0.045454,((((4:0.314643,6:0.100000):0.074362,5:0.257663):0.212516,1:0.163161):0.021894,(7:0.135287,12:0.321895):0.613948):0.418733):0.388566,11:0.147813,2:0.191155);
   tree rep.120 = ((10:0.217380,(11:0.203600,((8:0.064915,(7:0.164923,((5:0.216999,3:0.367976):0.109500,(4:0.092067,6:0.253147):0.139618):0.119851):0.048001):0.106718,9:0.226778):0.074670):0.013004):0.195038,(1:0.133885,12:0.252661):0.195054,2:0.309628);
   tree rep.130 = (((10:0.151481,((8:0.064915,(7:0.164923,((5:0.276464,3:0.367976):0.134467,(4:0.092067,6:0.253147):0.139618):0.090844):0.048001):0.106718,9:0.226778):0.074670):0.057877,11:0.190266):0.195038,(1:0.133885,12:0.252661):0.195054,2:0.309628);
   tree rep.140 = (((10:0.151481,((8:0.064915,(7:0.164923,((5:0.276464,3:0.367976):0.134467,(4:0.092067,6:0.253147):0.139618):0.090844):0.048001):0.106718,9:0.226778):0.020858):0.110476,11:0.188525):0.195038,(1:0.133885,12:0.252661):0.195054,2:0.309628);
   tree rep.150 = ((((10:0.100000,((3:0.633289,((12:0.421707,1:0.181330):0.129772,7:0.218619):0.083419):0.216067,(5:0.257663,(4:0.314643,6:0.097411):0.074565):0.145200):0.217310):0.318175,9:0.163545):0.040299,8:0.299507):0.408279,11:0.171475,2:0.247440);
   tree rep.160 = ((((10:0.100000,((3:0.633289,(5:0.359439,(4:0.314643,6:0.097411):0.145118):0.090681):0.287560,((12:0.488132,1:0.181330):0.185689,7:0.218619):0.125913):0.217310):0.318175,9:0.163545):0.040299,8:0.204516):0.435817,11:0.171475,2:0.300814);
   tree rep.170 = ((((10:0.100000,((3:0.633289,(5:0.344996,(4:0.500645,6:0.136867):0.261522):0.090681):0.306807,((12:0.431314,1:0.181330):0.257938,7:0.284633):0.155971):0.217310):0.215600,9:0.105656):0.042099,8:0.334381):0.483145,11:0.171475,2:0.366417);
   tree rep.180 = ((9:0.105656,(8:0.334381,(10:0.100000,((3:0.633289,((12:0.431314,1:0.159169):0.352991,(5:0.344996,(4:0.500645,6:0.136867):0.261522):0.090681):0.113660):0.306807,7:0.284633):0.217310):0.215600):0.027372):0.373412,11:0.252541,2:0.366417);
   tree rep.190 = ((9:0.105656,(8:0.334381,(10:0.100000,(((3:0.633289,(12:0.431314,1:0.159169):0.442220):0.097145,(5:0.344996,(4:0.500645,6:0.136867):0.261522):0.090681):0.193600,7:0.284633):0.217310):0.215600):0.027372):0.373412,11:0.252541,2:0.366417);
   tree rep.200 = (((9:0.105656,8:0.376358):0.134017,(10:0.100000,(((3:0.633289,(12:0.431314,1:0.159169):0.442220):0.097145,(5:0.458427,(4:0.367216,6:0.136867):0.144105):0.115325):0.193600,7:0.284633):0.217310):0.215600):0.254471,11:0.252541,2:0.366417);
   tree rep.210 = ((((9:0.084885,8:0.376358):0.191890,10:0.100000):0.140689,((3:0.633289,((5:0.458427,(4:0.367216,6:0.210536):0.129400):0.083808,(12:0.431314,1:0.226724):0.556050):0.122005):0.193600,7:0.284633):0.217310):0.254471,11:0.252541,2:0.366417);
   tree rep.220 = ((((9:0.084885,8:0.376358):0.191890,(10:0.109860,((3:0.633289,(5:0.458427,(4:0.367216,6:0.210536):0.129400):0.091850):0.162361,7:0.419816):0.313425):0.176703):0.254471,11:0.252541):0.091505,(12:0.359667,1:0.226724):0.571724,2:0.366417);
   tree rep.230 = ((((9:0.084885,8:0.376358):0.191890,(10:0.109860,((3:0.633289,(5:0.458427,(4:0.367216,6:0.210536):0.129400):0.091850):0.162361,7:0.419816):0.313425):0.176703):0.254471,11:0.252541):0.091505,(12:0.359667,1:0.226724):0.571724,2:0.366417);
   tree rep.240 = ((((9:0.081283,8:0.376358):0.136172,(10:0.109860,((3:0.633289,(5:0.500465,(4:0.367216,6:0.204779):0.157870):0.091850):0.162361,7:0.419816):0.313425):0.176703):0.291249,11:0.241295):0.140990,(12:0.359667,1:0.226724):0.571724,2:0.374865);
   tree rep.250 = (((7:0.233866,3:0.873874):0.086325,(((4:0.095866,6:0.382834):0.056922,5:0.673459):0.343233,((10:0.326116,(9:0.171737,8:0.182268):0.074665):0.106545,11:0.375797):0.121734):0.040481):0.234052,(1:0.531178,12:0.309350):0.097745,2:0.835447);
   tree rep.260 = (((7:0.233866,3:0.873874):0.086325,(((4:0.095866,6:0.382834):0.056922,5:0.673459):0.343233,((10:0.326116,(9:0.171737,8:0.182268):0.074665):0.106545,11:0.375797):0.121734):0.040481):0.234052,(1:0.531178,12:0.309350):0.097745,2:0.835447);
   tree rep.270 = (((7:0.233866,3:0.873874):0.086325,(((4:0.095866,6:0.390271):0.056427,5:0.766658):0.343233,((10:0.355521,(9:0.110718,8:0.182268):0.088471):0.106545,11:0.375797):0.121734):0.040481):0.234052,(1:0.531178,12:0.309350):0.097745,2:0.835447);
   tree rep.280 = ((((7:0.317315,3:0.873874):0.081299,((4:0.129458,6:0.390271):0.061302,5:0.766658):0.536151):0.063349,((10:0.355521,(9:0.110718,8:0.182268):0.088471):0.106545,11:0.375797):0.121734):0.234052,(1:0.531178,12:0.309350):0.097745,2:0.835447);
   tree rep.290 = ((((7:0.317315,3:0.873874):0.081299,((6:0.390271,(5:0.766658,4:0.129458):0.041644):0.398403,((10:0.326698,(9:0.110718,8:0.182268):0.088471):0.141259,11:0.372964):0.112501):0.039690):0.270210,1:0.531178):0.135013,12:0.309350,2:0.835447);
   tree rep.300 = ((((7:0.317315,3:0.873874):0.081299,((6:0.390271,(5:0.766658,4:0.129458):0.041644):0.398403,((10:0.326698,(9:0.110718,8:0.182268):0.088471):0.141259,11:0.372964):0.112501):0.039690):0.270210,1:0.531178):0.135013,12:0.309350,2:0.835447);
   tree rep.310 = ((((7:0.317315,3:0.873874):0.081299,((6:0.414918,(5:0.766658,4:0.133162):0.062985):0.243452,((10:0.326698,(9:0.106111,8:0.182268):0.110765):0.167105,11:0.372964):0.184609):0.039690):0.270210,1:0.841850):0.098469,12:0.376134,2:0.835447);
   tree rep.320 = (((7:0.317315,3:0.873874):0.083826,((6:0.414918,(5:0.766658,4:0.133162):0.062985):0.243452,((10:0.326698,(9:0.106111,8:0.182268):0.110765):0.167105,11:0.372964):0.184609):0.039690):0.336037,(1:0.841850,12:0.376134):0.077029,2:0.835447);
   tree rep.330 = (((7:0.339478,3:0.873874):0.288956,((6:0.414918,(5:0.766658,4:0.133162):0.062985):0.243452,((10:0.336564,(9:0.106111,8:0.182268):0.110765):0.164146,11:0.372964):0.259052):0.039690):0.160233,(1:0.496335,12:0.376134):0.442978,2:0.854026);
   tree rep.340 = (((7:0.339478,3:0.873874):0.288956,((5:0.766658,(6:0.414918,4:0.212299):0.057781):0.205719,((10:0.336564,(9:0.106111,8:0.182268):0.110765):0.164146,11:0.372964):0.259052):0.039690):0.160233,(1:0.496335,12:0.565541):0.444519,2:1.057190);
   tree rep.350 = (((7:0.339478,3:0.873874):0.288956,((5:0.766658,(6:0.414918,4:0.212299):0.053237):0.283138,((10:0.336564,(9:0.106111,8:0.182268):0.110765):0.164146,11:0.372964):0.145085):0.039690):0.160233,(1:0.496335,12:0.565541):0.444519,2:1.057190);
   tree rep.360 = (((7:0.339478,3:0.873874):0.288956,((5:0.650933,(6:0.414918,4:0.254865):0.073970):0.283138,((10:0.336564,(9:0.106111,8:0.182268):0.110765):0.164146,11:0.372964):0.145085):0.039690):0.160233,(1:0.496335,12:0.565541):0.444519,2:1.057190);
   tree rep.370 = (((7:0.339478,3:0.873874):0.288956,((5:0.650933,(6:0.414918,4:0.254865):0.073970):0.283138,((10:0.336564,(9:0.106111,8:0.182268):0.110765):0.164146,11:0.372964):0.145085):0.039690):0.160233,(1:0.496335,12:0.565541):0.444519,2:1.057190);
   tree rep.380 = (((7:0.339478,3:0.873874):0.288956,((5:0.650933,(6:0.414918,4:0.254865):0.073970):0.283138,((10:0.336564,(9:0.106111,8:0.182268):0.110765):0.164146,11:0.372964):0.145085):0.039690):0.160233,(1:0.496335,12:0.565541):0.444519,2:1.057190);
   tree rep.390 = (((7:0.339478,3:0.873874):0.288956,((5:0.650933,(6:0.414918,4:0.254865):0.073970):0.283138,((10:0.336564,(9:0.106111,8:0.182268):0.110765):0.164146,11:0.372964):0.145085):0.039690):0.160233,(1:0.496335,12:0.565541):0.444519,2:1.057190);
   tree rep.400 = (((7:0.339478,3:0.873874):0.288956,((5:0.650933,(6:0.414918,4:0.254865):0.073970):0.283138,((10:0.254794,(9:0.106111,8:0.279902):0.084506):0.164146,11:0.372964):0.145085):0.039690):0.160233,(1:0.644777,12:0.565541):0.568306,2:0.961333);
   tree rep.410 = (((7:0.339478,3:0.873874):0.288956,((5:0.650933,(6:0.414918,4:0.254865):0.073970):0.283138,((10:0.254794,(9:0.106111,8:0.279902):0.084506):0.164146,11:0.483288):0.175358):0.046617):0.160233,(1:0.644777,12:0.565541):0.568306,2:0.961333);
   tree rep.420 = (((7:0.339478,3:0.873874):0.288956,((5:0.650933,(6:0.414918,4:0.254865):0.073970):0.283138,((10:0.330588,(9:0.077742,8:0.279902):0.071432):0.164146,11:0.483288):0.175358):0.029395):0.188802,(1:0.644777,12:0.565541):0.358021,2:0.961333);
   tree rep.430 = ((((7:0.339478,3:0.873874):0.311039,((10:0.330588,(9:0.077742,8:0.279902):0.071432):0.164146,11:0.483288):0.175358):0.123199,(5:0.650933,(6:0.414918,4:0.254865):0.073970):0.153436):0.188802,(1:0.644777,12:0.565541):0.358021,2:0.961333);
   tree rep.440 = ((((7:0.339478,3:0.873874):0.311039,((10:0.330588,(9:0.077742,8:0.279902):0.071432):0.164146,11:0.483288):0.175358):0.123199,(5:0.650933,(6:0.414918,4:0.254865):0.073970):0.153436):0.188802,(1:0.644777,12:0.565541):0.358021,2:0.961333);
   tree rep.450 = ((((7:0.339478,3:0.873874):0.311039,((10:0.330588,(9:0.077742,8:0.279902):0.071432):0.164146,11:0.483288):0.175358):0.123199,(5:0.650933,(6:0.414918,4:0.254865):0.073970):0.153436):0.188802,(1:0.644777,12:0.565541):0.358021,2:0.961333);
   tree rep.460 = ((((7:0.339478,3:0.873874):0.311039,((10:0.330588,(9:0.077742,8:0.279902):0.071432):0.164146,11:0.483288):0.169107):0.147495,(5:0.650933,(6:0.414918,4:0.254865):0.073970):0.153436):0.153385,(1:0.644777,12:0.565541):0.358021,2:0.961333);
   tree rep.470 = ((((7:0.339478,3:0.873874):0.311039,((10:0.330588,(9:0.077742,8:0.279902):0.071432):0.164146,11:0.483288):0.169107):0.147495,(5:0.650933,(6:0.414918,4:0.254865):0.073970):0.153436):0.153385,(1:0.644777,12:0.565541):0.358021,2:0.961333);
   tree rep.480 = ((((7:0.339478,3:0.873874):0.311039,((10:0.330588,(9:0.077742,8:0.279902):0.071432):0.164146,11:0.483288):0.169107):0.147495,(5:0.650933,(6:0.414918,4:0.254865):0.073970):0.109080):0.182882,(1:0.644777,12:0.565541):0.340683,2:0.961333);
   tree rep.490 = ((((7:0.339478,3:0.873874):0.311039,((10:0.330588,(9:0.077742,8:0.279902):0.084787):0.083707,11:0.564488):0.169107):0.147495,(5:0.650933,(6:0.414918,4:0.254865):0.073970):0.109080):0.182882,(1:0.644777,12:0.565541):0.340683,2:0.961333);
   tree rep.500 = ((((7:0.339478,3:0.873874):0.311039,((10:0.330588,(9:0.077742,8:0.279902):0.084787):0.083707,11:0.564488):0.169107):0.147495,(5:0.742899,(6:0.515293,4:0.254865):0.060432):0.172128):0.145796,(1:0.644777,12:0.565541):0.340683,2:0.961333);
   tree rep.510 = ((((7:0.339478,3:0.873874):0.311039,((10:0.330588,(9:0.077742,8:0.279902):0.084787):0.083707,11:0.564488):0.169107):0.070192,(5:0.742899,(6:0.515293,4:0.254865):0.059413):0.244042):0.145796,(1:0.644777,12:0.565541):0.340683,2:0.961333);
   tree rep.520 = ((((7:0.339478,3:0.873874):0.311039,((10:0.330588,(9:0.077742,8:0.279902):0.084787):0.083707,11:0.564488):0.169107):0.070192,(5:0.742899,(6:0.515293,4:0.254865):0.059413):0.244042):0.145796,(1:0.644777,12:0.565541):0.340683,2:0.961333);
   tree rep.530 = ((((7:0.339478,3:0.873874):0.311039,((10:0.337925,(9:0.077742,8:0.279902):0.084787):0.129470,11:0.516231):0.169107):0.070192,(5:0.742899,(6:0.515293,4:0.254865):0.059413):0.244042):0.145796,(1:0.644777,12:0.565541):0.340683,2:0.961333);
   tree rep.540 = ((((7:0.339478,3:0.873874):0.311039,((10:0.337925,(9:0.077742,8:0.279902):0.084787):0.129470,11:0.516231):0.169107):0.070192,(5:0.742899,(6:0.515293,4:0.254865):0.059413):0.244042):0.145796,(1:0.644777,12:0.565541):0.340683,2:0.961333);
   tree rep.550 = ((((7:0.339478,3:0.873874):0.311039,((10:0.337925,(9:0.077742,8:0.285865):0.101299):0.117522,11:0.516231):0.169107):0.070192,(5:0.742899,(6:0.515293,4:0.254865):0.059413):0.244042):0.145796,(1:0.644777,12:0.565541):0.340683,2:0.961333);
   tree rep.560 = ((((7:0.339478,3:0.873874):0.318153,((10:0.392032,(9:0.091183,8:0.285865):0.136404):0.117522,11:0.516231):0.169107):0.124289,(5:0.742899,(6:0.515293,4:0.254865):0.059413):0.197131):0.145796,(1:0.644777,12:0.565541):0.340683,2:0.961333);
   tree rep.570 = ((12:0.607033,1:0.661567):0.265804,(7:0.734472,(3:1.068196,((((9:0.145544,8:0.358381):0.080459,10:0.366950):0.178224,11:0.414648):0.060577,(5:0.814204,(4:0.268394,6:0.314248):0.036129):0.223184):0.103527):0.043695):0.198554,2:0.871389);
   tree rep.580 = ((12:0.607033,1:0.661567):0.265804,(7:0.734472,(3:1.068196,((((9:0.145544,8:0.358381):0.080459,10:0.366950):0.178224,11:0.414648):0.090429,(5:0.814204,(4:0.268394,6:0.314248):0.036129):0.223184):0.076348):0.044407):0.198554,2:0.871389);
   tree rep.590 = ((12:0.607033,1:0.661567):0.265804,(7:0.734472,(3:1.068196,((((9:0.145544,8:0.358381):0.080459,10:0.366950):0.178224,11:0.586748):0.108131,(5:0.814204,(4:0.268394,6:0.314248):0.036129):0.223184):0.090530):0.044407):0.198554,2:0.871389);
   tree rep.600 = ((((7:0.339478,3:0.873874):0.318153,((10:0.381294,(9:0.091183,8:0.327783):0.086648):0.117522,11:0.516231):0.169107):0.109307,(5:0.742899,(6:0.515293,4:0.254865):0.059413):0.197131):0.213032,(1:0.644777,12:0.596360):0.257739,2:0.925901);
   tree rep.610 = ((12:0.607033,1:0.661567):0.265804,(7:0.881211,(3:1.016426,((((9:0.145544,8:0.358381):0.080459,10:0.366950):0.178224,11:0.523140):0.197918,(5:0.814204,(4:0.268394,6:0.314248):0.036129):0.223184):0.093941):0.035762):0.373489,2:0.763811);
   tree rep.620 = ((((7:0.339478,3:0.873874):0.318153,((10:0.381294,(9:0.087427,8:0.327783):0.096497):0.099262,11:0.516231):0.169107):0.109307,(5:0.786353,(6:0.359851,4:0.254865):0.086673):0.197131):0.213032,(1:0.644777,12:0.879574):0.239818,2:0.932872);
   tree rep.630 = ((((3:0.820978,11:0.486557):0.209939,(7:1.008398,((8:0.272569,9:0.128533):0.142288,10:0.315427):0.167042):0.037569):0.091615,((4:0.286687,6:0.291017):0.056034,5:0.758013):0.211626):0.500578,(12:0.998384,1:0.610823):0.334800,2:0.649571);
   tree rep.640 = (((3:0.820978,(11:0.486557,(7:1.008398,((8:0.272569,9:0.128533):0.142288,10:0.315427):0.167042):0.037569):0.216678):0.083657,((4:0.286687,6:0.291017):0.056034,5:0.758013):0.211626):0.276971,(12:0.998384,1:0.622289):0.211065,2:0.649571);
   tree rep.650 = (((3:0.820978,(11:0.486557,(7:1.008398,((8:0.272569,9:0.128533):0.142288,10:0.315427):0.167042):0.037569):0.148070):0.065838,((4:0.286687,6:0.291017):0.056034,5:0.758013):0.211626):0.200929,(12:0.968583,1:0.622289):0.250662,2:0.970119);
   tree rep.660 = (((3:0.820978,(11:0.486557,(7:1.008398,((8:0.272569,9:0.169500):0.104888,10:0.315427):0.109098):0.039339):0.197389):0.026598,((4:0.286687,6:0.291017):0.056034,5:0.758013):0.211626):0.200929,(12:0.968583,1:0.622289):0.250662,2:0.970119);
   tree rep.670 = (((3:0.820978,((4:0.286687,6:0.291017):0.077840,5:0.758013):0.174242):0.016657,(11:0.486557,(7:1.008398,((8:0.272569,9:0.169500):0.104888,10:0.315427):0.109098):0.039339):0.197389):0.259133,(12:0.968583,1:0.622289):0.250662,2:0.970119);
   tree rep.680 = (((3:0.820978,((4:0.286687,6:0.291017):0.077840,5:0.758013):0.174242):0.016657,(11:0.486557,(7:1.008398,((8:0.272569,9:0.169500):0.104888,10:0.315427):0.109098):0.039339):0.197389):0.259133,(12:0.968583,1:0.622289):0.250662,2:0.970119);
   tree rep.690 = ((3:0.820978,(((4:0.286687,6:0.291017):0.077840,5:0.758013):0.174242,(11:0.486557,(7:1.008398,((8:0.272569,9:0.169500):0.104888,10:0.315427):0.109098):0.039339):0.197389):0.010988):0.251181,(12:0.968583,1:0.622289):0.206691,2:0.970119);
   tree rep.700 = ((3:0.820978,(((4:0.286687,6:0.291017):0.077840,5:0.758013):0.174242,(11:0.486557,(7:1.008398,((8:0.272569,9:0.169500):0.104888,10:0.315427):0.109098):0.039339):0.197389):0.011520):0.411755,(12:0.968583,1:0.622289):0.206691,2:0.868565);
   tree rep.710 = ((3:0.820978,(((4:0.286687,6:0.291017):0.077840,5:0.758013):0.174242,(11:0.486557,(7:1.008398,((8:0.272569,9:0.111217):0.149716,10:0.315427):0.103749):0.037336):0.182879):0.015391):0.411755,(12:0.968583,1:0.725325):0.306018,2:0.654185);
   tree rep.720 = ((3:0.820978,(((4:0.286687,6:0.291017):0.077840,5:0.758013):0.174242,(11:0.486557,(7:1.008398,((8:0.272569,9:0.110219):0.123365,10:0.344799):0.103749):0.037336):0.182879):0.015391):0.411755,(12:0.968583,1:0.725325):0.306018,2:0.654185);
   tree rep.730 = ((3:0.820978,(((4:0.286687,6:0.291017):0.077840,5:0.758013):0.174242,(11:0.486557,(7:1.008398,((8:0.272569,9:0.105805):0.126944,10:0.343566):0.103749):0.037336):0.182879):0.015391):0.411755,(12:0.968583,1:0.725325):0.306018,2:0.654185);
   tree rep.740 = ((3:0.820978,(((4:0.286687,6:0.291017):0.077840,5:0.758013):0.174242,(11:0.502610,(7:1.008398,((8:0.272569,9:0.105805):0.126944,10:0.343566):0.128698):0.035760):0.182879):0.015391):0.411755,(12:0.968583,1:0.725325):0.306018,2:0.654185);
   tree rep.750 = ((3:0.820978,(((4:0.286687,6:0.291017):0.077840,5:0.758013):0.174242,(11:0.502610,(7:1.008398,((8:0.272569,9:0.105805):0.126944,10:0.343566):0.128698):0.035760):0.182879):0.015391):0.411755,(12:0.968583,1:0.725325):0.306018,2:0.654185);
   tree rep.760 = ((3:0.820978,(((4:0.286687,6:0.244162):0.128640,5:0.758013):0.176106,(11:0.502610,(7:1.008398,((8:0.272569,9:0.105805):0.126944,10:0.343566):0.128698):0.035760):0.182879):0.015391):0.364376,(12:0.968583,1:0.455445):0.258220,2:0.654185);
   tree rep.770 = ((12:0.900501,1:0.705698):0.352411,(((7:0.888837,(11:0.420719,((8:0.202366,9:0.143660):0.062917,10:0.323599):0.154758):0.034509):0.207609,(5:0.596726,(4:0.468428,6:0.357293):0.134018):0.185179):0.204879,3:0.883328):0.151739,2:0.641575);
   tree rep.780 = ((12:0.900501,1:0.705698):0.352411,(((7:0.888837,(11:0.420719,((8:0.202366,9:0.101356):0.119405,10:0.323599):0.165385):0.034509):0.207609,(5:0.596726,(4:0.342822,6:0.357293):0.213818):0.156281):0.204879,3:0.883328):0.151739,2:0.641575);
   tree rep.790 = ((3:0.765490,(((4:0.286687,6:0.244162):0.140536,5:0.746593):0.174123,(11:0.502610,(7:1.008398,((8:0.272569,9:0.105805):0.126944,10:0.343566):0.128698):0.035760):0.182879):0.031932):0.310325,(12:0.968583,1:0.503367):0.200701,2:0.946986);
   tree rep.800 = ((3:0.770274,(((4:0.286687,6:0.244162):0.140536,5:0.746593):0.156694,((11:0.502610,((8:0.272569,9:0.105805):0.126944,10:0.349466):0.188376):0.037223,7:1.008398):0.182879):0.050648):0.310325,(12:0.968583,1:0.503367):0.200701,2:0.946986);
   tree rep.810 = ((12:0.900501,1:0.700154):0.351298,(((7:0.888837,(11:0.420719,((8:0.202366,9:0.133369):0.069353,10:0.323599):0.151871):0.145751):0.096807,(5:0.596726,(4:0.325945,6:0.357293):0.053878):0.298271):0.204879,3:0.883328):0.151739,2:0.730137);
   tree rep.820 = ((12:0.607033,1:0.661567):0.265804,(((5:0.746695,(4:0.230562,6:0.384160):0.081560):0.252745,3:1.030201):0.128786,(7:0.788161,(((9:0.096713,8:0.332069):0.111100,10:0.312863):0.095702,11:0.480397):0.202886):0.067158):0.323071,2:0.800024);
   tree rep.830 = ((12:0.900501,1:0.700154):0.351298,(((7:0.888837,(11:0.420719,((8:0.265824,9:0.133369):0.058840,10:0.310646):0.151871):0.145751):0.096807,(5:0.596726,(4:0.325945,6:0.357293):0.053878):0.298271):0.204879,3:0.883328):0.151739,2:0.730137);
   tree rep.840 = ((3:0.770274,(((4:0.286687,6:0.384723):0.107814,5:0.550069):0.156694,(11:0.570010,(((8:0.324086,9:0.123087):0.131219,10:0.321593):0.201078,7:0.666106):0.038324):0.126087):0.114510):0.238253,(12:0.968583,1:0.758384):0.278248,2:0.765737);
   tree rep.850 = ((12:0.724128,1:0.661567):0.204651,(3:0.810342,(((6:0.384160,5:0.847775):0.098984,4:0.230562):0.284479,(7:0.788161,(((9:0.096713,8:0.324266):0.098682,10:0.396461):0.113707,11:0.548919):0.163116):0.147842):0.157056):0.323071,2:0.847256);
   tree rep.860 = ((12:0.900501,1:0.700154):0.381567,((5:0.596726,(4:0.325945,6:0.357293):0.053878):0.169006,(3:1.015342,((11:0.509711,((8:0.265824,9:0.133369):0.058840,10:0.320566):0.160153):0.140881,7:0.929392):0.128098):0.195407):0.236847,2:0.730137);
   tree rep.870 = ((12:0.948152,1:0.661567):0.296986,(3:0.810342,(((6:0.384160,5:0.772150):0.070373,4:0.216950):0.279673,(7:0.788161,(((9:0.096713,8:0.295195):0.066396,10:0.309363):0.113707,11:0.548919):0.163116):0.147842):0.157056):0.328987,2:0.847256);
   tree rep.880 = ((12:1.278798,1:0.661567):0.269646,(3:0.810342,(((6:0.384160,5:0.772150):0.070373,4:0.216950):0.279673,(7:0.788161,(((9:0.096713,8:0.295195):0.066396,10:0.309363):0.113707,11:0.548919):0.163116):0.147842):0.157056):0.328987,2:0.770898);
   tree rep.890 = ((12:1.278798,1:0.661567):0.269646,(3:0.810342,(((6:0.384160,5:0.772150):0.070373,4:0.216950):0.291054,(7:0.788161,(((9:0.096713,8:0.295195):0.066396,10:0.309363):0.113707,11:0.548919):0.163116):0.147842):0.190230):0.249474,2:0.770898);
   tree rep.900 = ((12:1.278798,1:0.661567):0.269646,(3:0.810342,(((6:0.384160,5:0.772150):0.070373,4:0.216950):0.291054,(7:0.788161,(((9:0.096713,8:0.295195):0.066396,10:0.309363):0.113707,11:0.548919):0.163116):0.147842):0.190230):0.249474,2:0.770898);
   tree rep.910 = ((((11:0.570010,(((8:0.347697,9:0.123087):0.066892,10:0.336101):0.133542,7:0.743745):0.041608):0.119526,3:0.770274):0.052815,((4:0.286687,6:0.384723):0.120083,5:0.599034):0.132301):0.205008,(12:0.992357,1:0.758384):0.239809,2:0.703966);
   tree rep.920 = ((((11:0.570010,(((8:0.347697,9:0.123087):0.066892,10:0.336101):0.133542,7:0.743745):0.041608):0.128484,3:0.770274):0.083676,((4:0.286687,6:0.384723):0.120083,5:0.599034):0.132301):0.193470,(12:0.992357,1:0.758384):0.239809,2:0.703966);
   tree rep.930 = ((((11:0.570010,(((8:0.347697,9:0.123087):0.084281,10:0.325556):0.124522,7:1.054968):0.042026):0.128484,3:0.820587):0.111426,((4:0.286687,6:0.384723):0.120083,5:0.599034):0.115284):0.193470,(12:0.992357,1:0.758384):0.239809,2:0.703966);
   tree rep.940 = ((12:1.278798,1:0.661567):0.255154,(3:0.810342,(((6:0.366773,5:0.772150):0.130632,4:0.237413):0.291054,(7:0.979736,(((9:0.096713,8:0.295195):0.066396,10:0.425375):0.098780,11:0.566489):0.110853):0.147842):0.045126):0.370946,2:0.770898);
   tree rep.950 = ((((11:0.481782,(((8:0.347697,9:0.123087):0.084281,10:0.325556):0.079281,7:1.054968):0.029711):0.128484,3:0.820587):0.111426,((4:0.286687,6:0.467260):0.135371,5:0.697361):0.115284):0.193470,(12:0.946645,1:0.758384):0.199172,2:0.746948);
   tree rep.960 = ((((11:0.481782,(((8:0.347697,9:0.123087):0.084281,10:0.325556):0.079281,7:1.054968):0.029711):0.128484,3:0.820587):0.111426,((4:0.286687,6:0.467260):0.135371,5:0.697361):0.115284):0.193470,(12:0.946645,1:0.758384):0.199172,2:0.746948);
   tree rep.970 = ((((11:0.481782,(((8:0.347697,9:0.123087):0.084281,10:0.325556):0.079281,7:1.054968):0.029711):0.128484,3:0.820587):0.111426,((4:0.286687,6:0.467260):0.135371,5:0.697361):0.115284):0.193470,(12:0.946645,1:0.758384):0.199172,2:0.746948);
   tree rep.980 = ((((11:0.481782,(((8:0.292897,9:0.123087):0.127804,10:0.325556):0.077212,7:1.054968):0.029711):0.128484,3:0.820587):0.111426,((4:0.231873,6:0.467260):0.118717,5:0.842930):0.115284):0.193470,(12:0.946645,1:0.758384):0.199172,2:0.746948);
   tree rep.990 = ((((11:0.481782,(((8:0.292897,9:0.123087):0.127804,10:0.336833):0.067915,7:1.054968):0.033671):0.128484,3:0.820587):0.111426,((4:0.231873,6:0.467260):0.118717,5:0.842930):0.115284):0.193470,(12:0.946645,1:0.758384):0.199172,2:0.746948);
   tree rep.1000 = ((12:1.077938,1:0.661567):0.229370,(3:0.810342,(((6:0.366773,5:0.772150):0.130632,4:0.230388):0.239770,(7:0.979736,(((9:0.082515,8:0.295195):0.085377,10:0.381414):0.098780,11:0.525219):0.060412):0.179436):0.090469):0.375502,2:1.051771);
   tree rep.1010 = ((3:0.820587,(((4:0.231873,6:0.467260):0.149616,5:0.842930):0.222511,(11:0.414702,(((8:0.292897,9:0.123087):0.127804,10:0.336833):0.067915,7:1.054968):0.033671):0.168338):0.114873):0.211996,(12:0.946645,1:0.758384):0.199172,2:0.595240);
   tree rep.1020 = ((12:1.077938,1:0.661567):0.228160,(3:0.992335,(((6:0.366773,5:0.772150):0.130632,4:0.230388):0.239770,(7:0.979736,(((9:0.082515,8:0.295195):0.085377,10:0.381414):0.098780,11:0.525219):0.060412):0.179436):0.090469):0.187254,2:1.051771);
   tree rep.1030 = ((12:1.077938,1:0.661567):0.228160,(3:0.857724,(((6:0.366773,5:0.772150):0.130632,4:0.230388):0.239770,(7:0.979736,(((9:0.082515,8:0.295195):0.085377,10:0.331489):0.073603,11:0.450174):0.060412):0.179436):0.090469):0.119307,2:0.826678);
   tree rep.1040 = ((12:1.077938,1:0.661567):0.228160,(3:0.857724,(((6:0.366773,5:0.772150):0.130632,4:0.230388):0.239770,(7:0.979736,(((9:0.078337,8:0.295195):0.125400,10:0.331112):0.080618,11:0.457338):0.065453):0.179436):0.090469):0.119307,2:0.826678);
   tree rep.1050 = ((12:1.077938,1:0.661567):0.228160,(3:0.857724,(((6:0.366773,5:0.772150):0.130632,4:0.230388):0.239770,(7:0.979736,(((9:0.078337,8:0.295195):0.125400,10:0.331112):0.080618,11:0.457338):0.065453):0.179436):0.090469):0.119307,2:0.826678);
   tree rep.1060 = ((3:0.820587,(((4:0.276978,6:0.473592):0.120885,5:0.678432):0.210401,((((8:0.292897,9:0.123087):0.127804,10:0.382237):0.065657,11:0.441679):0.050084,7:1.054968):0.109630):0.122298):0.190893,(12:0.946645,1:0.758384):0.199172,2:0.897888);
   tree rep.1070 = ((3:0.820587,(((4:0.276978,6:0.473592):0.120885,5:0.678432):0.210401,((((8:0.292897,9:0.123087):0.127804,10:0.382237):0.065657,11:0.441679):0.050084,7:1.054968):0.109630):0.122298):0.190893,(12:0.946645,1:0.758384):0.199172,2:0.897888);
   tree rep.1080 = ((12:1.077938,1:0.661567):0.228160,(3:0.857724,((6:0.366773,(5:0.772150,4:0.230388):0.089060):0.189182,(7:0.979736,(((9:0.078337,8:0.295195):0.125400,10:0.311961):0.087156,11:0.457338):0.063448):0.179436):0.094733):0.119307,2:0.826678);
   tree rep.1090 = ((12:1.077938,1:0.661567):0.185003,(3:0.857724,((6:0.366773,(5:0.772150,4:0.230388):0.089060):0.189182,(7:0.979736,(((9:0.078337,8:0.295195):0.125400,10:0.311961):0.087156,11:0.457338):0.063448):0.179436):0.087678):0.136589,2:0.826678);
   tree rep.1100 = ((3:0.820587,(((4:0.276978,6:0.473592):0.120885,5:0.678432):0.210401,((((8:0.292897,9:0.123087):0.127804,10:0.382237):0.093569,11:0.467879):0.024665,7:0.737183):0.105420):0.122298):0.190609,(12:0.946645,1:0.619594):0.215706,2:0.897888);
   tree rep.1110 = ((12:1.077938,1:0.661567):0.185003,(3:0.857724,((6:0.399095,(5:0.772150,4:0.219067):0.096765):0.189182,(7:0.979736,(((9:0.078337,8:0.295195):0.125400,10:0.311961):0.087156,11:0.457338):0.063448):0.179436):0.087678):0.136589,2:0.826678);
   tree rep.1120 = ((3:0.820587,(((4:0.276978,6:0.449763):0.116073,5:0.709801):0.210401,((((8:0.292897,9:0.123087):0.127804,10:0.382237):0.093569,11:0.467879):0.024665,7:0.737183):0.105420):0.122298):0.100747,(12:0.946645,1:0.673188):0.340714,2:0.897888);
   tree rep.1130 = ((12:1.077938,1:0.661567):0.114101,(3:0.857724,((6:0.399095,(5:0.772150,4:0.219067):0.096765):0.189182,(7:0.878739,(((9:0.078337,8:0.295195):0.125400,10:0.311961):0.061638,11:0.457338):0.072027):0.179436):0.095789):0.237241,2:0.826678);
   tree rep.1140 = ((12:1.077938,1:0.661567):0.114101,(3:0.857724,((6:0.399095,(5:0.772150,4:0.219067):0.096765):0.189182,(7:0.878739,(((9:0.078337,8:0.295195):0.125400,10:0.311961):0.061638,11:0.457338):0.072027):0.179436):0.095789):0.237241,2:0.826678);
   tree rep.1150 = ((12:1.077938,1:0.661567):0.114101,(3:0.857724,((6:0.399095,(5:0.772150,4:0.219067):0.091453):0.275866,(7:0.878739,(((9:0.078337,8:0.295195):0.125400,10:0.311961):0.061638,11:0.457338):0.072027):0.179436):0.087181):0.237241,2:0.826678);
   tree rep.1160 = ((12:1.077938,1:0.661567):0.114101,(3:0.857724,((6:0.399095,(5:0.772150,4:0.219067):0.091453):0.275866,(7:0.878739,(((9:0.078337,8:0.295195):0.125400,10:0.311961):0.061638,11:0.457338):0.072027):0.179436):0.087181):0.237241,2:0.826678);
   tree rep.1170 = ((12:1.077938,1:0.661567):0.114101,(3:0.857724,((6:0.399095,(5:0.772150,4:0.219067):0.091453):0.239862,((7:0.878739,((9:0.078337,8:0.295195):0.125400,10:0.311961):0.061638):0.112261,11:0.457338):0.127539):0.087181):0.237241,2:0.826678);
   tree rep.1180 = ((12:1.077938,1:0.661567):0.114101,(3:0.857724,((6:0.399095,(5:0.772150,4:0.219067):0.091453):0.239862,((7:0.878739,((9:0.078337,8:0.295195):0.125400,10:0.311961):0.061638):0.112261,11:0.457338):0.127539):0.087181):0.237241,2:0.826678);
   tree rep.1190 = ((3:0.810608,(((4:0.276978,6:0.449763):0.075839,5:0.709801):0.278677,((((8:0.304407,9:0.123087):0.142670,10:0.339811):0.093569,11:0.575883):0.039326,7:0.801280):0.152469):0.106161):0.152019,(12:0.946645,1:0.673188):0.340714,2:0.897888);
   tree rep.1200 = ((3:0.810608,(((4:0.276978,6:0.449763):0.075839,5:0.709801):0.278677,((((8:0.304407,9:0.123087):0.134391,10:0.339811):0.110872,11:0.525251):0.039326,7:0.801280):0.152469):0.106161):0.152019,(12:0.946645,1:0.673188):0.340714,2:0.897888);
   tree rep.1210 = ((3:0.810608,(((4:0.276978,6:0.449763):0.075839,5:0.709801):0.278677,((((8:0.304407,9:0.123087):0.134391,10:0.339811):0.110872,11:0.525251):0.039326,7:0.801280):0.152469):0.106161):0.152019,(12:0.946645,1:0.673188):0.340714,2:0.897888);
   tree rep.1220 = ((12:0.963489,1:0.581629):0.148868,((((6:0.414790,4:0.226048):0.157704,5:0.651086):0.183984,((7:0.881329,((8:0.316208,9:0.120910):0.148508,10:0.276796):0.141299):0.075564,11:0.497944):0.228220):0.263238,3:0.819628):0.172972,2:0.810992);
   tree rep.1230 = ((12:0.963489,1:0.581629):0.148868,((((6:0.414790,4:0.226048):0.157704,5:0.651086):0.183984,((7:0.903929,((8:0.316208,9:0.120910):0.148508,10:0.276796):0.141299):0.057046,11:0.481604):0.228220):0.263238,3:0.819628):0.172972,2:0.810992);
   tree rep.1240 = ((3:0.810608,(((4:0.276978,6:0.449763):0.071531,5:0.709801):0.175350,(11:0.585038,(7:0.801280,((8:0.304407,9:0.123087):0.134391,10:0.406840):0.101868):0.061317):0.153812):0.106161):0.152019,(12:0.946645,1:0.673188):0.340714,2:0.897888);
   tree rep.1250 = ((3:0.810608,(((4:0.276978,6:0.449763):0.071531,5:0.709801):0.175350,(11:0.585038,(7:0.801280,((8:0.304407,9:0.123087):0.134391,10:0.406840):0.101868):0.061317):0.153812):0.106161):0.152019,(12:0.946645,1:0.673188):0.340714,2:0.897888);
   tree rep.1260 = ((3:0.810608,(((4:0.276978,6:0.449763):0.071531,5:0.709801):0.175350,((11:0.585038,((8:0.304407,9:0.123087):0.134391,10:0.274405):0.076384):0.047042,7:0.801280):0.166795):0.054047):0.225926,(12:0.946645,1:0.673188):0.340714,2:0.897888);
   tree rep.1270 = ((3:0.810608,(((4:0.276978,6:0.449763):0.071531,5:0.709801):0.175350,((11:0.585038,((8:0.304407,9:0.123087):0.135511,10:0.274405):0.100582):0.023873,7:0.801280):0.166795):0.054047):0.225926,(12:0.946645,1:0.673188):0.340714,2:0.897888);
   tree rep.1280 = ((3:0.810608,(((4:0.276978,6:0.449763):0.071531,5:0.709801):0.175350,((11:0.585038,((8:0.304407,9:0.123087):0.135511,10:0.273961):0.103848):0.034365,7:0.801280):0.166795):0.054047):0.225926,(12:0.946645,1:0.673188):0.340714,2:0.897888);
   tree rep.1290 = ((12:0.963489,1:0.688275):0.167587,((((6:0.414790,4:0.348399):0.121585,5:0.599896):0.151705,((7:0.903929,((8:0.316208,9:0.120910):0.148508,10:0.276796):0.141299):0.057046,11:0.481604):0.193722):0.316571,3:0.890886):0.143623,2:0.810992);
   tree rep.1300 = ((12:0.963489,1:0.688275):0.167587,((((6:0.414790,4:0.348399):0.121585,5:0.599896):0.151705,((7:0.903929,((8:0.316208,9:0.120910):0.148508,10:0.276796):0.141299):0.057046,11:0.481604):0.193722):0.316571,3:0.890886):0.143623,2:0.810992);
   tree rep.1310 = ((3:0.810608,(((4:0.276978,6:0.449763):0.071531,5:0.709801):0.215428,((11:0.585038,((8:0.278191,9:0.123087):0.110696,10:0.354837):0.097984):0.041123,7:0.801280):0.187190):0.054047):0.225926,(12:0.945680,1:0.673188):0.277055,2:0.719224);
   tree rep.1320 = ((3:0.810608,(((4:0.276978,6:0.449763):0.071531,5:0.709801):0.215428,((11:0.585038,((8:0.278191,9:0.123087):0.110696,10:0.354837):0.097984):0.041123,7:0.801280):0.187190):0.054047):0.225926,(12:0.945680,1:0.673188):0.277055,2:0.719224);
   tree rep.1330 = ((3:0.810608,(((4:0.276978,6:0.449763):0.071531,5:0.709801):0.215428,((11:0.585038,((8:0.278191,9:0.123087):0.110696,10:0.354837):0.097984):0.041123,7:0.801280):0.187190):0.054047):0.225926,(12:0.945680,1:0.673188):0.277055,2:0.719224);
   tree rep.1340 = ((12:0.963489,1:0.688275):0.167587,((((6:0.414790,4:0.348399):0.121585,5:0.599896):0.151705,((7:0.903929,((8:0.316208,9:0.120910):0.148508,10:0.276796):0.141299):0.057046,11:0.481604):0.193722):0.316571,3:0.890886):0.143623,2:0.810992);
   tree rep.1350 = ((12:0.963489,1:0.688275):0.167587,((((6:0.414790,4:0.238560):0.191425,5:0.599896):0.101777,((7:0.903929,((8:0.316208,9:0.120910):0.148508,10:0.276796):0.141299):0.057046,11:0.481604):0.193722):0.316571,3:0.890886):0.143623,2:0.810992);
   tree rep.1360 = ((3:0.810608,(((4:0.276978,6:0.449763):0.071531,5:0.709801):0.215428,((11:0.540186,((8:0.278191,9:0.132381):0.080161,10:0.380574):0.141902):0.041123,7:0.801280):0.187190):0.054047):0.225926,(12:1.009063,1:0.673188):0.253611,2:0.791714);
   tree rep.1370 = ((3:0.782782,(((4:0.276978,6:0.398789):0.093795,5:0.619063):0.215428,((11:0.540186,((8:0.278191,9:0.132381):0.080161,10:0.380574):0.141902):0.041123,7:0.801280):0.222519):0.010438):0.225926,(12:1.009063,1:0.673188):0.253611,2:0.791714);
   tree rep.1380 = ((12:1.082718,1:0.688275):0.166104,((((6:0.414790,4:0.238560):0.199916,5:0.599896):0.119392,(7:0.903929,(11:0.481604,((8:0.316208,9:0.120910):0.148508,10:0.344885):0.180041):0.062181):0.223641):0.246389,3:0.892998):0.143623,2:0.773260);
   tree rep.1390 = ((3:0.617443,(((4:0.276562,6:0.398789):0.109930,5:0.619063):0.147377,((11:0.540186,((8:0.278191,9:0.104985):0.099090,10:0.380574):0.151175):0.058317,7:0.831544):0.222519):0.135396):0.225926,(12:1.009063,1:0.677479):0.172490,2:0.870065);
   tree rep.1400 = ((3:0.617443,(((4:0.276562,6:0.398789):0.109930,5:0.619063):0.147377,((11:0.540186,((8:0.278191,9:0.104985):0.099090,10:0.380574):0.151175):0.058317,7:0.831544):0.222519):0.135396):0.225926,(12:1.009063,1:0.677479):0.172490,2:0.870065);
   tree rep.1410 = ((3:0.617443,(((4:0.276562,6:0.398789):0.109930,5:0.619063):0.147377,((11:0.540186,((8:0.278191,9:0.104985):0.099090,10:0.380574):0.151175):0.058317,7:0.831544):0.222519):0.135396):0.225926,(12:1.009063,1:0.677479):0.172490,2:0.870065);
   tree rep.1420 = ((3:0.617443,(((4:0.276562,6:0.398789):0.109930,5:0.619063):0.147377,((11:0.540186,((8:0.278191,9:0.104985):0.099090,10:0.380574):0.151175):0.058317,7:0.831544):0.222519):0.135396):0.225926,(12:1.009063,1:0.677479):0.172490,2:0.870065);
   tree rep.1430 = ((3:0.617443,(((4:0.276562,6:0.398789):0.109930,5:0.619063):0.147377,((11:0.540186,((8:0.278191,9:0.104985):0.099090,10:0.380574):0.151175):0.058317,7:0.831544):0.222519):0.135396):0.225926,(12:1.009063,1:0.677479):0.172490,2:0.870065);
   tree rep.1440 = ((12:1.138047,1:0.628218):0.277777,(((6:0.399095,(5:0.755722,4:0.245339):0.065667):0.245811,(7:0.857292,(((9:0.084965,8:0.242853):0.183676,10:0.360598):0.094407,11:0.465313):0.012846):0.219642):0.022549,3:0.822207):0.321243,2:0.704689);
   tree rep.1450 = ((3:0.617443,(((4:0.276562,6:0.398789):0.109930,5:0.619063):0.147377,((11:0.540186,((8:0.278191,9:0.104985):0.099090,10:0.380574):0.151175):0.058317,7:0.831544):0.222519):0.135396):0.225926,(12:1.009063,1:0.677479):0.172490,2:0.870065);
   tree rep.1460 = ((3:0.617443,(((4:0.276562,6:0.398789):0.109930,5:0.619063):0.147377,((11:0.484095,((8:0.278191,9:0.104985):0.099090,10:0.380574):0.151175):0.070675,7:0.831544):0.206259):0.135396):0.225926,(12:1.009063,1:0.677479):0.172490,2:0.870065);
   tree rep.1470 = ((12:1.082718,1:0.678889):0.193633,((((6:0.387643,4:0.238560):0.162602,5:0.599896):0.183906,(7:0.919109,(11:0.408438,((8:0.346977,9:0.120910):0.188513,10:0.298275):0.203055):0.170474):0.066967):0.157229,3:0.892998):0.111871,2:0.773260);
   tree rep.1480 = ((12:1.138047,1:0.628218):0.212856,(((4:0.245339,6:0.399095):0.070614,5:0.755722):0.181308,((7:0.857292,(((9:0.084965,8:0.242853):0.176552,10:0.342640):0.086838,11:0.510334):0.011076):0.266043,3:0.989826):0.035268):0.426511,2:0.704689);
   tree rep.1490 = ((3:0.617443,(((4:0.276562,6:0.398789):0.109930,5:0.619063):0.197183,((((8:0.278191,9:0.104985):0.100413,10:0.346673):0.134279,11:0.484095):0.091637,7:0.831544):0.234616):0.217548):0.245180,(12:1.009063,1:0.677479):0.172490,2:0.870065);
   tree rep.1500 = ((3:0.617443,(((4:0.276562,6:0.398789):0.109930,5:0.619063):0.197183,((((8:0.278191,9:0.104985):0.100413,10:0.346673):0.134279,11:0.484095):0.091637,7:0.831544):0.234616):0.217548):0.245180,(12:1.009063,1:0.677479):0.172490,2:0.870065);
   tree rep.1510 = ((12:1.082718,1:0.678889):0.193633,((7:0.919109,(11:0.408438,((8:0.346977,9:0.084160):0.156756,10:0.242547):0.206459):0.166790):0.059751,(((6:0.344799,4:0.238560):0.143294,5:0.785623):0.196475,3:0.875430):0.007652):0.271775,2:0.773260);
   tree rep.1520 = ((3:0.617443,(((4:0.276562,6:0.398789):0.109930,5:0.619063):0.197183,((((8:0.278191,9:0.104985):0.100413,10:0.346673):0.134279,11:0.484095):0.091637,7:0.831544):0.234616):0.217548):0.245180,(12:1.009063,1:0.677479):0.172490,2:0.870065);
   tree rep.1530 = ((3:0.617443,(((4:0.276562,6:0.398789):0.109930,5:0.619063):0.197183,((((8:0.278191,9:0.104985):0.100413,10:0.346673):0.134279,11:0.484095):0.091637,7:0.831544):0.234616):0.217548):0.245180,(12:1.009063,1:0.677479):0.172490,2:0.870065);
   tree rep.1540 = ((12:1.138047,1:0.628218):0.212856,((((4:0.245339,6:0.399095):0.070614,5:0.786754):0.170148,(11:0.528759,(7:0.857292,((9:0.093869,8:0.263587):0.139728,10:0.260003):0.153535):0.024747):0.196823):0.038107,3:0.822965):0.370630,2:0.704689);
   tree rep.1550 = ((12:1.080618,1:0.696153):0.289005,((7:0.919109,(11:0.509655,((8:0.346977,9:0.108364):0.106728,10:0.345560):0.230428):0.166790):0.059751,(((6:0.322832,4:0.238560):0.139132,5:0.624357):0.196475,3:0.875430):0.007652):0.285999,2:0.877825);
   tree rep.1560 = ((3:0.680575,(((4:0.276562,6:0.398789):0.109930,5:0.619063):0.197183,((((8:0.278191,9:0.108471):0.114369,10:0.341809):0.099478,11:0.484095):0.091637,7:0.995374):0.094466):0.151283):0.215114,(12:1.009063,1:0.677479):0.172490,2:0.724396);
   tree rep.1570 = ((3:0.680575,(((4:0.276562,6:0.398789):0.109930,5:0.619063):0.234664,((((8:0.278191,9:0.108471):0.114369,10:0.341809):0.099478,11:0.484095):0.091637,7:0.937752):0.077553):0.151283):0.215114,(12:1.009063,1:0.677479):0.172490,2:0.724396);
   tree rep.1580 = ((12:1.138047,1:0.628218):0.208952,((((4:0.245339,6:0.399095):0.070614,5:0.786754):0.170148,(11:0.528759,(7:0.857292,((9:0.106598,8:0.263587):0.099193,10:0.288170):0.153535):0.024747):0.196823):0.284925,3:0.822965):0.116316,2:0.704689);
   tree rep.1590 = ((12:1.138047,1:0.628218):0.208952,((((4:0.245339,6:0.399095):0.070614,5:0.786754):0.170148,(11:0.528759,(7:0.857292,((9:0.106598,8:0.258812):0.133202,10:0.311391):0.153535):0.024747):0.196823):0.284925,3:0.822965):0.116316,2:0.704689);
   tree rep.1600 = ((12:1.138047,1:0.628218):0.262195,((((4:0.245339,6:0.399095):0.070614,5:0.786754):0.170148,(11:0.528759,(7:0.857292,((9:0.106598,8:0.258812):0.133202,10:0.311391):0.153535):0.024747):0.196823):0.284925,3:0.728437):0.179743,2:0.704689);
   tree rep.1610 = ((12:1.138047,1:0.628218):0.262195,((((4:0.245339,6:0.399095):0.070614,5:0.786754):0.170148,(11:0.528759,(7:0.857292,((9:0.106598,8:0.258812):0.133202,10:0.311391):0.153535):0.024747):0.196823):0.284925,3:0.728437):0.179743,2:0.704689);
   tree rep.1620 = ((3:0.680575,(((4:0.276562,6:0.398789):0.109930,5:0.619063):0.234664,((((8:0.308931,9:0.155782):0.110226,10:0.432100):0.161035,11:0.472700):0.105222,7:0.957149):0.077553):0.151283):0.215114,(12:1.009063,1:0.677479):0.172490,2:0.724396);
   tree rep.1630 = ((12:1.138047,1:0.628218):0.262195,((((4:0.245339,6:0.399095):0.070614,5:0.786754):0.170148,(11:0.528759,(7:0.857292,((9:0.106598,8:0.258812):0.133202,10:0.311391):0.153535):0.024747):0.196823):0.284925,3:0.728437):0.179743,2:0.704689);
   tree rep.1640 = ((3:0.680575,(((4:0.276562,6:0.398789):0.109930,5:0.619063):0.234664,((((8:0.308931,9:0.155782):0.110226,10:0.432100):0.161035,11:0.472700):0.105222,7:0.957149):0.073909):0.062022):0.287161,(12:1.009063,1:0.677479):0.172490,2:0.724396);
   tree rep.1650 = ((3:0.680575,(((4:0.276562,6:0.398789):0.109930,5:0.619063):0.234664,((((8:0.308931,9:0.155782):0.101107,10:0.432100):0.175291,11:0.412971):0.105222,7:0.957149):0.073909):0.062022):0.287161,(12:1.009063,1:0.677479):0.172490,2:0.724396);
   tree rep.1660 = ((12:0.902171,1:0.628218):0.311141,((((4:0.245339,6:0.399095):0.070614,5:0.786754):0.162187,(11:0.528759,(7:0.857292,((9:0.106598,8:0.258812):0.123524,10:0.311391):0.143523):0.021807):0.196823):0.112527,3:0.853424):0.179743,2:0.596994);
   tree rep.1670 = ((3:0.680575,(((4:0.276562,6:0.398789):0.109930,5:0.619063):0.234664,((((8:0.308931,9:0.155782):0.101107,10:0.432100):0.175291,11:0.412971):0.105222,7:0.957149):0.073909):0.062022):0.287161,(12:1.009063,1:0.677479):0.172490,2:0.724396);
   tree rep.1680 = ((3:0.680575,(((4:0.276562,6:0.398789):0.109930,5:0.619063):0.234664,((((8:0.308931,9:0.155782):0.101107,10:0.432100):0.175291,11:0.412971):0.105222,7:0.957149):0.073909):0.062022):0.287161,(12:1.009063,1:0.677479):0.172490,2:0.724396);
   tree rep.1690 = ((3:0.680575,(((4:0.276562,6:0.398789):0.109930,5:0.619063):0.234664,((((8:0.308931,9:0.155782):0.101107,10:0.432100):0.175291,11:0.412971):0.105222,7:0.957149):0.073909):0.062022):0.287161,(12:1.009063,1:0.677479):0.172490,2:0.724396);
   tree rep.1700 = ((12:1.080618,1:0.696153):0.289005,(((7:0.979724,(11:0.500971,((8:0.324107,9:0.108364):0.095085,10:0.310109):0.197361):0.125102):0.078267,((6:0.322832,4:0.251261):0.223112,5:0.624357):0.186871):0.045378,3:0.822817):0.274757,2:0.824064);
   tree rep.1710 = ((3:0.680575,(((4:0.276562,6:0.398789):0.109930,5:0.619063):0.234664,(11:0.412971,(((8:0.308931,9:0.155782):0.101107,10:0.338437):0.124227,7:0.957149):0.160955):0.073909):0.062022):0.287161,(12:1.009063,1:0.677479):0.172490,2:0.724396);
   tree rep.1720 = ((12:0.902171,1:0.428894):0.431340,((((4:0.203347,6:0.460066):0.094145,5:0.754048):0.155868,(11:0.528759,(7:0.857292,((9:0.106598,8:0.310594):0.123156,10:0.293987):0.143523):0.022054):0.121397):0.191464,3:0.853424):0.179743,2:0.815988);
   tree rep.1730 = ((12:1.080618,1:0.677128):0.192786,(((7:0.979724,(11:0.500971,((8:0.324107,9:0.105975):0.084842,10:0.310109):0.201156):0.125102):0.078267,((6:0.322832,4:0.251261):0.223112,5:0.624357):0.186871):0.045378,3:0.822817):0.274757,2:0.690976);
   tree rep.1740 = ((3:0.680575,(((4:0.276562,6:0.398789):0.109930,5:0.804975):0.301178,(11:0.412971,(((8:0.308931,9:0.155782):0.101107,10:0.338437):0.129416,7:0.957149):0.171668):0.052466):0.057780):0.195167,(12:1.009063,1:0.677479):0.233044,2:0.724396);
   tree rep.1750 = ((3:0.680575,(((4:0.276562,6:0.398789):0.109372,5:0.804975):0.292138,(11:0.412971,(((8:0.319651,9:0.155782):0.108810,10:0.338437):0.135231,7:0.957149):0.171668):0.052466):0.056431):0.195167,(12:1.009063,1:0.677479):0.233044,2:0.724396);
   tree rep.1760 = ((3:0.680575,(((4:0.276562,6:0.398789):0.109372,5:0.804975):0.292138,(11:0.412971,(((8:0.319651,9:0.128744):0.070386,10:0.356642):0.135231,7:0.957149):0.171668):0.052466):0.056431):0.195167,(12:1.009063,1:0.677479):0.233044,2:0.724396);
   tree rep.1770 = ((((7:0.698754,3:0.840632):0.214474,((10:0.344569,(9:0.154120,8:0.290732):0.083943):0.094039,11:0.517075):0.074804):0.159499,(5:0.679806,(6:0.461115,4:0.278656):0.124917):0.096941):0.244743,(1:0.561547,12:1.311887):0.292272,2:0.837433);
   tree rep.1780 = ((12:0.902171,1:0.428894):0.431340,((((4:0.194370,6:0.460066):0.066318,5:0.754048):0.193315,(11:0.445515,(7:0.952342,((9:0.102416,8:0.418057):0.126588,10:0.306895):0.143523):0.021541):0.114781):0.191464,3:0.853424):0.179743,2:0.815988);
   tree rep.1790 = ((12:0.902171,1:0.428894):0.431340,((((4:0.194370,6:0.460066):0.066318,5:0.754048):0.193315,(11:0.445515,(7:0.952342,((9:0.102416,8:0.418057):0.126588,10:0.306895):0.143523):0.021541):0.114781):0.191464,3:0.853424):0.179743,2:0.815988);
   tree rep.1800 = ((3:0.680575,(((4:0.276562,6:0.398789):0.109372,5:0.804975):0.200185,((11:0.435957,((8:0.319651,9:0.124058):0.082998,10:0.291435):0.124107):0.199373,7:0.957149):0.139380):0.088837):0.195167,(12:1.009063,1:0.677479):0.233044,2:0.724396);
   tree rep.1810 = ((3:0.680575,(((4:0.276562,6:0.398789):0.109372,5:0.804975):0.200185,((11:0.435957,((8:0.409990,9:0.124058):0.109936,10:0.386530):0.124107):0.199373,7:0.957149):0.139380):0.088837):0.195167,(12:1.009063,1:0.677479):0.233044,2:0.724396);
   tree rep.1820 = ((12:0.902171,1:0.428894):0.431340,((((4:0.194370,6:0.499971):0.083335,5:0.826492):0.193315,(11:0.575669,(7:0.940089,((9:0.102416,8:0.290147):0.105854,10:0.300890):0.143523):0.033188):0.114781):0.191464,3:0.853424):0.179743,2:0.815988);
   tree rep.1830 = ((3:0.680575,(((4:0.276562,6:0.398789):0.109480,5:0.869788):0.179691,((11:0.435957,((8:0.409990,9:0.119902):0.108850,10:0.377871):0.124107):0.199373,7:0.957149):0.116414):0.090653):0.195167,(12:1.009063,1:0.677479):0.233044,2:0.724396);
   tree rep.1840 = ((3:0.680575,(((4:0.276562,6:0.398789):0.109480,5:0.869788):0.179691,((11:0.435957,((8:0.409990,9:0.119902):0.108850,10:0.377871):0.124107):0.199373,7:0.957149):0.116414):0.091322):0.239074,(12:1.009063,1:0.677479):0.192299,2:0.724396);
   tree rep.1850 = ((12:0.902171,1:0.428894):0.431340,((((4:0.194370,6:0.532271):0.112009,5:0.826492):0.189767,(11:0.575669,(7:0.940089,((9:0.094754,8:0.290147):0.078186,10:0.284106):0.143523):0.033188):0.114781):0.150049,3:0.853424):0.234241,2:0.815988);
   tree rep.1860 = ((3:0.988343,(((4:0.276562,6:0.506468):0.085285,5:0.648007):0.179691,((11:0.435957,((8:0.409990,9:0.076345):0.095197,10:0.339426):0.124107):0.199373,7:0.957149):0.116231):0.081137):0.239074,(12:1.009063,1:0.677479):0.192299,2:0.724396);
   tree rep.1870 = ((3:0.730397,(((4:0.276562,6:0.495891):0.077852,5:0.603666):0.223791,((11:0.435957,((8:0.409990,9:0.076345):0.095197,10:0.339426):0.124107):0.188513,7:0.957149):0.077846):0.081137):0.363882,(12:1.009063,1:0.677479):0.192299,2:0.684221);
   tree rep.1880 = ((12:0.902171,1:0.428894):0.431340,((((4:0.194370,6:0.532271):0.112009,5:0.826492):0.183716,(11:0.575669,(7:0.940089,((9:0.137616,8:0.290147):0.121821,10:0.284106):0.103794):0.033188):0.114781):0.133976,3:0.797862):0.234241,2:0.815988);
   tree rep.1890 = ((3:0.730397,(((4:0.276562,6:0.495891):0.077852,5:0.603666):0.223791,((11:0.435957,((8:0.409990,9:0.076345):0.095197,10:0.339426):0.124107):0.188513,7:0.957149):0.057122):0.108342):0.283859,(12:1.009063,1:0.655869):0.198163,2:0.684221);
   tree rep.1900 = ((3:0.730397,(((4:0.211045,6:0.495891):0.172764,5:0.603666):0.242351,((11:0.435957,((8:0.409990,9:0.076345):0.095197,10:0.339426):0.124107):0.188513,7:0.957149):0.057122):0.108342):0.283859,(12:1.009063,1:0.655869):0.198163,2:0.684221);
   tree rep.1910 = ((3:0.730397,(((4:0.211045,6:0.495891):0.172764,5:0.603666):0.242351,((11:0.435957,((8:0.409990,9:0.076345):0.095197,10:0.339426):0.124107):0.188513,7:0.957149):0.057122):0.108342):0.283859,(12:1.009063,1:0.655869):0.198163,2:0.684221);
   tree rep.1920 = ((12:1.080618,1:0.677128):0.254815,((((6:0.348946,4:0.299167):0.152588,5:0.674662):0.217143,(7:0.793901,(11:0.509940,((8:0.324107,9:0.115288):0.150830,10:0.350716):0.088756):0.032850):0.170930):0.137892,3:0.736473):0.253976,2:0.829740);
   tree rep.1930 = ((12:0.902171,1:0.428894):0.431340,((((4:0.194370,6:0.532271):0.112009,5:0.820788):0.216422,((11:0.575669,((9:0.137616,8:0.324715):0.082900,10:0.365181):0.091252):0.042100,7:0.940089):0.114781):0.127267,3:0.797862):0.234241,2:0.815988);
   tree rep.1940 = ((3:0.730397,(((4:0.211045,6:0.495891):0.172764,5:0.603666):0.242351,((11:0.435957,((8:0.409990,9:0.083069):0.133113,10:0.339426):0.105508):0.188513,7:0.957149):0.057122):0.084390):0.280600,(12:1.009063,1:0.655869):0.184415,2:0.684221);
   tree rep.1950 = ((((7:0.950250,3:0.840632):0.077110,((10:0.260368,(9:0.058785,8:0.362510):0.118873):0.084153,11:0.470729):0.217024):0.046413,(5:0.774228,(6:0.461115,4:0.278656):0.086735):0.203860):0.319619,(1:0.773420,12:1.311887):0.126730,2:0.679797);
   tree rep.1960 = ((12:1.080618,1:0.677128):0.254815,((((6:0.348946,4:0.299167):0.152588,5:0.674662):0.217143,(7:1.132711,(11:0.519348,((8:0.324107,9:0.115288):0.150830,10:0.350716):0.088756):0.028841):0.118490):0.179506,3:0.736473):0.253976,2:0.829740);
   tree rep.1970 = ((((7:0.950250,3:0.840632):0.077110,((10:0.260368,(9:0.058785,8:0.362510):0.118873):0.084153,11:0.470729):0.217024):0.048086,(5:0.774228,(6:0.461115,4:0.278656):0.086735):0.203860):0.311647,(1:0.773420,12:1.311887):0.126730,2:0.668098);
   tree rep.1980 = ((12:0.902171,1:0.428894):0.303132,((((4:0.204937,6:0.532271):0.074067,5:0.588963):0.216422,3:0.763966):0.107606,((11:0.450066,((9:0.097303,8:0.324715):0.105846,10:0.396803):0.091252):0.047766,7:0.774173):0.154381):0.336488,2:0.769780);
   tree rep.1990 = ((3:0.816426,(((4:0.211045,6:0.495891):0.172764,5:0.603666):0.242351,((11:0.435957,((8:0.409990,9:0.083069):0.133113,10:0.339426):0.105508):0.188513,7:0.957149):0.057122):0.084390):0.249323,(12:1.009063,1:0.655869):0.294467,2:0.684221);
   tree rep.2000 = ((12:1.080618,1:0.677128):0.233938,((((6:0.348946,4:0.299167):0.152588,5:0.674662):0.219265,(7:1.119998,(11:0.502194,((8:0.324107,9:0.089144):0.110418,10:0.416433):0.088756):0.085012):0.093727):0.225887,3:0.931937):0.123566,2:0.907914);
   tree rep.2010 = ((3:0.816426,(((4:0.211045,6:0.495891):0.172764,5:0.602417):0.236110,((11:0.435957,((8:0.409990,9:0.083069):0.133113,10:0.339426):0.105508):0.188513,7:0.957149):0.071261):0.080662):0.249956,(12:1.009063,1:0.655869):0.269809,2:0.684221);
   tree rep.2020 = ((12:1.080618,1:0.633291):0.308402,((((6:0.348946,4:0.299167):0.155079,5:0.674662):0.254444,((((8:0.331565,9:0.089144):0.090496,10:0.301940):0.088756,7:1.119998):0.120363,11:0.502194):0.102066):0.225887,3:0.931937):0.123566,2:0.770454);
   tree rep.2030 = ((3:0.816426,(((4:0.211045,6:0.495891):0.172764,5:0.602417):0.235053,((11:0.435957,((8:0.409990,9:0.083069):0.133113,10:0.339426):0.105508):0.166970,7:0.957149):0.091560):0.138014):0.192225,(12:1.009063,1:0.650607):0.263963,2:0.670657);
   tree rep.2040 = ((12:0.902171,1:0.640654):0.237473,(3:0.763966,(((11:0.450066,((9:0.084528,8:0.324715):0.165829,10:0.376781):0.091252):0.047766,7:0.774173):0.154381,((4:0.204937,6:0.532271):0.074067,5:0.588963):0.216422):0.083414):0.269412,2:0.703482);
   tree rep.2050 = ((12:0.902171,1:0.640654):0.237473,(3:0.763966,(((11:0.450066,((9:0.084528,8:0.324715):0.165829,10:0.376781):0.091252):0.140238,7:0.774173):0.071126,((4:0.204937,6:0.532271):0.074067,5:0.588963):0.226290):0.083414):0.269412,2:0.703482);
   tree rep.2060 = ((12:0.902171,1:0.640654):0.237473,(3:0.763966,(((11:0.450066,((9:0.084528,8:0.324715):0.131920,10:0.376781):0.080250):0.177077,7:0.774173):0.071126,((4:0.204937,6:0.532271):0.074067,5:0.588963):0.226290):0.083414):0.269412,2:0.703482);
   tree rep.2070 = ((12:0.902171,1:0.640654):0.237473,(3:0.802051,(((11:0.450066,((9:0.084528,8:0.324715):0.131920,10:0.376781):0.080250):0.177077,7:0.774173):0.071126,((4:0.204937,6:0.532271):0.074067,5:0.588963):0.252254):0.088261):0.269412,2:0.703482);
   tree rep.2080 = ((12:1.080618,1:0.633291):0.308402,((((6:0.321382,4:0.299167):0.088179,5:0.674662):0.165435,(7:0.951973,(((8:0.306975,9:0.143664):0.092611,10:0.348670):0.049591,11:0.502194):0.130536):0.210803):0.243685,3:0.931937):0.174674,2:0.789790);
   tree rep.2090 = ((12:0.902171,1:0.640654):0.237473,(3:0.802051,(((11:0.450066,((9:0.084528,8:0.324715):0.131920,10:0.376781):0.080250):0.177077,7:0.774173):0.071126,((4:0.204937,6:0.532271):0.074067,5:0.588963):0.252254):0.088261):0.269412,2:0.703482);
   tree rep.2100 = ((((((10:0.383830,(9:0.058785,8:0.362510):0.118873):0.076723,7:0.860465):0.163964,11:0.432674):0.068396,3:0.818023):0.099323,(5:0.770158,(6:0.430158,4:0.268699):0.105681):0.134278):0.443740,(1:0.773420,12:1.141744):0.173671,2:0.833298);
   tree rep.2110 = ((3:0.816426,(((4:0.294964,6:0.495891):0.155024,5:0.887324):0.135472,((11:0.489342,((8:0.383707,9:0.091984):0.113740,10:0.317276):0.075358):0.129916,7:0.842499):0.073095):0.262316):0.192225,(12:1.009063,1:0.650607):0.263963,2:0.670657);
   tree rep.2120 = ((3:0.816426,(((4:0.294964,6:0.495891):0.155024,5:0.887324):0.135472,((11:0.489342,((8:0.383707,9:0.091984):0.113740,10:0.317276):0.075358):0.129916,7:0.842499):0.073095):0.262316):0.192225,(12:1.009063,1:0.650607):0.263963,2:0.670657);
   tree rep.2130 = ((12:0.902171,1:0.640654):0.237473,(3:0.746316,(((11:0.450066,((9:0.084528,8:0.324715):0.131920,10:0.376781):0.080250):0.177077,7:0.770839):0.061105,((4:0.204937,6:0.532271):0.148985,5:0.588963):0.289537):0.086095):0.269412,2:0.703482);
   tree rep.2140 = ((12:0.902171,1:0.640654):0.237473,(3:0.746316,(((11:0.450066,((9:0.084528,8:0.324715):0.131920,10:0.376781):0.080250):0.177077,7:0.770839):0.061105,((4:0.204937,6:0.532271):0.148985,5:0.588963):0.289537):0.086095):0.269412,2:0.703482);
   tree rep.2150 = ((12:0.902171,1:0.640654):0.237473,(3:0.746316,(((11:0.450066,((9:0.084528,8:0.324715):0.131920,10:0.376781):0.084785):0.070842,7:0.770839):0.180797,((4:0.241860,6:0.532271):0.133471,5:0.717861):0.289537):0.086095):0.269412,2:0.703482);
   tree rep.2160 = ((3:0.816426,(((4:0.294964,6:0.495891):0.107031,5:0.887324):0.182992,((11:0.489342,((8:0.383707,9:0.091984):0.113740,10:0.317276):0.075358):0.132334,7:0.842499):0.207411):0.128147):0.130395,(12:1.030877,1:0.595734):0.353415,2:0.639060);
   tree rep.2170 = ((3:0.686812,(((4:0.294964,6:0.495891):0.107031,5:0.887324):0.182992,((11:0.489342,((8:0.383707,9:0.091984):0.113740,10:0.317276):0.075358):0.132334,7:1.004945):0.139838):0.139727):0.284712,(12:1.030877,1:0.595734):0.362636,2:0.639060);
   tree rep.2180 = (((3:0.895174,((11:0.489342,((8:0.383707,9:0.091984):0.113740,10:0.317276):0.075358):0.132334,7:1.004945):0.139838):0.079143,((4:0.294964,6:0.495891):0.107031,5:0.887324):0.119044):0.284712,(12:1.030877,1:0.595734):0.362636,2:0.639060);
   tree rep.2190 = ((((((10:0.345863,(9:0.085618,8:0.362510):0.113897):0.069246,7:0.860465):0.121295,11:0.547100):0.180231,((4:0.268699,5:0.829048):0.031632,6:0.420349):0.263742):0.102537,3:0.794764):0.329440,(1:0.773420,12:0.976504):0.296224,2:0.752498);
   tree rep.2200 = (((3:0.895174,((11:0.489342,((8:0.383707,9:0.074853):0.153839,10:0.298527):0.075358):0.132334,7:1.004945):0.139838):0.079143,((4:0.294964,6:0.495891):0.107031,5:0.843251):0.131425):0.205635,(12:1.030877,1:0.595734):0.362636,2:0.639060);
   tree rep.2210 = ((12:0.902171,1:0.640654):0.236506,(3:0.746316,((((9:0.084528,8:0.324715):0.139225,10:0.376781):0.081701,(7:0.770839,11:0.450066):0.094090):0.228471,((4:0.241860,6:0.532271):0.133471,5:0.717861):0.300131):0.076279):0.238754,2:0.703482);
   tree rep.2220 = ((12:0.902171,1:0.640654):0.236506,(3:0.746316,((((9:0.084528,8:0.324715):0.139225,10:0.376781):0.081701,(7:0.770839,11:0.450066):0.094090):0.228471,((4:0.241860,6:0.532271):0.133471,5:0.717861):0.300131):0.076279):0.238754,2:0.703482);
   tree rep.2230 = ((12:1.150211,1:0.416137):0.484827,((((6:0.485676,4:0.299167):0.051606,5:0.719442):0.131382,((((8:0.222287,9:0.110966):0.096658,10:0.475773):0.118011,7:1.057564):0.059645,11:0.417324):0.221594):0.233405,3:0.767874):0.118044,2:0.702083);
   tree rep.2240 = ((((7:0.860465,((10:0.254109,(9:0.173285,8:0.277484):0.084368):0.055726,11:0.547100):0.082316):0.180231,((4:0.298592,6:0.445138):0.051757,5:0.575835):0.230086):0.102537,3:0.794764):0.260608,(1:0.654489,12:0.976504):0.216740,2:0.607708);
   tree rep.2250 = ((12:1.166241,1:0.640654):0.333455,(3:0.746316,((((9:0.084528,8:0.324715):0.139225,10:0.376781):0.093466,(7:0.770839,11:0.450066):0.094090):0.321019,((4:0.241860,6:0.532271):0.133471,5:0.717861):0.190020):0.076279):0.238754,2:0.706875);
   tree rep.2260 = ((((7:0.860465,((10:0.254109,(9:0.173285,8:0.277484):0.109479):0.087058,11:0.653611):0.082316):0.180231,((4:0.298592,6:0.445138):0.051757,5:0.575835):0.230086):0.102537,3:0.818728):0.297934,(1:0.654489,12:0.890966):0.202560,2:0.769942);
   tree rep.2270 = ((((7:0.860465,((10:0.254109,(9:0.173285,8:0.277484):0.109479):0.087058,11:0.409551):0.092839):0.136939,((4:0.298592,6:0.445138):0.051757,5:0.575835):0.230086):0.102537,3:0.818728):0.297934,(1:0.654489,12:0.890966):0.202560,2:0.769942);
   tree rep.2280 = ((((7:0.860465,((10:0.331160,(9:0.173285,8:0.277484):0.109479):0.106369,11:0.623836):0.092711):0.136939,((4:0.298592,6:0.445138):0.051757,5:0.575835):0.230086):0.102537,3:0.818728):0.297934,(1:0.654489,12:0.890966):0.202560,2:0.769942);
   tree rep.2290 = ((12:1.166241,1:0.640654):0.333455,((((((9:0.084528,8:0.324715):0.139225,10:0.376781):0.093466,7:0.770839):0.100109,11:0.450066):0.232468,3:0.746316):0.066905,((4:0.241860,6:0.532271):0.133471,5:0.717861):0.190020):0.238754,2:0.706875);
   tree rep.2300 = (((3:0.895174,((11:0.534536,((8:0.383707,9:0.074255):0.062506,10:0.386243):0.075358):0.197785,7:0.829091):0.101411):0.130668,((4:0.294964,6:0.342158):0.124131,5:0.686300):0.095740):0.278488,(12:1.030877,1:0.595734):0.418398,2:0.639060);
   tree rep.2310 = ((12:1.166241,1:0.706274):0.209740,(((((9:0.084528,8:0.324715):0.139225,10:0.376781):0.190158,11:0.450066):0.121736,7:0.770839):0.093164,(((4:0.241860,6:0.524986):0.110810,5:0.759249):0.091270,3:0.746316):0.098875):0.268680,2:0.725163);
   tree rep.2320 = ((((7:0.860465,((10:0.331160,(9:0.173285,8:0.277484):0.080542):0.094755,11:0.397103):0.092711):0.106293,((4:0.230877,6:0.445138):0.074648,5:0.629007):0.192524):0.102873,3:0.818728):0.214682,(1:0.654489,12:0.858150):0.209359,2:0.783563);
   tree rep.2330 = (((3:0.895174,((11:0.534536,((8:0.383707,9:0.074255):0.062506,10:0.386243):0.104595):0.147891,7:0.829091):0.165136):0.040375,((4:0.261927,6:0.342158):0.134013,5:0.634900):0.095740):0.255034,(12:1.030877,1:0.595734):0.418398,2:0.639060);
   tree rep.2340 = ((((7:0.860465,((10:0.331160,(9:0.173285,8:0.277484):0.080542):0.094755,11:0.397103):0.104545):0.093109,((4:0.230877,6:0.449129):0.050319,5:0.629007):0.228839):0.102873,3:0.818728):0.214682,(1:0.654489,12:0.858150):0.209359,2:0.783563);
   tree rep.2350 = ((12:1.166241,1:0.720116):0.171582,(((((9:0.084528,8:0.341839):0.095617,10:0.445060):0.145586,11:0.451976):0.121736,7:0.770839):0.093164,(((4:0.241860,6:0.524986):0.110810,5:0.759249):0.091270,3:0.746316):0.098875):0.261548,2:0.725163);
   tree rep.2360 = ((12:1.121892,1:0.720116):0.146621,(((((9:0.084528,8:0.341839):0.095617,10:0.445060):0.145586,11:0.451976):0.121736,7:0.770839):0.093164,(((4:0.241860,6:0.524986):0.110810,5:0.759249):0.091270,3:0.746316):0.098875):0.261548,2:0.887659);
   tree rep.2370 = ((((7:0.860465,((10:0.331160,(9:0.173285,8:0.277484):0.080542):0.094755,11:0.397103):0.104545):0.093109,((4:0.230877,6:0.528052):0.076089,5:0.629007):0.237462):0.102873,3:0.818728):0.214682,(1:0.654489,12:0.858150):0.209359,2:0.783563);
   tree rep.2380 = ((((7:0.860465,((10:0.331160,(9:0.173285,8:0.277484):0.080542):0.094755,11:0.397103):0.104545):0.093109,((4:0.230877,6:0.528052):0.076089,5:0.629007):0.237462):0.102873,3:0.818728):0.214682,(1:0.654489,12:0.858150):0.209359,2:0.783563);
   tree rep.2390 = ((12:1.121892,1:0.720116):0.109353,((3:0.746316,((((9:0.137529,8:0.341839):0.074799,10:0.445060):0.111297,11:0.451976):0.121736,7:0.770839):0.093164):0.134692,((4:0.241860,6:0.524986):0.110810,5:0.759249):0.091270):0.327836,2:0.887659);
   tree rep.2400 = (((7:0.860465,((10:0.331160,(9:0.173285,8:0.277484):0.080542):0.094755,11:0.397103):0.104545):0.093109,(((4:0.214444,6:0.538913):0.099103,5:0.699283):0.092015,3:0.818728):0.103163):0.311287,(1:0.654489,12:0.858150):0.209359,2:0.783563);
   tree rep.2410 = (((3:0.895174,((11:0.534536,((8:0.383707,9:0.054322):0.089955,10:0.316418):0.110848):0.185874,7:0.886311):0.101706):0.099903,((4:0.261927,6:0.342158):0.134013,5:0.634900):0.095740):0.335155,(12:0.915983,1:0.595734):0.131291,2:0.916544);
   tree rep.2420 = (((7:0.860465,((10:0.388159,(9:0.139515,8:0.277484):0.105398):0.133005,11:0.423755):0.104545):0.093109,(((4:0.214444,6:0.393519):0.206003,5:0.810017):0.088332,3:1.067252):0.103163):0.311287,(1:0.654489,12:0.858150):0.209359,2:0.783563);
   tree rep.2430 = ((3:0.895174,(((11:0.534536,((8:0.383707,9:0.054322):0.089955,10:0.316418):0.110848):0.185874,7:0.886311):0.101706,((4:0.261927,6:0.375506):0.208056,5:0.635799):0.095740):0.131872):0.312648,(12:0.869133,1:0.595734):0.174775,2:0.809297);
   tree rep.2440 = (((((10:0.388159,(9:0.123528,8:0.277484):0.113520):0.101090,7:0.821982):0.094275,11:0.562554):0.093109,(((4:0.214444,6:0.393519):0.206003,5:0.714306):0.069400,3:1.067252):0.082319):0.311287,(1:0.654489,12:0.858150):0.209359,2:0.783563);
   tree rep.2450 = (((((10:0.388159,(9:0.123528,8:0.277484):0.113520):0.101090,7:0.821982):0.094275,11:0.562554):0.093109,(((4:0.214444,6:0.393519):0.206003,5:0.714306):0.069400,3:1.067252):0.082319):0.311287,(1:0.654489,12:0.858150):0.209359,2:0.783563);
   tree rep.2460 = ((3:0.895174,(((11:0.371012,((8:0.383707,9:0.054322):0.089955,10:0.316418):0.110848):0.110948,7:0.905115):0.089492,((4:0.261927,6:0.375506):0.208056,5:0.635799):0.176220):0.098152):0.312648,(12:0.869133,1:0.595734):0.174775,2:0.809297);
   tree rep.2470 = ((((4:0.214444,6:0.393519):0.206003,5:0.714306):0.069400,((7:0.821982,(11:0.562554,(10:0.388159,(9:0.123528,8:0.277484):0.113520):0.101090):0.093893):0.138281,3:1.067252):0.096499):0.311287,(1:0.654489,12:0.858150):0.209359,2:0.783563);
   tree rep.2480 = ((12:1.121892,1:0.499978):0.094505,(((((9:0.121908,8:0.331488):0.125993,10:0.292542):0.119812,11:0.451976):0.103141,7:0.680192):0.091885,(3:0.728906,((4:0.195088,6:0.574767):0.157091,5:0.692154):0.237287):0.040100):0.363689,2:0.765461);
   tree rep.2490 = ((((4:0.374459,6:0.393519):0.048835,5:0.719144):0.069400,((7:0.821982,(11:0.562554,(10:0.337706,(9:0.128347,8:0.352308):0.090499):0.101090):0.093893):0.138281,3:1.067252):0.096499):0.311287,(1:0.654489,12:0.858150):0.209359,2:0.783563);
   tree rep.2500 = ((12:1.150211,1:0.600966):0.186737,((((6:0.485676,4:0.311509):0.041915,5:0.644499):0.227746,(((9:0.134321,(11:0.606183,10:0.289125):0.124677):0.094747,8:0.214722):0.084096,7:1.081202):0.165899):0.238670,3:0.858545):0.252185,2:0.687362);
   tree rep.2510 = ((12:1.121892,1:0.499978):0.094505,(((((9:0.122512,8:0.384639):0.081710,10:0.332018):0.100383,11:0.451976):0.103141,7:1.000129):0.074476,(3:0.728906,((4:0.195088,6:0.400884):0.168000,5:0.692154):0.213560):0.061173):0.363689,2:0.765461);
   tree rep.2520 = ((12:1.121892,1:0.499978):0.094505,((((((9:0.122512,8:0.384639):0.081710,10:0.332018):0.100383,11:0.451976):0.103141,7:1.049316):0.106940,3:0.744185):0.049183,((4:0.187970,6:0.400884):0.170907,5:0.623289):0.148594):0.363689,2:0.765461);
   tree rep.2530 = ((3:0.895174,(((11:0.519794,((8:0.383707,9:0.065040):0.134624,10:0.328998):0.157734):0.093880,7:0.905115):0.042997,((4:0.261927,6:0.517628):0.093308,5:0.635799):0.194339):0.087749):0.347519,(12:0.869133,1:0.568330):0.196501,2:0.742304);
   tree rep.2540 = ((12:1.121892,1:0.538102):0.071989,((((((9:0.122512,8:0.384639):0.081710,10:0.357863):0.128735,11:0.460103):0.103141,7:1.049316):0.106940,3:0.744185):0.049183,((4:0.187970,6:0.400884):0.170907,5:0.623289):0.148594):0.373237,2:0.765461);
   tree rep.2550 = ((3:0.895174,(((11:0.519794,((8:0.383707,9:0.065040):0.134624,10:0.328998):0.157734):0.093880,7:0.905115):0.042997,((4:0.261927,6:0.517628):0.093308,5:0.635799):0.194339):0.087749):0.347519,(12:0.937449,1:0.568330):0.175651,2:0.932162);
   tree rep.2560 = ((3:0.742753,(((11:0.519794,((8:0.383707,9:0.065040):0.134624,10:0.328998):0.157734):0.093880,7:0.905115):0.042997,((4:0.261927,6:0.517628):0.093308,5:0.635799):0.174254):0.134288):0.228051,(12:0.948805,1:0.568330):0.301456,2:0.932162);
   tree rep.2570 = ((3:0.742753,(((11:0.491317,((8:0.383707,9:0.065040):0.134624,10:0.328998):0.157734):0.111942,7:0.832321):0.042997,((4:0.261927,6:0.517628):0.093308,5:0.635799):0.174254):0.134288):0.228051,(12:0.948805,1:0.568330):0.301456,2:0.932162);
   tree rep.2580 = ((12:1.121892,1:0.538102):0.073689,(3:0.727528,(((4:0.187970,6:0.400884):0.239822,5:0.623289):0.181341,((((9:0.122512,8:0.384639):0.081710,10:0.328957):0.146087,11:0.477951):0.103141,7:0.782975):0.103909):0.083019):0.304431,2:0.718600);
   tree rep.2590 = ((3:0.742753,(((11:0.491317,((8:0.383707,9:0.065040):0.134624,10:0.328998):0.157734):0.111942,7:0.832321):0.042997,((4:0.261927,6:0.432561):0.091621,5:0.688779):0.174254):0.134288):0.228051,(12:0.948805,1:0.568330):0.301456,2:0.932162);
   tree rep.2600 = ((12:1.150211,1:0.770357):0.117682,((((6:0.465476,4:0.333886):0.087216,5:0.653348):0.198312,(((9:0.097018,(11:0.606183,10:0.324741):0.132630):0.115062,8:0.257441):0.223804,7:0.770147):0.141117):0.238670,3:0.858545):0.252185,2:0.774917);
   tree rep.2610 = ((3:0.684107,(((11:0.554305,((8:0.383707,9:0.065040):0.134624,10:0.267562):0.077854):0.143724,7:0.832321):0.057678,((4:0.261927,6:0.432561):0.091621,5:0.688779):0.174254):0.128475):0.228051,(12:0.964136,1:0.568330):0.203956,2:0.660322);
   tree rep.2620 = ((3:0.684107,(((11:0.554305,((8:0.383707,9:0.065040):0.134624,10:0.267562):0.077854):0.143724,7:0.832321):0.057678,((4:0.261927,6:0.432561):0.091621,5:0.688779):0.174254):0.128475):0.228051,(12:0.964136,1:0.568330):0.203956,2:0.660322);
   tree rep.2630 = ((12:1.121892,1:0.687667):0.082835,(3:0.727528,(((4:0.187970,6:0.400884):0.267748,5:0.623289):0.180593,((((9:0.104477,8:0.384639):0.063797,10:0.328957):0.125495,11:0.477951):0.088328,7:0.782975):0.077524):0.081156):0.304431,2:0.922492);
   tree rep.2640 = ((3:0.811754,((4:0.345650,(6:0.353778,5:0.719144):0.047202):0.195356,(7:0.801552,(11:0.437338,(10:0.376992,(9:0.128347,8:0.293818):0.114665):0.067522):0.090661):0.102742):0.048325):0.249116,(1:0.659709,12:0.858150):0.170801,2:0.795087);
   tree rep.2650 = ((3:0.811754,(((6:0.353778,4:0.192391):0.140964,5:0.739088):0.195356,(7:0.801552,(11:0.437338,(10:0.376992,(9:0.128347,8:0.324232):0.127188):0.086619):0.090661):0.102742):0.048325):0.249116,(1:0.659709,12:0.858150):0.170801,2:0.795087);
   tree rep.2660 = ((3:0.684107,(((11:0.474616,((8:0.383707,9:0.065040):0.134624,10:0.385131):0.107330):0.143724,7:0.832321):0.082457,((4:0.318603,6:0.432561):0.121378,5:0.838784):0.178215):0.128475):0.228051,(12:1.076449,1:0.568330):0.240065,2:0.716298);
   tree rep.2670 = ((3:0.684107,(((11:0.474616,((8:0.383707,9:0.065040):0.134624,10:0.385131):0.107330):0.143724,7:0.832321):0.082457,((4:0.318603,6:0.432561):0.121378,5:0.838784):0.178215):0.128475):0.228051,(12:1.076449,1:0.568330):0.240065,2:0.716298);
   tree rep.2680 = ((3:0.811754,(((6:0.353778,4:0.192391):0.140964,5:0.739088):0.129056,(7:0.801552,(11:0.464069,(10:0.282609,(9:0.128347,8:0.324232):0.153620):0.181640):0.043622):0.209714):0.051727):0.249116,(1:0.659709,12:0.858150):0.170801,2:0.795087);
   tree rep.2690 = ((3:0.811754,(((6:0.353778,4:0.230235):0.101678,5:0.616428):0.129056,(7:0.801552,(11:0.464069,(10:0.282609,(9:0.128347,8:0.324232):0.153620):0.181640):0.043622):0.209714):0.051727):0.249116,(1:0.659709,12:0.858150):0.170801,2:0.795087);
   tree rep.2700 = ((3:0.684107,(((11:0.474616,((8:0.342348,9:0.092992):0.154774,10:0.347876):0.088829):0.143724,7:0.832321):0.082457,((4:0.318603,6:0.432561):0.121378,5:0.838784):0.178215):0.128475):0.228051,(12:1.076449,1:0.568330):0.240065,2:0.716298);
   tree rep.2710 = ((12:1.150211,1:0.770357):0.117682,((((6:0.465476,4:0.339306):0.083249,5:0.701624):0.162582,(((9:0.128799,(11:0.567402,10:0.324741):0.134233):0.104062,8:0.257441):0.160634,7:0.770147):0.109395):0.144717,3:0.872705):0.295060,2:0.869748);
   tree rep.2720 = ((12:1.150211,1:0.770357):0.117682,((((6:0.465476,4:0.339306):0.083249,5:0.701624):0.162582,(((9:0.128799,(11:0.567402,10:0.324741):0.134233):0.104062,8:0.257441):0.160634,7:0.770147):0.109395):0.144717,3:0.872705):0.295060,2:0.869748);
   tree rep.2730 = ((3:0.684107,(((11:0.474616,((8:0.342348,9:0.092992):0.154774,10:0.347876):0.088829):0.143724,7:0.832321):0.082457,((4:0.318603,6:0.462212):0.088588,5:0.838784):0.231541):0.128475):0.228051,(12:1.076449,1:0.568330):0.240065,2:0.716298);
   tree rep.2740 = ((3:0.684107,(((11:0.474616,((8:0.342348,9:0.092992):0.154774,10:0.347876):0.088829):0.143724,7:0.832321):0.082457,((4:0.318603,6:0.462212):0.088588,5:0.838784):0.231541):0.158227):0.311376,(12:1.076449,1:0.568330):0.240065,2:0.637421);
   tree rep.2750 = ((12:1.121892,1:0.687667):0.226107,(3:0.705239,(((4:0.187970,6:0.398972):0.193718,5:0.925386):0.134946,((((9:0.104477,8:0.384639):0.063797,10:0.367440):0.134424,11:0.463842):0.077331,7:0.969902):0.205448):0.095637):0.101888,2:0.922492);
   tree rep.2760 = ((3:0.684107,(((11:0.474616,((8:0.331100,9:0.092992):0.115215,10:0.347006):0.088829):0.143724,7:0.832321):0.082457,((4:0.318603,6:0.462212):0.088588,5:0.838784):0.231541):0.158227):0.311376,(12:1.076449,1:0.568330):0.240065,2:0.637421);
   tree rep.2770 = ((12:1.121892,1:0.687667):0.226107,(3:0.705239,(((4:0.239247,6:0.398972):0.164950,5:0.651071):0.185273,(11:0.463842,(((9:0.108656,8:0.384639):0.070891,10:0.367440):0.065691,7:0.969902):0.056709):0.194597):0.101464):0.101888,2:0.922492);
   tree rep.2780 = ((3:0.684107,(((11:0.450733,((8:0.331100,9:0.092992):0.115215,10:0.347006):0.088829):0.066804,7:0.832321):0.147996,((4:0.310538,6:0.462212):0.058380,5:0.880687):0.231541):0.158227):0.311376,(12:1.124820,1:0.568330):0.219128,2:0.792671);
   tree rep.2790 = ((12:1.121892,1:0.687667):0.226107,(3:0.705239,(((4:0.342697,6:0.398972):0.085266,5:0.689352):0.185273,(11:0.463842,(((9:0.108656,8:0.384639):0.070891,10:0.367440):0.065691,7:0.969902):0.056709):0.194597):0.101464):0.101888,2:0.922492);
   tree rep.2800 = ((3:0.684107,(((11:0.450733,((8:0.331100,9:0.092992):0.115215,10:0.347006):0.088829):0.066804,7:0.832321):0.147996,((4:0.258906,6:0.462212):0.047418,5:0.827488):0.231541):0.158227):0.311376,(12:1.124820,1:0.568330):0.219128,2:0.792671);
   tree rep.2810 = ((12:1.121892,1:0.462872):0.287062,(3:0.705239,(((4:0.337574,6:0.398972):0.063348,5:0.689352):0.121433,(11:0.463842,(((9:0.108656,8:0.384639):0.070891,10:0.367440):0.065691,7:0.969902):0.056709):0.194597):0.101464):0.151977,2:0.922492);
   tree rep.2820 = ((3:0.792279,(((6:0.463359,4:0.345439):0.169976,5:0.676793):0.217925,(7:0.801552,(11:0.384941,(10:0.379637,(9:0.088491,8:0.373555):0.105103):0.103358):0.028917):0.063464):0.229716):0.188892,(1:0.693188,12:0.858150):0.294247,2:0.676225);
   tree rep.2830 = ((3:0.792279,(((6:0.463359,4:0.345439):0.169976,5:0.676793):0.217925,(7:0.801552,(11:0.384941,(10:0.379637,(9:0.088491,8:0.373555):0.105103):0.103358):0.026895):0.114193):0.158493):0.188892,(1:0.693188,12:0.858150):0.294247,2:0.676225);
   tree rep.2840 = ((3:0.684107,(((11:0.494533,((8:0.331100,9:0.148689):0.079322,10:0.347006):0.097278):0.135937,7:0.832321):0.110850,((4:0.258906,6:0.462212):0.047418,5:0.827488):0.242461):0.158227):0.311376,(12:1.124820,1:0.568330):0.219128,2:0.792671);
   tree rep.2850 = ((3:0.684107,(((11:0.494533,((8:0.331100,9:0.148689):0.079322,10:0.347006):0.097278):0.135937,7:0.832321):0.110850,((4:0.258906,6:0.462212):0.047418,5:0.827488):0.242461):0.158227):0.311376,(12:1.124820,1:0.568330):0.219128,2:0.792671);
   tree rep.2860 = ((3:0.684107,(((11:0.494533,((8:0.331100,9:0.148689):0.079322,10:0.347006):0.097278):0.135937,7:0.832321):0.110850,((4:0.258906,6:0.462212):0.047418,5:0.827488):0.242461):0.158227):0.311376,(12:1.124820,1:0.568330):0.219128,2:0.792671);
   tree rep.2870 = ((3:0.684107,(((11:0.494533,((8:0.331100,9:0.117418):0.110820,10:0.336637):0.097278):0.135937,7:0.832321):0.110850,((4:0.258906,6:0.462212):0.047418,5:0.827488):0.242461):0.158227):0.311376,(12:1.124820,1:0.568330):0.219128,2:0.792671);
   tree rep.2880 = ((3:0.684107,(((11:0.494533,((8:0.331100,9:0.117418):0.110820,10:0.336637):0.097278):0.135937,7:0.832321):0.110850,((4:0.258906,6:0.462212):0.047418,5:0.827488):0.242461):0.158227):0.311376,(12:1.124820,1:0.661821):0.204458,2:0.835437);
   tree rep.2890 = ((12:0.821909,1:0.691350):0.266345,(3:0.700141,(((4:0.337574,6:0.398972):0.064293,5:0.611666):0.205294,(11:0.477661,(((9:0.108656,8:0.352886):0.099980,10:0.365292):0.121492,7:0.969902):0.064461):0.161620):0.059392):0.352395,2:0.922492);
   tree rep.2900 = ((3:0.684107,(((11:0.494533,((8:0.331100,9:0.117418):0.110820,10:0.336637):0.097278):0.135937,7:0.832321):0.110850,((4:0.258906,6:0.462212):0.047418,5:0.827488):0.242461):0.158227):0.291754,(12:1.124820,1:0.582500):0.229187,2:0.835437);
   tree rep.2910 = ((3:0.684107,(((11:0.494533,((8:0.331100,9:0.117418):0.110820,10:0.336637):0.097278):0.135937,7:0.832321):0.110850,((4:0.258906,6:0.462212):0.045963,5:0.827488):0.275576):0.112820):0.291754,(12:1.124820,1:0.582500):0.229187,2:0.835437);
   tree rep.2920 = ((3:0.603159,(((6:0.463359,4:0.345439):0.169976,5:0.676793):0.139136,(((10:0.379637,(9:0.088491,8:0.316504):0.091825):0.119118,7:0.942741):0.028695,11:0.384941):0.125306):0.069661):0.166047,(1:0.693188,12:0.883488):0.320106,2:0.742970);
   tree rep.2930 = ((3:0.684107,(((11:0.494533,((8:0.331100,9:0.117418):0.110820,10:0.336637):0.097278):0.135937,7:0.832321):0.110850,((4:0.258906,6:0.424656):0.037532,5:0.596221):0.275576):0.112820):0.291754,(12:1.124820,1:0.557170):0.249930,2:0.734397);
   tree rep.2940 = ((3:0.684107,(((11:0.494533,((8:0.331100,9:0.117418):0.110820,10:0.336637):0.097278):0.135937,7:0.832321):0.110850,((4:0.286838,6:0.424656):0.030302,5:0.700849):0.275576):0.112820):0.291754,(12:1.124820,1:0.557170):0.249930,2:0.734397);
   tree rep.2950 = ((3:0.684107,(((11:0.494533,((8:0.331100,9:0.117418):0.110820,10:0.336637):0.097278):0.135937,7:0.832321):0.110850,((4:0.286838,6:0.424656):0.030302,5:0.700849):0.275576):0.112820):0.291754,(12:1.124820,1:0.557170):0.249930,2:0.734397);
   tree rep.2960 = ((3:0.684107,(((11:0.536638,((8:0.331100,9:0.116404):0.084452,10:0.363077):0.126051):0.135937,7:0.832321):0.110850,((4:0.286838,6:0.424656):0.030302,5:0.700849):0.275576):0.112820):0.291754,(12:1.124820,1:0.557170):0.249930,2:0.734397);
   tree rep.2970 = ((3:0.684107,(((11:0.536638,((8:0.331100,9:0.116404):0.084452,10:0.363077):0.126051):0.135937,7:0.832321):0.110850,((4:0.286838,6:0.424656):0.030302,5:0.700849):0.275576):0.103096):0.353641,(12:1.124820,1:0.557170):0.141353,2:0.734397);
   tree rep.2980 = ((12:1.000600,1:0.691350):0.146637,(3:1.050722,(((4:0.337574,6:0.398972):0.070070,5:0.611666):0.212451,(11:0.481279,(((9:0.115642,8:0.352886):0.099624,10:0.363803):0.097372,7:0.811349):0.031647):0.142225):0.041761):0.374287,2:0.772824);
   tree rep.2990 = ((12:1.000600,1:0.691350):0.146637,(3:1.050722,(((4:0.337574,6:0.398972):0.068287,5:0.611666):0.184818,(11:0.481279,(((9:0.115642,8:0.352886):0.099624,10:0.363803):0.097372,7:0.811349):0.031647):0.142225):0.062926):0.374287,2:0.772824);
   tree rep.3000 = ((3:0.684107,(((11:0.536638,((8:0.331100,9:0.116706):0.107203,10:0.319272):0.087244):0.170112,7:0.832321):0.110850,((4:0.286838,6:0.424656):0.030302,5:0.700849):0.275576):0.103096):0.265721,(12:1.124820,1:0.677534):0.150589,2:0.734397);
   tree rep.3010 = ((3:0.684107,(((11:0.536638,((8:0.331100,9:0.116706):0.107203,10:0.319272):0.087244):0.170112,7:0.832321):0.110850,((4:0.286838,6:0.424656):0.030302,5:0.700849):0.275576):0.103096):0.265721,(12:1.124820,1:0.677534):0.150589,2:0.734397);
   tree rep.3020 = ((3:0.684107,(((11:0.536638,((8:0.331100,9:0.116706):0.107203,10:0.319272):0.087244):0.170112,7:0.832321):0.143953,((4:0.286838,6:0.424656):0.031916,5:0.700849):0.263048):0.103096):0.265721,(12:1.124820,1:0.677534):0.150589,2:0.734397);
   tree rep.3030 = ((3:0.684107,(((11:0.536638,((8:0.331100,9:0.116706):0.107203,10:0.319272):0.087244):0.170112,7:0.832321):0.143953,((4:0.257214,6:0.424656):0.076164,5:0.700849):0.275116):0.103096):0.265721,(12:1.124820,1:0.677534):0.150589,2:0.734397);
   tree rep.3040 = ((3:0.684107,(((11:0.536638,((8:0.331100,9:0.116706):0.107203,10:0.319272):0.087244):0.170112,7:0.832321):0.143953,((4:0.257214,6:0.424656):0.076164,5:0.700849):0.275116):0.103096):0.265721,(12:1.124820,1:0.677534):0.150589,2:0.734397);
   tree rep.3050 = ((3:0.684107,(((11:0.536638,((8:0.331100,9:0.116706):0.107203,10:0.319272):0.087244):0.170112,7:0.832321):0.143953,((4:0.257214,6:0.424656):0.076164,5:0.700849):0.275116):0.103096):0.265721,(12:1.124820,1:0.677534):0.150589,2:0.734397);
   tree rep.3060 = ((12:1.000600,1:0.691350):0.146637,(((6:0.398972,(5:0.878627,4:0.337574):0.038406):0.114676,3:1.050722):0.065529,(11:0.481279,(((9:0.112498,8:0.352886):0.102239,10:0.363803):0.097133,7:0.811349):0.034576):0.168848):0.374287,2:0.772824);
   tree rep.3070 = ((3:0.672585,(((11:0.536638,((8:0.331100,9:0.116706):0.107203,10:0.319272):0.087244):0.170112,7:0.762348):0.130503,((4:0.257214,6:0.424656):0.076164,5:0.700849):0.155367):0.139623):0.265721,(12:1.124820,1:0.677534):0.150589,2:0.734397);
   tree rep.3080 = ((3:0.672585,(((11:0.536638,((8:0.331100,9:0.116706):0.107203,10:0.319272):0.087244):0.170112,7:0.762348):0.130503,((4:0.257214,6:0.483424):0.120094,5:0.700849):0.111701):0.139623):0.265721,(12:1.124820,1:0.677534):0.150589,2:0.734397);
   tree rep.3090 = ((3:0.672585,(((11:0.536638,((8:0.331100,9:0.116706):0.107203,10:0.319272):0.087244):0.170112,7:0.762348):0.130503,((4:0.257214,6:0.483424):0.120094,5:0.700849):0.111701):0.139623):0.265721,(12:1.124820,1:0.677534):0.150589,2:0.734397);
   tree rep.3100 = ((3:0.600370,(((11:0.536638,((8:0.331100,9:0.116706):0.107203,10:0.319272):0.087244):0.170112,7:0.762348):0.130503,((4:0.257214,6:0.483424):0.120094,5:0.700849):0.111701):0.139623):0.315182,(12:1.124820,1:0.677534):0.150589,2:0.826739);
   tree rep.3110 = ((3:0.600370,(((11:0.536638,((8:0.331100,9:0.116706):0.107203,10:0.319272):0.087244):0.170112,7:0.762348):0.136594,((4:0.257214,6:0.483424):0.120094,5:0.690827):0.159646):0.139623):0.315182,(12:1.124820,1:0.677534):0.150589,2:0.826739);
   tree rep.3120 = ((3:0.600370,(((11:0.536638,((8:0.331100,9:0.116706):0.107203,10:0.319272):0.087244):0.170112,7:0.762348):0.136594,((4:0.257214,6:0.483424):0.120094,5:0.690827):0.159646):0.139623):0.315182,(12:1.124820,1:0.677534):0.150589,2:0.826739);
   tree rep.3130 = ((3:0.600370,(((11:0.536638,((8:0.331100,9:0.116706):0.107203,10:0.319272):0.087244):0.170112,7:0.762348):0.136594,((4:0.257214,6:0.483424):0.120094,5:0.690827):0.159646):0.139623):0.315182,(12:1.124820,1:0.677534):0.150589,2:0.826739);
   tree rep.3140 = ((3:0.751890,(((6:0.402208,4:0.345439):0.036497,5:0.764532):0.300413,(((10:0.370894,(9:0.090405,8:0.269025):0.096710):0.094983,7:0.769825):0.056563,11:0.463015):0.192917):0.094532):0.166536,(1:0.659296,12:0.832234):0.347111,2:0.784213);
   tree rep.3150 = ((12:0.993564,1:0.709835):0.122290,(((((9:0.128316,8:0.326890):0.108871,10:0.331725):0.091494,11:0.524544):0.021335,7:1.110462):0.044727,((6:0.445416,(5:0.878627,4:0.337574):0.040094):0.228599,3:0.792306):0.121066):0.374287,2:0.718069);
   tree rep.3160 = ((3:0.851688,(((11:0.536638,((8:0.331100,9:0.116706):0.107203,10:0.319272):0.087244):0.170112,7:0.762348):0.108932,((4:0.257214,6:0.483424):0.120094,5:0.690827):0.159646):0.157649):0.315182,(12:1.124820,1:0.677534):0.150589,2:0.826739);
   tree rep.3170 = ((3:0.751890,((4:0.345439,(5:0.774944,6:0.402208):0.051290):0.223268,(7:0.991016,(11:0.396008,(10:0.370894,(9:0.090405,8:0.269025):0.096710):0.094983):0.044727):0.146013):0.094990):0.189833,(1:0.659296,12:0.832234):0.347111,2:0.784213);
   tree rep.3180 = ((3:0.851688,(((11:0.503536,((8:0.331100,9:0.125708):0.095787,10:0.319272):0.100739):0.170112,7:0.762348):0.108932,((4:0.257214,6:0.483424):0.120094,5:0.690827):0.159646):0.157649):0.315182,(12:0.851675,1:0.677534):0.211395,2:0.914240);
   tree rep.3190 = ((3:0.610628,(((11:0.502497,((8:0.331100,9:0.125708):0.095787,10:0.319272):0.100739):0.184346,7:0.828625):0.108932,((4:0.257214,6:0.483424):0.120094,5:0.690827):0.159646):0.157649):0.274515,(12:0.851675,1:0.677534):0.211395,2:0.829745);
   tree rep.3200 = ((3:0.610628,(((11:0.502497,((8:0.331100,9:0.125708):0.082408,10:0.319272):0.096491):0.167811,7:0.828625):0.108932,((4:0.257214,6:0.483424):0.120094,5:0.690827):0.159646):0.157649):0.274515,(12:0.851675,1:0.677534):0.211395,2:0.829745);
   tree rep.3210 = ((3:0.610628,(((11:0.502497,((8:0.331100,9:0.125708):0.082408,10:0.319272):0.096491):0.167811,7:0.828625):0.108932,((4:0.257214,6:0.483424):0.120094,5:0.690827):0.159646):0.157649):0.274515,(12:0.851675,1:0.677534):0.211395,2:0.829745);
   tree rep.3220 = ((3:0.751890,((4:0.336847,(5:0.606508,6:0.402208):0.061786):0.342659,((7:1.006177,(10:0.365535,(9:0.132355,8:0.269025):0.167068):0.140075):0.018131,11:0.396008):0.105038):0.094990):0.189833,(1:0.659296,12:0.832234):0.347111,2:0.784213);
   tree rep.3230 = ((3:0.610628,(((11:0.502497,((8:0.331100,9:0.125708):0.082408,10:0.319272):0.167871):0.096336,7:0.828327):0.108932,((4:0.257214,6:0.483424):0.120094,5:0.690827):0.140865):0.197559):0.292796,(12:0.851675,1:0.593317):0.223570,2:0.762499);
   tree rep.3240 = ((3:0.610628,(((11:0.502497,((8:0.331100,9:0.125708):0.082408,10:0.319272):0.167871):0.096336,7:0.828327):0.108932,(4:0.257214,(6:0.439174,5:0.690827):0.046008):0.261907):0.197559):0.292796,(12:0.851675,1:0.593317):0.223570,2:0.762499);
   tree rep.3250 = ((3:0.610628,(((11:0.502497,((8:0.331100,9:0.125708):0.082408,10:0.319272):0.167871):0.096336,7:0.828327):0.169683,((4:0.257214,6:0.439174):0.029274,5:0.690827):0.179701):0.197559):0.292796,(12:0.821630,1:0.593317):0.196080,2:0.748884);
   tree rep.3260 = ((3:0.610628,(((11:0.502497,((8:0.331100,9:0.125708):0.082408,10:0.319272):0.167871):0.096336,7:0.828327):0.169683,((4:0.257214,6:0.439174):0.029274,5:0.690827):0.179701):0.197559):0.292796,(12:0.821630,1:0.593317):0.196080,2:0.748884);
   tree rep.3270 = ((12:1.017722,1:0.497603):0.195673,((((6:0.456836,4:0.226151):0.159976,5:0.602203):0.266437,(((9:0.054496,(11:0.617754,10:0.376096):0.108464):0.087411,8:0.313712):0.206691,7:0.911611):0.156532):0.082980,3:0.729394):0.276574,2:0.654219);
   tree rep.3280 = ((3:0.610628,(((11:0.502497,((8:0.331100,9:0.125708):0.082408,10:0.319272):0.167871):0.096336,7:0.828327):0.169683,((4:0.257214,6:0.439174):0.029274,5:0.690827):0.179701):0.197559):0.292796,(12:0.966561,1:0.658828):0.095616,2:0.845890);
   tree rep.3290 = ((3:0.610628,(((11:0.502497,((8:0.331100,9:0.125708):0.082408,10:0.319272):0.167871):0.096336,7:0.828327):0.169683,((4:0.257214,6:0.439174):0.029274,5:0.690827):0.179701):0.197559):0.292796,(12:0.966561,1:0.658828):0.095616,2:0.845890);
   tree rep.3300 = ((3:0.610628,(((11:0.502497,((8:0.331100,9:0.125708):0.082408,10:0.319272):0.167871):0.096336,7:0.828327):0.169683,((4:0.257214,6:0.439174):0.029274,5:0.690827):0.179701):0.197559):0.292796,(12:0.966561,1:0.658828):0.095616,2:0.845890);
   tree rep.3310 = ((3:0.610628,(((11:0.502497,((8:0.331100,9:0.125708):0.082408,10:0.319272):0.167871):0.096336,7:0.828327):0.169683,((4:0.257214,6:0.439174):0.029274,5:0.690827):0.179701):0.197559):0.292796,(12:0.966561,1:0.658828):0.095616,2:0.845890);
   tree rep.3320 = ((3:0.610628,(((11:0.502497,((8:0.311228,9:0.125708):0.144992,10:0.319272):0.090266):0.096336,7:0.828327):0.169683,((4:0.257214,6:0.439174):0.029274,5:0.690827):0.179701):0.230240):0.248134,(12:0.966561,1:0.658828):0.093280,2:0.845890);
   tree rep.3330 = ((3:0.610628,(((11:0.594334,((8:0.311228,9:0.125708):0.126335,10:0.319272):0.117090):0.096336,7:0.828327):0.169683,((4:0.257214,6:0.439174):0.030878,5:0.690827):0.218658):0.213742):0.248134,(12:0.966561,1:0.658828):0.093280,2:0.845890);
   tree rep.3340 = ((12:0.773670,1:0.551256):0.356184,(((11:0.484824,(((9:0.128316,8:0.326890):0.108871,10:0.330915):0.126081,7:1.014572):0.028096):0.160593,(5:0.743201,(6:0.527544,4:0.190248):0.044284):0.154067):0.078353,3:0.758098):0.236056,2:0.781401);
   tree rep.3350 = ((12:0.773670,1:0.551256):0.356184,(((11:0.484824,(((9:0.128316,8:0.326890):0.108871,10:0.330915):0.126081,7:1.014572):0.028096):0.160593,(5:0.743201,(6:0.527544,4:0.190248):0.044284):0.154067):0.078353,3:0.758098):0.236056,2:0.781401);
   tree rep.3360 = ((3:0.610628,(((11:0.594334,((8:0.311228,9:0.125708):0.126335,10:0.319272):0.117090):0.096336,7:0.828327):0.164951,((4:0.257214,6:0.439174):0.030878,5:0.637255):0.175461):0.213742):0.210632,(12:1.052588,1:0.658828):0.161169,2:0.845890);
   tree rep.3370 = ((3:0.721074,(((7:0.924491,(10:0.312958,(9:0.164088,8:0.328697):0.086634):0.153752):0.016384,11:0.432447):0.103135,(4:0.256407,(5:0.606508,6:0.459261):0.047116):0.220562):0.201674):0.067566,(1:0.659296,12:0.940135):0.253271,2:0.808023);
   tree rep.3380 = ((3:0.782935,(((11:0.594334,((8:0.311228,9:0.125708):0.126335,10:0.319272):0.117090):0.121333,7:0.828327):0.152755,((4:0.257214,6:0.439174):0.030878,5:0.637255):0.175461):0.195679):0.210632,(12:1.052588,1:0.658828):0.161169,2:0.845890);
   tree rep.3390 = ((12:0.773670,1:0.551256):0.356184,((11:0.484824,(((9:0.128316,8:0.326890):0.108871,10:0.330915):0.126081,7:1.014572):0.028096):0.245772,(3:0.938205,(5:0.813588,(4:0.307603,6:0.403626):0.070985):0.154791):0.082047):0.236056,2:0.781401);
   tree rep.3400 = ((3:0.782935,(((11:0.594334,((8:0.311228,9:0.125708):0.126335,10:0.319272):0.117090):0.121333,7:0.828931):0.137734,((4:0.257214,6:0.439174):0.030878,5:0.637255):0.172883):0.195679):0.210632,(12:1.052588,1:0.658828):0.161169,2:0.845890);
   tree rep.3410 = ((12:0.773670,1:0.551256):0.356184,((11:0.484824,(((9:0.128316,8:0.299018):0.067048,10:0.337536):0.099583,7:0.975406):0.028096):0.245772,(3:0.938205,(5:0.813588,(4:0.307603,6:0.403626):0.070985):0.154791):0.082047):0.236056,2:0.781401);
   tree rep.3420 = ((3:0.721074,(((7:0.924491,(10:0.312958,(9:0.164088,8:0.328697):0.087745):0.137037):0.035282,11:0.624879):0.168427,(4:0.256407,(5:0.606508,6:0.459261):0.047116):0.220562):0.143546):0.167598,(1:0.659296,12:0.940135):0.253271,2:0.808023);
   tree rep.3430 = ((3:0.721074,(((7:0.924491,(10:0.312958,(9:0.164088,8:0.328697):0.087745):0.137037):0.035282,11:0.624879):0.147616,(4:0.256407,(5:0.606508,6:0.459261):0.047116):0.220562):0.169325):0.170268,(1:0.659296,12:0.940135):0.253271,2:0.808023);
   tree rep.3440 = ((3:0.782935,(((11:0.549014,((8:0.311228,9:0.125708):0.093199,10:0.356558):0.107039):0.129438,7:0.828931):0.105055,((4:0.257214,6:0.439174):0.033108,5:0.637255):0.160304):0.195679):0.210632,(12:1.052588,1:0.658828):0.161169,2:0.845890);
   tree rep.3450 = ((3:0.650798,(((11:0.549014,((8:0.311228,9:0.125708):0.093199,10:0.356558):0.107039):0.129438,7:0.828931):0.105055,((4:0.257214,6:0.469683):0.028639,5:0.861368):0.160304):0.195679):0.199860,(12:1.052588,1:0.658828):0.161169,2:0.706183);
   tree rep.3460 = ((3:0.650798,(((11:0.549014,((8:0.311228,9:0.125708):0.093199,10:0.356558):0.107039):0.129438,7:0.828931):0.105055,((4:0.257214,6:0.469683):0.028639,5:0.861368):0.160304):0.195679):0.199860,(12:1.052588,1:0.658828):0.161169,2:0.706183);
   tree rep.3470 = ((3:0.650798,(((11:0.549014,((8:0.311228,9:0.125708):0.093199,10:0.356558):0.107039):0.129438,7:0.828931):0.105055,((4:0.257214,6:0.469683):0.028639,5:0.861368):0.160304):0.195679):0.199860,(12:1.052588,1:0.658828):0.161169,2:0.706183);
   tree rep.3480 = ((3:0.650798,(((11:0.549014,((8:0.311228,9:0.125708):0.093199,10:0.356558):0.107039):0.129438,7:0.828931):0.105055,((4:0.257214,6:0.469683):0.028639,5:0.861368):0.160304):0.195679):0.199860,(12:1.052588,1:0.744245):0.115853,2:0.647245);
   tree rep.3490 = ((3:0.650798,((11:0.549014,(((8:0.311228,9:0.125708):0.093199,10:0.356558):0.107039,7:0.828931):0.082295):0.160952,((4:0.257214,6:0.469683):0.028639,5:0.861368):0.231233):0.195679):0.199860,(12:1.052588,1:0.744245):0.115853,2:0.647245);
   tree rep.3500 = ((3:0.650798,((11:0.549014,(((8:0.311228,9:0.125708):0.093199,10:0.356558):0.107039,7:0.828931):0.082295):0.160952,((4:0.257214,6:0.469683):0.028639,5:0.861368):0.231233):0.195679):0.164903,(12:1.315012,1:0.562138):0.212660,2:0.589959);
   tree rep.3510 = ((12:0.773670,1:0.551256):0.356184,(3:0.761435,(((((9:0.066617,8:0.311617):0.128148,10:0.380579):0.042497,11:0.547513):0.021937,7:0.975406):0.223903,((5:0.813588,4:0.292175):0.003522,6:0.403626):0.260693):0.149094):0.127472,2:0.781401);
   tree rep.3520 = ((3:0.721074,((7:0.865918,(11:0.520451,(10:0.270085,(9:0.131468,8:0.314385):0.120030):0.074162):0.094135):0.211791,((4:0.307073,5:0.767714):0.038436,6:0.459261):0.254098):0.194920):0.229387,(1:0.659296,12:0.940135):0.253271,2:0.764372);
   tree rep.3530 = ((12:0.773670,1:0.551256):0.356184,(3:0.761435,((11:0.547513,(7:0.975406,((9:0.079810,8:0.311617):0.087698,10:0.380579):0.050501):0.028541):0.183194,((5:0.813588,4:0.292175):0.003522,6:0.403626):0.260693):0.142159):0.127472,2:0.781401);
   tree rep.3540 = ((12:0.773670,1:0.551256):0.356184,(3:0.761435,((11:0.497410,(7:0.975406,((9:0.079810,8:0.311617):0.087698,10:0.380579):0.050501):0.028541):0.197389,((5:0.813588,4:0.292175):0.003522,6:0.403626):0.260693):0.089783):0.127472,2:0.781401);
   tree rep.3550 = ((3:0.721074,((7:0.865918,(11:0.520451,(10:0.311079,(9:0.131468,8:0.395526):0.131950):0.074162):0.094135):0.200575,((4:0.307073,5:0.767714):0.055595,6:0.459261):0.207706):0.071923):0.328155,(1:0.659296,12:0.940135):0.253271,2:0.764372);
   tree rep.3560 = ((12:0.773670,1:0.551256):0.353484,(3:0.761435,((11:0.497410,(7:0.975406,((9:0.077600,8:0.311617):0.087227,10:0.366043):0.050501):0.028541):0.197389,((5:0.813588,4:0.292175):0.003522,6:0.403626):0.260693):0.097316):0.170749,2:0.781401);
   tree rep.3570 = ((3:0.721074,((7:0.865918,(11:0.520451,(10:0.311079,(9:0.131468,8:0.395526):0.144819):0.094233):0.090479):0.163986,((4:0.307073,5:0.668265):0.085201,6:0.400791):0.228062):0.071923):0.328155,(1:0.659296,12:0.940135):0.253271,2:0.764372);
   tree rep.3580 = ((12:0.773670,1:0.551256):0.353484,(3:0.761435,(((11:0.497410,((9:0.077600,8:0.311617):0.083173,10:0.366043):0.053875):0.025638,7:0.975406):0.197389,((5:0.813588,4:0.292175):0.003522,6:0.403626):0.260693):0.097316):0.170749,2:0.781401);
   tree rep.3590 = ((12:0.773670,1:0.551256):0.353484,(3:0.761435,(((11:0.507532,((9:0.077600,8:0.311617):0.083173,10:0.366043):0.053875):0.030372,7:0.971490):0.197389,((5:0.813588,4:0.292175):0.003522,6:0.403626):0.260693):0.097316):0.170749,2:0.781401);
   tree rep.3600 = ((3:0.721074,((7:0.865918,(11:0.520451,(10:0.311079,(9:0.131468,8:0.395526):0.144819):0.094233):0.090479):0.163986,((4:0.307073,5:0.668265):0.085201,6:0.400791):0.228062):0.071923):0.328155,(1:0.659296,12:0.940135):0.253271,2:0.764372);
   tree rep.3610 = ((3:0.721074,((7:0.865918,(11:0.520451,(10:0.336294,(9:0.157567,8:0.395526):0.109889):0.094233):0.090479):0.163986,((4:0.307073,5:0.668265):0.085201,6:0.400791):0.228062):0.071923):0.328155,(1:0.659296,12:0.940135):0.253271,2:0.764372);
   tree rep.3620 = ((3:0.721074,((7:0.865918,(11:0.520451,(10:0.273288,(9:0.157567,8:0.318776):0.099036):0.094233):0.090479):0.163986,((4:0.307073,5:0.668265):0.085201,6:0.400791):0.228062):0.071923):0.336305,(1:0.626239,12:0.940135):0.308991,2:0.764372);
   tree rep.3630 = ((3:0.721074,((7:0.865918,(11:0.520451,(10:0.377962,(9:0.157567,8:0.280246):0.075409):0.094233):0.090479):0.163986,((4:0.307073,5:0.668265):0.085201,6:0.400791):0.228062):0.071923):0.336305,(1:0.626239,12:0.940135):0.308991,2:0.764372);
   tree rep.3640 = ((3:0.650798,((11:0.524860,(7:0.998125,((8:0.425093,9:0.092296):0.061246,10:0.376682):0.171482):0.029843):0.219057,((4:0.257214,6:0.444359):0.034115,5:0.710828):0.378460):0.141542):0.291548,(12:1.315012,1:0.630142):0.230884,2:0.794090);
   tree rep.3650 = ((3:0.721074,((7:0.865918,(11:0.520451,(10:0.377962,(9:0.157567,8:0.280246):0.075409):0.094233):0.090479):0.163986,((4:0.307073,5:0.668265):0.085201,6:0.400791):0.228062):0.071923):0.336305,(1:0.626239,12:0.940135):0.308991,2:0.764372);
   tree rep.3660 = ((12:0.773670,1:0.551256):0.353484,(3:0.761435,(((11:0.566968,((9:0.089747,8:0.311617):0.074538,10:0.303261):0.055175):0.040532,7:0.906931):0.197389,((5:0.813588,4:0.285072):0.003320,6:0.476107):0.260693):0.097316):0.170749,2:0.781401);
   tree rep.3670 = ((12:0.773670,1:0.551256):0.232709,(3:0.761435,(((11:0.541805,((9:0.089747,8:0.311617):0.074538,10:0.330344):0.135898):0.040532,7:0.906931):0.197389,((5:0.813588,4:0.285072):0.003320,6:0.476107):0.260693):0.104505):0.330249,2:0.781401);
   tree rep.3680 = ((12:0.773670,1:0.551256):0.232709,(3:0.761435,(((11:0.541805,((9:0.089747,8:0.311617):0.074538,10:0.330344):0.135898):0.133953,7:0.906931):0.082385,((5:0.813588,4:0.285072):0.003320,6:0.476107):0.260693):0.095024):0.330249,2:0.781401);
   tree rep.3690 = ((12:0.773670,1:0.551256):0.232709,(3:1.148632,(((11:0.541805,((9:0.134679,8:0.311617):0.102284,10:0.361495):0.135898):0.172104,7:0.906931):0.038786,((5:0.813588,4:0.285072):0.003320,6:0.476107):0.260693):0.092631):0.252684,2:0.771502);
   tree rep.3700 = ((3:0.721074,((7:0.865918,(11:0.520451,(10:0.426456,(9:0.157567,8:0.303728):0.140840):0.094233):0.090479):0.163986,((4:0.307073,5:0.668265):0.085201,6:0.400791):0.228062):0.071923):0.336305,(1:0.626239,12:0.862345):0.217450,2:0.767100);
   tree rep.3710 = (((3:0.721074,(5:0.668265,(6:0.400791,4:0.307073):0.083254):0.154001):0.060103,(7:0.865918,(11:0.520451,(10:0.426456,(9:0.157567,8:0.303728):0.140840):0.094233):0.090479):0.163986):0.336305,(1:0.626239,12:0.862345):0.217450,2:0.767100);
   tree rep.3720 = ((12:0.773670,1:0.551256):0.246003,(3:0.993238,(((11:0.541805,((9:0.134679,8:0.311617):0.102284,10:0.361495):0.135898):0.172104,7:0.906931):0.038786,((5:0.813588,4:0.285072):0.003320,6:0.476107):0.260693):0.092631):0.270673,2:0.771502);
   tree rep.3730 = (((3:0.721074,(5:0.668265,(6:0.400791,4:0.307073):0.083254):0.142931):0.075458,(7:0.865918,(11:0.520451,(10:0.426456,(9:0.157567,8:0.308689):0.104226):0.100811):0.090479):0.132523):0.336305,(1:0.626239,12:0.862345):0.217450,2:0.767100);
   tree rep.3740 = ((3:0.876705,((11:0.524860,(7:1.176983,((8:0.330424,9:0.079973):0.070846,10:0.309740):0.148761):0.004486):0.212884,(6:0.470938,(5:0.725468,4:0.257214):0.023670):0.236667):0.116679):0.336603,(12:1.315012,1:0.579987):0.248539,2:0.711997);
   tree rep.3750 = ((12:0.974980,1:0.656588):0.231782,(3:0.993238,(((11:0.480556,((9:0.134679,8:0.311617):0.102284,10:0.361495):0.135898):0.197410,7:0.844961):0.038786,((5:0.813588,4:0.285072):0.003320,6:0.476107):0.260693):0.092631):0.388541,2:0.585572);
   tree rep.3760 = (((3:0.748309,(5:0.668265,(6:0.400791,4:0.307073):0.083254):0.142931):0.065786,(7:0.865918,(11:0.520451,(10:0.426456,(9:0.157567,8:0.308689):0.104226):0.100811):0.090479):0.126754):0.329146,(1:0.626239,12:0.862345):0.217450,2:0.767100);
   tree rep.3770 = (((3:0.748309,(5:0.668265,(6:0.400791,4:0.307073):0.083254):0.185211):0.004905,(7:0.865918,(11:0.520451,(10:0.323998,(9:0.157567,8:0.325752):0.104435):0.100811):0.090479):0.115458):0.320638,(1:0.604799,12:0.862345):0.217082,2:0.767100);
   tree rep.3780 = (((3:0.748309,(5:0.668265,(6:0.400791,4:0.237174):0.148878):0.183182):0.004905,(7:0.865918,(11:0.520451,(10:0.323998,(9:0.157567,8:0.325752):0.104435):0.100811):0.090479):0.115458):0.320638,(1:0.604799,12:0.862345):0.217082,2:0.767100);
   tree rep.3790 = (((3:0.748309,(5:0.668265,(6:0.400791,4:0.237174):0.148878):0.183182):0.004905,(7:0.865918,(11:0.520451,(10:0.323998,(9:0.157567,8:0.325752):0.104435):0.100811):0.090479):0.115458):0.320638,(1:0.604799,12:0.862345):0.217082,2:0.767100);
   tree rep.3800 = (((3:0.748309,(5:0.668265,(6:0.400791,4:0.237174):0.148878):0.183182):0.004905,(7:0.865918,(11:0.520451,(10:0.323998,(9:0.157567,8:0.325752):0.104435):0.100811):0.090479):0.115458):0.320638,(1:0.604799,12:0.862345):0.217082,2:0.767100);
   tree rep.3810 = (((3:0.748309,(5:0.668265,(6:0.400791,4:0.237174):0.148878):0.183182):0.004905,(7:0.865918,(11:0.520451,(10:0.323998,(9:0.157567,8:0.325752):0.104435):0.100811):0.090479):0.115458):0.320638,(1:0.604799,12:0.862345):0.217082,2:0.767100);
   tree rep.3820 = ((3:0.748309,((5:0.668265,(6:0.400791,4:0.237174):0.148878):0.183182,(7:0.865918,(11:0.520451,(10:0.323998,(9:0.157567,8:0.325752):0.104435):0.100811):0.081272):0.135446):0.007585):0.320638,(1:0.604799,12:0.862345):0.217082,2:0.767100);
   tree rep.3830 = ((3:0.748309,((5:0.668265,(6:0.400791,4:0.237174):0.148878):0.183182,(7:0.865918,(11:0.520451,(10:0.323998,(9:0.157567,8:0.325752):0.104435):0.100811):0.081272):0.135446):0.007585):0.320638,(1:0.604799,12:0.862345):0.217082,2:0.767100);
   tree rep.3840 = ((3:0.748309,((5:0.668265,(6:0.400791,4:0.237174):0.148878):0.183182,(7:0.859804,(11:0.470935,(10:0.323998,(9:0.157567,8:0.325752):0.104435):0.100811):0.125400):0.135446):0.007585):0.320638,(1:0.604799,12:0.862345):0.217082,2:0.767100);
   tree rep.3850 = ((3:0.780950,(((11:0.601328,((8:0.330424,9:0.080150):0.066049,10:0.319038):0.115079):0.023303,7:0.891746):0.188513,((4:0.263143,6:0.470938):0.042343,5:0.725468):0.300712):0.047178):0.353239,(12:0.943856,1:0.680319):0.188968,2:0.631551);
   tree rep.3860 = ((3:0.748309,((5:0.668265,(6:0.400791,4:0.237174):0.123675):0.189493,(7:0.859804,(11:0.470935,(10:0.323998,(9:0.171596,8:0.325752):0.106257):0.123569):0.125400):0.127740):0.007585):0.320638,(1:0.604799,12:0.862345):0.217082,2:0.767100);
   tree rep.3870 = ((3:0.748309,((5:0.668265,(6:0.400791,4:0.237174):0.123675):0.189493,(7:0.859804,(11:0.470935,(10:0.323998,(9:0.171596,8:0.325752):0.106257):0.123569):0.125400):0.127740):0.007585):0.320638,(1:0.604799,12:0.862345):0.217082,2:0.767100);
   tree rep.3880 = ((3:0.748309,((5:0.668265,(6:0.400791,4:0.237174):0.123675):0.189493,(7:0.859804,(11:0.470935,(10:0.323998,(9:0.171596,8:0.325752):0.106257):0.123569):0.125400):0.122702):0.027848):0.197873,(1:0.578707,12:0.862345):0.284873,2:0.767100);
   tree rep.3890 = ((12:1.105847,1:0.511784):0.389144,(3:0.981574,((11:0.507086,(((9:0.123352,8:0.302100):0.115935,10:0.313396):0.116196,7:0.874842):0.058542):0.136394,((5:0.687469,4:0.349528):0.003373,6:0.390295):0.260485):0.128218):0.181052,2:0.671619);
   tree rep.3900 = ((3:0.966328,((5:0.668265,(6:0.400791,4:0.237174):0.123675):0.189493,(7:0.859804,(11:0.470935,(10:0.323998,(9:0.171596,8:0.369872):0.112093):0.128919):0.082849):0.170347):0.027848):0.135124,(1:0.578707,12:0.862345):0.284873,2:0.849419);
   tree rep.3910 = ((3:0.780950,(((11:0.615713,((8:0.315813,9:0.102374):0.087759,10:0.403122):0.138701):0.023303,7:0.891746):0.188513,((4:0.263143,6:0.470938):0.042343,5:0.725468):0.300712):0.171897):0.208296,(12:0.943856,1:0.680319):0.179424,2:0.631551);
   tree rep.3920 = ((12:1.118070,1:0.495655):0.268410,(((5:0.748987,(4:0.312351,6:0.360482):0.062427):0.329107,(((9:0.093816,(11:0.488659,10:0.312931):0.124595):0.148426,8:0.281733):0.134334,7:0.988997):0.168714):0.095716,3:0.813208):0.283098,2:0.706491);
   tree rep.3930 = ((3:0.780950,(((11:0.457724,((8:0.315813,9:0.102374):0.087759,10:0.391996):0.093536):0.037158,7:0.891746):0.188513,((4:0.263143,6:0.470938):0.042343,5:0.725468):0.300712):0.171897):0.220287,(12:0.943856,1:0.529306):0.379930,2:0.631551);
   tree rep.3940 = ((3:0.780950,(((11:0.484195,((8:0.315813,9:0.102374):0.087759,10:0.310215):0.139334):0.037158,7:0.891746):0.188513,((4:0.263143,6:0.470938):0.042343,5:0.725468):0.300712):0.171897):0.220287,(12:0.943856,1:0.529306):0.379930,2:0.631551);
   tree rep.3950 = (((5:0.668265,(6:0.400791,4:0.237174):0.132312):0.171933,(3:0.966328,(7:0.859804,(11:0.470935,(10:0.332649,(9:0.171596,8:0.369872):0.112093):0.148444):0.073963):0.159879):0.009613):0.204273,(1:0.578707,12:0.862345):0.284873,2:0.849419);
   tree rep.3960 = ((3:0.780950,(((11:0.484195,((8:0.315813,9:0.102374):0.087759,10:0.310215):0.139334):0.037158,7:0.891746):0.188513,((4:0.263143,6:0.470938):0.042343,5:0.725468):0.300712):0.171897):0.220287,(12:0.943856,1:0.529306):0.379930,2:0.631551);
   tree rep.3970 = ((3:0.780950,(((11:0.484195,((8:0.315813,9:0.102374):0.087759,10:0.310215):0.139334):0.037158,7:0.891746):0.182073,((4:0.263143,6:0.470938):0.039338,5:0.725468):0.272429):0.171897):0.220287,(12:0.943856,1:0.529306):0.379930,2:0.631551);
   tree rep.3980 = ((3:0.780950,(((11:0.484195,((8:0.315813,9:0.102374):0.087759,10:0.310215):0.139334):0.037158,7:0.891746):0.182073,((4:0.263143,6:0.470938):0.039338,5:0.725468):0.272429):0.171897):0.220287,(12:0.943856,1:0.465823):0.286111,2:0.730475);
   tree rep.3990 = ((3:0.780950,(((11:0.484195,((8:0.315813,9:0.102374):0.087759,10:0.310215):0.143018):0.093477,7:0.891746):0.131550,((4:0.263143,6:0.470938):0.039338,5:0.725468):0.272429):0.171897):0.220287,(12:0.943856,1:0.465823):0.286111,2:0.730475);
   tree rep.4000 = ((3:0.780950,(((11:0.484195,((8:0.315813,9:0.102374):0.087759,10:0.310215):0.143018):0.093477,7:0.891746):0.131550,((4:0.263143,6:0.470938):0.039338,5:0.725468):0.272429):0.171897):0.220287,(12:1.094332,1:0.465823):0.251438,2:0.773689);
   tree rep.4010 = ((3:0.780950,(((11:0.484195,((8:0.315813,9:0.102374):0.087759,10:0.310215):0.143018):0.093477,7:0.891746):0.131550,((4:0.263143,6:0.470938):0.039338,5:0.725468):0.272429):0.171897):0.220287,(12:1.094332,1:0.465823):0.251438,2:0.773689);
   tree rep.4020 = ((3:0.780950,(((11:0.484195,((8:0.315813,9:0.102374):0.087759,10:0.310215):0.143018):0.093477,7:0.891746):0.131550,((4:0.263143,6:0.323239):0.050726,5:0.717601):0.272429):0.171897):0.220287,(12:1.094332,1:0.465823):0.251438,2:0.773689);
   tree rep.4030 = ((3:0.780950,(((11:0.484195,((8:0.315813,9:0.102374):0.087759,10:0.310215):0.143018):0.093477,7:0.891746):0.131550,((4:0.263143,6:0.323239):0.046970,5:0.717601):0.271554):0.169433):0.220287,(12:1.094332,1:0.465823):0.251438,2:0.773689);
   tree rep.4040 = ((3:0.780950,(((11:0.484195,((8:0.315813,9:0.102374):0.087759,10:0.310215):0.143018):0.093477,7:0.891746):0.131550,((4:0.263143,6:0.323239):0.046970,5:0.717601):0.271554):0.169433):0.220287,(12:1.094332,1:0.465823):0.251438,2:0.773689);
   tree rep.4050 = ((3:0.780950,(((11:0.484195,((8:0.315813,9:0.102374):0.087759,10:0.310215):0.143018):0.093477,7:0.891746):0.131550,((4:0.263143,6:0.323239):0.046970,5:0.717601):0.271554):0.169433):0.220287,(12:1.094332,1:0.465823):0.251438,2:0.773689);
   tree rep.4060 = ((3:0.940189,(((11:0.484195,((8:0.315813,9:0.102374):0.087759,10:0.310215):0.143018):0.093477,7:0.891746):0.131550,((4:0.263143,6:0.323239):0.046970,5:0.717601):0.271554):0.169433):0.203208,(12:1.094332,1:0.561373):0.240640,2:0.576302);
   tree rep.4070 = ((3:0.940189,(((11:0.484195,((8:0.315813,9:0.102374):0.087759,10:0.310215):0.143018):0.093477,7:0.891746):0.131550,((4:0.263143,6:0.323239):0.046970,5:0.717601):0.271554):0.169433):0.203208,(12:1.094332,1:0.561373):0.240640,2:0.576302);
   tree rep.4080 = ((3:0.940189,(((11:0.484195,((8:0.315813,9:0.102374):0.087759,10:0.310215):0.143018):0.093477,7:0.891746):0.131550,((4:0.263143,6:0.323239):0.046970,5:0.717601):0.271554):0.169433):0.203208,(12:1.094332,1:0.561373):0.240640,2:0.576302);
   tree rep.4090 = ((3:0.940189,(((11:0.484195,((8:0.315813,9:0.102374):0.087759,10:0.310215):0.143018):0.093477,7:0.891746):0.131550,((4:0.263143,6:0.323239):0.046970,5:0.717601):0.271554):0.169433):0.203208,(12:1.094332,1:0.561373):0.240640,2:0.576302);
   tree rep.4100 = ((3:0.940189,(((11:0.484195,((8:0.315813,9:0.102374):0.087759,10:0.310215):0.143018):0.093477,7:0.891746):0.131550,((4:0.263143,6:0.323239):0.046970,5:0.717601):0.271554):0.169433):0.203208,(12:1.094332,1:0.561373):0.240640,2:0.576302);
   tree rep.4110 = ((12:0.820819,1:0.495655):0.330441,(((5:0.739652,(4:0.312351,6:0.387801):0.061719):0.318611,(((9:0.093763,(11:0.592550,10:0.346346):0.068385):0.140358,8:0.198077):0.218995,7:0.696244):0.130170):0.025215,3:0.813208):0.191276,2:0.880694);
   tree rep.4120 = ((((5:0.672787,(6:0.535791,4:0.228921):0.076927):0.139736,(((10:0.279126,(9:0.081043,8:0.350809):0.132839):0.137761,7:0.859804):0.059125,11:0.494336):0.132046):0.102271,3:0.832505):0.237543,(1:0.578707,12:1.013106):0.268086,2:0.881937);
   tree rep.4130 = ((((5:0.672787,(6:0.535791,4:0.228921):0.076927):0.139736,(7:0.870256,((10:0.385506,(9:0.081043,8:0.350809):0.126531):0.095649,11:0.494336):0.042497):0.132046):0.102271,3:0.832505):0.237543,(1:0.578707,12:1.013106):0.268086,2:0.881937);
   tree rep.4140 = ((((5:0.672787,(6:0.535791,4:0.228921):0.076927):0.154264,((7:0.870256,(10:0.385506,(9:0.081043,8:0.350809):0.126531):0.095649):0.052847,11:0.494336):0.149870):0.102271,3:0.832505):0.237543,(1:0.578707,12:1.013106):0.268086,2:0.881937);
   tree rep.4150 = ((((5:0.672787,(6:0.535791,4:0.228921):0.076927):0.154264,((7:0.870256,(10:0.385506,(9:0.081043,8:0.350809):0.126531):0.095649):0.052847,11:0.494336):0.145140):0.035549,3:0.832505):0.293538,(1:0.578707,12:1.013106):0.268086,2:0.881937);
   tree rep.4160 = ((((5:0.672787,(6:0.535791,4:0.228921):0.076927):0.154264,((7:0.870256,(10:0.385506,(9:0.081043,8:0.350809):0.126531):0.095649):0.052847,11:0.411629):0.193411):0.038579,3:0.832505):0.269133,(1:0.578707,12:1.013106):0.268086,2:0.881937);
   tree rep.4170 = ((((5:0.672787,(6:0.535791,4:0.228921):0.076927):0.154264,((7:0.870256,(10:0.385506,(9:0.081043,8:0.350809):0.126531):0.095649):0.052847,11:0.411629):0.193411):0.038579,3:0.832505):0.269133,(1:0.578707,12:1.013106):0.268086,2:0.881937);
   tree rep.4180 = ((((5:0.672787,(6:0.535791,4:0.228921):0.076927):0.154264,((7:0.870256,(10:0.364699,(9:0.081043,8:0.349171):0.172740):0.095649):0.052847,11:0.534907):0.184341):0.040967,3:0.832505):0.180407,(1:0.578707,12:1.013106):0.268086,2:0.899476);
   tree rep.4190 = ((3:0.940189,((11:0.484195,(7:0.891685,((8:0.315813,9:0.102374):0.087759,10:0.371614):0.124832):0.074041):0.123373,((4:0.291359,6:0.456227):0.076448,5:0.718744):0.295416):0.169433):0.264421,(12:1.094332,1:0.579830):0.194020,2:0.576302);
   tree rep.4200 = (((5:0.816764,(4:0.236373,6:0.403107):0.089158):0.144061,(3:0.998571,(11:0.460170,(7:0.903204,((9:0.149082,8:0.392359):0.162460,10:0.354302):0.111830):0.116134):0.126465):0.030956):0.301477,(1:0.755031,12:0.939803):0.196621,2:0.721473);
   tree rep.4210 = ((3:0.940189,((11:0.484195,(7:0.891685,((8:0.315813,9:0.102374):0.087759,10:0.371614):0.119133):0.010032):0.178370,((4:0.291359,6:0.456227):0.076448,5:0.718744):0.295416):0.169433):0.264421,(12:1.094332,1:0.579830):0.194020,2:0.576302);
   tree rep.4220 = ((3:0.940189,((11:0.484195,(7:0.891685,((8:0.315813,9:0.102374):0.087759,10:0.371614):0.119133):0.010032):0.178370,((4:0.291359,6:0.456227):0.076448,5:0.618651):0.222968):0.184018):0.264421,(12:1.094332,1:0.579830):0.194020,2:0.576302);
   tree rep.4230 = (((5:0.816764,(4:0.236373,6:0.403107):0.089158):0.130950,(3:1.082893,(11:0.396944,(7:0.890978,((9:0.149082,8:0.392359):0.162460,10:0.354302):0.111830):0.061777):0.126465):0.058845):0.301477,(1:0.755031,12:0.939803):0.196621,2:0.721473);
   tree rep.4240 = ((((5:0.672787,(6:0.500850,4:0.228921):0.068063):0.181126,((7:0.957879,(10:0.280028,(9:0.070589,8:0.349171):0.094516):0.106471):0.109823,11:0.462718):0.130864):0.040967,3:0.832505):0.235605,(1:0.578707,12:0.983552):0.199805,2:0.899476);
   tree rep.4250 = (((5:0.816764,(4:0.236373,6:0.403107):0.089158):0.130950,(3:1.082893,((11:0.396944,((9:0.149082,8:0.392359):0.142151,10:0.354302):0.147139):0.047501,7:0.890978):0.140468):0.040889):0.301477,(1:0.755031,12:0.939803):0.196621,2:0.721473);
   tree rep.4260 = ((((5:0.672787,(6:0.500850,4:0.228921):0.068063):0.181126,((7:0.957879,(10:0.308275,(9:0.096999,8:0.349171):0.067905):0.106471):0.109823,11:0.462718):0.130864):0.040967,3:0.832505):0.265049,(1:0.493863,12:0.983552):0.290410,2:0.761498);
   tree rep.4270 = ((((5:0.672787,(6:0.500850,4:0.228921):0.068063):0.181126,((7:0.957879,(10:0.308275,(9:0.096999,8:0.349171):0.067905):0.106471):0.109823,11:0.462718):0.130864):0.040967,3:0.832505):0.265049,(1:0.493863,12:0.983552):0.290410,2:0.761498);
   tree rep.4280 = ((((5:0.672787,(6:0.500850,4:0.228921):0.068063):0.164255,((7:0.957879,(10:0.273245,(9:0.096999,8:0.377070):0.098127):0.106471):0.109823,11:0.462718):0.130864):0.060583,3:0.842797):0.265049,(1:0.493863,12:0.983552):0.290410,2:0.761498);
   tree rep.4290 = ((3:0.940189,(((((8:0.315813,9:0.078632):0.122304,10:0.383109):0.122279,7:0.891685):0.084343,11:0.484195):0.090608,((4:0.291359,6:0.417542):0.053891,5:0.852975):0.222968):0.144490):0.314698,(12:0.806657,1:0.523459):0.378859,2:0.762975);
   tree rep.4300 = ((((5:0.748608,(4:0.236373,6:0.403107):0.089158):0.138636,3:0.882880):0.051455,(11:0.396944,(((9:0.149082,8:0.392359):0.142151,10:0.354302):0.147139,7:0.890978):0.072022):0.143211):0.209231,(1:0.755031,12:0.998161):0.224433,2:0.721473);
   tree rep.4310 = ((((5:0.672787,(6:0.500850,4:0.228921):0.068063):0.164255,((7:0.957879,(10:0.273245,(9:0.096999,8:0.377070):0.098127):0.106471):0.109823,11:0.462718):0.130864):0.060583,3:0.842797):0.265049,(1:0.493863,12:0.983552):0.290410,2:0.761498);
   tree rep.4320 = ((((5:0.748608,(4:0.236373,6:0.403107):0.066912):0.205619,3:0.882880):0.034419,(11:0.396944,(((9:0.142033,8:0.392359):0.131451,10:0.332711):0.147139,7:0.890978):0.072022):0.143211):0.379216,(1:0.732773,12:0.998161):0.123800,2:0.721473);
   tree rep.4330 = ((((5:0.843218,(6:0.500850,4:0.228921):0.068063):0.191862,((7:0.957879,(10:0.312209,(9:0.108286,8:0.377070):0.118102):0.106471):0.109823,11:0.462718):0.115891):0.060583,3:0.842797):0.265049,(1:0.493863,12:0.983552):0.290410,2:0.761498);
   tree rep.4340 = ((((5:0.843218,(6:0.500850,4:0.228921):0.068063):0.197178,((7:0.957879,(10:0.312209,(9:0.108286,8:0.377070):0.118102):0.106471):0.109823,11:0.345142):0.167596):0.085765,3:0.854696):0.265049,(1:0.493863,12:0.983552):0.290410,2:0.761498);
   tree rep.4350 = ((((5:0.843218,(6:0.500850,4:0.228921):0.068063):0.197178,((7:0.957879,(10:0.362067,(9:0.126416,8:0.377070):0.093481):0.116893):0.052875,11:0.446627):0.167596):0.085765,3:0.854696):0.265049,(1:0.493863,12:0.983552):0.290410,2:0.761498);
   tree rep.4360 = (((((4:0.291359,6:0.340156):0.053761,5:0.807450):0.203347,3:0.667759):0.147456,((((8:0.315813,9:0.126207):0.076144,10:0.385809):0.122279,7:0.891685):0.084343,11:0.362798):0.160536):0.293632,(12:1.106412,1:0.382232):0.274050,2:0.697731);
   tree rep.4370 = ((((5:0.843218,(6:0.500850,4:0.228921):0.071613):0.200082,(7:0.957879,(11:0.446627,(10:0.376532,(9:0.126416,8:0.377070):0.151540):0.109396):0.058991):0.167596):0.097619,3:0.854696):0.265049,(1:0.493863,12:0.983552):0.290410,2:0.761498);
   tree rep.4380 = ((((5:0.843218,(6:0.500850,4:0.205067):0.096920):0.201049,(7:0.957879,(11:0.446627,(10:0.376532,(9:0.126416,8:0.377070):0.151540):0.109396):0.058991):0.167596):0.097619,3:0.854696):0.265049,(1:0.493863,12:1.032834):0.339245,2:0.872957);
   tree rep.4390 = (((((4:0.291359,6:0.366847):0.039624,5:0.857381):0.203347,3:0.667759):0.147456,((((8:0.367683,9:0.126207):0.076507,10:0.385809):0.173821,7:0.891685):0.026717,11:0.414591):0.160536):0.297324,(12:1.106412,1:0.471023):0.199506,2:0.697731);
   tree rep.4400 = ((((5:0.748608,4:0.236373):0.055116,6:0.403107):0.192146,(3:0.936948,((7:0.890978,((9:0.155495,8:0.345305):0.118914,10:0.388766):0.092863):0.064727,11:0.396944):0.206846):0.020516):0.344396,(1:0.732773,12:0.998161):0.249258,2:0.721473);
   tree rep.4410 = ((12:1.090652,1:0.566803):0.279760,((((9:0.098326,(11:0.560451,10:0.306416):0.132384):0.163445,8:0.255220):0.191073,7:1.013803):0.075333,((5:0.739652,(4:0.312351,6:0.389261):0.173012):0.221850,3:0.813208):0.051942):0.327227,2:0.712532);
   tree rep.4420 = ((((5:0.748608,4:0.236373):0.055116,6:0.403107):0.238395,(3:0.936948,((7:0.890978,((9:0.155495,8:0.345305):0.118914,10:0.388766):0.073336):0.071854,11:0.496383):0.206846):0.020516):0.408749,(1:0.732773,12:0.998161):0.207740,2:0.721473);
   tree rep.4430 = ((((5:0.843218,(6:0.393134,4:0.205067):0.130691):0.268166,(7:1.001718,(11:0.407750,(10:0.308107,(9:0.126416,8:0.377070):0.151540):0.120415):0.090270):0.104339):0.173014,3:0.854696):0.265049,(1:0.493863,12:1.032834):0.339245,2:0.872957);
   tree rep.4440 = ((((5:0.748608,4:0.236373):0.055116,6:0.403107):0.238395,(3:0.936948,((7:0.890978,((9:0.155495,8:0.304491):0.121073,10:0.404943):0.073336):0.071854,11:0.496383):0.206846):0.020516):0.408749,(1:0.732773,12:0.998161):0.207740,2:0.721473);
   tree rep.4450 = ((12:1.090652,1:0.566803):0.279760,((((9:0.098326,(11:0.560451,10:0.306416):0.132384):0.163445,8:0.255220):0.191073,7:1.013803):0.075333,((5:0.739652,(4:0.312351,6:0.389261):0.173012):0.221850,3:0.823028):0.064734):0.335779,2:0.712532);
   tree rep.4460 = (((((4:0.291359,6:0.416124):0.025348,5:0.937500):0.194022,(7:0.836506,(((8:0.367683,9:0.126207):0.076507,10:0.257104):0.086409,11:0.508354):0.068720):0.141401):0.090405,3:0.667759):0.233408,(12:1.278986,1:0.693149):0.274633,2:0.865275);
   tree rep.4470 = (((((4:0.291359,6:0.416124):0.025348,5:0.937500):0.194022,(7:0.836506,(((8:0.367683,9:0.126207):0.076507,10:0.257104):0.086409,11:0.508354):0.068720):0.141401):0.090405,3:0.667759):0.233408,(12:1.278986,1:0.584824):0.193378,2:0.902809);
   tree rep.4480 = (((((4:0.291359,6:0.416124):0.025348,5:0.937500):0.194022,(7:0.836506,(((8:0.367683,9:0.118031):0.111473,10:0.355023):0.086409,11:0.508354):0.068720):0.141401):0.090405,3:0.667759):0.233408,(12:1.278986,1:0.584824):0.193378,2:0.902809);
   tree rep.4490 = ((((5:0.748608,4:0.236373):0.055116,6:0.403107):0.280780,(3:0.947113,((7:0.854115,((9:0.155495,8:0.304491):0.121073,10:0.363233):0.111086):0.071854,11:0.496383):0.206846):0.019230):0.408749,(1:0.722269,12:1.078779):0.139630,2:0.601389);
   tree rep.4500 = (((((4:0.267143,6:0.416124):0.016200,5:0.691121):0.194022,(7:0.836506,(((8:0.367683,9:0.118031):0.111473,10:0.355023):0.086409,11:0.508354):0.068720):0.141401):0.090405,3:0.667759):0.233408,(12:1.278986,1:0.584824):0.193378,2:0.902809);
   tree rep.4510 = (((((4:0.267143,6:0.416124):0.016200,5:0.691121):0.194022,(7:0.836506,(((8:0.367683,9:0.118031):0.111473,10:0.355023):0.086409,11:0.508354):0.068720):0.141401):0.090405,3:0.667759):0.194020,(12:0.815881,1:0.584824):0.216664,2:0.902809);
   tree rep.4520 = (((((4:0.267143,6:0.416124):0.016200,5:0.691121):0.194022,(7:0.836506,(((8:0.367683,9:0.118031):0.111473,10:0.355023):0.086409,11:0.508354):0.068720):0.141401):0.090405,3:0.667759):0.194020,(12:0.815881,1:0.584824):0.216664,2:0.902809);
   tree rep.4530 = (((((4:0.267143,6:0.416124):0.016200,5:0.691121):0.194022,(7:0.836506,(((8:0.367683,9:0.118031):0.111473,10:0.355023):0.086409,11:0.508354):0.068720):0.141401):0.090405,3:0.880417):0.225244,(12:0.815881,1:0.584824):0.216664,2:0.907959);
   tree rep.4540 = (1:0.722269,(((((7:0.854115,((9:0.155495,8:0.304491):0.121073,10:0.363233):0.107899):0.009837,11:0.542096):0.206846,(5:0.822202,(6:0.344788,4:0.236373):0.067145):0.226127):0.062561,3:0.947113):0.336169,12:1.078779):0.176723,2:0.601389);
   tree rep.4550 = ((((4:0.267143,(6:0.416124,5:0.691121):0.020214):0.228429,(7:0.836506,(((8:0.367683,9:0.118031):0.111473,10:0.355023):0.086684,11:0.508354):0.041611):0.186860):0.090405,3:0.880417):0.282211,(12:0.853742,1:0.714842):0.310310,2:0.708419);
   tree rep.4560 = ((((4:0.255818,(6:0.416124,5:0.691121):0.020214):0.234488,(7:0.836506,(((8:0.367683,9:0.118031):0.111473,10:0.355023):0.086684,11:0.508354):0.041611):0.129952):0.086820,3:0.851935):0.282211,(12:0.853742,1:0.714842):0.310310,2:0.708419);
   tree rep.4570 = ((((4:0.255818,(6:0.416124,5:0.691121):0.020214):0.234488,(7:0.836506,(((8:0.367683,9:0.122362):0.076766,10:0.406847):0.086684,11:0.508354):0.080151):0.168849):0.018452,3:0.932049):0.282211,(12:0.853742,1:0.552511):0.463946,2:0.760759);
   tree rep.4580 = ((((4:0.255818,(6:0.416124,5:0.691121):0.020214):0.234488,(7:0.836506,(((8:0.367683,9:0.122362):0.076766,10:0.406847):0.086684,11:0.508354):0.080151):0.168849):0.018452,3:0.932049):0.282211,(12:0.853742,1:0.552511):0.463946,2:0.760759);
   tree rep.4590 = (((((4:0.194657,6:0.382016):0.080292,5:0.759230):0.271552,((7:0.829075,(10:0.282815,(9:0.116107,8:0.321275):0.132286):0.082178):0.017958,11:0.403894):0.126188):0.119396,3:0.668779):0.253137,(1:0.493863,12:1.032834):0.312594,2:0.813006);
   tree rep.4600 = (((((4:0.194657,6:0.382016):0.080292,5:0.759230):0.271552,((7:0.829075,(10:0.282815,(9:0.116107,8:0.321275):0.132286):0.082178):0.017958,11:0.403894):0.126188):0.119396,3:0.668779):0.253137,(1:0.493863,12:1.032834):0.312594,2:0.813006);
   tree rep.4610 = (((((4:0.194657,6:0.382016):0.080292,5:0.759230):0.271552,((7:0.829075,(10:0.282815,(9:0.116107,8:0.321275):0.132286):0.082178):0.017958,11:0.403894):0.126188):0.119396,3:0.668779):0.253137,(1:0.493863,12:1.032834):0.312594,2:0.813006);
   tree rep.4620 = ((12:1.090652,1:0.566803):0.279760,(((((9:0.103945,(11:0.560451,10:0.366439):0.094160):0.119658,8:0.243359):0.051504,7:0.945865):0.173819,(5:0.739652,(4:0.312351,6:0.389261):0.173012):0.221850):0.113971,3:0.823028):0.247668,2:0.701019);
   tree rep.4630 = ((((4:0.255818,(6:0.416124,5:0.691121):0.020214):0.234488,(7:0.752842,(((8:0.367683,9:0.107958):0.065555,10:0.419680):0.117546,11:0.626532):0.088853):0.116798):0.018452,3:0.932049):0.282211,(12:0.848837,1:0.552511):0.359781,2:0.697789);
   tree rep.4640 = (((((4:0.195673,6:0.382016):0.090937,5:0.753686):0.271552,((7:0.993427,(10:0.282815,(9:0.116107,8:0.321275):0.132286):0.082178):0.011611,11:0.523418):0.126188):0.119396,3:0.872722):0.231902,(1:0.493863,12:1.032834):0.312594,2:0.779265);
   tree rep.4650 = ((((4:0.255818,(6:0.416124,5:0.691121):0.020214):0.234488,(7:0.752842,(((8:0.367683,9:0.107958):0.065555,10:0.419680):0.117546,11:0.626532):0.088853):0.116798):0.018452,3:0.864798):0.282728,(12:0.848837,1:0.552511):0.404247,2:0.697789);
   tree rep.4660 = (((((4:0.195673,6:0.382016):0.090937,5:0.753686):0.271552,((7:0.993427,11:0.523418):0.008268,(10:0.386983,(9:0.116107,8:0.321275):0.132286):0.069896):0.126188):0.119396,3:0.872722):0.231902,(1:0.493863,12:1.032834):0.312594,2:0.779265);
   tree rep.4670 = ((((4:0.255818,(6:0.416124,5:0.691121):0.020214):0.234488,(7:0.752842,(((8:0.367683,9:0.107958):0.065555,10:0.419680):0.117546,11:0.626532):0.088853):0.116798):0.018452,3:0.864798):0.282728,(12:0.848837,1:0.552511):0.404247,2:0.697789);
   tree rep.4680 = (((4:0.375845,(6:0.416124,5:0.745179):0.032060):0.234488,(3:0.864798,(7:0.847090,(((8:0.367683,9:0.148305):0.069438,10:0.293872):0.140924,11:0.626532):0.068810):0.109559):0.019380):0.282728,(12:0.848837,1:0.552511):0.404247,2:0.697789);
   tree rep.4690 = (((((4:0.195673,6:0.382016):0.090937,5:0.753686):0.271552,((7:0.993427,11:0.523418):0.008268,(10:0.386983,(9:0.120365,8:0.321275):0.134333):0.071670):0.117188):0.153792,3:0.872722):0.172450,(1:0.533911,12:1.032834):0.345301,2:0.693267);
   tree rep.4700 = (((((4:0.195673,6:0.382016):0.090937,5:0.753686):0.271552,((7:0.993427,11:0.523418):0.008268,(10:0.386983,(9:0.120365,8:0.321275):0.134333):0.071670):0.117188):0.153792,3:0.872722):0.172450,(1:0.533911,12:1.032834):0.345301,2:0.693267);
   tree rep.4710 = (((((4:0.195673,6:0.382016):0.090937,5:0.753686):0.271552,((7:0.993427,11:0.523418):0.008268,(10:0.363223,(9:0.120365,8:0.321275):0.134333):0.075287):0.142817):0.153792,3:0.872722):0.172450,(1:0.533911,12:1.032834):0.345301,2:0.693267);
   tree rep.4720 = (((((4:0.195673,6:0.382016):0.090937,5:0.753686):0.271552,((7:0.993427,11:0.523418):0.008982,(10:0.341558,(9:0.120365,8:0.321275):0.134333):0.134803):0.142817):0.153792,3:0.872722):0.172450,(1:0.533911,12:1.032834):0.345301,2:0.693267);
   tree rep.4730 = ((12:1.067932,1:0.566803):0.278997,((((9:0.126606,(11:0.518471,10:0.386401):0.100383):0.144531,8:0.278982):0.164151,7:0.951579):0.062688,((5:0.817830,(4:0.261017,6:0.389261):0.134248):0.076131,3:0.841267):0.098909):0.235207,2:0.681351);
   tree rep.4740 = (((((4:0.195673,6:0.456764):0.106758,5:0.640679):0.271552,((7:0.993427,11:0.523418):0.008982,(10:0.341558,(9:0.120365,8:0.321275):0.134333):0.134803):0.142817):0.153792,3:0.872722):0.172450,(1:0.533911,12:1.032834):0.345301,2:0.693267);
   tree rep.4750 = (((((4:0.298613,6:0.512302):0.034547,5:0.745179):0.242043,3:0.748871):0.082071,(7:0.878963,(((8:0.367683,9:0.097955):0.090466,10:0.313328):0.107203,11:0.468778):0.091337):0.103446):0.295274,(12:0.848837,1:0.552511):0.404247,2:0.697789);
   tree rep.4760 = (((((5:0.812665,(6:0.424989,4:0.243507):0.042533):0.115215,((7:0.853071,((9:0.138563,8:0.375260):0.084526,10:0.301939):0.068062):0.072834,11:0.377337):0.166383):0.174618,3:0.830256):0.362378,1:0.706461):0.067968,12:1.045788,2:0.601389);
   tree rep.4770 = ((12:1.067932,1:0.566803):0.278997,((((9:0.094882,(11:0.518471,10:0.301038):0.067031):0.091081,8:0.278982):0.179384,7:0.793826):0.062688,((5:0.817830,(4:0.258914,6:0.389261):0.192028):0.090973,3:0.841267):0.098909):0.235207,2:0.681351);
   tree rep.4780 = (((((4:0.195673,6:0.456764):0.106758,5:0.640679):0.256214,((7:0.993427,11:0.523418):0.008982,(10:0.341558,(9:0.120365,8:0.321275):0.134333):0.134803):0.142817):0.124374,3:0.872722):0.183441,(1:0.533911,12:1.032834):0.345301,2:0.693267);
   tree rep.4790 = (((((4:0.195673,6:0.456764):0.106758,5:0.640679):0.256214,((7:0.993427,11:0.523418):0.008982,(10:0.341558,(9:0.120365,8:0.321275):0.134333):0.134803):0.142817):0.124374,3:0.929115):0.143840,(1:0.533911,12:1.032834):0.350791,2:0.693267);
   tree rep.4800 = (((((4:0.195673,6:0.456764):0.101871,5:0.640679):0.236982,(11:0.523418,((10:0.341558,(9:0.120365,8:0.321275):0.134333):0.134803,7:0.993427):0.013616):0.183163):0.124368,3:0.929115):0.143840,(1:0.533911,12:1.032834):0.350791,2:0.693267);
   tree rep.4810 = ((3:0.748871,(((4:0.410550,6:0.321617):0.023628,5:0.752869):0.238236,(7:0.878963,(((8:0.367683,9:0.097955):0.090466,10:0.313328):0.107203,11:0.468778):0.091337):0.103446):0.076263):0.295274,(12:1.003329,1:0.552511):0.297787,2:0.543578);
   tree rep.4820 = (((((4:0.195673,6:0.456764):0.101871,5:0.640679):0.236982,(11:0.523418,((10:0.341558,(9:0.120365,8:0.321275):0.136019):0.078567,7:0.993427):0.071714):0.183163):0.124368,3:0.929115):0.143840,(1:0.533911,12:1.032834):0.350791,2:0.693267);
   tree rep.4830 = (((((4:0.195673,6:0.456764):0.101871,5:0.640679):0.236982,(11:0.523418,((10:0.341558,(9:0.120365,8:0.321275):0.136019):0.078567,7:0.993427):0.071714):0.183163):0.124368,3:0.929115):0.143840,(1:0.533911,12:0.902728):0.258755,2:0.745501);
   tree rep.4840 = ((3:0.748871,(((4:0.410550,6:0.321617):0.025663,5:0.752869):0.236113,(7:0.955421,(((8:0.367683,9:0.097955):0.090466,10:0.313328):0.107203,11:0.501289):0.028441):0.161913):0.093292):0.372530,(12:1.003329,1:0.552511):0.297787,2:0.820042);
   tree rep.4850 = (((((4:0.195673,6:0.456764):0.093963,5:0.640679):0.276021,(11:0.523418,((10:0.380818,(9:0.120365,8:0.321275):0.136019):0.115059,7:1.038110):0.013676):0.127066):0.124368,3:0.929115):0.143840,(1:0.533911,12:0.902728):0.258755,2:0.745501);
   tree rep.4860 = ((12:1.067932,1:0.515272):0.219570,(((8:0.353759,((11:0.518471,10:0.301038):0.078876,9:0.154172):0.068789):0.126271,7:0.856620):0.087476,((5:0.768772,(4:0.208494,6:0.466681):0.159214):0.075722,3:0.841267):0.076212):0.250705,2:0.790929);
   tree rep.4870 = ((12:1.067932,1:0.515272):0.219570,(((8:0.353759,((11:0.518471,10:0.301038):0.078876,9:0.154172):0.068789):0.126271,7:0.856620):0.087476,((5:0.768772,(4:0.208494,6:0.466681):0.159214):0.075722,3:0.841267):0.076212):0.250705,2:0.790929);
   tree rep.4880 = (((((4:0.195673,6:0.456764):0.093963,5:0.640679):0.276021,(11:0.523418,((10:0.380818,(9:0.120365,8:0.294654):0.063903):0.134798,7:0.918021):0.013676):0.127066):0.124368,3:0.929115):0.143840,(1:0.533911,12:0.902728):0.258755,2:0.745501);
   tree rep.4890 = (((((4:0.195673,6:0.456764):0.093963,5:0.640679):0.276021,(11:0.447107,((10:0.380818,(9:0.120365,8:0.294654):0.063903):0.134449,7:0.918021):0.088596):0.127066):0.124368,3:0.929115):0.143840,(1:0.533911,12:0.902728):0.258755,2:0.745501);
   tree rep.4900 = (((((4:0.195673,6:0.456764):0.093963,5:0.626478):0.191415,(11:0.447107,((10:0.380818,(9:0.120365,8:0.294654):0.063903):0.134449,7:0.918021):0.088596):0.127066):0.200100,3:0.929115):0.143840,(1:0.533911,12:0.902728):0.258755,2:0.745501);
   tree rep.4910 = (((((4:0.195673,6:0.456764):0.093963,5:0.814655):0.214526,(11:0.447107,((10:0.380818,(9:0.120365,8:0.294654):0.071593):0.095971,7:0.918021):0.071614):0.127066):0.172975,3:0.929115):0.143840,(1:0.533911,12:0.902728):0.258755,2:0.745501);
   tree rep.4920 = (((((4:0.195673,6:0.456764):0.093963,5:0.814655):0.214526,(11:0.447107,((10:0.371019,(9:0.099718,8:0.294654):0.099201):0.095971,7:0.918021):0.071614):0.127066):0.172975,3:0.929115):0.143840,(1:0.533911,12:0.902728):0.258755,2:0.745501);
   tree rep.4930 = ((((5:0.812665,(6:0.318899,4:0.325193):0.063399):0.286985,((7:0.826392,((9:0.195087,8:0.385269):0.076160,10:0.394669):0.127972):0.113588,11:0.472607):0.185915):0.160765,3:0.733521):0.416883,(1:0.710595,12:1.183598):0.009280,2:0.793242);
   tree rep.4940 = (((((4:0.224865,6:0.456764):0.091390,5:0.814655):0.180518,(11:0.447107,((10:0.353637,(9:0.096661,8:0.294654):0.124430):0.065000,7:0.918021):0.065111):0.221658):0.073656,3:0.929115):0.144064,(1:0.533911,12:0.880086):0.220004,2:0.967709);
   tree rep.4950 = (((((4:0.224865,6:0.456764):0.091390,5:0.814655):0.180518,(11:0.447107,((10:0.353637,(9:0.096661,8:0.294654):0.124430):0.065000,7:0.918021):0.065111):0.221658):0.073656,3:0.929115):0.144064,(1:0.533911,12:0.880086):0.220004,2:0.967709);
   tree rep.4960 = (((((4:0.224865,6:0.456764):0.091390,5:0.814655):0.180518,(11:0.447107,((10:0.353637,(9:0.096661,8:0.294654):0.124430):0.065000,7:0.918021):0.065111):0.204131):0.161224,3:0.762257):0.144064,(1:0.533911,12:0.880086):0.220004,2:0.967709);
   tree rep.4970 = (((((4:0.224865,6:0.456764):0.091390,5:0.814655):0.180518,(11:0.476432,((10:0.353637,(9:0.096661,8:0.294654):0.124430):0.065000,7:0.954531):0.087218):0.204131):0.161224,3:0.762257):0.144064,(1:0.566064,12:0.880086):0.421508,2:0.837731);
   tree rep.4980 = (((((4:0.224865,6:0.456764):0.107230,5:0.814655):0.168211,(11:0.476432,((10:0.353637,(9:0.096661,8:0.294654):0.124430):0.065000,7:0.954531):0.087218):0.207110):0.139590,3:0.721003):0.144064,(1:0.566064,12:0.880086):0.421508,2:0.837731);
   tree rep.4990 = (((((4:0.224865,6:0.456764):0.107230,5:0.814655):0.168211,(11:0.476432,((10:0.353637,(9:0.096661,8:0.294654):0.124430):0.065000,7:0.954531):0.087218):0.207110):0.139590,3:0.860101):0.154381,(1:0.566064,12:0.880086):0.407560,2:0.837731);
   tree rep.5000 = (((((4:0.224865,6:0.456764):0.058808,5:0.814655):0.222248,(11:0.476432,((10:0.353637,(9:0.096661,8:0.294654):0.124430):0.065000,7:0.954531):0.087218):0.207110):0.142435,3:0.860101):0.154381,(1:0.566064,12:0.880086):0.407560,2:0.837731);
   tree rep.5010 = ((12:1.067932,1:0.515272):0.273889,(((8:0.297626,((11:0.564950,10:0.357780):0.125577,9:0.099284):0.116134):0.150237,7:0.790280):0.171988,((5:0.706182,(4:0.208494,6:0.455992):0.200549):0.075722,3:0.957333):0.074124):0.415361,2:0.790929);
   tree rep.5020 = (((((4:0.224865,6:0.456764):0.058808,5:0.814655):0.222248,(11:0.476432,((10:0.353637,(9:0.096661,8:0.294654):0.124430):0.065000,7:0.954531):0.087218):0.207110):0.142435,3:0.667897):0.149377,(1:0.566064,12:0.880086):0.294032,2:0.837731);
   tree rep.5030 = (((((4:0.224865,6:0.456764):0.058808,5:0.814655):0.222248,(11:0.476432,((10:0.353637,(9:0.096661,8:0.294654):0.124430):0.065000,7:0.954531):0.087218):0.207110):0.142435,3:0.667897):0.149377,(1:0.566064,12:0.880086):0.294032,2:0.837731);
   tree rep.5040 = (((((4:0.224865,6:0.456764):0.058808,5:0.814655):0.222248,(11:0.476432,((10:0.353637,(9:0.096661,8:0.294654):0.124430):0.065000,7:0.954531):0.087218):0.207110):0.142435,3:0.667897):0.149377,(1:0.566064,12:0.880086):0.294032,2:0.837731);
   tree rep.5050 = (((((4:0.224865,6:0.456764):0.058808,5:0.814655):0.222248,(11:0.476432,((10:0.353637,(9:0.096661,8:0.294654):0.124430):0.065000,7:0.954531):0.087218):0.250261):0.096938,3:0.663415):0.149377,(1:0.566064,12:0.880086):0.294032,2:0.837731);
   tree rep.5060 = (((((4:0.224865,6:0.456764):0.058808,5:0.814655):0.222248,(11:0.476432,((10:0.353637,(9:0.096661,8:0.294654):0.124430):0.065000,7:0.954531):0.087218):0.250261):0.096938,3:0.799442):0.123996,(1:0.566064,12:0.880086):0.294032,2:0.918525);
   tree rep.5070 = (((((4:0.224865,6:0.456764):0.058808,5:0.814655):0.222248,(11:0.476432,((10:0.353637,(9:0.096661,8:0.294654):0.124430):0.065000,7:0.954531):0.087218):0.250261):0.096938,3:0.799442):0.123996,(1:0.566064,12:0.880086):0.294032,2:0.918525);
   tree rep.5080 = (((5:0.567898,(6:0.425850,4:0.256959):0.101189):0.145091,((7:0.832415,(11:0.485259,((9:0.153706,8:0.341692):0.106775,10:0.366206):0.139949):0.051551):0.118134,3:0.821104):0.067687):0.242671,(1:0.710595,12:1.183598):0.215667,2:0.806853);
   tree rep.5090 = ((((5:0.567898,(6:0.425850,4:0.256959):0.101189):0.203219,3:0.821104):0.015215,(7:0.832415,(11:0.485259,((9:0.153706,8:0.341692):0.106775,10:0.366206):0.139949):0.051551):0.097612):0.242671,(1:0.710595,12:1.183598):0.215667,2:0.806853);
   tree rep.5100 = ((((5:0.567898,(6:0.425850,4:0.256959):0.101189):0.203219,3:0.821104):0.015215,(7:0.832415,(11:0.485259,((9:0.153706,8:0.341692):0.106775,10:0.366206):0.139949):0.051551):0.097612):0.242671,(1:0.710595,12:1.183598):0.215667,2:0.806853);
   tree rep.5110 = ((((5:0.567898,(6:0.425850,4:0.256959):0.101189):0.203219,3:0.821104):0.015215,(7:0.832415,(11:0.485259,((9:0.153706,8:0.341692):0.106775,10:0.366206):0.139949):0.051551):0.097612):0.242671,(1:0.710595,12:1.183598):0.215667,2:0.806853);
   tree rep.5120 = (((((4:0.224865,6:0.456764):0.057200,5:0.814655):0.313922,(((10:0.322460,(9:0.093211,8:0.294654):0.129004):0.092326,11:0.476432):0.121403,7:0.954531):0.166469):0.097408,3:0.799442):0.123996,(1:0.566064,12:0.880086):0.294032,2:0.918525);
   tree rep.5130 = ((((5:0.859775,(6:0.354035,4:0.256959):0.083380):0.127278,3:0.821104):0.078457,(7:0.832415,(11:0.485259,((9:0.153706,8:0.341692):0.106775,10:0.393918):0.072980):0.133011):0.097612):0.228564,(1:0.710595,12:1.183598):0.215667,2:0.806853);
   tree rep.5140 = (((((4:0.224865,6:0.456764):0.057200,5:0.814655):0.313922,(((10:0.322460,(9:0.093211,8:0.294654):0.129004):0.097108,11:0.476432):0.118720,7:0.954531):0.106706):0.097408,3:0.799442):0.123996,(1:0.566064,12:0.880086):0.294032,2:0.918525);
   tree rep.5150 = (((((4:0.224865,6:0.456764):0.057200,5:0.814655):0.313922,(((10:0.322460,(9:0.093211,8:0.294654):0.129004):0.097108,11:0.476432):0.118720,7:0.954531):0.106706):0.097408,3:0.799442):0.123996,(1:0.566064,12:0.880086):0.294032,2:0.918525);
   tree rep.5160 = (((((4:0.224865,6:0.456764):0.057200,5:0.814655):0.313922,(((10:0.322460,(9:0.093211,8:0.294654):0.129004):0.097108,11:0.476432):0.118720,7:0.954531):0.106706):0.097408,3:0.799442):0.123996,(1:0.566064,12:0.880086):0.294032,2:0.918525);
   tree rep.5170 = (((((4:0.224865,6:0.456764):0.057200,5:0.814655):0.313922,(((10:0.322460,(9:0.093211,8:0.294654):0.129004):0.097108,11:0.476432):0.049721,7:0.954531):0.178616):0.098666,3:0.799442):0.123996,(1:0.566064,12:0.880086):0.294032,2:0.918525);
   tree rep.5180 = (((((4:0.224865,6:0.456764):0.057200,5:0.814655):0.272246,(((10:0.305295,(9:0.093211,8:0.294654):0.129004):0.092195,11:0.434527):0.049721,7:0.954531):0.178616):0.161524,3:0.840486):0.123996,(1:0.566064,12:0.880086):0.294032,2:0.918525);
   tree rep.5190 = ((((5:0.788628,(6:0.358076,4:0.268057):0.082151):0.088220,3:0.821104):0.078457,(7:0.832415,(11:0.434213,((9:0.153706,8:0.271097):0.115689,10:0.296189):0.052283):0.122489):0.097612):0.292751,(1:0.670219,12:1.183598):0.229184,2:0.806853);
   tree rep.5200 = (((((4:0.224865,6:0.583985):0.066784,5:0.792618):0.272246,(((10:0.305295,(9:0.093211,8:0.294654):0.129004):0.092195,11:0.441359):0.044434,7:0.954531):0.179186):0.161524,3:0.840486):0.123996,(1:0.544601,12:0.880086):0.261230,2:0.954187);
   tree rep.5210 = (((((4:0.224865,6:0.473103):0.160313,5:0.792618):0.264987,(((10:0.305295,(9:0.093211,8:0.294654):0.129004):0.092195,11:0.441359):0.044434,7:0.954531):0.179186):0.161524,3:0.840486):0.123996,(1:0.544601,12:0.880086):0.261230,2:0.954187);
   tree rep.5220 = (((((4:0.224865,6:0.473103):0.160313,5:0.792618):0.264987,(((10:0.305295,(9:0.093211,8:0.294654):0.129004):0.092195,11:0.441359):0.044434,7:0.954531):0.179186):0.161524,3:0.840486):0.123996,(1:0.544601,12:0.880086):0.261230,2:0.954187);
   tree rep.5230 = ((((5:0.788628,(6:0.358076,4:0.268057):0.082151):0.088220,3:0.821104):0.114171,((((9:0.153706,8:0.271097):0.115689,10:0.296189):0.052283,7:1.002200):0.174321,11:0.502720):0.075565):0.292751,(1:0.670219,12:1.183598):0.229184,2:0.806853);
   tree rep.5240 = (((((4:0.224865,6:0.473103):0.160313,5:0.792618):0.237062,(11:0.441359,((10:0.341217,(9:0.093211,8:0.294654):0.129004):0.087664,7:0.954531):0.069528):0.204233):0.161524,3:0.840486):0.123996,(1:0.544601,12:0.880086):0.261230,2:0.954187);
   tree rep.5250 = ((((5:0.788628,(6:0.358076,4:0.268057):0.082151):0.088220,3:0.821104):0.114171,((((9:0.148497,8:0.271097):0.081592,10:0.372443):0.091151,7:0.895820):0.187633,11:0.502720):0.087545):0.372742,(1:0.670219,12:1.183598):0.229184,2:0.705027);
   tree rep.5260 = ((((5:0.788628,(6:0.358076,4:0.268057):0.077693):0.122283,3:0.853169):0.114171,((((9:0.148497,8:0.271097):0.081592,10:0.372443):0.091151,7:0.895820):0.187633,11:0.502720):0.087545):0.372742,(1:0.670219,12:1.087165):0.141785,2:0.716312);
   tree rep.5270 = (((((4:0.297809,6:0.473103):0.149802,5:0.755654):0.221283,(11:0.441359,((10:0.302237,(9:0.097259,8:0.294654):0.058386):0.087664,7:0.954531):0.069528):0.204233):0.101059,3:0.840486):0.120596,(1:0.698624,12:0.950827):0.157355,2:0.954187);
   tree rep.5280 = ((((5:0.788628,(6:0.358076,4:0.268057):0.096162):0.171686,3:0.853169):0.094735,((((9:0.148497,8:0.271097):0.081592,10:0.372443):0.091151,7:0.754643):0.146814,11:0.407930):0.087545):0.372742,(1:0.670219,12:1.087165):0.141785,2:0.716312);
   tree rep.5290 = (((((4:0.297809,6:0.473103):0.149802,5:0.755654):0.221283,(11:0.441359,((10:0.302237,(9:0.097259,8:0.294654):0.093230):0.121237,7:0.954531):0.062377):0.204233):0.101059,3:0.840486):0.120596,(1:0.698624,12:0.950827):0.157355,2:0.954187);
   tree rep.5300 = ((((5:0.788628,(6:0.358076,4:0.268057):0.096162):0.257482,((((9:0.148497,8:0.271097):0.081592,10:0.372443):0.091151,7:0.754643):0.146814,11:0.407930):0.087545):0.065067,3:0.853169):0.295169,(1:0.670219,12:1.087165):0.141785,2:0.716312);
   tree rep.5310 = (((((4:0.297809,6:0.473103):0.139080,5:0.755654):0.080207,(11:0.441359,((10:0.302237,(9:0.097259,8:0.294654):0.093230):0.121237,7:0.954531):0.062377):0.204233):0.219064,3:0.840486):0.120596,(1:0.639342,12:0.950827):0.104039,2:0.678863);
   tree rep.5320 = ((((5:0.788628,(6:0.358076,4:0.268057):0.096162):0.257482,(7:0.754643,(((9:0.128170,8:0.271097):0.081743,10:0.453186):0.112954,11:0.407930):0.147288):0.087545):0.065067,3:0.853169):0.295169,(1:0.670219,12:1.087165):0.141785,2:0.716312);
   tree rep.5330 = ((((5:0.788628,(6:0.358076,4:0.268057):0.096162):0.257482,(7:0.754643,(((9:0.128170,8:0.271097):0.081743,10:0.453186):0.112954,11:0.407930):0.147288):0.087545):0.065067,3:0.853169):0.295169,(1:0.670219,12:1.087165):0.141785,2:0.716312);
   tree rep.5340 = (((((4:0.297809,6:0.406908):0.166222,5:0.755654):0.077726,(11:0.473676,((10:0.302237,(9:0.104893,8:0.294654):0.167467):0.063835,7:0.954531):0.062377):0.124559):0.284664,3:0.840486):0.119308,(1:0.639342,12:0.950827):0.104039,2:0.678863);
   tree rep.5350 = (((((4:0.297809,6:0.406908):0.166222,5:0.755654):0.077726,(11:0.473676,((10:0.302237,(9:0.104893,8:0.294654):0.167467):0.063835,7:0.954531):0.062377):0.124559):0.284664,3:0.840486):0.119308,(1:0.639342,12:0.950827):0.104039,2:0.678863);
   tree rep.5360 = (((((4:0.309594,6:0.406908):0.099772,5:0.755654):0.153830,(11:0.473676,((10:0.302237,(9:0.104893,8:0.294654):0.167467):0.063835,7:0.954531):0.062377):0.124559):0.284664,3:0.840486):0.119308,(1:0.639342,12:0.950827):0.104039,2:0.678863);
   tree rep.5370 = (((((4:0.309594,6:0.406908):0.099772,5:0.755654):0.153830,(11:0.473676,((10:0.302237,(9:0.104893,8:0.294654):0.167467):0.063564,7:0.954531):0.046472):0.139670):0.274740,3:0.840486):0.139966,(1:0.639342,12:0.950827):0.106803,2:0.678863);
   tree rep.5380 = (1:0.726929,((((5:0.788628,(6:0.358076,4:0.268057):0.096162):0.275598,(7:0.754643,(((9:0.113820,8:0.271097):0.081449,10:0.462830):0.148714,11:0.497323):0.016588):0.078689):0.136395,3:0.712956):0.318567,12:1.087165):0.055063,2:0.631224);
   tree rep.5390 = (((((4:0.309594,6:0.406908):0.099772,5:0.755654):0.153830,(11:0.473676,((10:0.302237,(9:0.104893,8:0.294654):0.167467):0.063564,7:0.954531):0.046472):0.139670):0.274740,3:0.840486):0.139966,(1:0.639342,12:0.950827):0.106803,2:0.678863);
   tree rep.5400 = (((((4:0.321111,6:0.389588):0.042895,5:0.725810):0.201910,(11:0.473676,((10:0.302237,(9:0.104893,8:0.294654):0.167467):0.063564,7:0.954531):0.046472):0.139670):0.274740,3:0.840486):0.139966,(1:0.639342,12:0.950827):0.106803,2:0.678863);
   tree rep.5410 = (((((4:0.272172,6:0.389588):0.083175,5:0.708544):0.201910,(11:0.473676,((10:0.302237,(9:0.104893,8:0.294654):0.167467):0.063564,7:0.954531):0.046472):0.139670):0.274740,3:0.840486):0.139966,(1:0.639342,12:0.950827):0.106803,2:0.678863);
   tree rep.5420 = (((((4:0.272172,6:0.389588):0.083175,5:0.708544):0.201910,(11:0.473676,((10:0.302237,(9:0.104893,8:0.294654):0.167467):0.063564,7:0.954531):0.046472):0.139670):0.274740,3:0.840486):0.139966,(1:0.639342,12:0.950827):0.106803,2:0.678863);
   tree rep.5430 = (((((11:0.467519,(((8:0.325540,9:0.105580):0.069588,10:0.311154):0.163340,7:0.900335):0.105379):0.116314,((4:0.234252,6:0.500470):0.182336,5:0.649444):0.162523):0.187639,3:0.661308):0.260994,1:0.939439):0.014759,12:1.199283,2:0.811569);
   tree rep.5440 = (((((11:0.467519,(((8:0.325540,9:0.107754):0.117625,10:0.311154):0.120098,7:0.900335):0.105379):0.116314,((4:0.234252,6:0.500470):0.182336,5:0.649444):0.162523):0.187639,3:0.661308):0.260994,1:0.939439):0.014759,12:1.199283,2:0.811569);
   tree rep.5450 = (((((11:0.467519,(((8:0.325540,9:0.107754):0.117625,10:0.311154):0.120098,7:0.900335):0.105379):0.116314,((4:0.234252,6:0.500470):0.182336,5:0.649444):0.162523):0.187639,3:0.661308):0.260994,1:0.939439):0.014759,12:1.199283,2:0.811569);
   tree rep.5460 = (((((11:0.467519,(((8:0.325540,9:0.107754):0.117625,10:0.311154):0.120098,7:0.900335):0.120263):0.104066,((4:0.234252,6:0.500470):0.182336,5:0.649444):0.162523):0.189871,3:0.661308):0.260994,1:0.939439):0.014759,12:1.199283,2:0.811569);
   tree rep.5470 = (((((4:0.272172,6:0.389588):0.104689,5:0.708544):0.178297,(11:0.473676,(7:0.954531,(10:0.448077,(9:0.162928,8:0.294654):0.116117):0.078258):0.086928):0.186234):0.177374,3:0.672457):0.201915,(1:0.564971,12:0.737881):0.220523,2:0.802637);
   tree rep.5480 = (((((4:0.272172,6:0.389588):0.104689,5:0.708544):0.178297,(11:0.473676,(7:0.954531,(10:0.366018,(9:0.149719,8:0.294654):0.152434):0.078258):0.086928):0.156406):0.190270,3:0.760809):0.201915,(1:0.564971,12:0.737881):0.220523,2:0.802637);
   tree rep.5490 = (((((4:0.272172,6:0.389588):0.104689,5:0.708544):0.178297,(11:0.473676,(7:0.954531,(10:0.366018,(9:0.149719,8:0.294654):0.152434):0.078258):0.086928):0.156406):0.190270,3:0.760809):0.201915,(1:0.564971,12:0.737881):0.220523,2:0.802637);
   tree rep.5500 = ((((((((8:0.325540,9:0.107754):0.117625,10:0.406872):0.076763,11:0.467519):0.144720,7:0.900335):0.104066,((4:0.234252,6:0.500470):0.182336,5:0.649444):0.162523):0.258132,3:0.661308):0.312847,1:0.804425):0.065040,12:1.199283,2:0.811569);
   tree rep.5510 = (((((4:0.272172,6:0.389588):0.104689,5:0.708544):0.178297,(11:0.473676,(7:0.954531,(10:0.366018,(9:0.149719,8:0.294654):0.152434):0.078258):0.086928):0.156406):0.190270,3:0.760809):0.201915,(1:0.564971,12:0.737881):0.220523,2:0.802637);
   tree rep.5520 = ((((((((8:0.325540,9:0.117361):0.126255,10:0.294970):0.080516,11:0.516411):0.144720,7:0.900335):0.105581,((4:0.234252,6:0.500470):0.182336,5:0.659711):0.164080):0.258132,3:0.607307):0.293517,1:0.658274):0.065040,12:1.199283,2:0.811569);
   tree rep.5530 = ((((((((8:0.325540,9:0.117361):0.126255,10:0.294970):0.080516,11:0.516411):0.144720,7:0.900335):0.105581,((4:0.234252,6:0.500470):0.182336,5:0.659711):0.164080):0.258132,3:0.607307):0.254418,1:0.658274):0.064711,12:1.199283,2:0.680060);
   tree rep.5540 = ((((((((8:0.325540,9:0.117361):0.126255,10:0.294970):0.080516,11:0.516411):0.144720,7:0.900335):0.105581,((4:0.234252,6:0.500470):0.182336,5:0.659711):0.164080):0.258132,3:0.607307):0.254418,1:0.658274):0.064711,12:1.199283,2:0.680060);
   tree rep.5550 = (((((4:0.272172,6:0.389588):0.104689,5:0.708544):0.178297,(11:0.479807,(7:0.907861,(10:0.343245,(9:0.097646,8:0.294654):0.170914):0.078258):0.066271):0.151611):0.235781,3:0.760809):0.201915,(1:0.564971,12:0.737881):0.220523,2:0.802637);
   tree rep.5560 = ((((((((8:0.325540,9:0.097369):0.127656,10:0.294970):0.074372,11:0.516411):0.105217,7:0.900335):0.149310,((4:0.234252,6:0.500470):0.182336,5:0.659711):0.164080):0.241030,3:0.607307):0.254418,1:0.823308):0.055240,12:0.881268,2:0.680060);
   tree rep.5570 = (((((4:0.272172,6:0.389588):0.104689,5:0.708544):0.178297,(11:0.479807,(7:0.907861,(10:0.343245,(9:0.097646,8:0.294654):0.170914):0.078258):0.066271):0.151611):0.235781,3:0.760809):0.201915,(1:0.678213,12:0.737881):0.319933,2:0.653635);
   tree rep.5580 = (1:0.714000,(((((((8:0.325540,9:0.097369):0.127656,10:0.294970):0.074372,11:0.516411):0.105217,7:0.900335):0.149310,((4:0.234252,6:0.500470):0.182336,5:0.659711):0.164080):0.241030,3:0.641775):0.260278,12:0.881268):0.073519,2:0.680060);
   tree rep.5590 = (1:0.714000,(((((((8:0.325540,9:0.097369):0.127656,10:0.294970):0.074372,11:0.516411):0.105217,7:0.900335):0.149310,((4:0.234252,6:0.500470):0.182336,5:0.659711):0.164080):0.241030,3:0.641775):0.260278,12:0.881268):0.073519,2:0.680060);
   tree rep.5600 = (1:0.714000,(((((((8:0.325540,9:0.097369):0.127656,10:0.294970):0.074372,11:0.516411):0.105217,7:0.900335):0.149310,((4:0.234252,6:0.500470):0.182336,5:0.659711):0.164080):0.241030,3:0.641775):0.260278,12:0.881268):0.073519,2:0.680060);
   tree rep.5610 = (((((4:0.272172,6:0.389588):0.104689,5:0.786749):0.168749,(11:0.471667,(7:0.907861,(10:0.230590,(9:0.153380,8:0.294654):0.153440):0.054844):0.169271):0.113824):0.235781,3:0.760809):0.201915,(1:0.678213,12:0.737881):0.319933,2:0.653635);
   tree rep.5620 = (1:0.714000,(((((((8:0.325540,9:0.097369):0.127656,10:0.294970):0.074372,11:0.516411):0.105217,7:0.900335):0.149310,((4:0.234252,6:0.500470):0.182336,5:0.659711):0.164080):0.241030,3:0.641775):0.260278,12:0.881268):0.073519,2:0.680060);
   tree rep.5630 = ((1:0.474037,12:1.131046):0.320277,(((5:0.615855,(6:0.383000,4:0.268057):0.034499):0.236765,(7:0.861996,(11:0.521818,((9:0.199051,8:0.240602):0.078874,10:0.373971):0.141374):0.037728):0.086000):0.087961,3:0.967264):0.305099,2:0.750733);
   tree rep.5640 = ((1:0.474037,12:1.131046):0.320277,(((5:0.615855,(6:0.383000,4:0.268057):0.034499):0.236765,(7:0.861996,(11:0.521818,((9:0.199051,8:0.240602):0.078874,10:0.373971):0.141374):0.037728):0.086000):0.087961,3:0.967264):0.305099,2:0.750733);
   tree rep.5650 = ((1:0.474037,12:1.131046):0.320277,(((5:0.615855,(6:0.383000,4:0.268057):0.034499):0.236765,(7:0.861996,(11:0.521818,((9:0.150861,8:0.240602):0.062009,10:0.343965):0.141374):0.037728):0.086000):0.087961,3:0.967264):0.305099,2:0.750733);
   tree rep.5660 = (1:0.714000,(((((((8:0.325540,9:0.097369):0.127656,10:0.287952):0.117213,11:0.434702):0.105217,7:0.900335):0.149310,((4:0.234252,6:0.500470):0.119481,5:0.711798):0.185122):0.135733,3:0.641775):0.258225,12:0.881268):0.073519,2:0.680060);
   tree rep.5670 = (1:0.714000,(((((((8:0.325540,9:0.097369):0.127656,10:0.287952):0.117213,11:0.434702):0.105217,7:0.900335):0.149310,((4:0.234252,6:0.500470):0.119481,5:0.711798):0.185122):0.135733,3:0.641775):0.258225,12:0.881268):0.073519,2:0.680060);
   tree rep.5680 = (((((((8:0.325540,9:0.097369):0.127656,10:0.287952):0.117213,11:0.434702):0.105217,7:0.900335):0.149310,((4:0.234252,6:0.500470):0.119481,5:0.711798):0.185122):0.135733,3:1.020026):0.390396,(1:0.714000,12:0.881268):0.115568,2:0.680060);
   tree rep.5690 = ((1:0.474037,12:1.131046):0.320277,(((5:0.615855,(6:0.383000,4:0.268057):0.034499):0.236765,(7:0.923288,(11:0.559721,((9:0.095343,8:0.240602):0.088180,10:0.347303):0.128211):0.080458):0.086000):0.087961,3:0.967264):0.305099,2:0.750733);
   tree rep.5700 = ((1:0.614724,12:1.131046):0.240594,(((5:0.615855,(6:0.383000,4:0.268057):0.034499):0.173743,(7:0.923288,(11:0.559721,((9:0.095343,8:0.240602):0.088180,10:0.347303):0.128211):0.080458):0.086000):0.127550,3:0.967264):0.283083,2:0.750704);
   tree rep.5710 = ((1:0.614724,12:1.131046):0.240594,(((5:0.615855,(6:0.383000,4:0.268057):0.034499):0.173743,(7:0.923288,(11:0.559721,((9:0.095343,8:0.240602):0.088180,10:0.347303):0.128211):0.017875):0.139279):0.120420,3:0.967264):0.283083,2:0.750704);
   tree rep.5720 = ((1:0.614724,12:1.131046):0.245860,(((5:0.734618,(6:0.383000,4:0.239860):0.028163):0.189795,(7:0.923288,(11:0.559721,((9:0.095343,8:0.240602):0.088180,10:0.347303):0.128211):0.107642):0.064031):0.186411,3:0.967264):0.225925,2:0.750704);
   tree rep.5730 = (((((((8:0.325540,9:0.097369):0.127656,10:0.287952):0.117213,11:0.434702):0.105217,7:0.747627):0.128521,((4:0.234252,6:0.500470):0.119481,5:0.711798):0.185122):0.178212,3:0.930282):0.217478,(1:0.714000,12:0.881268):0.173792,2:0.680060);
   tree rep.5740 = (((((((8:0.325540,9:0.097369):0.127656,10:0.287952):0.117213,11:0.434702):0.105217,7:0.747627):0.128521,((4:0.234252,6:0.490234):0.093986,5:0.720292):0.185122):0.178212,3:0.873582):0.152055,(1:0.714000,12:0.881268):0.204868,2:0.680060);
   tree rep.5750 = (((((((8:0.325540,9:0.097369):0.127656,10:0.287952):0.117213,11:0.434702):0.105217,7:0.747627):0.128521,((4:0.234252,6:0.490234):0.093986,5:0.720292):0.185122):0.178212,3:0.873582):0.152055,(1:0.714000,12:0.881268):0.204868,2:0.680060);
   tree rep.5760 = ((1:0.614724,12:1.277324):0.170889,(((5:0.786632,(6:0.550321,4:0.239860):0.057775):0.241605,(7:0.923288,(11:0.559721,((9:0.134572,8:0.306479):0.066873,10:0.310617):0.128211):0.105440):0.080734):0.173301,3:0.759058):0.225925,2:0.748451);
   tree rep.5770 = (((((((8:0.325540,9:0.097369):0.127656,10:0.247636):0.133374,11:0.434702):0.106439,7:0.747627):0.128521,((4:0.234252,6:0.490234):0.093986,5:0.720292):0.185122):0.178212,3:0.924728):0.204178,(1:0.714000,12:0.881268):0.204868,2:0.710465);
   tree rep.5780 = (((((((8:0.325540,9:0.097369):0.127656,10:0.247636):0.133374,11:0.434702):0.106439,7:0.747627):0.128521,((4:0.234252,6:0.490234):0.093986,5:0.720292):0.185122):0.178212,3:0.924728):0.204178,(1:0.714000,12:0.881268):0.204868,2:0.710465);
   tree rep.5790 = ((12:0.967601,1:0.631278):0.175064,(((5:0.609849,(4:0.278723,6:0.320964):0.108788):0.162213,((8:0.285439,((11:0.590605,10:0.261802):0.125025,9:0.086298):0.109688):0.199309,7:0.785618):0.232792):0.031698,3:0.906410):0.183927,2:0.747262);
   tree rep.5800 = ((1:0.614724,12:1.150845):0.324423,(((5:0.786632,(6:0.550321,4:0.239860):0.057775):0.241605,(7:0.923288,(11:0.559721,((9:0.134572,8:0.306479):0.066873,10:0.310617):0.128211):0.105440):0.078295):0.118808,3:0.759058):0.268356,2:0.762433);
   tree rep.5810 = (((((((8:0.325540,9:0.097369):0.127656,10:0.388198):0.123412,11:0.434702):0.099615,7:0.747627):0.128521,((4:0.234252,6:0.490234):0.093986,5:0.720292):0.185122):0.178212,3:0.906817):0.265570,(1:0.714000,12:0.881268):0.204868,2:0.899163);
   tree rep.5820 = (((((((8:0.325540,9:0.097369):0.127656,10:0.388198):0.111388,11:0.434702):0.120868,7:0.747627):0.133839,((4:0.236456,6:0.490234):0.080617,5:0.720292):0.201118):0.178212,3:0.906817):0.265570,(1:0.714000,12:0.881268):0.204868,2:0.899163);
   tree rep.5830 = (((((((8:0.325540,9:0.097369):0.127656,10:0.388198):0.111388,11:0.434702):0.120868,7:0.747627):0.133839,((4:0.236456,6:0.490234):0.075243,5:0.720292):0.198614):0.155431,3:0.906817):0.273260,(1:0.656175,12:0.881268):0.289302,2:0.899163);
   tree rep.5840 = (((((((8:0.325540,9:0.097369):0.127656,10:0.376623):0.087828,11:0.434702):0.080714,7:0.747627):0.133839,((4:0.236456,6:0.490234):0.075243,5:0.720292):0.198614):0.155431,3:0.906817):0.273260,(1:0.656175,12:0.881268):0.289302,2:0.899163);
   tree rep.5850 = (((((((8:0.325540,9:0.115081):0.143706,10:0.376623):0.103458,11:0.434702):0.080714,7:0.958467):0.116088,((4:0.236456,6:0.459267):0.038651,5:0.720292):0.288643):0.155431,3:0.906817):0.273260,(1:0.656175,12:0.881268):0.289302,2:0.899163);
   tree rep.5860 = (((((4:0.261467,6:0.400230):0.101014,5:0.667255):0.100496,(11:0.477302,(7:0.895311,(10:0.372665,(9:0.254756,8:0.335329):0.090722):0.067999):0.099297):0.240571):0.080728,3:0.952050):0.141479,(1:0.700346,12:1.177717):0.238109,2:0.799492);
   tree rep.5870 = (((((((8:0.325540,9:0.115081):0.143706,10:0.376623):0.103458,11:0.434702):0.080714,7:0.958467):0.116088,((4:0.236456,6:0.459267):0.038651,5:0.720292):0.350836):0.131551,3:1.096429):0.273260,(1:0.656175,12:0.881268):0.289302,2:0.899163);
   tree rep.5880 = ((1:0.614724,12:0.984831):0.149103,((((6:0.550321,5:0.747881):0.004123,4:0.290651):0.356844,(7:0.923288,(11:0.506164,((9:0.150692,8:0.306479):0.059784,10:0.352102):0.128211):0.079938):0.076466):0.098085,3:0.898855):0.424190,2:0.577595);
   tree rep.5890 = ((1:0.614724,12:0.984831):0.149103,((7:0.923288,(11:0.506164,((9:0.150692,8:0.306479):0.059784,10:0.352102):0.128211):0.079938):0.076466,(((6:0.550321,5:0.685940):0.023774,4:0.239469):0.245095,3:0.898855):0.082395):0.424190,2:0.577595);
   tree rep.5900 = ((((((8:0.389392,9:0.128024):0.132233,10:0.345835):0.103458,11:0.434702):0.080714,7:0.958467):0.116088,(3:1.096429,((4:0.236456,6:0.516772):0.104290,5:0.720292):0.218100):0.099631):0.273260,(1:0.656175,12:0.881268):0.289302,2:0.899163);
   tree rep.5910 = ((1:0.614724,12:0.984831):0.149103,(((7:0.923288,(11:0.410065,((9:0.162077,8:0.306479):0.073108,10:0.369423):0.117861):0.079938):0.076466,((6:0.432445,5:0.685940):0.028838,4:0.239469):0.338962):0.111593,3:0.898855):0.305053,2:0.584920);
   tree rep.5920 = ((1:0.614724,12:0.984831):0.149103,(((7:0.923288,(11:0.410065,((9:0.162077,8:0.306479):0.073108,10:0.369423):0.117861):0.057414):0.088750,((6:0.432445,5:0.685940):0.028838,4:0.239469):0.316772):0.111593,3:0.898855):0.305053,2:0.584920);
   tree rep.5930 = ((1:0.614724,12:0.857992):0.126971,(((7:0.923288,(11:0.410065,((9:0.162077,8:0.306479):0.073108,10:0.369423):0.117861):0.057414):0.088750,((6:0.432445,5:0.685940):0.028838,4:0.239469):0.316772):0.111593,3:0.898855):0.305053,2:0.810681);
   tree rep.5940 = ((1:0.614724,12:0.857992):0.126971,(((7:0.923288,(11:0.410065,((9:0.162077,8:0.306479):0.073108,10:0.369423):0.117861):0.057414):0.088750,((6:0.432445,5:0.685940):0.028838,4:0.239469):0.316772):0.111593,3:0.898855):0.305053,2:0.810681);
   tree rep.5950 = ((1:0.548356,12:0.857992):0.164383,(((7:0.923288,(11:0.410065,((9:0.162077,8:0.332874):0.084223,10:0.388952):0.117861):0.059066):0.086387,((6:0.432445,5:0.685940):0.028838,4:0.239469):0.316772):0.119721,3:0.898855):0.305053,2:0.854919);
   tree rep.5960 = ((1:0.548356,12:0.857992):0.164383,(((7:0.828722,(11:0.548167,((9:0.162077,8:0.332874):0.084223,10:0.388952):0.117861):0.050526):0.086387,((6:0.432445,5:0.685940):0.028838,4:0.239469):0.316772):0.119721,3:0.898855):0.305053,2:0.854919);
   tree rep.5970 = (((((4:0.261467,6:0.400230):0.101014,5:0.667255):0.076907,(11:0.437874,(7:0.871653,(10:0.409049,(9:0.192533,8:0.326577):0.098275):0.118828):0.100671):0.235243):0.092626,3:1.052373):0.350395,(1:0.534143,12:1.177717):0.190340,2:0.749647);
   tree rep.5980 = ((1:0.548356,12:0.857992):0.164383,(((7:0.828722,(11:0.548167,((9:0.162077,8:0.332874):0.084223,10:0.351618):0.140004):0.049012):0.086387,((6:0.432445,5:0.685940):0.028838,4:0.239469):0.316772):0.119721,3:0.609137):0.445730,2:0.767125);
   tree rep.5990 = (((((4:0.261467,6:0.400230):0.101014,5:0.667255):0.076907,(11:0.437874,(7:0.871653,(10:0.409049,(9:0.192533,8:0.326577):0.089704):0.091679):0.108677):0.235243):0.092626,3:1.052373):0.350395,(1:0.534143,12:1.177717):0.190340,2:0.749647);
   tree rep.6000 = ((1:0.548356,12:0.857992):0.164383,(((7:0.796305,(11:0.492561,((9:0.126928,8:0.332874):0.110215,10:0.307614):0.150744):0.057188):0.079798,(6:0.432445,(5:0.685940,4:0.239469):0.037487):0.347396):0.158832,3:0.708272):0.442035,2:0.663925);
   tree rep.6010 = ((1:0.548356,12:0.857992):0.164383,(((7:0.796305,(11:0.492561,((9:0.126928,8:0.332874):0.110215,10:0.307614):0.150744):0.057188):0.079798,(6:0.432445,(5:0.685940,4:0.239469):0.037487):0.347396):0.158832,3:0.708272):0.442035,2:0.663925);
   tree rep.6020 = ((((((8:0.321879,9:0.122388):0.081686,10:0.244115):0.079076,11:0.379475):0.074143,7:0.827803):0.116088,(3:1.096429,((4:0.236456,6:0.428728):0.153307,5:0.782435):0.158631):0.099631):0.273260,(1:0.656175,12:0.881268):0.289302,2:0.899163);
   tree rep.6030 = ((1:0.824978,12:0.857992):0.116067,(((7:0.796305,(11:0.492561,((9:0.126928,8:0.332874):0.110215,10:0.307614):0.150744):0.057188):0.079798,(6:0.432445,(5:0.685940,4:0.239469):0.037487):0.347396):0.158832,3:0.708272):0.442035,2:0.815465);
   tree rep.6040 = ((1:0.824978,12:0.857992):0.107598,(((7:0.796305,(11:0.492561,((9:0.126928,8:0.332874):0.110215,10:0.307614):0.150744):0.057188):0.079798,((6:0.432445,5:0.685940):0.046133,4:0.239469):0.227563):0.165308,3:0.964325):0.320899,2:0.815465);
   tree rep.6050 = ((3:1.096429,(((((8:0.321879,9:0.122388):0.081686,10:0.252607):0.112729,11:0.355851):0.063708,7:0.862432):0.088944,((4:0.236456,6:0.428728):0.153307,5:0.782435):0.158631):0.061235):0.290920,(1:0.656175,12:0.881268):0.236764,2:0.899163);
   tree rep.6060 = ((3:0.785589,(((((8:0.321879,9:0.122388):0.081686,10:0.252607):0.112729,11:0.355851):0.063708,7:0.862432):0.088944,((4:0.236456,6:0.428728):0.153307,5:0.782435):0.158631):0.061235):0.374643,(1:0.656175,12:0.881268):0.236764,2:0.612593);
   tree rep.6070 = ((1:0.824978,12:0.857992):0.107598,(((7:1.074211,(11:0.492561,((9:0.126928,8:0.332874):0.110215,10:0.307614):0.150744):0.057188):0.121690,((6:0.432445,5:0.685940):0.046133,4:0.239469):0.242530):0.240276,3:0.802052):0.320899,2:0.815465);
   tree rep.6080 = ((1:0.824978,12:0.857992):0.107598,(((7:1.074211,(11:0.564019,((9:0.126928,8:0.334759):0.111770,10:0.307614):0.151915):0.064025):0.194627,((6:0.432445,5:0.685940):0.046133,4:0.239469):0.242530):0.240276,3:0.802052):0.320899,2:0.815465);
   tree rep.6090 = ((((11:0.388023,(7:0.871653,(10:0.365333,(9:0.192533,8:0.326577):0.085626):0.086008):0.079470):0.203570,((4:0.261467,6:0.460796):0.063553,5:0.742204):0.195560):0.048355,3:0.680865):0.230285,(1:0.640699,12:1.000701):0.361816,2:0.666417);
   tree rep.6100 = ((3:0.896184,(((((8:0.321879,9:0.122388):0.080274,10:0.252607):0.104624,11:0.470482):0.089171,7:0.862432):0.099375,((4:0.236456,6:0.428728):0.153307,5:0.782435):0.158631):0.044923):0.416693,(1:0.656175,12:0.881268):0.222151,2:0.870540);
   tree rep.6110 = ((1:0.824978,12:0.857992):0.107598,(((7:1.074211,(11:0.564019,((9:0.119059,8:0.334759):0.133030,10:0.307614):0.114307):0.062519):0.174493,((6:0.443557,5:0.685940):0.032709,4:0.269546):0.257031):0.188112,3:0.806763):0.320899,2:0.815465);
   tree rep.6120 = ((3:0.896184,(((((8:0.321879,9:0.122388):0.080274,10:0.252607):0.104624,11:0.470482):0.089171,7:0.862432):0.099721,((4:0.236456,6:0.428728):0.156183,5:0.782435):0.156839):0.044923):0.416693,(1:0.656175,12:0.881268):0.222151,2:0.870540);
   tree rep.6130 = ((3:0.896184,(((((8:0.321879,9:0.122388):0.080274,10:0.252607):0.104624,11:0.470482):0.089171,7:0.862432):0.099721,((4:0.236456,6:0.428728):0.156183,5:0.782435):0.156839):0.044923):0.416693,(1:0.656175,12:0.881268):0.222151,2:0.870540);
   tree rep.6140 = ((((11:0.381205,(7:0.908734,(10:0.343119,(9:0.160447,8:0.326577):0.049960):0.068266):0.064643):0.185308,((4:0.248562,6:0.460796):0.096050,5:0.742204):0.180945):0.048355,3:0.680865):0.230285,(1:0.640699,12:1.000701):0.361816,2:0.666417);
   tree rep.6150 = ((((11:0.381205,(7:0.908734,(10:0.343119,(9:0.160447,8:0.326577):0.049960):0.068266):0.064643):0.185308,((4:0.248562,6:0.460796):0.096050,5:0.742204):0.180945):0.048355,3:0.680865):0.230285,(1:0.640699,12:1.000701):0.361816,2:0.666417);
   tree rep.6160 = ((1:0.824978,12:0.857992):0.107598,(((7:0.986054,(11:0.398301,((9:0.119059,8:0.334759):0.127324,10:0.289469):0.128721):0.065851):0.137100,((6:0.443557,5:0.685940):0.032709,4:0.269546):0.235185):0.122443,3:0.752243):0.299068,2:0.732775);
   tree rep.6170 = ((((11:0.381205,(7:0.908734,(10:0.343119,(9:0.160447,8:0.326577):0.049960):0.068266):0.064643):0.185308,((4:0.248562,6:0.460796):0.096050,5:0.742204):0.180945):0.048355,3:0.680865):0.230285,(1:0.640699,12:1.000701):0.361816,2:0.666417);
   tree rep.6180 = ((((11:0.381205,(7:0.908734,(10:0.343119,(9:0.160447,8:0.326577):0.049960):0.068266):0.064643):0.185308,((4:0.248562,6:0.460796):0.096050,5:0.742204):0.180945):0.052144,3:0.680865):0.440247,(1:0.640699,12:1.000701):0.198244,2:0.666417);
   tree rep.6190 = ((1:0.824978,12:0.857992):0.107598,(((7:0.986054,(11:0.398301,((9:0.119059,8:0.334759):0.127324,10:0.331401):0.102810):0.079875):0.137100,((6:0.443557,5:0.685940):0.032709,4:0.269546):0.235185):0.123320,3:0.752243):0.292450,2:0.746782);
   tree rep.6200 = ((1:0.824978,12:0.857992):0.107598,(((7:0.986054,(11:0.398301,((9:0.108030,8:0.334759):0.126985,10:0.331401):0.129955):0.079875):0.137100,((6:0.443557,5:0.685940):0.032709,4:0.269546):0.235185):0.123320,3:0.752243):0.292450,2:0.746782);
   tree rep.6210 = ((3:0.896184,((11:0.475606,(((8:0.321879,9:0.135928):0.092118,10:0.381078):0.115351,7:0.862432):0.083285):0.101964,((4:0.236456,6:0.428728):0.097877,5:0.782435):0.195500):0.045293):0.416693,(1:0.656175,12:0.881268):0.222151,2:0.870540);
   tree rep.6220 = ((3:0.896184,((11:0.475606,(((8:0.321879,9:0.135928):0.092118,10:0.381078):0.115351,7:0.862432):0.083285):0.101964,((4:0.236456,6:0.428728):0.097877,5:0.782435):0.195500):0.045293):0.416693,(1:0.656175,12:0.881268):0.222151,2:0.870540);
   tree rep.6230 = ((3:0.896184,((11:0.475606,(((8:0.321879,9:0.135928):0.092118,10:0.381078):0.115351,7:0.862432):0.083285):0.101964,((4:0.236456,6:0.428728):0.097877,5:0.782435):0.195500):0.045293):0.416693,(1:0.656175,12:0.881268):0.222151,2:0.870540);
   tree rep.6240 = (((3:0.896184,((11:0.475606,((8:0.321879,9:0.135928):0.092118,10:0.381078):0.115351):0.070722,7:0.862432):0.103433):0.025628,((4:0.236456,6:0.428728):0.097877,5:0.782435):0.195500):0.411456,(1:0.656175,12:0.881268):0.222151,2:0.870540);
   tree rep.6250 = ((((4:0.272341,6:0.460796):0.070728,5:0.742204):0.180135,((((10:0.384531,(9:0.114465,8:0.290067):0.077422):0.045839,11:0.500504):0.045139,7:0.875756):0.187936,3:0.680865):0.041017):0.440247,(1:0.640699,12:1.000701):0.198244,2:0.666417);
   tree rep.6260 = (((3:0.896184,((11:0.475606,((8:0.321879,9:0.123996):0.131166,10:0.370500):0.115351):0.070722,7:0.862432):0.103433):0.016329,((4:0.236456,6:0.428728):0.097877,5:0.699671):0.203350):0.411456,(1:0.656175,12:0.881268):0.222151,2:0.870540);
   tree rep.6270 = (((3:0.896184,((11:0.475606,((8:0.321879,9:0.123996):0.131166,10:0.370500):0.115351):0.070722,7:0.862432):0.103433):0.016329,((4:0.236456,6:0.428728):0.097877,5:0.699671):0.203350):0.411456,(1:0.656175,12:0.881268):0.222151,2:0.870540);
   tree rep.6280 = ((3:0.896184,(((4:0.236456,6:0.428728):0.097877,5:0.699671):0.203350,((11:0.475606,((8:0.321879,9:0.123996):0.131166,10:0.370500):0.115351):0.062584,7:0.862432):0.129244):0.016885):0.411456,(1:0.656175,12:0.881268):0.222151,2:0.870540);
   tree rep.6290 = ((3:0.896184,(((4:0.236456,6:0.428728):0.097877,5:0.699671):0.203350,((11:0.475606,((8:0.321879,9:0.123996):0.131166,10:0.370500):0.118846):0.061466,7:0.862432):0.136175):0.016885):0.411456,(1:0.656175,12:0.881268):0.222151,2:0.870540);
   tree rep.6300 = ((3:0.896184,(((4:0.236456,6:0.428728):0.097877,5:0.699671):0.203350,((11:0.475606,((8:0.321879,9:0.123996):0.131166,10:0.370500):0.118846):0.061466,7:0.862432):0.136175):0.016885):0.411456,(1:0.656175,12:0.881268):0.222151,2:0.870540);
   tree rep.6310 = ((3:0.896184,(((4:0.236456,6:0.428728):0.097877,5:0.699671):0.203350,((11:0.475606,((8:0.321879,9:0.123996):0.131166,10:0.370500):0.118846):0.061466,7:0.862432):0.136175):0.016885):0.411456,(1:0.656175,12:0.860869):0.285506,2:0.791234);
   tree rep.6320 = ((3:0.868435,(((4:0.236456,6:0.428728):0.097877,5:0.699671):0.203350,((11:0.475606,((8:0.321879,9:0.123996):0.131166,10:0.370500):0.118846):0.061466,7:0.862432):0.136175):0.016885):0.361890,(1:0.656175,12:0.860869):0.313492,2:0.791234);
   tree rep.6330 = ((3:0.868435,(((4:0.236456,6:0.428728):0.097877,5:0.699671):0.203350,((11:0.475606,((8:0.321879,9:0.123996):0.131166,10:0.370500):0.117071):0.104590,7:0.805509):0.136175):0.016885):0.361890,(1:0.656175,12:0.860869):0.313492,2:0.791234);
   tree rep.6340 = ((3:0.868435,(((4:0.236456,6:0.428728):0.097877,5:0.699671):0.203350,((11:0.475606,((8:0.321879,9:0.123996):0.131166,10:0.370500):0.122842):0.129479,7:0.954760):0.136175):0.016885):0.361890,(1:0.656175,12:0.860869):0.313492,2:0.791234);
   tree rep.6350 = ((1:0.600312,12:1.132214):0.214092,((((6:0.343186,5:0.692907):0.036890,4:0.351096):0.267359,((7:1.008110,((9:0.108030,8:0.334759):0.109058,10:0.406019):0.121910):0.096521,11:0.545527):0.141082):0.101413,3:0.883048):0.205161,2:0.632796);
   tree rep.6360 = ((3:0.868435,(((4:0.236456,6:0.428728):0.097877,5:0.699671):0.203350,((11:0.490364,((8:0.321879,9:0.123996):0.131166,10:0.370500):0.092884):0.150537,7:0.853296):0.085129):0.012481):0.348344,(1:0.593701,12:0.860869):0.196358,2:0.791234);
   tree rep.6370 = ((3:0.868435,(((4:0.236456,6:0.428728):0.097877,5:0.699671):0.203350,((11:0.490364,((8:0.321879,9:0.123996):0.131166,10:0.370500):0.092884):0.150537,7:0.853296):0.085129):0.012481):0.348344,(1:0.593701,12:0.860869):0.196358,2:0.791234);
   tree rep.6380 = ((3:0.868435,(((4:0.236456,6:0.428728):0.097877,5:0.699671):0.203350,((11:0.490364,((8:0.321879,9:0.123996):0.131166,10:0.370500):0.092884):0.150537,7:0.853296):0.085129):0.012481):0.348344,(1:0.593701,12:0.860869):0.196358,2:0.791234);
   tree rep.6390 = ((3:0.868435,(((4:0.236456,6:0.428728):0.097877,5:0.699671):0.203350,((11:0.490364,((8:0.321879,9:0.123996):0.131166,10:0.370500):0.092884):0.150537,7:0.853296):0.085129):0.138185):0.209828,(1:0.593701,12:0.860869):0.196358,2:0.763140);
   tree rep.6400 = ((3:0.823141,(((4:0.236456,6:0.428728):0.097877,5:0.699671):0.203350,((11:0.490364,((8:0.411124,9:0.123996):0.203480,10:0.359320):0.092884):0.150537,7:0.853296):0.085129):0.138185):0.274000,(1:0.593701,12:0.860869):0.196358,2:0.740898);
   tree rep.6410 = ((3:0.823141,(((4:0.236456,6:0.428728):0.069647,5:0.699671):0.239243,((11:0.490364,((8:0.411124,9:0.123996):0.203480,10:0.359320):0.092884):0.150537,7:0.853296):0.087295):0.138185):0.274000,(1:0.593701,12:0.860869):0.196358,2:0.740898);
   tree rep.6420 = ((3:0.709552,(((4:0.319097,6:0.424642):0.021044,5:0.773302):0.311888,(((10:0.402282,(9:0.122508,8:0.293770):0.067208):0.072042,11:0.502791):0.024593,7:0.875756):0.103367):0.289281):0.180187,(1:0.584499,12:1.000701):0.227103,2:0.795249);
   tree rep.6430 = ((3:0.823141,(((4:0.236456,6:0.428728):0.069647,5:0.699671):0.239243,((11:0.490364,((8:0.388800,9:0.123996):0.163306,10:0.429031):0.092884):0.150537,7:0.853296):0.087295):0.138185):0.274000,(1:0.593701,12:0.860869):0.196358,2:0.740898);
   tree rep.6440 = ((3:0.823141,(((4:0.236456,6:0.428728):0.069647,5:0.699671):0.239243,((11:0.490364,((8:0.388800,9:0.123996):0.163306,10:0.429031):0.092884):0.150537,7:0.853296):0.087295):0.138185):0.274000,(1:0.593701,12:0.860869):0.196358,2:0.740898);
   tree rep.6450 = ((3:0.823141,(((4:0.236456,6:0.428728):0.069647,5:0.699671):0.239243,((11:0.490364,((8:0.388800,9:0.123996):0.163306,10:0.429031):0.092884):0.150537,7:0.853296):0.087295):0.138185):0.274000,(1:0.593701,12:0.860869):0.196358,2:0.740898);
   tree rep.6460 = ((1:0.600312,12:0.918091):0.229787,((((6:0.343186,5:0.629796):0.058477,4:0.379328):0.269754,(7:1.008110,(11:0.458757,((9:0.152297,8:0.323766):0.128970,10:0.282894):0.072378):0.077504):0.101573):0.103117,3:0.651892):0.130944,2:0.814841);
   tree rep.6470 = ((3:0.823141,(((4:0.345789,6:0.428728):0.104424,5:0.643129):0.199572,((11:0.490364,((8:0.388800,9:0.123996):0.163306,10:0.429031):0.092884):0.145029,7:0.853296):0.059986):0.138185):0.274000,(1:0.593701,12:0.860869):0.196358,2:0.740898);
   tree rep.6480 = ((1:0.589075,12:0.918091):0.228755,((((6:0.343186,5:0.629796):0.054610,4:0.379328):0.173057,(7:1.008110,(11:0.458757,((9:0.152297,8:0.323766):0.128970,10:0.282894):0.072378):0.077504):0.101573):0.175158,3:0.651892):0.130944,2:0.796320);
   tree rep.6490 = ((3:0.719545,(((4:0.319097,6:0.424642):0.022301,5:0.773302):0.303188,(11:0.532006,(7:0.883316,(10:0.317218,(9:0.147977,8:0.293770):0.065484):0.082047):0.018643):0.183548):0.206520):0.189656,(1:0.584499,12:1.000701):0.154482,2:0.795249);
   tree rep.6500 = ((3:0.719545,(((4:0.319097,6:0.424642):0.022301,5:0.773302):0.303188,(11:0.532006,(7:0.883316,(10:0.317218,(9:0.147977,8:0.293770):0.065484):0.082047):0.018643):0.183548):0.206520):0.250701,(1:0.736476,12:1.000701):0.219132,2:0.795249);
   tree rep.6510 = ((3:0.719545,(((4:0.319097,6:0.424642):0.022301,5:0.773302):0.303188,(11:0.532006,(7:0.883316,(10:0.317218,(9:0.147977,8:0.293770):0.065484):0.082047):0.018643):0.183548):0.206520):0.250701,(1:0.736476,12:1.000701):0.219132,2:0.795249);
   tree rep.6520 = ((3:0.719545,(((4:0.319097,6:0.424642):0.022301,5:0.773302):0.303188,(11:0.532006,(7:0.883316,(10:0.317218,(9:0.147977,8:0.293770):0.065484):0.082047):0.018643):0.183548):0.206520):0.250701,(1:0.736476,12:1.000701):0.219132,2:0.795249);
   tree rep.6530 = ((3:0.823141,(((4:0.256873,6:0.428728):0.057710,5:0.798182):0.233099,((11:0.490364,((8:0.388800,9:0.123996):0.163306,10:0.429031):0.092884):0.145029,7:0.853296):0.059986):0.171725):0.180599,(1:0.593701,12:0.939565):0.363330,2:0.694105);
   tree rep.6540 = ((3:0.719545,(((4:0.319097,6:0.424642):0.022301,5:0.773302):0.303188,(11:0.532006,(7:0.847713,(10:0.317218,(9:0.147977,8:0.293770):0.065484):0.082047):0.027606):0.125196):0.206520):0.250701,(1:0.736476,12:1.000701):0.219132,2:0.795249);
   tree rep.6550 = ((1:0.589075,12:1.123624):0.228811,(((5:0.706207,(6:0.343186,4:0.316087):0.075324):0.146887,(7:1.008110,(11:0.596237,((9:0.140170,8:0.323766):0.114626,10:0.223023):0.143008):0.064639):0.102517):0.112586,3:0.839303):0.130944,2:0.647909);
   tree rep.6560 = ((3:0.719545,(((4:0.319097,6:0.444456):0.118423,5:0.773302):0.222252,(11:0.532006,(7:0.847713,(10:0.317218,(9:0.147977,8:0.293770):0.065484):0.082047):0.027606):0.125196):0.206520):0.250701,(1:0.736476,12:1.000701):0.219132,2:0.795249);
   tree rep.6570 = ((3:0.719545,(((4:0.319097,6:0.444456):0.118423,5:0.773302):0.222252,(11:0.532006,(7:0.847713,(10:0.317218,(9:0.147977,8:0.293770):0.065484):0.082047):0.027606):0.125196):0.206520):0.250701,(1:0.736476,12:1.000701):0.219132,2:0.795249);
   tree rep.6580 = ((1:0.589075,12:1.271654):0.184645,(((5:0.706207,(6:0.343186,4:0.316087):0.075324):0.152296,(7:1.024067,(11:0.596237,((9:0.140170,8:0.323766):0.114626,10:0.351946):0.113884):0.088010):0.103528):0.146984,3:0.839303):0.202708,2:0.647909);
   tree rep.6590 = ((3:0.719545,(((4:0.221381,6:0.444456):0.123376,5:0.788710):0.222252,(11:0.532006,(7:0.847713,(10:0.331296,(9:0.100610,8:0.270119):0.081316):0.082047):0.027606):0.125196):0.206520):0.250701,(1:0.736476,12:1.000701):0.219132,2:0.795249);
   tree rep.6600 = ((3:0.823141,(((4:0.256873,6:0.428728):0.057710,5:0.798182):0.217352,((11:0.339161,((8:0.388800,9:0.114899):0.117406,10:0.345958):0.126264):0.138837,7:0.853296):0.052329):0.171725):0.180599,(1:0.593701,12:0.939565):0.363330,2:0.694105);
   tree rep.6610 = ((3:0.823141,(((4:0.256873,6:0.428728):0.057710,5:0.798182):0.161056,((11:0.494167,((8:0.388800,9:0.114899):0.117406,10:0.290600):0.174236):0.138837,7:0.842149):0.105102):0.171725):0.180599,(1:0.593701,12:0.939565):0.363330,2:0.694105);
   tree rep.6620 = ((3:0.744983,(((4:0.256873,6:0.428728):0.057710,5:0.798182):0.161056,((11:0.494167,((8:0.388800,9:0.114899):0.117406,10:0.290600):0.174236):0.138837,7:0.842149):0.155534):0.129911):0.180599,(1:0.593701,12:0.939565):0.363330,2:0.694105);
   tree rep.6630 = ((3:0.744983,(((4:0.256873,6:0.428728):0.057710,5:0.798182):0.146752,((11:0.494167,((8:0.264975,9:0.114899):0.172079,10:0.271167):0.174236):0.146833,7:0.842149):0.121394):0.129911):0.180599,(1:0.593701,12:0.939565):0.363330,2:0.694105);
   tree rep.6640 = ((3:0.719545,(((4:0.324261,6:0.368451):0.103733,5:0.795558):0.222252,(11:0.532006,(7:0.847713,(10:0.218158,(9:0.129950,8:0.377943):0.091644):0.112481):0.063454):0.091369):0.220615):0.250701,(1:0.736476,12:1.000701):0.219132,2:0.795249);
   tree rep.6650 = ((3:0.744983,(((4:0.256873,6:0.399797):0.104752,5:0.827901):0.146752,((11:0.494167,((8:0.264975,9:0.114899):0.172079,10:0.271167):0.174236):0.146833,7:0.842149):0.121394):0.129911):0.180599,(1:0.593701,12:0.939565):0.363330,2:0.694105);
   tree rep.6660 = ((3:0.744983,(((4:0.256873,6:0.399797):0.104752,5:0.827901):0.146752,((11:0.494167,((8:0.264975,9:0.114899):0.172079,10:0.271167):0.174236):0.146833,7:0.842149):0.121394):0.129911):0.180599,(1:0.593701,12:0.939565):0.363330,2:0.694105);
   tree rep.6670 = ((3:0.744983,(((4:0.256873,6:0.399797):0.104752,5:0.827901):0.146752,((11:0.494167,((8:0.264975,9:0.147125):0.102221,10:0.332694):0.174236):0.146833,7:0.842149):0.121394):0.129911):0.180599,(1:0.593701,12:0.939565):0.363330,2:0.694105);
   tree rep.6680 = ((3:0.744983,(((4:0.256873,6:0.399797):0.104752,5:0.827901):0.146752,((11:0.469865,((8:0.264975,9:0.147125):0.102221,10:0.332694):0.168552):0.049396,7:0.765233):0.223887):0.129911):0.180599,(1:0.593701,12:0.939565):0.363330,2:0.694105);
   tree rep.6690 = ((3:0.744983,(((4:0.256873,6:0.399797):0.104752,5:0.827901):0.146752,((11:0.469865,((8:0.264975,9:0.147125):0.102221,10:0.332694):0.168552):0.049396,7:0.765233):0.223887):0.129911):0.180599,(1:0.593701,12:0.939565):0.363330,2:0.694105);
   tree rep.6700 = ((1:0.589075,12:1.220332):0.228046,(((5:0.818935,(6:0.446489,4:0.228833):0.096826):0.177262,(7:1.024067,(11:0.572448,((9:0.140170,8:0.328040):0.102248,10:0.423245):0.088233):0.055181):0.174169):0.186973,3:0.653473):0.193208,2:0.534645);
   tree rep.6710 = ((3:0.744983,(((4:0.256873,6:0.399797):0.104752,5:0.827901):0.146752,((11:0.469865,((8:0.264975,9:0.147125):0.102221,10:0.332694):0.168552):0.049396,7:0.765233):0.223887):0.129911):0.167741,(1:0.445114,12:0.939565):0.311265,2:0.694105);
   tree rep.6720 = ((3:0.744114,(((4:0.324261,6:0.382471):0.078167,5:0.711102):0.222285,(11:0.532006,(7:0.928952,(10:0.310579,(9:0.105161,8:0.329534):0.116570):0.127015):0.101350):0.088481):0.122388):0.450655,(1:0.592954,12:1.000701):0.179045,2:0.828744);
   tree rep.6730 = ((3:0.744983,(((4:0.256873,6:0.399797):0.104752,5:0.827901):0.134623,((11:0.469865,((8:0.264975,9:0.147125):0.102221,10:0.332694):0.168552):0.049396,7:0.765233):0.223887):0.145875):0.127176,(1:0.445114,12:0.939565):0.311265,2:0.694105);
   tree rep.6740 = ((3:0.744114,(((4:0.324261,6:0.382471):0.078167,5:0.711102):0.222285,(11:0.532006,(7:0.928952,(10:0.310579,(9:0.105161,8:0.329534):0.116570):0.127015):0.101350):0.088481):0.122388):0.450655,(1:0.636101,12:1.000701):0.155677,2:0.866489);
   tree rep.6750 = ((1:0.589075,12:1.220332):0.228046,(((5:0.818935,(6:0.446489,4:0.228833):0.096826):0.177262,(7:1.024067,(11:0.537034,((9:0.140170,8:0.328040):0.128152,10:0.423245):0.135876):0.045583):0.110166):0.186973,3:0.653473):0.193208,2:0.534645);
   tree rep.6760 = ((((4:0.256873,6:0.399797):0.086212,5:0.827901):0.137050,(3:0.833190,((11:0.469865,((8:0.264975,9:0.147125):0.102221,10:0.332694):0.168552):0.049396,7:0.765233):0.123406):0.100884):0.252437,(1:0.460614,12:0.939565):0.320344,2:0.656633);
   tree rep.6770 = ((3:0.780638,(((4:0.324261,6:0.382471):0.078167,5:0.711102):0.222285,(7:0.939131,(11:0.532006,(10:0.310579,(9:0.105161,8:0.329534):0.116570):0.047384):0.081200):0.161688):0.122388):0.086067,(1:0.636101,12:1.000701):0.550026,2:0.866489);
   tree rep.6780 = ((3:0.780638,(((4:0.324261,6:0.382471):0.078167,5:0.711102):0.149715,(7:0.971548,(11:0.532006,(10:0.310579,(9:0.105161,8:0.329534):0.116570):0.047384):0.081200):0.127770):0.122388):0.086067,(1:0.636101,12:1.000701):0.550026,2:0.866489);
   tree rep.6790 = ((3:0.780638,(((4:0.324261,6:0.382471):0.078167,5:0.711102):0.149715,(7:1.000555,(11:0.480635,(10:0.310579,(9:0.105161,8:0.329534):0.116570):0.047384):0.117665):0.127770):0.122388):0.086067,(1:0.636101,12:1.000701):0.550026,2:0.866489);
   tree rep.6800 = ((3:0.780638,(((4:0.324261,6:0.396722):0.083830,5:0.627213):0.149715,(7:1.000555,(11:0.480635,(10:0.310579,(9:0.105161,8:0.329534):0.116570):0.047384):0.117665):0.127770):0.122388):0.225224,(1:0.685953,12:1.000701):0.460721,2:0.866489);
   tree rep.6810 = (((((4:0.256873,6:0.399797):0.075576,5:0.827901):0.101540,3:0.954740):0.098985,((11:0.469865,((8:0.264975,9:0.147125):0.102221,10:0.332694):0.160002):0.109031,7:0.765233):0.056886):0.401224,(1:0.460614,12:0.939565):0.320344,2:0.656633);
   tree rep.6820 = (((((4:0.256873,6:0.399797):0.075576,5:0.827901):0.101540,3:0.954740):0.098985,((11:0.469865,((8:0.264975,9:0.147125):0.102221,10:0.332694):0.160002):0.109031,7:0.765233):0.056886):0.401224,(1:0.460614,12:0.939565):0.320344,2:0.656633);
   tree rep.6830 = ((3:1.000266,(((4:0.324261,6:0.396722):0.083830,5:0.627213):0.149715,(7:1.000555,(11:0.480635,(10:0.310579,(9:0.105161,8:0.329534):0.116570):0.074808):0.083323):0.122414):0.122388):0.146281,(1:0.685953,12:1.000701):0.366668,2:0.866489);
   tree rep.6840 = ((1:0.631693,12:0.951653):0.132893,(((5:0.579666,(6:0.397884,4:0.206011):0.210918):0.218571,(7:1.006241,(11:0.569734,((9:0.060312,8:0.328040):0.169990,10:0.289255):0.086163):0.053336):0.131857):0.130217,3:0.653473):0.209859,2:0.886996);
   tree rep.6850 = (((((4:0.207553,6:0.510513):0.070416,5:0.760361):0.099858,3:0.954740):0.098985,((11:0.469865,((8:0.264975,9:0.147125):0.102221,10:0.332694):0.160002):0.109031,7:0.765233):0.056886):0.313108,(1:0.460614,12:0.937677):0.332625,2:0.656633);
   tree rep.6860 = ((3:0.964164,(((4:0.324261,6:0.396722):0.083830,5:0.627213):0.149715,(7:1.000555,(11:0.480635,(10:0.310579,(9:0.105161,8:0.329534):0.116570):0.074808):0.083323):0.122414):0.113557):0.198079,(1:0.937306,12:1.000701):0.205901,2:0.723398);
   tree rep.6870 = ((3:0.964164,(((4:0.324261,6:0.396722):0.083830,5:0.627213):0.149715,(7:1.000555,(11:0.480635,(10:0.310579,(9:0.105161,8:0.329534):0.116570):0.079590):0.069513):0.149377):0.113557):0.198079,(1:0.937306,12:1.000701):0.205901,2:0.723398);
   tree rep.6880 = ((1:0.631693,12:0.951653):0.132893,(((5:0.579666,(6:0.397884,4:0.206011):0.210918):0.218571,(7:1.006241,(11:0.559561,((9:0.077767,8:0.328040):0.158769,10:0.289255):0.055814):0.118113):0.143412):0.130217,3:0.653473):0.209859,2:0.886996);
   tree rep.6890 = ((12:1.058887,1:0.722011):0.199363,(((11:0.517003,(10:0.403812,(8:0.403175,9:0.066752):0.102438):0.111070):0.070666,7:0.935929):0.110918,((5:0.554982,3:0.629841):0.243709,(4:0.337252,6:0.454071):0.111136):0.262812):0.259648,2:0.883291);
   tree rep.6900 = ((12:1.058887,1:0.620548):0.279943,(((11:0.517003,(10:0.403812,(8:0.403175,9:0.066752):0.102438):0.111070):0.070666,7:0.935929):0.110918,((5:0.554982,3:0.629841):0.243709,(4:0.337252,6:0.454071):0.111136):0.262812):0.259648,2:0.828635);
   tree rep.6910 = ((3:0.964164,(((4:0.324261,6:0.396722):0.079040,5:0.627213):0.203896,(7:1.000555,(11:0.463781,(10:0.343433,(9:0.105161,8:0.259296):0.123238):0.085506):0.069513):0.159438):0.064878):0.197276,(1:0.595001,12:1.000701):0.150965,2:0.696751);
   tree rep.6920 = ((3:0.964164,(((4:0.324261,6:0.396722):0.079040,5:0.627213):0.203896,(7:1.000555,(11:0.463781,(10:0.343433,(9:0.105161,8:0.259296):0.123238):0.085506):0.069513):0.159438):0.064878):0.197276,(1:0.595001,12:1.000701):0.150965,2:0.696751);
   tree rep.6930 = ((3:0.964164,(((4:0.324261,6:0.396722):0.079040,5:0.627213):0.203896,(7:1.000555,(11:0.463781,(10:0.343433,(9:0.105161,8:0.259296):0.123238):0.085506):0.069513):0.159438):0.064878):0.176884,(1:0.595001,12:0.914695):0.141427,2:0.696751);
   tree rep.6940 = (((((4:0.207553,6:0.527680):0.099565,5:0.763969):0.196476,3:0.889861):0.047489,((11:0.469865,((8:0.275323,9:0.147125):0.118901,10:0.332694):0.153563):0.109031,7:0.765233):0.056886):0.277743,(1:0.411804,12:0.937677):0.430421,2:0.902597);
   tree rep.6950 = ((12:1.058887,1:0.620548):0.279943,(((11:0.517003,(10:0.372137,(8:0.403175,9:0.077354):0.084485):0.111070):0.070666,7:0.935929):0.103636,((5:0.554982,3:0.629841):0.171692,(4:0.337252,6:0.454071):0.111136):0.301573):0.259648,2:0.828635);
   tree rep.6960 = (((3:0.964164,((4:0.324261,6:0.396722):0.050467,5:0.627213):0.264710):0.005756,(7:1.000555,(11:0.463781,(10:0.343433,(9:0.105161,8:0.259296):0.130638):0.102108):0.062220):0.159438):0.261782,(1:0.595001,12:0.914695):0.141427,2:0.696751);
   tree rep.6970 = (((3:0.964164,((4:0.324261,6:0.396722):0.050467,5:0.627213):0.264710):0.005756,(7:0.841495,(11:0.463781,(10:0.320855,(9:0.105332,8:0.259296):0.114965):0.099480):0.056680):0.159438):0.261782,(1:0.595001,12:0.914695):0.141427,2:0.696751);
   tree rep.6980 = ((12:1.058887,1:0.620548):0.373878,((((11:0.517003,(10:0.305787,(8:0.341799,9:0.077354):0.106227):0.096174):0.024388,7:0.935929):0.205062,(5:0.668467,(4:0.231502,6:0.454071):0.104190):0.177121):0.051401,3:0.629841):0.182588,2:0.828635);
   tree rep.6990 = ((1:0.631693,12:0.951653):0.148585,(((5:0.886665,(6:0.397884,4:0.282176):0.080183):0.352256,(7:0.812369,(11:0.500436,((9:0.093728,8:0.328040):0.213253,10:0.352868):0.058978):0.138286):0.082869):0.197960,3:0.653473):0.227116,2:0.886996);
   tree rep.7000 = (((((4:0.207553,6:0.527680):0.099565,5:0.733528):0.196732,3:0.889861):0.052614,((11:0.467416,((8:0.311942,9:0.103799):0.103391,10:0.354388):0.174317):0.112767,7:0.840190):0.154436):0.412158,(1:0.576110,12:1.148931):0.266030,2:0.704641);
   tree rep.7010 = (((((4:0.207553,6:0.527680):0.099565,5:0.733528):0.196732,3:0.889861):0.052614,((11:0.467416,((8:0.311942,9:0.103799):0.103391,10:0.354388):0.174317):0.112767,7:0.840190):0.154436):0.412158,(1:0.576110,12:1.148931):0.266030,2:0.704641);
   tree rep.7020 = (((3:0.964164,((4:0.324261,6:0.396722):0.104241,5:0.627213):0.231025):0.005969,(7:0.939358,(11:0.551700,(10:0.285723,(9:0.105332,8:0.309990):0.092967):0.106608):0.016175):0.159438):0.343720,(1:0.595001,12:0.914695):0.098677,2:0.696751);
   tree rep.7030 = (((((4:0.207553,6:0.527680):0.099565,5:0.733528):0.196732,3:0.889861):0.051960,((11:0.467416,((8:0.311942,9:0.103799):0.103391,10:0.354388):0.174317):0.112767,7:0.878988):0.175592):0.412158,(1:0.576110,12:1.148931):0.266030,2:0.704641);
   tree rep.7040 = ((12:1.058887,1:0.620548):0.373878,((((11:0.561589,(10:0.305787,(8:0.341799,9:0.077354):0.106227):0.138685):0.138452,7:0.928018):0.141736,(5:0.810840,(4:0.215330,6:0.385835):0.155639):0.227031):0.055389,3:0.886529):0.183872,2:0.844714);
   tree rep.7050 = (((((4:0.209262,6:0.527680):0.071217,5:0.670955):0.196732,3:0.997909):0.049547,((11:0.467416,((8:0.311942,9:0.103799):0.103391,10:0.354388):0.174317):0.112767,7:0.968760):0.062866):0.398356,(1:0.576110,12:1.148931):0.266030,2:0.704641);
   tree rep.7060 = (((3:0.986678,((4:0.324261,6:0.426608):0.073977,5:0.781565):0.230672):0.005969,(7:0.939358,(11:0.551700,(10:0.311413,(9:0.085939,8:0.294131):0.175831):0.106608):0.016175):0.118489):0.265616,(1:0.595001,12:0.914695):0.098677,2:0.821134);
   tree rep.7070 = (((((4:0.209262,6:0.527680):0.071217,5:0.670955):0.236944,((11:0.467416,((8:0.311942,9:0.103799):0.103391,10:0.354388):0.174317):0.112767,7:0.968760):0.062866):0.251754,3:0.997909):0.131503,(1:0.576110,12:1.224081):0.228312,2:0.943555);
   tree rep.7080 = (((3:0.986678,((4:0.324261,6:0.426608):0.073977,5:0.781565):0.230672):0.005969,(7:0.939358,(11:0.551700,(10:0.295722,(9:0.085939,8:0.294131):0.175831):0.087737):0.028859):0.118489):0.265616,(1:0.595001,12:0.914695):0.098677,2:0.821134);
   tree rep.7090 = (((((4:0.209262,6:0.527680):0.071217,5:0.670955):0.236944,((11:0.467416,((8:0.311942,9:0.103799):0.103391,10:0.354388):0.174317):0.112767,7:0.968760):0.064769):0.332968,3:0.997909):0.061891,(1:0.576110,12:1.224081):0.228312,2:0.943555);
   tree rep.7100 = (((3:0.986678,((4:0.324261,6:0.426608):0.073977,5:0.781565):0.230672):0.005969,(7:0.939358,(11:0.551700,(10:0.295722,(9:0.085939,8:0.294131):0.175831):0.087287):0.029561):0.117031):0.265616,(1:0.644218,12:0.914695):0.095636,2:0.922543);
   tree rep.7110 = ((1:0.597407,12:1.201956):0.088478,(((5:0.666726,(6:0.397884,4:0.180440):0.172488):0.225021,(7:0.811614,(11:0.532251,((9:0.076754,8:0.304664):0.160117,10:0.273118):0.059429):0.171163):0.053800):0.257284,3:0.692331):0.220274,2:0.601171);
   tree rep.7120 = (((3:0.986678,((4:0.324261,6:0.408806):0.075197,5:0.781565):0.216739):0.005969,(7:0.939358,(11:0.551700,(10:0.295722,(9:0.085939,8:0.294131):0.175831):0.087287):0.029561):0.117031):0.265616,(1:0.644218,12:0.914695):0.095636,2:0.922543);
   tree rep.7130 = (((3:0.986678,((4:0.324261,6:0.408806):0.075197,5:0.781565):0.216739):0.005969,(7:0.939358,(11:0.551700,(10:0.288550,(9:0.140733,8:0.294131):0.114688):0.087287):0.029561):0.117031):0.265616,(1:0.644218,12:0.914695):0.095636,2:0.922543);
   tree rep.7140 = (((3:0.986678,((4:0.324261,6:0.408806):0.075197,5:0.781565):0.216739):0.005969,(7:0.939358,(11:0.551700,(10:0.288550,(9:0.140733,8:0.294131):0.114688):0.087287):0.029561):0.117031):0.265616,(1:0.644218,12:0.914695):0.095636,2:0.922543);
   tree rep.7150 = (((3:0.986678,((4:0.324261,6:0.408806):0.075197,5:0.781565):0.216739):0.005969,(7:0.939358,(11:0.551700,(10:0.288550,(9:0.140733,8:0.314082):0.075012):0.083075):0.029561):0.117031):0.265616,(1:0.644218,12:0.914695):0.095636,2:0.922543);
   tree rep.7160 = ((12:1.058887,1:0.810768):0.144718,(((11:0.532597,(10:0.354294,(8:0.335821,9:0.069079):0.071845):0.105829):0.135888,7:0.864289):0.106717,((5:0.666826,(4:0.198609,6:0.391211):0.167115):0.114995,3:0.701493):0.029421):0.231567,2:0.834128);
   tree rep.7170 = ((12:1.058887,1:0.810768):0.144718,(((11:0.532597,(10:0.322580,(8:0.335821,9:0.092703):0.089516):0.105829):0.135888,7:0.864289):0.106717,((5:0.666826,(4:0.198609,6:0.391211):0.167115):0.114995,3:0.701493):0.029421):0.231567,2:0.834128);
   tree rep.7180 = (((3:0.986678,((4:0.324261,6:0.372776):0.107715,5:0.653574):0.216739):0.005969,(7:0.939358,(11:0.500296,(10:0.288550,(9:0.140733,8:0.314082):0.079167):0.169646):0.029561):0.111054):0.252599,(1:0.644218,12:0.752646):0.226903,2:0.922543);
   tree rep.7190 = ((1:0.597407,12:1.201956):0.088478,(((5:0.780529,(6:0.397884,4:0.180440):0.172488):0.170099,(7:0.811614,(11:0.409530,((9:0.076754,8:0.304664):0.146073,10:0.264547):0.155594):0.136151):0.076596):0.160391,3:1.000620):0.245298,2:0.845727);
   tree rep.7200 = ((12:1.058887,1:0.810768):0.179886,((((11:0.532597,(10:0.322580,(8:0.335821,9:0.092703):0.089516):0.108133):0.132453,7:0.848250):0.151798,(5:0.666826,(4:0.198609,6:0.391211):0.167115):0.133954):0.086856,3:0.787176):0.162313,2:0.834128);
   tree rep.7210 = ((12:1.058887,1:0.810768):0.179886,((((11:0.532597,(10:0.322580,(8:0.335821,9:0.092703):0.089516):0.125890):0.087920,7:0.871062):0.151798,(5:0.666826,(4:0.198609,6:0.391211):0.167115):0.133954):0.086856,3:0.787176):0.162313,2:0.834128);
   tree rep.7220 = ((12:1.086899,1:0.810768):0.154358,((((11:0.532597,(10:0.322580,(8:0.335821,9:0.092703):0.089516):0.125890):0.087920,7:0.871062):0.151798,(5:0.666826,(4:0.198609,6:0.391211):0.167115):0.133954):0.086856,3:0.787176):0.201948,2:0.834128);
   tree rep.7230 = ((12:1.086899,1:0.628756):0.205992,((((11:0.532597,(10:0.322580,(8:0.335821,9:0.092703):0.089516):0.125890):0.087920,7:0.871062):0.151798,(5:0.666826,(4:0.198609,6:0.391211):0.167115):0.133954):0.086856,3:0.787176):0.201948,2:0.901005);
   tree rep.7240 = ((12:1.086899,1:0.628756):0.205992,((((11:0.532597,(10:0.322580,(8:0.335821,9:0.092703):0.089516):0.125890):0.087920,7:0.871062):0.151798,(5:0.666826,(4:0.198609,6:0.391211):0.167115):0.133954):0.086856,3:0.787176):0.201948,2:0.901005);
   tree rep.7250 = ((12:1.086899,1:0.628756):0.205992,((((11:0.532597,(10:0.322580,(8:0.335821,9:0.092703):0.085217):0.122206):0.081336,7:0.871062):0.151798,(5:0.666826,(4:0.198609,6:0.391211):0.167115):0.133954):0.086856,3:0.787176):0.201948,2:0.901005);
   tree rep.7260 = ((12:1.086899,1:0.628756):0.205992,((((11:0.532597,(10:0.304671,(8:0.360061,9:0.092703):0.132561):0.122206):0.081336,7:0.871062):0.151798,(5:0.666826,(4:0.198609,6:0.391211):0.167115):0.133954):0.086856,3:0.787176):0.201948,2:0.901005);
   tree rep.7270 = ((12:1.086899,1:0.628756):0.205992,((((11:0.532597,(10:0.374839,(8:0.361244,9:0.092703):0.103605):0.129556):0.086479,7:0.871062):0.151798,(5:0.666826,(4:0.198609,6:0.391211):0.167115):0.133954):0.086856,3:0.814904):0.194635,2:0.799757);
   tree rep.7280 = ((12:1.086899,1:0.628756):0.205992,((((11:0.532597,(10:0.374839,(8:0.361244,9:0.092703):0.103605):0.129556):0.086479,7:0.842702):0.179044,(5:0.666826,(4:0.198609,6:0.391211):0.167115):0.164120):0.086856,3:0.814904):0.194635,2:0.799757);
   tree rep.7290 = ((12:1.086899,1:0.625656):0.222483,((((11:0.532597,(10:0.374839,(8:0.361244,9:0.092703):0.103605):0.129556):0.086479,7:0.842702):0.179044,(5:0.666826,(4:0.198609,6:0.391211):0.167115):0.164120):0.086856,3:0.814904):0.194635,2:0.812586);
   tree rep.7300 = ((12:1.086899,1:0.625656):0.222483,((((11:0.532597,(10:0.374839,(8:0.361244,9:0.092703):0.103605):0.129556):0.086479,7:0.842702):0.179044,(5:0.709466,(4:0.198609,6:0.391211):0.167115):0.181417):0.093121,3:0.814904):0.194635,2:0.812586);
   tree rep.7310 = ((12:1.086899,1:0.625656):0.222483,((((11:0.532597,(10:0.374839,(8:0.361244,9:0.092703):0.103605):0.129556):0.086479,7:0.842702):0.179044,(5:0.709466,(4:0.198609,6:0.391211):0.166968):0.185708):0.088590,3:0.814904):0.194635,2:0.812586);
   tree rep.7320 = ((12:1.086899,1:0.625656):0.222483,((((11:0.532597,(10:0.374839,(8:0.361244,9:0.092703):0.103605):0.129556):0.086479,7:0.842702):0.179044,(5:0.709466,(4:0.198609,6:0.391211):0.166968):0.185708):0.088590,3:0.814904):0.194635,2:0.812586);
   tree rep.7330 = ((1:0.597407,12:1.048863):0.238454,(((5:0.719893,(6:0.397884,4:0.242071):0.114984):0.129494,(7:1.084403,(11:0.454784,((9:0.086219,8:0.304664):0.162163,10:0.238646):0.178898):0.105304):0.076973):0.137139,3:0.760229):0.229990,2:0.699912);
   tree rep.7340 = ((12:1.086899,1:0.625656):0.222483,((((11:0.532597,(10:0.374839,(8:0.361244,9:0.092703):0.103605):0.129556):0.086479,7:0.842702):0.179044,(5:0.709466,(4:0.198609,6:0.391211):0.166968):0.185708):0.088590,3:0.814904):0.194635,2:0.812586);
   tree rep.7350 = ((12:1.086899,1:0.625656):0.222483,((((11:0.532597,(10:0.374839,(8:0.361244,9:0.092703):0.103605):0.129556):0.086479,7:0.842702):0.179044,(5:0.709466,(4:0.198609,6:0.391211):0.166968):0.185708):0.088590,3:0.814904):0.194635,2:0.812586);
   tree rep.7360 = ((1:0.597407,12:1.065096):0.237717,(((5:0.719893,(6:0.434370,4:0.242071):0.049646):0.221200,(7:1.084403,(11:0.491378,((9:0.086219,8:0.304664):0.162163,10:0.225080):0.106284):0.105304):0.078112):0.137139,3:0.760229):0.229990,2:0.708337);
   tree rep.7370 = ((12:1.086899,1:0.625656):0.222483,((((11:0.532597,(10:0.374839,(8:0.361244,9:0.092703):0.103605):0.129556):0.086479,7:0.842702):0.118589,(5:0.717322,(4:0.198609,6:0.391211):0.166968):0.137553):0.081049,3:0.814904):0.194635,2:0.812586);
   tree rep.7380 = ((12:1.086899,1:0.625656):0.222483,((((11:0.532597,(10:0.374839,(8:0.361244,9:0.092703):0.103605):0.129556):0.086479,7:0.842702):0.118589,(5:0.717322,(4:0.198609,6:0.383326):0.157243):0.143161):0.081049,3:0.814904):0.194635,2:0.812586);
   tree rep.7390 = ((12:1.086899,1:0.497147):0.273618,((((11:0.532597,(10:0.374839,(8:0.361244,9:0.092703):0.103605):0.129556):0.086479,7:0.842702):0.118589,(5:0.717322,(4:0.198609,6:0.383326):0.157243):0.143161):0.081049,3:0.814904):0.134042,2:0.812586);
   tree rep.7400 = ((1:0.597407,12:1.065096):0.237717,(((5:0.663214,(6:0.462577,4:0.242071):0.046602):0.221200,(7:1.084403,(11:0.491378,((9:0.086219,8:0.333517):0.144052,10:0.302671):0.106284):0.105304):0.078112):0.137139,3:0.760229):0.229990,2:0.708337);
   tree rep.7410 = ((1:0.597407,12:1.065096):0.237717,(((5:0.689989,(6:0.371973,4:0.242071):0.065201):0.221200,(7:1.084403,(11:0.491378,((9:0.086219,8:0.333517):0.144052,10:0.302671):0.106284):0.105304):0.078112):0.137139,3:0.760229):0.229990,2:0.708337);
   tree rep.7420 = ((12:1.086899,1:0.497147):0.273618,((((11:0.532597,(10:0.374839,(8:0.361244,9:0.092703):0.103605):0.143896):0.087597,7:0.782240):0.118589,(5:0.717322,(4:0.198609,6:0.383326):0.157243):0.143161):0.081049,3:0.814904):0.134042,2:0.812586);
   tree rep.7430 = ((12:1.086899,1:0.497147):0.273618,((((11:0.532597,(10:0.374839,(8:0.361244,9:0.092703):0.103605):0.143896):0.085941,7:0.782240):0.139210,(5:0.717322,(4:0.198609,6:0.383326):0.157243):0.156329):0.081049,3:0.814904):0.134042,2:0.812586);
   tree rep.7440 = ((1:0.597407,12:1.065096):0.237717,(((5:0.689989,(6:0.371973,4:0.242071):0.065201):0.221200,(7:1.084403,(11:0.491378,((9:0.086219,8:0.333517):0.144052,10:0.302671):0.103201):0.057276):0.120821):0.137139,3:0.760229):0.229990,2:0.708337);
   tree rep.7450 = ((12:1.086899,1:0.497147):0.273618,((((11:0.532597,(10:0.363110,(8:0.303691,9:0.092703):0.116333):0.102723):0.130999,7:0.753298):0.139210,(5:0.717322,(4:0.198609,6:0.383326):0.157243):0.156329):0.081049,3:0.814904):0.134042,2:0.812586);
   tree rep.7460 = ((3:0.809097,((7:0.870380,(11:0.411339,(10:0.363141,(9:0.134048,8:0.389613):0.086016):0.092122):0.063389):0.225171,((4:0.272576,6:0.480658):0.100563,5:0.743344):0.214430):0.150574):0.239731,(1:0.617677,12:1.083546):0.248197,2:0.731643);
   tree rep.7470 = ((1:0.597407,12:1.065096):0.237717,(((5:0.689989,(6:0.371973,4:0.242071):0.065201):0.221200,(7:1.084403,(11:0.491378,((9:0.116089,8:0.333517):0.099323,10:0.302671):0.151130):0.057276):0.120821):0.137139,3:0.760229):0.229990,2:0.708337);
   tree rep.7480 = ((12:1.221078,1:0.497147):0.360426,((((11:0.532597,(10:0.363110,(8:0.303691,9:0.092703):0.116333):0.102723):0.128369,7:0.753298):0.079182,(5:0.717322,(4:0.198609,6:0.383326):0.157243):0.156329):0.136655,3:0.814904):0.150574,2:0.812586);
   tree rep.7490 = ((1:0.597407,12:1.065096):0.237717,(((5:0.727586,(6:0.486720,4:0.242071):0.084851):0.232507,(7:1.084403,(11:0.491378,((9:0.116089,8:0.333517):0.099323,10:0.302671):0.151130):0.057276):0.120821):0.137139,3:0.760229):0.229990,2:0.708337);
   tree rep.7500 = ((1:0.597407,12:1.065096):0.237717,(((5:0.727586,(6:0.486720,4:0.242071):0.084851):0.232507,(7:1.084403,(11:0.491378,((9:0.116089,8:0.333517):0.099323,10:0.302671):0.151130):0.057276):0.120821):0.137139,3:0.760229):0.229990,2:0.708337);
   tree rep.7510 = ((3:0.809097,((7:0.803227,(11:0.439468,(10:0.363141,(9:0.134048,8:0.389613):0.087898):0.073732):0.109862):0.245392,((4:0.272576,6:0.480658):0.100563,5:0.743344):0.214430):0.101486):0.239731,(1:0.617677,12:1.083546):0.248197,2:0.731643);
   tree rep.7520 = ((1:0.597407,12:1.065096):0.237717,(((5:0.727586,(6:0.486720,4:0.242071):0.084851):0.232507,(7:1.084403,(11:0.491378,((9:0.116089,8:0.333517):0.099323,10:0.302671):0.151130):0.057276):0.120821):0.137139,3:0.760229):0.229990,2:0.708337);
   tree rep.7530 = ((1:0.597407,12:1.011233):0.271627,(((5:0.727586,(6:0.486720,4:0.242071):0.084851):0.232507,(7:1.084403,(11:0.491378,((9:0.097741,8:0.333517):0.103513,10:0.327527):0.151130):0.057276):0.120821):0.137139,3:0.760229):0.229990,2:0.744502);
   tree rep.7540 = ((1:0.597407,12:1.011233):0.271627,(((5:0.727586,(6:0.486720,4:0.242071):0.084851):0.232507,(7:1.084403,(11:0.491378,((9:0.097741,8:0.333517):0.103513,10:0.327527):0.151130):0.057276):0.120821):0.137139,3:0.760229):0.229990,2:0.744502);
   tree rep.7550 = ((1:0.597407,12:1.011233):0.271627,(((5:0.727586,(6:0.486720,4:0.242071):0.084851):0.232507,(7:1.084403,(11:0.491378,((9:0.097741,8:0.336401):0.116958,10:0.340040):0.166190):0.056795):0.120821):0.137139,3:0.760229):0.229990,2:0.744502);
   tree rep.7560 = ((1:0.597407,12:1.011233):0.271627,(((5:0.727586,(6:0.486720,4:0.242071):0.084851):0.232507,(7:1.084403,(11:0.491378,((9:0.097741,8:0.336401):0.116958,10:0.340040):0.166190):0.056795):0.120821):0.137139,3:0.760229):0.229990,2:0.744502);
   tree rep.7570 = ((1:0.597407,12:1.011233):0.296400,(((5:0.727586,(6:0.486720,4:0.242071):0.084851):0.232507,(7:1.084403,(11:0.491378,((9:0.097741,8:0.336401):0.116958,10:0.341407):0.128702):0.043134):0.120821):0.156291,3:0.760229):0.244321,2:0.744502);
   tree rep.7580 = ((3:0.809097,((7:0.803227,(11:0.439468,(10:0.347932,(9:0.086755,8:0.405648):0.126352):0.102854):0.109862):0.245392,((4:0.272576,6:0.480658):0.100563,5:0.743344):0.214430):0.101486):0.239731,(1:0.617677,12:1.083546):0.248197,2:0.731643);
   tree rep.7590 = ((3:0.809097,((7:0.803227,(11:0.439468,(10:0.347932,(9:0.086755,8:0.405648):0.126352):0.102854):0.109862):0.245392,((4:0.272576,6:0.480658):0.100563,5:0.743344):0.214430):0.101486):0.239731,(1:0.617677,12:1.083546):0.248197,2:0.731643);
   tree rep.7600 = ((3:0.809097,((7:0.803227,(11:0.439468,(10:0.347932,(9:0.086755,8:0.405648):0.126352):0.102854):0.109862):0.245392,((4:0.272576,6:0.480658):0.100563,5:0.743344):0.214430):0.101486):0.239731,(1:0.617677,12:1.083546):0.248197,2:0.731643);
   tree rep.7610 = ((1:0.597407,12:1.011233):0.296400,(((5:0.708330,(6:0.486720,4:0.202022):0.131259):0.166820,(7:1.084403,(11:0.491378,((9:0.097741,8:0.336401):0.116958,10:0.341407):0.128702):0.043134):0.120821):0.252393,3:0.760229):0.244321,2:0.744502);
   tree rep.7620 = ((1:0.597407,12:1.011233):0.296400,(((5:0.708330,(6:0.486720,4:0.202022):0.131259):0.166820,(7:0.865061,(11:0.491378,((9:0.097741,8:0.336401):0.116958,10:0.341407):0.130264):0.031183):0.120821):0.252393,3:0.760229):0.244321,2:0.744502);
   tree rep.7630 = ((1:0.597407,12:1.016095):0.237839,(((5:0.708330,(6:0.486720,4:0.202022):0.131259):0.166820,(7:0.865061,(11:0.491378,((9:0.097741,8:0.307395):0.097997,10:0.341407):0.127909):0.031183):0.120821):0.252393,3:0.760229):0.244321,2:0.564023);
   tree rep.7640 = ((12:0.892322,1:0.497147):0.307289,((((11:0.436158,(10:0.292788,(8:0.283765,9:0.101120):0.143302):0.073550):0.135726,7:0.807704):0.167515,(5:0.803268,(4:0.182985,6:0.417950):0.077821):0.174324):0.159567,3:0.694532):0.265529,2:0.997308);
   tree rep.7650 = ((1:0.597407,12:1.016095):0.237909,(((5:0.708330,(6:0.486720,4:0.202022):0.117331):0.239610,(7:0.865061,(11:0.491378,((9:0.097741,8:0.307395):0.097997,10:0.341407):0.127909):0.031183):0.120821):0.251236,3:0.760229):0.232866,2:0.564023);
   tree rep.7660 = ((3:0.979457,(((((8:0.325842,9:0.114818):0.111185,10:0.316397):0.109480,7:0.865981):0.053043,11:0.554451):0.100450,((6:0.369095,4:0.297000):0.090415,5:0.627763):0.210791):0.159676):0.091578,(1:0.685133,12:1.051955):0.128673,2:0.678767);
   tree rep.7670 = ((1:0.597407,12:1.016095):0.237909,(((5:0.708330,(6:0.486720,4:0.202022):0.117331):0.161107,(7:0.865061,(11:0.491378,((9:0.097741,8:0.307395):0.097997,10:0.341407):0.127909):0.031413):0.200627):0.261898,3:0.760229):0.219504,2:0.564023);
   tree rep.7680 = ((3:0.979457,(((((8:0.325842,9:0.124564):0.136477,10:0.327398):0.109480,7:0.865981):0.053043,11:0.435953):0.245986,((6:0.369095,4:0.336877):0.060991,5:0.828351):0.219493):0.159676):0.091578,(1:0.685133,12:1.051955):0.128673,2:0.678767);
   tree rep.7690 = ((3:0.979457,(((((8:0.325842,9:0.124564):0.136477,10:0.327398):0.108635,7:0.865981):0.012760,11:0.473498):0.179926,((6:0.369095,4:0.336877):0.060991,5:0.828351):0.219493):0.261468):0.091578,(1:0.685133,12:1.051955):0.128673,2:0.678767);
   tree rep.7700 = ((3:0.979457,(((((8:0.325842,9:0.124564):0.136477,10:0.327398):0.108635,7:0.865981):0.012760,11:0.473498):0.179926,((6:0.512097,4:0.336877):0.053632,5:0.828351):0.204253):0.261468):0.091578,(1:0.685133,12:1.051955):0.128673,2:0.678767);
   tree rep.7710 = ((1:0.597407,12:1.196211):0.202432,(((5:0.527893,(6:0.488514,4:0.202022):0.093894):0.149405,(7:0.865061,(11:0.491378,((9:0.093369,8:0.307395):0.105791,10:0.341407):0.130145):0.031413):0.200627):0.318828,3:0.629055):0.219504,2:0.616813);
   tree rep.7720 = ((1:0.842873,12:1.398534):0.059304,(3:0.792683,((7:0.871675,(11:0.486452,(10:0.374233,(9:0.086755,8:0.405648):0.121595):0.075062):0.140835):0.144930,((4:0.310507,6:0.376646):0.070235,5:0.692273):0.214430):0.128791):0.208445,2:0.658077);
   tree rep.7730 = ((12:0.925354,1:0.708454):0.147162,((((11:0.475075,(10:0.320196,(8:0.283765,9:0.099888):0.114249):0.102924):0.135726,7:0.759973):0.155009,(5:0.798196,(4:0.191421,6:0.574408):0.078492):0.249123):0.184480,3:0.702129):0.230338,2:0.695295);
   tree rep.7740 = (1:0.842873,(12:1.398534,(3:0.769079,((7:0.871675,(11:0.486452,(10:0.374233,(9:0.086755,8:0.405648):0.121595):0.075062):0.140835):0.144930,((4:0.310507,6:0.376646):0.070235,5:0.692273):0.214430):0.128791):0.131516):0.089987,2:0.658077);
   tree rep.7750 = ((12:0.925354,1:0.708454):0.147162,((((11:0.497644,(10:0.347333,(8:0.283765,9:0.099888):0.114249):0.094778):0.140966,7:0.970138):0.155009,(5:0.798196,(4:0.191421,6:0.574408):0.078492):0.249123):0.184480,3:0.702129):0.230338,2:0.695295);
   tree rep.7760 = ((12:0.925354,1:0.708454):0.147162,((((11:0.497644,(10:0.347333,(8:0.283765,9:0.099888):0.114249):0.094778):0.140966,7:0.970138):0.155009,(5:0.798196,(4:0.191421,6:0.574408):0.078492):0.249123):0.184480,3:0.702129):0.230338,2:0.695295);
   tree rep.7770 = (1:0.842873,(12:1.398534,(3:0.769079,((7:0.871675,(11:0.486452,(10:0.374233,(9:0.086755,8:0.405648):0.121595):0.075062):0.140835):0.144930,((4:0.310507,6:0.385382):0.069627,5:0.704864):0.214430):0.128791):0.131516):0.089987,2:0.658077);
   tree rep.7780 = ((1:0.597407,12:1.209193):0.147970,(((5:0.527893,(6:0.350392,4:0.202022):0.124692):0.224519,(7:0.865061,(11:0.507806,((9:0.093369,8:0.307395):0.105791,10:0.341407):0.130145):0.109376):0.096797):0.318828,3:0.801765):0.182133,2:0.745479);
   tree rep.7790 = ((1:0.597407,12:1.209193):0.147970,(((5:0.527893,(6:0.350392,4:0.202022):0.124692):0.224519,(7:0.865061,(11:0.507806,((9:0.093369,8:0.307395):0.105791,10:0.341407):0.130145):0.109376):0.096797):0.318828,3:0.801765):0.182133,2:0.745479);
   tree rep.7800 = ((1:0.597407,12:1.209193):0.147970,(((5:0.527893,(6:0.350392,4:0.202022):0.124692):0.224519,(7:0.865061,(11:0.507806,((9:0.093369,8:0.307395):0.105791,10:0.341407):0.130145):0.109376):0.096797):0.318828,3:0.801765):0.182133,2:0.745479);
   tree rep.7810 = (1:0.842873,(12:1.398534,(3:0.769079,((((10:0.374233,(9:0.086755,8:0.405648):0.121595):0.075062,7:0.871675):0.091013,11:0.486452):0.150086,((4:0.310507,6:0.385382):0.069627,5:0.704864):0.197044):0.111334):0.194903):0.089987,2:0.658077);
   tree rep.7820 = (1:0.842873,(12:1.398534,(3:0.769079,((((10:0.374233,(9:0.086755,8:0.405648):0.121595):0.075062,7:0.871675):0.091013,11:0.486452):0.150086,((4:0.310507,6:0.385382):0.069627,5:0.704864):0.197044):0.111334):0.194903):0.089987,2:0.658077);
   tree rep.7830 = (1:0.812357,(12:0.928785,(3:0.756008,((7:0.792631,(((8:0.228416,9:0.109617):0.060938,10:0.340746):0.185719,11:0.539003):0.011291):0.120603,((6:0.374921,4:0.274028):0.068338,5:0.724558):0.215231):0.332978):0.214533):0.090446,2:0.806490);
   tree rep.7840 = ((1:0.842873,12:1.398534):0.116013,(3:0.769079,((((10:0.352154,(9:0.086755,8:0.294736):0.141193):0.075062,7:0.871675):0.059962,11:0.486452):0.178735,((4:0.310507,6:0.385382):0.069627,5:0.704864):0.197044):0.125805):0.174095,2:0.658077);
   tree rep.7850 = ((12:1.181432,1:0.608316):0.132394,((((11:0.605001,(10:0.402747,(8:0.283765,9:0.153234):0.117232):0.094778):0.108424,7:0.970138):0.141277,(5:0.755121,(4:0.191421,6:0.308575):0.082732):0.249123):0.136715,3:0.924606):0.122529,2:0.838443);
   tree rep.7860 = (1:0.812357,(12:0.928785,(3:0.878294,((7:0.792631,(((8:0.228416,9:0.109617):0.101800,10:0.340746):0.139262,11:0.539003):0.011034):0.120603,((6:0.374921,4:0.240255):0.089451,5:0.628586):0.220734):0.238537):0.214533):0.090446,2:0.806490);
   tree rep.7870 = (1:0.812357,(12:0.928785,(3:0.878294,((7:0.792631,(((8:0.228416,9:0.109617):0.101800,10:0.340746):0.139262,11:0.539003):0.011034):0.120603,((6:0.469416,4:0.240255):0.081838,5:0.761020):0.220734):0.238537):0.214533):0.090446,2:0.806490);
   tree rep.7880 = ((1:0.842873,12:1.398534):0.116013,(3:0.766937,((((10:0.352154,(9:0.109548,8:0.294736):0.100107):0.069039,7:0.871675):0.059962,11:0.486452):0.184216,((4:0.310507,6:0.385382):0.069627,5:0.704864):0.197044):0.138747):0.193633,2:0.551977);
   tree rep.7890 = ((12:1.050620,1:0.608316):0.117645,((((11:0.605001,(10:0.402747,(8:0.283765,9:0.161945):0.079157):0.134282):0.108424,7:0.970138):0.141277,(5:0.755121,(4:0.191421,6:0.369419):0.034734):0.257301):0.136715,3:0.924606):0.122529,2:0.853393);
   tree rep.7900 = ((1:0.597407,12:1.209193):0.199438,(((5:0.527893,3:0.832465):0.122106,(6:0.350392,4:0.311849):0.181484):0.114443,(7:0.933528,(11:0.413135,((9:0.093369,8:0.307395):0.088645,10:0.342239):0.145614):0.081689):0.229675):0.412066,2:0.745479);
   tree rep.7910 = ((1:0.597407,12:1.209193):0.199438,(((5:0.527893,3:0.832465):0.122106,(6:0.350392,4:0.311849):0.181484):0.114443,(7:0.933528,(11:0.413135,((9:0.093369,8:0.307395):0.088645,10:0.342239):0.145614):0.081689):0.229675):0.412066,2:0.745479);
   tree rep.7920 = ((1:0.597407,12:1.209193):0.199438,(((5:0.527893,3:0.765363):0.176901,(6:0.350392,4:0.279636):0.098133):0.094204,(7:0.933528,(11:0.413135,((9:0.093369,8:0.307395):0.088645,10:0.342239):0.145614):0.081689):0.229675):0.412066,2:0.745479);
   tree rep.7930 = ((1:0.597407,12:1.209193):0.199438,(((5:0.527893,3:0.765363):0.176901,(6:0.350392,4:0.279636):0.098133):0.094204,(7:0.933528,(11:0.413135,((9:0.093369,8:0.374756):0.102823,10:0.346277):0.119052):0.081689):0.229675):0.412066,2:0.745479);
   tree rep.7940 = ((1:0.705943,12:1.209193):0.159317,(((5:0.527893,3:0.765363):0.176901,(6:0.350392,4:0.279636):0.098133):0.098438,(7:0.933528,(11:0.413135,((9:0.093369,8:0.374756):0.102823,10:0.346277):0.119052):0.081689):0.229675):0.363200,2:0.798667);
   tree rep.7950 = ((1:0.705943,12:1.209193):0.159317,(((5:0.527893,3:0.765363):0.176901,(6:0.350392,4:0.279636):0.098133):0.098438,(7:0.963723,(11:0.532985,((9:0.093369,8:0.374756):0.102823,10:0.328657):0.128259):0.053444):0.229675):0.363200,2:0.798667);
   tree rep.7960 = ((1:0.705943,12:1.209193):0.159317,(((5:0.527893,3:0.765363):0.176901,(6:0.350392,4:0.279636):0.098133):0.098438,((((9:0.093369,8:0.374756):0.102823,10:0.328657):0.128259,7:0.876079):0.085517,11:0.532985):0.186882):0.379616,2:0.798667);
   tree rep.7970 = ((12:1.050620,1:0.712746):0.087995,(((11:0.555329,(7:0.890619,(10:0.311522,(8:0.283765,9:0.121127):0.117393):0.082586):0.059354):0.178097,(5:0.876568,(4:0.282577,6:0.369419):0.023460):0.206367):0.186923,3:0.648136):0.207314,2:0.901223);
   tree rep.7980 = ((12:1.050620,1:0.712746):0.087995,(((11:0.555329,(7:0.890619,(10:0.311522,(8:0.283765,9:0.121127):0.117393):0.082586):0.059354):0.178097,(5:0.876568,(4:0.282577,6:0.369419):0.023460):0.206367):0.186923,3:0.648136):0.207314,2:0.901223);
   tree rep.7990 = ((12:1.050620,1:0.712746):0.087995,(((11:0.555329,(7:0.890619,(10:0.311522,(8:0.283765,9:0.121127):0.117393):0.082586):0.059354):0.178097,(5:0.876568,(4:0.282577,6:0.369419):0.023460):0.206367):0.186923,3:0.648136):0.207314,2:0.901223);
   tree rep.8000 = ((12:1.050620,1:0.712746):0.087995,(((11:0.555329,(7:0.890619,(10:0.263052,(8:0.283765,9:0.121127):0.117393):0.103885):0.039687):0.178097,(5:0.876568,(4:0.282577,6:0.369419):0.023460):0.206367):0.186923,3:0.648136):0.207314,2:0.901223);
   tree rep.8010 = ((12:1.050620,1:0.712746):0.087995,(((11:0.555329,(7:0.890619,(10:0.288530,(8:0.283765,9:0.162305):0.099317):0.103885):0.039687):0.178097,(5:0.876568,(4:0.282577,6:0.369419):0.023460):0.220114):0.126730,3:0.648136):0.293769,2:0.901223);
   tree rep.8020 = ((12:1.050620,1:0.712746):0.087995,(((11:0.555329,(7:0.890619,(10:0.288530,(8:0.283765,9:0.162305):0.099317):0.103885):0.039687):0.174003,(5:0.876568,(4:0.282577,6:0.369419):0.091044):0.146929):0.126730,3:0.648136):0.293769,2:0.901223);
   tree rep.8030 = ((1:0.705943,12:1.209193):0.153433,(((5:0.527893,3:0.614722):0.198545,(6:0.351066,4:0.279636):0.118972):0.081424,((((9:0.086867,8:0.391584):0.067278,10:0.405150):0.112416,7:0.877282):0.053506,11:0.401044):0.201761):0.371579,2:0.798667);
   tree rep.8040 = ((1:0.705943,12:1.209193):0.153433,(((5:0.527893,3:0.614722):0.198545,(6:0.351066,4:0.279636):0.118972):0.081424,((((9:0.086867,8:0.391584):0.067278,10:0.405150):0.112416,7:0.877282):0.053506,11:0.401044):0.201761):0.371579,2:0.798667);
   tree rep.8050 = ((12:0.984642,1:0.712746):0.126080,(((11:0.555329,(7:0.890619,(10:0.286723,(8:0.248496,9:0.162305):0.102149):0.103885):0.039687):0.174003,(5:0.827264,(4:0.282577,6:0.369419):0.091044):0.140652):0.158401,3:0.648136):0.293769,2:0.938972);
   tree rep.8060 = ((12:0.984642,1:0.712746):0.126080,(((11:0.555329,(7:0.890619,(10:0.286723,(8:0.248496,9:0.162305):0.102149):0.103885):0.039687):0.187173,(5:0.827264,(4:0.282577,6:0.369419):0.113085):0.136148):0.158401,3:0.648136):0.293769,2:0.938972);
   tree rep.8070 = ((1:0.705943,12:0.974618):0.143993,(((5:0.548697,3:0.614722):0.220003,(6:0.351066,4:0.279636):0.125893):0.081424,((((9:0.086867,8:0.391584):0.067278,10:0.405150):0.112416,7:0.877282):0.053506,11:0.401044):0.205873):0.415790,2:0.798667);
   tree rep.8080 = ((1:0.705943,12:0.974618):0.143993,(((5:0.548697,3:0.614722):0.220003,(6:0.351066,4:0.279636):0.125893):0.081424,((((9:0.086867,8:0.391584):0.067278,10:0.405150):0.112416,7:0.877282):0.053506,11:0.401044):0.205873):0.415790,2:0.798667);
   tree rep.8090 = ((1:0.705943,12:0.974618):0.143993,(((5:0.548697,3:0.614722):0.220003,(6:0.351066,4:0.283483):0.107335):0.102834,((((9:0.086867,8:0.391584):0.067278,10:0.405150):0.112416,7:0.877282):0.053506,11:0.401044):0.205873):0.415790,2:0.798667);
   tree rep.8100 = ((1:0.705943,12:0.974618):0.143993,(((5:0.548697,3:0.614722):0.220003,(6:0.351066,4:0.283483):0.107335):0.119787,((((9:0.086867,8:0.391584):0.067278,10:0.405150):0.112416,7:0.877282):0.053506,11:0.537648):0.228991):0.415790,2:0.798667);
   tree rep.8110 = (1:0.790794,(12:1.143770,(3:0.679350,(((4:0.269271,6:0.470634):0.033609,5:0.736702):0.243457,((7:0.819520,11:0.551260):0.007829,(10:0.387301,(9:0.099706,8:0.311724):0.131545):0.084601):0.200993):0.173676):0.244339):0.242044,2:0.551977);
   tree rep.8120 = ((12:0.935076,(3:0.819509,((7:0.793487,(((8:0.211796,9:0.109617):0.112391,10:0.340746):0.056450,11:0.483863):0.103109):0.224828,(6:0.363427,(4:0.290291,5:0.733943):0.034396):0.206166):0.087375):0.177953):0.142067,1:0.902490,2:0.837495);
   tree rep.8130 = (1:0.790794,(12:1.143770,(3:0.679350,(((4:0.269271,6:0.470634):0.033609,5:0.752141):0.228091,((7:0.863917,(10:0.295537,(9:0.099706,8:0.311724):0.131545):0.102380):0.011942,11:0.551260):0.234939):0.173676):0.244339):0.242044,2:0.551977);
   tree rep.8140 = (1:0.790794,(12:1.143770,(3:0.779128,(((4:0.269271,6:0.470634):0.033609,5:0.752141):0.228091,((7:0.863917,(10:0.295537,(9:0.099706,8:0.311724):0.131545):0.102380):0.011942,11:0.551260):0.234939):0.173676):0.194537):0.255140,2:0.551977);
   tree rep.8150 = ((12:1.249737,1:0.567413):0.155382,(((11:0.413491,(7:0.994543,(10:0.294884,(8:0.248496,9:0.101876):0.105053):0.113451):0.109493):0.127698,(5:0.827264,(4:0.273796,6:0.369419):0.120701):0.127665):0.220981,3:0.554782):0.249493,2:0.880719);
   tree rep.8160 = ((1:0.705943,12:0.974618):0.143993,(((5:0.635284,3:0.614722):0.184328,(6:0.427339,4:0.283483):0.100895):0.067464,((((9:0.086867,8:0.391584):0.057322,10:0.405150):0.116355,7:0.877282):0.058993,11:0.537761):0.211150):0.387801,2:0.798667);
   tree rep.8170 = (1:0.790794,(12:1.143770,(3:0.779128,(((4:0.301706,6:0.470634):0.021480,5:0.752141):0.253347,((7:0.863917,(10:0.295537,(9:0.099706,8:0.311724):0.131545):0.102380):0.110596,11:0.551260):0.114473):0.173676):0.194537):0.255140,2:0.551977);
   tree rep.8180 = ((1:0.705943,12:0.974618):0.143993,(((5:0.635284,3:0.614722):0.110552,(6:0.427339,4:0.275289):0.166426):0.067464,((((9:0.086867,8:0.391584):0.057322,10:0.293403):0.120658,7:0.877282):0.051966,11:0.537761):0.211150):0.387801,2:0.798667);
   tree rep.8190 = (1:0.790794,(12:1.143770,(3:0.779128,(((4:0.301706,6:0.470634):0.050129,5:0.752141):0.320896,(7:0.863917,((10:0.295537,(9:0.099706,8:0.311724):0.131545):0.102380,11:0.551260):0.080733):0.093297):0.077444):0.265769):0.238575,2:0.551977);
   tree rep.8200 = (1:0.790794,(12:1.143770,(3:0.832682,(((4:0.301706,6:0.470634):0.050129,5:0.752141):0.251518,(7:0.863917,((10:0.295537,(9:0.099706,8:0.277144):0.100721):0.128648,11:0.551260):0.080733):0.093297):0.120365):0.265769):0.238575,2:0.551977);
   tree rep.8210 = ((1:0.705943,12:0.974618):0.143993,(((5:0.635284,3:0.584947):0.195938,(6:0.427339,4:0.275289):0.166426):0.072636,((((9:0.086867,8:0.391584):0.057322,10:0.293403):0.093577,7:0.983809):0.096851,11:0.521495):0.227416):0.387801,2:0.798667);
   tree rep.8220 = ((12:0.991690,1:0.674690):0.388437,(((11:0.467961,(7:0.994543,(10:0.294884,(8:0.248496,9:0.104583):0.074972):0.110622):0.105322):0.122945,(5:0.603910,(4:0.305978,6:0.369419):0.051259):0.189521):0.220981,3:0.554782):0.201076,2:0.721785);
   tree rep.8230 = ((1:0.669857,12:0.974618):0.124214,(((5:0.635284,3:0.584947):0.195938,(6:0.427339,4:0.275289):0.166426):0.072636,((((9:0.086867,8:0.391584):0.057322,10:0.293403):0.093577,7:0.943527):0.097467,11:0.521495):0.219069):0.387801,2:1.033366);
   tree rep.8240 = ((1:0.669857,12:0.974618):0.124214,(((5:0.635284,3:0.584947):0.195938,(6:0.427339,4:0.275289):0.166426):0.072636,((((9:0.086867,8:0.391584):0.057322,10:0.293403):0.078091,7:0.943527):0.114625,11:0.521495):0.220986):0.387801,2:1.033366);
   tree rep.8250 = (12:1.055502,(1:0.790794,(3:0.832682,(((4:0.301706,6:0.483439):0.049873,5:0.697841):0.251518,(7:0.863917,((10:0.389037,(9:0.139602,8:0.300510):0.078259):0.155460,11:0.521504):0.080733):0.093297):0.120365):0.185465):0.059409,2:0.949865);
   tree rep.8260 = (12:1.055502,(1:0.790794,(3:0.832682,(((4:0.301706,6:0.483439):0.049873,5:0.697841):0.251518,(7:0.863917,((10:0.389037,(9:0.139602,8:0.300510):0.078259):0.155460,11:0.521504):0.080733):0.093297):0.120365):0.185465):0.059409,2:0.949865);
   tree rep.8270 = ((12:0.991690,1:0.674690):0.388437,(((((10:0.294884,(8:0.295358,9:0.104583):0.067699):0.124502,11:0.467961):0.087820,7:0.994543):0.112113,(5:0.603910,(4:0.305978,6:0.369419):0.062890):0.237098):0.232681,3:0.748608):0.314279,2:0.678077);
   tree rep.8280 = ((12:0.991690,1:0.674690):0.388437,(((((10:0.294884,(8:0.295358,9:0.104583):0.067699):0.124502,11:0.467961):0.087820,7:0.994543):0.112113,(5:0.603910,(4:0.305978,6:0.369419):0.062890):0.237098):0.232681,3:0.748608):0.314279,2:0.678077);
   tree rep.8290 = ((12:0.991690,1:0.674690):0.388437,(((((10:0.294884,(8:0.295358,9:0.104583):0.067699):0.124502,11:0.467961):0.087820,7:0.994543):0.112113,(5:0.603910,(4:0.305978,6:0.369419):0.062890):0.202346):0.240659,3:0.748608):0.296368,2:0.678077);
   tree rep.8300 = ((12:0.991690,1:0.674690):0.388437,(((((10:0.294884,(8:0.295358,9:0.107046):0.083333):0.094417,11:0.467961):0.087820,7:0.880463):0.141299,(5:0.715688,(4:0.305978,6:0.378637):0.046475):0.202346):0.222197,3:0.748608):0.296368,2:0.678077);
   tree rep.8310 = (((((6:0.366956,4:0.325875):0.064316,5:0.876230):0.082578,3:0.900734):0.105206,(7:0.793487,(11:0.562019,((8:0.347397,9:0.109617):0.099571,10:0.294550):0.082345):0.092103):0.159854):0.239877,(12:1.146533,1:0.736986):0.308349,2:0.677155);
   tree rep.8320 = ((12:0.991690,1:0.674690):0.388437,(((((10:0.294884,(8:0.295358,9:0.107046):0.083333):0.094417,11:0.467961):0.087820,7:0.880463):0.141299,(5:0.715688,(4:0.305978,6:0.378637):0.046475):0.202346):0.222197,3:0.748608):0.296368,2:0.678077);
   tree rep.8330 = ((12:0.991690,1:0.674690):0.388437,(((((10:0.294884,(8:0.295358,9:0.107046):0.083333):0.094417,11:0.467961):0.087820,7:0.880463):0.141299,(5:0.715688,(4:0.305978,6:0.378637):0.046475):0.202346):0.222197,3:0.748608):0.296368,2:0.678077);
   tree rep.8340 = ((12:0.991690,1:0.674690):0.388437,(((((10:0.294884,(8:0.295358,9:0.107046):0.083333):0.094417,11:0.467961):0.087820,7:0.880463):0.141299,(5:0.715688,(4:0.305978,6:0.378637):0.046475):0.202346):0.222197,3:0.748608):0.296368,2:0.678077);
   tree rep.8350 = ((12:0.677605,1:0.674690):0.268937,(((((10:0.294884,(8:0.295358,9:0.107046):0.083333):0.094417,11:0.467961):0.087820,7:0.880463):0.094998,(5:0.715688,(4:0.305978,6:0.378637):0.046475):0.202346):0.331883,3:0.822582):0.296368,2:0.758046);
   tree rep.8360 = (((((6:0.366956,4:0.325875):0.069487,5:0.698212):0.106605,3:0.814660):0.070902,(7:0.793487,(11:0.562019,((8:0.347397,9:0.109617):0.099571,10:0.294550):0.082345):0.092103):0.159854):0.271989,(12:0.973486,1:0.736986):0.197105,2:0.586012);
   tree rep.8370 = ((1:0.669857,12:1.134123):0.125995,(((5:0.635284,3:0.584947):0.195938,(6:0.402563,4:0.275289):0.117399):0.180717,(7:1.077867,(((9:0.089556,8:0.275969):0.128631,10:0.388854):0.099352,11:0.521495):0.077992):0.144604):0.392678,2:0.589113);
   tree rep.8380 = (((((6:0.366956,4:0.325875):0.069487,5:0.698212):0.106605,3:0.814660):0.070902,(7:0.793487,(11:0.562019,((8:0.347397,9:0.109617):0.099571,10:0.294550):0.082345):0.092103):0.159854):0.271989,(12:0.973486,1:0.736986):0.197105,2:0.586012);
   tree rep.8390 = (((7:1.010070,(11:0.562019,((8:0.347397,9:0.109617):0.099571,10:0.294550):0.082345):0.092103):0.165329,(3:0.814660,((6:0.366956,4:0.325875):0.069487,5:0.698212):0.106605):0.064011):0.337597,(12:0.973486,1:0.736986):0.191663,2:0.586012);
   tree rep.8400 = (((7:1.010070,(11:0.562019,((8:0.347397,9:0.109617):0.099571,10:0.294550):0.082345):0.092103):0.079775,(3:0.814660,((6:0.366956,4:0.325875):0.069487,5:0.698212):0.105184):0.146507):0.337597,(12:0.973486,1:0.736986):0.191663,2:0.586012);
   tree rep.8410 = ((12:0.677605,1:0.674690):0.270495,(((((10:0.294884,(8:0.295358,9:0.107046):0.083333):0.094417,11:0.509586):0.052670,7:0.913089):0.172995,((6:0.378637,5:0.715688):0.041148,4:0.305978):0.221415):0.229856,3:0.876295):0.418363,2:0.693827);
   tree rep.8420 = ((1:0.638746,12:1.041011):0.436348,(((5:0.635284,3:0.599704):0.212562,(6:0.402563,4:0.275289):0.117399):0.187979,(7:1.077867,(((9:0.121136,8:0.327357):0.099728,10:0.388854):0.104661,11:0.521495):0.077992):0.144604):0.235372,2:0.716727);
   tree rep.8430 = (((7:0.936159,(11:0.533603,((8:0.347397,9:0.109617):0.099571,10:0.294550):0.082345):0.129635):0.169096,(3:0.814660,((6:0.366956,4:0.325875):0.069487,5:0.698212):0.105184):0.061299):0.337597,(12:0.973486,1:0.736986):0.191663,2:0.586012);
   tree rep.8440 = (((7:0.940796,(11:0.533603,((8:0.347397,9:0.109617):0.099571,10:0.294550):0.082345):0.129635):0.081097,(3:0.814660,((6:0.366956,4:0.325875):0.069487,5:0.698212):0.105184):0.061299):0.312134,(12:1.072987,1:0.736986):0.196364,2:0.645716);
   tree rep.8450 = (((7:0.940796,(11:0.533603,((8:0.347397,9:0.109617):0.099571,10:0.294550):0.082345):0.129635):0.081097,(3:0.814660,((6:0.366956,4:0.325875):0.069487,5:0.698212):0.105184):0.061299):0.312134,(12:1.072987,1:0.736986):0.196364,2:0.645716);
   tree rep.8460 = ((12:0.720314,1:0.674690):0.210041,(((11:0.509586,((10:0.319156,(8:0.295358,9:0.107046):0.083333):0.118606,7:0.913089):0.043190):0.172995,(5:0.715688,(4:0.305978,6:0.378637):0.061206):0.154138):0.279194,3:1.120587):0.179515,2:0.650940);
   tree rep.8470 = (((7:0.940796,(11:0.533603,((8:0.347397,9:0.109617):0.099571,10:0.424041):0.083324):0.140558):0.081097,(3:0.814660,((6:0.366956,4:0.325875):0.069487,5:0.698212):0.105184):0.061299):0.312134,(12:1.072987,1:0.736986):0.196364,2:0.645716);
   tree rep.8480 = ((12:0.720314,1:0.674690):0.210041,(((11:0.509586,((10:0.319156,(8:0.295358,9:0.139920):0.126545):0.162579,7:0.913089):0.043190):0.172995,(5:0.715688,(4:0.305978,6:0.378637):0.061206):0.154138):0.279194,3:1.120587):0.179515,2:0.650940);
   tree rep.8490 = ((12:1.055502,1:0.836708):0.092131,(((((10:0.325973,(9:0.108327,8:0.389167):0.101132):0.104304,7:0.839357):0.068117,11:0.528454):0.102706,((4:0.205266,6:0.420659):0.166056,5:0.738412):0.184990):0.040307,3:0.804051):0.482080,2:0.715903);
   tree rep.8500 = ((1:0.638746,12:1.025549):0.256763,(((5:0.635284,3:0.599704):0.212562,(6:0.402563,4:0.275289):0.117399):0.133846,((7:1.077867,((9:0.121136,8:0.327357):0.099728,10:0.388854):0.191053):0.010192,11:0.521495):0.141061):0.323481,2:0.795097);
   tree rep.8510 = ((12:1.174177,1:0.836708):0.100362,(((((10:0.325973,(9:0.108327,8:0.389167):0.101132):0.104304,7:0.839357):0.068117,11:0.528454):0.102706,((4:0.205266,6:0.420659):0.166056,5:0.738412):0.184990):0.040015,3:0.804051):0.422096,2:0.746544);
   tree rep.8520 = ((1:0.638746,12:1.025549):0.256763,(((5:0.635284,3:0.599704):0.212562,(6:0.402563,4:0.275289):0.117399):0.133846,(7:1.077867,(((9:0.101604,8:0.327357):0.128160,10:0.357433):0.129077,11:0.521495):0.054273):0.149879):0.323481,2:0.795097);
   tree rep.8530 = ((12:1.174177,1:0.836708):0.100362,(((((10:0.325973,(9:0.108327,8:0.389167):0.101132):0.104304,7:0.839357):0.068117,11:0.528454):0.102706,((4:0.205266,6:0.420659):0.166056,5:0.738412):0.184990):0.040015,3:0.907374):0.267551,2:0.776375);
   tree rep.8540 = ((1:0.638746,12:1.025549):0.256763,(((5:0.635284,3:0.599704):0.212562,(6:0.402563,4:0.275289):0.117399):0.133846,(7:0.770443,(((9:0.101604,8:0.343305):0.080563,10:0.295577):0.136546,11:0.513127):0.034513):0.149879):0.323481,2:0.795097);
   tree rep.8550 = ((12:1.149805,1:0.718645):0.137240,(((((10:0.302173,(9:0.108327,8:0.308380):0.085940):0.104304,7:0.839357):0.068117,11:0.528454):0.104160,((4:0.205266,6:0.420659):0.166056,5:0.738412):0.184990):0.045280,3:0.907374):0.266639,2:0.723948);
   tree rep.8560 = ((1:0.638746,12:1.025549):0.256763,(((5:0.635284,3:0.599704):0.212562,(6:0.402563,4:0.275289):0.117399):0.133846,(7:0.770443,(((9:0.141622,8:0.343305):0.113237,10:0.286146):0.136546,11:0.513127):0.034513):0.149879):0.323481,2:0.795097);
   tree rep.8570 = ((12:0.720314,1:0.682109):0.136744,(3:1.120587,(((11:0.509586,(10:0.316615,(8:0.295358,9:0.104181):0.084276):0.147889):0.080679,7:0.913089):0.100207,((6:0.375165,5:0.713618):0.093833,4:0.231353):0.247749):0.081148):0.426729,2:0.807678);
   tree rep.8580 = ((12:1.149805,1:0.718645):0.137240,(((4:0.205266,6:0.420659):0.114087,5:0.738412):0.214890,(3:0.863906,(((10:0.302173,(9:0.108327,8:0.308380):0.085940):0.104304,7:0.808813):0.097066,11:0.528454):0.126527):0.049506):0.393979,2:0.898314);
   tree rep.8590 = ((12:1.149805,1:0.718645):0.137240,(((4:0.205266,6:0.420659):0.114087,5:0.738412):0.214890,(3:0.863906,(((10:0.375416,(9:0.108327,8:0.308380):0.085940):0.065532,7:0.808813):0.105298,11:0.528454):0.126527):0.049506):0.393979,2:0.898314);
   tree rep.8600 = ((12:1.149805,1:0.718645):0.137240,(((4:0.205266,6:0.420659):0.114087,5:0.738412):0.214890,(3:0.863906,(((10:0.375416,(9:0.108327,8:0.308380):0.085940):0.065532,7:0.808813):0.105298,11:0.528454):0.126527):0.049506):0.393979,2:0.898314);
   tree rep.8610 = ((12:1.149805,1:0.718645):0.137240,(((4:0.205266,6:0.420659):0.114087,5:0.677863):0.228235,(3:0.863906,(((10:0.375416,(9:0.108327,8:0.308380):0.085940):0.065532,7:0.808813):0.105298,11:0.528454):0.126527):0.014481):0.393979,2:0.898314);
   tree rep.8620 = ((3:0.750596,((7:0.940796,(11:0.522438,((8:0.388406,9:0.126625):0.115908,10:0.318019):0.144480):0.042486):0.109020,((6:0.472298,4:0.325875):0.084193,5:0.698212):0.197204):0.091855):0.178337,(12:1.097336,1:0.654844):0.264602,2:0.711783);
   tree rep.8630 = ((12:1.149805,1:0.695982):0.192203,(((4:0.205266,6:0.420659):0.114087,5:0.677863):0.228235,(3:0.810352,(7:0.808813,(11:0.528454,(10:0.375416,(9:0.108327,8:0.308380):0.085940):0.065532):0.120908):0.084315):0.014481):0.322265,2:0.898314);
   tree rep.8640 = ((3:0.879140,((7:0.940796,(11:0.522438,((8:0.388406,9:0.126625):0.115908,10:0.318019):0.144480):0.042486):0.109020,((6:0.472298,4:0.325875):0.084193,5:0.698212):0.197204):0.143367):0.257228,(12:1.097336,1:0.654844):0.285105,2:0.664291);
   tree rep.8650 = ((3:0.879140,((7:0.940796,(11:0.522438,((8:0.388406,9:0.126625):0.115908,10:0.318019):0.144480):0.042486):0.109020,((6:0.472298,4:0.325875):0.084193,5:0.698212):0.197204):0.143367):0.257228,(12:1.097336,1:0.654844):0.285105,2:0.664291);
   tree rep.8660 = ((3:0.879140,((7:0.940796,(11:0.522438,((8:0.388406,9:0.120480):0.136479,10:0.336934):0.156261):0.056254):0.107606,((6:0.472298,4:0.325875):0.084193,5:0.698212):0.197204):0.143367):0.257228,(12:1.097336,1:0.654844):0.285105,2:0.664291);
   tree rep.8670 = ((12:1.149805,1:0.695982):0.192203,(((4:0.205266,6:0.420659):0.075351,5:0.677863):0.249096,(3:0.810352,(7:0.866637,(11:0.528454,(10:0.375416,(9:0.108327,8:0.308380):0.085940):0.136226):0.039353):0.099007):0.014504):0.305437,2:0.898314);
   tree rep.8680 = ((12:1.149805,1:0.695982):0.192203,((((4:0.205266,6:0.420659):0.075351,5:0.677863):0.249096,(7:0.866637,(11:0.528454,(10:0.375416,(9:0.108327,8:0.308380):0.085940):0.136226):0.037305):0.067294):0.015854,3:0.810352):0.305437,2:0.898314);
   tree rep.8690 = ((3:0.879140,((7:0.933008,(11:0.522438,((8:0.388406,9:0.120480):0.136479,10:0.336934):0.156261):0.056254):0.040505,((6:0.472298,4:0.325875):0.084193,5:0.698212):0.197204):0.133126):0.257228,(12:1.097336,1:0.654844):0.285105,2:0.664291);
   tree rep.8700 = (1:0.638746,(12:0.961309,(((5:0.635284,3:0.756795):0.181017,(6:0.398888,4:0.275289):0.140266):0.107640,((11:0.491873,((9:0.141622,8:0.343305):0.087956,10:0.286146):0.126379):0.044010,7:1.033369):0.132553):0.418028):0.021341,2:0.733427);
   tree rep.8710 = ((12:1.149805,1:0.695982):0.192203,((7:0.866637,(11:0.528454,(10:0.375416,(9:0.108327,8:0.308380):0.085940):0.136226):0.037305):0.067294,(((4:0.205266,6:0.406845):0.079605,5:0.787049):0.279236,3:0.810352):0.008958):0.288173,2:0.898314);
   tree rep.8720 = ((12:1.149805,1:0.695982):0.192203,(((7:0.866637,(11:0.528454,(10:0.344721,(9:0.160542,8:0.308380):0.080450):0.136226):0.037305):0.071690,3:0.810352):0.111539,((4:0.205266,6:0.439357):0.055839,5:0.898795):0.150992):0.288173,2:0.898314);
   tree rep.8730 = (1:0.638746,(12:1.003297,(((5:0.746466,(6:0.413536,4:0.275289):0.118261):0.146489,3:0.756795):0.109457,((11:0.491873,((9:0.159279,8:0.343305):0.072878,10:0.394723):0.126379):0.044010,7:1.033369):0.182229):0.392400):0.021341,2:0.733427);
   tree rep.8740 = (1:0.638746,(12:1.003297,(((5:0.746466,(6:0.413536,4:0.275289):0.118261):0.146489,3:0.756795):0.109457,((11:0.491873,((9:0.159279,8:0.343305):0.072878,10:0.394723):0.126379):0.044010,7:1.033369):0.182229):0.392400):0.021341,2:0.733427);
   tree rep.8750 = (((7:0.901573,(11:0.522438,((8:0.388406,9:0.120480):0.136479,10:0.336934):0.099836):0.054379):0.040505,(3:0.879140,((6:0.453379,4:0.325875):0.087803,5:0.563056):0.136213):0.057938):0.384312,(12:1.097336,1:0.654844):0.285105,2:0.664291);
   tree rep.8760 = (((7:0.901573,(11:0.522438,((8:0.388406,9:0.120480):0.136479,10:0.336934):0.099836):0.054379):0.040505,(3:0.879140,((6:0.453379,4:0.325875):0.087803,5:0.563056):0.136213):0.057938):0.384312,(12:1.097336,1:0.654844):0.285105,2:0.664291);
   tree rep.8770 = (((((6:0.453379,4:0.247544):0.127119,5:0.847351):0.154821,(7:0.901573,(11:0.522438,((8:0.388406,9:0.120480):0.136479,10:0.336934):0.099836):0.054379):0.040505):0.078515,3:0.736081):0.288038,(12:1.097336,1:0.654844):0.285105,2:0.732268);
   tree rep.8780 = ((12:1.149805,1:0.695982):0.192203,(3:1.015901,(((4:0.205266,6:0.439357):0.055839,5:0.931672):0.194199,(7:0.866637,(11:0.528454,(10:0.304044,(9:0.160542,8:0.328418):0.148754):0.136226):0.037305):0.071690):0.093663):0.263168,2:0.709967);
   tree rep.8790 = ((12:1.149805,1:0.695982):0.192203,(3:1.015901,(((4:0.205266,6:0.439357):0.055839,5:0.931672):0.194199,(7:0.855668,(11:0.570203,(10:0.357329,(9:0.160542,8:0.328418):0.148754):0.118425):0.054023):0.071690):0.060411):0.344328,2:0.747940);
   tree rep.8800 = (((7:0.901573,(11:0.522438,((8:0.388406,9:0.119450):0.092629,10:0.336934):0.124055):0.054379):0.040505,(3:0.736081,((6:0.453379,4:0.247544):0.127119,5:0.847351):0.154821):0.077514):0.232345,(12:1.097336,1:0.654844):0.285105,2:1.038645);
   tree rep.8810 = (((7:1.155028,(11:0.522438,((8:0.388406,9:0.119450):0.098484,10:0.336934):0.127105):0.035393):0.068347,(3:0.736081,((6:0.453379,4:0.247544):0.127119,5:0.847351):0.153088):0.096499):0.300439,(12:1.097336,1:0.621300):0.241894,2:0.995811);
   tree rep.8820 = ((12:1.149805,1:0.695982):0.192203,(((4:0.205266,6:0.362080):0.068392,5:0.745086):0.194199,(3:1.015901,(7:0.923035,(11:0.485711,(10:0.259817,(9:0.121407,8:0.328418):0.129408):0.118425):0.085478):0.138333):0.114805):0.245765,2:0.747940);
   tree rep.8830 = ((12:1.149805,1:0.695982):0.192203,(((4:0.205266,6:0.362080):0.068392,5:0.745086):0.194199,(3:1.015901,(7:0.923035,(11:0.485711,(10:0.259817,(9:0.121407,8:0.328418):0.129408):0.118425):0.085478):0.138333):0.114805):0.245765,2:0.747940);
   tree rep.8840 = ((12:1.149805,1:0.695982):0.192203,(((4:0.205266,6:0.362080):0.068392,5:0.745086):0.194199,(3:1.015901,((7:0.923035,(10:0.345778,(9:0.121407,8:0.328418):0.129408):0.167926):0.063606,11:0.485711):0.138333):0.114805):0.245765,2:0.747940);
   tree rep.8850 = (((7:1.155028,(11:0.522438,((8:0.388406,9:0.119450):0.098484,10:0.336934):0.127105):0.035393):0.068347,(3:0.736081,((6:0.453379,4:0.247544):0.127119,5:0.847351):0.153088):0.096499):0.300439,(12:1.097336,1:0.621300):0.241894,2:0.995811);
   tree rep.8860 = (((7:1.155028,(11:0.522438,((8:0.388406,9:0.119450):0.098484,10:0.336934):0.127105):0.035393):0.068347,(3:0.736081,((6:0.453379,4:0.247544):0.127119,5:0.847351):0.153088):0.096499):0.300439,(12:1.097336,1:0.621300):0.241894,2:0.995811);
   tree rep.8870 = ((12:1.149805,1:0.695982):0.187926,((((4:0.205266,6:0.362080):0.195807,5:0.745086):0.087147,3:0.989503):0.065115,(7:0.923035,((10:0.345778,(9:0.121407,8:0.328418):0.129408):0.135125,11:0.485711):0.017644):0.183711):0.379503,2:0.747940);
   tree rep.8880 = ((12:1.149805,1:0.695982):0.187926,((((4:0.205266,6:0.362080):0.195807,5:0.745086):0.087147,3:0.989503):0.065115,(7:0.923035,((10:0.345778,(9:0.121407,8:0.328418):0.129408):0.135125,11:0.485711):0.017644):0.183711):0.379503,2:0.747940);
   tree rep.8890 = ((12:1.149805,1:0.695982):0.187926,((((4:0.205266,6:0.573497):0.137770,5:0.773632):0.087147,3:0.989503):0.065115,(7:0.923035,((10:0.345778,(9:0.121407,8:0.328418):0.129408):0.135125,11:0.485711):0.017644):0.183711):0.379503,2:0.747940);
   tree rep.8900 = ((12:0.932782,1:0.698202):0.255480,((((4:0.267192,6:0.573497):0.160029,5:0.690796):0.087147,3:0.989503):0.065115,(7:0.923035,((10:0.345778,(9:0.121407,8:0.328418):0.129408):0.135125,11:0.485711):0.017644):0.183711):0.315327,2:0.939100);
   tree rep.8910 = ((12:0.932782,1:0.698202):0.255480,((((4:0.267192,6:0.573497):0.160029,5:0.675554):0.094016,3:0.971102):0.065115,(7:0.923035,((10:0.345778,(9:0.121407,8:0.328418):0.129408):0.135125,11:0.485711):0.017644):0.183711):0.315327,2:0.939100);
   tree rep.8920 = ((12:1.076036,1:0.401029):0.260928,((3:1.120587,(5:0.654731,(4:0.252620,6:0.497887):0.112424):0.273590):0.025200,((10:0.425618,(8:0.292387,9:0.129784):0.140699):0.095041,(11:0.438806,7:0.970868):0.017009):0.150102):0.298196,2:0.823742);
   tree rep.8930 = ((12:0.932782,1:0.765782):0.152428,((((4:0.267192,6:0.573497):0.160029,5:0.675554):0.094016,3:0.971102):0.065115,(7:0.923035,((10:0.311966,(9:0.094392,8:0.328418):0.103513):0.134036,11:0.485711):0.017644):0.186262):0.399467,2:0.810695);
   tree rep.8940 = ((12:0.932782,1:0.765782):0.152428,((((4:0.267192,6:0.573497):0.160029,5:0.675554):0.094016,3:0.971102):0.062509,(7:0.923035,((10:0.311966,(9:0.094392,8:0.328418):0.103513):0.134036,11:0.485711):0.021092):0.174654):0.399467,2:0.810695);
   tree rep.8950 = (((((6:0.485234,4:0.247544):0.139258,5:0.691332):0.153088,3:0.736081):0.098622,(7:1.155028,(11:0.522438,((8:0.388406,9:0.131974):0.082017,10:0.303326):0.135171):0.020605):0.068178):0.323221,(12:0.809625,1:0.621300):0.355138,2:0.739263);
   tree rep.8960 = ((12:1.076036,1:0.401029):0.484214,(3:1.120587,((5:0.654731,(4:0.252620,6:0.497887):0.112424):0.188642,(11:0.438806,((10:0.410427,(8:0.292387,9:0.136200):0.105262):0.129003,7:0.970868):0.022237):0.210940):0.172013):0.152708,2:0.823742);
   tree rep.8970 = ((12:0.932782,1:0.765782):0.152428,((((4:0.214324,6:0.525782):0.182465,5:0.684122):0.089335,3:1.035230):0.071124,(7:0.923035,((10:0.305026,(9:0.103141,8:0.328418):0.105682):0.087709,11:0.485711):0.074916):0.174654):0.283797,2:0.810695);
   tree rep.8980 = ((12:0.932782,1:0.694293):0.189593,((((4:0.214324,6:0.525782):0.182465,5:0.684122):0.089335,3:1.066159):0.067662,((7:0.923035,(10:0.305026,(9:0.103141,8:0.328418):0.105682):0.087709):0.099622,11:0.485711):0.184912):0.273188,2:0.810695);
   tree rep.8990 = ((12:0.932782,1:0.694293):0.189593,((((4:0.214324,6:0.433099):0.146464,5:0.767171):0.089335,3:1.066159):0.067662,((7:0.923035,(10:0.305026,(9:0.103141,8:0.328418):0.105682):0.087709):0.099622,11:0.485711):0.184912):0.273188,2:0.810695);
   tree rep.9000 = ((12:0.932782,1:0.694293):0.189593,((((4:0.214324,6:0.433099):0.146464,5:0.767171):0.089335,3:1.066159):0.067662,((7:0.923035,(10:0.305026,(9:0.103141,8:0.328418):0.105682):0.087709):0.099622,11:0.485711):0.184912):0.273188,2:0.810695);
   tree rep.9010 = ((12:0.932782,1:0.694293):0.189593,((((4:0.214324,6:0.433099):0.146464,5:0.767171):0.089335,3:1.066159):0.067662,((7:0.923035,(10:0.305026,(9:0.103141,8:0.328418):0.105682):0.087709):0.099622,11:0.485711):0.184912):0.273188,2:0.810695);
   tree rep.9020 = (((((6:0.485234,4:0.248602):0.176606,5:0.761196):0.067904,3:0.803783):0.069734,(7:0.977519,(((8:0.388406,9:0.131974):0.082017,10:0.303326):0.135171,11:0.503237):0.107653):0.113344):0.323221,(12:0.809625,1:0.621300):0.355138,2:0.739263);
   tree rep.9030 = (((((6:0.485234,4:0.248602):0.176606,5:0.761196):0.067904,3:0.803783):0.069734,(7:0.977519,(((8:0.388406,9:0.131974):0.082017,10:0.303326):0.135171,11:0.503237):0.107653):0.113344):0.323221,(12:0.809625,1:0.621300):0.355138,2:0.739263);
   tree rep.9040 = ((12:0.932782,1:0.694293):0.189593,((((4:0.214324,6:0.433099):0.126899,5:0.767171):0.108499,3:0.717803):0.067662,((7:0.923035,(10:0.305026,(9:0.103141,8:0.329944):0.091029):0.103261):0.099622,11:0.485711):0.184912):0.273188,2:0.810695);
   tree rep.9050 = ((12:0.932782,1:0.694293):0.189593,((((4:0.214324,6:0.433099):0.126899,5:0.767171):0.108499,3:0.717803):0.067662,((7:0.923035,(10:0.305026,(9:0.103141,8:0.329944):0.091029):0.103261):0.099622,11:0.485711):0.184912):0.273188,2:0.810695);
   tree rep.9060 = ((12:0.932782,1:0.694293):0.189593,((((4:0.214324,6:0.433099):0.126899,5:0.767171):0.108499,3:0.717803):0.067662,((7:0.923035,(10:0.305026,(9:0.103141,8:0.329944):0.091029):0.103261):0.099622,11:0.485711):0.184912):0.273188,2:0.810695);
   tree rep.9070 = (((((6:0.485234,4:0.268699):0.165639,5:0.671545):0.067904,3:0.803783):0.069734,(7:0.977519,(((8:0.388406,9:0.096845):0.104029,10:0.262832):0.135171,11:0.503237):0.107653):0.113344):0.318410,(12:0.809625,1:0.731617):0.230289,2:0.739263);
   tree rep.9080 = ((12:1.076036,1:0.588540):0.416861,(3:1.026650,((5:0.780200,(4:0.291310,6:0.497887):0.100430):0.188642,((7:0.942310,11:0.502009):0.032939,(10:0.329048,(8:0.292387,9:0.181276):0.082977):0.133259):0.165045):0.172321):0.048716,2:0.869576);
   tree rep.9090 = ((12:0.932782,1:0.694293):0.189593,((((4:0.214324,6:0.433099):0.126899,5:0.767171):0.108499,3:0.717803):0.067662,((7:0.923035,(10:0.336159,(9:0.138111,8:0.329944):0.097482):0.103261):0.099622,11:0.485711):0.184912):0.273188,2:0.810695);
   tree rep.9100 = ((((6:0.485234,(4:0.216890,5:0.599250):0.025762):0.193020,3:0.828376):0.072490,(7:0.772225,(((8:0.388406,9:0.096845):0.104029,10:0.262832):0.135171,11:0.503237):0.107653):0.114875):0.318410,(12:0.809625,1:0.731617):0.230289,2:0.739263);
   tree rep.9110 = ((12:0.932782,1:0.694293):0.189593,((((4:0.214324,6:0.433099):0.126899,5:0.767171):0.108499,3:0.717803):0.067662,((7:0.923035,(10:0.336159,(9:0.138111,8:0.329944):0.097482):0.103261):0.099622,11:0.485711):0.184912):0.273188,2:0.810695);
   tree rep.9120 = ((12:0.932782,1:0.694293):0.189593,((((4:0.214324,6:0.433099):0.126899,5:0.767171):0.108499,3:0.717803):0.067662,((7:0.923035,(10:0.364601,(9:0.095410,8:0.329944):0.081812):0.103261):0.099622,11:0.485711):0.184912):0.273188,2:0.810695);
   tree rep.9130 = ((((6:0.485234,(4:0.216890,5:0.599250):0.025762):0.214296,3:0.828376):0.046491,(7:0.803112,(((8:0.388406,9:0.096845):0.104029,10:0.340896):0.116263,11:0.520953):0.134887):0.103099):0.317851,(12:0.930042,1:0.731617):0.080019,2:0.739263);
   tree rep.9140 = ((12:0.932782,1:0.630166):0.247025,((((4:0.214324,6:0.433099):0.126899,5:0.565447):0.116714,3:0.936690):0.035745,((7:0.923035,(10:0.364601,(9:0.095410,8:0.329944):0.081812):0.103261):0.099622,11:0.489695):0.186694):0.410169,2:0.766514);
   tree rep.9150 = ((12:1.076036,1:0.588540):0.455871,(3:1.026650,((5:0.781745,(4:0.301568,6:0.497887):0.084264):0.205359,(7:0.851017,(11:0.502009,(10:0.309421,(8:0.318960,9:0.181276):0.111712):0.098245):0.092729):0.139727):0.072883):0.080609,2:0.869576);
   tree rep.9160 = ((12:1.076036,1:0.511567):0.403257,(3:1.026650,((5:0.781745,(4:0.301568,6:0.497887):0.084264):0.205359,(7:0.851017,(11:0.502009,(10:0.309421,(8:0.318960,9:0.181276):0.111712):0.098245):0.092729):0.139727):0.072883):0.080609,2:0.854158);
   tree rep.9170 = ((12:1.076036,1:0.511567):0.403257,(3:1.026650,((5:0.781745,(4:0.301568,6:0.497887):0.084264):0.205359,(7:0.851017,(11:0.502009,(10:0.309421,(8:0.318960,9:0.181276):0.111712):0.098245):0.092729):0.139727):0.072883):0.080609,2:0.854158);
   tree rep.9180 = ((12:1.076036,1:0.511567):0.403257,(3:1.026650,((5:0.781745,(4:0.301568,6:0.497887):0.084264):0.205359,(7:0.851017,(11:0.502009,(10:0.309421,(8:0.318960,9:0.181276):0.111712):0.098245):0.092729):0.139727):0.072883):0.080609,2:0.854158);
   tree rep.9190 = ((((((6:0.435281,5:0.599250):0.082036,4:0.253621):0.243724,(7:0.826121,(((8:0.388406,9:0.096845):0.104029,10:0.340896):0.116263,11:0.520953):0.134887):0.106146):0.055479,3:0.778493):0.470093,12:1.026529):0.114745,1:0.731617,2:0.631867);
   tree rep.9200 = ((12:0.932782,1:0.630166):0.247025,(((4:0.318875,6:0.433099):0.096695,(5:0.526222,3:0.936690):0.118553):0.214958,((7:0.932010,(10:0.364601,(9:0.145070,8:0.329944):0.096431):0.085161):0.099322,11:0.403036):0.179712):0.410169,2:0.766514);
   tree rep.9210 = ((12:1.076036,1:0.511567):0.403257,(3:1.026650,((5:0.781745,(4:0.301568,6:0.497887):0.084264):0.205359,(7:0.851017,(11:0.502009,(10:0.309421,(8:0.318960,9:0.181276):0.111712):0.098245):0.092729):0.139727):0.072883):0.080609,2:0.854158);
   tree rep.9220 = ((((((6:0.435281,5:0.601794):0.064007,4:0.317100):0.243724,(7:0.826121,(((8:0.388406,9:0.096845):0.104029,10:0.340896):0.116263,11:0.520953):0.128461):0.138395):0.015531,3:0.778493):0.470093,12:1.026529):0.114745,1:0.731617,2:0.631867);
   tree rep.9230 = ((12:0.915142,1:0.828284):0.075849,(3:0.767623,((5:0.800926,(6:0.428675,4:0.338631):0.127562):0.256925,((((9:0.068734,8:0.343305):0.151139,10:0.242137):0.057966,11:0.721066):0.090662,7:0.882105):0.078040):0.060845):0.448122,2:0.746624);
   tree rep.9240 = ((12:0.932782,1:0.630166):0.247025,(((4:0.318875,6:0.433099):0.096695,(5:0.526222,3:0.936690):0.128021):0.145649,((7:0.932010,(10:0.364601,(9:0.145070,8:0.329944):0.096431):0.085161):0.063430,11:0.366452):0.258715):0.410169,2:0.766514);
   tree rep.9250 = ((12:1.162628,1:0.511567):0.352664,(3:1.026650,((5:0.781745,(4:0.301568,6:0.497887):0.084264):0.205359,(7:0.851017,(11:0.517644,(10:0.273990,(8:0.284533,9:0.181276):0.094349):0.131104):0.051323):0.178670):0.025528):0.080609,2:0.720042);
   tree rep.9260 = ((12:0.915142,1:0.707331):0.166171,(3:0.767623,((5:0.800926,(6:0.428675,4:0.338631):0.127562):0.256925,((((9:0.101852,8:0.332656):0.075294,10:0.294446):0.069955,11:0.685541):0.067336,7:0.938004):0.078040):0.060845):0.448122,2:0.721329);
   tree rep.9270 = ((((7:0.926888,(((8:0.375556,9:0.096845):0.120635,10:0.317383):0.145154,11:0.476947):0.125067):0.083891,((5:0.601794,(4:0.317100,6:0.450512):0.043105):0.183033,3:0.826350):0.017652):0.397814,12:1.187038):0.071316,1:0.731617,2:0.824637);
   tree rep.9280 = ((((7:0.926888,(((8:0.375556,9:0.096845):0.130740,10:0.317383):0.183215,11:0.476947):0.109642):0.083891,((5:0.601794,(4:0.317100,6:0.450512):0.043105):0.183033,3:0.826350):0.017652):0.397814,12:1.187038):0.071316,1:0.731617,2:0.824637);
   tree rep.9290 = ((12:0.915142,1:0.707331):0.146238,(3:0.767623,((5:0.586219,(6:0.416139,4:0.324195):0.125393):0.256925,((((9:0.101852,8:0.332656):0.075294,10:0.294446):0.076937,11:0.685541):0.062045,7:0.820458):0.078040):0.071851):0.355259,2:0.721329);
   tree rep.9300 = ((12:0.915142,1:0.707331):0.146238,(3:0.767623,((5:0.586219,(6:0.416139,4:0.324195):0.125393):0.256925,((((9:0.101852,8:0.332656):0.075294,10:0.294446):0.076937,11:0.685541):0.062045,7:0.820458):0.078040):0.071851):0.355259,2:0.721329);
   tree rep.9310 = ((12:0.932782,1:0.630166):0.247025,(((4:0.318875,6:0.433099):0.104909,(5:0.526222,3:0.936690):0.128021):0.120034,((7:0.932010,(10:0.364601,(9:0.145070,8:0.329944):0.096431):0.085161):0.063430,11:0.366452):0.226779):0.410169,2:0.766514);
   tree rep.9320 = ((12:0.915142,1:0.707331):0.135499,(3:0.767623,((5:0.683032,(6:0.416139,4:0.286433):0.102175):0.256925,((((9:0.101852,8:0.332656):0.075294,10:0.294446):0.076937,11:0.685541):0.062045,7:0.820458):0.078040):0.218714):0.177031,2:0.721329);
   tree rep.9330 = ((((7:0.926888,(11:0.476947,((8:0.375556,9:0.136260):0.148672,10:0.232569):0.126624):0.105087):0.119697,((5:0.723608,(4:0.199354,6:0.450512):0.131397):0.125537,3:0.803826):0.085114):0.325975,12:1.187038):0.071316,1:0.731617,2:0.824637);
   tree rep.9340 = ((12:0.932782,1:0.630166):0.247025,(((4:0.295068,6:0.433099):0.097272,(5:0.441583,3:0.936690):0.233283):0.207572,((7:0.932010,(10:0.364601,(9:0.099830,8:0.329944):0.150597):0.115494):0.063430,11:0.366452):0.195003):0.399182,2:0.766514);
   tree rep.9350 = ((12:0.915142,1:0.649129):0.162804,(3:0.767623,((5:0.683032,(6:0.416139,4:0.286433):0.102175):0.278461,((((9:0.101852,8:0.332656):0.075294,10:0.261654):0.071400,11:0.482055):0.062045,7:0.820458):0.078040):0.113608):0.335352,2:0.721329);
   tree rep.9360 = ((((7:0.926888,(11:0.476947,((8:0.375556,9:0.135707):0.050519,10:0.329173):0.126624):0.105087):0.119697,((5:0.723608,(4:0.199354,6:0.450512):0.131397):0.125537,3:0.803826):0.085114):0.325975,12:1.159982):0.056316,1:0.731617,2:0.672017);
   tree rep.9370 = ((12:0.915142,1:0.649129):0.162804,(3:0.767623,((5:0.683032,(6:0.416139,4:0.286433):0.102175):0.278461,((((9:0.101852,8:0.332656):0.075294,10:0.261654):0.108507,11:0.482055):0.059583,7:1.078034):0.078040):0.113608):0.335352,2:0.721329);
   tree rep.9380 = ((((7:0.926888,(11:0.476947,((8:0.375556,9:0.145951):0.098460,10:0.329173):0.092056):0.105087):0.119697,((5:0.723608,(4:0.199354,6:0.450512):0.123545):0.167441,3:0.735438):0.085114):0.325975,12:1.073574):0.052410,1:0.837759,2:0.672017);
   tree rep.9390 = ((((7:0.926888,(11:0.476947,((8:0.375556,9:0.145951):0.098460,10:0.329173):0.092056):0.105087):0.119697,((5:0.723608,(4:0.199354,6:0.450512):0.123545):0.167441,3:0.735438):0.085114):0.325975,12:1.073574):0.052410,1:0.837759,2:0.672017);
   tree rep.9400 = ((((7:0.926888,(11:0.476947,((8:0.375556,9:0.145951):0.098460,10:0.329173):0.092056):0.105087):0.119697,((5:0.723608,(4:0.199354,6:0.450512):0.123545):0.167441,3:0.735438):0.085114):0.325975,12:1.073574):0.052410,1:0.837759,2:0.672017);
   tree rep.9410 = ((((7:0.926888,(11:0.476947,((8:0.375556,9:0.145951):0.098460,10:0.329173):0.092056):0.105087):0.119697,((5:0.723608,(4:0.199354,6:0.503156):0.121963):0.203086,3:0.735438):0.085114):0.325975,12:1.073574):0.052410,1:0.837759,2:0.672017);
   tree rep.9420 = ((12:1.042863,1:0.649129):0.146545,(3:0.767623,((5:0.778940,(6:0.435223,4:0.286433):0.076955):0.278461,((((9:0.101852,8:0.332656):0.075294,10:0.356702):0.169629,11:0.599359):0.040501,7:0.839774):0.078040):0.113608):0.249289,2:0.685475);
   tree rep.9430 = ((12:1.042863,1:0.649129):0.146545,(3:0.767623,((5:0.778940,(6:0.435223,4:0.286433):0.076955):0.278461,((((9:0.101852,8:0.332656):0.141363,10:0.356702):0.095026,11:0.599359):0.039089,7:0.839774):0.078040):0.113608):0.249289,2:0.685475);
   tree rep.9440 = ((12:0.932782,1:0.711555):0.205831,(((4:0.295068,6:0.433099):0.145516,(5:0.604984,3:1.100483):0.136503):0.152097,((7:0.932010,(10:0.331023,(9:0.084474,8:0.329944):0.151791):0.111488):0.074922,11:0.436644):0.098561):0.442433,2:0.735530);
   tree rep.9450 = ((12:1.042863,1:0.649129):0.154990,(3:0.767623,((5:0.778940,(6:0.435223,4:0.286433):0.076955):0.101605,((((9:0.083753,8:0.332656):0.123382,10:0.356702):0.139525,11:0.599359):0.042704,7:0.839774):0.211063):0.296686):0.148764,2:0.685475);
   tree rep.9460 = ((12:0.932782,1:0.711555):0.205831,(((4:0.295068,6:0.433099):0.145516,(5:0.604984,3:1.100483):0.136503):0.152097,((7:0.866379,(10:0.331023,(9:0.084474,8:0.329944):0.142173):0.110998):0.074922,11:0.436644):0.098561):0.442433,2:0.735530);
   tree rep.9470 = ((12:1.090935,1:0.850006):0.220913,(3:0.844417,((5:0.740019,(4:0.332212,6:0.334870):0.070106):0.249267,(11:0.457394,(7:0.851017,(10:0.325779,(8:0.310481,9:0.141325):0.096692):0.051902):0.140079):0.230881):0.041161):0.201661,2:0.811605);
   tree rep.9480 = ((12:1.073574,(((7:0.865915,(11:0.522849,((8:0.375556,9:0.098154):0.151390,10:0.329173):0.145993):0.096102):0.093880,(5:0.819634,(4:0.199354,6:0.438658):0.154331):0.203086):0.063857,3:0.735438):0.210623):0.208994,1:0.837759,2:0.801494);
   tree rep.9490 = ((12:1.073574,(((7:0.865915,(11:0.522849,((8:0.375556,9:0.101241):0.125009,10:0.329173):0.110405):0.096102):0.093880,(5:0.770663,(4:0.199354,6:0.427142):0.130418):0.203086):0.063857,3:0.735438):0.210623):0.208994,1:0.837759,2:0.801494);
   tree rep.9500 = ((12:1.090935,1:0.850006):0.220913,(3:0.770007,((5:0.724626,(4:0.319052,6:0.334870):0.097016):0.249267,(11:0.457394,(7:0.851017,(10:0.325779,(8:0.310481,9:0.141325):0.096692):0.051902):0.140079):0.230881):0.041161):0.147617,2:0.815352);
   tree rep.9510 = ((12:1.055007,1:0.628617):0.177617,(3:0.797502,((5:0.799874,(6:0.479051,4:0.286433):0.074288):0.140331,((((9:0.083753,8:0.332656):0.123382,10:0.356702):0.139525,11:0.599359):0.042704,7:0.839774):0.211063):0.049256):0.377806,2:0.624822);
   tree rep.9520 = ((12:1.055007,1:0.628617):0.177617,(3:0.797502,((5:0.799874,(6:0.479051,4:0.286433):0.074288):0.140331,((((9:0.083753,8:0.332656):0.123382,10:0.356702):0.139525,11:0.599359):0.042704,7:0.839774):0.211063):0.049256):0.377806,2:0.624822);
   tree rep.9530 = ((12:0.974848,1:0.711555):0.160751,(((4:0.298901,6:0.453054):0.133328,(5:0.604984,3:1.100483):0.130536):0.205745,((7:0.866379,(10:0.316506,(9:0.103959,8:0.359867):0.069360):0.109295):0.074922,11:0.436644):0.098561):0.282224,2:0.735530);
   tree rep.9540 = ((12:1.055007,1:0.760520):0.135876,(3:0.797502,((5:0.799874,(6:0.479051,4:0.286433):0.074288):0.155240,((((9:0.083753,8:0.332656):0.123382,10:0.356702):0.139525,11:0.599359):0.042704,7:1.044087):0.140946):0.049256):0.377806,2:0.638637);
   tree rep.9550 = ((12:1.055007,1:0.725088):0.130404,(3:0.797502,((5:0.799874,(6:0.479051,4:0.286433):0.093883):0.124676,((((9:0.083753,8:0.332656):0.123382,10:0.356702):0.139525,11:0.599359):0.042704,7:1.044087):0.134210):0.049256):0.377806,2:0.898937);
   tree rep.9560 = ((12:1.073574,(((7:0.865915,(11:0.522849,((8:0.375556,9:0.138454):0.115863,10:0.368615):0.110405):0.096102):0.093880,(5:0.610901,(4:0.230286,6:0.448394):0.143324):0.225343):0.122810,3:0.724834):0.341741):0.014305,1:0.837759,2:0.801494);
   tree rep.9570 = ((12:0.974848,1:0.711555):0.160751,(((4:0.298901,6:0.453054):0.133328,(5:0.604984,3:1.100483):0.130536):0.205745,((7:0.866379,(10:0.272186,(9:0.157917,8:0.359867):0.066271):0.103661):0.071826,11:0.436644):0.098561):0.282224,2:0.735530);
   tree rep.9580 = (12:0.987205,(1:0.837759,(((7:0.865915,(11:0.522849,((8:0.375556,9:0.138454):0.101023,10:0.368615):0.120171):0.093947):0.093880,(5:0.610901,(4:0.230286,6:0.448394):0.143324):0.225343):0.113360,3:0.724834):0.212129):0.019275,2:0.801494);
   tree rep.9590 = (12:0.987205,(1:0.837759,(((7:0.865915,(11:0.522849,((8:0.375556,9:0.138454):0.101023,10:0.368615):0.120171):0.093947):0.093880,(5:0.610901,(4:0.230286,6:0.448394):0.143324):0.225343):0.113360,3:0.724834):0.212129):0.019275,2:0.801494);
   tree rep.9600 = ((12:0.974848,1:0.711555):0.160751,(((4:0.298901,6:0.453054):0.133328,(5:0.604984,3:1.100483):0.130536):0.205745,((7:0.866379,(10:0.304265,(9:0.171032,8:0.359867):0.100082):0.103661):0.071826,11:0.436644):0.098561):0.282224,2:0.735530);
   tree rep.9610 = ((12:0.974848,1:0.711555):0.160751,(((4:0.298901,6:0.453054):0.133328,(5:0.604984,3:1.100483):0.130536):0.205745,((7:0.866379,(10:0.304265,(9:0.171032,8:0.359867):0.100082):0.103661):0.071826,11:0.436644):0.098561):0.282224,2:0.735530);
   tree rep.9620 = ((12:0.974848,1:0.711555):0.160751,(((4:0.298901,6:0.453054):0.133328,(5:0.604984,3:0.980961):0.188206):0.195408,((7:0.866379,(10:0.286056,(9:0.164985,8:0.359867):0.151529):0.103661):0.071826,11:0.436644):0.098561):0.282224,2:0.735530);
   tree rep.9630 = ((12:0.987205,1:0.837759):0.020267,(((7:0.865915,(11:0.522849,((8:0.375556,9:0.138454):0.101023,10:0.368615):0.120171):0.093947):0.093880,(5:0.610901,(4:0.247760,6:0.448394):0.156644):0.243916):0.113360,3:0.774255):0.287059,2:0.801494);
   tree rep.9640 = ((12:1.090935,1:0.908193):0.195945,(3:0.770007,((5:0.788132,(4:0.351360,6:0.447046):0.019664):0.308162,((11:0.457394,(10:0.310375,(8:0.310481,9:0.112653):0.080933):0.175032):0.033836,7:0.830585):0.168406):0.040716):0.165767,2:0.815352);
   tree rep.9650 = ((12:0.974848,1:0.711555):0.160751,(((4:0.298901,6:0.453054):0.133328,(5:0.604984,3:0.980961):0.188206):0.195408,(7:0.866379,(11:0.436644,(10:0.347458,(9:0.149184,8:0.359867):0.156691):0.128994):0.074810):0.098561):0.282224,2:0.735530);
   tree rep.9660 = ((12:0.987205,1:0.837759):0.020267,(((7:0.865915,(11:0.522849,((8:0.375556,9:0.138454):0.101023,10:0.368615):0.120171):0.093947):0.093880,(5:0.572353,(4:0.290154,6:0.448394):0.088732):0.243916):0.113360,3:0.774255):0.287059,2:0.801494);
   tree rep.9670 = ((12:0.974848,1:0.711555):0.160751,(((4:0.298901,6:0.453054):0.133328,(5:0.604984,3:0.980961):0.188206):0.195408,(7:0.866379,(11:0.436644,(10:0.347458,(9:0.149184,8:0.359867):0.156691):0.128994):0.074810):0.098561):0.282224,2:0.735530);
   tree rep.9680 = ((12:0.974848,1:0.711555):0.160751,(((4:0.298901,6:0.453054):0.133328,(5:0.604984,3:0.980961):0.188206):0.104862,(7:0.866379,(11:0.436644,(10:0.347458,(9:0.149184,8:0.359867):0.156691):0.128994):0.074810):0.098561):0.359219,2:0.714663);
   tree rep.9690 = ((12:1.099889,1:0.496030):0.228280,(3:0.774223,((5:0.788132,(4:0.321342,6:0.447046):0.114714):0.269306,((11:0.459163,(10:0.310375,(8:0.310481,9:0.112653):0.080933):0.175032):0.036266,7:0.902771):0.131827):0.089072):0.262659,2:0.889072);
   tree rep.9700 = ((12:0.974848,1:0.711555):0.216967,(((4:0.298901,6:0.453054):0.133328,(5:0.604984,3:0.980961):0.188206):0.104862,(7:0.866379,(11:0.436644,(10:0.347458,(9:0.149184,8:0.359867):0.156691):0.128994):0.074810):0.100966):0.315692,2:0.714663);
   tree rep.9710 = ((12:0.974848,1:0.711555):0.216967,(((4:0.298901,6:0.453054):0.130170,(5:0.507530,3:0.980961):0.266877):0.104862,(7:0.866379,(11:0.436644,(10:0.357614,(9:0.149184,8:0.359867):0.156691):0.142977):0.101217):0.100966):0.315692,2:0.714663);
   tree rep.9720 = ((12:1.055007,1:0.607088):0.192971,(3:0.695684,((5:0.803357,(6:0.383288,4:0.286433):0.090050):0.181378,((11:0.584019,((9:0.096031,8:0.332707):0.100076,10:0.333750):0.102498):0.060200,7:0.926986):0.143351):0.094633):0.200466,2:0.877087);
   tree rep.9730 = ((12:1.055007,1:0.607088):0.192971,(3:0.695684,((5:0.803357,(6:0.383288,4:0.286433):0.090050):0.181378,((11:0.475457,((9:0.096031,8:0.332707):0.067060,10:0.333750):0.102331):0.060200,7:0.926986):0.143351):0.094633):0.200466,2:0.877087);
   tree rep.9740 = ((12:1.099889,1:0.496030):0.228280,(3:0.682395,((5:0.788132,(4:0.321342,6:0.447046):0.114714):0.234799,(((10:0.310375,(8:0.310481,9:0.112653):0.080933):0.075875,11:0.459163):0.085025,7:0.902771):0.198891):0.082292):0.262659,2:0.889072);
   tree rep.9750 = ((12:0.981115,1:0.837759):0.028090,(((7:0.913670,(11:0.522849,((8:0.404586,9:0.109102):0.190960,10:0.369969):0.131397):0.093947):0.079866,(5:0.641648,(4:0.248226,6:0.413865):0.116996):0.228815):0.122008,3:0.774255):0.287059,2:0.663507);
   tree rep.9760 = ((12:1.055007,1:0.607088):0.192971,(3:0.695684,((5:0.803357,(6:0.383288,4:0.286433):0.090050):0.181378,(11:0.475457,(7:0.926986,((9:0.096031,8:0.332707):0.067060,10:0.338586):0.120770):0.038365):0.143351):0.094633):0.200466,2:0.877087);
   tree rep.9770 = ((12:1.055007,1:0.607088):0.192971,(3:0.677488,((5:0.813698,(6:0.409941,4:0.286433):0.090910):0.166899,(11:0.475457,(7:0.926986,((9:0.096031,8:0.332707):0.067060,10:0.338586):0.120770):0.038365):0.143351):0.147809):0.200466,2:0.877087);
   tree rep.9780 = ((12:0.974848,1:0.711555):0.216967,(((4:0.282482,6:0.453054):0.146502,(5:0.484237,3:0.980961):0.236707):0.086911,(7:0.866379,(11:0.436644,(10:0.357614,(9:0.149184,8:0.359867):0.156691):0.142977):0.101217):0.100966):0.315692,2:0.714663);
   tree rep.9790 = ((12:1.055007,1:0.607088):0.192971,(3:0.677488,((5:0.813698,(6:0.409941,4:0.286433):0.090910):0.166899,(11:0.475457,(7:0.926986,((9:0.096031,8:0.281497):0.068390,10:0.349944):0.120770):0.038365):0.143351):0.147809):0.200466,2:0.877087);
   tree rep.9800 = ((12:1.055007,1:0.607088):0.192971,(3:0.677488,((5:0.813698,(6:0.409941,4:0.286433):0.090910):0.166899,(11:0.455804,(7:0.926986,((9:0.096031,8:0.281497):0.068390,10:0.349944):0.173379):0.043910):0.143351):0.147809):0.200466,2:0.877087);
   tree rep.9810 = ((12:1.164940,1:0.496030):0.326975,(3:0.682395,((5:0.792757,(4:0.321342,6:0.366962):0.026546):0.206723,(((10:0.310375,(8:0.310481,9:0.112653):0.080933):0.093518,11:0.459163):0.096416,7:0.960202):0.198891):0.096014):0.262659,2:0.600631);
   tree rep.9820 = ((12:1.055007,1:0.607088):0.192971,(3:0.677488,((5:0.813698,(6:0.409941,4:0.286433):0.090910):0.166899,(11:0.455804,(7:0.926986,((9:0.096031,8:0.281497):0.068390,10:0.349944):0.173379):0.043910):0.143351):0.147809):0.200466,2:0.877087);
   tree rep.9830 = ((12:0.974848,1:0.711555):0.216967,(((4:0.282482,6:0.453054):0.137599,(5:0.484237,3:0.980961):0.236707):0.096112,(7:0.840439,(11:0.436644,(10:0.357614,(9:0.149184,8:0.337916):0.092455):0.106451):0.083517):0.193743):0.287665,2:0.714663);
   tree rep.9840 = ((12:0.974848,1:0.711555):0.216967,(((4:0.282482,6:0.453054):0.137599,(5:0.484237,3:0.980961):0.236707):0.096112,(7:0.840439,(11:0.436644,(10:0.357614,(9:0.149184,8:0.337916):0.092455):0.106451):0.083517):0.193743):0.287665,2:0.714663);
   tree rep.9850 = ((12:1.055007,1:0.607088):0.192971,(3:0.677488,((5:0.813698,(6:0.409941,4:0.301412):0.128937):0.264672,(11:0.465220,(7:0.897669,((9:0.096031,8:0.281497):0.076922,10:0.349944):0.150538):0.104319):0.164527):0.178611):0.200466,2:0.877087);
   tree rep.9860 = ((12:0.974848,1:0.711555):0.216967,(((4:0.282482,6:0.453054):0.137599,(5:0.655787,3:0.980961):0.130385):0.104807,(7:0.840439,(11:0.436644,(10:0.357614,(9:0.149184,8:0.337916):0.092455):0.106451):0.083517):0.193743):0.287665,2:0.714663);
   tree rep.9870 = ((12:0.974848,1:0.711555):0.216967,(((4:0.282482,6:0.453054):0.137599,(5:0.655787,3:0.980961):0.130385):0.104807,(7:0.840439,(11:0.436644,(10:0.357614,(9:0.149184,8:0.337916):0.092455):0.106451):0.083517):0.193743):0.287665,2:0.714663);
   tree rep.9880 = ((12:1.164940,1:0.496030):0.326975,(3:0.644807,(((5:0.792757,4:0.300512):0.015060,6:0.366962):0.191644,(((10:0.278540,(8:0.308669,9:0.101332):0.168266):0.088075,11:0.556528):0.096416,7:0.960202):0.134885):0.180664):0.262659,2:0.600631);
   tree rep.9890 = ((12:0.974848,1:0.711555):0.216967,(((4:0.282482,6:0.453054):0.202613,(5:0.577273,3:0.823047):0.162813):0.104807,(7:0.840439,(11:0.436644,(10:0.367078,(9:0.139034,8:0.337916):0.103907):0.106451):0.083517):0.136061):0.247180,2:0.693074);
   tree rep.9900 = ((12:0.974848,1:0.711555):0.216967,(((4:0.282482,6:0.453054):0.202613,(5:0.577273,3:0.823047):0.162813):0.104807,(7:0.840439,(11:0.436644,(10:0.367078,(9:0.139034,8:0.337916):0.103907):0.106451):0.083517):0.136061):0.247180,2:0.693074);
   tree rep.9910 = ((12:1.164940,1:0.503766):0.243342,(3:0.644807,(((5:0.792757,4:0.300512):0.015060,6:0.366962):0.191644,(((10:0.278540,(8:0.308669,9:0.101332):0.168266):0.088075,11:0.556528):0.096416,7:0.960202):0.134885):0.180664):0.262659,2:0.875306);
   tree rep.9920 = ((12:1.055007,1:0.516232):0.278480,(3:0.677488,((5:0.760479,(6:0.476369,4:0.301412):0.143473):0.231417,(11:0.465220,(7:0.897669,((9:0.096031,8:0.281497):0.076922,10:0.320567):0.150845):0.098260):0.143055):0.203994):0.190848,2:0.841706);
   tree rep.9930 = ((12:1.055007,1:0.516232):0.278480,(3:0.677488,((5:0.760479,(6:0.476369,4:0.301412):0.143473):0.231417,(11:0.465220,(7:0.897669,((9:0.096031,8:0.281497):0.076922,10:0.320567):0.150845):0.098260):0.143055):0.203994):0.190848,2:0.841706);
   tree rep.9940 = ((12:0.974848,1:0.711555):0.216967,(((4:0.295041,6:0.453054):0.158581,(5:0.577273,3:0.823047):0.131465):0.104108,(7:0.840439,(11:0.436644,(10:0.367078,(9:0.139034,8:0.337916):0.103907):0.106451):0.083517):0.136061):0.247180,2:0.693074);
   tree rep.9950 = ((12:0.974848,1:0.711555):0.216967,(((4:0.295041,6:0.453054):0.158581,(5:0.577273,3:0.823047):0.131465):0.104108,(7:0.840439,(11:0.436644,(10:0.367078,(9:0.139034,8:0.337916):0.103907):0.106451):0.083517):0.136061):0.247180,2:0.693074);
   tree rep.9960 = ((12:0.895022,1:0.503766):0.336496,(3:0.924446,(((5:0.792757,4:0.300512):0.015060,6:0.366962):0.191644,(((10:0.278540,(8:0.308669,9:0.101332):0.168266):0.088075,11:0.547019):0.084334,7:0.973615):0.149860):0.180664):0.273745,2:0.835010);
   tree rep.9970 = ((12:0.974848,1:0.711555):0.216967,(((4:0.295041,6:0.453054):0.158581,(5:0.577273,3:0.823047):0.131465):0.104108,(7:0.840439,(11:0.436644,(10:0.367078,(9:0.139034,8:0.337916):0.103907):0.106451):0.083517):0.136061):0.247180,2:0.693074);
   tree rep.9980 = ((12:0.974848,1:0.711555):0.216967,(((4:0.295041,6:0.453054):0.158581,(5:0.577273,3:0.823047):0.131465):0.104108,(7:0.840439,(11:0.436644,(10:0.373091,(9:0.139034,8:0.333765):0.104316):0.133310):0.084168):0.136061):0.247180,2:0.693074);
   tree rep.9990 = ((12:0.974848,1:0.711555):0.216967,(((4:0.295041,6:0.453054):0.158581,(5:0.577273,3:0.823047):0.131465):0.104108,(7:0.840439,(11:0.436644,(10:0.373091,(9:0.139034,8:0.333765):0.104316):0.133310):0.084168):0.136061):0.247180,2:0.693074);
   tree rep.10000 = ((12:1.055007,1:0.516232):0.267944,(3:0.554006,((5:0.760479,(6:0.476369,4:0.301412):0.118191):0.253647,((11:0.465220,((9:0.152620,8:0.266985):0.071902,10:0.297411):0.104603):0.067302,7:0.902518):0.167161):0.203994):0.256472,2:0.626043);
end;
