# Supplementary material for: Emergence, development and diversification of the TGF-β signalling pathway within the animal kingdom
Source: BMC Evol Biol. 2009 Feb 3;9:28. doi: 10.1186/1471-2148-9-28 (PMC2657120; doi:10.1186/1471-2148-9-28)
Supplement: Additional file 5 — Sequences. All sequences and alignments are provided in the supplementary archive. [file 1471-2148-9-28-S5.zip › sequences/figure2/dafsma_dm_nvI_aa_rmgap40.nex.mcmc]

[LEGEND:
   Gen               --  Generation
   <name>(1){2}      --  Acceptance rate of move <name> changing parameter 1 in run 2
   Swap(1-2){3}      --  Acceptance rate of swaps between chains 1 and 2 in run 3
   StdDev(s)         --  Average standard deviation of split frequencies
]

Gen	eTBR(2){1}	LOCAL(2){1}	uniform(4){1}	Swap(1-2){1}	Swap(1-3){1}	Swap(1-4){1}	Swap(2-3){1}	Swap(2-4){1}	Swap(3-4){1}	eTBR(2){2}	LOCAL(2){2}	uniform(4){2}	Swap(1-2){2}	Swap(1-3){2}	Swap(1-4){2}	Swap(2-3){2}	Swap(2-4){2}	Swap(3-4){2}	StdDev(s)
1000	0.164345	0.216102	0.000000	0.335366	0.142857	0.011834	0.393939	0.113095	0.377358	0.146444	0.202643	0.017857	0.403614	0.225989	0.036585	0.411765	0.050562	0.216049	0.179361
2000	0.121583	0.177388	0.000000	0.467320	0.278689	0.057751	0.534743	0.210366	0.488235	0.127883	0.201717	0.009709	0.543131	0.354571	0.097179	0.567901	0.188060	0.356322	0.054753
3000	0.112434	0.173228	0.000000	0.537657	0.315498	0.113821	0.631579	0.312377	0.551502	0.111628	0.182209	0.006536	0.498960	0.332083	0.122153	0.640000	0.327416	0.481766	0.046410
4000	0.103337	0.169261	0.000000	0.529590	0.310585	0.110260	0.631501	0.333333	0.601600	0.105208	0.166485	0.004975	0.501553	0.294630	0.126382	0.643185	0.341074	0.534682	0.050056
5000	0.099802	0.167468	0.000000	0.532847	0.326185	0.144769	0.656699	0.378676	0.647922	0.100279	0.160035	0.003937	0.526510	0.313433	0.129114	0.644689	0.350528	0.540888	0.027112
6000	0.096145	0.167908	0.000000	0.555894	0.311909	0.136646	0.641153	0.368421	0.670341	0.096879	0.159091	0.003356	0.550000	0.342914	0.145985	0.662626	0.361660	0.562136	0.042071
7000	0.093261	0.164214	0.000000	0.574742	0.337694	0.140833	0.662371	0.362468	0.651344	0.095877	0.157221	0.002755	0.545690	0.337329	0.159612	0.656652	0.384944	0.602990	0.041786
8000	0.090173	0.165644	0.000000	0.588147	0.355021	0.152832	0.673222	0.383922	0.667429	0.093195	0.156894	0.002381	0.574340	0.340075	0.163093	0.662921	0.370482	0.615609	0.030002
9000	0.089386	0.163867	0.000000	0.598530	0.369055	0.178305	0.685061	0.405478	0.680518	0.092142	0.156132	0.002146	0.572861	0.343333	0.163711	0.668467	0.396164	0.638188	0.017521
10000	0.086547	0.161608	0.000000	0.615015	0.379608	0.190854	0.688862	0.417609	0.686962	0.090973	0.159746	0.001976	0.582837	0.354584	0.184957	0.681929	0.414260	0.659488	0.008217
