# Supplementary material for: Emergence, development and diversification of the TGF-β signalling pathway within the animal kingdom
Source: BMC Evol Biol. 2009 Feb 3;9:28. doi: 10.1186/1471-2148-9-28 (PMC2657120; doi:10.1186/1471-2148-9-28)
Supplement: Additional file 5 — Sequences. All sequences and alignments are provided in the supplementary archive. [file 1471-2148-9-28-S5.zip › sequences/figureS3/lopho_smads_aa_muscled.fasta.nex.stat]

[ID: 1826866049]

   Below are rough plots of the generation (x-axis) versus the log   
   probability of observing the data (y-axis). You can use these     
   graphs to determine what the burn in for your analysis should be. 
   When the log probability starts to plateau you may be at station- 
   arity. Sample trees and parameters after the log probability      
   plateaus. Of course, this is not a guarantee that you are at sta- 
   tionarity. Also examine the convergence diagnostics provided by   
   the 'sump' and 'sumt' commands for all the parameters in your     
   model. Remember that the burn in is the number of samples to dis- 
   card. There are a total of ngen / samplefreq samples taken during 
   a MCMC analysis.                                                  

   Overlay plot for both runs:
   (1 = Run number 1; 2 = Run number 2; * = Both runs)

   +------------------------------------------------------------+ -18589.54
   |                                                1           |
   |                                                            |
   |              1                         22                  |
   |        1                              2   1                |
   |                   2     11 2   1         *2                |
   |*21            1 1                                        * |
   |   1 1 22   11  1   2  2     1   21              1*   ***   |
   |   2        2 2  21  1       2    2 2 211    2  2  1 2      |
   |    *221     2    2 1      1  1 2             2     1    * *|
   | 1       221           11   1 21   211         2 2  21      |
   |  2   1  1     22         22     1       1         2        |
   |          1           1            1  1     *               |
   |                        22           2       11             |
   |                   1  2                        1            |
   |           2         2         2                            |
   +------+-----+-----+-----+-----+-----+-----+-----+-----+-----+ -18603.97
   ^                                                            ^
   25000                                                        100000

   Estimated marginal likelihoods for runs sampled in files
      "lopho_smads_aa_muscled.fasta.nex.run1.p" and "lopho_smads_aa_muscled.fasta.nex.run2.p":
   Run   Arithmetic mean   Harmonic mean
   --------------------------------------
     1      -18590.00         -18612.85
     2      -18589.28         -18608.69
   --------------------------------------
   --------------------------------------
   TOTAL    -18589.57         -18612.18
   --------------------------------------


      (Summaries are based on a total of 1502 samples from 2 runs)
      (Each run produced 1001 samples of which 751 samples were included)

                                              95% Cred. Interval
                                            ----------------------
   Parameter       Mean        Variance       Lower         Upper         Median       PSRF *
   -----------------------------------------------------------------------------------------
   TL           10.924988      0.047370     10.500000     11.353000     10.920000      1.012
   -----------------------------------------------------------------------------------------
   * Convergence diagnostic (PSRF = Potential scale reduction factor [Gelman
     and Rubin, 1992], uncorrected) should approach 1 as runs converge. The
     values may be unreliable if you have a small number of samples. PSRF should
     only be used as a rough guide to convergence since all the assumptions
     that allow one to interpret it as a scale reduction factor are not met in
     the phylogenetic context.


   Amino acid model probabilities:

              Posterior     Standard
   Model     Probability    Deviation
   ----------------------------------
   Poisson      0.000       0.000000
   Jones        1.000       0.000000
   Dayhoff      0.000       0.000000
   Mtrev        0.000       0.000000
   Mtmam        0.000       0.000000
   Wag          0.000       0.000000
   Rtrev        0.000       0.000000
   Cprev        0.000       0.000000
   Vt           0.000       0.000000
   Blosum       0.000       0.000000
   ----------------------------------
