# Supplementary material for: Emergence, development and diversification of the TGF-β signalling pathway within the animal kingdom
Source: BMC Evol Biol. 2009 Feb 3;9:28. doi: 10.1186/1471-2148-9-28 (PMC2657120; doi:10.1186/1471-2148-9-28)
Supplement: Additional file 5 — Sequences. All sequences and alignments are provided in the supplementary archive. [file 1471-2148-9-28-S5.zip › sequences/figureS3/lopho_smads_aa_muscled.fasta.nex.parts]

[ID: 1826866049]
[   ID     = Partition ID number]
[   PART   = Description of partition in .* format]
[   NUM    = Number of trees sampled with the partition]
[   PROB   = Posterior probability of the partition]
[   STDDEV(s) = Standard deviation of partition probabilities across partitions]
[   BRLEN  = Mean branch length]
[   VAR    = Variance of branch length]
[   PSRF   = Potential scale reduction factor for branch lengths]
[   NRUNS  = Number of runs with this partition]

ID	PART	NUM	PROB	STDDEV(s)	BRLEN	VAR	RNRUNS
1	....*...................1502	1.000000	0.000000	0.181785	0.000567	1.005	2
2	...*....................1502	1.000000	0.000000	0.205016	0.000714	1.005	2
3	.....*..................1502	1.000000	0.000000	0.197269	0.000632	1.000	2
4	.......*................1502	1.000000	0.000000	0.110504	0.000377	1.000	2
5	......*.................1502	1.000000	0.000000	0.256488	0.001169	1.005	2
6	.*......................1502	1.000000	0.000000	0.326933	0.001413	1.001	2
7	.........*..............1502	1.000000	0.000000	0.359585	0.001261	1.001	2
8	..*.....................1502	1.000000	0.000000	0.229090	0.000898	1.028	2
9	.*......*****...........1502	1.000000	0.000000	0.130711	0.001084	1.000	2
10	....................*...1502	1.000000	0.000000	0.427639	0.003089	1.000	2
11	.....................*..1502	1.000000	0.000000	0.435907	0.003230	1.008	2
12	.***********************1502	1.000000	0.000000	1.064957	0.010927	1.026	2
13	....................**..1502	1.000000	0.000000	0.302569	0.004044	1.006	2
14	.......................*1502	1.000000	0.000000	0.525493	0.005253	1.000	2
15	.************...........1502	1.000000	0.000000	0.343821	0.003208	0.999	2
16	....**.*................1502	1.000000	0.000000	0.072522	0.000397	1.000	2
17	......................*.1502	1.000000	0.000000	0.760184	0.006754	1.004	2
18	.*******************....1502	1.000000	0.000000	0.450628	0.006279	1.005	2
19	.............*..........1502	1.000000	0.000000	0.407354	0.001601	1.000	2
20	..............*.........1502	1.000000	0.000000	0.370021	0.001457	1.004	2
21	.............**.**......1502	1.000000	0.000000	0.127812	0.000711	1.002	2
22	.............**.........1502	1.000000	0.000000	0.123295	0.000838	1.003	2
23	.................*......1502	1.000000	0.000000	0.231559	0.000756	1.000	2
24	..................*.....1502	1.000000	0.000000	0.294247	0.001045	0.999	2
25	...............*........1502	1.000000	0.000000	0.428935	0.002092	1.010	2
26	................*.......1502	1.000000	0.000000	0.214180	0.000712	1.012	2
27	...................*....1502	1.000000	0.000000	0.240823	0.001018	1.003	2
28	.............*******....1502	1.000000	0.000000	0.408739	0.004416	1.017	2
29	............*...........1502	1.000000	0.000000	0.155454	0.000474	1.000	2
30	........*...............1502	1.000000	0.000000	0.263096	0.000854	1.002	2
31	...........*............1502	1.000000	0.000000	0.186264	0.000616	1.003	2
32	..........*.............1502	1.000000	0.000000	0.179961	0.000642	0.999	2
33	........*..**...........1499	0.998003	inf	0.077701	0.000488	1.000	2
34	..******................1493	0.994008	inf	0.094525	0.000729	1.004	2
35	..**..*.................1442	0.960053	inf	0.041304	0.000276	1.001	2
36	....................****1417	0.943409	inf	0.214246	0.004432	1.000	2
37	........**.**...........1391	0.926099	inf	0.050704	0.000504	1.000	2
38	..*...*.................1358	0.904128	inf	0.042581	0.000287	1.002	2
39	.............**..*......1279	0.851531	inf	0.051907	0.000452	1.000	2
40	.............**.****....1195	0.795606	inf	0.088497	0.000932	1.018	2
41	......................**1148	0.764314	inf	0.144601	0.003952	1.007	2
42	........*..*............1043	0.694407	inf	0.035835	0.000196	1.000	2
43	.*......**.**...........877	0.583888	inf	0.045578	0.000426	1.001	2
44	....*..*................805	0.535952	inf	0.028373	0.000175	1.000	2
45	..................**....775	0.515979	inf	0.031898	0.000396	1.007	2
46	.....*.*................677	0.450732	inf	0.031596	0.000248	1.007	2
47	........*****...........593	0.394807	inf	0.032467	0.000280	1.004	2
48	...........**...........438	0.291611	inf	0.044581	0.000273	1.070	2
49	.............**.***.....324	0.215712	inf	0.031323	0.000378	1.021	2
50	...............*...*....253	0.168442	inf	0.051394	0.000683	1.084	2
51	....................**.*205	0.136485	inf	0.079319	0.001844	1.052	2
52	................**......180	0.119840	inf	0.036099	0.000389	1.015	2
53	...............*..**....153	0.101864	inf	0.043169	0.000482	1.018	2
54	.............**.**.*....145	0.096538	inf	0.022196	0.000344	1.000	2
55	....................***.124	0.082557	inf	0.086299	0.002674	1.013	2
56	..**....................119	0.079228	inf	0.041575	0.000275	0.999	2
57	.............*****.*....111	0.073901	inf	0.055790	0.000779	1.045	2
58	.*......*..**...........105	0.069907	inf	0.027803	0.000289	1.000	2
