# Supplementary material for: Emergence, development and diversification of the TGF-β signalling pathway within the animal kingdom
Source: BMC Evol Biol. 2009 Feb 3;9:28. doi: 10.1186/1471-2148-9-28 (PMC2657120; doi:10.1186/1471-2148-9-28)
Supplement: Additional file 5 — Sequences. All sequences and alignments are provided in the supplementary archive. [file 1471-2148-9-28-S5.zip › sequences/figureS3/lopho_smads_aa_muscled.fasta.nex.trprobs]

#NEXUS

[ID: 1826866049]
[This file contains the trees that were found during the MCMC
search, sorted by posterior probability. "p" indicates the
posterior probability of the tree whereas "P" indicates the
cumulative posterior probability.]

begin trees;
   translate
    1 Dad,
    2 TaSmad1,
    3 TaSmad2,
    4 EDO47037,
    5 Mad,
    6 186716_Helro1,
    7 173019_Capca1,
    8 104873_Lotgi1,
    9 185435_Helro1,
   10 dSMAD2,
   11 EDO39594,
   12 189014_Lotgi1,
   13 167863_Capca1,
   14 76435_Helro1,
   15 88197_Helro1,
   16 TaSmad4,
   17 179368_Capca1,
   18 131078_Lotgi1,
   19 Medea,
   20 EDO31382,
   21 145516_Lotgi1,
   22 147083_Capca1,
   23 EDO39628,
   24 TaSmad6;
   tree tree_1 [p = 0.063, P = 0.063] = [&W 0.063249] (1,((21,22),(23,24)),((((6,(5,8)),(4,(3,7))),(11,(2,(10,(13,(9,12)))))),(16,((17,(18,(14,15))),(19,20)))));
   tree tree_2 [p = 0.055, P = 0.119] = [&W 0.055260] (1,((21,22),(23,24)),((((5,(6,8)),(4,(3,7))),(11,(2,(10,(13,(9,12)))))),(16,((17,(18,(14,15))),(19,20)))));
   tree tree_3 [p = 0.047, P = 0.165] = [&W 0.046605] (1,((21,22),(23,24)),((((6,(5,8)),(4,(3,7))),(2,(11,(10,(13,(9,12)))))),(16,((17,(18,(14,15))),(19,20)))));
   tree tree_4 [p = 0.035, P = 0.200] = [&W 0.034621] (1,((21,22),(23,24)),((((5,(6,8)),(4,(3,7))),(2,(11,(10,(13,(9,12)))))),(16,((17,(18,(14,15))),(19,20)))));
   tree tree_5 [p = 0.025, P = 0.224] = [&W 0.024634] (1,((21,22),(23,24)),((((6,(5,8)),(4,(3,7))),(2,(11,(10,(9,(12,13)))))),(16,((17,(18,(14,15))),(19,20)))));
   tree tree_6 [p = 0.020, P = 0.244] = [&W 0.019973] (1,((21,22),(23,24)),((((6,(5,8)),(4,(3,7))),(11,(2,(10,(13,(9,12)))))),(16,(20,(19,(17,(18,(14,15))))))));
   tree tree_7 [p = 0.018, P = 0.262] = [&W 0.017976] (1,((21,22),(23,24)),((((6,(5,8)),(4,(3,7))),(11,(2,(10,(9,(12,13)))))),(16,((17,(18,(14,15))),(19,20)))));
   tree tree_8 [p = 0.015, P = 0.278] = [&W 0.015313] (1,((21,22),(23,24)),((((5,(6,8)),(4,(3,7))),(11,(2,(10,(9,(12,13)))))),(16,((17,(18,(14,15))),(19,20)))));
   tree tree_9 [p = 0.015, P = 0.293] = [&W 0.015313] (1,((21,22),(23,24)),((((6,(5,8)),(4,(3,7))),(2,(11,(10,(13,(9,12)))))),(16,(20,(19,(17,(18,(14,15))))))));
   tree tree_10 [p = 0.015, P = 0.308] = [&W 0.015313] (1,((21,22),(23,24)),((((5,(6,8)),(4,(3,7))),(11,(2,(10,(13,(9,12)))))),(16,(20,(19,(17,(18,(14,15))))))));
   tree tree_11 [p = 0.015, P = 0.323] = [&W 0.014647] (1,((21,22),(23,24)),((((6,(5,8)),(4,(3,7))),(11,(2,(10,(9,(12,13)))))),(16,(20,(19,(17,(18,(14,15))))))));
   tree tree_12 [p = 0.013, P = 0.336] = [&W 0.013316] (1,((21,22),(23,24)),((((5,(6,8)),(4,(3,7))),(11,(2,(10,(13,(9,12)))))),((19,(16,20)),(17,(18,(14,15))))));
   tree tree_13 [p = 0.013, P = 0.349] = [&W 0.012650] (1,(23,(24,(21,22))),((((5,(6,8)),(4,(3,7))),(11,(2,(10,(13,(9,12)))))),(16,((17,(18,(14,15))),(19,20)))));
   tree tree_14 [p = 0.011, P = 0.360] = [&W 0.011318] (1,((21,22),(23,24)),((((5,(6,8)),(4,(3,7))),(2,(11,(10,(13,(9,12)))))),(16,(20,(19,(17,(18,(14,15))))))));
   tree tree_15 [p = 0.011, P = 0.372] = [&W 0.011318] (1,((21,22),(23,24)),((((6,(5,8)),(4,(3,7))),(2,(11,(10,(9,(12,13)))))),(16,(20,(19,(17,(18,(14,15))))))));
   tree tree_16 [p = 0.011, P = 0.382] = [&W 0.010652] (1,((21,22),(23,24)),((((5,(6,8)),(4,(3,7))),(2,(11,(10,(13,(9,12)))))),((19,(16,20)),(17,(18,(14,15))))));
   tree tree_17 [p = 0.010, P = 0.392] = [&W 0.009987] (1,(23,(24,(21,22))),((((6,(5,8)),(4,(3,7))),(11,(2,(10,(13,(9,12)))))),(16,((17,(18,(14,15))),(19,20)))));
   tree tree_18 [p = 0.009, P = 0.401] = [&W 0.009321] (1,((21,22),(23,24)),((((5,(6,8)),(4,(3,7))),(11,(2,(10,(13,(9,12)))))),(16,(19,(20,(17,(18,(14,15))))))));
   tree tree_19 [p = 0.009, P = 0.410] = [&W 0.008655] (1,((21,22),(23,24)),((((6,(5,8)),(4,(3,7))),(11,(2,(10,(13,(9,12)))))),((19,(16,20)),(17,(18,(14,15))))));
   tree tree_20 [p = 0.008, P = 0.418] = [&W 0.007989] (1,((21,22),(23,24)),((((6,(5,8)),(4,(3,7))),(11,(2,(10,(13,(9,12)))))),(16,(((14,15),(17,18)),(19,20)))));
   tree tree_21 [p = 0.007, P = 0.425] = [&W 0.007324] (1,((21,22),(23,24)),((((6,(5,8)),(4,(3,7))),(2,(11,(10,(13,(9,12)))))),(16,(19,(20,(17,(18,(14,15))))))));
   tree tree_22 [p = 0.007, P = 0.433] = [&W 0.007324] (1,((21,22),(23,24)),((((6,(5,8)),(4,(3,7))),(11,(10,(2,(13,(9,12)))))),(16,((17,(18,(14,15))),(19,20)))));
   tree tree_23 [p = 0.007, P = 0.439] = [&W 0.006658] (1,((21,22),(23,24)),((((5,(6,8)),(4,(3,7))),(2,(11,(10,(9,(12,13)))))),(16,((17,(18,(14,15))),(19,20)))));
   tree tree_24 [p = 0.007, P = 0.446] = [&W 0.006658] (1,((21,22),(23,24)),((((6,(5,8)),(4,(3,7))),(11,(2,(10,(13,(9,12)))))),(16,(19,(20,(17,(18,(14,15))))))));
   tree tree_25 [p = 0.006, P = 0.452] = [&W 0.005992] (1,((21,22),(23,24)),((((6,(5,8)),(4,(3,7))),(2,(11,(10,(13,(9,12)))))),(19,((16,20),(17,(18,(14,15)))))));
   tree tree_26 [p = 0.006, P = 0.458] = [&W 0.005992] (1,((21,22),(23,24)),((((6,(5,8)),(4,(3,7))),(2,(11,(10,(9,(12,13)))))),(16,(19,(20,(17,(18,(14,15))))))));
   tree tree_27 [p = 0.006, P = 0.464] = [&W 0.005992] (1,((21,22),(23,24)),((((5,(6,8)),(4,(3,7))),(11,(2,(10,(13,(9,12)))))),(19,((16,20),(17,(18,(14,15)))))));
   tree tree_28 [p = 0.006, P = 0.470] = [&W 0.005992] (1,((21,22),(23,24)),((((5,(6,8)),(4,(3,7))),(11,(2,(10,(13,(9,12)))))),(16,(((14,15),(17,18)),(19,20)))));
   tree tree_29 [p = 0.005, P = 0.475] = [&W 0.005326] (1,(23,(24,(21,22))),((((6,(5,8)),(4,(3,7))),(11,(2,(10,(13,(9,12)))))),(16,(((14,15),(17,18)),(19,20)))));
   tree tree_30 [p = 0.005, P = 0.481] = [&W 0.005326] (1,((21,22),(23,24)),((((5,(6,8)),(4,(3,7))),((2,11),(10,(13,(9,12))))),(16,((17,(18,(14,15))),(19,20)))));
   tree tree_31 [p = 0.005, P = 0.486] = [&W 0.005326] (1,((21,22),(23,24)),((((5,(6,8)),(4,(3,7))),(11,(2,(10,(9,(12,13)))))),(16,(20,(19,(17,(18,(14,15))))))));
   tree tree_32 [p = 0.005, P = 0.491] = [&W 0.004660] (1,((21,22),(23,24)),((((6,(5,8)),(4,(3,7))),(11,(2,(10,(9,(12,13)))))),((19,(16,20)),(17,(18,(14,15))))));
   tree tree_33 [p = 0.005, P = 0.495] = [&W 0.004660] (1,((21,22),(23,24)),((((5,(6,8)),(7,(3,4))),(11,(2,(10,(13,(9,12)))))),(16,((17,(18,(14,15))),(19,20)))));
   tree tree_34 [p = 0.005, P = 0.500] = [&W 0.004660] (1,((21,22),(23,24)),((((6,(5,8)),(4,(3,7))),(2,(11,(10,(13,(9,12)))))),(16,(((14,15),(17,18)),(19,20)))));
   tree tree_35 [p = 0.005, P = 0.505] = [&W 0.004660] (1,(24,(23,(21,22))),((((5,(6,8)),(4,(3,7))),(11,(2,(10,(13,(9,12)))))),(16,(20,(19,(17,(18,(14,15))))))));
   tree tree_36 [p = 0.005, P = 0.509] = [&W 0.004660] (1,((21,22),(23,24)),((((5,(6,8)),(4,(3,7))),(11,(10,(2,(13,(9,12)))))),(16,((17,(18,(14,15))),(19,20)))));
   tree tree_37 [p = 0.005, P = 0.514] = [&W 0.004660] (1,((21,22),(23,24)),((((5,(6,8)),(4,(3,7))),(11,(10,(2,(13,(9,12)))))),(16,(20,(19,(17,(18,(14,15))))))));
   tree tree_38 [p = 0.005, P = 0.519] = [&W 0.004660] (1,(24,(23,(21,22))),((((5,(6,8)),(4,(3,7))),(11,(2,(10,(13,(9,12)))))),(16,((17,(18,(14,15))),(19,20)))));
   tree tree_39 [p = 0.005, P = 0.523] = [&W 0.004660] (1,((21,22),(23,24)),((((6,(5,8)),(4,(3,7))),(2,(11,(10,(9,(12,13)))))),(19,((16,20),(17,(18,(14,15)))))));
   tree tree_40 [p = 0.005, P = 0.528] = [&W 0.004660] (1,((23,24),((((6,(5,8)),(4,(3,7))),(11,(2,(10,(13,(9,12)))))),(16,((17,(18,(14,15))),(19,20))))),(21,22));
   tree tree_41 [p = 0.004, P = 0.532] = [&W 0.003995] (1,((21,22),(23,24)),((((5,(6,8)),(4,(3,7))),(2,(11,(10,(13,(9,12)))))),(16,(19,(20,(17,(18,(14,15))))))));
   tree tree_42 [p = 0.004, P = 0.536] = [&W 0.003995] (1,(24,(23,(21,22))),((((6,(5,8)),(4,(3,7))),(2,(11,(10,(9,(12,13)))))),(16,((17,(18,(14,15))),(19,20)))));
   tree tree_43 [p = 0.004, P = 0.540] = [&W 0.003995] (1,((21,22),(23,24)),((((6,(5,8)),(4,(3,7))),(2,(11,(10,(9,(12,13)))))),(16,(((14,15),(17,18)),(19,20)))));
   tree tree_44 [p = 0.004, P = 0.544] = [&W 0.003995] (1,(23,(24,(21,22))),((((5,(6,8)),(4,(3,7))),(11,(2,(10,(13,(9,12)))))),(16,(20,(19,(17,(18,(14,15))))))));
   tree tree_45 [p = 0.004, P = 0.548] = [&W 0.003995] (1,(24,(23,(21,22))),((((6,(5,8)),(4,(3,7))),(11,(2,(10,(13,(9,12)))))),(16,((17,(18,(14,15))),(19,20)))));
   tree tree_46 [p = 0.004, P = 0.552] = [&W 0.003995] (1,((21,22),(23,24)),((((5,(6,8)),(7,(3,4))),(2,(11,(10,(13,(9,12)))))),(16,((17,(18,(14,15))),(19,20)))));
   tree tree_47 [p = 0.004, P = 0.556] = [&W 0.003995] (1,((21,22),(23,24)),((((6,(5,8)),(4,(3,7))),(11,(2,(10,(13,(9,12)))))),(19,((16,20),(17,(18,(14,15)))))));
   tree tree_48 [p = 0.004, P = 0.560] = [&W 0.003995] (1,(23,(24,(21,22))),((((6,(5,8)),(4,(3,7))),(2,(11,(10,(13,(9,12)))))),(16,((17,(18,(14,15))),(19,20)))));
   tree tree_49 [p = 0.004, P = 0.564] = [&W 0.003995] (1,((21,22),(23,24)),((((6,(5,8)),(4,(3,7))),((2,11),(10,(9,(12,13))))),(16,(20,(19,(17,(18,(14,15))))))));
   tree tree_50 [p = 0.003, P = 0.567] = [&W 0.003329] (1,(23,(24,(21,22))),((((6,(5,8)),(4,(3,7))),(11,(2,(10,(9,(12,13)))))),(16,((17,(18,(14,15))),(19,20)))));
   tree tree_51 [p = 0.003, P = 0.571] = [&W 0.003329] (1,((23,24),((((5,(6,8)),(4,(3,7))),(11,(2,(10,(13,(9,12)))))),(16,((17,(18,(14,15))),(19,20))))),(21,22));
   tree tree_52 [p = 0.003, P = 0.574] = [&W 0.003329] (1,(24,(23,(21,22))),((((6,(5,8)),(4,(3,7))),(2,(11,(10,(13,(9,12)))))),(16,(20,(19,(17,(18,(14,15))))))));
   tree tree_53 [p = 0.003, P = 0.577] = [&W 0.003329] (1,(23,(24,(21,22))),((((6,(5,8)),(4,(3,7))),(11,(2,(10,(13,(9,12)))))),(16,(20,(19,(17,(18,(14,15))))))));
   tree tree_54 [p = 0.003, P = 0.581] = [&W 0.003329] (1,(23,(24,(21,22))),((((6,(5,8)),(4,(3,7))),(2,(11,(10,(9,(12,13)))))),(16,((17,(18,(14,15))),(19,20)))));
   tree tree_55 [p = 0.003, P = 0.584] = [&W 0.003329] (1,((21,22),(23,24)),((((4,(6,(5,8))),(3,7)),(2,(11,(10,(13,(9,12)))))),(16,((17,(18,(14,15))),(19,20)))));
   tree tree_56 [p = 0.003, P = 0.587] = [&W 0.003329] (1,(24,(23,(21,22))),((((6,(5,8)),(4,(3,7))),(11,(2,(10,(13,(9,12)))))),(16,(20,(19,(17,(18,(14,15))))))));
   tree tree_57 [p = 0.003, P = 0.591] = [&W 0.003329] (1,((21,22),(23,24)),((((5,(6,8)),(4,(3,7))),(11,(2,(10,(9,(12,13)))))),(19,((16,20),(17,(18,(14,15)))))));
   tree tree_58 [p = 0.003, P = 0.594] = [&W 0.003329] (1,((21,22),(23,24)),((((6,(5,8)),(4,(3,7))),(11,(2,(10,(13,(9,12)))))),((16,20),(19,(17,(18,(14,15)))))));
   tree tree_59 [p = 0.003, P = 0.597] = [&W 0.003329] (1,((21,22),(23,24)),((((6,(5,8)),(4,(3,7))),(2,(11,(10,(13,(9,12)))))),(16,((18,(17,(14,15))),(19,20)))));
   tree tree_60 [p = 0.003, P = 0.601] = [&W 0.003329] (1,((21,22),(23,24)),((((5,(6,8)),(4,(3,7))),(11,(2,(10,(9,(12,13)))))),((19,(16,20)),(17,(18,(14,15))))));
   tree tree_61 [p = 0.003, P = 0.604] = [&W 0.003329] (1,(23,(24,(21,22))),((((5,(6,8)),(4,(3,7))),(2,(11,(10,(13,(9,12)))))),(16,((17,(18,(14,15))),(19,20)))));
   tree tree_62 [p = 0.003, P = 0.607] = [&W 0.003329] (1,(23,(24,(21,22))),((((5,(6,8)),(7,(3,4))),(11,(2,(10,(13,(9,12)))))),(16,((17,(18,(14,15))),(19,20)))));
   tree tree_63 [p = 0.003, P = 0.611] = [&W 0.003329] (1,((21,22),(23,24)),((((6,(5,8)),(4,(3,7))),(11,(2,(10,(9,(12,13)))))),(16,(19,(20,(17,(18,(14,15))))))));
   tree tree_64 [p = 0.003, P = 0.614] = [&W 0.003329] (1,((21,22),(23,24)),((((5,(6,8)),(4,(3,7))),(2,(11,(10,(9,(12,13)))))),(16,(19,(20,(17,(18,(14,15))))))));
   tree tree_65 [p = 0.003, P = 0.617] = [&W 0.003329] (1,((21,22),((((5,(6,8)),(4,(3,7))),(11,(2,(10,(13,(9,12)))))),(16,((17,(18,(14,15))),(19,20))))),(23,24));
   tree tree_66 [p = 0.003, P = 0.621] = [&W 0.003329] (1,(24,(23,(21,22))),((((5,(6,8)),(4,(3,7))),(2,(11,(10,(13,(9,12)))))),((19,(16,20)),(17,(18,(14,15))))));
   tree tree_67 [p = 0.003, P = 0.624] = [&W 0.003329] (1,((21,22),(23,24)),((((5,(6,8)),(4,(3,7))),(2,(11,(10,(9,(12,13)))))),((19,(16,20)),(17,(18,(14,15))))));
   tree tree_68 [p = 0.003, P = 0.627] = [&W 0.003329] (1,((21,22),(23,24)),((((5,(6,8)),(4,(3,7))),(2,(11,(10,(13,(9,12)))))),(19,((16,20),(17,(18,(14,15)))))));
   tree tree_69 [p = 0.003, P = 0.630] = [&W 0.003329] (1,((21,22),(23,24)),((((5,(6,8)),(4,(3,7))),(2,(11,(10,(9,(12,13)))))),(16,(20,(19,(17,(18,(14,15))))))));
   tree tree_70 [p = 0.003, P = 0.633] = [&W 0.002663] (1,(24,(23,(21,22))),((((6,(5,8)),(4,(3,7))),(11,(2,(10,(13,(9,12)))))),(16,(19,(20,(17,(18,(14,15))))))));
   tree tree_71 [p = 0.003, P = 0.636] = [&W 0.002663] (1,((21,22),(23,24)),((((6,(5,8)),(4,(3,7))),(11,(10,(2,(13,(9,12)))))),(16,(20,(19,(17,(18,(14,15))))))));
   tree tree_72 [p = 0.003, P = 0.638] = [&W 0.002663] (1,((21,22),(23,24)),((((5,(6,8)),(4,(3,7))),(2,(11,(10,(13,(9,12)))))),(16,(((14,15),(17,18)),(19,20)))));
   tree tree_73 [p = 0.003, P = 0.641] = [&W 0.002663] (1,((21,22),(23,24)),((((5,(6,8)),(4,(3,7))),(11,(10,(2,(13,(9,12)))))),(19,((16,20),(17,(18,(14,15)))))));
   tree tree_74 [p = 0.003, P = 0.644] = [&W 0.002663] (1,((21,22),(23,24)),((((5,(6,8)),(4,(3,7))),(11,(10,(2,(13,(9,12)))))),((19,(16,20)),(17,(18,(14,15))))));
   tree tree_75 [p = 0.003, P = 0.646] = [&W 0.002663] (1,(23,(24,(21,22))),((((5,(6,8)),(4,(3,7))),(11,(2,(10,(9,(12,13)))))),(16,((17,(18,(14,15))),(19,20)))));
   tree tree_76 [p = 0.003, P = 0.649] = [&W 0.002663] (1,(24,(23,(21,22))),((((6,(5,8)),(4,(3,7))),(2,(11,(10,(13,(9,12)))))),(16,(((14,15),(17,18)),(19,20)))));
   tree tree_77 [p = 0.003, P = 0.652] = [&W 0.002663] (1,((21,22),(23,24)),((((6,(5,8)),(4,(3,7))),(2,(11,(10,(13,(9,12)))))),(19,(20,(16,(17,(18,(14,15))))))));
   tree tree_78 [p = 0.003, P = 0.654] = [&W 0.002663] (1,(24,(23,(21,22))),((((6,(5,8)),(4,(3,7))),(11,(2,(10,(9,(12,13)))))),(16,((17,(18,(14,15))),(19,20)))));
   tree tree_79 [p = 0.002, P = 0.656] = [&W 0.001997] (1,(23,(24,(21,22))),((((6,(5,8)),(4,(3,7))),(11,(2,(10,(13,(9,12)))))),(16,(19,(20,(17,(18,(14,15))))))));
   tree tree_80 [p = 0.002, P = 0.658] = [&W 0.001997] (1,((21,22),((((6,(5,8)),(4,(3,7))),(2,(11,(10,(13,(9,12)))))),((19,(16,20)),(17,(18,(14,15)))))),(23,24));
   tree tree_81 [p = 0.002, P = 0.660] = [&W 0.001997] (1,((21,22),(23,24)),((((5,(6,8)),(4,(3,7))),(11,(10,(2,(13,(9,12)))))),(16,(20,(19,(18,(17,(14,15))))))));
   tree tree_82 [p = 0.002, P = 0.662] = [&W 0.001997] (1,(23,(24,(21,22))),((((5,(6,8)),(4,(3,7))),(2,(11,(10,(9,(12,13)))))),(16,((17,(18,(14,15))),(19,20)))));
   tree tree_83 [p = 0.002, P = 0.664] = [&W 0.001997] (1,((21,22),(23,24)),((((5,(6,8)),(4,(3,7))),(2,(11,(10,(9,(12,13)))))),(19,((16,20),(17,(18,(14,15)))))));
   tree tree_84 [p = 0.002, P = 0.666] = [&W 0.001997] (1,(24,(23,(21,22))),((((5,(6,8)),(4,(3,7))),(2,(11,(10,(12,(9,13)))))),(16,(19,(20,(17,(18,(14,15))))))));
   tree tree_85 [p = 0.002, P = 0.668] = [&W 0.001997] (1,((21,22),(23,24)),((((6,(5,8)),(4,(3,7))),(11,(2,(10,(9,(12,13)))))),((16,20),(19,((14,15),(17,18))))));
   tree tree_86 [p = 0.002, P = 0.670] = [&W 0.001997] (1,(24,(23,(21,22))),((((5,(6,8)),(4,(3,7))),(2,(11,(10,(9,(12,13)))))),(16,((17,(18,(14,15))),(19,20)))));
   tree tree_87 [p = 0.002, P = 0.672] = [&W 0.001997] (1,(23,(24,(21,22))),((((6,(5,8)),(4,(3,7))),(2,(11,(10,(9,(12,13)))))),(19,((16,20),(17,(18,(14,15)))))));
   tree tree_88 [p = 0.002, P = 0.674] = [&W 0.001997] (1,(24,(23,(21,22))),((((5,(6,8)),(4,(3,7))),(11,(10,(2,(13,(9,12)))))),(16,((17,(18,(14,15))),(19,20)))));
   tree tree_89 [p = 0.002, P = 0.676] = [&W 0.001997] (1,((21,22),(23,24)),((((6,(5,8)),(4,(3,7))),(2,(11,(10,(13,(9,12)))))),(16,(20,(19,((14,15),(17,18)))))));
   tree tree_90 [p = 0.002, P = 0.678] = [&W 0.001997] (1,((21,22),(23,24)),((((6,(5,8)),(4,(3,7))),(11,(2,(10,(9,(12,13)))))),(16,(((14,15),(17,18)),(19,20)))));
   tree tree_91 [p = 0.002, P = 0.680] = [&W 0.001997] (1,((21,22),(23,24)),((((6,(5,8)),(4,(3,7))),(2,(11,(10,(9,(12,13)))))),((16,20),(19,(17,(18,(14,15)))))));
   tree tree_92 [p = 0.002, P = 0.682] = [&W 0.001997] (1,(24,(23,(21,22))),((((6,(5,8)),(4,(3,7))),(2,(11,(10,(13,(9,12)))))),(16,((17,(18,(14,15))),(19,20)))));
   tree tree_93 [p = 0.002, P = 0.684] = [&W 0.001997] (1,23,(24,((21,22),((((6,(5,8)),(4,(3,7))),(11,(2,(10,(13,(9,12)))))),(16,((17,(18,(14,15))),(19,20)))))));
   tree tree_94 [p = 0.002, P = 0.686] = [&W 0.001997] (1,(23,(24,(21,22))),((((6,(5,8)),(4,(3,7))),(11,(2,(10,(9,(12,13)))))),(16,(19,(20,(17,(18,(14,15))))))));
   tree tree_95 [p = 0.002, P = 0.688] = [&W 0.001997] (1,((21,22),(23,24)),((((5,(6,8)),(4,(3,7))),(11,(2,(10,(13,(9,12)))))),(16,((18,(17,(14,15))),(19,20)))));
   tree tree_96 [p = 0.002, P = 0.690] = [&W 0.001997] (1,((21,22),(23,24)),((((5,(6,8)),(7,(3,4))),(11,(2,(10,(13,(9,12)))))),(16,(19,(20,(17,(18,(14,15))))))));
   tree tree_97 [p = 0.002, P = 0.692] = [&W 0.001997] (1,(23,(24,(21,22))),((((6,(5,8)),(4,(3,7))),(2,(11,(10,(9,(12,13)))))),(16,(20,(19,(17,(18,(14,15))))))));
   tree tree_98 [p = 0.002, P = 0.694] = [&W 0.001997] (1,((21,22),(23,24)),((((6,(5,8)),(3,(4,7))),(2,(11,(10,(13,(9,12)))))),(16,((17,(18,(14,15))),(19,20)))));
   tree tree_99 [p = 0.002, P = 0.696] = [&W 0.001997] (1,24,(23,((21,22),((((6,(5,8)),(4,(3,7))),(11,(2,(10,(9,(12,13)))))),(16,((17,(18,(14,15))),(19,20)))))));
   tree tree_100 [p = 0.002, P = 0.698] = [&W 0.001997] (1,(24,(23,(21,22))),((((5,(6,8)),(4,(3,7))),(2,(11,(10,(13,(9,12)))))),(16,((17,(18,(14,15))),(19,20)))));
   tree tree_101 [p = 0.002, P = 0.700] = [&W 0.001997] (1,((21,22),(23,24)),((((6,(5,8)),(7,(3,4))),(2,(11,(10,(9,(12,13)))))),(19,(20,(16,(17,(18,(14,15))))))));
   tree tree_102 [p = 0.002, P = 0.702] = [&W 0.001997] (1,((21,22),(23,24)),((((5,(6,8)),(4,(3,7))),(11,(2,(10,(13,(9,12)))))),(19,(20,(16,(17,(18,(14,15))))))));
   tree tree_103 [p = 0.002, P = 0.704] = [&W 0.001997] (1,((21,22),(23,24)),((((5,(6,8)),(7,(3,4))),(11,(10,(2,(13,(9,12)))))),(16,((17,(18,(14,15))),(19,20)))));
   tree tree_104 [p = 0.002, P = 0.706] = [&W 0.001997] (1,((21,22),(23,24)),((((5,(6,8)),(4,(3,7))),(11,(2,(10,(13,(9,12)))))),((20,(16,19)),(17,(18,(14,15))))));
   tree tree_105 [p = 0.002, P = 0.708] = [&W 0.001997] (1,((21,22),(23,24)),((((5,(6,8)),(4,(3,7))),(11,(2,(10,(13,(9,12)))))),((19,(16,20)),((14,15),(17,18)))));
   tree tree_106 [p = 0.002, P = 0.710] = [&W 0.001997] (1,((21,22),(23,24)),((((6,(5,8)),(4,(3,7))),(2,(11,(10,(13,(9,12)))))),(16,(19,(20,((14,15),(17,18)))))));
   tree tree_107 [p = 0.002, P = 0.712] = [&W 0.001997] (1,((21,22),(23,24)),((((6,(5,8)),(4,(3,7))),(2,(11,(10,(9,(12,13)))))),((19,(16,20)),(17,(18,(14,15))))));
   tree tree_108 [p = 0.002, P = 0.714] = [&W 0.001997] (1,((21,22),(23,24)),((((5,(6,8)),(4,(3,7))),(2,(11,(10,(9,(12,13)))))),((16,(19,20)),(17,(18,(14,15))))));
   tree tree_109 [p = 0.002, P = 0.716] = [&W 0.001997] (1,(23,(24,(21,22))),((((5,(6,8)),(4,(3,7))),(11,(2,(10,(13,(9,12)))))),(16,(((14,15),(17,18)),(19,20)))));
   tree tree_110 [p = 0.002, P = 0.718] = [&W 0.001997] (1,((23,24),((((5,(6,8)),(4,(3,7))),(11,(10,(2,(13,(9,12)))))),(16,((17,(18,(14,15))),(19,20))))),(21,22));
   tree tree_111 [p = 0.002, P = 0.720] = [&W 0.001997] (1,((21,22),(23,24)),((((6,(5,8)),(4,(3,7))),(11,(2,(10,(12,(9,13)))))),(16,((17,(18,(14,15))),(19,20)))));
   tree tree_112 [p = 0.001, P = 0.722] = [&W 0.001332] (1,((21,22),(23,24)),((((5,(6,8)),(4,(3,7))),(2,(11,(10,(13,(9,12)))))),((19,(16,20)),((14,15),(17,18)))));
   tree tree_113 [p = 0.001, P = 0.723] = [&W 0.001332] (1,(23,(24,(21,22))),((((5,(6,8)),(4,(3,7))),(11,(2,(10,(13,(9,12)))))),(16,(19,(20,((14,15),(17,18)))))));
   tree tree_114 [p = 0.001, P = 0.724] = [&W 0.001332] (1,((21,22),(23,24)),((((5,(6,8)),(4,(3,7))),(11,(10,(2,(9,(12,13)))))),(16,((17,(18,(14,15))),(19,20)))));
   tree tree_115 [p = 0.001, P = 0.726] = [&W 0.001332] (1,((21,22),(23,24)),(((4,((6,(5,8)),(3,7))),(2,(11,(10,(13,(9,12)))))),((19,(16,20)),((14,15),(17,18)))));
   tree tree_116 [p = 0.001, P = 0.727] = [&W 0.001332] (1,((21,22),(23,24)),((((5,(6,8)),(7,(3,4))),(11,(2,(10,(9,(12,13)))))),(19,((16,20),(17,(18,(14,15)))))));
   tree tree_117 [p = 0.001, P = 0.728] = [&W 0.001332] (1,((21,22),(23,24)),((((5,(6,8)),(7,(3,4))),(2,(11,(10,(13,(9,12)))))),(19,((16,20),(17,(18,(14,15)))))));
   tree tree_118 [p = 0.001, P = 0.730] = [&W 0.001332] (1,(23,(24,(21,22))),((((5,(6,8)),(4,(3,7))),(11,(2,(10,(13,(9,12)))))),((19,(16,20)),(17,(18,(14,15))))));
   tree tree_119 [p = 0.001, P = 0.731] = [&W 0.001332] (1,((21,22),(23,24)),((((5,(6,8)),(4,(3,7))),(2,(11,(10,(13,(9,12)))))),((16,20),(19,((14,15),(17,18))))));
   tree tree_120 [p = 0.001, P = 0.732] = [&W 0.001332] (1,((21,22),(23,24)),((((8,(5,6)),(4,(3,7))),(11,(2,(10,(13,(9,12)))))),(16,(19,(20,(17,(18,(14,15))))))));
   tree tree_121 [p = 0.001, P = 0.734] = [&W 0.001332] (1,(23,(24,(21,22))),((((5,(6,8)),(4,(3,7))),(11,(2,(10,(9,(12,13)))))),(16,(19,(20,(17,(18,(14,15))))))));
   tree tree_122 [p = 0.001, P = 0.735] = [&W 0.001332] (1,((21,22),(23,24)),((((5,(6,8)),(4,(3,7))),(2,(11,(10,(9,(12,13)))))),(16,(((14,15),(17,18)),(19,20)))));
   tree tree_123 [p = 0.001, P = 0.736] = [&W 0.001332] (1,((21,22),(23,24)),((((5,(6,8)),(7,(3,4))),(11,(2,(10,(9,(12,13)))))),(16,((17,(18,(14,15))),(19,20)))));
   tree tree_124 [p = 0.001, P = 0.738] = [&W 0.001332] (1,(23,(24,(21,22))),((((5,(6,8)),(4,(3,7))),(11,(2,(10,(9,(12,13)))))),(16,(((14,15),(17,18)),(19,20)))));
   tree tree_125 [p = 0.001, P = 0.739] = [&W 0.001332] (1,(24,(23,(21,22))),((((5,(6,8)),(4,(3,7))),(2,(11,(10,(13,(9,12)))))),(16,(20,(19,(17,(18,(14,15))))))));
   tree tree_126 [p = 0.001, P = 0.740] = [&W 0.001332] (1,((21,22),((((6,(5,8)),(4,(3,7))),(2,(11,(10,(9,(12,13)))))),((19,(16,20)),(17,(18,(14,15)))))),(23,24));
   tree tree_127 [p = 0.001, P = 0.742] = [&W 0.001332] (1,((21,22),(23,24)),((((6,(5,8)),(4,(3,7))),(11,(2,(10,(9,(12,13)))))),(16,(20,(19,((14,15),(17,18)))))));
   tree tree_128 [p = 0.001, P = 0.743] = [&W 0.001332] (1,(23,(24,(21,22))),((((6,(5,8)),(4,(3,7))),(2,(11,(10,(13,(9,12)))))),(16,(20,(19,(17,(18,(14,15))))))));
   tree tree_129 [p = 0.001, P = 0.744] = [&W 0.001332] (1,((21,22),(23,24)),((((6,(5,8)),(7,(3,4))),(11,(2,(10,(13,(9,12)))))),(16,((17,(18,(14,15))),(19,20)))));
   tree tree_130 [p = 0.001, P = 0.746] = [&W 0.001332] (1,((21,22),(23,24)),((((5,(6,8)),(7,(3,4))),(2,(11,(10,(13,(9,12)))))),(16,(19,(20,(17,(18,(14,15))))))));
   tree tree_131 [p = 0.001, P = 0.747] = [&W 0.001332] (1,((21,22),(23,24)),((((6,(5,8)),(4,(3,7))),(11,(2,(10,(9,(12,13)))))),(16,(19,(20,((14,15),(17,18)))))));
   tree tree_132 [p = 0.001, P = 0.748] = [&W 0.001332] (1,(23,(24,(21,22))),((((5,(6,8)),(4,(3,7))),(2,(11,(10,(13,(9,12)))))),(16,(20,(19,(17,(18,(14,15))))))));
   tree tree_133 [p = 0.001, P = 0.750] = [&W 0.001332] (1,((21,22),(23,24)),((((6,(5,8)),(3,(4,7))),(11,(2,(10,(13,(9,12)))))),(16,(19,(20,(17,(18,(14,15))))))));
   tree tree_134 [p = 0.001, P = 0.751] = [&W 0.001332] (1,((21,22),(23,24)),((((6,(5,8)),(4,(3,7))),(2,(11,(10,(13,(9,12)))))),((19,(16,20)),(17,(18,(14,15))))));
   tree tree_135 [p = 0.001, P = 0.752] = [&W 0.001332] (1,(24,(23,(21,22))),((((5,(6,8)),(4,(3,7))),(11,(2,(10,(13,(9,12)))))),(16,(20,(19,((14,15),(17,18)))))));
   tree tree_136 [p = 0.001, P = 0.754] = [&W 0.001332] (1,(23,(24,(21,22))),((((5,(6,8)),(4,(3,7))),(11,(2,(10,(13,(9,12)))))),(16,(19,(20,(17,(18,(14,15))))))));
   tree tree_137 [p = 0.001, P = 0.755] = [&W 0.001332] (1,((21,22),(23,24)),((((6,(5,8)),(7,(3,4))),(11,(2,(10,(9,(12,13)))))),(16,((17,(18,(14,15))),(19,20)))));
   tree tree_138 [p = 0.001, P = 0.756] = [&W 0.001332] (1,(23,(24,(21,22))),((((5,(6,8)),(4,(3,7))),(11,(10,(2,(13,(9,12)))))),(16,(20,(19,(17,(18,(14,15))))))));
   tree tree_139 [p = 0.001, P = 0.758] = [&W 0.001332] (1,(24,((((6,(5,8)),(4,(3,7))),(2,(11,(10,(9,(12,13)))))),(16,(19,(20,(17,(18,(14,15)))))))),(23,(21,22)));
   tree tree_140 [p = 0.001, P = 0.759] = [&W 0.001332] (1,(24,(23,(21,22))),((((5,(6,8)),(4,(3,7))),(11,(2,(10,(13,(9,12)))))),(16,(19,(20,(17,(18,(14,15))))))));
   tree tree_141 [p = 0.001, P = 0.760] = [&W 0.001332] (1,(24,(23,(21,22))),((((5,(6,8)),(4,(3,7))),(11,(2,(10,(9,(12,13)))))),(16,((17,(18,(14,15))),(19,20)))));
   tree tree_142 [p = 0.001, P = 0.762] = [&W 0.001332] (1,((21,22),(23,24)),((((6,(5,8)),(4,(3,7))),(11,(2,(10,(13,(9,12)))))),((16,(19,20)),(17,(18,(14,15))))));
   tree tree_143 [p = 0.001, P = 0.763] = [&W 0.001332] (1,((21,22),(23,24)),((((6,(5,8)),(4,(3,7))),(2,(11,(10,(13,(9,12)))))),(20,(19,(16,(17,(18,(14,15))))))));
   tree tree_144 [p = 0.001, P = 0.764] = [&W 0.001332] (1,24,(23,((21,22),((((6,(5,8)),(4,(3,7))),(2,(11,(10,(9,(12,13)))))),(16,(((14,15),(17,18)),(19,20)))))));
   tree tree_145 [p = 0.001, P = 0.766] = [&W 0.001332] (1,24,(23,((21,22),((((6,(5,8)),(4,(3,7))),(2,(11,(10,(9,(12,13)))))),(16,(20,(19,(17,(18,(14,15))))))))));
   tree tree_146 [p = 0.001, P = 0.767] = [&W 0.001332] (1,((21,22),(23,24)),((((5,(6,8)),(4,(3,7))),(11,(2,(10,(13,(9,12)))))),(16,(20,(19,((14,15),(17,18)))))));
   tree tree_147 [p = 0.001, P = 0.768] = [&W 0.001332] (1,((21,22),(23,24)),((((6,(5,8)),(4,(3,7))),(2,(11,(10,(9,(12,13)))))),(16,(20,(19,((14,15),(17,18)))))));
   tree tree_148 [p = 0.001, P = 0.770] = [&W 0.001332] (1,((21,22),(23,24)),((((5,(6,8)),(4,(3,7))),((2,11),(10,(13,(9,12))))),(16,(20,(19,((14,15),(17,18)))))));
   tree tree_149 [p = 0.001, P = 0.771] = [&W 0.001332] (1,((23,24),((((6,(5,8)),(4,(3,7))),(2,(11,(10,(13,(9,12)))))),(16,((17,(18,(14,15))),(19,20))))),(21,22));
   tree tree_150 [p = 0.001, P = 0.772] = [&W 0.001332] (1,((21,22),(23,24)),((((5,(6,8)),(7,(3,4))),(11,(2,(10,(13,(9,12)))))),(19,((16,20),(17,(18,(14,15)))))));
   tree tree_151 [p = 0.001, P = 0.774] = [&W 0.001332] (1,(23,(24,(21,22))),((((6,(5,8)),(4,(3,7))),(2,(11,(10,(9,(12,13)))))),(16,(19,(20,(17,(18,(14,15))))))));
   tree tree_152 [p = 0.001, P = 0.775] = [&W 0.001332] (1,((23,24),((((5,(6,8)),(7,(3,4))),(11,(2,(10,(9,(12,13)))))),(16,(((14,15),(17,18)),(19,20))))),(21,22));
   tree tree_153 [p = 0.001, P = 0.776] = [&W 0.001332] (1,((21,22),(23,24)),((((6,(5,8)),(7,(3,4))),(2,(11,(10,(13,(9,12)))))),(16,((17,(18,(14,15))),(19,20)))));
   tree tree_154 [p = 0.001, P = 0.778] = [&W 0.001332] (1,(23,(24,(21,22))),((((6,(5,8)),(4,(3,7))),(11,(2,(10,(9,(12,13)))))),(16,(20,(19,(17,(18,(14,15))))))));
   tree tree_155 [p = 0.001, P = 0.779] = [&W 0.001332] (1,((21,22),(23,24)),((((6,(5,8)),(4,(3,7))),(11,(2,((9,10),(12,13))))),(16,(19,(20,(17,(18,(14,15))))))));
   tree tree_156 [p = 0.001, P = 0.780] = [&W 0.001332] (1,(23,(24,(21,22))),((((6,(5,8)),(4,(3,7))),(11,(2,(10,(13,(9,12)))))),(16,(20,(19,(18,(17,(14,15))))))));
   tree tree_157 [p = 0.001, P = 0.782] = [&W 0.001332] (1,(24,(23,(21,22))),((((6,(5,8)),(4,(3,7))),(2,(11,(10,(9,(12,13)))))),(19,((16,20),(17,(18,(14,15)))))));
   tree tree_158 [p = 0.001, P = 0.783] = [&W 0.001332] (1,(24,(23,(21,22))),((((5,(6,8)),(4,(3,7))),(2,(11,(10,(9,(12,13)))))),(16,(20,(19,(17,(18,(14,15))))))));
   tree tree_159 [p = 0.001, P = 0.784] = [&W 0.001332] (1,(24,(23,(21,22))),((((6,(5,8)),(4,(3,7))),(2,(11,(10,(9,(12,13)))))),(16,(20,(19,(17,(18,(14,15))))))));
   tree tree_160 [p = 0.001, P = 0.786] = [&W 0.001332] (1,((21,22),(23,24)),((((5,(6,8)),(4,(3,7))),(11,(2,(10,(13,(9,12)))))),((16,20),(19,(17,(18,(14,15)))))));
   tree tree_161 [p = 0.001, P = 0.787] = [&W 0.001332] (1,((21,22),(23,24)),((((6,(5,8)),(7,(3,4))),(11,(2,(10,(13,(9,12)))))),((19,(16,20)),(17,(18,(14,15))))));
   tree tree_162 [p = 0.001, P = 0.788] = [&W 0.001332] (1,((21,22),(23,24)),((((6,(5,8)),(7,(3,4))),(11,(10,(2,(13,(9,12)))))),(16,((17,(18,(14,15))),(19,20)))));
   tree tree_163 [p = 0.001, P = 0.790] = [&W 0.001332] (1,((21,22),(23,24)),((((6,(5,8)),(4,(3,7))),(11,(2,(10,(9,(12,13)))))),(16,(20,(19,(18,(17,(14,15))))))));
   tree tree_164 [p = 0.001, P = 0.791] = [&W 0.001332] (1,((21,22),(23,24)),((((5,(6,8)),(4,(3,7))),(2,(11,(10,(13,(9,12)))))),(19,(20,(16,(17,(18,(14,15))))))));
   tree tree_165 [p = 0.001, P = 0.792] = [&W 0.001332] (1,((21,22),(23,24)),((((8,(5,6)),(4,(3,7))),(2,(11,(10,(9,(12,13)))))),(16,(19,(20,(17,(18,(14,15))))))));
   tree tree_166 [p = 0.001, P = 0.794] = [&W 0.001332] (1,(24,(23,(21,22))),((((6,(5,8)),(4,(3,7))),(11,(2,(10,(13,(9,12)))))),(16,(((14,15),(17,18)),(19,20)))));
   tree tree_167 [p = 0.001, P = 0.795] = [&W 0.001332] (1,((21,22),(23,24)),((((8,(5,6)),(4,(3,7))),(11,(2,(10,(9,(12,13)))))),(16,(20,(19,(17,(18,(14,15))))))));
   tree tree_168 [p = 0.001, P = 0.796] = [&W 0.001332] (1,(24,(23,(21,22))),((((6,(5,8)),(7,(3,4))),(11,(2,(10,(9,(12,13)))))),(16,((17,(18,(14,15))),(19,20)))));
   tree tree_169 [p = 0.001, P = 0.798] = [&W 0.001332] (1,((21,22),(23,24)),((((4,(6,(5,8))),(3,7)),(2,(11,(10,(12,(9,13)))))),((19,(16,20)),((14,15),(17,18)))));
   tree tree_170 [p = 0.001, P = 0.799] = [&W 0.001332] (1,((21,22),(23,24)),((((6,(5,8)),(4,(3,7))),(2,(11,(10,(13,(9,12)))))),(19,((16,20),((14,15),(17,18))))));
   tree tree_171 [p = 0.001, P = 0.800] = [&W 0.001332] (1,((21,22),(23,24)),((((6,(5,8)),(4,(3,7))),(2,(11,(10,(13,(9,12)))))),((16,20),(19,(17,(18,(14,15)))))));
   tree tree_172 [p = 0.001, P = 0.802] = [&W 0.001332] (1,((21,22),(23,24)),((((6,(5,8)),(4,(3,7))),(11,(2,(10,(13,(9,12)))))),(16,(20,(19,(18,(17,(14,15))))))));
   tree tree_173 [p = 0.001, P = 0.803] = [&W 0.001332] (1,((21,22),(23,24)),((((4,(6,(5,8))),(3,7)),(2,(11,(10,(9,(12,13)))))),(16,((17,(18,(14,15))),(19,20)))));
   tree tree_174 [p = 0.001, P = 0.804] = [&W 0.001332] (1,((21,22),(23,24)),((((5,(6,8)),(4,(3,7))),(2,(11,(10,(13,(9,12)))))),(19,((16,20),((14,15),(17,18))))));
   tree tree_175 [p = 0.001, P = 0.806] = [&W 0.001332] (1,(24,(23,(21,22))),((((5,(6,8)),(4,(3,7))),(11,(2,(10,(9,(12,13)))))),(16,(((14,15),(17,18)),(19,20)))));
   tree tree_176 [p = 0.001, P = 0.807] = [&W 0.001332] (1,((21,22),(23,24)),((((6,(5,8)),(3,(4,7))),(11,(2,(10,(9,(12,13)))))),(16,((17,(18,(14,15))),(19,20)))));
   tree tree_177 [p = 0.001, P = 0.808] = [&W 0.001332] (1,(23,(24,(21,22))),((((6,(5,8)),(4,(3,7))),(11,(2,(10,(13,(9,12)))))),(20,(19,(16,(17,(18,(14,15))))))));
   tree tree_178 [p = 0.001, P = 0.810] = [&W 0.001332] (1,((23,24),((((6,(5,8)),(4,(3,7))),(11,(2,(10,(9,(12,13)))))),(16,((17,(18,(14,15))),(19,20))))),(21,22));
   tree tree_179 [p = 0.001, P = 0.811] = [&W 0.001332] (1,((21,22),(23,24)),((((5,(6,8)),(4,(3,7))),(11,(10,(2,(13,(9,12)))))),(16,(20,(19,((14,15),(17,18)))))));
   tree tree_180 [p = 0.001, P = 0.812] = [&W 0.001332] (1,((21,22),(23,24)),((((4,(6,(5,8))),(3,7)),(2,(11,(10,(9,(12,13)))))),(16,(20,(19,(17,(18,(14,15))))))));
   tree tree_181 [p = 0.001, P = 0.814] = [&W 0.001332] (1,(23,(24,(21,22))),((((6,(5,8)),(4,(3,7))),(2,(11,(10,(13,(9,12)))))),((19,(16,20)),(17,(18,(14,15))))));
   tree tree_182 [p = 0.001, P = 0.815] = [&W 0.001332] (1,(23,(24,(21,22))),((((5,(6,8)),(4,(3,7))),(2,(11,(10,(9,(12,13)))))),(16,(19,(20,(17,(18,(14,15))))))));
   tree tree_183 [p = 0.001, P = 0.816] = [&W 0.000666] (1,((21,22),(23,24)),((((6,(5,8)),(4,(3,7))),((2,11),(10,(9,(12,13))))),(16,((17,(18,(14,15))),(19,20)))));
   tree tree_184 [p = 0.001, P = 0.816] = [&W 0.000666] (1,(23,(24,(21,22))),((((5,(6,8)),(4,(3,7))),(2,(11,(10,(13,(9,12)))))),(16,(19,(20,(17,(18,(14,15))))))));
   tree tree_185 [p = 0.001, P = 0.817] = [&W 0.000666] (1,(23,(24,(21,22))),((((5,(6,8)),(4,(3,7))),(11,((2,10),(9,(12,13))))),(16,((17,(18,(14,15))),(19,20)))));
   tree tree_186 [p = 0.001, P = 0.818] = [&W 0.000666] (1,((21,22),(23,24)),((((7,(5,(6,8))),(3,4)),(2,(11,(10,(13,(9,12)))))),((19,(16,20)),(17,(18,(14,15))))));
   tree tree_187 [p = 0.001, P = 0.818] = [&W 0.000666] (1,((21,22),(23,24)),((((6,(5,8)),(7,(3,4))),(2,(11,(10,(13,(9,12)))))),((19,(16,20)),(17,(18,(14,15))))));
   tree tree_188 [p = 0.001, P = 0.819] = [&W 0.000666] (1,(23,(24,(21,22))),((((6,(5,8)),(4,(3,7))),(11,(10,(2,(13,(9,12)))))),((16,20),(19,(17,(18,(14,15)))))));
   tree tree_189 [p = 0.001, P = 0.820] = [&W 0.000666] (1,(23,(24,(21,22))),((((5,(6,8)),(4,(3,7))),(2,(11,(10,(13,(9,12)))))),((19,(16,20)),((14,15),(17,18)))));
   tree tree_190 [p = 0.001, P = 0.820] = [&W 0.000666] (1,(23,(24,(21,22))),((((6,(5,8)),(4,(3,7))),(2,(11,(10,(13,(9,12)))))),(19,(16,(20,(17,(18,(14,15))))))));
   tree tree_191 [p = 0.001, P = 0.821] = [&W 0.000666] (1,((21,22),(23,24)),(((4,((6,(5,8)),(3,7))),(2,(11,(10,(13,(9,12)))))),(16,(((14,15),(17,18)),(19,20)))));
   tree tree_192 [p = 0.001, P = 0.822] = [&W 0.000666] (1,(23,(24,(21,22))),((((5,(6,8)),(7,(3,4))),(11,(10,(2,(13,(9,12)))))),(16,(20,(19,(18,(17,(14,15))))))));
   tree tree_193 [p = 0.001, P = 0.822] = [&W 0.000666] (1,((21,22),(23,24)),((((5,(6,8)),(4,(3,7))),(11,(2,(10,(9,(12,13)))))),(16,((18,(17,(14,15))),(19,20)))));
   tree tree_194 [p = 0.001, P = 0.823] = [&W 0.000666] (1,((21,22),(23,24)),((((5,(6,8)),(7,(3,4))),(11,(2,(10,(9,(12,13)))))),(19,(20,(16,((14,15),(17,18)))))));
   tree tree_195 [p = 0.001, P = 0.824] = [&W 0.000666] (1,(24,(23,(21,22))),((((6,(5,8)),(7,(3,4))),(11,(2,(10,(13,(9,12)))))),(16,(19,(20,(17,(18,(14,15))))))));
   tree tree_196 [p = 0.001, P = 0.824] = [&W 0.000666] (1,((21,22),(23,24)),((((5,(6,8)),(7,(3,4))),(2,(11,(10,(9,(12,13)))))),(16,(19,(20,((14,15),(17,18)))))));
   tree tree_197 [p = 0.001, P = 0.825] = [&W 0.000666] (1,((21,22),(23,24)),((((7,(5,(6,8))),(3,4)),(2,(11,(10,(12,(9,13)))))),(20,(16,(19,((14,15),(17,18)))))));
   tree tree_198 [p = 0.001, P = 0.826] = [&W 0.000666] (1,((21,22),(23,24)),((((5,(6,8)),(4,(3,7))),(11,(10,(2,(13,(9,12)))))),((16,20),(19,(18,(17,(14,15)))))));
   tree tree_199 [p = 0.001, P = 0.826] = [&W 0.000666] (1,((21,22),(23,24)),((((6,(5,8)),(4,(3,7))),(11,(2,((9,10),(12,13))))),(16,(20,(19,((14,15),(17,18)))))));
   tree tree_200 [p = 0.001, P = 0.827] = [&W 0.000666] (1,((21,22),(23,24)),((((5,(6,8)),(4,(3,7))),(11,(10,(2,(13,(9,12)))))),((16,20),(19,(17,(18,(14,15)))))));
   tree tree_201 [p = 0.001, P = 0.828] = [&W 0.000666] (1,(24,(23,(21,22))),((((6,(5,8)),(4,(3,7))),(2,(11,(10,(13,(9,12)))))),(19,(16,(20,(17,(18,(14,15))))))));
   tree tree_202 [p = 0.001, P = 0.828] = [&W 0.000666] (1,((21,22),(23,24)),((((6,(5,8)),(4,(3,7))),(2,(11,(10,(9,(12,13)))))),(16,(20,(19,(18,(17,(14,15))))))));
   tree tree_203 [p = 0.001, P = 0.829] = [&W 0.000666] (1,((23,24),((((4,(5,(6,8))),(2,(11,(10,(9,(12,13)))))),(3,7)),(16,(((14,15),(17,18)),(19,20))))),(21,22));
   tree tree_204 [p = 0.001, P = 0.830] = [&W 0.000666] (1,((21,22),(23,24)),((((5,(6,8)),(4,(3,7))),(11,(10,(2,(9,(12,13)))))),(16,(((14,15),(17,18)),(19,20)))));
   tree tree_205 [p = 0.001, P = 0.830] = [&W 0.000666] (1,(24,(23,(21,22))),((((6,(5,8)),(4,(3,7))),(11,((2,10),(13,(9,12))))),(16,((17,(18,(14,15))),(19,20)))));
   tree tree_206 [p = 0.001, P = 0.831] = [&W 0.000666] (1,(23,(24,(21,22))),((((6,(5,8)),(4,(3,7))),(11,(10,(2,(13,(9,12)))))),(16,(20,(19,(17,(18,(14,15))))))));
   tree tree_207 [p = 0.001, P = 0.832] = [&W 0.000666] (1,(23,(24,(21,22))),((((5,(6,8)),(4,(3,7))),(2,(11,(10,(13,(9,12)))))),((19,(16,20)),(17,(18,(14,15))))));
   tree tree_208 [p = 0.001, P = 0.832] = [&W 0.000666] (1,((21,22),(23,24)),(((7,((3,4),(5,(6,8)))),(2,(11,(10,(9,(12,13)))))),(16,((17,(18,(14,15))),(19,20)))));
   tree tree_209 [p = 0.001, P = 0.833] = [&W 0.000666] (1,(24,(23,(21,22))),((((5,(6,8)),(4,(3,7))),(11,(10,(2,(9,(12,13)))))),(16,(((14,15),(17,18)),(19,20)))));
   tree tree_210 [p = 0.001, P = 0.834] = [&W 0.000666] (1,((23,24),((((6,(5,8)),(4,(3,7))),(11,(2,(10,(9,(12,13)))))),(19,(16,(20,((14,15),(17,18))))))),(21,22));
   tree tree_211 [p = 0.001, P = 0.834] = [&W 0.000666] (1,((21,22),((((6,(5,8)),(4,(3,7))),(11,(2,(10,(13,(9,12)))))),(16,((17,(18,(14,15))),(19,20))))),(23,24));
   tree tree_212 [p = 0.001, P = 0.835] = [&W 0.000666] (1,((21,22),(23,24)),((((5,(6,8)),(4,(3,7))),(11,(10,(2,(13,(9,12)))))),(16,(((14,15),(17,18)),(19,20)))));
   tree tree_213 [p = 0.001, P = 0.836] = [&W 0.000666] (1,((21,22),(23,24)),((((6,(5,8)),(7,(3,4))),(2,(11,(10,(13,(9,12)))))),(16,(20,(19,(17,(18,(14,15))))))));
   tree tree_214 [p = 0.001, P = 0.836] = [&W 0.000666] (1,((21,22),(23,24)),((((5,(6,8)),(4,(3,7))),(11,(2,(10,(9,(12,13)))))),(16,(20,(19,((14,15),(17,18)))))));
   tree tree_215 [p = 0.001, P = 0.837] = [&W 0.000666] (1,(23,(24,(21,22))),((((5,(6,8)),(4,(3,7))),(11,(2,(10,(9,(12,13)))))),((16,(19,20)),(17,(18,(14,15))))));
   tree tree_216 [p = 0.001, P = 0.838] = [&W 0.000666] (1,(24,(23,(21,22))),((((5,(6,8)),(4,(3,7))),(11,(2,(10,(13,(9,12)))))),((19,(16,20)),(17,(18,(14,15))))));
   tree tree_217 [p = 0.001, P = 0.838] = [&W 0.000666] (1,((21,22),(23,24)),((((5,(6,8)),(4,(3,7))),(11,(10,(2,(9,(12,13)))))),(16,(20,(19,((14,15),(17,18)))))));
   tree tree_218 [p = 0.001, P = 0.839] = [&W 0.000666] (1,((21,22),(23,24)),((((5,(6,8)),(4,(3,7))),(11,(2,(10,(9,(12,13)))))),(16,(((14,15),(17,18)),(19,20)))));
   tree tree_219 [p = 0.001, P = 0.840] = [&W 0.000666] (1,(23,(24,(21,22))),((4,(((5,(6,8)),(11,(10,(2,(13,(9,12)))))),(3,7))),(16,(((14,15),(17,18)),(19,20)))));
   tree tree_220 [p = 0.001, P = 0.840] = [&W 0.000666] (1,((21,22),(23,24)),((((5,(6,8)),(4,(3,7))),(2,(11,(10,(13,(9,12)))))),((16,20),(19,(18,(17,(14,15)))))));
   tree tree_221 [p = 0.001, P = 0.841] = [&W 0.000666] (1,((21,22),(23,24)),((((7,(6,(5,8))),(3,4)),(2,(11,(10,(13,(9,12)))))),(19,(20,(16,(17,(18,(14,15))))))));
   tree tree_222 [p = 0.001, P = 0.842] = [&W 0.000666] (1,((21,22),(23,24)),((((6,(5,8)),(7,(3,4))),((2,11),(10,(9,(12,13))))),(16,(((14,15),(17,18)),(19,20)))));
   tree tree_223 [p = 0.001, P = 0.842] = [&W 0.000666] (1,((21,22),(23,24)),((((6,(5,8)),(7,(3,4))),(2,(11,(10,(13,(9,12)))))),((16,20),(19,(17,(18,(14,15)))))));
   tree tree_224 [p = 0.001, P = 0.843] = [&W 0.000666] (1,((21,22),(23,24)),(((4,((6,(5,8)),(3,7))),(2,(11,(10,(13,(9,12)))))),(16,(20,(19,((14,15),(17,18)))))));
   tree tree_225 [p = 0.001, P = 0.844] = [&W 0.000666] (1,((21,22),(23,24)),(((4,((5,(6,8)),(3,7))),(2,(11,(10,(13,(9,12)))))),((16,20),(19,((14,15),(17,18))))));
   tree tree_226 [p = 0.001, P = 0.844] = [&W 0.000666] (1,((21,22),(23,24)),((((7,(5,(6,8))),(3,4)),(2,(11,(10,(9,(12,13)))))),((19,(16,20)),(17,(18,(14,15))))));
   tree tree_227 [p = 0.001, P = 0.845] = [&W 0.000666] (1,((21,22),(23,24)),((((5,(6,8)),(3,(4,7))),(2,(11,(10,(13,(9,12)))))),((19,(16,20)),((14,15),(17,18)))));
   tree tree_228 [p = 0.001, P = 0.846] = [&W 0.000666] (1,(23,(24,(21,22))),((((7,(6,(5,8))),(3,4)),(11,(2,(10,(9,(12,13)))))),(16,((17,(18,(14,15))),(19,20)))));
   tree tree_229 [p = 0.001, P = 0.846] = [&W 0.000666] (1,(23,(24,(21,22))),((4,(((5,(6,8)),(11,(2,(10,(13,(9,12)))))),(3,7))),(16,(20,(19,(17,(18,(14,15))))))));
   tree tree_230 [p = 0.001, P = 0.847] = [&W 0.000666] (1,(24,(23,(21,22))),((((5,(6,8)),(4,(3,7))),(11,(2,(10,(9,(12,13)))))),(16,(20,(19,(17,(18,(14,15))))))));
   tree tree_231 [p = 0.001, P = 0.848] = [&W 0.000666] (1,(24,(23,(21,22))),((((6,(5,8)),(4,(3,7))),(11,(2,(10,(9,(12,13)))))),(16,(((14,15),(17,18)),(19,20)))));
   tree tree_232 [p = 0.001, P = 0.848] = [&W 0.000666] (1,(23,(24,(21,22))),((((6,(5,8)),(4,(3,7))),(2,(11,(10,(13,(9,12)))))),(16,(19,(20,(17,(18,(14,15))))))));
   tree tree_233 [p = 0.001, P = 0.849] = [&W 0.000666] (1,((21,22),(23,24)),(((7,((3,4),(5,(6,8)))),(2,(11,(10,(13,(9,12)))))),(19,((16,20),((14,15),(17,18))))));
   tree tree_234 [p = 0.001, P = 0.850] = [&W 0.000666] (1,((21,22),(23,24)),((((4,(5,(6,8))),(3,7)),(11,(2,(10,(13,(9,12)))))),(16,(19,(20,(17,(18,(14,15))))))));
   tree tree_235 [p = 0.001, P = 0.850] = [&W 0.000666] (1,((21,22),(23,24)),((((5,(6,8)),(7,(3,4))),(2,(11,(10,(12,(9,13)))))),(19,(20,(16,((14,15),(17,18)))))));
   tree tree_236 [p = 0.001, P = 0.851] = [&W 0.000666] (1,(24,(23,(21,22))),((((6,(5,8)),(4,(3,7))),(11,(2,(10,(13,(9,12)))))),(19,((16,20),(17,(18,(14,15)))))));
   tree tree_237 [p = 0.001, P = 0.852] = [&W 0.000666] (1,((21,22),(23,24)),((((6,(5,8)),(4,(3,7))),(2,(11,(10,(9,(12,13)))))),((19,(16,20)),((14,15),(17,18)))));
   tree tree_238 [p = 0.001, P = 0.852] = [&W 0.000666] (1,((21,22),(23,24)),((((5,(6,8)),(4,(3,7))),(2,(11,(10,(13,(9,12)))))),(19,((16,20),(18,(17,(14,15)))))));
   tree tree_239 [p = 0.001, P = 0.853] = [&W 0.000666] (1,(24,(23,(21,22))),((((5,(6,8)),(4,(3,7))),(2,(11,(10,(13,(9,12)))))),(19,((16,20),((14,15),(17,18))))));
   tree tree_240 [p = 0.001, P = 0.854] = [&W 0.000666] (1,((21,22),(23,24)),((((6,(5,8)),(4,(3,7))),(2,(11,(10,(12,(9,13)))))),((19,(16,20)),((14,15),(17,18)))));
   tree tree_241 [p = 0.001, P = 0.854] = [&W 0.000666] (1,(23,(24,(21,22))),((((6,(5,8)),(7,(3,4))),(11,(10,(2,(13,(9,12)))))),(16,(20,(19,(17,(18,(14,15))))))));
   tree tree_242 [p = 0.001, P = 0.855] = [&W 0.000666] (1,(23,(24,(21,22))),((((6,(5,8)),(7,(3,4))),(11,(10,(2,(13,(9,12)))))),(16,((18,(17,(14,15))),(19,20)))));
   tree tree_243 [p = 0.001, P = 0.856] = [&W 0.000666] (1,((21,22),(23,24)),((((6,(5,8)),(4,(3,7))),(11,(2,(10,(13,(9,12)))))),(20,(16,(19,(17,(18,(14,15))))))));
   tree tree_244 [p = 0.001, P = 0.856] = [&W 0.000666] (1,((21,22),(23,24)),((((6,(5,8)),(7,(3,4))),(11,(2,(10,(13,(9,12)))))),(16,(20,(19,(17,(18,(14,15))))))));
   tree tree_245 [p = 0.001, P = 0.857] = [&W 0.000666] (1,(24,(23,(21,22))),((((5,(6,8)),(4,(3,7))),(2,(11,(10,(13,(9,12)))))),(19,((16,20),(17,(18,(14,15)))))));
   tree tree_246 [p = 0.001, P = 0.858] = [&W 0.000666] (1,(23,(24,(21,22))),((((6,(5,8)),(4,(3,7))),(11,(10,(2,(13,(9,12)))))),(16,(((14,15),(17,18)),(19,20)))));
   tree tree_247 [p = 0.001, P = 0.858] = [&W 0.000666] (1,24,(23,((21,22),((((6,(5,8)),(4,(3,7))),(11,(2,(10,(13,(9,12)))))),(16,((17,(18,(14,15))),(19,20)))))));
   tree tree_248 [p = 0.001, P = 0.859] = [&W 0.000666] (1,(23,(24,(21,22))),((((4,(5,(6,8))),(3,7)),(2,(11,(10,(9,(12,13)))))),(16,(19,(20,(17,(18,(14,15))))))));
   tree tree_249 [p = 0.001, P = 0.860] = [&W 0.000666] (1,(23,(24,(21,22))),(((7,((3,4),(5,(6,8)))),(2,(11,(10,(13,(9,12)))))),(16,(((14,15),(17,18)),(19,20)))));
   tree tree_250 [p = 0.001, P = 0.860] = [&W 0.000666] (1,24,(23,((21,22),((((6,(5,8)),(4,(3,7))),(11,(2,(10,(13,(9,12)))))),(16,(((14,15),(17,18)),(19,20)))))));
   tree tree_251 [p = 0.001, P = 0.861] = [&W 0.000666] (1,(23,(24,(21,22))),((((6,(5,8)),(3,(4,7))),(11,(2,(10,(9,(12,13)))))),(16,((17,(18,(14,15))),(19,20)))));
   tree tree_252 [p = 0.001, P = 0.862] = [&W 0.000666] (1,((21,22),((((6,(5,8)),(4,(3,7))),(11,(10,(2,(9,(12,13)))))),(16,((17,(18,(14,15))),(19,20))))),(23,24));
   tree tree_253 [p = 0.001, P = 0.862] = [&W 0.000666] (1,((23,24),((((5,(6,8)),(7,(3,4))),(11,(2,(10,(13,(9,12)))))),(16,((18,(17,(14,15))),(19,20))))),(21,22));
   tree tree_254 [p = 0.001, P = 0.863] = [&W 0.000666] (1,((21,22),(23,24)),((((5,(6,8)),(3,(4,7))),(2,(11,(10,(9,(12,13)))))),(19,((16,20),((14,15),(17,18))))));
   tree tree_255 [p = 0.001, P = 0.864] = [&W 0.000666] (1,((21,22),(23,24)),((((6,(5,8)),(7,(3,4))),(11,(2,(10,(12,(9,13)))))),(19,(20,(16,(17,(18,(14,15))))))));
   tree tree_256 [p = 0.001, P = 0.864] = [&W 0.000666] (1,((21,22),(23,24)),((((6,(5,8)),(7,(3,4))),(11,(2,(10,(9,(12,13)))))),(19,(20,(16,(17,(18,(14,15))))))));
   tree tree_257 [p = 0.001, P = 0.865] = [&W 0.000666] (1,((21,22),(23,24)),(((4,((6,(5,8)),(3,7))),(2,(11,(10,(13,(9,12)))))),(16,(19,(20,(17,(18,(14,15))))))));
   tree tree_258 [p = 0.001, P = 0.866] = [&W 0.000666] (1,((21,22),(23,24)),((((5,(6,8)),(4,(3,7))),(11,(2,(10,(13,(9,12)))))),((16,(17,(18,(14,15)))),(19,20))));
   tree tree_259 [p = 0.001, P = 0.866] = [&W 0.000666] (1,(23,(24,(21,22))),((((6,(5,8)),(3,(4,7))),(11,(2,(10,(13,(9,12)))))),(20,(19,(16,(17,(18,(14,15))))))));
   tree tree_260 [p = 0.001, P = 0.867] = [&W 0.000666] (1,((23,24),((((7,(5,(6,8))),(3,4)),(11,(10,(2,(13,(9,12)))))),(16,(((14,15),(17,18)),(19,20))))),(21,22));
   tree tree_261 [p = 0.001, P = 0.868] = [&W 0.000666] (1,24,(23,((21,22),((((6,(5,8)),(4,(3,7))),(2,(11,(10,(13,(9,12)))))),(16,((17,(18,(14,15))),(19,20)))))));
   tree tree_262 [p = 0.001, P = 0.868] = [&W 0.000666] (1,((21,22),(23,24)),(((4,((6,(5,8)),(3,7))),(11,(2,(10,(13,(9,12)))))),(16,((17,(18,(14,15))),(19,20)))));
   tree tree_263 [p = 0.001, P = 0.869] = [&W 0.000666] (1,((23,24),((((5,(6,8)),(7,(3,4))),(11,(10,(2,(13,(9,12)))))),(16,((17,(18,(14,15))),(19,20))))),(21,22));
   tree tree_264 [p = 0.001, P = 0.870] = [&W 0.000666] (1,((21,22),((((6,(5,8)),(4,(3,7))),(2,(11,(10,(13,(9,12)))))),(16,(20,(19,(17,(18,(14,15)))))))),(23,24));
   tree tree_265 [p = 0.001, P = 0.870] = [&W 0.000666] (1,((23,24),((((7,(6,(5,8))),(3,4)),(11,(2,(10,(9,(12,13)))))),(16,(((14,15),(17,18)),(19,20))))),(21,22));
   tree tree_266 [p = 0.001, P = 0.871] = [&W 0.000666] (1,(23,(24,(21,22))),((((6,(5,8)),(4,(3,7))),(11,(2,(10,(13,(9,12)))))),(19,(20,(16,(17,(18,(14,15))))))));
   tree tree_267 [p = 0.001, P = 0.872] = [&W 0.000666] (1,((23,24),((((5,(6,8)),(7,(3,4))),(11,(10,(2,(13,(9,12)))))),(16,(((14,15),(17,18)),(19,20))))),(21,22));
   tree tree_268 [p = 0.001, P = 0.872] = [&W 0.000666] (1,(23,(24,(21,22))),((((4,(6,(5,8))),(3,7)),(2,(11,(10,(13,(9,12)))))),(19,(20,(16,(17,(18,(14,15))))))));
   tree tree_269 [p = 0.001, P = 0.873] = [&W 0.000666] (1,((21,22),(23,24)),((((5,(6,8)),(4,(3,7))),(11,((2,10),(9,(12,13))))),(20,(19,(16,(17,(18,(14,15))))))));
   tree tree_270 [p = 0.001, P = 0.874] = [&W 0.000666] (1,((21,22),((((6,(5,8)),(4,(3,7))),(2,(11,(10,(13,(9,12)))))),(16,((17,(18,(14,15))),(19,20))))),(23,24));
   tree tree_271 [p = 0.001, P = 0.874] = [&W 0.000666] (1,((21,22),(23,24)),((((4,(5,(6,8))),(3,7)),(2,(11,(10,(13,(9,12)))))),(16,((17,(18,(14,15))),(19,20)))));
   tree tree_272 [p = 0.001, P = 0.875] = [&W 0.000666] (1,((21,22),(23,24)),((((5,(6,8)),(3,(4,7))),(11,(2,(10,(13,(9,12)))))),(19,((16,20),(17,(18,(14,15)))))));
   tree tree_273 [p = 0.001, P = 0.875] = [&W 0.000666] (1,((21,22),(23,24)),((((5,(6,8)),(3,(4,7))),(2,(11,(10,(13,(9,12)))))),((20,(16,19)),(17,(18,(14,15))))));
   tree tree_274 [p = 0.001, P = 0.876] = [&W 0.000666] (1,(23,(24,(21,22))),((((4,(5,(6,8))),(3,7)),(2,(11,(10,(9,(12,13)))))),(16,((17,(18,(14,15))),(19,20)))));
   tree tree_275 [p = 0.001, P = 0.877] = [&W 0.000666] (1,((21,22),(23,24)),((((6,(5,8)),(7,(3,4))),(11,(2,(10,(9,(12,13)))))),(16,(((14,15),(17,18)),(19,20)))));
   tree tree_276 [p = 0.001, P = 0.877] = [&W 0.000666] (1,((21,22),(23,24)),((((5,(6,8)),(7,(3,4))),(11,(2,(10,(13,(9,12)))))),((19,(16,20)),(17,(18,(14,15))))));
   tree tree_277 [p = 0.001, P = 0.878] = [&W 0.000666] (1,((21,22),(23,24)),((((5,(6,8)),(4,(3,7))),(11,((2,10),(13,(9,12))))),(16,(20,(19,((14,15),(17,18)))))));
   tree tree_278 [p = 0.001, P = 0.879] = [&W 0.000666] (1,((21,22),(23,24)),((((5,(6,8)),(4,(3,7))),(2,(11,(10,(9,(12,13)))))),(16,(20,(19,((14,15),(17,18)))))));
   tree tree_279 [p = 0.001, P = 0.879] = [&W 0.000666] (1,(24,(23,((((6,(5,8)),(4,(3,7))),(11,(2,(10,(13,(9,12)))))),(16,((17,(18,(14,15))),(19,20)))))),(21,22));
   tree tree_280 [p = 0.001, P = 0.880] = [&W 0.000666] (1,((21,22),(23,24)),((((6,(5,8)),(7,(3,4))),(11,(10,(2,(9,(12,13)))))),(16,(((14,15),(17,18)),(19,20)))));
   tree tree_281 [p = 0.001, P = 0.881] = [&W 0.000666] (1,(24,(23,(21,22))),((((6,(5,8)),(4,(3,7))),(11,(2,(10,(9,(12,13)))))),(16,(20,(19,(17,(18,(14,15))))))));
   tree tree_282 [p = 0.001, P = 0.881] = [&W 0.000666] (1,(24,(23,((((6,(5,8)),(4,(3,7))),(11,(10,(2,(13,(9,12)))))),(16,((17,(18,(14,15))),(19,20)))))),(21,22));
   tree tree_283 [p = 0.001, P = 0.882] = [&W 0.000666] (1,((21,22),(23,24)),((((5,(6,8)),(4,(3,7))),(2,(11,(10,(13,(9,12)))))),(16,(20,(19,((14,15),(17,18)))))));
   tree tree_284 [p = 0.001, P = 0.883] = [&W 0.000666] (1,((21,22),(23,24)),(((4,((5,(6,8)),(3,7))),(2,(11,(10,(13,(9,12)))))),((16,20),(19,(17,(18,(14,15)))))));
   tree tree_285 [p = 0.001, P = 0.883] = [&W 0.000666] (1,((23,24),((((6,(5,8)),(4,(3,7))),(2,(11,(10,(9,(12,13)))))),(16,(19,(20,(17,(18,(14,15)))))))),(21,22));
   tree tree_286 [p = 0.001, P = 0.884] = [&W 0.000666] (1,((21,22),(23,24)),((((6,(5,8)),(7,(3,4))),(2,(11,(10,(9,(12,13)))))),(16,(20,(19,(17,(18,(14,15))))))));
   tree tree_287 [p = 0.001, P = 0.885] = [&W 0.000666] (1,((21,22),(23,24)),((((8,(5,6)),(3,(4,7))),(11,(2,(10,(13,(9,12)))))),((19,(16,20)),((14,15),(17,18)))));
   tree tree_288 [p = 0.001, P = 0.885] = [&W 0.000666] (1,(23,(24,(21,22))),((((6,(5,8)),(3,(4,7))),(11,(2,(10,(13,(9,12)))))),((19,(16,20)),((14,15),(17,18)))));
   tree tree_289 [p = 0.001, P = 0.886] = [&W 0.000666] (1,(23,(24,(21,22))),((((6,(5,8)),(7,(3,4))),(2,(11,(10,(9,(12,13)))))),(16,((18,(17,(14,15))),(19,20)))));
   tree tree_290 [p = 0.001, P = 0.887] = [&W 0.000666] (1,(23,(24,(21,22))),((((5,(6,8)),(4,(3,7))),(11,(10,(2,(9,(12,13)))))),(16,((17,(18,(14,15))),(19,20)))));
   tree tree_291 [p = 0.001, P = 0.887] = [&W 0.000666] (1,((21,22),(23,24)),((((4,(6,(5,8))),(3,7)),(11,(2,(10,(13,(9,12)))))),(16,((17,(18,(14,15))),(19,20)))));
   tree tree_292 [p = 0.001, P = 0.888] = [&W 0.000666] (1,(23,(24,(21,22))),((((6,(5,8)),(7,(3,4))),(11,(2,(10,(13,(9,12)))))),(16,(20,(19,(17,(18,(14,15))))))));
   tree tree_293 [p = 0.001, P = 0.889] = [&W 0.000666] (1,(23,(24,(21,22))),((((6,(5,8)),(7,(3,4))),(2,(11,(10,(13,(9,12)))))),(16,(20,(19,(17,(18,(14,15))))))));
   tree tree_294 [p = 0.001, P = 0.889] = [&W 0.000666] (1,((21,22),(23,24)),((((5,(6,8)),(7,(3,4))),(11,(2,(10,(9,(12,13)))))),(16,(19,(20,(17,(18,(14,15))))))));
   tree tree_295 [p = 0.001, P = 0.890] = [&W 0.000666] (1,((21,22),((((5,(6,8)),(7,(3,4))),(11,(2,(10,(9,(12,13)))))),(16,(20,(19,(17,(18,(14,15)))))))),(23,24));
   tree tree_296 [p = 0.001, P = 0.891] = [&W 0.000666] (1,(23,(24,(21,22))),((((6,(5,8)),(3,(4,7))),(11,(2,(10,(9,(12,13)))))),(16,(19,(20,(17,(18,(14,15))))))));
   tree tree_297 [p = 0.001, P = 0.891] = [&W 0.000666] (1,((21,22),(23,24)),((((5,(6,8)),(4,(3,7))),(2,(11,(10,(13,(9,12)))))),(16,((18,(17,(14,15))),(19,20)))));
   tree tree_298 [p = 0.001, P = 0.892] = [&W 0.000666] (1,((23,24),((((8,(5,6)),(7,(3,4))),(11,(2,(10,(9,(12,13)))))),(16,((17,(18,(14,15))),(19,20))))),(21,22));
   tree tree_299 [p = 0.001, P = 0.893] = [&W 0.000666] (1,((23,24),((((5,(6,8)),(7,(3,4))),(11,(2,(10,(13,(9,12)))))),(16,((17,(18,(14,15))),(19,20))))),(21,22));
   tree tree_300 [p = 0.001, P = 0.893] = [&W 0.000666] (1,((21,22),(23,24)),(((7,((3,4),(5,(6,8)))),(2,(11,(10,(13,(9,12)))))),(16,(19,(20,(17,(18,(14,15))))))));
   tree tree_301 [p = 0.001, P = 0.894] = [&W 0.000666] (1,((23,24),((((5,(6,8)),(7,(3,4))),(11,(2,(10,(9,(12,13)))))),(16,((17,(18,(14,15))),(19,20))))),(21,22));
   tree tree_302 [p = 0.001, P = 0.895] = [&W 0.000666] (1,((23,24),((((5,(6,8)),(4,(3,7))),(11,(10,(2,(13,(9,12)))))),(16,(19,(20,(17,(18,(14,15)))))))),(21,22));
   tree tree_303 [p = 0.001, P = 0.895] = [&W 0.000666] (1,((21,22),(23,24)),((((5,(6,8)),(4,(3,7))),(2,(11,(10,(13,(9,12)))))),(16,(19,(20,(18,(17,(14,15))))))));
   tree tree_304 [p = 0.001, P = 0.896] = [&W 0.000666] (1,((21,22),(23,24)),((((6,(5,8)),(4,(3,7))),(10,(11,(2,(13,(9,12)))))),(16,(((14,15),(17,18)),(19,20)))));
   tree tree_305 [p = 0.001, P = 0.897] = [&W 0.000666] (1,(23,(24,(21,22))),((((5,(6,8)),(7,(3,4))),(11,(2,(10,(13,(9,12)))))),((19,(16,20)),(17,(18,(14,15))))));
   tree tree_306 [p = 0.001, P = 0.897] = [&W 0.000666] (1,(23,(24,(21,22))),((((5,(6,8)),(4,(3,7))),(11,(10,(2,(13,(9,12)))))),(16,((17,(18,(14,15))),(19,20)))));
   tree tree_307 [p = 0.001, P = 0.898] = [&W 0.000666] (1,(23,(24,(21,22))),((((5,(6,8)),(4,(3,7))),(2,(11,(10,(12,(9,13)))))),((19,(16,20)),((14,15),(17,18)))));
   tree tree_308 [p = 0.001, P = 0.899] = [&W 0.000666] (1,(24,(23,(21,22))),((((5,(6,8)),(7,(3,4))),(11,(2,(10,(13,(9,12)))))),((19,(16,20)),((14,15),(17,18)))));
   tree tree_309 [p = 0.001, P = 0.899] = [&W 0.000666] (1,(23,(24,(21,22))),((((4,(6,(5,8))),(3,7)),(11,(2,(10,(13,(9,12)))))),(16,(20,(19,(17,(18,(14,15))))))));
   tree tree_310 [p = 0.001, P = 0.900] = [&W 0.000666] (1,((21,22),(23,24)),((((6,(5,8)),(7,(3,4))),(11,(2,(10,(13,(9,12)))))),(16,(((14,15),(17,18)),(19,20)))));
   tree tree_311 [p = 0.001, P = 0.901] = [&W 0.000666] (1,((21,22),(23,24)),((((5,(6,8)),(7,(3,4))),(11,(2,(10,(13,(9,12)))))),((19,(16,20)),((14,15),(17,18)))));
   tree tree_312 [p = 0.001, P = 0.901] = [&W 0.000666] (1,((21,22),(23,24)),((((5,(6,8)),(7,(3,4))),(2,(11,(10,(13,(9,12)))))),((16,20),(19,(17,(18,(14,15)))))));
   tree tree_313 [p = 0.001, P = 0.902] = [&W 0.000666] (1,(23,(24,(21,22))),((((5,(6,8)),(7,(3,4))),(11,(2,(10,(13,(9,12)))))),(16,(20,(19,((14,15),(17,18)))))));
   tree tree_314 [p = 0.001, P = 0.903] = [&W 0.000666] (1,(23,(24,(21,22))),((((5,(6,8)),(7,(3,4))),(2,(11,(10,(9,(12,13)))))),(16,((17,(18,(14,15))),(19,20)))));
   tree tree_315 [p = 0.001, P = 0.903] = [&W 0.000666] (1,((23,24),((((6,(5,8)),(7,(3,4))),(2,(11,(10,(9,(12,13)))))),(19,(20,(16,(17,(18,(14,15)))))))),(21,22));
   tree tree_316 [p = 0.001, P = 0.904] = [&W 0.000666] (1,((21,22),(23,24)),((((6,(5,8)),(4,(3,7))),(2,(11,(10,(12,(9,13)))))),(19,((16,20),(17,(18,(14,15)))))));
   tree tree_317 [p = 0.001, P = 0.905] = [&W 0.000666] (1,(23,(24,(21,22))),((((5,(6,8)),(7,(3,4))),(2,(11,(10,(9,(12,13)))))),(16,(19,(20,((14,15),(17,18)))))));
   tree tree_318 [p = 0.001, P = 0.905] = [&W 0.000666] (1,(24,(23,(21,22))),((((5,(6,8)),(4,(3,7))),(11,(2,(10,(13,(9,12)))))),(16,(19,(20,(18,(17,(14,15))))))));
   tree tree_319 [p = 0.001, P = 0.906] = [&W 0.000666] (1,((21,22),(23,24)),((((5,(6,8)),(4,(3,7))),(11,((2,10),(9,(12,13))))),(16,((17,(18,(14,15))),(19,20)))));
   tree tree_320 [p = 0.001, P = 0.907] = [&W 0.000666] (1,((21,22),(23,24)),((((5,(6,8)),(4,(3,7))),(11,(2,(10,(13,(9,12)))))),(19,((16,20),((14,15),(17,18))))));
   tree tree_321 [p = 0.001, P = 0.907] = [&W 0.000666] (1,((23,24),((((5,(6,8)),(4,(3,7))),(11,(2,(10,(9,(12,13)))))),((20,(16,19)),(17,(18,(14,15)))))),(21,22));
   tree tree_322 [p = 0.001, P = 0.908] = [&W 0.000666] (1,((21,22),(23,24)),((((5,(6,8)),(4,(3,7))),(11,(2,(10,(9,(12,13)))))),((20,(16,19)),(17,(18,(14,15))))));
   tree tree_323 [p = 0.001, P = 0.909] = [&W 0.000666] (1,((21,22),(23,24)),((((6,(5,8)),(4,(3,7))),(11,(2,(10,(13,(9,12)))))),(16,(20,(19,((14,15),(17,18)))))));
   tree tree_324 [p = 0.001, P = 0.909] = [&W 0.000666] (1,((21,22),(23,24)),((((5,(6,8)),(4,(3,7))),(11,(2,(10,(9,(12,13)))))),((16,20),(19,(17,(18,(14,15)))))));
   tree tree_325 [p = 0.001, P = 0.910] = [&W 0.000666] (1,((21,22),(23,24)),((((6,(5,8)),(3,(4,7))),(11,(10,(2,(13,(9,12)))))),(16,((17,(18,(14,15))),(19,20)))));
   tree tree_326 [p = 0.001, P = 0.911] = [&W 0.000666] (1,((21,22),(23,24)),((((8,(5,6)),(3,(4,7))),(11,(10,(2,(13,(9,12)))))),(16,((17,(18,(14,15))),(19,20)))));
   tree tree_327 [p = 0.001, P = 0.911] = [&W 0.000666] (1,(23,(24,(21,22))),((((6,(5,8)),(7,(3,4))),(2,(11,(10,(13,(9,12)))))),((19,(16,20)),((14,15),(17,18)))));
   tree tree_328 [p = 0.001, P = 0.912] = [&W 0.000666] (1,((21,22),(23,24)),((((6,(5,8)),(4,(3,7))),(2,(11,(10,(9,(12,13)))))),(19,(16,(20,(17,(18,(14,15))))))));
   tree tree_329 [p = 0.001, P = 0.913] = [&W 0.000666] (1,((21,22),(23,24)),((((6,(5,8)),(4,(3,7))),(11,(2,(10,(12,(9,13)))))),(19,((16,20),(17,(18,(14,15)))))));
   tree tree_330 [p = 0.001, P = 0.913] = [&W 0.000666] (1,((21,22),(23,24)),((((4,(6,(5,8))),(3,7)),(11,(2,(10,(13,(9,12)))))),(16,(19,(20,(17,(18,(14,15))))))));
   tree tree_331 [p = 0.001, P = 0.914] = [&W 0.000666] (1,((21,22),(23,24)),((((5,(6,8)),(4,(3,7))),(11,(2,(10,(9,(12,13)))))),((16,(19,20)),(18,(17,(14,15))))));
   tree tree_332 [p = 0.001, P = 0.915] = [&W 0.000666] (1,(23,(24,(21,22))),((((6,(5,8)),(4,(3,7))),(11,(2,(10,(9,(12,13)))))),(19,(20,(16,((14,15),(17,18)))))));
   tree tree_333 [p = 0.001, P = 0.915] = [&W 0.000666] (1,((23,24),((((6,(5,8)),(4,(3,7))),(2,(11,(10,(9,(12,13)))))),(16,(20,(19,(18,(17,(14,15)))))))),(21,22));
   tree tree_334 [p = 0.001, P = 0.916] = [&W 0.000666] (1,(23,(24,(21,22))),((((5,(6,8)),(4,(3,7))),(11,(10,(2,(13,(9,12)))))),(16,(20,(19,(18,(17,(14,15))))))));
   tree tree_335 [p = 0.001, P = 0.917] = [&W 0.000666] (1,(24,(23,(21,22))),((((6,(5,8)),(4,(3,7))),(11,(10,(2,(13,(9,12)))))),(16,(19,(20,(17,(18,(14,15))))))));
   tree tree_336 [p = 0.001, P = 0.917] = [&W 0.000666] (1,24,(23,((21,22),((((5,(6,8)),(4,(3,7))),((2,11),(10,(9,(12,13))))),(16,(20,(19,(18,(17,(14,15))))))))));
   tree tree_337 [p = 0.001, P = 0.918] = [&W 0.000666] (1,(23,(24,(21,22))),((((6,(5,8)),(4,(3,7))),(2,(11,(10,(13,(9,12)))))),(16,(((14,15),(17,18)),(19,20)))));
   tree tree_338 [p = 0.001, P = 0.919] = [&W 0.000666] (1,((21,22),(23,24)),((((5,(6,8)),(7,(3,4))),(11,(2,(10,(12,(9,13)))))),(16,(20,(19,(17,(18,(14,15))))))));
   tree tree_339 [p = 0.001, P = 0.919] = [&W 0.000666] (1,(23,(24,(21,22))),((((5,(6,8)),(4,(3,7))),(10,(11,(2,(13,(9,12)))))),(16,((17,(18,(14,15))),(19,20)))));
   tree tree_340 [p = 0.001, P = 0.920] = [&W 0.000666] (1,(23,(24,(21,22))),((((6,(5,8)),(4,(3,7))),(2,(11,(10,(12,(9,13)))))),(16,((17,(18,(14,15))),(19,20)))));
   tree tree_341 [p = 0.001, P = 0.921] = [&W 0.000666] (1,(24,(23,(21,22))),((((6,(5,8)),(7,(3,4))),(11,(2,(10,(13,(9,12)))))),((19,(16,20)),(17,(18,(14,15))))));
   tree tree_342 [p = 0.001, P = 0.921] = [&W 0.000666] (1,((21,22),(23,24)),((((6,(5,8)),(4,(3,7))),(11,(10,(2,(9,(12,13)))))),(16,((17,(18,(14,15))),(19,20)))));
   tree tree_343 [p = 0.001, P = 0.922] = [&W 0.000666] (1,((21,22),(23,24)),((((8,(5,6)),(7,(3,4))),(10,(11,(2,(13,(9,12)))))),((16,20),(19,(17,(18,(14,15)))))));
   tree tree_344 [p = 0.001, P = 0.923] = [&W 0.000666] (1,(23,(24,(21,22))),((((5,(6,8)),(7,(3,4))),(11,(2,(10,(9,(12,13)))))),(16,(19,(20,(17,(18,(14,15))))))));
   tree tree_345 [p = 0.001, P = 0.923] = [&W 0.000666] (1,((21,22),(23,24)),((((6,(5,8)),(4,(3,7))),(10,(11,(2,(13,(9,12)))))),(16,((17,(18,(14,15))),(19,20)))));
   tree tree_346 [p = 0.001, P = 0.924] = [&W 0.000666] (1,((21,22),(23,24)),((((6,(5,8)),(4,(3,7))),(11,(2,(10,(13,(9,12)))))),(19,(20,(16,(17,(18,(14,15))))))));
   tree tree_347 [p = 0.001, P = 0.925] = [&W 0.000666] (1,((21,22),(23,24)),((((6,(5,8)),(4,(3,7))),(11,(10,(2,(9,(12,13)))))),((19,(16,20)),(17,(18,(14,15))))));
   tree tree_348 [p = 0.001, P = 0.925] = [&W 0.000666] (1,24,(23,((21,22),((((5,(6,8)),(4,(3,7))),((2,11),(10,(13,(9,12))))),(16,(20,(19,(17,(18,(14,15))))))))));
   tree tree_349 [p = 0.001, P = 0.926] = [&W 0.000666] (1,((21,22),(23,24)),((((6,(5,8)),(4,(3,7))),(11,(10,(2,(13,(9,12)))))),((19,(16,20)),(17,(18,(14,15))))));
   tree tree_350 [p = 0.001, P = 0.927] = [&W 0.000666] (1,((21,22),(23,24)),((((6,(5,8)),(4,(3,7))),((2,11),(10,(13,(9,12))))),(16,((18,(17,(14,15))),(19,20)))));
   tree tree_351 [p = 0.001, P = 0.927] = [&W 0.000666] (1,(23,(24,(21,22))),((((3,(5,(6,8))),(4,7)),(2,(11,(10,(13,(9,12)))))),(16,((17,(18,(14,15))),(19,20)))));
   tree tree_352 [p = 0.001, P = 0.928] = [&W 0.000666] (1,((21,22),(23,24)),((((6,(5,8)),(4,(3,7))),(11,(2,(10,(13,(9,12)))))),(16,(19,(20,((14,15),(17,18)))))));
   tree tree_353 [p = 0.001, P = 0.929] = [&W 0.000666] (1,((21,22),(23,24)),((((5,(6,8)),(4,(3,7))),(11,(10,(2,(13,(9,12)))))),(16,(19,(20,(17,(18,(14,15))))))));
   tree tree_354 [p = 0.001, P = 0.929] = [&W 0.000666] (1,(24,(23,(21,22))),((((5,(6,8)),(4,(3,7))),(11,(2,(10,(13,(9,12)))))),(19,(20,(16,(17,(18,(14,15))))))));
   tree tree_355 [p = 0.001, P = 0.930] = [&W 0.000666] (1,(24,(23,(21,22))),(((4,((5,(6,8)),(3,7))),(2,(11,(10,(13,(9,12)))))),(16,(20,(19,(17,(18,(14,15))))))));
   tree tree_356 [p = 0.001, P = 0.931] = [&W 0.000666] (1,(24,(23,(21,22))),((((8,(5,6)),(4,(3,7))),(2,(11,(10,(13,(9,12)))))),(16,(20,(19,(17,(18,(14,15))))))));
   tree tree_357 [p = 0.001, P = 0.931] = [&W 0.000666] (1,(23,(24,(21,22))),((((6,(5,8)),(4,(3,7))),(11,(2,(10,(13,(9,12)))))),((19,(16,20)),(17,(18,(14,15))))));
   tree tree_358 [p = 0.001, P = 0.932] = [&W 0.000666] (1,24,(23,((21,22),((((5,(6,8)),(4,(3,7))),(11,(2,(10,(13,(9,12)))))),(16,((17,(18,(14,15))),(19,20)))))));
   tree tree_359 [p = 0.001, P = 0.933] = [&W 0.000666] (1,(23,(24,(21,22))),((((5,(6,8)),(4,(3,7))),(2,(11,(10,(13,(9,12)))))),((16,20),(19,(17,(18,(14,15)))))));
   tree tree_360 [p = 0.001, P = 0.933] = [&W 0.000666] (1,((21,22),(23,24)),((((4,(6,(5,8))),(3,7)),(11,(2,(10,(9,(12,13)))))),(16,((17,(18,(14,15))),(19,20)))));
   tree tree_361 [p = 0.001, P = 0.934] = [&W 0.000666] (1,(24,(23,(21,22))),((((5,(6,8)),(4,(3,7))),(2,(11,(10,(9,(12,13)))))),(16,(((14,15),(17,18)),(19,20)))));
   tree tree_362 [p = 0.001, P = 0.935] = [&W 0.000666] (1,(23,(24,(21,22))),((((6,(5,8)),(4,(3,7))),(11,(2,(10,(9,(12,13)))))),(16,(19,(20,((14,15),(17,18)))))));
   tree tree_363 [p = 0.001, P = 0.935] = [&W 0.000666] (1,(23,(24,(21,22))),((((6,(5,8)),(4,(3,7))),(11,(2,(10,(9,(12,13)))))),(16,(((14,15),(17,18)),(19,20)))));
   tree tree_364 [p = 0.001, P = 0.936] = [&W 0.000666] (1,(24,(23,(21,22))),((((6,(5,8)),(4,(3,7))),((2,11),(10,(9,(12,13))))),(16,(20,(19,(17,(18,(14,15))))))));
   tree tree_365 [p = 0.001, P = 0.937] = [&W 0.000666] (1,((21,22),(23,24)),((((6,(5,8)),(4,(3,7))),(11,(2,(10,(9,(12,13)))))),(16,((18,(17,(14,15))),(19,20)))));
   tree tree_366 [p = 0.001, P = 0.937] = [&W 0.000666] (1,((21,22),(23,24)),((((5,(6,8)),(4,(3,7))),(2,(11,(10,(9,(12,13)))))),(19,((16,20),((14,15),(17,18))))));
   tree tree_367 [p = 0.001, P = 0.938] = [&W 0.000666] (1,((21,22),(23,24)),((((5,(6,8)),(7,(3,4))),(2,(11,(10,(13,(9,12)))))),(16,(20,(19,(17,(18,(14,15))))))));
   tree tree_368 [p = 0.001, P = 0.939] = [&W 0.000666] (1,(23,(24,(21,22))),((((6,(5,8)),(4,(3,7))),((2,11),(10,(13,(9,12))))),(16,((17,(18,(14,15))),(19,20)))));
   tree tree_369 [p = 0.001, P = 0.939] = [&W 0.000666] (1,23,((24,(21,22)),((((5,(6,8)),(4,(3,7))),(2,(11,(10,(9,(12,13)))))),(16,((17,(18,(14,15))),(19,20))))));
   tree tree_370 [p = 0.001, P = 0.940] = [&W 0.000666] (1,(23,(24,(21,22))),((((5,(6,8)),(4,(3,7))),(11,(2,(10,(9,(12,13)))))),(16,(20,(19,(17,(18,(14,15))))))));
   tree tree_371 [p = 0.001, P = 0.941] = [&W 0.000666] (1,((21,22),(23,24)),((((5,(6,8)),(4,(3,7))),(11,(2,(10,(9,(12,13)))))),(16,(19,(20,(17,(18,(14,15))))))));
   tree tree_372 [p = 0.001, P = 0.941] = [&W 0.000666] (1,((21,22),(23,24)),(((7,((3,4),(5,(6,8)))),(2,(11,(10,(13,(9,12)))))),((19,(16,20)),(17,(18,(14,15))))));
   tree tree_373 [p = 0.001, P = 0.942] = [&W 0.000666] (1,((21,22),(23,24)),(((7,((3,4),(6,(5,8)))),(11,(2,(10,(13,(9,12)))))),(16,((17,(18,(14,15))),(19,20)))));
   tree tree_374 [p = 0.001, P = 0.943] = [&W 0.000666] (1,((21,22),(23,24)),((((6,(5,8)),(3,(4,7))),(11,(2,(10,(13,(9,12)))))),(16,((17,(18,(14,15))),(19,20)))));
   tree tree_375 [p = 0.001, P = 0.943] = [&W 0.000666] (1,((21,22),(23,24)),((((7,(5,(6,8))),(3,4)),(2,(11,(10,(9,(12,13)))))),(16,(20,(19,(17,(18,(14,15))))))));
   tree tree_376 [p = 0.001, P = 0.944] = [&W 0.000666] (1,(23,(24,(21,22))),((((4,(6,(5,8))),(3,7)),(2,(11,(10,(9,(12,13)))))),(16,(((14,15),(17,18)),(19,20)))));
   tree tree_377 [p = 0.001, P = 0.945] = [&W 0.000666] (1,((23,24),((((6,(5,8)),(4,(3,7))),(11,(10,(2,(13,(9,12)))))),(16,(20,(19,(17,(18,(14,15)))))))),(21,22));
   tree tree_378 [p = 0.001, P = 0.945] = [&W 0.000666] (1,((21,22),(23,24)),((((4,(6,(5,8))),(3,7)),(2,(11,(10,(9,(12,13)))))),(16,(19,(20,(17,(18,(14,15))))))));
   tree tree_379 [p = 0.001, P = 0.946] = [&W 0.000666] (1,((21,22),(23,24)),((((6,(5,8)),(4,(3,7))),(2,(11,(10,(9,(12,13)))))),(16,(19,(20,((14,15),(17,18)))))));
   tree tree_380 [p = 0.001, P = 0.947] = [&W 0.000666] (1,((23,24),((((6,(5,8)),(4,(3,7))),(11,(10,(2,(9,(12,13)))))),(16,(20,(19,(17,(18,(14,15)))))))),(21,22));
   tree tree_381 [p = 0.001, P = 0.947] = [&W 0.000666] (1,(23,(24,(21,22))),((((6,(5,8)),(4,(3,7))),(2,(11,(10,(9,(12,13)))))),((19,(16,20)),(17,(18,(14,15))))));
   tree tree_382 [p = 0.001, P = 0.948] = [&W 0.000666] (1,((21,22),(23,24)),((((8,(5,6)),(4,(3,7))),(11,(2,(10,(9,(12,13)))))),(16,((17,(18,(14,15))),(19,20)))));
   tree tree_383 [p = 0.001, P = 0.949] = [&W 0.000666] (1,(23,(24,(21,22))),((((6,(5,8)),(7,(3,4))),(11,(2,(10,(9,(12,13)))))),(16,((17,(18,(14,15))),(19,20)))));
   tree tree_384 [p = 0.001, P = 0.949] = [&W 0.000666] (1,(23,(24,(21,22))),((((6,(5,8)),(4,(3,7))),(2,(11,(10,(13,(9,12)))))),(19,((16,20),(17,(18,(14,15)))))));
   tree tree_385 [p = 0.001, P = 0.950] = [&W 0.000666] (1,((21,22),(23,24)),((((6,(5,8)),(4,(3,7))),(2,(11,(10,(13,(9,12)))))),((19,(16,20)),((14,15),(17,18)))));
   tree tree_386 [p = 0.001, P = 0.951] = [&W 0.000666] (1,((21,22),(23,24)),((((8,(5,6)),(4,(3,7))),(11,(2,(10,(9,(12,13)))))),(16,(19,(20,(17,(18,(14,15))))))));
   tree tree_387 [p = 0.001, P = 0.951] = [&W 0.000666] (1,(24,(23,((((5,(6,8)),(7,(3,4))),(11,(2,(10,(13,(9,12)))))),(16,((18,(17,(14,15))),(19,20)))))),(21,22));
   tree tree_388 [p = 0.001, P = 0.952] = [&W 0.000666] (1,(24,(23,(21,22))),((((6,(5,8)),(4,(3,7))),(11,(10,(2,(13,(9,12)))))),(19,((16,20),(17,(18,(14,15)))))));
   tree tree_389 [p = 0.001, P = 0.953] = [&W 0.000666] (1,(23,(24,(21,22))),((((5,(6,8)),(4,(3,7))),(11,(10,(2,(13,(9,12)))))),((19,(16,20)),((14,15),(17,18)))));
   tree tree_390 [p = 0.001, P = 0.953] = [&W 0.000666] (1,(24,(23,(21,22))),((((5,(6,8)),(7,(3,4))),(11,(2,(10,(9,(12,13)))))),((16,(19,20)),(17,(18,(14,15))))));
   tree tree_391 [p = 0.001, P = 0.954] = [&W 0.000666] (1,(23,(24,(21,22))),((((5,(6,8)),(7,(3,4))),(11,(2,(10,(9,(12,13)))))),((19,(16,20)),(17,(18,(14,15))))));
   tree tree_392 [p = 0.001, P = 0.955] = [&W 0.000666] (1,(23,(24,(21,22))),((((6,(5,8)),(4,(3,7))),(11,(2,(10,(13,(9,12)))))),((19,(16,20)),((14,15),(17,18)))));
   tree tree_393 [p = 0.001, P = 0.955] = [&W 0.000666] (1,((21,22),(23,24)),((((8,(5,6)),(4,(3,7))),(11,(10,(2,(9,(12,13)))))),(19,((16,20),(17,(18,(14,15)))))));
   tree tree_394 [p = 0.001, P = 0.956] = [&W 0.000666] (1,(23,(24,(21,22))),(((4,((6,(5,8)),(3,7))),(2,(11,(10,(13,(9,12)))))),(16,((18,(17,(14,15))),(19,20)))));
   tree tree_395 [p = 0.001, P = 0.957] = [&W 0.000666] (1,((23,24),((((5,(6,8)),(4,(3,7))),(11,(10,(2,(9,(12,13)))))),(16,((17,(18,(14,15))),(19,20))))),(21,22));
   tree tree_396 [p = 0.001, P = 0.957] = [&W 0.000666] (1,((23,24),((((5,(6,8)),(4,(3,7))),(11,(2,(10,(9,(12,13)))))),(16,((17,(18,(14,15))),(19,20))))),(21,22));
   tree tree_397 [p = 0.001, P = 0.958] = [&W 0.000666] (1,((23,24),((((5,(6,8)),(4,(3,7))),(2,(11,(10,(9,(12,13)))))),(16,(20,(19,(17,(18,(14,15)))))))),(21,22));
   tree tree_398 [p = 0.001, P = 0.959] = [&W 0.000666] (1,(23,(24,(21,22))),((((5,(6,8)),(4,(3,7))),(2,(11,(10,(9,(12,13)))))),(16,(20,(19,(17,(18,(14,15))))))));
   tree tree_399 [p = 0.001, P = 0.959] = [&W 0.000666] (1,((21,22),(23,24)),(((4,((5,(6,8)),(3,7))),(2,(11,(10,(13,(9,12)))))),((20,(16,19)),(17,(18,(14,15))))));
   tree tree_400 [p = 0.001, P = 0.960] = [&W 0.000666] (1,(24,(23,(21,22))),((((5,(6,8)),(4,(3,7))),(2,(11,(10,(9,(12,13)))))),(19,((16,20),(17,(18,(14,15)))))));
   tree tree_401 [p = 0.001, P = 0.961] = [&W 0.000666] (1,((21,22),(23,24)),((((6,(5,8)),(4,(3,7))),(11,(2,(10,(9,(12,13)))))),((20,(16,19)),(17,(18,(14,15))))));
   tree tree_402 [p = 0.001, P = 0.961] = [&W 0.000666] (1,((21,22),(23,24)),((((5,(6,8)),(4,(3,7))),(11,(10,(2,(13,(9,12)))))),((16,20),(19,((14,15),(17,18))))));
   tree tree_403 [p = 0.001, P = 0.962] = [&W 0.000666] (1,(24,(23,(21,22))),((((5,(6,8)),(3,(4,7))),(11,(10,(2,(13,(9,12)))))),(16,((17,(18,(14,15))),(19,20)))));
   tree tree_404 [p = 0.001, P = 0.963] = [&W 0.000666] (1,24,(23,((21,22),((((6,(5,8)),(4,(3,7))),(11,(2,(10,(9,(12,13)))))),((19,(16,20)),(17,(18,(14,15))))))));
   tree tree_405 [p = 0.001, P = 0.963] = [&W 0.000666] (1,((21,22),(23,24)),((((5,(6,8)),(4,(3,7))),(11,(2,(10,(13,(9,12)))))),((19,(16,20)),(18,(17,(14,15))))));
   tree tree_406 [p = 0.001, P = 0.964] = [&W 0.000666] (1,((21,22),(23,24)),((((8,(5,6)),(4,(3,7))),(2,(11,(10,(13,(9,12)))))),(16,(20,(19,(17,(18,(14,15))))))));
   tree tree_407 [p = 0.001, P = 0.965] = [&W 0.000666] (1,(23,(24,(21,22))),((((8,(5,6)),(4,(3,7))),((2,11),(10,(13,(9,12))))),(16,((17,(18,(14,15))),(19,20)))));
   tree tree_408 [p = 0.001, P = 0.965] = [&W 0.000666] (1,(23,(24,(21,22))),((((5,(6,8)),(4,(3,7))),((2,11),(10,(9,(12,13))))),(16,(20,(19,(17,(18,(14,15))))))));
   tree tree_409 [p = 0.001, P = 0.966] = [&W 0.000666] (1,(23,(24,(21,22))),((((5,(6,8)),(4,(3,7))),(11,(10,(2,(9,(12,13)))))),(16,(20,(19,(17,(18,(14,15))))))));
   tree tree_410 [p = 0.001, P = 0.967] = [&W 0.000666] (1,(23,(24,(21,22))),((((8,(5,6)),(4,(3,7))),((2,11),(10,(13,(9,12))))),(16,(20,(19,(17,(18,(14,15))))))));
   tree tree_411 [p = 0.001, P = 0.967] = [&W 0.000666] (1,((21,22),(23,24)),(((4,((6,(5,8)),(3,7))),(2,(11,(10,(13,(9,12)))))),(19,((16,20),((14,15),(17,18))))));
   tree tree_412 [p = 0.001, P = 0.968] = [&W 0.000666] (1,(24,(23,(21,22))),((((6,(5,8)),(7,(3,4))),(11,(2,(10,(13,(9,12)))))),(16,((17,(18,(14,15))),(19,20)))));
   tree tree_413 [p = 0.001, P = 0.969] = [&W 0.000666] (1,(23,(24,(21,22))),((((8,(5,6)),(4,(3,7))),(2,(11,(10,(13,(9,12)))))),(16,(20,(19,(17,(18,(14,15))))))));
   tree tree_414 [p = 0.001, P = 0.969] = [&W 0.000666] (1,((21,22),(23,24)),((((5,(6,8)),(3,(4,7))),(11,(2,(10,(13,(9,12)))))),((16,20),(19,(17,(18,(14,15)))))));
   tree tree_415 [p = 0.001, P = 0.970] = [&W 0.000666] (1,(24,(23,(21,22))),((((6,(5,8)),(4,(3,7))),(2,(11,(10,(9,(12,13)))))),((19,(16,20)),(17,(18,(14,15))))));
   tree tree_416 [p = 0.001, P = 0.971] = [&W 0.000666] (1,(24,(23,(21,22))),((((6,(5,8)),(4,(3,7))),(11,(2,(10,(9,(12,13)))))),((19,(16,20)),(17,(18,(14,15))))));
   tree tree_417 [p = 0.001, P = 0.971] = [&W 0.000666] (1,(23,(24,(21,22))),((((6,(5,8)),(4,(3,7))),(11,(2,(10,(13,(9,12)))))),(16,((18,(17,(14,15))),(19,20)))));
   tree tree_418 [p = 0.001, P = 0.972] = [&W 0.000666] (1,(24,(23,(21,22))),((((6,(5,8)),(3,(4,7))),(11,(2,(10,(9,(12,13)))))),(16,((17,(18,(14,15))),(19,20)))));
   tree tree_419 [p = 0.001, P = 0.973] = [&W 0.000666] (1,((21,22),(23,24)),((((6,(5,8)),(4,(3,7))),(11,(2,(10,(9,(12,13)))))),((16,20),(19,(17,(18,(14,15)))))));
   tree tree_420 [p = 0.001, P = 0.973] = [&W 0.000666] (1,((21,22),(23,24)),((((5,(6,8)),(4,(3,7))),(2,(11,(10,(12,(9,13)))))),(16,(20,(19,(17,(18,(14,15))))))));
   tree tree_421 [p = 0.001, P = 0.974] = [&W 0.000666] (1,(23,(24,(21,22))),((((5,(6,8)),(4,(3,7))),((2,11),(10,(9,(12,13))))),(16,(19,(20,(17,(18,(14,15))))))));
   tree tree_422 [p = 0.001, P = 0.975] = [&W 0.000666] (1,((21,22),(23,24)),((((6,(5,8)),(7,(3,4))),(2,(11,(10,(9,(12,13)))))),(19,((16,20),(17,(18,(14,15)))))));
   tree tree_423 [p = 0.001, P = 0.975] = [&W 0.000666] (1,((21,22),(23,24)),((((6,(5,8)),(4,(3,7))),(11,(10,(2,(9,(12,13)))))),(16,(19,(20,(18,(17,(14,15))))))));
   tree tree_424 [p = 0.001, P = 0.976] = [&W 0.000666] (1,(24,(23,(21,22))),((((5,(6,8)),(7,(3,4))),(2,(11,(10,(13,(9,12)))))),(19,((16,20),(17,(18,(14,15)))))));
   tree tree_425 [p = 0.001, P = 0.977] = [&W 0.000666] (1,(23,(24,(21,22))),((((6,(5,8)),(11,(2,(10,(13,(9,12)))))),(4,(3,7))),(16,(((14,15),(17,18)),(19,20)))));
   tree tree_426 [p = 0.001, P = 0.977] = [&W 0.000666] (1,(23,(24,(21,22))),((((5,(6,8)),(11,(2,(10,(13,(9,12)))))),(4,(3,7))),(16,(20,(19,(17,(18,(14,15))))))));
   tree tree_427 [p = 0.001, P = 0.978] = [&W 0.000666] (1,(24,(23,(21,22))),(((4,((5,(6,8)),(11,(2,(10,(13,(9,12))))))),(3,7)),(16,((17,(18,(14,15))),(19,20)))));
   tree tree_428 [p = 0.001, P = 0.979] = [&W 0.000666] (1,(24,(23,(21,22))),(((4,((8,(5,6)),(11,(2,(10,(13,(9,12))))))),(3,7)),(16,((17,(18,(14,15))),(19,20)))));
   tree tree_429 [p = 0.001, P = 0.979] = [&W 0.000666] (1,((21,22),(23,24)),((((5,(6,8)),(11,(2,(10,(13,(9,12)))))),(4,(3,7))),(16,(20,(19,(18,(17,(14,15))))))));
   tree tree_430 [p = 0.001, P = 0.980] = [&W 0.000666] (1,((23,24),((((6,(5,8)),(4,(3,7))),(11,(10,(2,(13,(9,12)))))),(16,((17,(18,(14,15))),(19,20))))),(21,22));
   tree tree_431 [p = 0.001, P = 0.981] = [&W 0.000666] (1,((21,22),(23,24)),((((5,(6,8)),(4,(3,7))),(2,(11,(10,(9,(12,13)))))),((16,20),(19,(17,(18,(14,15)))))));
   tree tree_432 [p = 0.001, P = 0.981] = [&W 0.000666] (1,((21,22),(23,24)),((((6,(5,8)),(4,(3,7))),((2,11),(10,(13,(9,12))))),(16,((17,(18,(14,15))),(19,20)))));
   tree tree_433 [p = 0.001, P = 0.982] = [&W 0.000666] (1,((21,22),(23,24)),((((4,(6,(5,8))),(3,7)),(2,(11,(10,(13,(9,12)))))),(19,(20,(16,(17,(18,(14,15))))))));
   tree tree_434 [p = 0.001, P = 0.983] = [&W 0.000666] (1,(23,(24,(21,22))),((((5,(6,8)),(3,(4,7))),(11,(10,(2,(13,(9,12)))))),(16,(((14,15),(17,18)),(19,20)))));
   tree tree_435 [p = 0.001, P = 0.983] = [&W 0.000666] (1,(23,(24,(21,22))),((3,(7,(4,((5,(6,8)),(11,(2,(10,(13,(9,12))))))))),(16,(19,(20,(17,(18,(14,15))))))));
   tree tree_436 [p = 0.001, P = 0.984] = [&W 0.000666] (1,23,(24,((21,22),((((6,(5,8)),(7,(3,4))),(11,(2,(10,(13,(9,12)))))),((19,(16,20)),(17,(18,(14,15))))))));
   tree tree_437 [p = 0.001, P = 0.985] = [&W 0.000666] (1,((21,22),(23,24)),((((5,(6,8)),(7,(3,4))),(11,(2,(10,(12,(9,13)))))),(19,((16,20),(17,(18,(14,15)))))));
   tree tree_438 [p = 0.001, P = 0.985] = [&W 0.000666] (1,(24,(23,(21,22))),((((6,(5,8)),(4,(3,7))),(2,(11,(10,(9,(12,13)))))),(16,(19,(20,(17,(18,(14,15))))))));
   tree tree_439 [p = 0.001, P = 0.986] = [&W 0.000666] (1,((21,22),(23,24)),((((4,(5,(6,8))),(3,7)),(2,(11,(10,(13,(9,12)))))),((20,(16,19)),(17,(18,(14,15))))));
   tree tree_440 [p = 0.001, P = 0.987] = [&W 0.000666] (1,24,(23,((21,22),((((6,(5,8)),(4,(3,7))),(2,(11,(10,(13,(9,12)))))),(16,(((14,15),(17,18)),(19,20)))))));
   tree tree_441 [p = 0.001, P = 0.987] = [&W 0.000666] (1,24,(23,((21,22),((((6,(5,8)),(4,(3,7))),(2,(11,(10,(9,(12,13)))))),(16,(20,(19,((14,15),(17,18)))))))));
   tree tree_442 [p = 0.001, P = 0.988] = [&W 0.000666] (1,24,(23,((21,22),((((6,(5,8)),(4,(3,7))),(2,(11,(10,(9,(12,13)))))),(16,((17,(18,(14,15))),(19,20)))))));
   tree tree_443 [p = 0.001, P = 0.989] = [&W 0.000666] (1,(23,(24,(21,22))),((((6,(5,8)),(4,(3,7))),(2,(11,(10,(13,(9,12)))))),(16,(19,(20,(18,(17,(14,15))))))));
   tree tree_444 [p = 0.001, P = 0.989] = [&W 0.000666] (1,(23,(24,(21,22))),((((5,(6,8)),(4,(3,7))),(2,(11,(10,(13,(9,12)))))),(16,(20,(19,((14,15),(17,18)))))));
   tree tree_445 [p = 0.001, P = 0.990] = [&W 0.000666] (1,((21,22),(23,24)),(((4,((6,(5,8)),(3,7))),(2,(11,(10,(9,(12,13)))))),(16,(20,(19,(17,(18,(14,15))))))));
   tree tree_446 [p = 0.001, P = 0.991] = [&W 0.000666] (1,((21,22),(23,24)),((((6,(5,8)),(4,(3,7))),(2,(11,(10,(13,(9,12)))))),(16,(19,(20,(18,(17,(14,15))))))));
   tree tree_447 [p = 0.001, P = 0.991] = [&W 0.000666] (1,(23,(24,(21,22))),((((5,(6,8)),(4,(3,7))),(2,(11,(10,(13,(9,12)))))),(16,(19,(20,((14,15),(17,18)))))));
   tree tree_448 [p = 0.001, P = 0.992] = [&W 0.000666] (1,(23,(24,(21,22))),((((8,(5,6)),(4,(3,7))),(11,(2,(10,(13,(9,12)))))),(16,((17,(18,(14,15))),(19,20)))));
   tree tree_449 [p = 0.001, P = 0.993] = [&W 0.000666] (1,(24,(23,(21,22))),((((6,(5,8)),(4,(3,7))),(11,(2,(10,(9,(12,13)))))),(16,(19,(20,(17,(18,(14,15))))))));
   tree tree_450 [p = 0.001, P = 0.993] = [&W 0.000666] (1,((21,22),(23,24)),((((6,(5,8)),(4,(3,7))),(11,(2,(10,(12,(9,13)))))),(16,(19,(20,(17,(18,(14,15))))))));
   tree tree_451 [p = 0.001, P = 0.994] = [&W 0.000666] (1,(24,(23,(21,22))),(((4,((6,(5,8)),(3,7))),(11,(2,(10,(13,(9,12)))))),(16,(19,(20,(17,(18,(14,15))))))));
   tree tree_452 [p = 0.001, P = 0.995] = [&W 0.000666] (1,((21,22),(23,24)),((((5,(6,8)),(4,(3,7))),(11,(10,(2,(13,(9,12)))))),((19,(16,20)),((14,15),(17,18)))));
   tree tree_453 [p = 0.001, P = 0.995] = [&W 0.000666] (1,((21,22),(23,24)),((((6,(5,8)),(4,(3,7))),(11,((2,10),(13,(9,12))))),((19,(16,20)),(17,(18,(14,15))))));
   tree tree_454 [p = 0.001, P = 0.996] = [&W 0.000666] (1,((21,22),(23,24)),((((5,(6,8)),(4,(3,7))),(2,(11,(10,(12,(9,13)))))),((16,20),(19,(17,(18,(14,15)))))));
   tree tree_455 [p = 0.001, P = 0.997] = [&W 0.000666] (1,((21,22),(23,24)),((((5,(6,8)),(4,(3,7))),(2,(11,(10,(13,(9,12)))))),((16,20),(19,(17,(18,(14,15)))))));
   tree tree_456 [p = 0.001, P = 0.997] = [&W 0.000666] (1,((21,22),(23,24)),(((4,((5,(6,8)),(3,7))),(11,(10,(2,(13,(9,12)))))),((19,(16,20)),(17,(18,(14,15))))));
   tree tree_457 [p = 0.001, P = 0.998] = [&W 0.000666] (1,(23,(24,(21,22))),((((5,(6,8)),(4,(3,7))),(11,(2,(10,(13,(9,12)))))),((19,(16,20)),((14,15),(17,18)))));
   tree tree_458 [p = 0.001, P = 0.999] = [&W 0.000666] (1,((21,22),(23,24)),((((5,(6,8)),(7,(3,4))),(11,(2,(10,(13,(9,12)))))),(16,(20,(19,(17,(18,(14,15))))))));
   tree tree_459 [p = 0.001, P = 0.999] = [&W 0.000666] (1,((21,22),(23,24)),((((5,(6,8)),(4,(3,7))),(11,(2,(10,(13,(9,12)))))),(16,(19,(20,((14,15),(17,18)))))));
   tree tree_460 [p = 0.001, P = 1.000] = [&W 0.000666] (1,24,(23,((21,22),((((6,(5,8)),(4,(3,7))),(2,(11,(10,(13,(9,12)))))),(19,((16,20),(17,(18,(14,15)))))))));
end;
