# Supplementary material for: Emergence, development and diversification of the TGF-β signalling pathway within the animal kingdom
Source: BMC Evol Biol. 2009 Feb 3;9:28. doi: 10.1186/1471-2148-9-28 (PMC2657120; doi:10.1186/1471-2148-9-28)
Supplement: Additional file 5 — Sequences. All sequences and alignments are provided in the supplementary archive. [file 1471-2148-9-28-S5.zip › sequences/figureS3/lopho_smads_aa_muscled.fasta]

>Dad
-----------------MIFPREKKVLWRYASSNNPSNGVSAAPPAQPPRPPPPPHRPRP
HQCTPSFGYSCNEEDSLAMRQTPLPPYSSIACGMDCSSSNSSSCGQSLSLSQGQGHNNNN
SHPYRRLPNHMDVLPPPPSACDRCCTAPGYSCASSCDDMLIDGSDLDQDRSPDQGQVQPV
DRRMISATTFTTMFRKCCGGATESTSGSTLTIPVSTSRATAHPPQTQAQNGKRFREDFEA
LMKQLKRK--QRNELLLAVKSRLDPPTKTQRDVVEPTTTTAPTYLQCILIPCKTQTVWEP
HVTASRLFFWREL-WNAKELKRLPTC--PAARDCIY-------------MCCNPLHWFRI
LHQ-------------------------PETESP--------------------------
--------------------------TPPYQR-----SKMLRLK-DADFE----------
---------------------------------EDSQNDAKSAALSTWSAE--STSISN-
IYKPALY-----------------------------------------------------
---------------------------------------------ESVTTDGKDHNINSQ
V-----------------------------WCQIAYWEMAHRVGEFFHAKTNAVNIYTDG
IVA---SEVDSMCLRDLTP-------AGNQIHSVVPKAR-HTVGLGVTLSLEN-GDVWIY
NRGNTTIFVDS---PTLSENLDR-----VCKVMPGYCLKAFETNRAELLSMRDHGHHPMG
-----------------------------------------------PVDY---FSIKIS
FGKGWG----RDYKRQDIMGCPCWLEVHFSHLR---------------------------
--------
>TaSmad1
--------------------------------------------------MPSVVKELLG
WIK-------ADKED---------------------------------------------
------------------------------------------------------------
---------------------------------------------------KWSEKAIKS
LVKKLKRN-GGLNELLNAISTQS-SATK---------CIRIRRSLDGRLQVCQKKGL--P
HVIYCRLWRWPDL-QSCYELRAIETCEYAFTLKKDE-------------VCVNPYHYQRV
ETP-----------------------ALRPVLVPK-------------------------
--------------------------VTPAAM-----QD---------------------
-----------------------------------------------------NTNPPP-
SY----------------------------------------------------------
---------------------------------PASQDSSSSYM-DHSFIGNIQRLYRII
PFTFWLMN-DAQLVTYTE---------PENWCSIAYYELNTRIGEYWN--AFQPTLIIDG
FTDP--SNSERFCLGLL---------SNVNRDPTVEMTR-REIGKGVRLCYVH-GEVFAE
CCSKHAVFVQS---PNSNRRYGWHP-AAVCKIPPGSSLRIFNSQEFANLLSQSVTQGYEA
-----------------------------------------------VYHLSHMCIIRMS
FVKGWG----AQYKRQTVTSTPCWIEIRLNGPLHWLDKVLSQM-----DSPDRPISSQS-
--------
>TaSmad2
-------------------------------------------MASLFSFTSPAVKRLLG
WRQ-------GDEEE---------------------------------------------
------------------------------------------------------------
---------------------------------------------------KWAEKAIDS
LVKKLKRKKGALEELEKALSCPG-QPTN---------CVTIPRSLDGRLQVSHRKGL--P
HVIYCRVWRWPDL-QSHHELKPLPMCEYAFHYKLKD-------------VCVNPYHYQRV
ETP-----------------------VLPPVMVPRDP-----------------------
-------------EMCRPPN------IPNLAT-----SKETSMPYNVTYD----------
------------------------------------PDLFATYENQRYNGQ--GNQGSP-
------------------------------------------------------------
---------------------------------PQENCSTPNTANGTPPGHTMTAPQTSP
PGQMYQQ--ELQPVTYQE---------PNCWCTVAYYELNNRVGEPFH--ASQASLIIDG
FTDP-STNADRFCLGLL---------SNVNRNSTIENTR-RHIGKGVHLYYVG-GEVYAE
CLSESSIFVQS---RNCNYHHNFHP-TTVCKIPSSCSLKIFDNQDFAALLSESVSKGFEA
-----------------------------------------------VYQLTKMCTIRIS
FVKGWG----AEYHRQDVTSTPCWIEIHLHGPLQWLDRVLIQM-----GSPRDPAGSVS-
--------
>EDO47037
-------------------------------------------MASLFSFTPPAVKRLLG
WKQ-------GDEEE---------------------------------------------
------------------------------------------------------------
---------------------------------------------------KWAEKAIES
LVKKLKKKKGALEDLEKALSNPN-QQSK---------CVTIARSLDGRLQVSHRKGL--P
HVIYCRVWRWPDL-QSHHELKPLECCEYAFGLKQKE-------------VCINPYHYHRV
ESP-----------------------VLPPVLVPRQS-----------------------
-------------EYPRPPPPL----PPPFRA-----TDDPPMPYNASFP----------
------------------------------------FTNRQNTSEQSPSFD--MADSGA-
GYMSEDG------------------------G----------------------------
--------------------------------SPRPEPNAMDVDPVNSPPSISQSAEAMS
---------HVTAVNYQE---------PLSWCSIAYYELNNRVGELFH--AKSTSLIVDG
FTDPNTTNSERFCLGLL---------SNVNRNSTIENTR-RHIGKGVHLYYVG-GEVYAE
CLSDSAIFVQS---RNCNHSHGFHP-TTVCKIPSGCTLKIFNNQEFAQLLSQSVNYGFEA
-----------------------------------------------VYELTKMCSIRIS
FVKGWG----AEYHRQDVTSTPCWIEVHLHGPLQWLDKVLSQM-----GSPRNPISSVS-
--------
>Mad
---------------------------MDTDDVESNTSSAMSTLGSLFSFTSPAVKKLLG
WKQ-------GDEEE---------------------------------------------
------------------------------------------------------------
---------------------------------------------------KWAEKAVDS
LVKKLKKRKGAIEELERALSCPG-QPSK---------CVTIPRSLDGRLQVSHRKGL--P
HVIYCRVWRWPDL-QSHHELKPLELCQYPFSAKQKE-------------VCINPYHYKRV
ESP-----------------------VLPPVLVPRHSE----------------------
-------------FAPGHS-------MLQFNH-----VAEPSMPHNVSYSNSGFNSHSLS
TSNT----------------------------SVGSPSSVNSNPNSPYDSL--AGTPPP-
AYS---------------------------------------------------------
---------------------------------PSEDGNSN----NPNDGGQLLDAQMG-
---------DVAQVSYSE---------PAFWASIAYYELNCRVGEVFH--CNNNSVIVDG
FTNP-SNNSDRCCLGQL---------SNVNRNSTIENTR-RHIGKGVHLYYVT-GEVYAE
CLSDSAIFVQS---RNCNYHHGFHP-STVCKIPPGCSLKIFNNQEFAQLLSQSVNNGFEA
-----------------------------------------------VYELTKMCTIRMS
FVKGWG----AEYHRQDVTSTPCWIEIHLHGPLQWLDKVLTQM-----GSPHNAISSVS-
--------
>186716_Helro1
------------------------------------MSSPISSLNSLFSFTSPAVKRLLG
WKQ-------GDEEE---------------------------------------------
------------------------------------------------------------
---------------------------------------------------KWAEKAVDS
LVKKLKKKKGALEDLEKALSNPG-VPSK---------CVTLPRSLDGRLQVSHRKGL--P
HVIYCRVWRWPDL-QSHHELKALDCCEFPYSSKQKE-------------VCINPYHYQRV
ESP-----------------------VLPPVLVPRYS-----------------------
-------------EYPSG--------MTSFSQ-----INEPVLPFNVSYP----------
--------------------------------HGFHQSSSGSGPSSPFGLP--ADSPPP-
PYRVHSSVSPHLGAGGDSMAPQH-------------------------------------
---------------------------------SAMESSISGQVPSNNMPGRYPASSSIP
KHSSKYHGNDVQAVNYQE---------PDNWCSIAYYELNNRVGDIFY--ASAPSIIVDG
YTDP-SNNASRFCLGLL---------SNVNRNSTIENTR-RHIGKGLHLYYVG-GEVFAE
CLSESSVFVQS---RNCNCHHGFHP-TTVCKIPPGCSLKIFNNQEFAQMLSQSVGLGYEA
-----------------------------------------------VFELTKMCTIRLS
FVKGWG----AEYHRQDVTSTPCWIEIHLNGPLQWLDKVLTQM-----GSPHNPISSVS-
--------
>173019_Capca1
------------------------------------------------------------
------------------------------------------------------------
------------------------------------------------------------
------------------------------------------------------------
------------------------MPYN----------------------VSYPHGF--P
Q-------------QSPNSSGP----GSPFGMPADT------------------------
------------------------------------------------------------
----------------------------------------PPPPYQAQNP----------
---------------------------------NSPGSSIGGGEGHSSPGQQHPHNPSQ-
------------------------------------------------------------
---------------------------------PPSNHGNP----DSSAMETTSSPTTLQ
GTSSHGHPIDLQPVTYTE---------PQFWCSIVYYELNNRVGEAFQ--AQTPSIVVDG
YTDP-SNNSDRFCLGLL---------SNVNRNSTIENTR-RHIGKGVHLYYVG-GEVFAE
CLSDSSIFVQS---RNCNYHHNFHP-TTVCKIPPGCSLKIFNNQEFAQLLSQSVNHGFEA
-----------------------------------------------VYELTKMCTIRMS
FVKGWG----AEYHRQDVTSTPCWIEVHLHGPLQWLDKVLSQM-----GSPLNAISSVS-
--------
>104873_Lotgi1
---------------------------------------MTSPLSSIFSFTSPAVKRLLG
WKQ-------GDEEE---------------------------------------------
------------------------------------------------------------
---------------------------------------------------KWAEKAVDS
LVKKLKKTKGALENLEKALSQPG-QLSK---------CVTIPRSLDGRLQVSHRKGL--P
HVIYCRVWRWPDL-QSHHELKPLECCEYPFSAKQKD-------------VCINPYHYKRV
ESP-----------------------VLPPVLVPRYS-----------------------
-------------EFPAHHGGPNHMPLLPFQQ-----VPEPSMPHNVTYP-----FQQPQ
ATPP----------------------------QQQPNSPQSSGPGSPYGLP--ADTPPP-
AYQ---------------------------------------------------------
---------------------------------PPEDNNQN----NININQIMLENYFIS
---------DVQPVTYQE---------PQYWCSIVYYELNNRVGEAFH--ASRSSIVVDG
FTDP-SNNADRFCLGLL---------SNVNRNSTIENTR-RHISKGVHLYYVG-GEVFAE
CLSDSSIFVQS---RNCNYHHGFHP-TTVCKIPPGCSLKIFNNQEFATLLSQSVNHGFEA
-----------------------------------------------VYELTKMCTIRMS
FVKGWG----AEYHRQDVTSTPCWIELHLNGPLQWLDKVLTQM-----GSPHNPISSVS-
--------
>185435_Helro1
-------------------------------------------MTGIFFNTSPSVKKLME
LMK-------NDEEN---------------------------------------------
------------------------------------------------------------
--------------------------------------------------RVWDEKAIKS
LVKKLKKG-SGLDELVKAITSED-CDTK---------CVTIPRSLDGRLQVSQKKGL--P
HMIYCCLWRWPDL-KNHHELQAIENCEYAFHLKKEE-------------VCVNPYHYVRV
EPP-----------------------VLPPVLVP--------------------------
--------------------------KIPLDS-----IKSPN--FNDDYP----------
---------------------------------SRINNLNPKSVDANFHLP---ETPPP-
GYLSEDS-----------------------DS----------------------------
--------------------------------RAAVGCSSDGGDGVNSDNGDGQDSMDVD
STPQY----ELQQVNYTE---------PNYWCSISYYEQQNRIGEPYH--ASQPSLSVDG
FTDP--SSSDRFCLGLL---------SNINRSHQIEMAR-RHIGKGVRLYYIG-GEVFAE
CLSDSAVFVQS---PNCNQRYGWHP-ATVCKIPPGCNLKIFNNQEFATLLAQSVSQGFES
-----------------------------------------------VYQLTRMCTIRIS
FVKGWG----AEYRRQAVTSTPCWIEIHLNGPLQWLDKVLVQM-----GSPRLPCSSMS-
--------
>dSMAD2
----------------------------------------------MLPFTPQVVKRLLA
LKK-------GNEDN---------------------------------------------
------------------------------------------------------------
-----------------------------------------------SVEGKWSEKAVKN
LVKKIKKN-SQLEELERAISTQN-CQTR---------CVTVPRSKPAPAGEHLRKGL--P
HVIYCRLWRWPDL-QSQNELKPLDHCEYAFHLRKEE-------------ICINPYHYKKI
ELS-----------------------ILVPKSLPTPP-----------------------
-------------DSIVDYPLDNHTHQIPNNTDYNAAIIRSASLSPPQYMELGGAGPVSV
SSSA-----------------------------SSTPATAAGGGGGPSSSSSSSSSAAS-
AYQQQQQQLSFGQNMDSQSSVLSVGSSIPNTG----------------------------
--------------------------------TPPPGYMSEDGD-PIDPNDNMNMSRLTP
PA-------DAAPVMYHE---------PAFWCSISYYELNTRVGETFH--ASQPSITVDG
FTDP--SNSERFCLGLL---------SNVNRNEVVEQTR-RHIGKGVRLYYIG-GEVFAE
CLSDSSIFVQS---PNCNQRYGWHP-ATVCKIPPGCNLKIFNNQEFAALLSQSVSQGFEA
-----------------------------------------------VYQLTRMCTIRMS
FVKGWG----AEYRRQTVTSTPCWIELHLNGPLQWLDRVLTQM-----GSPRLPCSSMS-
--------
>EDO39594
-------------------------------------------MTSLLPFTPPVVKRLLG
WKR-------GGDED---------------------------------------------
------------------------------------------------------------
--------------------------------------------------DKWAEKAVKS
LVKKLKKT-GGLEELEKAITNPG-VATK---------CVTIPRSLDGRLQVSHRKGL--P
HVIYCRLWRWPDL-QSHHELRPIEACEFAFSLKKEE-------------VCVNPFHYQRV
ETP-----------------------VLPPVLVPRQQS----------------------
-------------DVPH---------ELPI-------LPEYTRPENVPFP----------
---------------------------------------TQEPTNSQYHIQ--PGTPTD-
------------------------------------------------------------
----------------------------------YISDDACSDMSGEHSQQNMQIDQQLS
PAPDSNNLIDAQPIQYTE---------PTYWCSISYYEMNTRVGETFH--ASQPSLTVDG
FTDP--SSSDRFCLGLL---------SNINRNPPIEMTR-KHIGKGVRLYYIG-GEVFAE
CLSDSSIFVQS---PNCNQRYNWHP-ATVCKIPPGCNLKIFNNQEFAQLLSQSVNQGFEA
-----------------------------------------------VYALTRMCTIRMS
FVKGWG----AEYRRQTVTSTPCWIELHLNGPLQWLDKVLTQM-----GSPSAPCSSVS-
--------
>189014_Lotgi1
-------------------------------------------MEKLSPFTPPIVKRLLG
LKK-------GEHDR---------------------------------------------
------------------------------------------------------------
-------------------------------------------------DDKWSEKAVKS
LVKKLQKT-GGLDELTKALSTQD-INTS---------CITIPRSLDGRLQVSHRKGL--P
HVIYCRLWRWPDL-QSHQELRAVDKCDYAFHLKRDE-------------VCVNPYHYIRV
VPP-----------------------GRSVVLVPRHT-----------------------
-------------EIPD---------KIPQLD-----DYSTTIPENIDCK----------
-----------------------------------------VGINENFSIP---DSPPP-
GYMSEEG-----------------------------------------------------
---------------------------------DTSDTQGMGEF-ILSPLNAILINLDLD
PVNSSDN--DLQPVTYKE---------PDFWCSIAYYELNTRVGETFH--ASQPSLTVDG
FTDP--SNSERFCLGLL---------SNVNRTQQVEMTR-RYIGKGVRLYYIG-GEVFAE
CLSENAVFVQS---PNCNQRYGWHP-ATVCKIPPGCNLKIFNNQEFAALLAQSVNQGFES
-----------------------------------------------VYQLTRMCTIRMS
FVKGWG----AEYRRQTVTSTPSWIEIHLNGPLQWLDRVLTQM-----GSPGLPCSSMS-
--------
>167863_Capca1
------------------------------------------MTSMLAPFTPPIVKRLLG
WKQ-------GDDKE---------------------------------------------
------------------------------------------------------------
--------------------------------------------------DKWSEKAVKS
LVKKLKKG-GGLEELEKSISTQD-PNTK---------CITIPRSLDGRLQVSHRKGL--P
HVIYCKLWRWPDL-QSHHELRALDNCEWAFNLKRDE-------------VCINPYHYSRV
ETPDVSSSSSSSSSSSSSSSSSEVAALLPPVLVPRATG----------------------
-------------DIPTE--------FPPLE------DYSNTVPANTDFP----------
----------------------------------------AGLGEQPFSIP--AETPPP-
GYMS--------------------------------------------------------
---------------------------------EDGDISDSQAMGCVSEDGDASESQNGD
ERRLSIA--DAQPVTYTE---------PSFWCSISYYELNTRVGETFH--ASQPSLAVDG
FCDP--SNSERFCLGLL---------SNVNRSQQVEMTR-RHIGRGVRLYYIG-GEVFAE
CLSDSAVFVQS---PNCNQRYGWHP-ATVCKIPPGCNLKIFNNQEFAALLAQSVNQGFES
-----------------------------------------------VYQLTRMCTIRMS
FVKGWG----ADYRRQTVTSTPCWIEIHLNGPLQWLDKVLIQM-----GSPRMPCSSMS-
--------
>76435_Helro1
---------------------------------------MNHLAPTSSDACINIVQSLMF
YRQ-------GEDAE---------------------------------------------
------------------------------------------------------------
--------------------------------------------------AGFSKKAIES
LVKKLKEKREELDNLIAAITSNGSQPTK---------CVTIPRTLDGRLQVASRKGF--P
HVIYSRIWRWPDV-H-KNELKHLKFCQFAFDLKQDG-------------ICVNPYHYERV
PPT-----------------------GLESSYMVDQAA----------------------
-------------NRISSSSTSSSSMVNSRHHDDVKVTKDPEDSKVDLFD----------
---------------------------------LTKNNNTANNKSQKASATTTADATTT-
SLSAAN------------------------------------------------------
---------------------------------SPSGSLQQLQHSFHNSSPTTSASYNFI
AAEQQQQQINIHSFIHSPIHSFIHPV-PEFWCSITYFELDQKVGEIFKVPSSNHTISVDG
YTDP--SSLDRFCLGKL---------TNVHRTESIEKAR-LYIGKGVQLVLEGEGDVWVR
CLSEHSIFVQS---FYLDREAGRAPGDAVHKIYPAAFIKVFDLSQCQSQMQQLVVQAQTA
AVAQAAVVAGNFQSPNSVGSLAPAIIAHAHKHTHARITGLSPAASIGADDLRRLCVLRLS
FVKGWG----LDYPRPTIKDTPCWIEVQLNRPLQFLDEFLQAMPMSNGVASTVTSGAAAA
NGGRNYMC
>88197_Helro1
MTSILSPPPSHALPPLSQVPTPQQQPQPAPQHQQQSPSLSQQSAPTSADACLSIVHSLMC
HRQ-------GGESE---------------------------------------------
------------------------------------------------------------
---------------------------------------------------SFSKRAIES
LVKKLKEKRDELDSLITAVTTSGAHPTK---------CVTIPRTLDGRLQVAGRKGF--P
HVVYSRIWRWPDL-H-KNELKHIKYCQYAFDLKQDS-------------VCINPYHYERV
VCPGIDLSGLSIDPNCKFQ-------NLPPSSSVGAGT----------------------
-------------QHSNNQSDEKSVESTAYNI-----QTATSLDSCCQGRCDSWNDNNIN
NNNN----------------------------KNNTSNICSNNNNDSNNNN--NNESTQ-
VVASSSSSSSSSSSSTTTTSYLDHNSNIQHHQ----------------------------
--------------------------------QRQQKHQQHQKQHQQQPALAHQHSYWSS
HVSSML---QAPLSSLPP---------PEYWSTITYFELDQQVGETFKVPSIYPSVIVDG
YTDP--SSCNRFCLGKL---------SNVHRTEASERARWLYIGKGIQLILQGEGDVWIR
CLGNHSVFANS---FYLDQVHGRAPGDAVHKIYHDAHIKVFDLKQCHMQIQQQTASSLAA
IAAQAAAVAGNVQGMHGVGGIAPAI-------------SLSAAAGICVDDLRKLCSFQLS
FVKGWG----LDYPRRTIKETPCWIEIQLHRPLQLLDELLQSMPLLGHSDPRNRARLGRG
FMLP----
>TaSmad4
-----------------------------------------MSASGSGDATLGIVHTLMC
HRQ-------GGESE---------------------------------------------
------------------------------------------------------------
---------------------------------------------------NFAKRAVES
LVKKLKDKRDELDALITAVTSNGIQQSK---------CVTIARTLDGRLQVAGKKGF--P
HVIYSRIWRWPDL--HKNELKHIKLCKFAFDLKLDH-------------VCVNPYHYERV
ISPGYNVTDISIGAS-----------QIPLTVDPTAIT----------------------
-------------NSMHASRQQPNEAAIRMHN-----NQPSPMAMMVNSPDPRMIMNGGI
SAPT-----------------------------ASTSCVDNSGGTRMMGLD--PESVGC-
LFKISTFDLLKIKTTIFVEPGDQFMYDNGKW-----------------------------
---------------------------------PTSGYNNSIPVNPPPRTQAASSPSAAS
---------MPRPISSQPP--------PDNWCTIAYYELDLQVGESFKVPSQFHTVSVDG
FVDP--SGGNRFCLGQL---------SNVHRTKESERAR-LHIGKGVRLECHGEGDVWLS
CLSEHSVFVQS---YYLDREAGRGPFDYVHKVYPKAYIKVFDLQLCYQQMQQEASKAQAA
AAAQAAAVIGT---GGSVGGIAPAI-------------NMGSALGIGVDDLRRLCILRFS
FVKGWG----PDYPRKDIKQTPCWVEIHLHRALQLLDQVLQSIP----STNRMPPD----
--------
>179368_Capca1
---------------------------------------MSTQAPTSADACLSIVHSLMC
HRQ-------GGESE---------------------------------------------
------------------------------------------------------------
---------------------------------------------------SFSKRAIES
LVKKLKEKRDELDSLITAITTNGAHPSK---------CVTIQRTLDGRLQVAGRKGF--P
HVIYARIWRWPDL-H-KNELKHAKYCQFAFDLKQDC-------------VCVNPYHYERV
VSPGIDLSGLTLQH------------TAPPSRLVKD------------------------
-------------EFVQSVQVEGNSPGDPFRSPMSCGSSSHQRTHNASFP----------
-LLL----------------------------SFQPQQQASTVQHSPMPMA--GGQHPP-
SFPNQSNGMMTPTTPMTPGAMMQANRLMSGGQ----------------------------
--------------------------------QVAGHLQNA----SAQSPMSQGAPHPMS
PTQPLSPQGPPPPATQPSISSMVLSAAPEFWCTITYFELDQQVGETFKVPSSCPSMTVDG
YTDP--SSMDRFCLGQL---------SNVHRTEASERAR-LHVGQGTRLDLKGEGDVWIR
CLSDHSVFVQS---YYLDREAGRAPGDAVHKIYPSAYIKVFDLRQCHRQMQQQAAAAQAA
AAAQAAAVSGNVPGPASVGGIAPAI-------------GLSMAAAVGVDDLRRLCILRLS
FVKGWG----PDYPRHTIKETPCWIEIQLHRPLQLLDEVLQAMPL---NEPRVRGANIML
P-------
>131078_Lotgi1
---------------------------------------MANQAPTSADACLSIVHSLMC
HRQ-------GGESE---------------------------------------------
------------------------------------------------------------
---------------------------------------------------SFGKRAIES
LVKKLKEKRDELDSLITAITTNGALPSK---------CVTIQRTLDGRLQVAGRKGF--P
HVIYARIWRWPDL-H-KNELKHVKFCQYAFDLKQDS-------------VCVNPYHYERV
VSPGIDLSGLTLQH------------AGPPGRLIKDEY----------------------
-------------GGEIQMDRIGGASGETSQT-----IQHPPQEPGYNPM-----LRVIP
AAPA----------------------------TISANSTSGHPHTSAVLTP--GTMSHP-
ISPQPLSPASQSGHELNRSSSELYSGNSLTHA----------------------------
--------------------------------GPPHTIPHATGHNMPQPSPSQLDNYTNQ
IATPS----SSTLSHYPT---------PEFWCTITYFELDQQVGETFKVPYSCSTVTVDG
YTDP--SSIDRFCLGQL---------SNVHRTEASERAR-LHIGKGVQLDYRGEGDVWIR
CVSDHSVFVQS---YYLDREAGRAPGDAVHKIYPSAYIKVFDIRQCHRQMQQQAATAQAA
AAAQAAAVAGNIPGPASVGGIAPAV-------------GLSAAAGIGVDDLRRLCILRLS
FVKGWG----PDYPRKSIKETPCWIEVQLHRPLQLLDEVLQAMPI---NDPRPRQGFFLG
--------
>Medea
-------MGGGSGACPPAHMYGAVAPQDIIVRDMVQMPPPPSNAPTSADACLSIVHSLMC
HRQ-------GGESE---------------------------------------------
------------------------------------------------------------
---------------------------------------------------GFAKRAIES
LVKKLKEKRDELDSLITAITTNGAHPSK---------CVTIQRTLDGRLQVAGRKGF--P
HVIYARIWRWPDL--HKNELKHVKYCAFAFDLKCDS-------------VCVNPYHYERV
VSPGIDLSGLSL--------------QSGPSRLVKDEYSAGPLVGSMDIDGNDIGTIQHH
PTQMVGPGGYGYPQGPSEYAVPHGMPGMPGPMNPGPVMAPPPPPQQAQNPQGNGVHHTQA
NSPTDPASALAMQQQQQQQQQQQQQQQQQQQQSGGVPNGSVNAGGGAAAGGQYYGQPPPV
SQMQGAGGGGTSVAPSVHAQQNGYVSQPGSAGSAPVGGGGVFGTAQPTPQQPQQPPTGVQ
ANTGSAGAQAGAGGGAAGTWTGPNTLTYTQSMQPPDPRSLPGGFWNSSLSGDLGSPQQTP
PQQQQQQQ-QPRLLSRQPP--------PEYWCSIAYFELDTQVGETFKVPSAKPNVIIDG
YVDP--SGGNRFCLGAL---------SNVHRTEQSERAR-LHIGKGVQLDLRGEGDVWLR
CLSDNSVFVQS---YYLDREAGRTPGDAVHKIYPAACIKVFDLRQCHQQMHSLATNAQAA
AAAQAAAVAGVANQQMGGGGRS-----------------MTAAAGIGVDDLRRLCILRLS
FVKGWG----PDYPRQSIKETPCWIEVHLHRALQLLDEVLHAMPI---DGPRAAA-----
--------
>EDO31382
----------------------------------------MANAPTSSDACLSIVHSLMC
HRQ-------GGESE---------------------------------------------
------------------------------------------------------------
---------------------------------------------------AFAKRAIES
LVKKLKEKKDELDSLITAITSAGTHPSK---------CVTIQRTLDGRLQVAGRKGF--P
HVIYARIWRWPDL--HKNELRHVKYCQFAFDLKCDS-------------VCVNPFHYERV
VSP---------------------------------------------------------
-------------------------DIAGLSL-----SRNSEGGYGSTSS----------
---------------------------------QSEPDFRQAVVPTAHHFPGGQTIPPPV
G-----------------------------------------------------------
---------------------------------PPPDMYSMHGAGVEPGIGHVSQA----
---------------------------PENWCSIAYFELDQQVGEIFKVTSNCPSVTVDG
YVDP--SGGNRFCLGQL---------SNVHRTEASERAR-LHIGKGVQLDVRGEGDVWVR
CLSEHSVFVQS---YYLDREAGRCPGDAVHKIYPSAYIKVFDLRALLPQMGQTSVG----
-----------------------------------------------VDDLRRLCILRLS
FVKGWG----PDYPRKSIKETPCWIEIHLHRALQLLDEILITMPI---NEPRPHDA----
--------
>145516_Lotgi1
---------------------------------------------MFRSKRNALVKRLWK
HRIT------NNETD---------------------------------------------
------------------------------------------------------------
-------------------------------------------STTETVEDLEIKSVAQS
MLKRLDEK--QLQLLVDSVESKGGETTD---------CVLLPV---GDLKLGRRMVA--P
HILCCQIWRWPGI-SENVELKRLLCCSSINDQTH---------------ICCNPYHWNVQ
MSA---------------------------------------------------------
--------------------------HCRLDT-----ERVKINTGNVFSY----------
-------------------------------------CLINMNGKSTETGL-----TPT-
------------------------------------------------------------
---------------------------------AHRQYYSEVEDLSEDIPSRCGGPH---
------------------------------WCSIAYWELRQRVGRLFT--VFNPSISV--
FQNL--PHGDGMSLEIL---------QNKPNLESVKRTR-EKIGFGIILSKEA-DGVWVY
NRSSYPIFVNS---PTLDDPESRT--LIVRKVLPGYSIKIYDFELAKELELSRDPALLDG
-----------------------------------------------PFD---PCSIRIS
FAKGWG----PFYSRQFVTSCPCWLEILLNIKR---------------------------
--------
>147083_Capca1
---------------------------------------------MFRPKRSSLVKRLWK
HRVRPQHHEAGSEVE---------------------------------------------
------------------------------------------------------------
-----------------------------------------------SAEELELKSAGQS
LLKRLKEA--DLEALLAAVETRGAESTP---------CVWLSRAV---LQLGKRKAM--P
HTLSCQLWRWSDL-DTNCEVMRHLPCK-SGEVDANS-------------VCCNPFHWSRV
LPP-----------------------GTPP------------------------------
--------------------------RASRQL-----FPHSAFPPLITQH----------
---------------------------------LTSPATKHNALYAPEYSP---------
------------------------------------------------------------
-----------------------------------------------MSLHHSMVSYD--
-----------QPRDDHS---------RVCWCHVAYWEHRSRVGRLFA--VYDASVHI--
FQHL--PQGDGMCLDLL---------QAPSSEDSVRRTR-DKIGVGLVLDMQD-GAVWAH
NRSDFPIFVNS---PTLDIPGS--PALIVKKVPPGHTIKIHDRRVSKVIERHRDAAFLEG
-----------------------------------------------PFD---PYAVRIS
FAKGWG----PHYSRQFITSCPCWVEILLTGNR---------------------------
--------
>EDO39628
------------------------------------------------------------
------------------------------------------------------------
------------------------------------------------------------
------------------------------------------------------KTTTHS
ILRRLRDT--ELGLLLKALESRGGDVSS---------CVYFPYGEKVCKRVVHE-----P
HVVLYRTFREPNV-QSSNELKPLAICSRRDSTGKR--------------VCINPHHYSEI
IQ----------------------------------------------------------
-------------------------------------IRKCKCLLKVNNS----------
-----------------------------------------------------YNKFGC-
LY----------------------------------------------------------
------------------------------------------GHVLAHAKSYCSDCFFLP
L--------ELFESTSEW---------PSAWCVVAYWELNECIGPFYH--GHQDVINI--
YETL--PKPKGFCLAGLD--------RNQNVSDGTKRAR-NHVGFGLQLSREE-DGIWIY
NRSEYAVFANGTTFPYVTTTPSASQNITVTKVPPGFSLKIYDYNH-----SPATCRTFEG
-----------------------------------------------PQSWKVPESVRIS
FAKGWGNTSSASYRRPVVTSCPCWLEIHFTVSR---------------------------
--------
>TaSmad6
------------------------------------------------------------
------------------------------------------------------------
------------------------------------------------------------
------------------------------------------------------------
------------------------MDVK-------------------------------F
HVLLSCLFRWPDMIGEDYELKRLATCTTCIENDLDEITGITPAPSDLHLVCINPHHYGRI
------------------------------------------------------------
------------------------------NL-----QESVPSPYVIYQL----------
---------------------------------NDLPCDSTEADSSNPSIS--FDSAGK-
SFDD--------------------------------------------------------
---------------------------------------------HSSYSSICKASFDSS
------------------------------WCAIAYWEFRERVGRIFD--VKSSTVNI--
FQQL--PEGEGFWLGALNRDGVSGNISNTDSNQCDSRVF-HRIGYGLQLSRED-DSVWIY
NRSEHPLYVNS---PLYNKNIQSTHNTEVKKVQPGYSLKVFNYARVDMPQQIRPYVGPR-
----------------------------------------------------YPYSIRIS
FVKGWG----RNYTRQFITSCPCWLEILLNVSH---------------------------
--------
