# Supplementary material for: Emergence, development and diversification of the TGF-β signalling pathway within the animal kingdom
Source: BMC Evol Biol. 2009 Feb 3;9:28. doi: 10.1186/1471-2148-9-28 (PMC2657120; doi:10.1186/1471-2148-9-28)
Supplement: Additional file 5 — Sequences. All sequences and alignments are provided in the supplementary archive. [file 1471-2148-9-28-S5.zip › sequences/figureS3/lopho_smads_aa_muscled.fasta.nex.run2.t]

#NEXUS
[ID: 1826866049]
begin trees;
   translate
       1 Dad,
       2 TaSmad1,
       3 TaSmad2,
       4 EDO47037,
       5 Mad,
       6 186716_Helro1,
       7 173019_Capca1,
       8 104873_Lotgi1,
       9 185435_Helro1,
      10 dSMAD2,
      11 EDO39594,
      12 189014_Lotgi1,
      13 167863_Capca1,
      14 76435_Helro1,
      15 88197_Helro1,
      16 TaSmad4,
      17 179368_Capca1,
      18 131078_Lotgi1,
      19 Medea,
      20 EDO31382,
      21 145516_Lotgi1,
      22 147083_Capca1,
      23 EDO39628,
      24 TaSmad6;
   tree rep.1 = ((((((20:0.100000,19:0.100000):0.100000,(15:0.100000,(((14:0.100000,2:0.100000):0.100000,6:0.100000):0.100000,((3:0.100000,(23:0.100000,(13:0.100000,(((10:0.100000,(24:0.100000,8:0.100000):0.100000):0.100000,21:0.100000):0.100000,4:0.100000):0.100000):0.100000):0.100000):0.100000,(22:0.100000,(7:0.100000,16:0.100000):0.100000):0.100000):0.100000):0.100000):0.100000):0.100000,(5:0.100000,18:0.100000):0.100000):0.100000,(11:0.100000,9:0.100000):0.100000):0.100000,12:0.100000):0.100000,17:0.100000,1:0.100000);
   tree rep.100 = (((11:0.169408,((7:0.065279,5:0.100000):0.156851,9:0.141887):0.128677):0.107090,12:0.267346):0.084471,((20:0.178689,(((15:0.080877,18:0.100000):0.075964,(16:0.266467,(14:0.100000,(2:0.061074,(13:0.107360,((4:0.092932,((((10:0.180872,24:0.100000):0.036970,8:0.096690):0.225934,6:0.089026):0.143216,3:0.153168):0.038998):0.086363,(22:0.151300,(21:0.587923,23:0.070248):0.132249):0.015263):0.290342):0.148082):0.256005):0.153383):0.020331):0.064575,19:0.258940):0.078999):0.080862,17:0.151367):0.094437,1:0.100000);
   tree rep.200 = ((((11:0.150135,(7:0.144747,5:0.148510):0.155141):0.157961,12:0.178828):0.118984,((14:0.080627,(2:0.082126,((13:0.215087,(10:0.368974,(24:0.084094,(23:0.070248,(22:0.190541,21:0.587923):0.118127):0.070318):0.347650):0.034554):0.026405,(((8:0.091395,6:0.089026):0.150257,4:0.109587):0.117634,3:0.186320):0.197986):0.059927):0.438029):0.174763,(18:0.252297,((15:0.127452,16:0.320571):0.147939,(17:0.206357,(20:0.178689,19:0.217045):0.128089):0.091323):0.053635):0.096406):0.094437):0.020053,9:0.239319,1:0.208331);
   tree rep.300 = ((((2:0.111702,(7:0.163736,5:0.148510):0.154309):0.062638,((12:0.248424,(24:0.104752,(23:0.071562,(22:0.189468,21:0.433363):0.174214):0.060396):0.506313):0.192835,(9:0.265678,11:0.167010):0.144781):0.040373):0.051776,((13:0.215087,10:0.368974):0.055044,(((8:0.164747,6:0.089026):0.055535,4:0.122202):0.125464,3:0.276073):0.155176):0.038263):0.636487,(14:0.080627,(((((16:0.561991,20:0.177978):0.056889,19:0.233294):0.142794,17:0.192565):0.113050,18:0.252297):0.116412,15:0.156606):0.080231):0.152734,1:0.271871);
   tree rep.400 = (((((7:0.173839,(5:0.217824,(8:0.163394,6:0.167255):0.092401):0.150738):0.107215,3:0.212484):0.053323,4:0.207922):0.060982,(((12:0.166050,(24:0.110804,(23:0.153002,(22:0.178584,21:0.433363):0.218945):0.111159):0.620627):0.197507,13:0.327538):0.035135,((2:0.117374,(9:0.295366,11:0.167010):0.137704):0.056953,10:0.368974):0.033981):0.035928):0.636487,(14:0.144158,(((((16:0.591123,20:0.177978):0.057037,19:0.244331):0.142794,17:0.192565):0.021332,18:0.252297):0.196693,15:0.149025):0.016943):0.152734,1:0.271871);
   tree rep.500 = ((3:0.148318,(((4:0.199812,((12:0.260372,13:0.226863):0.011119,(((24:0.110804,(22:0.178584,21:0.306434):0.308398):0.100187,23:0.153002):0.620627,((2:0.210618,(9:0.295366,11:0.192585):0.213598):0.062539,10:0.264171):0.033981):0.019711):0.040444):0.073486,((5:0.208806,8:0.163394):0.070874,6:0.146774):0.181773):0.095994,7:0.321280):0.075351):0.425432,((14:0.175089,((((16:0.591123,20:0.177978):0.057037,19:0.244331):0.142794,17:0.221080):0.023324,18:0.248003):0.212769):0.020782,15:0.237858):0.251504,1:0.542580);
   tree rep.600 = (((3:0.225549,(4:0.199812,(5:0.180206,(8:0.119695,6:0.146774):0.023744):0.106843):0.095994):0.044479,((2:0.276105,(9:0.337543,(11:0.192585,((12:0.217991,13:0.226863):0.012130,((24:0.137180,(23:0.315124,(22:0.335157,21:0.306434):0.292120):0.001738):0.620627,10:0.264171):0.007479):0.097317):0.015987):0.028265):0.039935,7:0.219551):0.077130):0.510223,(((17:0.221080,((20:0.177978,(19:0.244331,16:0.591123):0.055303):0.119590,18:0.211940):0.028384):0.232992,15:0.279729):0.016149,14:0.175089):0.365197,1:1.289016);
   tree rep.700 = (((((3:0.173684,4:0.199812):0.087604,((5:0.180206,8:0.151368):0.022611,6:0.146774):0.078881):0.047597,7:0.219551):0.047673,(2:0.214679,((9:0.282337,((12:0.179359,13:0.226863):0.016421,((23:0.450176,(24:0.158951,(22:0.335157,21:0.445808):0.150421):0.092474):0.620627,10:0.264171):0.007479):0.060405):0.107816,11:0.213071):0.028265):0.034808):0.452672,(((((20:0.242505,19:0.244331):0.052991,16:0.599411):0.098597,(17:0.221080,18:0.211940):0.046306):0.232992,15:0.279729):0.016149,14:0.203053):0.503629,1:1.444775);
   tree rep.800 = ((3:0.182057,((2:0.331120,((9:0.282337,((12:0.179359,13:0.226863):0.062619,((23:0.639204,((22:0.255366,21:0.445808):0.235809,24:0.431337):0.205622):0.693530,10:0.262473):0.109511):0.009331):0.099473,11:0.213071):0.028265):0.095783,(4:0.165758,(7:0.320938,((5:0.180206,8:0.151368):0.022611,6:0.137294):0.064910):0.028088):0.065792):0.004525):0.441157,(((((20:0.242505,19:0.244331):0.054603,16:0.464957):0.064777,(17:0.221080,18:0.291124):0.084169):0.153969,15:0.279729):0.224332,14:0.203053):0.295296,1:1.444775);
   tree rep.900 = ((22:0.189537,21:0.292647):0.180155,(24:0.236162,(((((20:0.268459,16:0.479797):0.081463,((18:0.212143,(14:0.381637,15:0.418823):0.151102):0.059114,17:0.215111):0.089620):0.118941,19:0.197298):0.461614,((10:0.415202,((9:0.273902,12:0.087833):0.048829,13:0.136420):0.110313):0.009421,(((((6:0.192215,8:0.110783):0.023509,5:0.176923):0.100159,((7:0.257127,4:0.265821):0.007556,3:0.208345):0.046908):0.178925,2:0.292911):0.102482,11:0.198906):0.035591):0.426844):0.781235,23:0.918506):0.042558):0.296893,1:0.872029);
   tree rep.1000 = ((22:0.260269,21:0.261573):0.179661,((24:0.280366,23:0.918506):0.176386,((((20:0.268459,16:0.479797):0.081463,((18:0.216270,(14:0.381637,15:0.418823):0.151102):0.050633,17:0.228927):0.089620):0.118941,19:0.207020):0.468209,((10:0.415202,((9:0.273902,12:0.087833):0.048829,13:0.136420):0.110313):0.009421,(((((6:0.241316,8:0.110783):0.037613,5:0.176923):0.070799,((7:0.265049,4:0.265821):0.005095,3:0.228168):0.046908):0.178925,2:0.292911):0.102482,11:0.152052):0.052495):0.424013):0.615279):0.282100,1:0.987064);
   tree rep.1100 = ((22:0.260269,21:0.407719):0.199648,((24:0.429494,23:0.918506):0.161214,(((20:0.268459,16:0.479797):0.020039,(19:0.298223,((18:0.216270,(14:0.381637,15:0.418823):0.151102):0.050633,17:0.228927):0.089620):0.054493):0.468209,((10:0.415202,((9:0.273902,12:0.087833):0.048829,13:0.142633):0.093510):0.012261,(((((6:0.186687,8:0.110783):0.031950,5:0.176923):0.055900,(4:0.265821,(3:0.228168,7:0.265049):0.005120):0.030405):0.178925,2:0.292911):0.102482,11:0.152052):0.052495):0.405291):0.544665):0.282100,1:1.308318);
   tree rep.1200 = ((22:0.260269,21:0.407719):0.199648,((24:0.429494,23:0.918506):0.161214,((((20:0.248223,16:0.479797):0.016176,19:0.298223):0.037164,((18:0.239446,(14:0.381637,15:0.388661):0.111473):0.050633,17:0.228927):0.089620):0.468209,(10:0.390580,((((((6:0.186687,8:0.110783):0.031950,5:0.176923):0.052403,(4:0.265821,(3:0.228168,7:0.265049):0.005120):0.030405):0.211150,2:0.248495):0.011373,11:0.154201):0.069297,((9:0.273902,12:0.097824):0.059257,13:0.225212):0.082429):0.048484):0.328083):0.544665):0.282100,1:1.308318);
   tree rep.1300 = ((22:0.386290,21:0.407719):0.105774,((24:0.439569,23:0.918506):0.145705,((((20:0.248223,16:0.479797):0.016176,19:0.298223):0.037164,((18:0.239446,(14:0.381637,15:0.388661):0.111473):0.050633,17:0.228927):0.089620):0.468209,(10:0.256376,((((((6:0.191497,8:0.110783):0.033850,5:0.176923):0.052676,(4:0.265821,(3:0.228168,7:0.265049):0.005120):0.030405):0.211150,2:0.364490):0.013913,11:0.162406):0.019008,((9:0.273902,12:0.102187):0.085895,13:0.225212):0.112745):0.048474):0.437146):0.465531):0.301819,1:1.308318);
   tree rep.1400 = (((22:0.386290,21:0.407719):0.332113,((((20:0.248223,16:0.512633):0.027733,19:0.301782):0.033089,((18:0.239446,(14:0.381637,15:0.338326):0.122650):0.037328,17:0.228927):0.089620):0.468209,(10:0.368854,((((((6:0.177961,8:0.110783):0.028301,5:0.176923):0.040354,(4:0.206451,(3:0.228168,7:0.339504):0.007938):0.038633):0.211150,2:0.364490):0.013913,11:0.176788):0.090321,((9:0.302884,12:0.102187):0.046551,13:0.129523):0.048805):0.044708):0.379493):0.380457):0.036780,(24:0.439569,23:0.781505):0.107025,1:1.308318);
   tree rep.1500 = (((22:0.386290,21:0.407719):0.231446,(24:0.439569,23:0.781505):0.107025):0.092657,((((20:0.248223,16:0.512633):0.027733,19:0.301782):0.033089,((18:0.255886,(14:0.429106,15:0.394659):0.106218):0.029746,17:0.228927):0.089620):0.465056,(10:0.315825,((2:0.364490,((((6:0.177961,8:0.110783):0.028301,5:0.176923):0.040354,(4:0.206451,(3:0.228168,7:0.339504):0.007938):0.030775):0.179941,11:0.167352):0.011984):0.081592,((9:0.302884,12:0.102187):0.046551,13:0.129523):0.058521):0.045590):0.393033):0.458950,1:1.312656);
   tree rep.1600 = (((22:0.386290,21:0.407719):0.253147,(24:0.439569,23:0.781505):0.107025):0.154564,((((20:0.248223,16:0.461775):0.025315,19:0.301782):0.033820,((18:0.260223,(14:0.364461,15:0.394659):0.179937):0.029746,17:0.228927):0.089620):0.465056,(10:0.370265,((2:0.340815,((9:0.302884,12:0.102187):0.046551,13:0.129523):0.088922):0.030254,((((6:0.177961,8:0.110783):0.028301,5:0.176923):0.040354,(4:0.206451,(3:0.228168,7:0.339504):0.007938):0.030775):0.179941,11:0.199619):0.016174):0.073362):0.393033):0.448762,1:1.312656);
   tree rep.1700 = (((22:0.386290,21:0.407719):0.253147,(24:0.439569,23:0.781505):0.107025):0.154564,((((20:0.239338,16:0.461775):0.031266,19:0.288615):0.033820,((18:0.220086,(14:0.467188,15:0.394659):0.139037):0.029746,17:0.228927):0.089620):0.465056,(10:0.341728,(((9:0.302884,12:0.102187):0.046551,13:0.129523):0.086600,(2:0.340815,((((6:0.159740,8:0.110783):0.019984,5:0.229312):0.055247,(4:0.254884,(3:0.228168,7:0.339504):0.007938):0.031324):0.188121,11:0.199619):0.049317):0.012950):0.046125):0.393033):0.448762,1:1.312656);
   tree rep.1800 = (((22:0.386290,21:0.407719):0.351926,(24:0.439855,23:0.781505):0.077821):0.154564,((((20:0.239338,16:0.461775):0.031266,19:0.288615):0.033820,((18:0.236761,(14:0.467188,15:0.394659):0.139037):0.023563,17:0.167913):0.089620):0.465056,(10:0.335939,(((9:0.302884,12:0.110729):0.066632,13:0.133208):0.086600,(2:0.340815,((((6:0.159740,8:0.110783):0.019984,5:0.198268):0.070866,(4:0.251105,(3:0.228168,7:0.249627):0.005949):0.031846):0.188121,11:0.138142):0.052727):0.012408):0.043522):0.393033):0.448762,1:1.312656);
   tree rep.1900 = (((22:0.386290,21:0.407719):0.429477,(24:0.439855,23:0.733950):0.099248):0.110500,((((20:0.239338,16:0.480571):0.022226,19:0.288615):0.037030,((18:0.236761,(14:0.467188,15:0.394659):0.139037):0.023563,17:0.187430):0.089074):0.465056,(10:0.335939,((((9:0.298877,12:0.110729):0.085404,13:0.182733):0.108720,2:0.340815):0.009758,((((6:0.159740,8:0.110783):0.019984,5:0.198268):0.085628,(4:0.251105,(3:0.228168,7:0.249627):0.005949):0.031846):0.248898,11:0.194653):0.052727):0.043522):0.399943):0.432407,1:1.005421);
   tree rep.2000 = (((22:0.378268,21:0.407719):0.284522,(24:0.439855,23:0.690706):0.122328):0.271572,((((20:0.239338,16:0.480571):0.022226,19:0.288615):0.037030,((18:0.236761,(14:0.467188,15:0.394659):0.106262):0.043690,17:0.166890):0.071727):0.452755,(((7:0.293053,(((6:0.159740,8:0.110783):0.019984,5:0.198268):0.097603,4:0.187373):0.004286):0.047520,3:0.228168):0.196425,(10:0.335939,((((9:0.298877,12:0.161065):0.082792,13:0.199365):0.108720,2:0.338914):0.009416,11:0.141978):0.047496):0.067523):0.399943):0.432407,1:1.005421);
   tree rep.2100 = (((22:0.378268,21:0.407719):0.284522,(24:0.439855,23:0.690706):0.122328):0.271572,((((20:0.237319,16:0.480571):0.014224,19:0.325827):0.038175,((18:0.236761,(14:0.467188,15:0.394659):0.106262):0.045187,17:0.166890):0.073800):0.452755,((((7:0.293053,((6:0.159740,8:0.110783):0.019984,5:0.192851):0.094220):0.009139,4:0.187373):0.036694,3:0.238021):0.158492,(10:0.340794,(((9:0.214150,(12:0.141292,13:0.199365):0.063656):0.104034,2:0.268818):0.009416,11:0.185001):0.019241):0.121005):0.399943):0.432407,1:1.005421);
   tree rep.2200 = ((((22:0.378268,21:0.407719):0.297063,24:0.557142):0.100337,23:0.690706):0.216358,((((20:0.237319,16:0.480571):0.014224,19:0.325827):0.038175,((18:0.236761,(14:0.467188,15:0.394659):0.106262):0.045187,17:0.166890):0.073800):0.452755,((((7:0.293053,((6:0.159740,8:0.110783):0.019984,5:0.192851):0.094220):0.009139,4:0.187373):0.036694,3:0.238021):0.158492,(10:0.340794,(((9:0.257838,(12:0.141292,13:0.185811):0.069711):0.044126,2:0.324610):0.009614,11:0.185001):0.048455):0.094741):0.399943):0.415446,1:1.005421);
   tree rep.2300 = ((24:0.557142,(23:0.690706,(22:0.378268,21:0.407719):0.297063):0.104817):0.199962,((((20:0.237319,16:0.480571):0.013454,19:0.325827):0.039393,((18:0.236761,(14:0.467188,15:0.394659):0.104946):0.045972,17:0.166890):0.071542):0.424980,((((7:0.293053,((6:0.159740,8:0.110783):0.019984,5:0.192851):0.094220):0.009139,4:0.187373):0.036694,3:0.238021):0.158492,(10:0.340794,(((9:0.257838,(12:0.141292,13:0.124090):0.049889):0.045953,2:0.324610):0.009614,11:0.185001):0.048455):0.094741):0.394456):0.410441,1:1.050340);
   tree rep.2400 = ((24:0.557142,(23:0.690706,(22:0.378268,21:0.407719):0.297063):0.014427):0.321545,((((20:0.237319,16:0.480571):0.013454,19:0.305610):0.047089,((18:0.217459,(14:0.403545,15:0.353954):0.053841):0.056492,17:0.166890):0.111491):0.503203,(((7:0.267269,(4:0.187373,((6:0.159740,8:0.110783):0.019984,5:0.187554):0.080544):0.025833):0.077889,3:0.205926):0.158492,(10:0.340794,(((9:0.257838,(12:0.141292,13:0.124090):0.063956):0.069949,2:0.371268):0.009614,11:0.185001):0.048455):0.094741):0.319816):0.453994,1:1.050340);
   tree rep.2500 = ((((22:0.378268,21:0.407719):0.297063,24:0.557142):0.009301,23:0.690706):0.301124,((((20:0.237319,16:0.480571):0.047238,19:0.305610):0.019043,((18:0.217459,(14:0.403545,15:0.353954):0.070001):0.052497,17:0.165362):0.122058):0.493439,((((7:0.267269,((6:0.159740,8:0.110783):0.019984,5:0.184265):0.062935):0.026442,4:0.225394):0.057331,3:0.205926):0.075850,((((9:0.216196,(12:0.141292,13:0.149316):0.057445):0.081501,2:0.371268):0.014537,10:0.439043):0.054102,11:0.217425):0.125137):0.375883):0.488546,1:1.050340);
   tree rep.2600 = ((((22:0.378268,21:0.407719):0.322298,24:0.557142):0.203629,23:0.690706):0.118355,((((20:0.237319,16:0.480571):0.047238,19:0.305610):0.019043,((18:0.232775,(14:0.379516,15:0.353954):0.127382):0.052497,17:0.165362):0.122058):0.493439,((((7:0.267890,((6:0.159740,8:0.110783):0.019984,5:0.184265):0.062935):0.041190,4:0.266302):0.057331,3:0.205926):0.075850,(((2:0.371268,(9:0.234981,(12:0.141292,13:0.149316):0.057445):0.095536):0.004744,10:0.439043):0.042484,11:0.181641):0.125137):0.375883):0.488546,1:1.058500);
   tree rep.2700 = ((24:0.699834,((21:0.523047,22:0.397211):0.164636,23:0.941718):0.064196):0.265130,((((5:0.144928,(6:0.240510,8:0.142476):0.028849):0.063422,(4:0.298449,(7:0.245644,3:0.214037):0.028525):0.016571):0.094026,(2:0.323548,(11:0.209327,(((12:0.206908,13:0.133386):0.047413,9:0.243108):0.103293,10:0.339617):0.077173):0.039912):0.118099):0.494798,((19:0.318843,(20:0.269542,(17:0.254845,((15:0.367416,14:0.457246):0.139007,18:0.264336):0.022100):0.111558):0.027737):0.084753,16:0.352237):0.340633):0.423741,1:1.112887);
   tree rep.2800 = ((((22:0.378268,21:0.407719):0.322298,24:0.546944):0.153623,23:0.654555):0.118355,((((20:0.196623,16:0.480571):0.023671,((18:0.255569,(14:0.321566,15:0.353954):0.195013):0.036353,17:0.210170):0.163902):0.018128,19:0.276109):0.514925,(((6:0.206082,(8:0.110783,5:0.196899):0.020423):0.062499,(7:0.223630,(3:0.225656,4:0.204875):0.048127):0.060671):0.081957,(((2:0.371268,(9:0.208483,(12:0.161827,13:0.121850):0.045802):0.064996):0.006555,10:0.439043):0.042484,11:0.181641):0.125137):0.289402):0.448725,1:1.058500);
   tree rep.2900 = ((23:0.822278,(24:0.502774,(21:0.523047,22:0.397211):0.225678):0.122526):0.225486,((((5:0.172170,(6:0.240510,8:0.107571):0.046448):0.071497,(4:0.264863,(7:0.253311,3:0.214037):0.049146):0.051317):0.073031,(2:0.323548,(11:0.209327,(((12:0.206908,13:0.133386):0.047413,9:0.299553):0.070109,10:0.385607):0.059747):0.034818):0.123748):0.342403,(((19:0.318843,((17:0.249896,(15:0.345261,14:0.457246):0.136389):0.010615,18:0.304619):0.137654):0.020703,20:0.269542):0.084753,16:0.477051):0.430900):0.405983,1:1.112887);
   tree rep.3000 = ((23:0.754530,(24:0.492621,(21:0.523047,22:0.397211):0.225678):0.157713):0.225486,((((5:0.213043,(6:0.240510,8:0.107571):0.046448):0.060071,(4:0.168697,(7:0.253311,3:0.214037):0.049146):0.069834):0.062263,(2:0.323548,(11:0.209327,(((12:0.201755,13:0.133386):0.047549,9:0.293643):0.070109,10:0.385607):0.059747):0.029460):0.125129):0.333815,(((19:0.265181,((17:0.249896,(15:0.345261,14:0.457246):0.136389):0.010615,18:0.276322):0.116378):0.020703,20:0.279139):0.052573,16:0.404565):0.430900):0.405983,1:1.112887);
   tree rep.3100 = (((22:0.536792,21:0.395087):0.342150,(24:0.512817,23:0.843351):0.145120):0.169692,((((20:0.196623,16:0.480571):0.024053,19:0.282393):0.029066,((18:0.278095,(14:0.393191,15:0.290906):0.126417):0.079734,17:0.179308):0.143445):0.408914,(((6:0.206082,(8:0.110783,5:0.196899):0.042705):0.042501,(7:0.259977,(3:0.175661,4:0.204875):0.043654):0.060566):0.091021,((10:0.373527,(9:0.218227,(12:0.161827,13:0.163300):0.059773):0.082081):0.067178,(2:0.371268,11:0.182728):0.016404):0.135095):0.297316):0.465272,1:1.058500);
   tree rep.3200 = (((22:0.536792,21:0.395087):0.342150,(24:0.512817,23:0.843351):0.145120):0.169692,((((20:0.196623,16:0.480571):0.024053,19:0.282393):0.029066,((14:0.393191,15:0.290906):0.126417,(17:0.179308,18:0.278095):0.068553):0.109001):0.426848,(((6:0.185488,(8:0.110783,5:0.179728):0.028334):0.042501,(7:0.259977,(3:0.246918,4:0.204875):0.047366):0.073077):0.091021,((10:0.333441,(9:0.218227,(12:0.161827,13:0.163300):0.059773):0.082081):0.083290,(2:0.371268,11:0.182728):0.017574):0.135095):0.297316):0.465272,1:1.058500);
   tree rep.3300 = ((23:0.754530,(24:0.521487,(21:0.523047,22:0.414698):0.327596):0.131182):0.201759,(((((8:0.088867,5:0.175895):0.040125,6:0.209848):0.113876,(4:0.176859,(7:0.279551,3:0.181266):0.052364):0.034467):0.121564,(2:0.323548,(11:0.184182,(((12:0.188348,13:0.133386):0.025033,9:0.307294):0.099411,10:0.385607):0.046034):0.049272):0.106201):0.333815,(((19:0.406051,((15:0.382326,14:0.425960):0.126316,(17:0.237177,18:0.248137):0.014957):0.102683):0.019456,20:0.218164):0.068586,16:0.411144):0.430900):0.405983,1:0.834708);
   tree rep.3400 = (((22:0.536792,21:0.395087):0.342150,(24:0.512817,23:0.843351):0.145120):0.169692,((19:0.282393,(((14:0.393191,15:0.290906):0.126417,(17:0.179308,18:0.278095):0.054395):0.135203,(20:0.260737,16:0.480571):0.032511):0.045176):0.476900,(((6:0.185488,(8:0.110783,5:0.179728):0.028334):0.039152,(7:0.242394,(3:0.246918,4:0.204875):0.047366):0.064418):0.074554,((11:0.176904,(10:0.324269,(9:0.274309,(12:0.180472,13:0.173138):0.036354):0.054798):0.070696):0.034131,2:0.371268):0.107366):0.372676):0.465272,1:1.058500);
   tree rep.3500 = (((22:0.536792,21:0.395087):0.342150,(24:0.512817,23:0.843351):0.145120):0.169692,((19:0.282393,(((14:0.393191,15:0.290906):0.126417,(17:0.179308,18:0.278095):0.054395):0.135203,(20:0.260737,16:0.480571):0.032511):0.045176):0.476900,(((6:0.163724,(8:0.110783,5:0.193740):0.029670):0.040155,(4:0.204875,(7:0.242394,3:0.246918):0.047654):0.052348):0.103166,((11:0.176904,(10:0.380080,(9:0.274309,(12:0.180472,13:0.173138):0.056529):0.066760):0.058119):0.034131,2:0.371268):0.107366):0.372676):0.465272,1:1.058500);
   tree rep.3600 = ((((21:0.523047,22:0.414698):0.327596,23:0.764191):0.036898,24:0.521487):0.211275,((((5:0.159672,(6:0.249699,8:0.083795):0.018058):0.086435,(4:0.178934,(7:0.282229,3:0.266897):0.021939):0.041694):0.136819,(2:0.316084,(11:0.195532,(((12:0.188348,13:0.141761):0.021476,9:0.282223):0.086483,10:0.385607):0.032548):0.042772):0.082024):0.366082,((19:0.255147,(((15:0.386835,14:0.425960):0.132337,(17:0.237177,18:0.240803):0.043469):0.167511,20:0.254964):0.008115):0.044174,16:0.356062):0.424953):0.383226,1:0.827739);
   tree rep.3700 = (((22:0.362546,21:0.395087):0.334277,(24:0.512817,23:0.843351):0.145120):0.271028,((19:0.282393,(((18:0.278095,(14:0.393191,15:0.290906):0.126417):0.049516,17:0.179308):0.136832,(20:0.260737,16:0.480571):0.032511):0.022704):0.476900,(((6:0.159501,(8:0.161122,5:0.193740):0.017270):0.059737,(4:0.204875,(7:0.242394,3:0.246918):0.047654):0.052348):0.038991,(11:0.176904,(2:0.371268,(10:0.380080,(9:0.263962,(12:0.180472,13:0.174261):0.048240):0.061776):0.045195):0.041772):0.107366):0.385261):0.465272,1:1.058500);
   tree rep.3800 = (((22:0.362546,21:0.395087):0.334277,(24:0.512817,23:0.843351):0.145120):0.271028,((19:0.318597,(((18:0.278095,(14:0.393191,15:0.290906):0.126417):0.049516,17:0.179308):0.136832,(20:0.260737,16:0.480571):0.032511):0.022704):0.400858,(((6:0.193393,(8:0.161122,5:0.146358):0.024927):0.059737,(4:0.204875,(7:0.242394,3:0.246918):0.047654):0.052348):0.038991,(11:0.176904,(2:0.371268,(10:0.413147,(9:0.263962,(12:0.180472,13:0.174261):0.065596):0.048554):0.045195):0.041772):0.107366):0.385261):0.475568,1:1.058500);
   tree rep.3900 = (((22:0.362546,21:0.395087):0.334277,(24:0.512817,23:0.843351):0.281799):0.156131,((19:0.318597,(((18:0.279328,(14:0.393191,15:0.318354):0.100818):0.049516,17:0.179308):0.136832,(20:0.260737,16:0.480571):0.032511):0.022704):0.400858,(((6:0.193393,(8:0.161122,5:0.146358):0.024927):0.058662,(4:0.202144,(7:0.242394,3:0.246918):0.047654):0.058642):0.052287,((11:0.225160,(10:0.352753,(9:0.263962,(12:0.180472,13:0.174261):0.065596):0.048554):0.051751):0.028863,2:0.343878):0.107366):0.297930):0.523929,1:0.936378);
   tree rep.4000 = (((23:0.774455,24:0.541310):0.075389,(21:0.310879,22:0.594969):0.285103):0.156961,(((((5:0.157924,8:0.082036):0.021788,6:0.217230):0.069747,(4:0.217952,(7:0.264458,3:0.209975):0.023338):0.052717):0.145677,(2:0.316084,(11:0.186824,((13:0.201646,(9:0.214344,12:0.188348):0.034903):0.066420,10:0.351981):0.032548):0.036470):0.078540):0.219643,((((17:0.237177,((15:0.397153,14:0.387498):0.088787,18:0.240803):0.032540):0.160933,19:0.280151):0.025200,20:0.213747):0.092372,16:0.346672):0.424164):0.474006,1:1.079990);
   tree rep.4100 = (((23:0.774455,24:0.541310):0.119501,(21:0.310879,22:0.594969):0.285103):0.222222,(((((5:0.157924,8:0.142416):0.025874,6:0.217230):0.058369,(4:0.217952,(7:0.264458,3:0.209975):0.023338):0.052717):0.145677,(2:0.316084,(11:0.180199,((13:0.201646,(9:0.214344,12:0.188348):0.034903):0.066420,10:0.441266):0.034717):0.036470):0.082872):0.417910,((((17:0.237177,((15:0.397153,14:0.387498):0.088787,18:0.240803):0.032540):0.160933,19:0.280151):0.025200,20:0.213747):0.092372,16:0.346672):0.261408):0.474006,1:0.868603);
   tree rep.4200 = (((23:0.774455,24:0.541310):0.119501,(21:0.310879,22:0.594969):0.285103):0.222222,(((((5:0.171951,8:0.142416):0.016333,6:0.195653):0.058369,(4:0.217952,(7:0.264458,3:0.209975):0.023338):0.052717):0.099384,((((13:0.175591,(9:0.214344,12:0.193521):0.051291):0.095819,10:0.309133):0.037641,2:0.316084):0.029269,11:0.138585):0.138755):0.417910,((19:0.331095,(20:0.213747,(17:0.191317,((15:0.397153,14:0.387498):0.088787,18:0.245221):0.033011):0.130892):0.042993):0.098691,16:0.487901):0.261408):0.474006,1:0.868603);
   tree rep.4300 = (((23:0.774455,24:0.541310):0.119501,(21:0.310879,22:0.594969):0.285103):0.222222,(((((5:0.171951,8:0.142416):0.016496,6:0.202248):0.066351,(4:0.217952,(7:0.264458,3:0.209975):0.023338):0.055109):0.105620,(((13:0.175591,(9:0.300433,12:0.193521):0.047912):0.094321,10:0.309133):0.056975,(11:0.197070,2:0.362127):0.001612):0.142435):0.417910,(((19:0.342220,(17:0.206855,((15:0.397153,14:0.387498):0.088787,18:0.245221):0.033011):0.144605):0.024916,20:0.227651):0.098691,16:0.487901):0.261408):0.474006,1:0.868603);
   tree rep.4400 = (((23:0.774455,24:0.541310):0.119501,(21:0.310879,22:0.594969):0.285103):0.222222,(((((5:0.171951,8:0.142416):0.016496,6:0.202248):0.066351,(4:0.217952,(7:0.264458,3:0.209975):0.023338):0.055109):0.105620,(((13:0.175591,(9:0.300433,12:0.193521):0.047912):0.094321,10:0.345590):0.066187,(11:0.197070,2:0.308916):0.029984):0.147976):0.417910,(((19:0.342220,(17:0.206855,((15:0.439711,14:0.387498):0.096437,18:0.226628):0.046178):0.135072):0.025071,20:0.227651):0.036963,16:0.487901):0.325378):0.474006,1:0.868603);
   tree rep.4500 = ((23:0.774455,(24:0.673463,(21:0.391795,22:0.456651):0.334212):0.072450):0.222222,(((((5:0.171951,8:0.142416):0.016496,6:0.202248):0.066351,(4:0.217952,(7:0.264458,3:0.209975):0.023338):0.055109):0.105620,(((13:0.148250,(9:0.224077,12:0.146810):0.042478):0.062006,10:0.345590):0.075053,(11:0.197070,2:0.308916):0.017557):0.104827):0.413032,(((19:0.355066,(17:0.223139,((15:0.439711,14:0.387498):0.096437,18:0.226628):0.046178):0.131623):0.025071,20:0.227651):0.036963,16:0.487901):0.325378):0.474006,1:0.868603);
   tree rep.4600 = ((24:0.519417,(23:0.732263,(21:0.391795,22:0.513744):0.318705):0.072918):0.218114,(((((5:0.171951,8:0.142416):0.016496,6:0.202248):0.066351,(4:0.217952,(7:0.264458,3:0.209975):0.023338):0.055109):0.098577,(((13:0.148250,(9:0.224077,12:0.146810):0.042096):0.092244,10:0.352573):0.040598,(11:0.197070,2:0.308916):0.017557):0.127287):0.413032,(((19:0.355066,(17:0.225222,((15:0.439711,14:0.387498):0.096437,18:0.202722):0.045645):0.117758):0.033066,20:0.227651):0.083280,16:0.416753):0.284119):0.474006,1:1.186850);
   tree rep.4700 = ((24:0.566261,23:0.732263):0.191093,((((((5:0.171951,8:0.142416):0.015577,6:0.202248):0.057903,(4:0.217287,(7:0.264458,3:0.209975):0.023338):0.038487):0.120042,(((13:0.178691,(9:0.294956,12:0.146810):0.041235):0.079652,10:0.402780):0.040598,(11:0.197070,2:0.308916):0.017557):0.127287):0.267647,(((19:0.355066,(17:0.225222,((15:0.439711,14:0.503724):0.110523,18:0.224762):0.045645):0.117758):0.033066,20:0.227651):0.081376,16:0.416753):0.413573):0.474006,(21:0.391795,22:0.344067):0.405387):0.090678,1:1.186850);
   tree rep.4800 = ((((((5:0.171951,8:0.104690):0.011081,6:0.189273):0.057903,(4:0.217287,(7:0.264458,3:0.209975):0.023338):0.038487):0.088672,((((13:0.154435,(9:0.294956,12:0.146810):0.041235):0.056807,10:0.398608):0.040598,11:0.197070):0.015001,2:0.308916):0.084774):0.349816,(((19:0.355066,((15:0.356205,14:0.503724):0.156580,(17:0.225222,18:0.224762):0.036440):0.155095):0.021223,20:0.242455):0.057028,16:0.431716):0.344633):0.474006,((24:0.708627,23:0.732263):0.182696,(21:0.391795,22:0.344067):0.405387):0.078703,1:1.186850);
   tree rep.4900 = ((((19:0.291315,(20:0.208503,16:0.396896):0.042983):0.006722,(17:0.217568,(18:0.273320,(15:0.416901,14:0.375281):0.145968):0.106307):0.118921):0.472648,((((2:0.369422,(13:0.137708,(12:0.170200,9:0.303245):0.031809):0.059403):0.012987,10:0.401750):0.063118,11:0.140753):0.165259,((7:0.247734,(4:0.245653,3:0.230793):0.042222):0.046495,(6:0.183962,(5:0.216929,8:0.122495):0.001674):0.067091):0.066351):0.299867):0.442719,((21:0.463037,22:0.383765):0.273067,(23:0.820571,24:0.652645):0.188327):0.172523,1:1.285129);
   tree rep.5000 = ((((((5:0.167514,8:0.119302):0.031239,6:0.226929):0.066858,(4:0.208304,(7:0.264458,3:0.209975):0.023338):0.064291):0.083630,((((13:0.153572,(9:0.234250,12:0.146810):0.050320):0.047663,10:0.376043):0.048902,11:0.210693):0.038291,2:0.308916):0.055810):0.349816,(((19:0.375631,((15:0.325052,14:0.503724):0.149957,(17:0.225222,18:0.224762):0.040376):0.119299):0.016610,20:0.280684):0.057028,16:0.431716):0.344633):0.438899,((24:0.708627,23:0.732263):0.121895,(21:0.483332,22:0.344067):0.297581):0.229017,1:1.186850);
   tree rep.5100 = ((((((5:0.167514,8:0.119302):0.031239,6:0.226929):0.066858,(4:0.208304,(7:0.258484,3:0.209975):0.038831):0.066417):0.083630,((((13:0.172098,(9:0.234250,12:0.152233):0.032668):0.047663,10:0.376043):0.048902,11:0.151652):0.038155,2:0.386059):0.055810):0.357968,(((19:0.375631,20:0.280684):0.022606,(17:0.185425,((15:0.325052,14:0.450213):0.148328,18:0.224762):0.034007):0.080354):0.055346,16:0.431716):0.316004):0.438899,((24:0.710683,23:0.732263):0.101122,(21:0.483332,22:0.344067):0.221272):0.229017,1:1.186850);
   tree rep.5200 = (((24:0.622941,23:0.619085):0.064549,(22:0.417496,21:0.383385):0.330511):0.188905,(((19:0.349335,(20:0.249721,16:0.400775):0.069030):0.025805,((18:0.219893,(14:0.386620,15:0.372304):0.147860):0.035801,17:0.275238):0.093209):0.472909,((((6:0.193070,8:0.106626):0.019525,5:0.228213):0.085031,((7:0.219010,3:0.195448):0.032585,4:0.228858):0.045569):0.092212,(11:0.192011,(10:0.303636,(((9:0.235895,12:0.150687):0.037007,13:0.155484):0.080794,2:0.353312):0.038892):0.056037):0.107558):0.312809):0.506481,1:1.130751);
   tree rep.5300 = (((24:0.575434,23:0.619085):0.125294,(22:0.417496,21:0.383385):0.235400):0.257087,(((19:0.349335,(20:0.249721,16:0.400775):0.069030):0.025805,((18:0.215495,(14:0.386620,15:0.372304):0.147860):0.027814,17:0.275238):0.124298):0.382858,((((6:0.193070,8:0.106626):0.019525,5:0.221209):0.065180,((7:0.219010,3:0.195448):0.032585,4:0.228858):0.045569):0.104242,(11:0.192011,(10:0.303636,(((9:0.304036,12:0.150687):0.042142,13:0.111091):0.112327,2:0.381200):0.021777):0.072801):0.107160):0.404580):0.560324,1:1.130751);
   tree rep.5400 = ((((((5:0.219139,8:0.121675):0.050947,6:0.223233):0.062993,(4:0.206516,(7:0.258484,3:0.209975):0.038831):0.037065):0.132787,(11:0.180376,(2:0.374513,(((12:0.152233,13:0.148881):0.051254,9:0.234250):0.059907,10:0.390235):0.039258):0.018375):0.083167):0.288138,(((19:0.321247,20:0.280684):0.010784,(17:0.224262,((15:0.411249,14:0.345392):0.137980,18:0.186896):0.048102):0.148446):0.119355,16:0.472263):0.319870):0.426892,((24:0.589137,(21:0.483332,22:0.363157):0.353668):0.048341,23:0.874550):0.199673,1:1.186850);
   tree rep.5500 = (((24:0.575434,23:0.619085):0.183758,(22:0.417496,21:0.490027):0.189009):0.178222,(((19:0.327852,(20:0.185215,16:0.461257):0.079606):0.025805,((18:0.215495,(14:0.386620,15:0.372304):0.147860):0.027814,17:0.206068):0.139025):0.415674,(((6:0.193070,(8:0.125491,5:0.221209):0.015821):0.065173,((7:0.213480,3:0.195448):0.043482,4:0.211359):0.045569):0.104242,(11:0.132489,((10:0.351735,((9:0.304036,12:0.160018):0.048739,13:0.139998):0.112327):0.014152,2:0.381200):0.065730):0.107160):0.381629):0.592817,1:1.130751);
   tree rep.5600 = (((24:0.575434,23:0.619085):0.183758,(22:0.417496,21:0.490027):0.189009):0.178222,(((19:0.327852,(20:0.185215,16:0.461257):0.079606):0.025805,((18:0.281034,(14:0.386620,15:0.312937):0.166394):0.027814,17:0.206068):0.139025):0.415674,(((6:0.206109,(8:0.125491,5:0.169920):0.011672):0.065173,((7:0.213480,3:0.195448):0.043482,4:0.211359):0.045569):0.111170,(11:0.130191,(10:0.351735,(((9:0.304036,12:0.160018):0.048739,13:0.142356):0.072388,2:0.289674):0.011589):0.065877):0.095107):0.381629):0.592817,1:1.130751);
   tree rep.5700 = (((24:0.575434,23:0.619085):0.192080,(22:0.358270,21:0.490027):0.275701):0.178222,((19:0.327852,((20:0.185215,16:0.461257):0.079606,((18:0.269678,(14:0.386620,15:0.312937):0.166394):0.043080,17:0.189820):0.139025):0.024413):0.541205,(((6:0.253134,(8:0.125491,5:0.164398):0.015802):0.082769,((7:0.213480,3:0.195448):0.042409,4:0.211359):0.025241):0.121564,(11:0.124262,(10:0.351735,(((9:0.227846,12:0.160018):0.053886,13:0.107596):0.073404,2:0.289674):0.014076):0.065877):0.122099):0.381629):0.404153,1:1.130751);
   tree rep.5800 = (((24:0.575434,23:0.619085):0.211146,(22:0.358270,21:0.490027):0.243255):0.222068,((((20:0.168321,16:0.461257):0.078466,19:0.327852):0.055236,((18:0.269678,(14:0.386620,15:0.312937):0.166394):0.040632,17:0.189820):0.116840):0.541205,(((6:0.204596,(8:0.089650,5:0.164398):0.010614):0.072834,((7:0.235387,3:0.208403):0.020719,4:0.205443):0.036910):0.130487,(11:0.151607,(10:0.351735,(((9:0.227846,12:0.176949):0.071108,13:0.151134):0.073404,2:0.289674):0.014076):0.065877):0.112837):0.285801):0.523861,1:0.948475);
   tree rep.5900 = ((((((5:0.166730,8:0.121675):0.050166,6:0.232909):0.082744,(4:0.249960,(7:0.260676,3:0.209975):0.039873):0.052379):0.127712,(11:0.138632,(2:0.377086,(((12:0.184132,13:0.114649):0.026343,9:0.264135):0.081939,10:0.322212):0.033261):0.027714):0.063403):0.357595,(((15:0.306794,14:0.343622):0.166667,(17:0.245407,18:0.262139):0.019728):0.101510,((16:0.472263,19:0.295312):0.028921,20:0.280684):0.047514):0.420932):0.497676,((24:0.445125,(21:0.483332,22:0.449637):0.411091):0.051157,23:0.791029):0.174884,1:1.186850);
   tree rep.6000 = (((19:0.323758,((20:0.180223,16:0.424110):0.032757,(17:0.171544,(18:0.253882,(15:0.321745,14:0.487888):0.078776):0.075388):0.149043):0.023617):0.392868,(((2:0.336107,((13:0.130031,(12:0.176279,9:0.225248):0.039745):0.051746,10:0.347920):0.045190):0.040948,11:0.196226):0.182555,((4:0.248531,(7:0.249585,3:0.235319):0.035125):0.055438,((6:0.254733,8:0.104819):0.035982,5:0.208277):0.072806):0.044899):0.386295):0.484808,((21:0.357299,22:0.467529):0.229848,(23:0.744569,24:0.629539):0.180298):0.314116,1:0.962085);
   tree rep.6100 = (((((20:0.172390,16:0.424110):0.051954,19:0.323758):0.019516,(17:0.171544,(18:0.253882,(15:0.321745,14:0.487888):0.114936):0.054117):0.163438):0.392868,(((2:0.370069,((13:0.130031,(12:0.176279,9:0.225248):0.037378):0.046244,10:0.309709):0.045190):0.044545,11:0.196226):0.151545,((4:0.248531,(7:0.249585,3:0.235319):0.035125):0.084455,((6:0.259868,8:0.104819):0.032262,5:0.163050):0.079867):0.044899):0.386295):0.484808,((21:0.357299,22:0.467529):0.191126,(23:0.744569,24:0.477528):0.136763):0.349812,1:0.962085);
   tree rep.6200 = (((((20:0.239336,16:0.424110):0.031950,19:0.335360):0.020254,(17:0.170281,(18:0.193738,(15:0.321745,14:0.442865):0.133809):0.075669):0.163438):0.392868,(((2:0.370069,((13:0.130031,(12:0.176279,9:0.225248):0.037378):0.046244,10:0.309709):0.045190):0.044545,11:0.196226):0.151545,((4:0.221690,(7:0.294470,3:0.235319):0.030142):0.028154,((6:0.259868,8:0.104819):0.032262,5:0.163050):0.079867):0.118786):0.386295):0.540718,((21:0.357299,22:0.467529):0.191126,(23:0.744569,24:0.477528):0.184527):0.307054,1:0.962085);
   tree rep.6300 = (((((20:0.239336,16:0.424110):0.029619,19:0.335360):0.060773,(17:0.170281,(18:0.189283,(15:0.321745,14:0.442865):0.133809):0.055367):0.125559):0.392868,(((2:0.411533,((13:0.143982,(12:0.176279,9:0.225248):0.037378):0.075803,10:0.292342):0.025389):0.068179,11:0.192810):0.186946,((4:0.182642,(7:0.292441,3:0.235319):0.041462):0.028154,((6:0.238076,8:0.104819):0.034864,5:0.163050):0.098578):0.078680):0.386295):0.517823,((21:0.357299,22:0.367579):0.249976,(23:0.646440,24:0.477528):0.212969):0.244634,1:0.962085);
   tree rep.6400 = (((((20:0.239336,16:0.419740):0.024114,19:0.308857):0.060773,(17:0.210696,(18:0.237581,(15:0.321745,14:0.442865):0.133809):0.083882):0.125559):0.392868,(((((13:0.143982,(12:0.176279,9:0.232984):0.036244):0.078955,2:0.411533):0.032805,10:0.292342):0.068179,11:0.177801):0.169197,((4:0.182642,(7:0.292441,3:0.235319):0.041462):0.028154,((6:0.238076,8:0.104819):0.034864,5:0.163050):0.098578):0.078680):0.352973):0.517823,((21:0.357299,22:0.367579):0.249976,(23:0.646440,24:0.477528):0.212969):0.244634,1:0.962085);
   tree rep.6500 = (((((20:0.239336,16:0.479220):0.038499,19:0.254230):0.060773,(17:0.210696,(18:0.237581,(15:0.321745,14:0.442865):0.133809):0.083882):0.125559):0.392868,(((((13:0.162021,(12:0.160783,9:0.232984):0.032614):0.078955,2:0.269692):0.030267,10:0.289116):0.057647,11:0.177801):0.116153,((4:0.182642,(7:0.292441,3:0.235319):0.041462):0.027096,((6:0.220149,8:0.104819):0.023714,5:0.163050):0.091609):0.073238):0.352973):0.517823,((21:0.357299,22:0.367579):0.325012,(23:0.633942,24:0.477528):0.200851):0.244634,1:0.962085);
   tree rep.6600 = (((((20:0.239336,16:0.479220):0.038499,19:0.254230):0.060773,(17:0.172675,(18:0.237581,(15:0.321745,14:0.442865):0.174036):0.044742):0.113764):0.452291,((2:0.269692,(11:0.178971,(10:0.435689,(13:0.162021,(12:0.160783,9:0.232984):0.032614):0.078955):0.031367):0.066736):0.116153,((4:0.182642,(7:0.292441,3:0.235319):0.026379):0.040381,((6:0.231948,8:0.104819):0.042020,5:0.148479):0.080313):0.073238):0.352973):0.517823,(((21:0.370235,22:0.367579):0.309645,23:0.633942):0.099473,24:0.549466):0.244634,1:0.962085);
   tree rep.6700 = (((((20:0.254503,16:0.479220):0.064739,19:0.254230):0.040824,(17:0.172675,(18:0.237581,(15:0.321745,14:0.380830):0.134961):0.046318):0.104902):0.452291,((2:0.257033,(11:0.164562,(10:0.323478,(13:0.166528,(12:0.160783,9:0.232984):0.032614):0.055765):0.031367):0.052308):0.116153,((4:0.216595,(7:0.253537,3:0.235319):0.018652):0.040666,((6:0.231948,8:0.104819):0.043687,5:0.148479):0.077694):0.119266):0.297372):0.517823,(((21:0.370235,22:0.367579):0.309645,23:0.633942):0.099473,24:0.549466):0.244634,1:0.962085);
   tree rep.6800 = (((((20:0.254503,16:0.479220):0.064739,19:0.254230):0.040824,(17:0.172675,(18:0.208627,(15:0.457370,14:0.380830):0.119876):0.046318):0.104902):0.350379,((2:0.407627,(11:0.164562,(10:0.329075,(13:0.166528,(12:0.160783,9:0.232984):0.032614):0.055765):0.064050):0.021073):0.133727,((4:0.231863,(7:0.253537,3:0.235319):0.018652):0.063511,((6:0.265294,8:0.102467):0.020149,5:0.147045):0.063262):0.122134):0.284799):0.517823,(23:0.684975,(24:0.631333,(21:0.388373,22:0.367579):0.367869):0.068290):0.221776,1:0.881463);
   tree rep.6900 = (((((20:0.231130,16:0.479220):0.044457,19:0.326520):0.040824,(17:0.172675,(18:0.208627,(15:0.457370,14:0.380830):0.119876):0.046318):0.104902):0.350379,((2:0.389801,(11:0.164562,(10:0.329075,(13:0.166528,(12:0.160783,9:0.232984):0.032614):0.055765):0.063887):0.017514):0.133727,((4:0.231863,(7:0.253537,3:0.235319):0.018652):0.050131,(6:0.265294,(8:0.102467,5:0.147045):0.020471):0.039768):0.122134):0.284799):0.517823,(23:0.684975,(24:0.631333,(21:0.388373,22:0.367579):0.367869):0.068290):0.221776,1:0.881463);
   tree rep.7000 = (((((20:0.231130,16:0.479220):0.044457,19:0.326520):0.040824,(17:0.172675,(18:0.203975,(15:0.356883,14:0.380830):0.165842):0.046318):0.101808):0.363675,((2:0.389801,(11:0.195151,(10:0.329075,(13:0.166528,(12:0.160783,9:0.232984):0.032614):0.055765):0.063887):0.014948):0.107282,((4:0.231863,(7:0.253537,3:0.235319):0.018652):0.052166,(6:0.265294,(8:0.102467,5:0.147045):0.031826):0.037279):0.081881):0.271395):0.517823,((23:0.684975,24:0.456793):0.228053,(21:0.368365,22:0.369748):0.387887):0.283108,1:1.039531);
   tree rep.7100 = (((((20:0.231130,16:0.479220):0.044457,19:0.326520):0.040824,(17:0.172675,(18:0.203975,(15:0.356883,14:0.380830):0.165842):0.044193):0.111664):0.386632,((2:0.273187,(11:0.209245,(10:0.329075,(13:0.166528,(12:0.160783,9:0.232984):0.032614):0.072330):0.038202):0.031988):0.118882,((4:0.231863,(7:0.253537,3:0.235319):0.018652):0.048979,(6:0.146546,(8:0.105970,5:0.148723):0.039183):0.078590):0.069880):0.271395):0.517823,((23:0.684975,24:0.456793):0.228053,(21:0.403054,22:0.369748):0.363379):0.286920,1:1.039531);
   tree rep.7200 = (((((20:0.231130,16:0.479220):0.044457,19:0.326520):0.040824,(17:0.172675,(18:0.203975,(15:0.356883,14:0.380830):0.165842):0.044193):0.111664):0.386632,((2:0.283776,(11:0.224878,(10:0.329075,(13:0.166528,(12:0.160783,9:0.232984):0.032614):0.072330):0.038202):0.042905):0.118882,((4:0.231863,(7:0.253537,3:0.235319):0.018652):0.048979,(6:0.146546,(8:0.105970,5:0.148723):0.039183):0.078590):0.069880):0.271395):0.517823,((23:0.657087,24:0.456793):0.200019,(21:0.598961,22:0.369748):0.244725):0.286927,1:1.039531);
   tree rep.7300 = (((((6:0.220849,(5:0.200344,8:0.090171):0.019596):0.086488,(4:0.167373,(7:0.265455,3:0.270173):0.051093):0.023219):0.094231,(((((9:0.258955,12:0.234986):0.037508,13:0.151836):0.047601,10:0.372478):0.031842,11:0.190886):0.038199,2:0.386606):0.135524):0.245064,((19:0.315234,((((15:0.368689,14:0.487127):0.142777,18:0.208174):0.055526,17:0.215605):0.119387,20:0.222995):0.050530):0.035390,16:0.398285):0.361874):0.543573,((23:0.853040,24:0.739593):0.055220,(21:0.411842,22:0.395480):0.245240):0.346281,1:0.825436);
   tree rep.7400 = (((((20:0.231130,16:0.492387):0.031998,19:0.289517):0.068598,(17:0.190428,(18:0.203975,(15:0.356883,14:0.380830):0.165842):0.044193):0.121117):0.450890,((2:0.283776,(11:0.206917,(10:0.386607,(13:0.128316,(12:0.200874,9:0.232984):0.046030):0.096321):0.048370):0.060381):0.144579,((4:0.266818,(7:0.253537,3:0.235319):0.020736):0.039851,(6:0.211621,(8:0.105970,5:0.148723):0.039183):0.083317):0.063111):0.260508):0.465441,((23:0.657087,24:0.565190):0.156186,(21:0.598961,22:0.361983):0.390634):0.153125,1:1.088597);
   tree rep.7500 = (((((6:0.180216,(5:0.135503,8:0.090171):0.027551):0.080319,(4:0.167373,(7:0.265455,3:0.257353):0.034102):0.044701):0.112588,(((((9:0.258955,12:0.234986):0.031298,13:0.151836):0.090856,10:0.342897):0.026457,11:0.173648):0.030705,2:0.257718):0.135032):0.341203,((((((15:0.368689,14:0.487127):0.106058,18:0.208174):0.073183,17:0.264997):0.132624,19:0.305247):0.038153,20:0.242697):0.085070,16:0.395609):0.335973):0.543573,(24:0.564599,((21:0.411842,22:0.395480):0.245240,23:0.853040):0.052023):0.197314,1:1.038013);
   tree rep.7600 = (((((6:0.175493,(5:0.135503,8:0.090171):0.034214):0.071281,(4:0.170223,(7:0.265455,3:0.251947):0.051926):0.043881):0.088693,(((((9:0.258955,12:0.210173):0.023827,13:0.128493):0.090856,10:0.342897):0.026457,11:0.158718):0.020246,2:0.396509):0.135032):0.304810,((((((15:0.368689,14:0.487127):0.106058,18:0.208174):0.073183,17:0.264997):0.132624,19:0.305247):0.038153,20:0.242697):0.085070,16:0.395609):0.335973):0.543573,(24:0.508735,((21:0.473863,22:0.395480):0.276802,23:0.804545):0.059091):0.197314,1:1.038013);
   tree rep.7700 = ((((20:0.190464,16:0.461474):0.023782,(19:0.276633,(17:0.190428,(18:0.206309,(15:0.360871,14:0.380830):0.167641):0.044193):0.121117):0.043246):0.450890,((2:0.359838,(11:0.158341,(10:0.269382,((13:0.128316,12:0.194440):0.046891,9:0.304752):0.054838):0.089327):0.028237):0.107161,((7:0.253537,(4:0.190399,3:0.193205):0.063703):0.032287,(6:0.144336,(8:0.124206,5:0.187953):0.034787):0.069333):0.117721):0.297477):0.432964,((23:0.712942,24:0.565190):0.110350,(21:0.583530,22:0.413088):0.292818):0.242045,1:1.088597);
   tree rep.7800 = ((((20:0.190464,16:0.461474):0.023782,(19:0.276633,(17:0.234344,(18:0.206309,(15:0.309957,14:0.380830):0.131976):0.043429):0.163870):0.032343):0.469916,((2:0.367383,(11:0.185785,(10:0.405656,((13:0.147821,12:0.194440):0.054065,9:0.321204):0.064685):0.056859):0.042801):0.107161,((7:0.253537,(4:0.190399,3:0.193205):0.063703):0.032287,(6:0.186751,(8:0.124206,5:0.217855):0.025378):0.069333):0.117721):0.307617):0.432964,((23:0.712942,24:0.565190):0.110350,(21:0.583530,22:0.413088):0.292818):0.242045,1:1.088597);
   tree rep.7900 = ((((20:0.190464,16:0.461474):0.023782,(19:0.276633,(17:0.234344,(18:0.206309,(15:0.309957,14:0.380830):0.131976):0.043429):0.163870):0.032682):0.461882,((2:0.367383,(11:0.185785,(10:0.390582,((13:0.174867,12:0.194440):0.050481,9:0.216600):0.054026):0.062942):0.042509):0.107161,((7:0.333795,(4:0.182095,3:0.247097):0.045059):0.032287,(6:0.186751,(8:0.124206,5:0.217855):0.025378):0.069333):0.117721):0.380295):0.379780,((23:0.712942,24:0.565190):0.110350,(21:0.583530,22:0.413088):0.292818):0.242045,1:1.088597);
   tree rep.8000 = (((((6:0.214925,(5:0.151407,8:0.146872):0.082858):0.052334,(4:0.207928,(7:0.215597,3:0.251947):0.030825):0.033066):0.065882,(((((9:0.258955,12:0.210173):0.023827,13:0.128493):0.080472,10:0.392741):0.063081,11:0.160539):0.046166,2:0.316468):0.119108):0.327197,((((((15:0.368689,14:0.436231):0.102092,18:0.283651):0.046655,17:0.207163):0.117938,19:0.321352):0.018553,20:0.235060):0.061014,16:0.453813):0.423823):0.370471,((23:0.804545,24:0.469212):0.072889,(21:0.447150,22:0.395480):0.314000):0.155777,1:1.175352);
   tree rep.8100 = ((((((8:0.109958,6:0.134762):0.064507,5:0.166292):0.048367,(4:0.211106,(7:0.227953,3:0.251947):0.042878):0.022325):0.092926,(((((9:0.258955,12:0.177832):0.037750,13:0.149618):0.092507,10:0.392741):0.027129,2:0.314104):0.037392,11:0.176287):0.158581):0.327197,((((((15:0.368689,14:0.436231):0.102092,18:0.283651):0.046655,17:0.207163):0.117938,19:0.321352):0.018553,20:0.235060):0.061014,16:0.453813):0.423823):0.370471,((23:0.726792,24:0.469212):0.058618,(21:0.447150,22:0.395480):0.314000):0.236661,1:1.175352);
   tree rep.8200 = ((((((8:0.109958,6:0.134762):0.064507,5:0.170523):0.046562,(4:0.211106,(7:0.244905,3:0.251947):0.028377):0.017957):0.092926,(((((9:0.258955,12:0.179247):0.037985,13:0.149618):0.083368,10:0.360542):0.045581,2:0.317837):0.037392,11:0.176287):0.158581):0.326902,(((((15:0.331416,14:0.436231):0.154883,18:0.224892):0.053651,17:0.207163):0.116538,(19:0.353531,20:0.235060):0.007079):0.056381,16:0.453813):0.423823):0.446133,((23:0.726792,24:0.469212):0.058618,(21:0.447150,22:0.395480):0.314000):0.160454,1:1.175352);
   tree rep.8300 = ((((((8:0.109958,6:0.125822):0.047348,5:0.170523):0.056353,(4:0.211106,(7:0.244905,3:0.251947):0.028377):0.017957):0.092926,((((9:0.258955,(12:0.219903,13:0.149618):0.046969):0.037424,10:0.360542):0.045581,2:0.317837):0.037392,11:0.176287):0.158581):0.326902,(((((15:0.331416,14:0.436231):0.154883,18:0.224892):0.053651,17:0.207163):0.116538,(19:0.353531,20:0.235060):0.007079):0.056381,16:0.453813):0.423823):0.446133,((23:0.726792,24:0.469212):0.058618,(21:0.447150,22:0.395480):0.314000):0.160454,1:1.175352);
   tree rep.8400 = (((22:0.388860,21:0.476809):0.223097,(24:0.546635,23:0.634004):0.204323):0.078621,(((19:0.265714,(16:0.491890,20:0.227899):0.087887):0.023227,((18:0.224287,(14:0.409968,15:0.423567):0.126290):0.079431,17:0.169398):0.162769):0.469556,(((5:0.163147,(6:0.207169,8:0.080376):0.076315):0.023870,((7:0.289710,3:0.240118):0.032118,4:0.235014):0.075855):0.119156,(11:0.159136,(10:0.380954,(2:0.340345,(13:0.149654,(9:0.258068,12:0.204159):0.036913):0.059309):0.022980):0.050092):0.125093):0.369854):0.485862,1:1.157178);
   tree rep.8500 = ((((((8:0.107832,6:0.192747):0.037725,5:0.162792):0.056353,(4:0.211106,(7:0.244905,3:0.253238):0.052279):0.014517):0.086574,((((9:0.258955,(12:0.219903,13:0.149618):0.046969):0.037424,10:0.360542):0.041719,2:0.317837):0.049286,11:0.146291):0.158581):0.204509,((((17:0.193566,18:0.212756):0.077826,(15:0.358793,14:0.514681):0.151257):0.084107,(19:0.263781,20:0.235060):0.005505):0.107869,16:0.397464):0.423823):0.515685,((23:0.726792,24:0.542075):0.135845,(21:0.447150,22:0.395480):0.351035):0.152533,1:1.117508);
   tree rep.8600 = ((((((8:0.107832,6:0.192747):0.039671,5:0.162792):0.064994,(4:0.230231,(7:0.244905,3:0.254519):0.034487):0.014517):0.060472,((((9:0.275543,(12:0.219903,13:0.149618):0.046969):0.043218,10:0.416767):0.041719,2:0.317837):0.053095,11:0.146291):0.202265):0.262808,((((17:0.193566,18:0.212756):0.077826,(15:0.358793,14:0.514681):0.151257):0.126142,(19:0.263781,20:0.235060):0.005505):0.069552,16:0.382329):0.330114):0.515685,((23:0.726792,24:0.560950):0.131253,(21:0.447150,22:0.458780):0.247343):0.279539,1:1.117508);
   tree rep.8700 = ((((((8:0.107832,6:0.192747):0.039671,5:0.162792):0.064994,(4:0.245473,(7:0.244905,3:0.237906):0.018864):0.031275):0.062293,(((9:0.275543,(12:0.219903,13:0.149618):0.046969):0.043218,10:0.400865):0.045686,(2:0.317837,11:0.217955):0.030181):0.202265):0.262808,(((17:0.193566,(18:0.212756,(15:0.358793,14:0.427069):0.106624):0.054919):0.126142,(19:0.263781,20:0.178228):0.007560):0.088965,16:0.382329):0.330114):0.515685,((23:0.894748,24:0.560950):0.028945,(21:0.447150,22:0.458780):0.247343):0.221278,1:1.088096);
   tree rep.8800 = (((22:0.376768,21:0.393354):0.302305,(24:0.546635,23:0.647301):0.138233):0.154497,(((19:0.292279,(16:0.491890,20:0.227899):0.085343):0.055440,((18:0.224287,(14:0.375682,15:0.423567):0.142559):0.016271,17:0.249217):0.084476):0.446822,(((5:0.199231,(6:0.203250,8:0.080376):0.055131):0.066140,((7:0.203130,3:0.207262):0.042934,4:0.229219):0.041187):0.105189,(11:0.178729,(2:0.279975,(10:0.429102,(13:0.143559,(9:0.235732,12:0.170239):0.025329):0.095877):0.031309):0.030133):0.133620):0.321557):0.342348,1:1.157178);
   tree rep.8900 = ((((((8:0.082790,6:0.219652):0.050534,5:0.202484):0.071996,(7:0.244905,(3:0.212129,4:0.194614):0.014686):0.035115):0.108915,((((9:0.275543,12:0.180482):0.040453,13:0.160105):0.043805,10:0.409760):0.065166,(2:0.317837,11:0.254822):0.010624):0.152952):0.205819,(((17:0.158951,(18:0.212697,(15:0.334646,14:0.427069):0.136202):0.052240):0.126142,(19:0.286469,20:0.178228):0.009591):0.107931,16:0.382329):0.437011):0.515685,((23:0.894748,24:0.627595):0.036330,(21:0.447150,22:0.458780):0.247343):0.230336,1:1.088096);
   tree rep.9000 = (((22:0.376768,21:0.393354):0.302305,(24:0.546635,23:0.647301):0.138233):0.154497,(((19:0.307841,(16:0.430141,20:0.205710):0.081284):0.058164,((18:0.238114,17:0.249217):0.040445,(14:0.420923,15:0.419126):0.139275):0.058706):0.477038,(((5:0.199231,(6:0.203250,8:0.080376):0.055131):0.068506,(7:0.203130,(3:0.200622,4:0.171665):0.057157):0.036201):0.077222,(11:0.158212,(2:0.279975,(10:0.358092,(13:0.143559,(9:0.235732,12:0.170239):0.025329):0.097013):0.039510):0.033286):0.133620):0.378382):0.342348,1:1.157178);
   tree rep.9100 = (((22:0.376768,21:0.425855):0.270799,(24:0.546635,23:0.647301):0.206138):0.154497,(((19:0.278181,(16:0.430141,20:0.261812):0.044614):0.076511,((18:0.238114,(14:0.420923,15:0.358165):0.109592):0.052585,17:0.249217):0.074790):0.477038,(((5:0.150876,(6:0.203250,8:0.115250):0.040874):0.068506,(7:0.203130,(3:0.200622,4:0.190155):0.058943):0.022765):0.100885,(((10:0.358092,(13:0.143559,(9:0.235732,12:0.170239):0.025329):0.097013):0.039510,11:0.187129):0.019871,2:0.332299):0.131330):0.378382):0.342348,1:1.157178);
   tree rep.9200 = (((22:0.376768,21:0.425855):0.270799,(24:0.490413,23:0.609653):0.206001):0.199145,(((19:0.278181,(16:0.430141,20:0.231989):0.048363):0.070001,((14:0.420923,15:0.358165):0.109592,(17:0.249217,18:0.238114):0.037621):0.115312):0.523403,(((5:0.150876,(6:0.203250,8:0.115250):0.040874):0.054169,((7:0.203130,3:0.219504):0.044070,4:0.200464):0.028632):0.073260,(11:0.187129,(2:0.332299,(10:0.358092,(13:0.143559,(9:0.235732,12:0.170239):0.025329):0.097013):0.039510):0.018106):0.157382):0.378382):0.342348,1:1.157178);
   tree rep.9300 = (((22:0.376768,21:0.425855):0.272345,(24:0.490413,23:0.609653):0.206001):0.161332,(((19:0.278181,(16:0.430141,20:0.231989):0.077562):0.033049,((14:0.420923,15:0.385613):0.099885,(17:0.249217,18:0.238114):0.037621):0.075855):0.523403,(((5:0.152951,(6:0.203250,8:0.115250):0.040874):0.060381,((7:0.334059,3:0.219504):0.030968,4:0.183499):0.028632):0.068801,(11:0.187129,(2:0.332299,(10:0.358092,(13:0.148892,(9:0.236212,12:0.170239):0.035576):0.097013):0.039510):0.018106):0.157382):0.378382):0.342348,1:1.257573);
   tree rep.9400 = (((22:0.376768,21:0.425855):0.261191,(24:0.496360,23:0.609653):0.222956):0.161332,(((19:0.278181,(16:0.430141,20:0.231989):0.077562):0.033049,((14:0.420923,15:0.385613):0.099885,(17:0.249217,18:0.238114):0.037621):0.075855):0.523403,(((5:0.206985,(6:0.203250,8:0.112393):0.043475):0.066276,((7:0.334059,3:0.219504):0.030968,4:0.183499):0.028632):0.060844,(11:0.132723,(2:0.296015,(10:0.302359,(13:0.148892,(9:0.236212,12:0.170239):0.035576):0.097013):0.048879):0.016234):0.182960):0.378382):0.342348,1:1.257573);
   tree rep.9500 = (((19:0.256100,((17:0.241286,((15:0.347809,14:0.415401):0.107742,18:0.193324):0.056351):0.130388,(20:0.187821,16:0.493341):0.042577):0.052832):0.475721,((((10:0.380451,(13:0.177169,(9:0.209209,12:0.159651):0.018982):0.111731):0.016319,2:0.316928):0.053159,11:0.178788):0.135688,(((3:0.246700,7:0.253073):0.052140,4:0.196866):0.043107,((8:0.154304,5:0.192082):0.023399,6:0.174506):0.081642):0.058146):0.335502):0.417559,((23:0.816762,24:0.501765):0.121600,(21:0.608575,22:0.535833):0.273700):0.129879,1:1.111188);
   tree rep.9600 = (((19:0.256100,((17:0.233443,((15:0.347809,14:0.415401):0.107742,18:0.193324):0.056351):0.133833,(20:0.187821,16:0.409511):0.084587):0.049772):0.475721,((((10:0.380451,(13:0.168062,(9:0.209209,12:0.156127):0.034123):0.053773):0.020582,2:0.316928):0.037878,11:0.178788):0.158494,(((3:0.246700,7:0.253073):0.052140,4:0.196866):0.043107,((8:0.100441,5:0.192082):0.033030,6:0.233078):0.081642):0.058146):0.348871):0.417559,((23:0.816762,24:0.501765):0.121600,(21:0.409094,22:0.535833):0.197406):0.131541,1:1.111188);
   tree rep.9700 = (((19:0.256100,((17:0.233443,((15:0.347809,14:0.415401):0.107742,18:0.193324):0.056351):0.133833,(20:0.187821,16:0.409511):0.084587):0.049772):0.475721,((((10:0.380451,(13:0.168062,(9:0.209209,12:0.241702):0.035961):0.101274):0.020582,2:0.316928):0.037878,11:0.178788):0.120025,(((3:0.265049,7:0.274491):0.026249,4:0.222067):0.063905,((8:0.100441,5:0.192082):0.033030,6:0.233078):0.081597):0.090848):0.275639):0.473301,(23:0.816762,(24:0.501765,(21:0.409094,22:0.434387):0.262266):0.125686):0.131541,1:1.111188);
   tree rep.9800 = (((19:0.256100,((17:0.233443,((15:0.347809,14:0.411948):0.084993,18:0.286157):0.056351):0.133833,(20:0.187821,16:0.409511):0.084587):0.049772):0.475721,((((10:0.380451,(13:0.186586,(9:0.336557,12:0.241702):0.037515):0.109110):0.027510,2:0.381475):0.052757,11:0.181984):0.120025,(((3:0.265049,7:0.274491):0.026249,4:0.222067):0.063905,((8:0.100441,5:0.192082):0.033030,6:0.222863):0.058573):0.071670):0.275639):0.473301,((23:0.816762,24:0.501765):0.134190,(21:0.558902,22:0.434387):0.251509):0.131541,1:1.111188);
   tree rep.9900 = (((22:0.340888,21:0.425855):0.252685,(24:0.493688,23:0.649585):0.134103):0.187271,(((19:0.345543,(16:0.430141,20:0.186342):0.067591):0.039158,(((14:0.431282,15:0.385613):0.101047,18:0.248241):0.042905,17:0.206755):0.088142):0.430680,(((5:0.165064,(6:0.203250,8:0.070276):0.057750):0.075103,((7:0.212740,3:0.211799):0.028152,4:0.260899):0.036884):0.124728,(11:0.190690,((10:0.334415,((12:0.230266,9:0.270854):0.035717,13:0.134932):0.062941):0.024016,2:0.356413):0.049235):0.154374):0.364296):0.448432,1:1.170116);
   tree rep.10000 = (((22:0.340888,21:0.425855):0.263029,(24:0.493688,23:0.534049):0.185465):0.187271,(((19:0.324401,(16:0.503539,20:0.247981):0.090958):0.039412,(((14:0.431282,15:0.385613):0.101047,18:0.248241):0.042905,17:0.206755):0.088142):0.430680,(((5:0.170094,(6:0.203250,8:0.070276):0.057750):0.072740,((7:0.197449,3:0.211799):0.057547,4:0.328822):0.047294):0.113361,(11:0.190690,((10:0.320831,((12:0.230266,9:0.270854):0.035717,13:0.136741):0.059514):0.048197,2:0.356413):0.022658):0.154374):0.364296):0.448432,1:1.170116);
   tree rep.10100 = ((((((8:0.162103,6:0.227322):0.018072,5:0.189806):0.056287,((3:0.223363,7:0.286469):0.025731,4:0.169348):0.055079):0.154197,((11:0.186979,(((9:0.224254,12:0.199685):0.027012,13:0.160376):0.092509,10:0.388460):0.020259):0.016649,2:0.287856):0.095704):0.344714,((((17:0.226330,(18:0.315589,(15:0.368537,14:0.387543):0.125862):0.038181):0.090338,19:0.269214):0.045645,20:0.193590):0.009292,16:0.457859):0.363740):0.310636,((23:0.712014,24:0.516106):0.121409,(21:0.417244,22:0.488137):0.296904):0.144293,1:1.055923);
   tree rep.10200 = (((22:0.340888,21:0.461109):0.337182,(24:0.493688,23:0.834277):0.168366):0.204926,(((19:0.324401,(16:0.503539,20:0.247981):0.090958):0.036593,(((14:0.431282,15:0.385613):0.101047,18:0.258687):0.009328,17:0.264020):0.092124):0.301187,(((5:0.170094,(6:0.203250,8:0.070276):0.057750):0.087320,((7:0.229570,3:0.211799):0.051050,4:0.168326):0.028345):0.121430,(((10:0.377236,((12:0.169193,9:0.281358):0.017052,13:0.184384):0.086942):0.034997,11:0.149164):0.049379,2:0.284107):0.154374):0.419044):0.402805,1:1.170116);
   tree rep.10300 = ((((((8:0.134050,6:0.243831):0.018170,5:0.182124):0.049966,(3:0.223363,(7:0.266665,4:0.240182):0.014536):0.071617):0.171380,((11:0.159163,(((9:0.224254,12:0.211068):0.023703,13:0.160376):0.102632,10:0.388460):0.020259):0.018192,2:0.363428):0.115785):0.348412,(19:0.275723,(((17:0.187721,(18:0.315589,(15:0.368537,14:0.387543):0.141656):0.027099):0.131039,16:0.463338):0.003658,20:0.193590):0.053269):0.311683):0.310636,((23:0.712014,24:0.516106):0.084834,(21:0.417244,22:0.402370):0.344882):0.215556,1:1.055923);
   tree rep.10400 = (((19:0.265810,((17:0.252593,((15:0.461575,14:0.411948):0.091905,18:0.160365):0.042638):0.096508,(20:0.219506,16:0.409511):0.111135):0.049772):0.509268,((2:0.374035,(11:0.202140,((9:0.342281,(12:0.217218,13:0.110496):0.078322):0.027952,10:0.338542):0.031142):0.014627):0.143853,(((3:0.220449,7:0.210974):0.065638,4:0.211511):0.067909,((5:0.155566,8:0.128975):0.034092,6:0.185868):0.054584):0.108431):0.293735):0.419330,((23:0.816762,24:0.517391):0.190083,(21:0.558902,22:0.434387):0.251509):0.197201,1:1.141577);
   tree rep.10500 = ((((22:0.445527,21:0.496337):0.339033,23:0.565467):0.068080,24:0.493041):0.229825,(((((8:0.129453,6:0.213046):0.030228,5:0.168504):0.058732,(7:0.249859,(4:0.190764,3:0.280321):0.042116):0.020287):0.083305,(((10:0.348622,((9:0.243807,12:0.224872):0.046914,13:0.169082):0.091044):0.082672,11:0.159795):0.052610,2:0.288670):0.076399):0.346520,(((17:0.219600,18:0.253099):0.052785,(15:0.376432,14:0.411248):0.102256):0.090036,(19:0.265144,(20:0.218457,16:0.449325):0.087931):0.039089):0.383149):0.442761,1:0.795120);
   tree rep.10600 = ((((22:0.340888,21:0.477057):0.318039,24:0.565643):0.092312,23:0.861464):0.243746,(((19:0.324401,(16:0.503539,20:0.247981):0.085868):0.010708,(17:0.225625,((14:0.407896,15:0.385613):0.083183,18:0.234103):0.049619):0.188830):0.394859,(((5:0.202370,(6:0.235788,8:0.084235):0.022918):0.079972,((7:0.244596,3:0.229577):0.029590,4:0.252820):0.053791):0.072395,(((10:0.358557,((12:0.183878,9:0.379911):0.027599,13:0.148569):0.095865):0.051660,11:0.200144):0.045273,2:0.363250):0.112066):0.278700):0.559950,1:0.995469);
   tree rep.10700 = ((((((8:0.073834,6:0.185597):0.019112,5:0.152486):0.072093,((3:0.240093,7:0.242478):0.023396,4:0.181961):0.081679):0.106737,(11:0.161501,(2:0.313280,(((9:0.224254,12:0.154298):0.035586,13:0.185877):0.072000,10:0.267287):0.041967):0.069595):0.104172):0.321928,((((17:0.187730,(18:0.221503,(15:0.368537,14:0.378749):0.101688):0.021067):0.158654,16:0.463338):0.045003,19:0.236976):0.017288,20:0.242006):0.488532):0.403006,((23:0.783357,24:0.446796):0.189698,(21:0.417244,22:0.393350):0.417430):0.304444,1:1.125839);
   tree rep.10800 = (((23:0.536359,24:0.493041):0.166324,(22:0.445527,21:0.496314):0.286285):0.220629,((((6:0.213046,(5:0.167880,8:0.089707):0.031886):0.071580,((3:0.280321,7:0.278156):0.022486,4:0.236462):0.045170):0.068626,(((10:0.373612,((9:0.243807,12:0.177047):0.035241,13:0.122726):0.056887):0.087110,11:0.170738):0.042459,2:0.287188):0.070807):0.312416,((17:0.201142,(18:0.246696,(15:0.376432,14:0.411248):0.102256):0.046668):0.108963,(19:0.349749,(20:0.196968,16:0.409854):0.113062):0.013768):0.475485):0.381227,1:0.795120);
   tree rep.10900 = (((23:0.536359,24:0.493041):0.166324,(22:0.445527,21:0.504582):0.353983):0.161374,((((6:0.213046,(5:0.167880,8:0.089707):0.031886):0.071580,((3:0.231889,7:0.278156):0.016941,4:0.238557):0.045170):0.068626,(((10:0.373612,((9:0.243807,12:0.177047):0.035241,13:0.122726):0.056887):0.087110,11:0.180478):0.041554,2:0.287188):0.078450):0.447545,((17:0.201142,(18:0.246696,(15:0.376432,14:0.411248):0.102256):0.046668):0.108963,(19:0.349749,(20:0.196968,16:0.409854):0.113062):0.013768):0.399325):0.467744,1:0.813642);
   tree rep.11000 = (((23:0.536359,24:0.493041):0.166285,(22:0.445527,21:0.504582):0.353983):0.143497,((((6:0.213046,(5:0.167880,8:0.106427):0.016852):0.085915,((3:0.231889,7:0.278156):0.016941,4:0.238557):0.049416):0.077475,(((10:0.371699,((9:0.243807,12:0.177047):0.035241,13:0.145024):0.051617):0.029497,2:0.280470):0.040492,11:0.199252):0.167836):0.437881,((17:0.201142,(18:0.270044,(15:0.376432,14:0.421858):0.157276):0.046668):0.108963,(19:0.349749,(20:0.196968,16:0.409854):0.113062):0.013768):0.333832):0.485472,1:0.813642);
   tree rep.11100 = ((((22:0.425389,21:0.441574):0.292116,24:0.373483):0.080639,23:0.679460):0.281833,((((20:0.252930,19:0.284978):0.026578,16:0.432448):0.025874,(17:0.192920,((14:0.400531,15:0.339054):0.138734,18:0.260958):0.040611):0.121679):0.432235,((((8:0.082044,5:0.171076):0.023878,6:0.236186):0.059734,((7:0.347976,3:0.229577):0.031009,4:0.185540):0.045105):0.116024,(11:0.220820,((10:0.372498,((12:0.193288,9:0.266968):0.060445,13:0.160912):0.074785):0.041870,2:0.318513):0.034270):0.112066):0.271437):0.337812,1:1.035706);
   tree rep.11200 = (((22:0.425389,21:0.441574):0.292694,(24:0.458186,23:0.747864):0.173748):0.128278,((16:0.320614,((17:0.195308,((14:0.400531,15:0.339054):0.138734,18:0.260958):0.040611):0.120023,(20:0.252930,19:0.284978):0.019457):0.180672):0.457737,((((8:0.082044,5:0.171076):0.023878,6:0.236186):0.059734,((7:0.302095,3:0.229577):0.029299,4:0.253570):0.045105):0.116024,(11:0.220820,((10:0.372498,((12:0.205300,9:0.266968):0.080616,13:0.176916):0.073718):0.043528,2:0.318513):0.034270):0.112066):0.224586):0.448655,1:1.035706);
   tree rep.11300 = (((22:0.425389,21:0.441574):0.346325,(24:0.361528,23:0.690470):0.215816):0.132149,((16:0.320614,((17:0.195308,((14:0.400531,15:0.339054):0.138734,18:0.260958):0.040611):0.120023,(20:0.252930,19:0.284978):0.019457):0.180672):0.457737,((((8:0.118985,5:0.171076):0.022216,6:0.164504):0.051869,((7:0.302095,3:0.229577):0.029299,4:0.253570):0.046538):0.106388,(11:0.177719,((10:0.372498,((12:0.205300,9:0.266968):0.080616,13:0.176916):0.073718):0.063148,2:0.351951):0.031499):0.102529):0.357568):0.289150,1:1.035706);
   tree rep.11400 = ((((((8:0.111541,6:0.185597):0.028111,5:0.166578):0.116942,((3:0.240093,7:0.198172):0.015017,4:0.207711):0.036070):0.087012,(11:0.181790,(((9:0.231259,(12:0.144457,13:0.219413):0.012564):0.061144,10:0.395572):0.051690,2:0.309490):0.013204):0.167556):0.282340,((((18:0.224598,(15:0.381235,14:0.388782):0.147060):0.036164,17:0.240808):0.106272,(20:0.242610,16:0.468487):0.060999):0.009829,19:0.290240):0.507935):0.626186,((21:0.417244,22:0.481619):0.249012,(23:0.684952,24:0.449173):0.111802):0.156226,1:1.186936);
   tree rep.11500 = (((22:0.425389,21:0.441574):0.346325,((16:0.339000,((17:0.195308,((14:0.400531,15:0.339054):0.138734,18:0.215281):0.059541):0.121031,(20:0.252930,19:0.284978):0.055194):0.162116):0.459423,((((8:0.118985,5:0.163304):0.017114,6:0.189279):0.051869,((7:0.302095,3:0.226395):0.038600,4:0.259565):0.046430):0.118148,(11:0.182046,((10:0.361028,((12:0.205300,9:0.266968):0.077307,13:0.217369):0.083610):0.037085,2:0.314388):0.042070):0.102529):0.376673):0.431555):0.142622,(24:0.504238,23:0.799926):0.058569,1:1.035706);
   tree rep.11600 = (((16:0.339000,((17:0.206268,((14:0.400531,15:0.339054):0.138734,18:0.253510):0.041001):0.121031,(20:0.252930,19:0.284978):0.055194):0.162116):0.459423,((((8:0.118985,5:0.229097):0.015183,6:0.189279):0.077976,((7:0.302095,3:0.211073):0.039683,4:0.178815):0.046430):0.118148,(11:0.182046,((10:0.370824,((12:0.205300,9:0.255688):0.082238,13:0.148452):0.118682):0.040742,2:0.314388):0.063943):0.094913):0.376673):0.431555,((22:0.463603,21:0.441574):0.382515,(24:0.504238,23:0.799926):0.058569):0.141603,1:1.035706);
   tree rep.11700 = (((16:0.427963,((17:0.206268,((14:0.400531,15:0.339054):0.138734,18:0.253510):0.041001):0.121031,(20:0.252930,19:0.297892):0.022776):0.152821):0.314915,((((8:0.118985,5:0.212472):0.014518,6:0.174836):0.077976,((7:0.302095,3:0.211073):0.039683,4:0.178815):0.046430):0.118148,(11:0.182046,((10:0.370824,((12:0.205300,9:0.255688):0.082238,13:0.148452):0.118682):0.040742,2:0.314388):0.063943):0.094913):0.376673):0.556192,((22:0.463603,21:0.441574):0.297346,(24:0.533526,23:0.750664):0.059554):0.187704,1:1.049690);
   tree rep.11800 = (((16:0.427963,((17:0.206268,((14:0.400531,15:0.339054):0.138734,18:0.253510):0.041001):0.121031,(20:0.252930,19:0.297892):0.022776):0.152821):0.314915,((((8:0.118985,5:0.212472):0.014518,6:0.195551):0.111013,((7:0.302095,3:0.211073):0.039683,4:0.187183):0.036922):0.106931,(11:0.182046,((10:0.370824,((12:0.202029,9:0.255688):0.066805,13:0.123770):0.118682):0.040742,2:0.314388):0.063943):0.094913):0.376673):0.556192,((22:0.463603,21:0.441574):0.203830,(24:0.480088,23:0.750664):0.060327):0.187704,1:1.049690);
   tree rep.11900 = (((16:0.427963,((17:0.206268,((14:0.400531,15:0.337669):0.115292,18:0.263580):0.041001):0.121031,(20:0.252930,19:0.297892):0.022776):0.052777):0.411099,((((8:0.119261,5:0.212472):0.021791,6:0.163258):0.107196,((7:0.302095,3:0.211073):0.039683,4:0.187183):0.036922):0.106931,(11:0.182046,((10:0.370824,((12:0.202029,9:0.255688):0.066805,13:0.123770):0.118682):0.040742,2:0.316169):0.047964):0.091352):0.376673):0.551602,((22:0.463603,21:0.441574):0.203830,(24:0.480088,23:0.750664):0.060327):0.187704,1:1.049690);
   tree rep.12000 = ((((((8:0.122556,6:0.165370):0.052018,5:0.211242):0.075126,((3:0.240093,7:0.258921):0.015409,4:0.207711):0.033834):0.085802,((2:0.310629,(((9:0.279474,12:0.220281):0.025343,13:0.209242):0.056723,10:0.399526):0.103754):0.023136,11:0.194901):0.123602):0.338710,(((16:0.558170,20:0.228770):0.056149,19:0.293656):0.004400,((18:0.201525,(15:0.347228,14:0.388782):0.124769):0.018550,17:0.184551):0.107033):0.500578):0.486607,((21:0.375307,22:0.456171):0.439089,(23:0.684952,24:0.347537):0.184837):0.174093,1:1.167438);
   tree rep.12100 = (((16:0.477136,((19:0.272035,(17:0.211928,((14:0.436103,15:0.404408):0.124005,18:0.177499):0.050681):0.121031):0.048151,20:0.252930):0.041167):0.565143,((((8:0.092181,6:0.230123):0.032478,5:0.150316):0.104021,((7:0.247189,3:0.211073):0.025118,4:0.214719):0.036922):0.099320,(11:0.182046,((10:0.346326,((12:0.194520,9:0.255688):0.053012,13:0.109951):0.060277):0.039038,2:0.316169):0.072763):0.091352):0.310076):0.598947,((22:0.404130,21:0.378565):0.337442,(24:0.480088,23:0.609147):0.191979):0.203646,1:1.049690);
   tree rep.12200 = ((((((15:0.392511,14:0.442546):0.120869,18:0.187747):0.054061,17:0.239674):0.106497,(19:0.324969,(20:0.239520,16:0.436836):0.014783):0.060718):0.503859,((11:0.163931,((((9:0.270722,12:0.187463):0.034406,13:0.180285):0.090803,2:0.332224):0.038388,10:0.346788):0.047830):0.122992,(((8:0.084829,6:0.185906):0.047350,5:0.228027):0.075730,((7:0.270508,3:0.269343):0.021944,4:0.236415):0.038205):0.107432):0.311020):0.463770,((23:0.625295,24:0.458617):0.212202,(21:0.380756,22:0.493430):0.368537):0.190558,1:1.024221);
   tree rep.12300 = ((((((15:0.367145,14:0.442546):0.098389,18:0.187747):0.060666,17:0.239674):0.093990,(19:0.324969,(20:0.239520,16:0.436836):0.014783):0.058112):0.353850,((11:0.163931,((((9:0.270722,12:0.187463):0.034406,13:0.171712):0.082682,2:0.388499):0.047509,10:0.346788):0.047830):0.122992,(((8:0.084829,6:0.185906):0.047350,5:0.228027):0.056031,((7:0.270508,3:0.269343):0.021944,4:0.223630):0.036553):0.103141):0.304957):0.387683,((23:0.625295,24:0.458617):0.212202,(21:0.380756,22:0.493430):0.368537):0.190558,1:0.957379);
   tree rep.12400 = ((((((15:0.390827,14:0.442546):0.067212,18:0.223286):0.060666,17:0.253815):0.094916,(19:0.292198,(20:0.212846,16:0.535806):0.045446):0.045049):0.428077,((11:0.190800,(2:0.388499,(10:0.346788,((9:0.270722,12:0.215755):0.043248,13:0.171712):0.054654):0.066896):0.050501):0.122992,(((8:0.115587,6:0.168153):0.022314,5:0.208227):0.051969,((7:0.270508,3:0.269343):0.022492,4:0.223630):0.042924):0.103141):0.304957):0.387683,((23:0.625295,24:0.458617):0.212202,(21:0.380756,22:0.493430):0.368537):0.190558,1:0.957379);
   tree rep.12500 = ((((((15:0.390827,14:0.442546):0.067212,18:0.223286):0.060666,17:0.253815):0.094916,(19:0.277100,(20:0.212846,16:0.437943):0.043779):0.045049):0.428077,((11:0.190800,(2:0.266665,(10:0.388464,(9:0.270722,(12:0.215755,13:0.171712):0.034747):0.048080):0.066896):0.053043):0.109814,(((8:0.115587,6:0.168153):0.022314,5:0.208227):0.067823,((7:0.230182,3:0.265412):0.036897,4:0.172593):0.044039):0.080122):0.323062):0.381907,((23:0.625295,24:0.458617):0.212202,(21:0.380756,22:0.493430):0.368537):0.195613,1:0.957379);
   tree rep.12600 = ((((16:0.518343,(17:0.230982,((14:0.368055,15:0.354083):0.127200,18:0.235292):0.091421):0.076949):0.050528,(19:0.320262,20:0.252930):0.002206):0.465483,((((8:0.098115,6:0.170399):0.024099,5:0.219676):0.054888,((7:0.247189,3:0.247683):0.020720,4:0.190828):0.018499):0.152712,(11:0.182046,((10:0.288219,(13:0.127645,(9:0.294520,12:0.145883):0.031443):0.105997):0.062589,2:0.316169):0.057191):0.134500):0.372976):0.512493,((22:0.414494,21:0.568796):0.314929,(24:0.417071,23:0.675098):0.216278):0.115718,1:1.141264);
   tree rep.12700 = ((((((15:0.390827,14:0.442546):0.067212,18:0.223286):0.060666,17:0.253815):0.092112,(19:0.277100,(20:0.212846,16:0.462922):0.092898):0.043535):0.502566,((11:0.198458,(2:0.276628,(10:0.454638,((12:0.193569,9:0.275134):0.037464,13:0.130164):0.048080):0.041936):0.053043):0.112872,(((8:0.115587,6:0.210766):0.036293,5:0.185767):0.044940,((7:0.230182,3:0.254327):0.047158,4:0.191727):0.044395):0.059561):0.323062):0.306811,((23:0.698045,24:0.458617):0.185497,(21:0.451605,22:0.493430):0.280826):0.188687,1:0.985911);
   tree rep.12800 = ((((((15:0.390827,14:0.442546):0.067212,18:0.223286):0.060666,17:0.253815):0.092112,(19:0.277100,(20:0.212846,16:0.462922):0.092898):0.043535):0.502566,((11:0.198458,(2:0.276628,(10:0.447080,((12:0.193569,9:0.275134):0.054846,13:0.178796):0.028644):0.041936):0.053043):0.112872,(((8:0.115587,6:0.210766):0.036293,5:0.185767):0.041702,((7:0.230182,3:0.254327):0.047158,4:0.191727):0.044395):0.065509):0.271607):0.445213,((23:0.698045,24:0.458617):0.185497,(21:0.494429,22:0.493430):0.294567):0.273399,1:0.985911);
   tree rep.12900 = (((((6:0.190638,(5:0.238703,8:0.151403):0.010364):0.050884,(7:0.290288,(4:0.158903,3:0.240093):0.047692):0.037381):0.075945,(11:0.141542,(2:0.445309,((9:0.258213,(12:0.198191,13:0.174234):0.037549):0.073373,10:0.351742):0.032100):0.066929):0.140840):0.426849,(((16:0.346552,20:0.212297):0.112906,(17:0.183448,(18:0.238844,(15:0.347228,14:0.423001):0.142134):0.054259):0.132144):0.028283,19:0.253058):0.440465):0.448122,((21:0.419448,22:0.481553):0.310672,(23:0.772048,24:0.579314):0.117878):0.167936,1:1.167438);
   tree rep.13000 = (((((6:0.190638,(5:0.181726,8:0.151403):0.009181):0.035790,(7:0.266735,(4:0.161717,3:0.240093):0.040671):0.037381):0.075945,(11:0.141542,(2:0.445309,(((9:0.258213,12:0.198191):0.015697,13:0.157951):0.075932,10:0.321680):0.026642):0.044542):0.140840):0.426849,(((16:0.346552,20:0.212297):0.112906,(17:0.183448,(18:0.238844,(15:0.347228,14:0.423001):0.142134):0.054259):0.132144):0.028283,19:0.253058):0.440465):0.448122,((21:0.404065,22:0.481553):0.297498,(23:0.772048,24:0.579314):0.117878):0.164611,1:1.167438);
   tree rep.13100 = (((16:0.529478,((19:0.389141,20:0.191621):0.001696,((18:0.220722,(14:0.334035,15:0.453972):0.138782):0.060402,17:0.194237):0.130435):0.080924):0.496960,((((8:0.110911,6:0.204888):0.001719,5:0.188158):0.040810,((7:0.298450,3:0.206735):0.058384,4:0.185181):0.068120):0.111856,(11:0.203699,((10:0.369220,(13:0.139653,(9:0.274033,12:0.213708):0.026802):0.058965):0.022528,2:0.329598):0.061078):0.133149):0.415538):0.436722,((22:0.414494,21:0.568796):0.287324,(24:0.487929,23:0.945990):0.164679):0.156717,1:1.112754);
   tree rep.13200 = (((19:0.264890,((((15:0.353460,14:0.481316):0.124304,18:0.240740):0.043346,17:0.221090):0.164563,(20:0.212846,16:0.425833):0.009904):0.044753):0.532860,(((11:0.156027,(10:0.345661,(9:0.305157,(13:0.135021,12:0.190389):0.033576):0.045161):0.074270):0.061604,2:0.412334):0.124951,(((8:0.085665,6:0.232840):0.052457,5:0.165280):0.050383,((7:0.217338,3:0.253604):0.037498,4:0.180273):0.051763):0.080307):0.285557):0.499490,((23:0.621640,24:0.482744):0.142922,(21:0.494429,22:0.493430):0.326021):0.138711,1:1.197886);
   tree rep.13300 = (((((6:0.204911,(5:0.171084,8:0.100675):0.012014):0.045176,(7:0.289949,(4:0.142421,3:0.207037):0.063754):0.039069):0.095944,(11:0.208148,(2:0.258853,(((9:0.258213,12:0.198191):0.015697,13:0.157951):0.110407,10:0.400957):0.020513):0.068346):0.147815):0.430206,(((16:0.346552,20:0.226592):0.073680,(17:0.228102,(18:0.308569,(15:0.421777,14:0.446923):0.068702):0.029231):0.119578):0.056289,19:0.285971):0.431680):0.468938,((21:0.404065,22:0.481553):0.340224,(23:0.772048,24:0.566045):0.072634):0.315666,1:0.982910);
   tree rep.13400 = (((16:0.425833,((((15:0.299318,14:0.481316):0.157811,18:0.240740):0.045270,17:0.221090):0.160986,(19:0.302257,20:0.212933):0.000476):0.011965):0.459714,(((11:0.162509,(10:0.345661,(9:0.305157,(13:0.135021,12:0.190389):0.033576):0.045161):0.074270):0.050406,2:0.354956):0.096964,(((8:0.113652,6:0.232840):0.036710,5:0.142047):0.050383,(3:0.253604,(4:0.180273,7:0.318716):0.027497):0.059598):0.072971):0.285557):0.499490,((23:0.621640,24:0.482744):0.152399,(21:0.381367,22:0.493430):0.287229):0.138711,1:1.197886);
   tree rep.13500 = (((16:0.507027,((19:0.293611,20:0.191621):0.076054,((18:0.211591,(14:0.334035,15:0.391002):0.163137):0.078933,17:0.192993):0.125903):0.059859):0.382112,((((8:0.096518,6:0.160970):0.034424,5:0.187799):0.038572,((7:0.298450,3:0.206735):0.058384,4:0.185181):0.068120):0.093523,(11:0.127625,((13:0.193042,(9:0.267034,12:0.213708):0.050814):0.070890,(10:0.419279,2:0.269697):0.004957):0.094240):0.091749):0.415538):0.436722,((22:0.420673,21:0.568796):0.228419,(24:0.585224,23:0.835752):0.113234):0.164473,1:1.112754);
   tree rep.13600 = (((16:0.507027,((19:0.293611,20:0.191621):0.076054,((18:0.264619,(14:0.334035,15:0.391002):0.163778):0.035344,17:0.267047):0.143313):0.059859):0.382112,((((8:0.096518,6:0.168852):0.050673,5:0.217520):0.049634,((7:0.316660,3:0.206735):0.037656,4:0.230318):0.031006):0.093523,((((13:0.145945,(9:0.267034,12:0.213708):0.050814):0.060727,10:0.300804):0.077564,11:0.153799):0.040037,2:0.304364):0.073160):0.415538):0.436722,((22:0.420673,21:0.568796):0.211244,(24:0.585224,23:0.835752):0.113234):0.237922,1:1.016875);
   tree rep.13700 = (((16:0.507027,((19:0.348931,((18:0.172626,(14:0.334035,15:0.391002):0.163778):0.051922,17:0.239383):0.143313):0.020415,20:0.191621):0.036087):0.382112,((((8:0.096518,6:0.168852):0.050673,5:0.217520):0.049634,((7:0.316660,3:0.254567):0.047695,4:0.219078):0.045835):0.121684,(((((12:0.213708,13:0.180530):0.072574,9:0.271446):0.061958,10:0.300804):0.101139,11:0.144037):0.050101,2:0.308866):0.073160):0.415538):0.436722,((22:0.420673,21:0.478480):0.328260,(24:0.585224,23:0.835752):0.113234):0.258734,1:1.016875);
   tree rep.13800 = (((16:0.507027,((19:0.337831,((18:0.274251,(14:0.334035,15:0.391002):0.163778):0.042543,17:0.220876):0.143313):0.019891,20:0.191621):0.042311):0.382112,((((8:0.096518,6:0.168852):0.050673,5:0.203435):0.061935,((7:0.316660,3:0.254567):0.047695,4:0.219078):0.027352):0.121684,(((((12:0.146205,13:0.180530):0.063981,9:0.296007):0.088157,10:0.300804):0.085717,11:0.144037):0.053412,2:0.308866):0.073160):0.415538):0.436722,((22:0.420673,21:0.478480):0.328260,(24:0.585224,23:0.835752):0.113234):0.258734,1:1.016875);
   tree rep.13900 = (((16:0.507027,((19:0.337831,((18:0.274251,(14:0.334035,15:0.391002):0.163778):0.042543,17:0.220876):0.143313):0.019891,20:0.191621):0.042311):0.382112,((((8:0.096518,6:0.168852):0.050673,5:0.203435):0.061935,((7:0.341887,3:0.254567):0.075152,4:0.209992):0.027352):0.121684,((((12:0.195585,(9:0.256003,13:0.180530):0.019442):0.088157,10:0.350732):0.062892,11:0.184123):0.053412,2:0.308866):0.073160):0.415538):0.436722,((22:0.420673,21:0.478480):0.328260,(24:0.585224,23:0.835752):0.113234):0.258734,1:1.016875);
   tree rep.14000 = ((22:0.415320,21:0.530484):0.210575,((23:0.717935,24:0.418980):0.139938,(((((6:0.251773,(8:0.092536,5:0.193432):0.030868):0.023736,7:0.322170):0.075150,(3:0.226862,4:0.190128):0.041737):0.124280,((2:0.260482,(10:0.396213,(13:0.119801,(9:0.282482,12:0.189851):0.047869):0.042071):0.047809):0.043376,11:0.133352):0.114040):0.370131,(((16:0.487476,20:0.181240):0.078717,19:0.289354):0.032670,((18:0.214933,(15:0.503891,14:0.441565):0.066676):0.031905,17:0.203478):0.063786):0.463572):0.609584):0.125200,1:1.107795);
   tree rep.14100 = (((16:0.395896,((19:0.352286,20:0.285654):0.020548,(((15:0.378421,14:0.481316):0.121136,18:0.274559):0.040996,17:0.236356):0.123975):0.074760):0.435240,((11:0.134550,((10:0.449066,((12:0.161184,9:0.286227):0.029038,13:0.112104):0.072283):0.008194,2:0.333518):0.068019):0.103758,(((8:0.146470,6:0.220132):0.007037,5:0.170951):0.049414,((7:0.193303,3:0.244007):0.029074,4:0.183834):0.047586):0.116219):0.430989):0.452161,(23:0.766003,(24:0.477177,(21:0.381367,22:0.405616):0.390490):0.186843):0.133156,1:1.085412);
   tree rep.14200 = (((16:0.417421,(20:0.192503,(((14:0.334035,15:0.391002):0.129747,(17:0.193945,18:0.274251):0.069352):0.077820,19:0.337831):0.050803):0.072919):0.382112,(((7:0.341887,3:0.216589):0.093874,(4:0.209992,((8:0.106696,6:0.168852):0.027148,5:0.184900):0.062769):0.013094):0.113511,((((9:0.289754,(12:0.195585,13:0.136784):0.057557):0.062808,10:0.350732):0.067614,11:0.241093):0.016072,2:0.311547):0.119721):0.354099):0.467337,((22:0.420673,21:0.478480):0.392280,(24:0.549764,23:0.762970):0.000592):0.185819,1:1.016875);
   tree rep.14300 = (((16:0.417421,(20:0.192503,((17:0.193945,((14:0.403749,15:0.391002):0.134078,18:0.274251):0.029795):0.187846,19:0.285010):0.074213):0.103470):0.382112,(((7:0.341887,3:0.216589):0.093874,(4:0.209375,(6:0.166273,(5:0.184900,8:0.106696):0.031351):0.048399):0.015387):0.114013,((((9:0.289754,(12:0.195585,13:0.136784):0.057557):0.062808,10:0.350732):0.067614,11:0.241093):0.016072,2:0.356775):0.087524):0.339922):0.467337,((22:0.420673,21:0.478480):0.392280,(24:0.549764,23:0.762970):0.000592):0.185819,1:1.016875);
   tree rep.14400 = (((16:0.397581,(20:0.218810,((17:0.193945,((14:0.410693,15:0.391002):0.122280,18:0.274251):0.035257):0.187846,19:0.286750):0.053600):0.069049):0.496422,((4:0.232391,((7:0.341887,3:0.204087):0.089071,(6:0.174101,(5:0.184900,8:0.149390):0.028114):0.034801):0.013530):0.111901,((((9:0.259907,(12:0.195585,13:0.136784):0.057557):0.030166,10:0.465528):0.108809,11:0.241093):0.016148,2:0.356775):0.087524):0.379647):0.450272,((22:0.408177,21:0.478480):0.427274,(24:0.447302,23:0.706552):0.088508):0.069734,1:1.016875);
   tree rep.14500 = (((16:0.395896,((19:0.287160,(((15:0.378914,14:0.419278):0.138995,18:0.213153):0.028916,17:0.195077):0.177229):0.009931,20:0.265505):0.088608):0.483962,((11:0.139200,((((12:0.161184,9:0.242849):0.065130,13:0.138346):0.072943,10:0.346203):0.050489,2:0.227693):0.027538):0.075183,((6:0.199057,(8:0.098737,5:0.177909):0.022436):0.056016,((7:0.179230,3:0.253157):0.048840,4:0.189640):0.064817):0.144352):0.350669):0.496619,((23:0.832379,24:0.477177):0.113870,(21:0.473408,22:0.467323):0.205614):0.196072,1:1.119981);
   tree rep.14600 = ((((16:0.425302,((19:0.236048,20:0.218810):0.056272,((18:0.274251,17:0.193945):0.009820,(14:0.410693,15:0.391002):0.122280):0.156766):0.055005):0.411634,((4:0.246147,((7:0.335808,3:0.204087):0.089989,(6:0.211809,(5:0.184900,8:0.124975):0.043261):0.037170):0.013580):0.113310,(((((9:0.259907,12:0.195585):0.062828,13:0.136784):0.074268,10:0.435852):0.059453,11:0.230360):0.011338,2:0.356775):0.106645):0.353155):0.567160,(24:0.597579,23:0.689936):0.095825):0.051345,(22:0.408177,21:0.435597):0.318358,1:1.016875);
   tree rep.14700 = ((((16:0.425302,((19:0.236048,20:0.218810):0.056272,((18:0.246981,17:0.245556):0.040078,(14:0.410693,15:0.391002):0.128770):0.165325):0.055005):0.394241,((4:0.246147,((7:0.234608,3:0.204087):0.083254,(6:0.165327,(5:0.143551,8:0.124975):0.056697):0.037170):0.013658):0.116376,((((9:0.259907,12:0.143987):0.059626,13:0.177315):0.074268,10:0.435852):0.059453,(11:0.230360,2:0.356775):0.011161):0.123873):0.331095):0.496399,(24:0.597579,23:0.689936):0.080831):0.051345,(22:0.408177,21:0.435597):0.318358,1:1.016875);
   tree rep.14800 = (((16:0.395896,(19:0.302271,(20:0.195155,(((15:0.378914,14:0.419278):0.120992,18:0.213153):0.052694,17:0.238394):0.138970):0.005497):0.133653):0.407257,(((((9:0.284105,(13:0.138346,12:0.161184):0.053495):0.056345,10:0.372534):0.051351,11:0.113785):0.028448,2:0.254675):0.106162,((6:0.198634,(8:0.100437,5:0.177909):0.011042):0.030435,((7:0.264647,3:0.230993):0.061149,4:0.242581):0.057353):0.106714):0.338587):0.362779,((23:0.629770,24:0.477177):0.126765,(21:0.445206,22:0.458758):0.184771):0.229536,1:1.130660);
   tree rep.14900 = (((23:0.882719,24:0.430039):0.159119,(22:0.365333,21:0.522675):0.303156):0.273054,((((8:0.152807,(5:0.148056,6:0.200731):0.031379):0.084406,(4:0.217127,(3:0.187837,7:0.289058):0.014726):0.062109):0.070209,(11:0.183218,(((13:0.160515,(9:0.211834,12:0.191257):0.048555):0.037320,10:0.336984):0.045839,2:0.358180):0.028639):0.123086):0.283131,(16:0.465935,(20:0.261286,(19:0.335326,((18:0.199470,(15:0.401847,14:0.422770):0.132522):0.065535,17:0.237615):0.099274):0.024083):0.055497):0.373180):0.442315,1:1.094669);
   tree rep.15000 = ((((16:0.425302,((19:0.236048,20:0.218810):0.055313,((18:0.255406,17:0.245556):0.013835,(14:0.450265,15:0.391002):0.071786):0.117274):0.046812):0.369051,((((7:0.312812,3:0.231026):0.055381,4:0.217827):0.019986,(6:0.212981,(5:0.187639,8:0.125385):0.021449):0.033398):0.127378,(10:0.435852,(((9:0.259907,12:0.202780):0.025403,13:0.174418):0.153891,(11:0.228446,2:0.356775):0.009077):0.052008):0.128508):0.342604):0.538050,(22:0.442799,21:0.435597):0.306207):0.077917,(24:0.499704,23:0.689936):0.112429,1:1.016875);
   tree rep.15100 = (((16:0.395896,((19:0.335194,(((15:0.378914,14:0.419278):0.120992,18:0.225465):0.050688,17:0.208486):0.133481):0.034059,20:0.195155):0.130828):0.367311,((((((12:0.190195,9:0.234665):0.020201,13:0.138346):0.102384,10:0.298018):0.057618,11:0.133014):0.032593,2:0.254675):0.075938,((6:0.166560,(8:0.081318,5:0.225375):0.027132):0.063962,((7:0.264647,3:0.241952):0.043803,4:0.238239):0.022887):0.143107):0.358825):0.569544,((23:0.629770,24:0.425401):0.192704,(21:0.498627,22:0.458758):0.198349):0.163405,1:1.130660);
   tree rep.15200 = (((16:0.395896,(19:0.335194,((((15:0.378914,14:0.419278):0.120992,18:0.225465):0.050688,17:0.208486):0.133481,20:0.195155):0.022394):0.085456):0.331138,((((((12:0.190195,9:0.234665):0.020201,13:0.206303):0.069672,10:0.361518):0.040051,2:0.254675):0.016708,11:0.133014):0.106912,((6:0.166560,(8:0.081318,5:0.225375):0.040547):0.047942,((7:0.264647,3:0.241952):0.043803,4:0.238239):0.022232):0.143107):0.358825):0.569544,((23:0.644882,24:0.425401):0.168159,(21:0.498627,22:0.458758):0.198349):0.210926,1:0.997917);
   tree rep.15300 = (((16:0.395896,(19:0.335194,((((15:0.378566,14:0.419278):0.083268,18:0.225465):0.042787,17:0.208486):0.133481,20:0.278437):0.033942):0.099039):0.331138,((((((12:0.190195,9:0.247772):0.016764,13:0.153815):0.069672,10:0.363812):0.075083,2:0.295976):0.020313,11:0.143736):0.106912,((6:0.170230,(8:0.097389,5:0.225375):0.017079):0.059102,((7:0.264647,3:0.241952):0.043803,4:0.238239):0.022232):0.143107):0.358825):0.569544,((23:0.644882,24:0.425401):0.161017,(21:0.352906,22:0.458758):0.314465):0.210926,1:0.997917);
   tree rep.15400 = (((16:0.395896,(19:0.330223,((((15:0.480659,14:0.419278):0.090114,18:0.251564):0.042787,17:0.215283):0.135033,20:0.205365):0.051011):0.100031):0.420252,((((((12:0.182609,9:0.247772):0.033272,13:0.166052):0.065563,10:0.363812):0.068825,2:0.295976):0.023591,11:0.143736):0.103573,((6:0.170230,(8:0.097389,5:0.225375):0.017079):0.059102,((7:0.282750,3:0.241952):0.045088,4:0.252110):0.022232):0.143107):0.376639):0.488700,((23:0.644882,24:0.425401):0.109705,(21:0.487959,22:0.458758):0.203795):0.210926,1:1.076482);
   tree rep.15500 = (((16:0.395896,(19:0.287911,((((15:0.480659,14:0.419278):0.090114,18:0.251564):0.042787,17:0.215283):0.150867,20:0.205365):0.034082):0.100031):0.420252,((((((12:0.174832,9:0.247772):0.025606,13:0.158017):0.124444,10:0.384663):0.055651,2:0.295976):0.021774,11:0.143736):0.174448,((6:0.200670,(8:0.119576,5:0.169004):0.016663):0.044334,((7:0.282750,3:0.216179):0.054260,4:0.244787):0.022232):0.053231):0.376639):0.488700,((23:0.644882,24:0.573830):0.158549,(21:0.487959,22:0.458758):0.203795):0.165110,1:1.076482);
   tree rep.15600 = (((16:0.395896,(19:0.287911,((((15:0.377515,14:0.419278):0.105626,18:0.154829):0.042787,17:0.215283):0.150867,20:0.205365):0.034082):0.100031):0.420252,((((((12:0.174832,9:0.247772):0.025606,13:0.139285):0.092523,10:0.342859):0.077670,2:0.295976):0.022187,11:0.143736):0.174448,((6:0.182575,(8:0.119576,5:0.158815):0.021021):0.056407,((7:0.282750,3:0.244865):0.044605,4:0.238605):0.022232):0.057879):0.376639):0.488700,((23:0.644882,24:0.507077):0.133295,(21:0.487959,22:0.458758):0.286327):0.165110,1:1.076482);
   tree rep.15700 = (((16:0.395896,(19:0.287911,((((15:0.377515,14:0.419278):0.097636,18:0.187856):0.034519,17:0.240615):0.123875,20:0.205365):0.034082):0.100031):0.420252,((((((12:0.174832,9:0.247772):0.025606,13:0.182402):0.095825,10:0.399686):0.018975,2:0.330770):0.026045,11:0.176814):0.174448,((6:0.182575,(8:0.119576,5:0.158815):0.021021):0.056407,((7:0.282750,3:0.244865):0.044605,4:0.238605):0.022232):0.053558):0.337481):0.463247,((23:0.681141,24:0.507077):0.097679,(21:0.487959,22:0.458758):0.286563):0.165110,1:1.076482);
   tree rep.15800 = (((16:0.395896,(19:0.303041,((((15:0.377515,14:0.419278):0.093238,18:0.238494):0.059473,17:0.191265):0.100527,20:0.247982):0.023607):0.077220):0.423269,((((((12:0.174832,9:0.247772):0.025606,13:0.182402):0.053726,10:0.399686):0.073342,2:0.330770):0.034685,11:0.221846):0.097002,((6:0.218911,(8:0.120951,5:0.158815):0.013687):0.050719,((7:0.282750,3:0.207211):0.034047,4:0.211118):0.031694):0.094334):0.293456):0.462064,((23:0.681141,24:0.507077):0.121824,(21:0.494066,22:0.458758):0.267227):0.267467,1:1.157098);
   tree rep.15900 = (((16:0.395896,(19:0.303041,((((15:0.370898,14:0.419278):0.081717,18:0.206610):0.059473,17:0.191265):0.100527,20:0.247982):0.023607):0.077220):0.423269,((((((12:0.266323,9:0.247772):0.032069,13:0.171751):0.053726,10:0.399686):0.073342,2:0.347711):0.035830,11:0.221846):0.101802,((6:0.173464,(8:0.099450,5:0.152490):0.027630):0.050719,((7:0.252894,3:0.207211):0.026998,4:0.211118):0.022745):0.124285):0.310436):0.438158,((23:0.710272,24:0.507077):0.092181,(21:0.494066,22:0.458758):0.256830):0.207623,1:1.147535);
   tree rep.16000 = (((23:0.641793,24:0.360612):0.206427,(22:0.500809,21:0.429485):0.326955):0.399141,((((4:0.208234,(5:0.141271,(6:0.206397,8:0.120067):0.046019):0.125624):0.017004,(3:0.208716,7:0.297348):0.021289):0.041841,(11:0.210260,(2:0.344407,((13:0.163755,(9:0.262086,12:0.139462):0.031544):0.055893,10:0.391044):0.042998):0.059306):0.138866):0.267753,(16:0.430723,(20:0.237956,(19:0.270838,((18:0.228096,(15:0.360388,14:0.376605):0.087157):0.070968,17:0.202791):0.146676):0.026782):0.126160):0.529236):0.480178,1:1.179563);
   tree rep.16100 = (((23:0.641793,24:0.360612):0.206427,(22:0.500809,21:0.429485):0.326955):0.399141,((((4:0.261483,(5:0.174830,(6:0.206397,8:0.120067):0.046019):0.093741):0.033702,(3:0.208716,7:0.297348):0.021289):0.039364,(11:0.210260,(2:0.344407,((13:0.125863,(9:0.262086,12:0.139462):0.031544):0.094205,10:0.426920):0.039375):0.068770):0.138866):0.267753,(16:0.430723,(20:0.237956,(19:0.322050,((18:0.228096,(15:0.385823,14:0.376605):0.119583):0.098148,17:0.202791):0.146676):0.017132):0.113406):0.529236):0.480178,1:1.179563);
   tree rep.16200 = (((16:0.405458,((19:0.303041,(((15:0.370898,14:0.376998):0.144694,18:0.268068):0.043036,17:0.191265):0.157694):0.015173,20:0.219965):0.034331):0.423269,(((2:0.347711,(((12:0.195090,9:0.247772):0.045138,13:0.163111):0.079641,10:0.326195):0.032357):0.065548,11:0.149111):0.132147,((6:0.184855,(8:0.093549,5:0.183986):0.038591):0.075395,(7:0.278978,(3:0.282961,4:0.180784):0.031867):0.023595):0.071213):0.329872):0.438158,((23:0.710272,24:0.505748):0.097830,(21:0.494066,22:0.458758):0.256830):0.176236,1:1.147535);
   tree rep.16300 = (((16:0.405458,((19:0.303041,(((15:0.404274,14:0.433287):0.111692,18:0.203913):0.043036,17:0.191265):0.157694):0.015173,20:0.219965):0.034331):0.423269,(((2:0.347711,(((12:0.195090,9:0.247772):0.038027,13:0.163111):0.055671,10:0.353327):0.032357):0.065548,11:0.149111):0.152299,((6:0.184855,(8:0.093549,5:0.183986):0.038591):0.075395,(7:0.278978,(3:0.282961,4:0.180784):0.031867):0.024139):0.055748):0.329872):0.438158,((23:0.710272,24:0.492277):0.141113,(21:0.494066,22:0.458758):0.256830):0.125652,1:1.147535);
   tree rep.16400 = (((16:0.420317,((((15:0.404274,14:0.433287):0.111692,18:0.203913):0.043036,17:0.191265):0.157694,(19:0.303041,20:0.198907):0.014586):0.139004):0.400926,(((2:0.293999,(((12:0.195090,9:0.247772):0.038027,13:0.158263):0.088999,10:0.376014):0.032357):0.079362,11:0.149111):0.228543,((6:0.178311,(8:0.093549,5:0.183986):0.038591):0.054094,(7:0.278978,(3:0.282961,4:0.180784):0.031867):0.025546):0.075330):0.329872):0.438158,((23:0.710272,24:0.470901):0.214710,(21:0.494066,22:0.458758):0.238789):0.131442,1:1.147535);
   tree rep.16500 = (((16:0.420317,(19:0.293930,(20:0.248653,(((15:0.404274,14:0.433287):0.111692,18:0.250286):0.032754,17:0.247100):0.114307):0.012362):0.139004):0.400926,(((2:0.293999,(((12:0.195090,9:0.247772):0.038027,13:0.158263):0.088999,10:0.376014):0.032357):0.079362,11:0.149111):0.228543,((6:0.183668,(8:0.099072,5:0.148232):0.016975):0.074179,(7:0.278978,(3:0.282961,4:0.180784):0.031867):0.024125):0.079450):0.303201):0.438158,((23:0.710272,24:0.470901):0.214710,(21:0.494066,22:0.458758):0.238789):0.131442,1:1.147535);
   tree rep.16600 = (((16:0.420317,(19:0.293930,(20:0.248653,(((15:0.404274,14:0.433287):0.111692,18:0.250286):0.032754,17:0.247100):0.114307):0.012362):0.139004):0.400926,((((2:0.293999,((12:0.195090,9:0.247772):0.038027,13:0.158263):0.088999):0.020364,10:0.376014):0.067219,11:0.163326):0.228543,((6:0.183095,(8:0.094654,5:0.197929):0.016183):0.063234,(7:0.271413,(3:0.261861,4:0.180784):0.044429):0.024125):0.079450):0.303201):0.438158,((23:0.710272,24:0.509825):0.148807,(21:0.494066,22:0.341749):0.334869):0.173483,1:1.234122);
   tree rep.16700 = (((16:0.337989,((19:0.293930,20:0.200399):0.029737,(((15:0.404274,14:0.433287):0.111692,18:0.250286):0.032489,17:0.247100):0.145748):0.138505):0.400926,(((2:0.303505,(((12:0.195090,9:0.281148):0.024585,13:0.158263):0.095207,10:0.376014):0.001837):0.046400,11:0.163388):0.228543,((6:0.183095,(8:0.094654,5:0.197929):0.017753):0.097694,(7:0.213801,(3:0.261861,4:0.215081):0.028377):0.037471):0.057811):0.303201):0.438158,((23:0.710272,24:0.509825):0.146007,(21:0.494066,22:0.341749):0.334869):0.232134,1:0.928612);
   tree rep.16800 = (((23:0.853888,24:0.605483):0.079835,(22:0.500809,21:0.429485):0.189014):0.232564,((((4:0.214185,(3:0.235596,7:0.295809):0.033278):0.027012,(5:0.175191,(6:0.170247,8:0.123536):0.009258):0.066617):0.159532,(11:0.173930,(2:0.344840,((13:0.167978,(9:0.248001,12:0.192263):0.028887):0.082536,10:0.341358):0.047436):0.021259):0.121754):0.312982,(16:0.453839,((20:0.265374,19:0.325015):0.038773,((18:0.245392,(15:0.385823,14:0.376605):0.092215):0.086327,17:0.186975):0.134602):0.046979):0.538476):0.537932,1:1.302789);
   tree rep.16900 = (((23:0.853888,24:0.605483):0.079835,(22:0.500809,21:0.429485):0.189014):0.232564,((((4:0.201239,(3:0.235596,7:0.295809):0.033278):0.049242,(5:0.175191,(6:0.170247,8:0.123536):0.009258):0.069181):0.108208,(11:0.173930,(((13:0.167978,(9:0.248001,12:0.192263):0.028887):0.082536,10:0.361145):0.075187,2:0.344840):0.023635):0.106977):0.312982,(16:0.453839,((20:0.265374,19:0.325015):0.038773,((18:0.245392,(15:0.385823,14:0.376605):0.092215):0.086327,17:0.186975):0.134602):0.046979):0.538476):0.537932,1:1.302789);
   tree rep.17000 = (((16:0.365213,((19:0.293930,20:0.221257):0.042817,(((15:0.404274,14:0.376117):0.111173,18:0.214026):0.030778,17:0.247100):0.162939):0.077979):0.424233,((2:0.303505,((((12:0.195090,9:0.264894):0.031027,13:0.123952):0.077377,10:0.316245):0.110650,11:0.198019):0.054644):0.151950,((6:0.237086,(8:0.085907,5:0.160726):0.030951):0.064071,((7:0.213801,3:0.261861):0.030136,4:0.215081):0.054265):0.049264):0.303201):0.403001,((23:0.704061,24:0.509825):0.088615,(21:0.490430,22:0.341749):0.314355):0.247947,1:0.928612);
   tree rep.17100 = (((16:0.368178,((19:0.293930,20:0.221257):0.041195,(((15:0.404274,14:0.376117):0.111173,18:0.214026):0.028967,17:0.247100):0.112569):0.077979):0.434726,((2:0.262252,((((12:0.195090,9:0.264894):0.031027,13:0.123952):0.077377,10:0.316245):0.110650,11:0.232977):0.015339):0.135735,((6:0.141907,(8:0.121914,5:0.216878):0.036677):0.066422,((7:0.256346,3:0.261861):0.025618,4:0.187170):0.054265):0.045963):0.392280):0.341472,((23:0.729485,24:0.509825):0.232169,(21:0.507491,22:0.341749):0.372202):0.148738,1:1.035892);
   tree rep.17200 = (((16:0.368178,((19:0.293930,20:0.221257):0.041195,(((15:0.404274,14:0.376117):0.111173,18:0.214026):0.028967,17:0.247100):0.112569):0.077979):0.434726,((2:0.249135,((((12:0.195090,9:0.264894):0.031027,13:0.123952):0.077377,10:0.316245):0.094361,11:0.232977):0.012867):0.135735,((6:0.224952,(8:0.121914,5:0.161938):0.037302):0.067964,((7:0.256346,3:0.190075):0.031066,4:0.187170):0.016514):0.107691):0.392280):0.341472,((23:0.729485,24:0.509825):0.232169,(21:0.507491,22:0.341749):0.372202):0.148738,1:1.035892);
   tree rep.17300 = (((24:0.642667,23:0.819301):0.071118,(22:0.387066,21:0.429485):0.368970):0.093430,((((4:0.184875,(3:0.230787,7:0.295809):0.042129):0.048372,((5:0.171312,6:0.184678):0.021504,8:0.136895):0.081008):0.083256,((11:0.181079,(((12:0.189030,13:0.147372):0.058067,9:0.291838):0.052920,10:0.382021):0.094741):0.025287,2:0.344840):0.098356):0.362164,(16:0.420267,((20:0.265374,19:0.325015):0.038773,((18:0.219761,(15:0.385823,14:0.376605):0.092215):0.065399,17:0.211471):0.101586):0.070119):0.345312):0.539548,1:1.130193);
   tree rep.17400 = (((16:0.368178,((19:0.265102,20:0.221257):0.053184,((15:0.404274,14:0.432534):0.100285,(18:0.282514,17:0.225031):0.030344):0.138217):0.100274):0.387934,((2:0.291277,(((9:0.264894,(13:0.188337,12:0.195090):0.021532):0.065461,10:0.329183):0.068679,11:0.151441):0.013878):0.142532,(((6:0.224952,8:0.079508):0.042719,5:0.209013):0.101029,((7:0.227749,3:0.229698):0.054019,4:0.176483):0.017684):0.124971):0.392280):0.341472,((23:0.729485,24:0.509825):0.238058,(21:0.507491,22:0.341749):0.372202):0.132495,1:1.304471);
   tree rep.17500 = ((((((3:0.336401,7:0.220413):0.023924,4:0.187094):0.027318,(6:0.186437,(5:0.247104,8:0.141748):0.017161):0.056435):0.075198,((2:0.372574,((9:0.270844,(12:0.165969,13:0.137665):0.076937):0.099307,10:0.306705):0.069363):0.029407,11:0.192657):0.187115):0.392836,((19:0.356639,(20:0.266114,(17:0.217210,((15:0.298752,14:0.427575):0.093089,18:0.221261):0.090826):0.096357):0.000507):0.048765,16:0.372767):0.328355):0.487365,((21:0.363845,22:0.458235):0.308656,(24:0.638055,23:0.740630):0.199328):0.197941,1:0.994089);
   tree rep.17600 = (((16:0.368178,((19:0.265102,20:0.221257):0.053184,((15:0.404274,14:0.432534):0.100285,(18:0.275384,17:0.225031):0.062604):0.149319):0.100274):0.387934,((2:0.349445,(((9:0.289869,(13:0.163665,12:0.195090):0.041760):0.084654,10:0.340991):0.057113,11:0.166650):0.023291):0.142532,(((6:0.224952,8:0.117363):0.031797,5:0.179187):0.101029,((7:0.265075,3:0.229698):0.037783,4:0.222508):0.011095):0.098215):0.392280):0.341472,((23:0.729485,24:0.509825):0.238058,(21:0.507491,22:0.341749):0.372202):0.132495,1:1.304471);
   tree rep.17700 = ((22:0.400557,21:0.429485):0.243667,((24:0.642667,23:0.836158):0.023921,((((4:0.184875,(3:0.179615,7:0.278984):0.038525):0.052441,(5:0.161501,(6:0.192100,8:0.088758):0.042179):0.113668):0.052178,((11:0.172960,(((12:0.168488,13:0.175903):0.027595,9:0.237810):0.058491,10:0.382021):0.097466):0.032497,2:0.364633):0.104665):0.330898,(16:0.433983,((20:0.265374,19:0.325015):0.033097,((18:0.239127,(15:0.407105,14:0.385260):0.107479):0.017397,17:0.235854):0.105608):0.122213):0.365418):0.539548):0.091399,1:1.063276);
   tree rep.17800 = ((24:0.599870,23:0.746449):0.121777,((22:0.379880,21:0.438323):0.421029,((((4:0.198606,(3:0.250311,7:0.305894):0.031299):0.035741,(5:0.161501,(6:0.192100,8:0.088758):0.042179):0.113668):0.064927,((11:0.172960,(((12:0.168488,13:0.170110):0.037356,9:0.265998):0.051638,10:0.368018):0.116369):0.026119,2:0.364633):0.091792):0.402483,(16:0.433983,((20:0.265374,19:0.325015):0.033548,((18:0.239127,(15:0.337534,14:0.385260):0.135243):0.020173,17:0.235854):0.108477):0.122213):0.314005):0.539548):0.017577,1:1.221474);
   tree rep.17900 = ((22:0.504470,21:0.438323):0.294845,((24:0.599870,23:0.804342):0.118915,((((4:0.198606,(3:0.248523,7:0.305894):0.026369):0.034252,(5:0.181638,(6:0.212310,8:0.120625):0.028476):0.087141):0.068176,((11:0.172960,(((12:0.168488,13:0.170110):0.037356,9:0.265998):0.051638,10:0.368018):0.077598):0.012469,2:0.305964):0.087784):0.402483,(16:0.433983,((20:0.265374,19:0.325015):0.033548,((18:0.239127,(15:0.337534,14:0.385260):0.135243):0.020173,17:0.235854):0.108477):0.122213):0.314005):0.539548):0.022311,1:1.221474);
   tree rep.18000 = ((22:0.504470,21:0.438323):0.294845,((24:0.599870,23:0.804342):0.067393,((((4:0.206073,(3:0.248523,7:0.305894):0.026369):0.031141,(5:0.181638,(6:0.212310,8:0.120625):0.028476):0.061041):0.097004,((11:0.139230,(((12:0.168488,13:0.170110):0.037356,9:0.265998):0.051638,10:0.347456):0.080713):0.014989,2:0.320320):0.069421):0.402483,(16:0.433983,((20:0.265374,19:0.325015):0.033548,((15:0.419316,14:0.385260):0.139701,(18:0.232313,17:0.236973):0.007864):0.108477):0.122213):0.308154):0.555319):0.024024,1:1.177119);
   tree rep.18100 = ((((((3:0.200691,7:0.300816):0.060117,4:0.254297):0.045451,((8:0.108224,6:0.206764):0.016997,5:0.148128):0.091137):0.053432,(11:0.175942,(2:0.331924,(((9:0.284760,12:0.203556):0.034055,13:0.127011):0.091197,10:0.376303):0.014792):0.078078):0.169857):0.449770,(((17:0.187822,((15:0.465709,14:0.427575):0.107227,18:0.200698):0.020730):0.126045,(19:0.237238,20:0.284248):0.034678):0.088450,16:0.399445):0.415784):0.409629,((21:0.353334,22:0.494118):0.311912,(24:0.474297,23:0.667447):0.122242):0.325548,1:1.088024);
   tree rep.18200 = ((22:0.504470,21:0.438323):0.294845,((24:0.599870,23:0.804815):0.079043,((((4:0.233987,(3:0.248523,7:0.272228):0.034903):0.024958,((8:0.116228,5:0.175811):0.030461,6:0.220604):0.052321):0.097004,((11:0.152884,(((12:0.198950,13:0.170110):0.056283,9:0.259765):0.092929,10:0.402858):0.048151):0.068262,2:0.360020):0.077569):0.482244,(16:0.433983,((20:0.265374,19:0.277526):0.042981,(((15:0.419316,14:0.379447):0.165286,18:0.232313):0.036443,17:0.167855):0.081223):0.113500):0.308154):0.500227):0.024024,1:1.177119);
   tree rep.18300 = ((((((3:0.200691,7:0.300816):0.060117,4:0.254297):0.042272,((8:0.088374,6:0.193877):0.028852,5:0.181039):0.079762):0.095789,(11:0.187374,(2:0.299131,((9:0.284760,(12:0.153143,13:0.127011):0.046394):0.083311,10:0.323937):0.025606):0.049685):0.113902):0.330823,(((17:0.250767,((15:0.316700,14:0.427575):0.154720,18:0.273301):0.032564):0.125095,(19:0.237238,20:0.244992):0.074875):0.036519,16:0.460087):0.415784):0.495254,((21:0.353334,22:0.494118):0.311912,(24:0.474297,23:0.667447):0.122242):0.312925,1:1.088024);
   tree rep.18400 = ((22:0.401065,21:0.476902):0.269037,((24:0.480027,23:0.687012):0.129341,((((4:0.233987,(3:0.248523,7:0.272228):0.045354):0.015749,((8:0.116228,5:0.153429):0.037084,6:0.203749):0.053406):0.100109,((11:0.152884,(((12:0.198950,13:0.138992):0.098539,9:0.224967):0.092929,10:0.385427):0.055826):0.030823,2:0.369046):0.128136):0.380826,(16:0.433983,((20:0.265374,19:0.277526):0.042981,(((15:0.330358,14:0.379447):0.082797,18:0.232313):0.049839,17:0.167855):0.119907):0.066712):0.308154):0.500227):0.038945,1:1.174465);
   tree rep.18500 = (((16:0.381371,((19:0.265102,20:0.160409):0.060465,((15:0.310737,14:0.355913):0.138082,(18:0.262847,17:0.188230):0.030754):0.146021):0.101877):0.407253,((2:0.268918,(((13:0.161579,(12:0.202650,9:0.291765):0.017589):0.106552,10:0.371470):0.079183,11:0.175500):0.041480):0.115750,(((6:0.160295,8:0.122662):0.026825,5:0.209505):0.074199,((7:0.285308,3:0.230255):0.070471,4:0.207367):0.037058):0.139245):0.305109):0.309005,((23:0.714294,24:0.589144):0.062102,(21:0.510894,22:0.379306):0.310101):0.223268,1:1.047589);
   tree rep.18600 = (((22:0.321370,21:0.476902):0.356955,(24:0.462983,23:0.687012):0.122655):0.052065,((((4:0.233987,(3:0.248523,7:0.272228):0.045354):0.015749,((8:0.099898,5:0.153429):0.035198,6:0.158129):0.053406):0.127670,(11:0.187099,(2:0.305291,(((12:0.198950,13:0.138992):0.041215,9:0.224967):0.174905,10:0.382748):0.030701):0.023674):0.115504):0.380826,(16:0.433983,((20:0.265374,19:0.277526):0.042981,(((15:0.309509,14:0.408094):0.168317,18:0.199896):0.083620,17:0.167855):0.109800):0.068909):0.308154):0.500227,1:1.174465);
   tree rep.18700 = ((((((3:0.171852,7:0.300816):0.075369,4:0.191844):0.064816,((8:0.118128,5:0.181039):0.011407,6:0.193877):0.062386):0.120682,(11:0.180766,(2:0.285832,((9:0.250683,(12:0.153143,13:0.121858):0.039473):0.042298,10:0.380032):0.029668):0.065866):0.106272):0.326881,(((((15:0.405544,14:0.416412):0.122900,18:0.229326):0.058759,17:0.174174):0.097443,(19:0.237238,20:0.241912):0.052064):0.046858,16:0.437720):0.487702):0.412346,((21:0.353334,22:0.494118):0.305692,(24:0.551389,23:0.671835):0.152576):0.292215,1:1.129379);
   tree rep.18800 = ((22:0.376908,21:0.476902):0.411678,((24:0.462983,23:0.687012):0.122655,((((4:0.198423,(3:0.237630,7:0.268016):0.027599):0.036402,((8:0.089281,5:0.128321):0.036113,6:0.217260):0.060317):0.120552,(11:0.193602,(2:0.282917,(((12:0.175221,9:0.224967):0.051209,13:0.126979):0.119832,10:0.323010):0.033240):0.031507):0.115504):0.380826,(16:0.433983,((20:0.265374,19:0.277526):0.042981,(((15:0.309509,14:0.426345):0.217245,18:0.199896):0.091480,17:0.235921):0.132569):0.063664):0.308154):0.500227):0.077116,1:1.174465);
   tree rep.18900 = ((22:0.376908,21:0.476902):0.411678,((24:0.462983,23:0.688361):0.271823,((((4:0.198423,(3:0.237630,7:0.268016):0.027599):0.036402,((8:0.089281,5:0.156207):0.032782,6:0.171878):0.052792):0.120552,(11:0.182659,(2:0.363103,(((12:0.175221,9:0.224967):0.051209,13:0.121525):0.076233,10:0.323010):0.032580):0.048848):0.115504):0.380826,(16:0.385971,((20:0.265374,19:0.277526):0.031227,(((15:0.309509,14:0.426345):0.217245,18:0.199896):0.091480,17:0.235921):0.132569):0.058057):0.308154):0.366890):0.075598,1:1.174465);
   tree rep.19000 = ((((((3:0.126812,7:0.327047):0.058342,4:0.260515):0.033219,(5:0.225654,(6:0.193877,8:0.098053):0.016295):0.081932):0.120682,(11:0.180766,(10:0.320080,(2:0.285832,((9:0.250683,12:0.124534):0.042214,13:0.162346):0.039796):0.036522):0.114497):0.074637):0.258488,(((((15:0.405544,14:0.417825):0.138402,18:0.229326):0.060602,17:0.174174):0.091455,(19:0.237238,20:0.232492):0.046789):0.059084,16:0.437720):0.394248):0.412346,((24:0.497492,(21:0.353334,22:0.494118):0.300206):0.030463,23:0.946644):0.292215,1:1.129379);
   tree rep.19100 = ((22:0.376908,21:0.368755):0.322449,((24:0.462983,23:0.751997):0.136586,((((4:0.198423,(3:0.237630,7:0.305893):0.043375):0.043136,((8:0.089281,5:0.156207):0.032782,6:0.178142):0.053931):0.120552,(11:0.187905,(2:0.282675,(((12:0.175221,9:0.239723):0.051666,13:0.147107):0.078301,10:0.363635):0.038687):0.078042):0.115504):0.380826,(16:0.385971,(20:0.265374,(19:0.304603,(((15:0.414736,14:0.426345):0.144139,18:0.235017):0.093594,17:0.209494):0.144909):0.042897):0.067568):0.391461):0.561173):0.075598,1:1.098437);
   tree rep.19200 = ((24:0.462983,23:0.751997):0.136586,((22:0.489797,21:0.368755):0.421647,((((4:0.160186,(3:0.265791,7:0.332349):0.076993):0.030238,((8:0.087315,5:0.156207):0.026743,6:0.174532):0.084949):0.111001,((11:0.171262,(((12:0.175221,9:0.239723):0.051666,13:0.161576):0.069830,10:0.363635):0.058665):0.008154,2:0.344420):0.115504):0.353058,(16:0.385971,(20:0.265374,(19:0.304603,(((15:0.414736,14:0.426345):0.144139,18:0.235017):0.093594,17:0.209494):0.144909):0.042897):0.067568):0.391461):0.561173):0.082536,1:1.098437);
   tree rep.19300 = (((24:0.607094,23:0.751997):0.168195,(22:0.489797,21:0.368755):0.421647):0.114401,((((4:0.160186,(3:0.265791,7:0.332349):0.076993):0.030238,((8:0.075930,5:0.177359):0.059899,6:0.176045):0.053306):0.121028,(11:0.221349,(2:0.293015,(((12:0.175221,9:0.239723):0.051666,13:0.161576):0.092379,10:0.363635):0.099866):0.009080):0.115504):0.353058,(16:0.385971,(20:0.265374,(19:0.304603,(((15:0.383134,14:0.426345):0.116080,18:0.289802):0.022434,17:0.193208):0.144909):0.042897):0.067568):0.391461):0.518094,1:1.098437);
   tree rep.19400 = (((16:0.509332,((((18:0.293489,(15:0.402515,14:0.469465):0.111332):0.035385,17:0.177258):0.136240,19:0.258419):0.045269,20:0.226277):0.104404):0.349407,(((((13:0.153126,(12:0.171064,9:0.293493):0.042200):0.071177,10:0.321008):0.077978,11:0.195095):0.014921,2:0.387970):0.123517,(((8:0.126332,6:0.218929):0.009048,5:0.236986):0.084807,((7:0.285308,3:0.281557):0.044318,4:0.192130):0.014722):0.071374):0.365614):0.393576,((23:0.718371,24:0.525417):0.215758,(21:0.533821,22:0.306250):0.267527):0.192645,1:1.159374);
   tree rep.19500 = (((24:0.657218,23:0.751997):0.169026,(22:0.381189,21:0.368755):0.305398):0.161753,((((4:0.208569,(3:0.255465,7:0.372632):0.034824):0.025096,((8:0.105167,5:0.177359):0.022131,6:0.170197):0.087379):0.126389,(((((12:0.206976,9:0.239723):0.037003,13:0.161576):0.099338,10:0.363635):0.063775,11:0.149504):0.014522,2:0.345156):0.134299):0.344169,(16:0.385971,((20:0.265374,(((15:0.383134,14:0.426345):0.133158,18:0.203899):0.085406,17:0.160999):0.131274):0.051349,19:0.304603):0.067568):0.391461):0.518094,1:1.098437);
   tree rep.19600 = (((24:0.657218,23:0.751997):0.169026,(22:0.381189,21:0.368755):0.305398):0.161753,((((4:0.208569,(3:0.255465,7:0.372632):0.034824):0.023368,((8:0.104227,5:0.177359):0.044585,6:0.153291):0.072506):0.126389,((((9:0.239723,(13:0.161576,12:0.206976):0.031050):0.092439,10:0.353193):0.054746,11:0.134921):0.014522,2:0.345156):0.134299):0.344169,(16:0.385971,((20:0.265374,(((15:0.380798,14:0.426345):0.143905,18:0.207221):0.085406,17:0.160999):0.131274):0.051349,19:0.304603):0.067568):0.391461):0.518094,1:1.098437);
   tree rep.19700 = (((24:0.657218,23:0.751997):0.169026,(22:0.381189,21:0.368755):0.305398):0.161753,((((4:0.208569,(3:0.255465,7:0.274974):0.038206):0.015313,((8:0.104227,5:0.177359):0.044585,6:0.153291):0.072506):0.126389,(11:0.183617,(((9:0.236738,(13:0.161576,12:0.206976):0.031050):0.084419,10:0.350481):0.052812,2:0.416412):0.009015):0.134299):0.344169,(16:0.385971,((20:0.265374,(((15:0.380798,14:0.426345):0.143905,18:0.207221):0.085406,17:0.160999):0.131274):0.051349,19:0.304603):0.067568):0.391461):0.518094,1:1.098437);
   tree rep.19800 = (((24:0.657218,23:0.751997):0.169026,(22:0.381189,21:0.368755):0.305398):0.161753,((((3:0.255465,(4:0.208569,7:0.265324):0.018444):0.055756,((8:0.104227,5:0.177359):0.044585,6:0.153291):0.092833):0.101514,(11:0.183617,(((9:0.236738,(13:0.161576,12:0.206976):0.031050):0.084419,10:0.350481):0.053499,2:0.416412):0.012232):0.142779):0.271547,(16:0.385971,((20:0.205218,19:0.268028):0.045904,(((15:0.380798,14:0.426345):0.143905,18:0.207221):0.085406,17:0.160999):0.131274):0.113515):0.427905):0.540173,1:1.098437);
   tree rep.19900 = (((24:0.657218,23:0.637036):0.122854,(22:0.580600,21:0.368755):0.356641):0.190653,((((3:0.255465,(4:0.208569,7:0.265324):0.018444):0.055756,((8:0.104227,5:0.177359):0.044585,6:0.165777):0.096191):0.091088,((((9:0.258292,(13:0.162537,12:0.206976):0.021404):0.085589,10:0.361667):0.043340,11:0.185276):0.036453,2:0.308819):0.142779):0.271547,(16:0.373433,((20:0.205218,19:0.268028):0.045904,(((15:0.366979,14:0.426345):0.150774,18:0.204905):0.085406,17:0.160999):0.133832):0.103004):0.427905):0.540173,1:1.098437);
   tree rep.20000 = (((16:0.472269,(((18:0.223328,(15:0.402515,14:0.422370):0.119857):0.052510,17:0.218074):0.141823,(20:0.254754,19:0.280176):0.045123):0.102286):0.409584,(((((13:0.134264,(9:0.208577,12:0.222736):0.045519):0.090741,10:0.296378):0.058583,11:0.184165):0.050265,2:0.361173):0.114930,((6:0.196689,(5:0.189559,8:0.126332):0.014631):0.087490,((7:0.240633,3:0.241324):0.021767,4:0.189457):0.068077):0.102724):0.351227):0.430030,(23:0.759854,(24:0.510915,(21:0.411397,22:0.427438):0.283512):0.137689):0.123978,1:1.175160);
   tree rep.20100 = (((16:0.472269,(((18:0.223328,(15:0.402515,14:0.422370):0.119857):0.052510,17:0.218074):0.141823,(20:0.254754,19:0.280176):0.022621):0.112790):0.376246,(((((13:0.134264,(9:0.208577,12:0.222736):0.045519):0.090741,10:0.296378):0.058583,11:0.167036):0.032539,2:0.350849):0.114930,((6:0.196689,(5:0.163505,8:0.126332):0.021110):0.091150,((7:0.240633,3:0.241324):0.024980,4:0.189457):0.063534):0.102724):0.351227):0.430030,(23:0.759854,(24:0.510915,(21:0.411397,22:0.427438):0.283512):0.137689):0.123978,1:1.175160);
   tree rep.20200 = (((16:0.437364,(((18:0.223328,(15:0.402515,14:0.422370):0.119857):0.052510,17:0.218074):0.141823,(20:0.254754,19:0.280176):0.024437):0.085069):0.376246,((((((13:0.116875,12:0.218863):0.016958,9:0.280986):0.090741,10:0.296378):0.058583,11:0.167036):0.032539,2:0.350849):0.114930,((6:0.199509,(5:0.169174,8:0.078057):0.030205):0.072495,((7:0.281905,3:0.261077):0.024187,4:0.194707):0.079320):0.102724):0.351227):0.430030,((23:0.761493,24:0.423708):0.105999,(21:0.411397,22:0.349920):0.336547):0.228345,1:1.122108);
   tree rep.20300 = (((16:0.452547,(((18:0.223328,(15:0.402515,14:0.422370):0.119857):0.052510,17:0.218074):0.141823,(20:0.254754,19:0.317337):0.021483):0.096534):0.402495,((11:0.174139,((((13:0.115592,12:0.218863):0.013651,9:0.264567):0.081322,10:0.326287):0.037286,2:0.353131):0.036763):0.114930,((6:0.138167,(5:0.169174,8:0.111564):0.027694):0.084565,((7:0.281905,3:0.261077):0.024187,4:0.194707):0.079320):0.102724):0.351227):0.431770,((23:0.761493,24:0.423708):0.109758,(21:0.411397,22:0.383219):0.327588):0.228345,1:1.122108);
   tree rep.20400 = (((24:0.552004,23:0.637036):0.214576,(22:0.454216,21:0.370408):0.288479):0.139671,(((((3:0.213495,7:0.265324):0.033637,4:0.224749):0.053233,((8:0.104227,5:0.203309):0.036459,6:0.180612):0.077346):0.086626,(11:0.163437,((((12:0.136554,9:0.260195):0.052720,13:0.136102):0.056499,10:0.368845):0.100546,2:0.324391):0.022992):0.147481):0.339942,(16:0.420901,((20:0.205218,19:0.268028):0.039020,(((15:0.436283,14:0.390437):0.118013,18:0.282861):0.036976,17:0.197135):0.117158):0.042044):0.431048):0.566242,1:1.098437);
   tree rep.20500 = (((24:0.552004,23:0.637036):0.214576,(22:0.454216,21:0.370408):0.288479):0.139671,(((((3:0.213495,7:0.315993):0.027478,4:0.192074):0.053233,((8:0.104227,5:0.139708):0.036770,6:0.208063):0.077346):0.086626,(11:0.163437,((((12:0.136554,9:0.260195):0.055895,13:0.136102):0.131054,10:0.368845):0.025899,2:0.324391):0.023999):0.147481):0.339942,(16:0.420901,((20:0.205218,19:0.268028):0.039020,(((15:0.436283,14:0.390437):0.118013,18:0.282861):0.036976,17:0.197135):0.117158):0.042044):0.431048):0.566242,1:1.098437);
   tree rep.20600 = (((24:0.552004,23:0.736070):0.133128,(22:0.454216,21:0.370408):0.288479):0.161364,(((((3:0.213495,7:0.315993):0.028904,4:0.192074):0.048288,((8:0.104227,5:0.152645):0.021080,6:0.208063):0.069442):0.098830,(11:0.163437,((((12:0.139978,9:0.260195):0.046931,13:0.120796):0.131054,10:0.368845):0.025899,2:0.324391):0.023999):0.147481):0.319039,(16:0.420901,((20:0.205218,19:0.268028):0.039020,(((15:0.436283,14:0.390437):0.118013,18:0.282861):0.036976,17:0.206839):0.099648):0.067392):0.431048):0.395350,1:1.098437);
   tree rep.20700 = (((24:0.552004,23:0.736070):0.174146,(22:0.454216,21:0.370408):0.288479):0.196020,(((((3:0.213495,7:0.315993):0.028904,4:0.192074):0.041414,((8:0.113684,5:0.154766):0.015490,6:0.223312):0.092643):0.098830,(11:0.177817,((((12:0.139978,9:0.265355):0.050850,13:0.120796):0.058982,10:0.430564):0.025899,2:0.338040):0.022404):0.147481):0.319039,(16:0.373360,((20:0.205218,19:0.268028):0.039020,(((15:0.436283,14:0.390437):0.118013,18:0.282861):0.036976,17:0.206839):0.108588):0.158738):0.431048):0.302746,1:1.098437);
   tree rep.20800 = ((24:0.424006,((22:0.428889,21:0.494272):0.344820,23:0.921356):0.075761):0.258127,((16:0.473013,(19:0.297240,(20:0.219760,(17:0.225937,(18:0.202732,(14:0.404414,15:0.299419):0.157248):0.120975):0.184898):0.015785):0.059752):0.365850,(((11:0.217189,(((12:0.197920,9:0.297157):0.028808,13:0.135320):0.069973,10:0.422431):0.058711):0.030612,2:0.335768):0.107229,((6:0.141886,(8:0.085339,5:0.210848):0.039368):0.067049,(4:0.235370,(7:0.257993,3:0.280902):0.058036):0.080612):0.091794):0.239742):0.570972,1:0.932677);
   tree rep.20900 = (((24:0.552004,23:0.736070):0.174146,(22:0.454216,21:0.382075):0.209824):0.329395,(((((3:0.213495,7:0.287052):0.019222,4:0.217529):0.040903,(5:0.184660,(8:0.113684,6:0.184694):0.050282):0.086070):0.070897,(11:0.177817,((((12:0.139978,9:0.265355):0.052647,13:0.142549):0.061136,10:0.426313):0.050429,2:0.319077):0.017998):0.168783):0.311206,(16:0.373360,((20:0.205218,19:0.268028):0.039020,(((15:0.314104,14:0.390437):0.164097,18:0.232231):0.031372,17:0.206839):0.117342):0.158738):0.477223):0.338802,1:1.362352);
   tree rep.21000 = (((16:0.434828,(20:0.178927,(19:0.340655,((18:0.213650,(15:0.402515,14:0.399002):0.184292):0.063899,17:0.187462):0.108261):0.059736):0.084067):0.402441,(((((12:0.175045,(9:0.328319,13:0.183701):0.006311):0.094764,10:0.363662):0.069243,11:0.202832):0.046017,2:0.325930):0.116901,((6:0.176340,(5:0.180859,8:0.109389):0.032450):0.060416,((7:0.284243,3:0.236437):0.014699,4:0.214826):0.051781):0.079775):0.383222):0.508486,(23:0.857505,((21:0.523587,22:0.412001):0.279729,24:0.487689):0.040797):0.176652,1:0.880915);
   tree rep.21100 = (((16:0.428804,(20:0.263468,(19:0.340655,((18:0.213650,(15:0.402515,14:0.399002):0.184292):0.063899,17:0.187462):0.108261):0.062878):0.075155):0.402441,(((((12:0.187119,(9:0.328319,13:0.183701):0.006311):0.061624,10:0.366653):0.067864,11:0.198306):0.038260,2:0.316083):0.153637,((6:0.172928,(5:0.186862,8:0.109389):0.026471):0.038669,((7:0.284243,3:0.236437):0.014699,4:0.214826):0.051781):0.093599):0.383222):0.508486,(((21:0.410108,22:0.412001):0.374662,23:0.857505):0.062108,24:0.487689):0.176652,1:0.880915);
   tree rep.21200 = (((((6:0.214055,(5:0.247851,8:0.093586):0.042194):0.051959,(7:0.268075,(4:0.141821,3:0.281636):0.032335):0.024922):0.157115,(2:0.298668,((10:0.419498,((9:0.250760,12:0.155756):0.024023,13:0.169272):0.083758):0.051725,11:0.174840):0.072400):0.139687):0.268924,(((((15:0.378695,14:0.475338):0.170804,18:0.281547):0.000829,17:0.168135):0.122578,(20:0.267336,19:0.311973):0.035561):0.161388,16:0.311538):0.382932):0.416429,((23:0.797395,24:0.558117):0.066431,(21:0.465079,22:0.473776):0.264948):0.212163,1:1.147874);
   tree rep.21300 = (((22:0.384113,21:0.447103):0.207449,(23:0.760284,24:0.537249):0.132982):0.199493,(((((3:0.272461,7:0.336466):0.011540,4:0.251440):0.066197,(6:0.191261,(5:0.205999,8:0.128263):0.052380):0.069421):0.111120,(11:0.153694,(2:0.319077,((9:0.225740,(13:0.167388,12:0.157869):0.030940):0.100635,10:0.356941):0.065329):0.046726):0.094274):0.267638,(16:0.402452,(20:0.213859,((((15:0.363187,14:0.380174):0.145398,18:0.217450):0.032089,17:0.206839):0.112619,19:0.263535):0.021522):0.163711):0.477223):0.474754,1:1.102986);
   tree rep.21400 = (((22:0.483116,21:0.420708):0.256452,(23:0.875520,24:0.537249):0.145509):0.154746,(((((3:0.266016,7:0.336466):0.011142,4:0.191763):0.066197,(6:0.191261,(5:0.205999,8:0.127831):0.036946):0.075270):0.111120,(2:0.328663,(11:0.153694,((9:0.254939,(13:0.167388,12:0.224098):0.050561):0.082241,10:0.356941):0.035288):0.035954):0.134574):0.267638,(16:0.402452,(20:0.213859,((((15:0.363187,14:0.380174):0.145398,18:0.223505):0.062489,17:0.195775):0.107807,19:0.263535):0.021522):0.143932):0.473536):0.457372,1:1.102986);
   tree rep.21500 = ((23:0.793411,24:0.548556):0.015313,(((16:0.428804,(20:0.263468,(19:0.258820,((18:0.229496,(15:0.385934,14:0.452656):0.134626):0.045590,17:0.187462):0.080918):0.033145):0.111027):0.378243,(((((12:0.187119,(9:0.328319,13:0.163212):0.005293):0.053523,10:0.384665):0.067864,11:0.198306):0.038260,2:0.316083):0.141422,(((8:0.109389,6:0.206429):0.025279,5:0.163431):0.040343,((7:0.235033,3:0.236017):0.041708,4:0.167768):0.050689):0.092881):0.385332):0.569832,(21:0.527914,22:0.320830):0.287849):0.149956,1:1.060416);
   tree rep.21600 = (((22:0.406586,21:0.420708):0.405692,(23:0.875520,24:0.417193):0.148966):0.130236,(((((3:0.243169,7:0.249881):0.034794,4:0.173790):0.059379,(6:0.135667,(5:0.205999,8:0.127831):0.036946):0.034777):0.170883,(((((12:0.224098,9:0.254939):0.049148,13:0.167388):0.078909,10:0.428145):0.034836,2:0.328663):0.053700,11:0.194572):0.106579):0.267638,(16:0.402452,((((15:0.363187,14:0.380174):0.145398,18:0.244973):0.054288,17:0.198934):0.095684,(20:0.266113,19:0.263535):0.010497):0.143932):0.473536):0.457372,1:1.124107);
   tree rep.21700 = ((23:0.793411,24:0.548556):0.015313,(((16:0.428804,((19:0.276422,20:0.263468):0.015844,((18:0.204053,(15:0.385934,14:0.452656):0.134626):0.048045,17:0.146002):0.158833):0.083378):0.378243,(((2:0.323906,(((12:0.234927,9:0.239928):0.053773,13:0.193565):0.059481,10:0.390776):0.031045):0.059261,11:0.166282):0.147162,(((8:0.109389,6:0.206429):0.025279,5:0.163431):0.040343,((7:0.235033,3:0.227490):0.034041,4:0.167768):0.055017):0.104012):0.329886):0.569832,(21:0.527914,22:0.320830):0.287849):0.149956,1:1.060416);
   tree rep.21800 = (((22:0.406586,21:0.420708):0.405692,(23:0.749249,24:0.417193):0.198905):0.104988,(((((3:0.243169,7:0.199016):0.046186,4:0.210776):0.073486,(6:0.183725,(5:0.205999,8:0.110409):0.053184):0.034777):0.116149,((10:0.319192,(((12:0.165500,9:0.232934):0.038949,13:0.163331):0.071188,2:0.328663):0.039089):0.053700,11:0.194572):0.137037):0.381003,(16:0.402452,((((15:0.404798,14:0.432343):0.102356,18:0.259026):0.026826,17:0.246348):0.099275,(20:0.266113,19:0.263535):0.010497):0.145035):0.473536):0.414652,1:1.124107);
   tree rep.21900 = (((22:0.406586,21:0.420708):0.405692,(23:0.749249,24:0.417193):0.198905):0.104988,(((((3:0.243169,7:0.199016):0.046186,4:0.210776):0.073486,(6:0.183725,(5:0.205999,8:0.110409):0.053184):0.034777):0.116149,((10:0.352809,(((12:0.165500,9:0.229337):0.032124,13:0.166645):0.102552,2:0.328663):0.053662):0.053700,11:0.194572):0.137037):0.381003,(16:0.402452,((((15:0.404798,14:0.432343):0.102356,18:0.259026):0.026826,17:0.231069):0.102903,(20:0.266113,19:0.263535):0.010497):0.095086):0.300698):0.513440,1:1.004324);
   tree rep.22000 = (((23:0.780613,24:0.548556):0.019176,(21:0.372333,22:0.450244):0.378556):0.217495,((16:0.428804,((19:0.276422,20:0.263468):0.031772,(18:0.238756,((15:0.411646,14:0.394385):0.095016,17:0.266928):0.024282):0.156143):0.083378):0.378243,(((2:0.323800,(((12:0.166972,9:0.239928):0.051246,13:0.123153):0.064319,10:0.374045):0.018355):0.053726,11:0.144541):0.135683,(((8:0.109389,6:0.206429):0.025279,5:0.192270):0.104962,((7:0.225191,3:0.227490):0.024623,4:0.188339):0.068347):0.098318):0.354047):0.516750,1:1.060416);
   tree rep.22100 = ((23:0.780613,(24:0.548556,(21:0.356395,22:0.450244):0.319930):0.013488):0.217495,((16:0.428804,((19:0.276422,20:0.263468):0.031772,(((15:0.411646,14:0.473117):0.131521,18:0.238756):0.010679,17:0.270322):0.152442):0.083378):0.378243,(((2:0.344720,(((12:0.166972,9:0.242845):0.040350,13:0.123153):0.076619,10:0.391267):0.012403):0.039266,11:0.183480):0.135683,(((8:0.088459,6:0.206429):0.017251,5:0.192270):0.098896,((7:0.225191,3:0.217842):0.047151,4:0.197961):0.068347):0.098318):0.354047):0.516750,1:1.060416);
   tree rep.22200 = (((22:0.406586,21:0.396122):0.360011,(23:0.830232,24:0.449511):0.104567):0.157468,(((((3:0.243169,7:0.186554):0.037241,4:0.210776):0.042537,(6:0.174381,(5:0.189716,8:0.110409):0.043102):0.066894):0.087513,((((9:0.229337,(13:0.150729,12:0.174895):0.029453):0.074107,10:0.351403):0.078322,2:0.328663):0.001693,11:0.236218):0.130539):0.431030,(16:0.421996,(((15:0.404798,14:0.330650):0.148198,(18:0.259026,17:0.197051):0.032848):0.127018,(20:0.266113,19:0.263535):0.071538):0.058489):0.313636):0.513413,1:1.081551);
   tree rep.22300 = (((22:0.406586,21:0.396122):0.360011,(23:0.830232,24:0.449511):0.104567):0.157468,(((((3:0.243169,7:0.186554):0.037241,4:0.210776):0.042537,(6:0.209757,(5:0.189716,8:0.130823):0.061539):0.066894):0.087513,((((9:0.229337,(13:0.150729,12:0.174895):0.029453):0.074107,10:0.388638):0.060108,2:0.328663):0.001719,11:0.236218):0.130539):0.431030,(16:0.421996,(((15:0.404798,14:0.330650):0.148198,(18:0.259026,17:0.197051):0.032848):0.127018,(20:0.302890,19:0.263535):0.011836):0.054518):0.313636):0.513413,1:1.081551);
   tree rep.22400 = (((22:0.406586,21:0.396122):0.360011,(23:0.830232,24:0.449511):0.104567):0.157468,(((((3:0.188945,7:0.202436):0.026416,4:0.159354):0.058138,(6:0.163369,(5:0.189716,8:0.130823):0.061539):0.079543):0.087112,((((9:0.226583,(13:0.150729,12:0.174895):0.029453):0.057201,10:0.388638):0.075402,2:0.347517):0.002456,11:0.236338):0.130539):0.420592,(16:0.421996,(((15:0.404798,14:0.330650):0.148198,(18:0.259026,17:0.262068):0.041366):0.159661,(20:0.302890,19:0.263535):0.011836):0.054518):0.307080):0.513413,1:1.081551);
   tree rep.22500 = (((23:0.680116,24:0.615384):0.055895,(21:0.356395,22:0.487953):0.354885):0.153441,((16:0.428804,((19:0.276422,20:0.256753):0.036800,(((15:0.418815,14:0.402577):0.121962,18:0.184909):0.009838,17:0.253199):0.109375):0.086095):0.452454,((2:0.314428,(11:0.201471,(((12:0.166972,9:0.216663):0.052198,13:0.152653):0.063346,10:0.343050):0.053139):0.008125):0.121954,((6:0.199752,(5:0.157513,8:0.115831):0.038471):0.079876,((7:0.225191,3:0.189245):0.023085,4:0.199559):0.072668):0.087006):0.240534):0.516750,1:1.066386);
   tree rep.22600 = (((23:0.654749,24:0.615384):0.078956,(21:0.356395,22:0.487953):0.464303):0.083596,((16:0.428804,((19:0.276422,20:0.256753):0.036800,(((15:0.418815,14:0.402577):0.142689,18:0.184909):0.012259,17:0.271941):0.104841):0.085830):0.452454,((2:0.282755,(11:0.201471,((9:0.216663,(13:0.154734,12:0.166972):0.066776):0.099764,10:0.283332):0.033512):0.011042):0.121954,((6:0.199752,(5:0.157513,8:0.115831):0.038471):0.060328,((7:0.225191,3:0.218204):0.020601,4:0.183135):0.052252):0.087006):0.240534):0.496161,1:1.066386);
   tree rep.22700 = ((23:0.654749,(24:0.525526,(21:0.544279,22:0.505391):0.331646):0.111055):0.197434,((16:0.428804,((19:0.276422,20:0.256753):0.036800,(18:0.280210,((15:0.264373,14:0.406852):0.140784,17:0.271941):0.023770):0.104841):0.085830):0.459586,((2:0.282755,(11:0.201471,((9:0.188971,(13:0.160860,12:0.166972):0.080135):0.087839,10:0.358763):0.033512):0.011042):0.121954,((6:0.199752,(5:0.157513,8:0.115831):0.038471):0.077564,((7:0.225191,3:0.218204):0.020601,4:0.201782):0.039999):0.087006):0.240534):0.432271,1:1.066386);
   tree rep.22800 = (((22:0.397858,21:0.493115):0.390332,(24:0.395091,23:0.753275):0.159396):0.097237,((16:0.406234,((19:0.293468,((18:0.262409,17:0.233132):0.057203,(14:0.416793,15:0.332866):0.113025):0.081705):0.012985,20:0.287093):0.093845):0.414201,((11:0.201269,((10:0.338497,(9:0.262231,(13:0.143025,12:0.192717):0.046181):0.094059):0.035407,2:0.370873):0.062993):0.081755,(((8:0.115385,6:0.172624):0.043188,5:0.155658):0.065150,(4:0.204765,(7:0.251774,3:0.233974):0.058764):0.041401):0.136198):0.285086):0.378748,1:1.198586);
   tree rep.22900 = (((21:0.315939,22:0.505391):0.289925,(23:0.811911,24:0.601991):0.063156):0.236977,((16:0.428804,((19:0.276422,20:0.256753):0.036800,(((15:0.264373,14:0.459917):0.140378,18:0.280210):0.005394,17:0.257295):0.116315):0.085830):0.459586,((2:0.282755,(11:0.201471,((9:0.276110,(13:0.160860,12:0.228983):0.069172):0.087839,10:0.358763):0.033512):0.011042):0.121954,((6:0.205607,(5:0.166798,8:0.115831):0.045187):0.077564,((7:0.225191,3:0.218204):0.020601,4:0.201782):0.039999):0.087006):0.240534):0.432271,1:1.099327);
   tree rep.23000 = ((24:0.439065,23:0.753275):0.100658,((22:0.368340,21:0.389384):0.343794,((16:0.406234,((19:0.309638,((18:0.223558,(14:0.356412,15:0.419390):0.115849):0.056342,17:0.233132):0.081705):0.012591,20:0.190674):0.093845):0.420876,((11:0.201269,(10:0.327486,(2:0.326421,((12:0.192717,9:0.267583):0.038314,13:0.140773):0.080124):0.033443):0.062993):0.079207,(((8:0.115385,6:0.172624):0.038721,5:0.155658):0.066442,(4:0.204765,(7:0.251774,3:0.241885):0.037336):0.057710):0.088351):0.285086):0.451033):0.075184,1:1.198586);
   tree rep.23100 = (((24:0.452696,23:0.753275):0.072329,(22:0.368340,21:0.389384):0.343794):0.062648,((16:0.406234,((19:0.309638,((18:0.223558,(14:0.356412,15:0.419390):0.115849):0.046904,17:0.233132):0.091046):0.012582,20:0.190674):0.093845):0.420876,((((10:0.336198,((12:0.192717,9:0.263058):0.038987,13:0.152955):0.103022):0.040177,11:0.228617):0.031148,2:0.326421):0.079207,((6:0.221969,(8:0.121628,5:0.187220):0.018067):0.066442,(4:0.204765,(7:0.251774,3:0.241885):0.037336):0.057710):0.088351):0.285086):0.451033,1:1.198586);
   tree rep.23200 = (((21:0.315939,22:0.505391):0.289925,(23:0.811911,24:0.601991):0.063156):0.236977,((16:0.428804,((19:0.282631,20:0.256753):0.063409,((15:0.264373,14:0.459917):0.191919,(18:0.280210,17:0.242130):0.005404):0.100121):0.113386):0.374508,((2:0.288907,(11:0.164119,((9:0.231974,(13:0.168803,12:0.228983):0.052997):0.055375,10:0.331838):0.068126):0.008077):0.121954,((6:0.193685,(5:0.176689,8:0.136656):0.040387):0.055075,((7:0.322236,3:0.218204):0.018835,4:0.209664):0.044889):0.087006):0.334689):0.432271,1:1.099327);
   tree rep.23300 = (((24:0.452696,23:0.753275):0.088228,(22:0.444292,21:0.389384):0.306092):0.198828,((16:0.406234,((19:0.397375,((18:0.223558,(14:0.356412,15:0.330149):0.136494):0.053610,17:0.207085):0.122793):0.023737,20:0.195998):0.140292):0.382242,((((10:0.336198,((12:0.192717,9:0.253850):0.029930,13:0.152955):0.103732):0.042763,11:0.145311):0.049506,2:0.326421):0.084287,((6:0.221969,(8:0.121628,5:0.187220):0.022861):0.089050,(4:0.245852,(7:0.176572,3:0.234398):0.032538):0.048742):0.092459):0.390787):0.438027,1:1.212695);
   tree rep.23400 = (((24:0.452696,23:0.697916):0.164902,(22:0.444292,21:0.389384):0.448246):0.167369,((16:0.389687,(19:0.397375,(((18:0.223558,(14:0.356412,15:0.333883):0.134849):0.040529,17:0.207085):0.088427,20:0.212207):0.030028):0.090166):0.382242,((((10:0.398070,((12:0.192717,9:0.253850):0.029930,13:0.152955):0.103732):0.061865,11:0.186450):0.049506,2:0.326995):0.085332,((6:0.221969,(8:0.121628,5:0.187220):0.022861):0.089050,(4:0.245852,(7:0.176572,3:0.234398):0.032538):0.048742):0.092459):0.390577):0.438027,1:1.037946);
   tree rep.23500 = (((24:0.452696,23:0.697916):0.164902,(22:0.444292,21:0.389384):0.448246):0.167369,((16:0.389687,(19:0.366255,(((18:0.223558,(14:0.356412,15:0.333883):0.134849):0.040529,17:0.207085):0.088427,20:0.208760):0.054206):0.090166):0.382242,((((10:0.398070,((12:0.192717,9:0.253850):0.029930,13:0.152955):0.103732):0.078568,11:0.186450):0.037600,2:0.299769):0.130816,((6:0.221969,(8:0.121628,5:0.187220):0.022861):0.089050,(4:0.230530,(7:0.192546,3:0.234398):0.071471):0.024417):0.110518):0.308837):0.438027,1:1.037946);
   tree rep.23600 = (((24:0.452696,23:0.697916):0.164902,(22:0.444292,21:0.389384):0.448246):0.167369,((16:0.389687,(((18:0.223558,(14:0.356412,15:0.333883):0.134849):0.048825,17:0.207085):0.074193,(19:0.262087,20:0.208760):0.077633):0.075234):0.430315,((((10:0.337350,((12:0.192717,9:0.253850):0.029930,13:0.152955):0.103732):0.064728,11:0.186450):0.023505,2:0.299769):0.130816,((6:0.221969,(8:0.128955,5:0.150713):0.015909):0.067767,(4:0.230530,(7:0.192546,3:0.234398):0.071471):0.024417):0.110518):0.308837):0.438027,1:1.037946);
   tree rep.23700 = (((24:0.452696,23:0.697916):0.111613,(22:0.352907,21:0.389384):0.351554):0.167369,((16:0.389687,(((18:0.256259,(14:0.353830,15:0.333883):0.136555):0.044978,17:0.207085):0.077526,(19:0.283180,20:0.208760):0.016463):0.075234):0.430315,((((10:0.337350,((12:0.192717,9:0.266132):0.025138,13:0.152955):0.077136):0.064728,11:0.186450):0.023505,2:0.299769):0.130816,((6:0.221969,(8:0.128955,5:0.150713):0.019177):0.088804,(4:0.162044,(7:0.276299,3:0.234398):0.084347):0.040632):0.110518):0.308837):0.438027,1:1.037946);
   tree rep.23800 = (((24:0.450866,23:0.697916):0.168105,(22:0.352907,21:0.389384):0.351554):0.183582,((16:0.389687,(((18:0.249017,(14:0.353830,15:0.345822):0.164553):0.042299,17:0.207085):0.080658,(19:0.283180,20:0.208760):0.007733):0.075234):0.430315,((((10:0.337350,((12:0.192717,9:0.266132):0.025138,13:0.144771):0.058375):0.059140,11:0.186450):0.023505,2:0.299769):0.130816,((6:0.221969,(8:0.128955,5:0.150713):0.019177):0.088804,(4:0.162044,(7:0.276299,3:0.253384):0.044014):0.040807):0.096783):0.308837):0.438027,1:1.037946);
   tree rep.23900 = (((24:0.450866,23:0.697916):0.168105,(22:0.352907,21:0.389384):0.351554):0.183582,((16:0.426632,(((18:0.249017,(14:0.353830,15:0.345822):0.164553):0.038020,17:0.207085):0.079662,(19:0.283180,20:0.208760):0.009605):0.094655):0.430315,((((10:0.390414,((12:0.192717,9:0.266132):0.025138,13:0.168890):0.055035):0.059140,11:0.186450):0.023505,2:0.299769):0.130816,((6:0.221969,(8:0.128955,5:0.150713):0.019177):0.088804,(4:0.244404,(7:0.213893,3:0.253384):0.031628):0.040807):0.096783):0.308837):0.438027,1:1.037946);
   tree rep.24000 = (((24:0.450866,23:0.697916):0.235326,(22:0.429551,21:0.389384):0.339680):0.183582,((16:0.426632,(((18:0.249017,(14:0.353830,15:0.345822):0.164553):0.038020,17:0.207085):0.125055,(19:0.283180,20:0.169266):0.052509):0.091711):0.305370,((((10:0.390414,((12:0.192717,9:0.266132):0.025138,13:0.168890):0.055035):0.059140,11:0.186450):0.023505,2:0.299769):0.130816,(((6:0.221969,8:0.128955):0.024828,5:0.150713):0.092948,(4:0.202370,(7:0.235056,3:0.253384):0.023273):0.045833):0.108574):0.308837):0.438027,1:1.037946);
   tree rep.24100 = (((24:0.450866,23:0.697916):0.229493,(22:0.402270,21:0.389384):0.347894):0.183582,((16:0.426632,(((18:0.249017,(14:0.353830,15:0.375537):0.102946):0.035644,17:0.207085):0.138854,(19:0.314640,20:0.169266):0.034877):0.091711):0.416704,((((10:0.360860,(9:0.266132,(13:0.168890,12:0.192717):0.025883):0.065729):0.059140,11:0.186450):0.023505,2:0.299769):0.130816,(((6:0.221969,8:0.128955):0.024828,5:0.215986):0.078382,(4:0.202370,(7:0.217041,3:0.253384):0.032132):0.056200):0.108574):0.308837):0.321846,1:1.031178);
   tree rep.24200 = (((24:0.450866,23:0.697916):0.229493,(22:0.402270,21:0.389384):0.347894):0.195228,((16:0.426632,(((18:0.209466,(14:0.353830,15:0.375537):0.102946):0.062909,17:0.254636):0.114121,(19:0.324545,20:0.169266):0.036517):0.096909):0.416704,((((10:0.360860,(9:0.266132,(13:0.168890,12:0.192717):0.025883):0.065729):0.059140,11:0.177934):0.028879,2:0.299769):0.118393,(((6:0.221969,8:0.128955):0.024828,5:0.215986):0.078382,(4:0.202370,(7:0.217041,3:0.253384):0.032132):0.056200):0.108574):0.224985):0.445709,1:1.031178);
   tree rep.24300 = (((24:0.450866,23:0.697916):0.229493,(22:0.402270,21:0.389384):0.347894):0.195228,((16:0.426632,(((18:0.209466,(14:0.353830,15:0.375537):0.102946):0.062909,17:0.254636):0.114121,(19:0.324545,20:0.169266):0.036517):0.096909):0.416704,((((10:0.360860,(9:0.266132,(13:0.168890,12:0.192717):0.025883):0.065729):0.059140,11:0.177934):0.028879,2:0.299769):0.115424,(((6:0.221969,8:0.104493):0.031222,5:0.215986):0.061870,(4:0.202370,(7:0.217041,3:0.253384):0.032132):0.056200):0.108574):0.419015):0.234859,1:1.031178);
   tree rep.24400 = (((23:0.727237,24:0.481891):0.144586,(21:0.463414,22:0.422974):0.230713):0.137448,((((4:0.217437,(3:0.215618,7:0.207670):0.010312):0.073251,((8:0.102108,5:0.197938):0.022323,6:0.201351):0.064067):0.118486,(11:0.158341,(2:0.341371,(10:0.339669,((9:0.228548,12:0.192202):0.023326,13:0.132123):0.063545):0.041304):0.046809):0.072069):0.251675,(((16:0.527505,20:0.227532):0.011007,19:0.275025):0.099276,((18:0.274932,(15:0.379218,14:0.400955):0.143913):0.026703,17:0.216484):0.062148):0.559103):0.536403,1:1.000065);
   tree rep.24500 = ((23:0.732740,(24:0.444210,(21:0.432567,22:0.487855):0.406838):0.086923):0.330421,((16:0.354868,(20:0.178289,(19:0.318743,(((15:0.349994,14:0.368304):0.094991,18:0.282565):0.071944,17:0.211610):0.105509):0.026287):0.090106):0.389325,((2:0.295104,(11:0.188392,(((12:0.190463,9:0.221869):0.048081,13:0.153742):0.071380,10:0.333666):0.032165):0.044858):0.133742,((6:0.157308,(5:0.211642,8:0.095326):0.061374):0.069963,((7:0.271705,3:0.190782):0.095700,4:0.200256):0.040318):0.061094):0.283589):0.435471,1:0.964238);
   tree rep.24600 = (((24:0.450866,23:0.697916):0.151758,(22:0.351382,21:0.434299):0.380946):0.195228,((16:0.426632,(((18:0.291727,(14:0.353830,15:0.375537):0.102946):0.050724,17:0.175590):0.121927,(19:0.324545,20:0.176909):0.035513):0.085525):0.342855,((((10:0.305842,(9:0.260097,(13:0.128655,12:0.192717):0.050483):0.065729):0.080992,11:0.177934):0.042705,2:0.299769):0.096695,((6:0.169744,(5:0.200792,8:0.140304):0.042230):0.074141,(4:0.201398,(7:0.217041,3:0.253384):0.028004):0.057328):0.130554):0.412145):0.221035,1:1.031178);
   tree rep.24700 = (((24:0.450866,23:0.697916):0.151758,(22:0.351382,21:0.434299):0.380946):0.195228,((16:0.426632,(((18:0.248515,(14:0.353830,15:0.375537):0.102946):0.037471,17:0.261493):0.121927,(19:0.324545,20:0.213077):0.012823):0.090951):0.342855,((((10:0.305842,(9:0.260097,(13:0.128655,12:0.192717):0.050483):0.065729):0.080992,11:0.177934):0.042705,2:0.299769):0.141497,((6:0.169744,(5:0.200792,8:0.140304):0.042230):0.074141,(4:0.201398,(7:0.217041,3:0.253384):0.028004):0.054349):0.073945):0.451536):0.218938,1:1.152956);
   tree rep.24800 = ((((4:0.201707,((3:0.302772,7:0.282830):0.052373,((5:0.179546,8:0.141103):0.014414,6:0.187200):0.086873):0.024466):0.122242,(2:0.269454,(11:0.203127,(((12:0.189512,13:0.145405):0.054964,9:0.257878):0.091402,10:0.411452):0.049478):0.040071):0.086370):0.325670,((16:0.522729,20:0.201299):0.035497,(((18:0.193294,(15:0.367714,14:0.493707):0.074265):0.030596,17:0.218758):0.188783,19:0.290239):0.036942):0.425618):0.404616,(23:0.858355,((22:0.469144,21:0.418322):0.475192,24:0.512712):0.044890):0.159308,1:0.956338);
   tree rep.24900 = (((23:0.744874,24:0.605483):0.129214,(21:0.463414,22:0.418677):0.252866):0.136936,((((4:0.224220,(3:0.183268,7:0.320782):0.022962):0.026925,((8:0.102108,5:0.197938):0.020480,6:0.215507):0.039001):0.072016,(11:0.158341,(2:0.379064,(10:0.348582,((9:0.298124,12:0.227559):0.031468,13:0.167529):0.101457):0.079799):0.014411):0.199161):0.318659,(((16:0.495211,20:0.227532):0.021064,((18:0.274932,(15:0.334700,14:0.422400):0.110843):0.068382,17:0.213240):0.109992):0.069838,19:0.275025):0.513522):0.327053,1:1.026185);
   tree rep.25000 = (((16:0.389054,(((18:0.224779,(14:0.353830,15:0.381153):0.150141):0.041200,17:0.242191):0.143213,(19:0.307487,20:0.258201):0.034675):0.101855):0.512086,((11:0.177934,((10:0.419939,(9:0.260097,(13:0.128655,12:0.192717):0.045611):0.060887):0.055623,2:0.299769):0.034114):0.141100,((6:0.153922,(5:0.145536,8:0.113356):0.018605):0.078292,(4:0.179918,(7:0.217041,3:0.253384):0.037437):0.042989):0.070657):0.280074):0.389334,(24:0.408780,(23:0.731742,(22:0.351382,21:0.433439):0.357291):0.108549):0.167266,1:1.152956);
   tree rep.25100 = (((16:0.389054,(((18:0.192576,(14:0.353830,15:0.376054):0.132342):0.053110,17:0.196530):0.138093,(19:0.307487,20:0.258201):0.025926):0.101855):0.512086,((11:0.173199,((10:0.419939,(9:0.260097,(13:0.128655,12:0.192717):0.045611):0.061361):0.046842,2:0.292640):0.041823):0.141100,((6:0.213883,(5:0.175896,8:0.113356):0.013142):0.054347,(4:0.179918,(7:0.217041,3:0.253384):0.037437):0.042989):0.092527):0.311853):0.418667,(((22:0.351382,21:0.433439):0.357291,24:0.408780):0.128912,23:0.731742):0.171685,1:1.005417);
   tree rep.25200 = (((16:0.412167,(((18:0.192576,(14:0.353830,15:0.376054):0.132342):0.053110,17:0.196530):0.138093,(19:0.307487,20:0.258201):0.025926):0.101855):0.433130,((11:0.173199,((10:0.382037,(9:0.260097,(13:0.136554,12:0.192717):0.027293):0.086247):0.036369,2:0.280336):0.041823):0.141100,((6:0.213883,(5:0.175896,8:0.113356):0.013142):0.054347,(4:0.229063,(7:0.254704,3:0.253384):0.046589):0.053108):0.083557):0.405848):0.385228,((23:0.731742,24:0.492807):0.119193,(22:0.351382,21:0.473690):0.331665):0.169668,1:0.978620);
   tree rep.25300 = (((16:0.412167,(((18:0.230804,(14:0.374062,15:0.376054):0.087943):0.053110,17:0.196530):0.138093,(19:0.289856,20:0.258201):0.010680):0.109775):0.433130,((11:0.187131,((10:0.382037,(9:0.312442,(13:0.149226,12:0.192717):0.019553):0.060911):0.036369,2:0.280336):0.041823):0.126898,((6:0.194201,(5:0.175896,8:0.125739):0.009439):0.054347,(4:0.229063,(7:0.254704,3:0.253384):0.046589):0.053108):0.083557):0.419726):0.385228,((23:0.731742,24:0.373958):0.087538,(22:0.351382,21:0.473690):0.331665):0.194426,1:0.978620);
   tree rep.25400 = (((16:0.412167,(((18:0.230804,(14:0.374062,15:0.380301):0.116492):0.050431,17:0.196530):0.138093,(19:0.289856,20:0.258201):0.010680):0.109775):0.433130,((11:0.187131,((10:0.331239,(9:0.238399,(13:0.149226,12:0.167405):0.028635):0.059208):0.074582,2:0.317972):0.021294):0.126898,((6:0.194201,(5:0.175896,8:0.125739):0.009439):0.054347,(4:0.232946,(7:0.263152,3:0.253384):0.051848):0.053108):0.083557):0.419726):0.385228,((23:0.731742,24:0.361980):0.171463,(22:0.351382,21:0.473690):0.331665):0.101470,1:0.978620);
   tree rep.25500 = (((16:0.412167,(((18:0.230804,(14:0.374062,15:0.380301):0.116492):0.050431,17:0.196530):0.138093,(19:0.289856,20:0.258201):0.010680):0.109775):0.346154,((11:0.188884,((10:0.331239,(9:0.238399,(13:0.149226,12:0.167405):0.028635):0.060554):0.044575,2:0.317972):0.054399):0.126898,((5:0.168725,(6:0.171458,8:0.127431):0.010115):0.080216,(4:0.239493,(7:0.263152,3:0.253384):0.036484):0.040823):0.091039):0.419726):0.549260,((23:0.731742,24:0.361980):0.103028,(22:0.447701,21:0.473690):0.472410):0.172721,1:0.956774);
   tree rep.25600 = (((16:0.412167,(((18:0.230804,(14:0.374062,15:0.380301):0.116492):0.050431,17:0.196530):0.138093,(19:0.289856,20:0.258201):0.010680):0.109775):0.346154,((11:0.188884,((10:0.331239,(9:0.251175,(13:0.149226,12:0.167405):0.028635):0.086968):0.041127,2:0.317972):0.054399):0.126898,((5:0.168725,(6:0.171458,8:0.127431):0.010115):0.080216,(4:0.239493,(7:0.263152,3:0.253384):0.036484):0.040823):0.091039):0.460884):0.457696,((23:0.731742,24:0.356883):0.160909,(22:0.447701,21:0.450691):0.534031):0.257612,1:0.956774);
   tree rep.25700 = (((16:0.412167,(((18:0.230804,(14:0.374062,15:0.380301):0.116492):0.050431,17:0.227182):0.115735,(19:0.289856,20:0.258201):0.010944):0.109775):0.496164,((11:0.188884,((10:0.331239,(9:0.251175,(13:0.149226,12:0.167405):0.056754):0.062718):0.042503,2:0.317972):0.054399):0.137634,((5:0.168725,(6:0.171458,8:0.121646):0.032838):0.053393,(4:0.239493,(7:0.265314,3:0.253384):0.048068):0.035662):0.091039):0.379155):0.457696,((23:0.731742,24:0.356883):0.160909,(22:0.447701,21:0.450691):0.534031):0.257612,1:0.956774);
   tree rep.25800 = ((((21:0.409230,22:0.352582):0.282285,23:0.813212):0.105380,24:0.572713):0.115036,(((((4:0.193323,3:0.254666):0.057008,7:0.226109):0.033286,((8:0.098809,6:0.218884):0.013382,5:0.161608):0.048817):0.079130,((11:0.200976,(10:0.266670,((9:0.280232,12:0.152275):0.050571,13:0.187146):0.045564):0.079518):0.031346,2:0.304500):0.144034):0.364351,(((16:0.495645,20:0.229953):0.070954,((18:0.261874,(15:0.423248,14:0.422400):0.081125):0.064167,17:0.200917):0.153217):0.024608,19:0.322506):0.389752):0.396747,1:1.066833);
   tree rep.25900 = ((((((3:0.233493,7:0.229273):0.073692,(5:0.207041,(8:0.136371,6:0.188040):0.022782):0.080997):0.018170,4:0.216035):0.044081,((11:0.174663,(((12:0.141475,9:0.198317):0.045567,13:0.169665):0.085113,10:0.424263):0.079271):0.039055,2:0.289157):0.120681):0.424181,(((18:0.237357,(15:0.338366,14:0.481360):0.138617):0.055333,17:0.212487):0.135861,((16:0.506290,19:0.259795):0.060817,20:0.234649):0.032393):0.453830):0.523356,((23:0.774606,24:0.476681):0.150245,(22:0.420852,21:0.412580):0.171599):0.314069,1:0.980549);
   tree rep.26000 = (((16:0.412167,((((14:0.327227,15:0.380301):0.153230,18:0.230804):0.068691,17:0.255479):0.114800,(19:0.289856,20:0.258201):0.006966):0.090392):0.345585,((11:0.188884,((10:0.400125,((9:0.289846,12:0.167405):0.014915,13:0.162539):0.086194):0.042503,2:0.317972):0.068075):0.117052,(((8:0.121646,5:0.168725):0.030549,6:0.171458):0.087744,(4:0.168104,(7:0.265314,3:0.257932):0.039947):0.020815):0.091039):0.365520):0.457696,((22:0.328676,21:0.420776):0.289237,(23:0.757017,24:0.356883):0.278702):0.298932,1:0.956774);
   tree rep.26100 = (((16:0.412167,((((14:0.327227,15:0.380301):0.153230,18:0.230804):0.068691,17:0.255479):0.114800,(19:0.322692,20:0.258201):0.005433):0.120490):0.380106,((11:0.196300,((10:0.400125,(9:0.289846,(12:0.167405,13:0.162539):0.009687):0.080343):0.032128,2:0.331312):0.051939):0.097138,(((8:0.121646,5:0.168725):0.030549,6:0.171458):0.087744,(4:0.225134,(7:0.245997,3:0.257932):0.058839):0.020815):0.100604):0.365520):0.491353,((22:0.328676,21:0.420776):0.289237,(23:0.757017,24:0.356883):0.278702):0.298932,1:0.956774);
   tree rep.26200 = (((16:0.412167,((((14:0.327227,15:0.380301):0.153230,18:0.230804):0.068691,17:0.255479):0.114800,(19:0.322692,20:0.258201):0.005433):0.133990):0.325905,((11:0.152001,((10:0.317663,((9:0.289846,12:0.167405):0.007824,13:0.162539):0.106086):0.021464,2:0.331312):0.055482):0.097138,(((8:0.121646,5:0.190929):0.020965,6:0.171458):0.093301,(4:0.225134,(7:0.245997,3:0.257932):0.058839):0.020815):0.100604):0.365520):0.398263,((22:0.328676,21:0.420776):0.289237,(23:0.757017,24:0.457908):0.204322):0.404569,1:0.956774);
   tree rep.26300 = (((16:0.412167,((((14:0.327227,15:0.380301):0.153230,18:0.230804):0.053909,17:0.255479):0.146315,(19:0.322692,20:0.258201):0.005433):0.165761):0.325905,((11:0.152001,((10:0.317663,((9:0.314012,12:0.167405):0.047666,13:0.162539):0.075741):0.021464,2:0.331312):0.056391):0.139765,(((8:0.121646,5:0.190929):0.020965,6:0.171458):0.093301,(4:0.225134,(7:0.245997,3:0.257932):0.058839):0.020815):0.061219):0.365520):0.398263,((22:0.328676,21:0.420776):0.290867,(23:0.757017,24:0.457908):0.204322):0.254869,1:1.210833);
   tree rep.26400 = (((16:0.339909,((((14:0.327227,15:0.380301):0.153230,18:0.230804):0.053909,17:0.255479):0.105725,(19:0.322692,20:0.258201):0.005433):0.108027):0.325905,((11:0.186575,(10:0.317663,(((9:0.310877,12:0.167405):0.032050,13:0.162539):0.055033,2:0.331312):0.018822):0.077520):0.144972,(((8:0.115110,5:0.190929):0.023807,6:0.171458):0.085096,(4:0.225134,(7:0.245997,3:0.257932):0.058839):0.020815):0.061219):0.371086):0.398263,((22:0.312226,21:0.420776):0.281448,(23:0.757017,24:0.457908):0.204322):0.195269,1:1.210833);
   tree rep.26500 = (((16:0.339909,((((14:0.327227,15:0.380301):0.153230,18:0.230804):0.053909,17:0.255479):0.105725,(19:0.322692,20:0.258201):0.005433):0.108027):0.325905,((11:0.228702,((10:0.317663,((9:0.241493,12:0.167405):0.046445,13:0.132481):0.055033):0.032555,2:0.333796):0.064587):0.132269,(((8:0.115110,5:0.190929):0.023807,6:0.171458):0.080657,(4:0.225134,(7:0.245997,3:0.257932):0.058839):0.020815):0.083776):0.322111):0.386496,((22:0.388504,21:0.420776):0.253467,(23:0.757017,24:0.457908):0.215409):0.215679,1:1.210833);
   tree rep.26600 = (((16:0.459353,((((14:0.327227,15:0.380301):0.153230,18:0.230804):0.053909,17:0.255479):0.105725,(19:0.322692,20:0.258201):0.005860):0.049853):0.316491,((((10:0.317663,((9:0.241493,12:0.167405):0.046445,13:0.132481):0.055033):0.030415,11:0.198068):0.030341,2:0.404290):0.125021,(((8:0.105827,5:0.190929):0.015598,6:0.188407):0.091722,(4:0.225134,(7:0.245997,3:0.257932):0.058839):0.020815):0.083776):0.322111):0.394974,((22:0.388504,21:0.420776):0.253467,(23:0.757017,24:0.457908):0.215409):0.215679,1:1.210833);
   tree rep.26700 = (((23:0.883522,24:0.501473):0.085116,(21:0.484538,22:0.507901):0.327814):0.256289,((((4:0.187239,(7:0.345791,3:0.218773):0.043042):0.051585,((8:0.109768,5:0.177098):0.045045,6:0.181659):0.069635):0.119022,((11:0.208778,(10:0.330719,((12:0.167641,13:0.137541):0.050393,9:0.273431):0.043444):0.098367):0.010942,2:0.321428):0.150897):0.318246,((19:0.337749,(16:0.437140,20:0.218852):0.088699):0.043871,(17:0.167426,(18:0.205575,(15:0.345391,14:0.326387):0.123311):0.065052):0.110359):0.390119):0.329433,1:1.114572);
   tree rep.26800 = (((23:0.883522,24:0.479551):0.070523,(21:0.484538,22:0.507901):0.327814):0.248975,((((4:0.204900,(7:0.345791,3:0.218773):0.043042):0.035999,(5:0.177098,(6:0.181659,8:0.109768):0.030941):0.077684):0.089351,((11:0.208778,(10:0.330719,((12:0.160972,13:0.137541):0.062494,9:0.274764):0.106095):0.020095):0.022666,2:0.321428):0.152709):0.318246,((19:0.339470,(16:0.437140,20:0.219732):0.089386):0.046222,(17:0.191286,(18:0.242520,(15:0.345391,14:0.326387):0.123311):0.065257):0.108560):0.375711):0.385916,1:1.130170);
   tree rep.26900 = (((16:0.459353,((((14:0.445839,15:0.380301):0.183410,18:0.246107):0.082124,17:0.188958):0.112393,(19:0.322692,20:0.258201):0.030445):0.062460):0.291374,((11:0.187358,((10:0.342792,((9:0.223271,12:0.195753):0.024799,13:0.163875):0.085467):0.048510,2:0.344596):0.066256):0.127939,(((8:0.110471,5:0.190929):0.014033,6:0.224408):0.091722,(4:0.232755,(7:0.259078,3:0.239842):0.072444):0.038023):0.080662):0.367239):0.429230,((22:0.513120,21:0.424725):0.344708,(23:0.757017,24:0.457908):0.060227):0.273257,1:1.035117);
   tree rep.27000 = (((16:0.459353,(((14:0.445839,15:0.380301):0.130940,(17:0.249913,18:0.246107):0.034211):0.110516,(19:0.322692,20:0.258201):0.028152):0.062460):0.281733,((11:0.190274,((10:0.342792,(9:0.223271,(12:0.195753,13:0.163875):0.031291):0.070826):0.066183,2:0.344596):0.048378):0.089857,(((8:0.109357,5:0.190929):0.011750,6:0.154663):0.091722,(4:0.232755,(7:0.259078,3:0.239842):0.072444):0.036685):0.104520):0.357986):0.429230,((22:0.513120,21:0.424725):0.337088,(23:0.757017,24:0.532201):0.077687):0.273257,1:1.035117);
   tree rep.27100 = (((16:0.453298,(((14:0.446859,15:0.380301):0.111553,(17:0.249913,18:0.246107):0.032019):0.090581,(19:0.302726,20:0.258201):0.038528):0.031406):0.281733,((11:0.190274,((10:0.342792,(9:0.223271,(12:0.195753,13:0.163875):0.031291):0.070826):0.066183,2:0.344596):0.048378):0.089857,(((8:0.138469,5:0.185460):0.018525,6:0.166955):0.091722,(4:0.244280,(7:0.266630,3:0.239842):0.058576):0.036685):0.104520):0.357986):0.429230,((22:0.467597,21:0.449781):0.229990,(23:0.757017,24:0.581475):0.200118):0.273257,1:1.035117);
   tree rep.27200 = (((16:0.453298,((19:0.285459,((14:0.446859,15:0.380301):0.111553,(17:0.249913,18:0.246107):0.032019):0.143767):0.029690,20:0.259039):0.089090):0.228387,((11:0.190274,((10:0.342792,(9:0.227894,(12:0.195753,13:0.143446):0.044768):0.070826):0.041961,2:0.344596):0.078618):0.111927,(((8:0.116037,5:0.168233):0.015605,6:0.225269):0.036911,(4:0.238928,(7:0.266630,3:0.239842):0.058576):0.033329):0.124686):0.320905):0.467251,((22:0.467597,21:0.449781):0.229990,(23:0.757017,24:0.581475):0.200118):0.273583,1:1.035117);
   tree rep.27300 = (((23:0.883522,24:0.447598):0.090604,(21:0.379423,22:0.540063):0.324331):0.084944,((((4:0.160873,(7:0.250879,3:0.236522):0.045279):0.035567,(5:0.188495,(6:0.209119,8:0.102271):0.036492):0.059940):0.071426,((11:0.171235,(10:0.337693,((12:0.201689,13:0.194330):0.065728,9:0.226537):0.036168):0.058393):0.023955,2:0.409035):0.165073):0.325285,(((16:0.464563,20:0.246224):0.013778,19:0.260886):0.030113,(17:0.193711,(18:0.194877,(15:0.345391,14:0.429692):0.090603):0.062796):0.130783):0.469343):0.451933,1:1.130170);
   tree rep.27400 = (((23:0.873644,(21:0.379423,22:0.540063):0.324331):0.062275,24:0.437913):0.168972,((((4:0.160873,(7:0.250879,3:0.236522):0.045279):0.035567,(5:0.188495,(6:0.204787,8:0.137072):0.018204):0.047946):0.065563,((11:0.171235,(10:0.325522,((12:0.201689,13:0.147103):0.057881,9:0.226537):0.057559):0.058393):0.022670,2:0.409035):0.150842):0.325285,(((16:0.464563,20:0.246224):0.013778,(17:0.211881,(18:0.194877,(15:0.345391,14:0.429692):0.090603):0.062796):0.113824):0.050856,19:0.260886):0.469343):0.451933,1:0.997647);
   tree rep.27500 = (((23:0.857203,(21:0.379423,22:0.540063):0.324331):0.083413,24:0.437913):0.206886,((((4:0.160873,(7:0.250879,3:0.236522):0.045279):0.035567,(5:0.188495,(6:0.190664,8:0.137072):0.023783):0.059614):0.065563,((11:0.171235,(10:0.325522,((12:0.183620,13:0.148248):0.050963,9:0.227205):0.057559):0.058393):0.022670,2:0.409035):0.150842):0.354413,(16:0.464563,(20:0.246224,((17:0.211881,(18:0.202690,(15:0.345391,14:0.429692):0.090603):0.030257):0.153443,19:0.260886):0.013778):0.039294):0.376971):0.530013,1:0.997647);
   tree rep.27600 = (((23:0.707436,24:0.437913):0.142988,((((4:0.160873,(7:0.250879,3:0.236522):0.045279):0.035567,(5:0.215001,(6:0.190664,8:0.137825):0.022111):0.059614):0.065563,((11:0.176492,(10:0.325522,((12:0.183620,13:0.148248):0.050963,9:0.227205):0.077413):0.029077):0.010398,2:0.409035):0.156677):0.354413,(16:0.464563,(20:0.257619,((17:0.198251,(18:0.284496,(15:0.396536,14:0.376838):0.109564):0.040609):0.153443,19:0.260886):0.013778):0.121713):0.313816):0.530013):0.073789,(21:0.397140,22:0.540063):0.319552,1:0.996884);
   tree rep.27700 = ((23:0.707436,(24:0.437913,(21:0.397140,22:0.485370):0.294110):0.070018):0.142988,((((4:0.160873,(7:0.250879,3:0.237723):0.024201):0.033058,(5:0.215001,(6:0.190664,8:0.137825):0.022111):0.059614):0.065563,((11:0.195170,(10:0.325522,((12:0.183620,13:0.148248):0.050963,9:0.227205):0.077413):0.031942):0.065319,2:0.279846):0.156677):0.354413,(16:0.464563,(20:0.257619,((17:0.196607,(18:0.235673,(15:0.396536,14:0.376838):0.109564):0.046319):0.114950,19:0.274825):0.013778):0.132438):0.400010):0.518176,1:0.996884);
   tree rep.27800 = ((23:0.707436,(24:0.425333,(21:0.397140,22:0.492433):0.293741):0.076074):0.136512,((((4:0.160873,(7:0.250879,3:0.237723):0.024201):0.033058,(5:0.215001,(6:0.190664,8:0.137825):0.022111):0.059614):0.065563,((11:0.161485,(10:0.402515,(13:0.148248,(9:0.270798,12:0.183620):0.043908):0.094533):0.052996):0.065319,2:0.279846):0.156677):0.354413,(16:0.518677,(20:0.249315,((17:0.200044,(18:0.212417,(15:0.396536,14:0.376838):0.109564):0.066927):0.127915,19:0.274825):0.014929):0.059081):0.400010):0.518176,1:0.996884);
   tree rep.27900 = ((23:0.707436,(24:0.574797,(21:0.318545,22:0.492433):0.321416):0.076074):0.136512,((((4:0.206349,(7:0.250879,3:0.229174):0.026980):0.033678,((8:0.137825,5:0.151944):0.034682,6:0.212531):0.098416):0.120478,(11:0.158676,(2:0.279846,(10:0.343160,(13:0.148248,(9:0.291790,12:0.183620):0.040042):0.091298):0.036365):0.037173):0.120176):0.354413,(16:0.518677,(((17:0.199019,(18:0.212417,(15:0.371585,14:0.376838):0.114617):0.103601):0.147907,20:0.249315):0.014500,19:0.274825):0.059081):0.400010):0.518176,1:0.996884);
   tree rep.28000 = ((((((3:0.211719,7:0.255724):0.036018,4:0.188993):0.019475,((5:0.192670,8:0.104362):0.024126,6:0.195238):0.067389):0.070844,(((((12:0.210231,13:0.133152):0.035530,9:0.293839):0.044019,10:0.357435):0.039179,2:0.303355):0.024314,11:0.229318):0.128772):0.427891,((20:0.254305,(19:0.201880,16:0.465881):0.092197):0.038538,(((15:0.357203,14:0.388814):0.179065,18:0.222147):0.004732,17:0.220670):0.080686):0.342866):0.324952,((22:0.437572,21:0.433520):0.289345,(23:0.690777,24:0.544539):0.114411):0.228230,1:1.185661);
   tree rep.28100 = ((23:0.705230,24:0.560339):0.090117,((21:0.471109,22:0.444942):0.554071,(((17:0.241354,((15:0.381069,14:0.390338):0.134138,18:0.219068):0.041313):0.166517,((16:0.494184,20:0.201088):0.107794,19:0.262345):0.011830):0.353989,((2:0.305909,(((9:0.250300,(13:0.159238,12:0.171673):0.060740):0.087857,10:0.358797):0.084117,11:0.175176):0.047051):0.153529,(((8:0.158390,5:0.182161):0.035620,6:0.169910):0.122862,((7:0.269324,3:0.249824):0.043198,4:0.199267):0.017093):0.063996):0.346379):0.420349):0.118537,1:1.059990);
   tree rep.28200 = ((((((3:0.211719,7:0.255724):0.060453,4:0.188993):0.035865,(5:0.164817,(8:0.104362,6:0.195238):0.000140):0.051353):0.122401,((((13:0.145676,(9:0.341713,12:0.210231):0.024935):0.075414,10:0.415839):0.023906,2:0.271068):0.020918,11:0.165635):0.102027):0.357961,((20:0.253650,(19:0.282952,16:0.465881):0.128501):0.050691,(((15:0.372437,14:0.445544):0.091430,18:0.297867):0.060979,17:0.242844):0.080686):0.466796):0.390610,((22:0.437572,21:0.437169):0.341103,(23:0.690777,24:0.544539):0.114411):0.188390,1:1.185661);
   tree rep.28300 = (((22:0.347215,21:0.590726):0.307106,(24:0.597871,23:0.624995):0.122484):0.195098,((16:0.441107,((((18:0.213661,(14:0.417480,15:0.355516):0.131375):0.043825,17:0.228018):0.101141,19:0.300401):0.029948,20:0.189582):0.065986):0.379456,((11:0.166022,((((9:0.285912,12:0.169319):0.047974,13:0.147287):0.074456,10:0.401744):0.025061,2:0.285781):0.049440):0.134275,((5:0.156208,(6:0.256653,8:0.059662):0.037943):0.088601,(4:0.202380,(7:0.289880,3:0.219722):0.045644):0.016257):0.096571):0.384360):0.638508,1:1.265203);
   tree rep.28400 = ((23:0.705230,((21:0.418706,22:0.444942):0.362283,(((17:0.289274,((15:0.381069,14:0.376578):0.087259,18:0.219068):0.048127):0.072818,((16:0.494184,20:0.202133):0.014668,19:0.331345):0.067778):0.398728,(((2:0.320443,((9:0.262565,(13:0.159238,12:0.171673):0.053239):0.081121,10:0.324305):0.037389):0.048688,11:0.186318):0.126512,(((8:0.117541,5:0.177066):0.030584,6:0.170355):0.119676,((7:0.254888,3:0.238885):0.062784,4:0.198592):0.014741):0.099721):0.346379):0.505119):0.134712):0.086311,24:0.560339,1:1.059990);
   tree rep.28500 = ((((((3:0.224146,7:0.255724):0.071483,4:0.264720):0.051276,(5:0.171200,(8:0.085563,6:0.195238):0.022986):0.047875):0.083700,(((10:0.427451,(13:0.112793,(9:0.262892,12:0.194075):0.053800):0.120309):0.024565,2:0.393506):0.075323,11:0.169046):0.091269):0.343618,((19:0.243998,(16:0.465881,20:0.186312):0.064856):0.024986,(((15:0.355496,14:0.454295):0.144276,17:0.234912):0.017508,18:0.230286):0.112060):0.522728):0.346105,((22:0.437572,21:0.437169):0.268764,(23:0.702213,24:0.469843):0.153875):0.249056,1:1.218458);
   tree rep.28600 = ((((((3:0.224146,7:0.255724):0.071483,4:0.264720):0.051276,(5:0.189417,(8:0.090258,6:0.195238):0.024197):0.047875):0.083700,((10:0.427451,(2:0.433608,(13:0.152982,(9:0.262892,12:0.194075):0.053800):0.135442):0.021760):0.049253,11:0.169046):0.091269):0.353234,((19:0.243998,((15:0.355496,14:0.454295):0.171390,(18:0.238118,17:0.234912):0.005842):0.112060):0.026672,(16:0.465881,20:0.190723):0.091863):0.519423):0.346105,((22:0.437572,21:0.437169):0.268764,(23:0.702213,24:0.426960):0.181325):0.242893,1:1.218458);
   tree rep.28700 = ((((22:0.354657,21:0.579720):0.289528,23:0.653202):0.109364,24:0.548220):0.195754,((16:0.434096,((((18:0.230186,17:0.228018):0.026700,(14:0.467679,15:0.355516):0.112375):0.112227,19:0.320524):0.058536,20:0.289639):0.030677):0.399944,((11:0.166022,((((9:0.237026,12:0.169319):0.050105,13:0.104733):0.047116,10:0.352620):0.029967,2:0.310307):0.049440):0.134275,((5:0.168810,(6:0.239727,8:0.111827):0.042982):0.086430,(4:0.177749,(7:0.284403,3:0.220293):0.025925):0.041233):0.112463):0.324690):0.371634,1:1.174709);
   tree rep.28800 = (((22:0.383460,21:0.393368):0.182985,(24:0.485938,23:0.778161):0.091699):0.211288,((16:0.434096,((((18:0.188641,(14:0.467679,15:0.355516):0.117005):0.044990,17:0.234769):0.151561,19:0.320524):0.028476,20:0.289639):0.067426):0.399944,((11:0.166022,((((9:0.237026,12:0.169319):0.050105,13:0.104733):0.067387,10:0.352620):0.025340,2:0.398102):0.054025):0.117947,((5:0.168810,(6:0.239727,8:0.111827):0.042982):0.086430,(4:0.177749,(7:0.284403,3:0.220293):0.025925):0.041233):0.105273):0.415705):0.429957,1:0.990979);
   tree rep.28900 = (((22:0.383460,21:0.393368):0.182985,(24:0.485938,23:0.778161):0.091699):0.211288,((16:0.434096,((((18:0.198122,(14:0.367484,15:0.355516):0.142305):0.047672,17:0.234769):0.151561,19:0.320524):0.028476,20:0.289639):0.067426):0.399944,((11:0.166022,(10:0.366290,(((9:0.237026,12:0.169319):0.050105,13:0.116816):0.078298,2:0.370599):0.033299):0.054025):0.117947,((5:0.168810,(6:0.239727,8:0.111827):0.042982):0.086430,(4:0.189113,(7:0.284403,3:0.225633):0.048800):0.039852):0.105273):0.415705):0.429957,1:0.990979);
   tree rep.29000 = (((22:0.414090,21:0.393368):0.273665,(24:0.485938,23:0.778161):0.022960):0.211288,((16:0.466164,((((18:0.228885,(14:0.367484,15:0.355516):0.142305):0.035987,17:0.255359):0.151561,19:0.320524):0.028476,20:0.290947):0.044054):0.399944,((11:0.166022,(10:0.366290,(((9:0.237026,12:0.169319):0.050105,13:0.116816):0.078298,2:0.370599):0.033299):0.054025):0.121047,((5:0.170885,(6:0.239727,8:0.094063):0.042130):0.079815,(4:0.189113,(7:0.284403,3:0.225633):0.048800):0.039852):0.075154):0.443116):0.414771,1:0.990979);
   tree rep.29100 = ((24:0.485938,((22:0.330439,21:0.479518):0.288020,23:0.927864):0.034614):0.211288,((16:0.529596,(((18:0.228885,(14:0.367484,15:0.355516):0.142305):0.035987,17:0.255359):0.151561,(19:0.320524,20:0.290947):0.040724):0.028486):0.399944,((11:0.166022,(10:0.366290,(((9:0.237026,12:0.181749):0.035271,13:0.116816):0.093447,2:0.370599):0.033299):0.054025):0.121047,((5:0.196796,(6:0.179145,8:0.094063):0.035446):0.037046,((4:0.189113,7:0.284403):0.057172,3:0.280018):0.042669):0.069831):0.443116):0.414771,1:0.990979);
   tree rep.29200 = (((23:0.961134,(21:0.379698,22:0.522398):0.378803):0.037464,24:0.499044):0.333139,((((4:0.209334,(7:0.231927,3:0.198358):0.052231):0.043803,(5:0.184797,(6:0.197187,8:0.123666):0.033833):0.095575):0.135836,(11:0.150905,((2:0.358904,(13:0.149660,(9:0.261015,12:0.209007):0.025998):0.079026):0.015623,10:0.334448):0.115813):0.122964):0.236094,(16:0.413476,((20:0.221327,19:0.260437):0.011948,(17:0.169704,((15:0.355379,14:0.396032):0.164043,18:0.239668):0.045302):0.137328):0.089827):0.576512):0.370614,1:1.034207);
   tree rep.29300 = ((24:0.549200,((22:0.428141,21:0.445052):0.232450,23:0.837366):0.009367):0.211288,(((16:0.429841,(19:0.320524,20:0.290947):0.031595):0.018648,((18:0.228885,(14:0.367484,15:0.355516):0.142305):0.035987,17:0.255359):0.136874):0.399944,((11:0.179209,(((9:0.253290,(12:0.181749,13:0.161751):0.031849):0.091656,10:0.342433):0.034353,2:0.375594):0.036728):0.125513,((5:0.181363,(6:0.181773,8:0.094063):0.045594):0.074172,((3:0.280018,4:0.155522):0.076640,7:0.320335):0.016540):0.048052):0.443116):0.414771,1:0.990979);
   tree rep.29400 = (((23:0.961134,(21:0.379698,22:0.522398):0.378803):0.037464,24:0.499044):0.333139,((((4:0.203731,(7:0.332765,3:0.198358):0.043417):0.015677,(5:0.153133,(6:0.197187,8:0.123666):0.034063):0.068313):0.098925,(11:0.150905,((2:0.358904,(13:0.157634,(9:0.261015,12:0.209007):0.025407):0.089301):0.000281,10:0.334448):0.115813):0.159056):0.233369,(16:0.413476,((20:0.221327,19:0.260437):0.011948,(17:0.214068,((15:0.355379,14:0.357460):0.142588,18:0.241980):0.045302):0.179488):0.100545):0.468149):0.518657,1:1.165984);
   tree rep.29500 = ((((((3:0.198816,7:0.230988):0.039395,4:0.173480):0.049402,((5:0.153345,8:0.092321):0.007358,6:0.173100):0.094917):0.107407,((2:0.324803,((13:0.175989,(9:0.288123,12:0.194075):0.019672):0.055975,10:0.361245):0.045438):0.050196,11:0.154274):0.095761):0.426890,(19:0.311871,((16:0.465881,20:0.179643):0.075509,((18:0.208161,(15:0.405181,14:0.408536):0.105274):0.064318,17:0.264286):0.148714):0.028823):0.365516):0.572109,((22:0.437572,21:0.345589):0.324725,(23:0.582415,24:0.589468):0.171448):0.159863,1:1.055072);
   tree rep.29600 = ((((((3:0.198816,7:0.230988):0.039395,4:0.173480):0.049402,((5:0.153345,8:0.093135):0.022004,6:0.160043):0.088711):0.100782,((2:0.296837,((13:0.175989,(9:0.288123,12:0.194075):0.019672):0.055975,10:0.361245):0.045438):0.061627,11:0.154274):0.136469):0.238904,((20:0.179643,(((18:0.208161,(15:0.405181,14:0.408536):0.105274):0.064318,17:0.264286):0.148412,19:0.311871):0.035333):0.038099,16:0.423423):0.570458):0.638182,((22:0.437572,21:0.345589):0.372952,(23:0.582415,24:0.589468):0.171448):0.134797,1:1.013186);
   tree rep.29700 = ((((((3:0.198816,7:0.230988):0.039395,4:0.173480):0.049402,((5:0.153345,8:0.114971):0.023714,6:0.160043):0.065676):0.100782,((2:0.296837,((13:0.175989,(9:0.288123,12:0.194075):0.019672):0.055975,10:0.361245):0.045438):0.061627,11:0.154274):0.136469):0.238904,((20:0.189312,(((18:0.208161,(15:0.405181,14:0.408536):0.105274):0.064318,17:0.234013):0.133990,19:0.311871):0.027098):0.050161,16:0.423423):0.342089):0.499310,((22:0.437572,21:0.378674):0.273527,(23:0.582415,24:0.589468):0.171448):0.095220,1:1.059745);
   tree rep.29800 = ((((22:0.428141,21:0.346028):0.384652,24:0.621535):0.058764,23:0.796712):0.237810,(((19:0.290506,(20:0.212241,16:0.482406):0.059217):0.049794,((18:0.236027,(14:0.484582,15:0.396242):0.097759):0.033984,17:0.189817):0.124984):0.444252,((11:0.168835,((10:0.285291,(9:0.343342,(12:0.187396,13:0.176420):0.028739):0.062807):0.032093,2:0.335368):0.039320):0.156307,((5:0.160647,(6:0.248573,8:0.102345):0.035585):0.041387,((3:0.233606,4:0.175651):0.044639,7:0.253742):0.038559):0.122785):0.310292):0.414771,1:1.169790);
   tree rep.29900 = ((((((3:0.277279,7:0.230988):0.026591,4:0.204163):0.037849,(5:0.193146,(8:0.115518,6:0.192737):0.048134):0.040902):0.137004,((2:0.310140,((13:0.131212,(9:0.261205,12:0.194075):0.027801):0.067919,10:0.361245):0.038665):0.062483,11:0.154274):0.100155):0.238904,((20:0.292426,(((18:0.213258,(15:0.405181,14:0.454566):0.096943):0.064318,17:0.234013):0.133990,19:0.311871):0.026021):0.116342,16:0.371167):0.392197):0.437532,(((22:0.561469,21:0.378674):0.347726,23:0.684383):0.053329,24:0.589468):0.209996,1:1.059745);
   tree rep.30000 = ((((((3:0.239584,7:0.230988):0.039578,4:0.204163):0.029281,(5:0.193146,(8:0.106272,6:0.192737):0.014719):0.067192):0.137004,((2:0.310140,((13:0.131212,(9:0.261205,12:0.194075):0.027801):0.067919,10:0.361245):0.038665):0.062483,11:0.154274):0.100155):0.238904,((20:0.292426,(((18:0.154547,(15:0.334514,14:0.454566):0.125785):0.064318,17:0.234013):0.133990,19:0.311871):0.026021):0.116342,16:0.371167):0.392197):0.437532,(23:0.684383,((22:0.418371,21:0.378674):0.320300,24:0.573145):0.039412):0.209996,1:1.059745);
   tree rep.30100 = ((((((3:0.239584,7:0.230988):0.036259,4:0.204163):0.024801,(5:0.193146,(8:0.106272,6:0.192737):0.014719):0.056735):0.137004,((2:0.310140,((13:0.131212,(9:0.261205,12:0.194075):0.027801):0.067919,10:0.361245):0.053684):0.045735,11:0.169918):0.100155):0.238904,((20:0.292426,(((18:0.210294,(15:0.486555,14:0.454566):0.123843):0.064318,17:0.234013):0.133990,19:0.311871):0.026021):0.116342,16:0.371167):0.392197):0.437532,(23:0.684383,((22:0.418371,21:0.378674):0.320300,24:0.573145):0.039412):0.209996,1:1.059745);
   tree rep.30200 = ((((((3:0.239584,7:0.230988):0.036259,4:0.220641):0.041722,(5:0.172659,(8:0.106272,6:0.164690):0.039427):0.053535):0.137578,((2:0.299505,((13:0.196153,(9:0.261205,12:0.194075):0.025612):0.075588,10:0.332996):0.040537):0.045735,11:0.169918):0.100155):0.340239,((20:0.292426,(((18:0.159370,(15:0.432084,14:0.454566):0.143867):0.064318,17:0.234013):0.133990,19:0.311871):0.034929):0.135627,16:0.420707):0.392197):0.299191,(23:0.930236,((22:0.418371,21:0.378674):0.320300,24:0.533489):0.040761):0.209996,1:1.059745);
   tree rep.30300 = ((24:0.465243,((22:0.511530,21:0.509467):0.280788,23:0.796712):0.069815):0.143268,((19:0.297035,((20:0.224224,16:0.426676):0.079165,((18:0.209441,(14:0.382755,15:0.373991):0.059680):0.071148,17:0.193749):0.159751):0.035665):0.422405,((11:0.143019,(10:0.402181,(((9:0.323899,12:0.178636):0.022812,13:0.186189):0.064648,2:0.233649):0.026730):0.038065):0.119302,((4:0.207211,(7:0.310066,3:0.244133):0.023376):0.067255,((8:0.115103,5:0.145650):0.025010,6:0.187514):0.080922):0.132172):0.271464):0.520603,1:1.056279);
   tree rep.30400 = (((21:0.431578,22:0.408057):0.312589,(23:0.858161,24:0.461710):0.174133):0.207546,(((((17:0.214776,(18:0.232515,(15:0.393054,14:0.404650):0.100543):0.050492):0.093484,16:0.504172):0.011278,20:0.248552):0.049456,19:0.266346):0.391401,((2:0.338129,(11:0.170414,(((12:0.162032,9:0.267805):0.051057,13:0.164863):0.073194,10:0.342956):0.083338):0.041892):0.131530,(((5:0.188365,8:0.119845):0.025284,6:0.271486):0.052221,((7:0.220071,3:0.175162):0.058659,4:0.188119):0.087407):0.115908):0.430636):0.308993,1:1.111731);
   tree rep.30500 = (((21:0.431578,22:0.408057):0.312589,(23:0.858161,24:0.461710):0.174133):0.207546,(((((17:0.214776,(18:0.232515,(15:0.425757,14:0.404650):0.118980):0.044622):0.093484,16:0.504172):0.010169,20:0.233578):0.035001,19:0.315248):0.391401,((2:0.333447,(11:0.191319,(((12:0.162032,9:0.267805):0.051057,13:0.139002):0.087254,10:0.359264):0.110152):0.071069):0.132929,(((5:0.188365,8:0.119845):0.025284,6:0.271486):0.052221,((7:0.220071,3:0.175162):0.048594,4:0.245037):0.023896):0.081835):0.430636):0.308993,1:1.111731);
   tree rep.30600 = ((((22:0.511530,21:0.433360):0.401475,24:0.465243):0.052324,23:0.796712):0.227394,(((19:0.274954,(20:0.224224,16:0.426676):0.079165):0.078064,((18:0.209441,17:0.199595):0.059053,(14:0.380973,15:0.381618):0.092228):0.099215):0.422405,((11:0.209777,(10:0.391950,(((9:0.249477,12:0.190160):0.048218,13:0.167579):0.072550,2:0.317405):0.026044):0.050953):0.107485,((4:0.259295,(7:0.248486,3:0.225724):0.042002):0.046374,(5:0.145650,(6:0.195865,8:0.099313):0.030303):0.072255):0.148303):0.386337):0.442165,1:1.056279);
   tree rep.30700 = ((((22:0.493159,21:0.424433):0.367676,24:0.466402):0.052775,23:0.796712):0.227394,(((19:0.263470,(20:0.224303,16:0.426676):0.001194):0.172976,((18:0.209441,17:0.199595):0.059053,(14:0.380973,15:0.407113):0.121681):0.048889):0.422405,((11:0.216812,((10:0.391950,((9:0.248382,12:0.190160):0.070562,13:0.154884):0.072550):0.018780,2:0.317405):0.029974):0.098522,((4:0.259295,(7:0.248486,3:0.225724):0.042002):0.046374,((5:0.156143,8:0.099313):0.013411,6:0.186598):0.071191):0.146383):0.386337):0.442165,1:1.056279);
   tree rep.30800 = ((((((3:0.260840,7:0.260576):0.031066,4:0.213157):0.023093,(5:0.178835,(8:0.104071,6:0.225824):0.024899):0.073853):0.072158,((2:0.318484,((13:0.147310,(9:0.261205,12:0.180701):0.030623):0.091791,10:0.358660):0.025975):0.060762,11:0.143066):0.163531):0.351019,((((18:0.223610,17:0.249406):0.001966,(15:0.432084,14:0.418567):0.122271):0.157782,(20:0.270039,19:0.354588):0.010604):0.111657,16:0.343340):0.402025):0.377566,(23:0.988623,((22:0.416090,21:0.460967):0.351912,24:0.494475):0.016779):0.150265,1:1.065130);
   tree rep.30900 = ((((((3:0.260840,7:0.260576):0.020339,4:0.213157):0.030173,((5:0.212030,8:0.104071):0.010079,6:0.208904):0.072659):0.072158,((2:0.318484,((13:0.147310,(9:0.261205,12:0.180701):0.030623):0.091791,10:0.358660):0.025975):0.060762,11:0.143066):0.163531):0.351019,((((18:0.191803,17:0.249406):0.001402,(15:0.432084,14:0.418567):0.122271):0.126388,(20:0.270039,19:0.354588):0.010604):0.111657,16:0.343340):0.402025):0.377566,(23:0.919860,((22:0.418245,21:0.460967):0.353078,24:0.470032):0.057932):0.159386,1:1.065130);
   tree rep.31000 = ((((((3:0.260840,7:0.260576):0.020339,4:0.193553):0.032601,((5:0.205776,8:0.104071):0.037985,6:0.172224):0.045487):0.070703,((2:0.318484,((13:0.130145,(9:0.245423,12:0.180701):0.022843):0.091791,10:0.358660):0.027907):0.069705,11:0.162586):0.136516):0.249307,((((18:0.191803,17:0.249406):0.001402,(15:0.432084,14:0.418567):0.122271):0.126388,(20:0.270039,19:0.354588):0.014288):0.117559,16:0.343340):0.433547):0.377566,((24:0.470032,23:0.919860):0.059051,(22:0.418245,21:0.460967):0.353078):0.150103,1:0.965494);
   tree rep.31100 = ((((((3:0.260840,7:0.257381):0.029228,4:0.206151):0.045305,((5:0.205776,8:0.104071):0.037985,6:0.172224):0.045487):0.066307,((2:0.318484,((13:0.130145,(9:0.245423,12:0.178666):0.033373):0.102918,10:0.358660):0.023079):0.069705,11:0.162586):0.136516):0.249307,((((18:0.288452,17:0.249406):0.001385,(15:0.434668,14:0.418567):0.078276):0.137859,(20:0.270039,19:0.354588):0.014288):0.117559,16:0.343340):0.433547):0.377566,((24:0.448511,23:0.956216):0.100519,(22:0.418245,21:0.460967):0.276397):0.175497,1:0.965494);
   tree rep.31200 = ((((((3:0.260840,7:0.203917):0.024468,4:0.212067):0.043032,((5:0.205776,8:0.105095):0.037226,6:0.206655):0.054025):0.066307,((2:0.318484,((13:0.162059,(9:0.350382,12:0.178666):0.029762):0.075762,10:0.313783):0.023079):0.069705,11:0.162586):0.136516):0.249307,((((18:0.288452,17:0.249406):0.001444,(15:0.434668,14:0.418567):0.081884):0.164450,(20:0.270039,19:0.354588):0.014288):0.114122,16:0.343340):0.433547):0.377566,((24:0.448511,(22:0.401071,21:0.460967):0.367791):0.121489,23:0.956216):0.175497,1:0.965494);
   tree rep.31300 = ((((((3:0.218669,7:0.203917):0.024336,4:0.212067):0.045974,((5:0.205776,8:0.106151):0.030562,6:0.187823):0.054025):0.066307,((2:0.301172,(10:0.308357,(13:0.190844,(9:0.329628,12:0.178666):0.037889):0.078289):0.048078):0.034748,11:0.151146):0.144105):0.272463,((((18:0.274917,17:0.249406):0.001106,(15:0.375651,14:0.418567):0.153500):0.121469,(20:0.270039,19:0.354588):0.014288):0.114122,16:0.458814):0.390232):0.377566,((24:0.448511,23:0.956216):0.132477,(22:0.401071,21:0.595111):0.322565):0.266214,1:0.962856);
   tree rep.31400 = ((((((3:0.218669,7:0.203917):0.025390,4:0.212067):0.036711,((5:0.205776,8:0.106151):0.030562,6:0.187823):0.067616):0.066307,(2:0.301172,(11:0.151146,(10:0.308357,(13:0.190844,(9:0.329628,12:0.169993):0.041865):0.060088):0.053692):0.022443):0.144105):0.272463,((((18:0.203370,(15:0.375651,14:0.418567):0.153500):0.089551,17:0.249406):0.130602,(20:0.278759,19:0.354588):0.017757):0.100896,16:0.457855):0.388922):0.453347,((24:0.448511,23:0.956216):0.132477,(22:0.401071,21:0.595111):0.276203):0.196718,1:0.962856);
   tree rep.31500 = (((24:0.479385,23:0.642390):0.195506,(21:0.447598,22:0.598096):0.324905):0.082939,((((4:0.208451,(7:0.291647,3:0.295260):0.039468):0.075107,(5:0.183655,(6:0.182389,8:0.116156):0.062462):0.062227):0.105066,(11:0.180117,(2:0.353738,(10:0.327296,(13:0.106323,(9:0.217245,12:0.235043):0.046778):0.128073):0.026049):0.047949):0.086902):0.384240,(16:0.407733,((19:0.321933,20:0.236301):0.013748,(((15:0.355379,14:0.410640):0.096974,18:0.203864):0.100961,17:0.176004):0.121302):0.035817):0.404600):0.534013,1:0.957438);
   tree rep.31600 = ((((((3:0.306299,7:0.203917):0.039237,4:0.252365):0.040141,((5:0.205776,8:0.106151):0.030562,6:0.187823):0.067616):0.075189,((2:0.301172,(10:0.399133,(13:0.139335,(9:0.329628,12:0.169993):0.041865):0.053241):0.068912):0.045119,11:0.158253):0.130092):0.272463,((((18:0.203370,(15:0.375651,14:0.418567):0.153500):0.089551,17:0.249406):0.130602,(20:0.278759,19:0.354588):0.017757):0.100896,16:0.457855):0.388922):0.453347,((24:0.448511,(22:0.498941,21:0.473900):0.251631):0.107350,23:0.666748):0.157440,1:0.995238);
   tree rep.31700 = (((24:0.479385,23:0.642390):0.195506,(21:0.447598,22:0.477618):0.351622):0.052254,((((4:0.238175,(7:0.291647,3:0.194540):0.053112):0.051083,(5:0.182212,(6:0.234741,8:0.115697):0.042028):0.083195):0.105066,(11:0.151787,((2:0.281960,(13:0.165603,(9:0.252877,12:0.235043):0.019605):0.078951):0.036117,10:0.359109):0.046233):0.098356):0.384240,(16:0.451327,((19:0.321933,20:0.236301):0.009067,(((15:0.355379,14:0.329420):0.066387,18:0.198228):0.042858,17:0.187666):0.126488):0.031661):0.404600):0.534013,1:1.137623);
   tree rep.31800 = (((24:0.479385,23:0.642390):0.195506,(21:0.447598,22:0.477618):0.351622):0.052254,((((4:0.238175,(7:0.291647,3:0.194540):0.053112):0.051083,(5:0.182212,(6:0.234741,8:0.115697):0.042028):0.083195):0.105066,(11:0.140677,((2:0.320464,((12:0.235043,13:0.165603):0.015503,9:0.252877):0.080173):0.036117,10:0.315236):0.055912):0.098356):0.384240,(16:0.451327,((19:0.332901,20:0.236301):0.011173,(((15:0.446549,14:0.329420):0.069963,18:0.280746):0.042858,17:0.196147):0.167277):0.043990):0.404600):0.534013,1:1.137623);
   tree rep.31900 = ((21:0.447598,22:0.477618):0.351622,((24:0.479385,23:0.711408):0.137294,((((4:0.238175,(7:0.291647,3:0.194540):0.053112):0.051083,(5:0.175596,(6:0.165151,8:0.117184):0.038008):0.073630):0.105066,(11:0.212470,((2:0.333840,((12:0.223907,13:0.165603):0.018628,9:0.245428):0.080173):0.040927,10:0.350994):0.055912):0.147236):0.304076,(16:0.451327,((19:0.332901,20:0.236301):0.011173,(((15:0.365610,14:0.337351):0.145339,18:0.163669):0.090366,17:0.196147):0.163259):0.043990):0.404600):0.534013):0.076480,1:1.137623);
   tree rep.32000 = ((((((3:0.281427,7:0.206968):0.021333,4:0.225926):0.044532,((5:0.205776,8:0.106151):0.030562,6:0.183958):0.025838):0.089047,(2:0.365815,(11:0.194970,(10:0.374340,(13:0.127422,(9:0.267855,12:0.221198):0.030314):0.102430):0.046650):0.027854):0.113274):0.385275,(((19:0.354588,((18:0.238724,(15:0.375651,14:0.395601):0.130080):0.082221,17:0.163594):0.127108):0.039372,20:0.270813):0.027374,16:0.428934):0.419446):0.371213,((22:0.515217,21:0.424659):0.291170,(24:0.485743,23:0.610652):0.094797):0.283433,1:1.053959);
   tree rep.32100 = ((21:0.447598,22:0.364410):0.350091,((24:0.451713,23:0.772935):0.114661,((((4:0.238175,(7:0.291647,3:0.194540):0.053112):0.039489,(5:0.176953,(6:0.165151,8:0.117184):0.038008):0.086188):0.105066,(11:0.175731,(2:0.358533,(10:0.350994,((12:0.187608,13:0.165603):0.011951,9:0.233360):0.091855):0.029218):0.057038):0.132872):0.407658,(16:0.451327,((19:0.332901,20:0.236301):0.011173,(((15:0.365610,14:0.337351):0.145339,18:0.230268):0.097175,17:0.255785):0.144281):0.043266):0.290641):0.534013):0.107633,1:1.137623);
   tree rep.32200 = ((((((3:0.281427,7:0.206968):0.027655,4:0.225926):0.040616,((5:0.205776,8:0.099189):0.032498,6:0.187622):0.061663):0.056575,(2:0.306826,(11:0.149775,(10:0.362330,(13:0.135838,(9:0.230101,12:0.221198):0.015598):0.065129):0.090671):0.019860):0.098553):0.386666,(((19:0.362787,((18:0.238724,(15:0.375651,14:0.395601):0.130080):0.082221,17:0.220211):0.091421):0.043363,20:0.259842):0.025313,16:0.447944):0.412315):0.493970,((22:0.515217,21:0.424659):0.291170,(24:0.485743,23:0.610652):0.094797):0.262692,1:1.053959);
   tree rep.32300 = ((21:0.447598,22:0.422904):0.256645,((24:0.451713,23:0.772935):0.114661,((((4:0.194174,(7:0.291647,3:0.196178):0.047439):0.027581,(5:0.198118,(6:0.199285,8:0.117184):0.047019):0.082407):0.104150,(11:0.175731,(2:0.252099,(10:0.381487,((12:0.188741,9:0.261976):0.023588,13:0.184907):0.092250):0.055674):0.029790):0.143554):0.405307,(16:0.455344,((19:0.331178,20:0.276169):0.017423,(((15:0.365610,14:0.337351):0.145339,18:0.155763):0.069725,17:0.205876):0.180439):0.080129):0.302613):0.534013):0.107633,1:1.115750);
   tree rep.32400 = ((((((3:0.281427,7:0.284964):0.025029,4:0.175701):0.063645,((5:0.205776,8:0.099189):0.032498,6:0.146228):0.085826):0.071974,(2:0.270759,(11:0.202984,(10:0.424526,(13:0.186178,(9:0.248107,12:0.221198):0.045414):0.056722):0.045485):0.021947):0.171209):0.378175,(((19:0.319133,((18:0.185405,(15:0.375651,14:0.395601):0.130080):0.096809,17:0.214813):0.129254):0.029243,20:0.239146):0.060172,16:0.447944):0.414036):0.493970,((22:0.515217,21:0.375872):0.265919,(24:0.485743,23:0.625172):0.110641):0.262692,1:1.053959);
   tree rep.32500 = ((21:0.447598,22:0.422904):0.257741,((24:0.451713,23:0.772935):0.112901,((((4:0.171164,(7:0.248437,3:0.211175):0.039389):0.068071,(5:0.204434,(6:0.199285,8:0.090510):0.041328):0.028335):0.092895,(11:0.175731,(2:0.252099,(10:0.381487,((12:0.188741,9:0.270671):0.027151,13:0.160339):0.100845):0.035914):0.029790):0.115697):0.451897,(16:0.435785,((19:0.331178,20:0.276169):0.020445,(((15:0.365610,14:0.412790):0.123766,18:0.194853):0.071404,17:0.187641):0.112166):0.103049):0.308414):0.534013):0.100944,1:1.115750);
   tree rep.32600 = (((22:0.480238,21:0.500642):0.286282,(24:0.509250,23:0.657475):0.124828):0.156169,((19:0.268875,((20:0.260704,16:0.421927):0.077185,((18:0.270403,(14:0.416826,15:0.346821):0.096679):0.054824,17:0.261734):0.145213):0.088782):0.447727,((11:0.139389,(10:0.307616,((9:0.316043,(13:0.148014,12:0.193554):0.055486):0.103986,2:0.345815):0.038626):0.036006):0.181172,((4:0.197831,(3:0.195141,7:0.316931):0.070401):0.021406,(8:0.144708,(6:0.224049,5:0.191034):0.007003):0.113597):0.065360):0.454498):0.499875,1:1.125401);
   tree rep.32700 = ((((((3:0.237122,7:0.277416):0.071929,((5:0.161921,8:0.099189):0.025160,6:0.190286):0.072990):0.007547,4:0.216220):0.123872,(2:0.270759,(11:0.178981,(10:0.335829,(13:0.161417,(9:0.248107,12:0.144087):0.066679):0.042807):0.077778):0.013139):0.171209):0.332461,(((18:0.223433,((15:0.313007,14:0.361267):0.171796,17:0.221943):0.016828):0.185700,(19:0.278469,20:0.240001):0.013048):0.076992,16:0.424474):0.325829):0.493970,(((22:0.515217,21:0.375872):0.265919,24:0.485743):0.128857,23:0.637828):0.280113,1:1.078830);
   tree rep.32800 = (((24:0.445923,23:0.772935):0.027269,((((4:0.171164,(7:0.248437,3:0.211175):0.039389):0.065543,(5:0.205516,(6:0.199285,8:0.110177):0.031519):0.078629):0.084836,(11:0.209814,(2:0.234226,(10:0.325567,((12:0.188741,9:0.262026):0.040834,13:0.156712):0.073299):0.056199):0.033681):0.096336):0.396622,(16:0.435785,((19:0.331178,20:0.276169):0.020445,(((15:0.365610,14:0.412790):0.123766,18:0.194853):0.071404,17:0.187641):0.112166):0.103049):0.328797):0.633648):0.131848,(21:0.447598,22:0.413542):0.235570,1:1.015181);
   tree rep.32900 = ((24:0.445923,23:0.835421):0.026812,(((((4:0.171164,(7:0.248437,3:0.211175):0.039389):0.065543,(5:0.205516,(6:0.199285,8:0.110177):0.031519):0.078629):0.092795,(11:0.166061,(2:0.307320,(10:0.325567,((12:0.188741,9:0.262026):0.040834,13:0.156712):0.073299):0.056199):0.036313):0.082717):0.360592,(16:0.435785,((19:0.331178,20:0.276169):0.020445,(((15:0.365610,14:0.412790):0.123766,18:0.180709):0.049387,17:0.220006):0.112166):0.095951):0.314863):0.633648,(21:0.447598,22:0.513232):0.363667):0.156001,1:1.089166);
   tree rep.33000 = ((((((5:0.161921,8:0.122308):0.029136,6:0.190286):0.062880,((3:0.237122,7:0.278638):0.051574,4:0.207125):0.007553):0.069601,(11:0.194390,((10:0.424946,(13:0.182342,(9:0.248107,12:0.206142):0.048392):0.060096):0.071718,2:0.272993):0.022674):0.177670):0.267373,((((((15:0.355230,14:0.354322):0.135722,18:0.197811):0.039092,17:0.267566):0.125173,19:0.303320):0.017626,20:0.223438):0.076992,16:0.444896):0.334526):0.493970,((24:0.500477,(22:0.525020,21:0.346027):0.318569):0.133846,23:0.859324):0.204391,1:1.078830);
   tree rep.33100 = ((((((5:0.161921,8:0.122308):0.029136,6:0.190286):0.062880,((3:0.237122,7:0.278638):0.051574,4:0.207125):0.007553):0.069601,(11:0.194390,((10:0.424946,(13:0.182342,(9:0.256688,12:0.206142):0.044991):0.065435):0.075033,2:0.272993):0.022611):0.177670):0.267373,(((18:0.197811,(17:0.277085,(15:0.355230,14:0.382729):0.161580):0.034143):0.163355,(19:0.303320,20:0.223438):0.018227):0.076992,16:0.444896):0.334526):0.493970,((24:0.500477,(22:0.525020,21:0.346027):0.318569):0.133846,23:0.859324):0.204391,1:1.078830);
   tree rep.33200 = ((((((5:0.161921,8:0.122308):0.029136,6:0.190286):0.062880,((3:0.230263,7:0.278638):0.059339,4:0.207125):0.009321):0.069601,(11:0.194390,((10:0.392160,(13:0.182342,(9:0.267036,12:0.206142):0.024711):0.094619):0.075033,2:0.272993):0.022611):0.177670):0.267373,((((18:0.249157,(15:0.355325,14:0.349453):0.105736):0.024411,17:0.195249):0.163355,(19:0.303320,20:0.223438):0.018227):0.076992,16:0.444896):0.334526):0.493970,(24:0.500477,(23:0.859324,(22:0.474401,21:0.426696):0.321029):0.137878):0.204391,1:1.078830);
   tree rep.33300 = ((((((5:0.238315,8:0.122308):0.037005,6:0.208841):0.094657,((3:0.230263,7:0.278638):0.059339,4:0.207125):0.009321):0.078144,(((10:0.283284,(13:0.173473,(9:0.267036,12:0.206142):0.024711):0.136291):0.038636,11:0.198258):0.018998,2:0.290375):0.193587):0.376513,((((18:0.175941,(15:0.355325,14:0.349453):0.105736):0.025736,17:0.195249):0.144979,(19:0.303320,20:0.223438):0.018227):0.076992,16:0.444896):0.334526):0.493970,(24:0.500477,(23:0.859324,(22:0.474401,21:0.386066):0.286226):0.125656):0.204391,1:1.078830);
   tree rep.33400 = ((((((5:0.193695,8:0.122308):0.020552,6:0.204638):0.094657,((3:0.181687,7:0.278638):0.042929,4:0.166908):0.014296):0.078144,(11:0.198258,((10:0.368716,(13:0.173473,(9:0.267036,12:0.206142):0.024711):0.136291):0.028018,2:0.290375):0.029469):0.193587):0.376513,((((18:0.175941,(15:0.355325,14:0.349453):0.105736):0.025736,17:0.195249):0.144979,(19:0.303320,20:0.223438):0.018227):0.076992,16:0.444896):0.334526):0.493970,(24:0.500477,(23:0.762714,(22:0.474401,21:0.289187):0.270439):0.088035):0.227299,1:1.078830);
   tree rep.33500 = ((((((5:0.193695,8:0.122308):0.022813,6:0.204638):0.064130,((3:0.181687,7:0.278638):0.042929,4:0.166908):0.030467):0.113695,((11:0.198258,(10:0.371198,(13:0.165639,(9:0.267036,12:0.157151):0.031634):0.127263):0.040821):0.005704,2:0.303736):0.139681):0.376513,((((18:0.258642,17:0.195249):0.041084,(15:0.325915,14:0.474799):0.082072):0.144979,(19:0.303320,20:0.223438):0.023056):0.073312,16:0.444896):0.442374):0.493970,(24:0.500477,((22:0.474401,21:0.409150):0.261591,23:0.762714):0.046883):0.161003,1:0.953196);
   tree rep.33600 = ((((((5:0.238757,8:0.122308):0.018301,6:0.212899):0.064130,((3:0.235381,7:0.278638):0.062822,4:0.220486):0.030467):0.113695,((11:0.160384,(10:0.371198,(13:0.165639,(9:0.267036,12:0.157151):0.031634):0.127263):0.040821):0.060438,2:0.377650):0.095245):0.376513,(((17:0.195249,((15:0.325915,14:0.474799):0.082072,18:0.258642):0.062810):0.139114,(19:0.263270,20:0.223438):0.022720):0.070597,16:0.412500):0.411077):0.457084,(((22:0.511906,21:0.409150):0.398505,24:0.500477):0.042428,23:0.656860):0.107954,1:1.209515);
   tree rep.33700 = ((((((5:0.177008,8:0.123184):0.014359,6:0.247756):0.064130,((3:0.235381,7:0.278638):0.062822,4:0.220486):0.030467):0.113695,(11:0.160384,(2:0.377650,(10:0.371198,(13:0.174726,(9:0.282216,12:0.157151):0.021142):0.082432):0.043462):0.074469):0.095245):0.376513,(((17:0.195249,((15:0.325915,14:0.342827):0.100265,18:0.232944):0.062810):0.152581,(19:0.263270,20:0.223438):0.035122):0.078777,16:0.429455):0.378827):0.457084,(((22:0.511906,21:0.409150):0.398505,24:0.500477):0.041566,23:0.656860):0.098515,1:1.192190);
   tree rep.33800 = (((((5:0.177008,(8:0.123184,6:0.247756):0.015638):0.079502,((3:0.235381,7:0.278638):0.062822,4:0.242365):0.013690):0.129453,(11:0.164673,(2:0.381472,(10:0.381946,(13:0.157463,(9:0.282216,12:0.157151):0.021142):0.064611):0.060160):0.042324):0.065044):0.376513,(((17:0.195249,((15:0.325915,14:0.342827):0.100265,18:0.232944):0.062810):0.152581,(19:0.263270,20:0.223438):0.035122):0.078777,16:0.429455):0.378827):0.457084,(((22:0.511906,21:0.409150):0.398505,24:0.500477):0.041566,23:0.927255):0.111630,1:1.106329);
   tree rep.33900 = (((((5:0.177008,(8:0.123184,6:0.247756):0.015638):0.079502,((3:0.235381,7:0.278638):0.062822,4:0.242365):0.013690):0.139000,(11:0.203674,(2:0.381472,(10:0.381946,(13:0.157463,(9:0.282216,12:0.157151):0.021142):0.064611):0.060160):0.042324):0.123518):0.316913,(((17:0.195249,((15:0.325915,14:0.342827):0.100265,18:0.232944):0.062810):0.121955,(19:0.263270,20:0.223438):0.035122):0.090810,16:0.395899):0.349310):0.483479,(((22:0.511906,21:0.498833):0.263187,24:0.497474):0.041566,23:0.927255):0.111630,1:1.106329);
   tree rep.34000 = (((22:0.408074,21:0.306539):0.306072,(24:0.515385,23:0.816168):0.064961):0.254529,((19:0.277054,((16:0.480516,20:0.207550):0.064583,(17:0.159043,((14:0.474792,15:0.392559):0.090420,18:0.246831):0.080377):0.144134):0.020584):0.292811,((11:0.113690,(2:0.305765,((9:0.256860,(13:0.123410,12:0.202761):0.068551):0.079514,10:0.335154):0.027416):0.031861):0.133351,(((4:0.213550,3:0.207189):0.039071,7:0.337892):0.026856,(5:0.185319,(8:0.073104,6:0.159398):0.019981):0.072089):0.098884):0.508730):0.308969,1:1.176149);
   tree rep.34100 = (((((5:0.146821,(8:0.122759,6:0.247756):0.020932):0.063483,((3:0.235381,7:0.278638):0.062822,4:0.171665):0.018798):0.047554,(11:0.173400,(2:0.381472,((13:0.121638,(9:0.282216,12:0.174724):0.034881):0.093271,10:0.358511):0.033818):0.044384):0.216801):0.316913,(((17:0.227541,((15:0.325915,14:0.505065):0.079060,18:0.232944):0.038147):0.157046,(19:0.263270,20:0.223438):0.036541):0.067710,16:0.395899):0.390192):0.483479,((24:0.587532,23:0.920930):0.059491,(22:0.511906,21:0.364275):0.288868):0.111630,1:1.106329);
   tree rep.34200 = (((((5:0.146821,(8:0.122759,6:0.247756):0.020932):0.063483,((3:0.235381,7:0.278638):0.062822,4:0.171665):0.019233):0.129907,(11:0.174897,(2:0.330070,((13:0.149713,(9:0.238098,12:0.174724):0.024405):0.093271,10:0.358511):0.033818):0.056160):0.116521):0.335475,(((17:0.227541,((15:0.325915,14:0.505065):0.079060,18:0.232944):0.038147):0.157046,(19:0.263270,20:0.223438):0.036541):0.067710,16:0.395899):0.390192):0.483479,((24:0.437508,23:0.693009):0.321507,(22:0.511906,21:0.364275):0.261390):0.111630,1:1.106329);
   tree rep.34300 = (((((5:0.146821,(8:0.122759,6:0.191521):0.019211):0.037295,((3:0.235381,7:0.301077):0.019152,4:0.187182):0.064112):0.129907,(11:0.174897,(2:0.330070,((13:0.149713,(9:0.238098,12:0.174724):0.028990):0.069167,10:0.358511):0.028953):0.039799):0.134913):0.335475,(((17:0.227541,((15:0.325915,14:0.505065):0.079060,18:0.232944):0.038147):0.157046,(19:0.263270,20:0.223438):0.036541):0.067710,16:0.395899):0.390192):0.483479,((24:0.457090,23:0.693009):0.160797,(22:0.511906,21:0.370486):0.239315):0.161893,1:1.106329);
   tree rep.34400 = (((((5:0.146821,(8:0.122759,6:0.191521):0.019211):0.037295,((3:0.257644,7:0.254201):0.017628,4:0.247062):0.064112):0.129907,(11:0.174945,(2:0.330070,((13:0.158197,(9:0.298107,12:0.174724):0.034789):0.060349,10:0.358511):0.028953):0.039799):0.101465):0.369051,(((17:0.227541,((15:0.325915,14:0.505065):0.079060,18:0.232944):0.036830):0.093592,(19:0.263270,20:0.223438):0.036541):0.123403,16:0.395899):0.390192):0.483479,((24:0.457090,23:0.693009):0.160797,(22:0.511906,21:0.473550):0.357960):0.188783,1:1.106329);
   tree rep.34500 = ((((((5:0.146821,8:0.122759):0.014514,6:0.191521):0.033255,((3:0.257644,7:0.254201):0.017628,4:0.247062):0.045800):0.136424,(11:0.150367,(2:0.398063,((13:0.158197,(9:0.298107,12:0.226388):0.029662):0.058300,10:0.358511):0.031012):0.031792):0.105423):0.260487,(((17:0.227541,((15:0.275165,14:0.505065):0.146501,18:0.242545):0.036830):0.093592,(19:0.263270,20:0.223438):0.036541):0.123403,16:0.392896):0.501392):0.497990,((24:0.457090,23:0.739125):0.147244,(22:0.511906,21:0.473550):0.357960):0.225598,1:1.106329);
   tree rep.34600 = (((((5:0.146821,(8:0.077393,6:0.191521):0.043591):0.047078,((3:0.257644,7:0.288248):0.010004,4:0.165877):0.045800):0.125135,(11:0.150367,(2:0.287067,((13:0.158197,(9:0.298107,12:0.226388):0.029662):0.058300,10:0.331581):0.047074):0.034533):0.105423):0.302064,(((17:0.227541,((15:0.275165,14:0.505065):0.146501,18:0.242545):0.036830):0.093592,(19:0.263270,20:0.223438):0.036541):0.123403,16:0.351865):0.423519):0.497990,((24:0.457090,23:0.716263):0.179746,(22:0.511906,21:0.473550):0.371990):0.144818,1:1.106329);
   tree rep.34700 = ((24:0.528032,(23:0.780541,(22:0.408074,21:0.377884):0.348089):0.086417):0.174052,((((16:0.462748,20:0.220428):0.062392,19:0.338920):0.013443,(17:0.206965,((14:0.474792,15:0.392559):0.090420,18:0.235769):0.032424):0.113507):0.375157,(((11:0.187307,((9:0.220716,(13:0.152655,12:0.185468):0.071480):0.078874,10:0.378931):0.024628):0.039459,2:0.348445):0.138051,((4:0.179425,(3:0.257691,7:0.265895):0.025403):0.053905,(6:0.202654,(5:0.158773,8:0.114779):0.043693):0.053233):0.076402):0.364980):0.402382,1:1.035491);
   tree rep.34800 = ((24:0.584052,(23:0.780541,(22:0.408074,21:0.377884):0.348089):0.055423):0.166071,((((16:0.462748,20:0.220428):0.050950,19:0.338920):0.023545,(17:0.206965,((14:0.474792,15:0.392559):0.090420,18:0.235769):0.032424):0.111502):0.375157,((11:0.187307,(2:0.348445,((9:0.260360,(13:0.152655,12:0.185468):0.071480):0.125339,10:0.408209):0.014622):0.036699):0.138051,((4:0.179425,(3:0.257691,7:0.287459):0.032089):0.057671,(6:0.202654,(5:0.158773,8:0.114779):0.043693):0.053233):0.076402):0.364980):0.371336,1:1.263305);
   tree rep.34900 = (((23:0.780541,24:0.615671):0.125489,(22:0.408074,21:0.377884):0.209642):0.166071,((((16:0.462748,20:0.220428):0.050950,19:0.338920):0.023545,(17:0.206965,((14:0.474792,15:0.392559):0.090420,18:0.235769):0.032424):0.111502):0.375157,((11:0.187307,(2:0.348445,((9:0.276641,(13:0.152655,12:0.185468):0.071480):0.079735,10:0.358133):0.015557):0.058406):0.127517,((4:0.195061,(3:0.257691,7:0.222225):0.025997):0.043965,(6:0.221535,(5:0.158773,8:0.112458):0.031587):0.053233):0.114197):0.369090):0.371336,1:1.263305);
   tree rep.35000 = (((((5:0.167302,(8:0.121914,6:0.196667):0.045757):0.113623,((3:0.257644,7:0.249510):0.006736,4:0.222889):0.033349):0.084275,((11:0.183249,((13:0.148105,(9:0.257280,12:0.243315):0.030015):0.075345,10:0.399691):0.039722):0.035609,2:0.310497):0.117868):0.360844,(((((18:0.226363,(15:0.297267,14:0.342088):0.109549):0.046988,17:0.223137):0.176491,19:0.291342):0.014571,20:0.223438):0.064306,16:0.446441):0.444315):0.483595,((24:0.458610,23:0.716263):0.159461,(22:0.511906,21:0.364608):0.260923):0.117070,1:1.137395);
   tree rep.35100 = (((23:0.780541,24:0.615671):0.057012,(22:0.408074,21:0.377884):0.255751):0.296267,(((16:0.462748,20:0.214386):0.055199,(19:0.338920,((14:0.348952,15:0.392559):0.102350,(17:0.206965,18:0.234484):0.006266):0.131601):0.024626):0.375157,((11:0.187307,(2:0.348445,((9:0.276641,(13:0.152655,12:0.185468):0.052811):0.067893,10:0.362206):0.017238):0.049454):0.127517,((4:0.195502,(3:0.231902,7:0.222225):0.051643):0.033013,(6:0.200009,(5:0.161809,8:0.112458):0.022171):0.088101):0.109904):0.384976):0.346254,1:1.110096);
   tree rep.35200 = (((23:0.780541,24:0.615671):0.057012,(22:0.499023,21:0.356945):0.398431):0.285719,(((16:0.462748,20:0.214386):0.055199,(19:0.338920,((14:0.348952,15:0.431700):0.111524,(17:0.206965,18:0.234484):0.006877):0.131601):0.024626):0.375157,((11:0.154261,(2:0.347825,((9:0.276641,(13:0.150929,12:0.185468):0.055615):0.080521,10:0.362206):0.044090):0.052573):0.127517,((4:0.195502,(3:0.231902,7:0.222225):0.051643):0.033013,(6:0.200009,(5:0.219280,8:0.112458):0.026796):0.102218):0.109904):0.384976):0.346254,1:1.110096);
   tree rep.35300 = (((23:0.780541,24:0.615671):0.057012,(22:0.499023,21:0.356945):0.398431):0.285719,(((16:0.462748,20:0.214386):0.055199,(19:0.338920,((14:0.348952,15:0.431700):0.111524,(17:0.206965,18:0.234484):0.006877):0.131601):0.024626):0.375157,((11:0.154261,(2:0.347825,((9:0.276641,(13:0.150929,12:0.185468):0.055615):0.080521,10:0.362206):0.044090):0.052573):0.127517,((4:0.188692,(3:0.212678,7:0.222225):0.060990):0.039105,(6:0.172440,(5:0.219280,8:0.142009):0.018690):0.083510):0.109904):0.384976):0.346254,1:1.110096);
   tree rep.35400 = (((23:0.780541,24:0.615671):0.057012,(22:0.499023,21:0.356945):0.398431):0.285719,(((16:0.462748,20:0.214386):0.055199,(19:0.338920,((18:0.252114,(14:0.355539,15:0.426515):0.149900):0.007121,17:0.206965):0.175476):0.026522):0.375157,((11:0.148634,(2:0.358762,((9:0.276641,(13:0.150929,12:0.177040):0.035280):0.064774,10:0.362206):0.044090):0.027032):0.127517,((4:0.161429,(3:0.255263,7:0.350169):0.024880):0.038008,(6:0.195965,(5:0.219280,8:0.119743):0.014391):0.116567):0.109904):0.384976):0.346254,1:1.110096);
   tree rep.35500 = (((23:0.780541,24:0.615671):0.057012,(22:0.499023,21:0.356945):0.398431):0.285719,((16:0.462748,(20:0.214386,(19:0.338920,((18:0.240476,(14:0.355539,15:0.426515):0.149900):0.007185,17:0.206157):0.145086):0.022028):0.064936):0.375157,((11:0.148634,(2:0.338603,((9:0.276641,(13:0.150929,12:0.177040):0.035280):0.064774,10:0.362206):0.044090):0.027177):0.169954,((4:0.208869,(3:0.202774,7:0.350169):0.027358):0.038008,(6:0.195965,(5:0.219280,8:0.119743):0.014391):0.116567):0.109904):0.384976):0.346254,1:1.110096);
   tree rep.35600 = (((23:0.780541,24:0.615671):0.057012,(22:0.499023,21:0.356945):0.398431):0.285719,((16:0.456899,(20:0.203084,(19:0.290133,((18:0.248856,(14:0.411051,15:0.426515):0.093460):0.022905,17:0.206157):0.145086):0.033287):0.053850):0.375157,((11:0.148634,(2:0.338603,(((12:0.177040,9:0.276641):0.043258,13:0.150929):0.071180,10:0.347577):0.056479):0.024284):0.169954,((4:0.208869,(3:0.202774,7:0.350169):0.027358):0.038008,(6:0.161848,(5:0.159648,8:0.119743):0.021622):0.116567):0.109904):0.384976):0.346254,1:1.110096);
   tree rep.35700 = (((23:0.780541,24:0.615671):0.053712,(22:0.499023,21:0.339607):0.372039):0.285719,((16:0.456899,(20:0.203084,(19:0.290133,((18:0.231495,(14:0.411051,15:0.349683):0.172987):0.021289,17:0.206157):0.145086):0.033287):0.053850):0.375157,((11:0.148634,(2:0.309762,(((12:0.156624,9:0.276641):0.054689,13:0.162191):0.070900,10:0.371993):0.071804):0.050301):0.123584,((4:0.208869,(3:0.202774,7:0.291524):0.022160):0.026834,(5:0.159648,(6:0.161848,8:0.142401):0.033166):0.084255):0.109904):0.384976):0.346254,1:1.110096);
   tree rep.35800 = ((23:0.780541,(24:0.664425,(22:0.499023,21:0.339607):0.372039):0.142044):0.124910,((16:0.456899,(20:0.203084,(19:0.290133,((18:0.231495,(14:0.411051,15:0.349683):0.172987):0.021289,17:0.206157):0.145086):0.033287):0.053850):0.375157,((11:0.148634,(2:0.309762,(((12:0.156624,9:0.276641):0.054689,13:0.162191):0.070900,10:0.371993):0.071804):0.050301):0.123584,((4:0.208869,(3:0.257735,7:0.291524):0.026842):0.041051,(5:0.159648,(6:0.161848,8:0.142401):0.033166):0.084255):0.109904):0.396835):0.399997,1:1.110096);
   tree rep.35900 = ((23:0.780541,(24:0.664425,(22:0.499023,21:0.339607):0.372039):0.142044):0.117892,((16:0.393187,(20:0.203084,(19:0.290133,((18:0.231495,(14:0.411051,15:0.349683):0.161950):0.019772,17:0.192836):0.145086):0.033634):0.037311):0.344387,((11:0.148634,(2:0.309762,(((12:0.156624,9:0.276641):0.054689,13:0.162191):0.070900,10:0.371993):0.071804):0.050301):0.123584,((4:0.208869,(3:0.257735,7:0.291524):0.026842):0.041051,(5:0.159648,(6:0.174117,8:0.142401):0.014779):0.081612):0.109904):0.396835):0.363963,1:1.110096);
   tree rep.36000 = (((23:0.720342,24:0.486819):0.093369,(21:0.422043,22:0.416796):0.260204):0.233146,(((((4:0.150191,3:0.280049):0.027222,7:0.241049):0.028662,((5:0.203416,8:0.113521):0.054945,6:0.175947):0.061490):0.059172,(2:0.423879,(11:0.169247,((9:0.252366,(13:0.171890,12:0.222828):0.047425):0.037879,10:0.316405):0.064443):0.024779):0.106456):0.274396,(19:0.221877,((16:0.425857,20:0.277582):0.019979,(17:0.217030,((15:0.342642,14:0.404088):0.113689,18:0.262767):0.052479):0.121994):0.119019):0.376996):0.512469,1:1.060055);
   tree rep.36100 = ((((((5:0.178299,8:0.089813):0.019917,6:0.219162):0.080464,((3:0.264626,7:0.232830):0.060958,4:0.249662):0.032565):0.041316,(11:0.165591,(10:0.304191,(2:0.321963,(13:0.126100,(9:0.317155,12:0.182374):0.014335):0.057147):0.049360):0.063491):0.140252):0.266926,(((((15:0.380813,14:0.377842):0.093925,18:0.238284):0.031057,17:0.183923):0.130581,(19:0.291342,20:0.318626):0.053630):0.102310,16:0.388932):0.368760):0.381034,((22:0.549413,21:0.353544):0.350783,(24:0.600044,23:0.531294):0.178648):0.281257,1:1.151828);
   tree rep.36200 = ((((((5:0.178299,8:0.089813):0.019917,6:0.219162):0.080464,((3:0.264626,7:0.232830):0.060958,4:0.249662):0.032565):0.041316,(11:0.165591,((10:0.353310,(13:0.126100,(9:0.317155,12:0.182374):0.015561):0.070096):0.036701,2:0.348284):0.063491):0.140252):0.414799,(((((15:0.380813,14:0.377842):0.102389,18:0.246901):0.014744,17:0.240896):0.095198,(19:0.291342,20:0.267135):0.082903):0.100767,16:0.405462):0.427316):0.374135,((22:0.549413,21:0.353544):0.350783,(24:0.600044,23:0.531294):0.178648):0.303903,1:1.047247);
   tree rep.36300 = (((23:0.977159,24:0.652540):0.043675,(22:0.390754,21:0.339607):0.398539):0.251317,((16:0.393187,(19:0.307833,(20:0.280531,((18:0.207774,(14:0.411051,15:0.329908):0.173482):0.019950,17:0.233407):0.135920):0.024840):0.078626):0.373695,(((11:0.172849,(((12:0.204587,9:0.276641):0.023908,13:0.155376):0.101598,10:0.346003):0.047880):0.048154,2:0.307683):0.167554,((4:0.152158,(3:0.204909,7:0.235416):0.010274):0.050836,((8:0.121579,5:0.156801):0.019800,6:0.209011):0.063479):0.130088):0.413531):0.474908,1:1.086855);
   tree rep.36400 = ((((((5:0.169727,8:0.097991):0.021957,6:0.162835):0.077501,((3:0.235320,7:0.232830):0.037311,4:0.271057):0.020752):0.070984,(11:0.165591,((10:0.416098,(13:0.166550,(9:0.317155,12:0.181054):0.017260):0.070096):0.026702,2:0.311465):0.063491):0.103898):0.414799,((((18:0.246901,((15:0.415221,14:0.432339):0.113460,17:0.240896):0.014184):0.130241,19:0.343999):0.004757,20:0.267135):0.086068,16:0.405462):0.427316):0.374135,((22:0.549413,21:0.481627):0.391079,(24:0.600044,23:0.775017):0.100903):0.207334,1:0.978478);
   tree rep.36500 = ((((((5:0.169727,8:0.101123):0.039005,6:0.159247):0.044966,((3:0.235320,7:0.232830):0.037311,4:0.271057):0.020565):0.096692,(11:0.166962,(10:0.301679,(2:0.311465,((12:0.181054,13:0.127656):0.026127,9:0.284148):0.108203):0.035134):0.063491):0.129812):0.414799,((((18:0.246901,((15:0.415221,14:0.432339):0.113460,17:0.240896):0.014184):0.132228,20:0.267135):0.002345,19:0.343999):0.081957,16:0.405462):0.427316):0.374135,((22:0.549413,21:0.481627):0.391079,(24:0.600044,23:0.775017):0.100903):0.207334,1:0.978478);
   tree rep.36600 = (((23:0.720342,24:0.375729):0.097771,(21:0.454102,22:0.466408):0.317498):0.106522,((((4:0.209934,(3:0.297929,7:0.214834):0.029138):0.041372,(5:0.210729,(8:0.105347,6:0.151764):0.025480):0.089837):0.152067,(2:0.298126,(11:0.183305,(((9:0.255878,13:0.185439):0.010361,12:0.232143):0.074451,10:0.388984):0.072553):0.001758):0.113060):0.349416,((20:0.232305,((17:0.139576,((15:0.371250,14:0.404088):0.187542,18:0.233792):0.068856):0.153179,19:0.275621):0.023161):0.048941,16:0.425857):0.350896):0.662615,1:1.199844);
   tree rep.36700 = (((((5:0.178598,(8:0.121688,6:0.159247):0.007150):0.096695,((3:0.288844,7:0.232830):0.047195,4:0.214862):0.024345):0.087184,((11:0.177409,2:0.311465):0.008612,(((12:0.181054,13:0.133905):0.038481,9:0.286018):0.108079,10:0.397747):0.088824):0.148014):0.349224,(((((18:0.246901,(15:0.415221,14:0.432339):0.113460):0.022619,17:0.240896):0.199687,20:0.267135):0.002114,19:0.343999):0.082116,16:0.405462):0.470913):0.334690,(((22:0.416989,21:0.481627):0.378702,24:0.602363):0.091284,23:0.771160):0.243257,1:0.978478);
   tree rep.36800 = (((((5:0.166900,(8:0.116993,6:0.159247):0.010810):0.086712,((3:0.243951,7:0.223766):0.037676,4:0.202284):0.033465):0.092145,((11:0.177409,2:0.311465):0.008612,(((12:0.181054,13:0.133905):0.038481,9:0.286018):0.108079,10:0.312773):0.077894):0.135279):0.349224,((20:0.193829,(19:0.343999,((18:0.246901,(15:0.415221,14:0.432339):0.113460):0.022619,17:0.180646):0.157888):0.002954):0.066143,16:0.476922):0.427078):0.441913,(((22:0.416989,21:0.481627):0.378702,24:0.602363):0.091284,23:0.771160):0.262398,1:0.978478);
   tree rep.36900 = ((23:0.809237,((21:0.454102,22:0.338425):0.228899,24:0.464483):0.183628):0.144971,((((4:0.209934,(3:0.206182,7:0.214834):0.019941):0.046334,(5:0.118892,(8:0.132591,6:0.212731):0.040899):0.081257):0.085093,(11:0.167131,(10:0.388984,(((13:0.145074,12:0.226023):0.026417,9:0.249748):0.093545,2:0.316002):0.044613):0.018422):0.116575):0.360709,((20:0.199784,((17:0.188369,((15:0.371250,14:0.477539):0.101669,18:0.225194):0.032318):0.172752,19:0.317943):0.027911):0.061109,16:0.452462):0.346533):0.646436,1:0.923053);
   tree rep.37000 = (((((5:0.166900,(8:0.116993,6:0.225284):0.018313):0.035492,((3:0.233790,7:0.223766):0.047148,4:0.208358):0.084043):0.084306,((11:0.181588,((13:0.146258,(9:0.218143,12:0.181054):0.038477):0.078454,10:0.391611):0.077894):0.016084,2:0.311465):0.115972):0.305498,(((18:0.233580,(15:0.415221,14:0.432339):0.113460):0.039536,17:0.180646):0.184912,(19:0.343999,(20:0.193829,16:0.418109):0.044177):0.033450):0.449957):0.401107,((22:0.465216,21:0.367406):0.288500,(24:0.702882,23:0.877934):0.039813):0.112450,1:1.092414);
   tree rep.37100 = (((((5:0.166900,(8:0.116993,6:0.225284):0.018313):0.035492,((3:0.233790,7:0.223766):0.045041,4:0.208358):0.065901):0.094923,(11:0.160110,(2:0.379665,((13:0.194986,(9:0.233035,12:0.181054):0.031094):0.078454,10:0.323080):0.051004):0.027529):0.115972):0.305498,(((18:0.233580,(15:0.415221,14:0.432339):0.113460):0.039536,17:0.180646):0.137584,(19:0.288779,(20:0.193829,16:0.421863):0.034785):0.056395):0.449957):0.321734,((22:0.465216,21:0.429855):0.226391,(24:0.702882,23:0.877934):0.039813):0.215387,1:1.092414);
   tree rep.37200 = (((24:0.550297,23:0.838457):0.281306,(21:0.512439,22:0.458975):0.288031):0.078588,((((4:0.202164,(3:0.206182,7:0.253716):0.028230):0.052872,(8:0.110527,(5:0.188525,6:0.204114):0.008373):0.058597):0.073147,((11:0.167131,((13:0.110158,(12:0.176656,9:0.310411):0.017617):0.131388,10:0.326705):0.066178):0.020245,2:0.323097):0.137129):0.275886,((20:0.260800,((17:0.239206,((15:0.371250,14:0.477539):0.101669,18:0.225194):0.032318):0.143384,19:0.312926):0.022664):0.060799,16:0.422320):0.487653):0.646436,1:1.119560);
   tree rep.37300 = (((24:0.507932,23:0.838457):0.203144,(21:0.512439,22:0.458975):0.439034):0.078588,((((4:0.202164,(3:0.206182,7:0.253716):0.041934):0.038405,((8:0.111282,5:0.179643):0.004642,6:0.220993):0.037454):0.053750,((11:0.167131,((13:0.122692,(12:0.176656,9:0.310411):0.017617):0.103149,10:0.413303):0.066178):0.020245,2:0.323097):0.137129):0.398919,(((20:0.235766,19:0.312926):0.020132,(17:0.239206,((15:0.371250,14:0.437637):0.094158,18:0.202779):0.032318):0.162927):0.056474,16:0.422320):0.310308):0.646436,1:1.119560);
   tree rep.37400 = (((((5:0.166900,(8:0.111847,6:0.225284):0.018465):0.064918,((3:0.233790,7:0.325617):0.019252,4:0.180604):0.083208):0.137862,(11:0.181196,(2:0.290897,((13:0.134599,(9:0.302763,12:0.189695):0.024868):0.092819,10:0.333826):0.024268):0.037413):0.110045):0.305498,(((18:0.203862,(15:0.358885,14:0.447068):0.085259):0.045030,17:0.249504):0.088118,(19:0.268186,(20:0.165411,16:0.421863):0.069218):0.075099):0.441795):0.457289,((22:0.506921,21:0.429855):0.255160,(24:0.411554,23:0.864121):0.148560):0.205644,1:0.920325);
   tree rep.37500 = (((((5:0.182760,(8:0.115061,6:0.225284):0.027634):0.064918,((3:0.217839,7:0.325617):0.030141,4:0.180604):0.066921):0.156857,(11:0.163218,(2:0.373126,((13:0.173157,(9:0.210210,12:0.153596):0.015070):0.092819,10:0.333826):0.024268):0.039817):0.134829):0.305498,(((18:0.203862,(15:0.358885,14:0.447068):0.085259):0.045030,17:0.222823):0.081512,(19:0.298416,(20:0.165411,16:0.495276):0.043832):0.050833):0.441795):0.457289,((22:0.506921,21:0.429855):0.255160,(24:0.411554,23:0.864121):0.148560):0.205644,1:0.920325);
   tree rep.37600 = (((((5:0.182760,(8:0.115061,6:0.225284):0.027634):0.064918,((3:0.217839,7:0.325617):0.030141,4:0.180604):0.066921):0.122424,(11:0.214538,(2:0.373126,((13:0.173157,(9:0.210210,12:0.153596):0.043571):0.071578,10:0.403744):0.015440):0.045079):0.079944):0.354512,(((18:0.210207,17:0.222823):0.036289,(15:0.444120,14:0.447068):0.088051):0.081512,(19:0.298416,(20:0.165411,16:0.495276):0.043832):0.050833):0.441795):0.475955,((22:0.506921,21:0.429855):0.255160,(24:0.411554,23:0.864121):0.148560):0.205644,1:0.920325);
   tree rep.37700 = ((23:0.701376,((21:0.395548,22:0.458975):0.253734,24:0.681865):0.017918):0.150614,((((4:0.196125,(3:0.206182,7:0.284949):0.025614):0.031122,(8:0.091370,(5:0.159969,6:0.220993):0.011159):0.061844):0.082768,(((13:0.154971,(12:0.176656,9:0.255499):0.016916):0.086887,10:0.335966):0.054480,(2:0.423775,11:0.167131):0.011014):0.109674):0.436755,(((20:0.235766,19:0.312926):0.020132,(17:0.188599,((15:0.371250,14:0.374457):0.128558,18:0.268484):0.049723):0.162927):0.056474,16:0.422320):0.401163):0.495019,1:1.044644);
   tree rep.37800 = ((23:0.701376,((21:0.395548,22:0.458975):0.253734,24:0.611094):0.013960):0.179042,((((4:0.211340,(3:0.268710,7:0.284949):0.021759):0.031122,(8:0.091370,(5:0.159969,6:0.220993):0.011159):0.061844):0.082768,(((13:0.153141,(12:0.167003,9:0.255499):0.024284):0.086887,10:0.370286):0.057023,(2:0.423775,11:0.167131):0.010346):0.112235):0.441532,((20:0.235766,(19:0.312926,(17:0.211783,((15:0.371250,14:0.374457):0.128558,18:0.268484):0.049723):0.153272):0.019272):0.056474,16:0.422320):0.325136):0.528143,1:1.044644);
   tree rep.37900 = ((23:0.821390,((21:0.395548,22:0.458975):0.253734,24:0.625725):0.014351):0.273254,((((4:0.217873,(3:0.296146,7:0.331251):0.029046):0.053396,(8:0.091370,(5:0.159969,6:0.220993):0.011159):0.060701):0.084932,((11:0.156436,((13:0.153141,(12:0.167003,9:0.255499):0.024284):0.086887,10:0.370286):0.043962):0.003344,2:0.235973):0.151395):0.441532,((20:0.235766,(19:0.312926,(17:0.211783,((15:0.371250,14:0.374457):0.128558,18:0.268484):0.049723):0.153272):0.019272):0.056474,16:0.422320):0.416248):0.372570,1:0.969825);
   tree rep.38000 = (((((17:0.279467,(18:0.209477,(15:0.362517,14:0.388036):0.135521):0.023891):0.168732,19:0.224781):0.047028,(20:0.187042,16:0.458649):0.097190):0.443883,((11:0.188788,(2:0.298830,(10:0.305160,((9:0.258936,12:0.169541):0.018909,13:0.136843):0.101203):0.035212):0.006625):0.170028,(((6:0.186934,8:0.139106):0.043984,5:0.194287):0.059864,(3:0.231672,(7:0.229374,4:0.189258):0.024794):0.058523):0.097864):0.348425):0.607697,((21:0.423024,22:0.389923):0.320992,(24:0.563679,23:0.753956):0.162430):0.206103,1:1.138074);
   tree rep.38100 = ((((19:0.239241,((17:0.239599,(18:0.209477,(15:0.362517,14:0.453871):0.136541):0.034487):0.165447,20:0.187042):0.021720):0.117599,16:0.408723):0.443883,((11:0.188788,(2:0.298830,(10:0.305160,((9:0.258936,12:0.164652):0.052549,13:0.136843):0.109374):0.035212):0.006625):0.170028,(((6:0.173418,8:0.139106):0.050510,5:0.197125):0.070006,((3:0.231672,7:0.316081):0.046243,4:0.189258):0.018327):0.066480):0.269976):0.591842,((21:0.423024,22:0.389923):0.333225,(24:0.549463,23:0.753956):0.138005):0.206103,1:1.138074);
   tree rep.38200 = ((((19:0.239241,((17:0.185391,(18:0.209477,(15:0.362517,14:0.453871):0.136541):0.034487):0.147905,20:0.187042):0.016151):0.117599,16:0.408723):0.443883,((11:0.188788,(2:0.298830,(10:0.410470,((9:0.258936,12:0.164652):0.052549,13:0.136843):0.065962):0.075547):0.012707):0.170028,(((6:0.173418,8:0.139106):0.050510,5:0.197125):0.070006,((3:0.231672,7:0.316081):0.046243,4:0.189258):0.018327):0.066480):0.269976):0.621338,((21:0.423024,22:0.389923):0.315788,(24:0.549463,23:0.753956):0.138005):0.134851,1:1.138074);
   tree rep.38300 = (((((17:0.185391,(18:0.209477,(15:0.362517,14:0.453871):0.136541):0.034487):0.098452,(19:0.239241,20:0.201903):0.073713):0.044436,16:0.434596):0.525962,(((11:0.168253,(10:0.437176,((9:0.237675,12:0.164652):0.038337,13:0.139006):0.093339):0.083094):0.013345,2:0.300501):0.170028,(((6:0.173418,8:0.123672):0.061235,5:0.156868):0.084923,((3:0.231672,7:0.316081):0.046243,4:0.189258):0.029229):0.066480):0.316382):0.507577,((21:0.423024,22:0.389923):0.296994,(24:0.549463,23:0.788618):0.050256):0.123727,1:1.138074);
   tree rep.38400 = (((((17:0.185391,(18:0.209477,(15:0.362517,14:0.453871):0.136541):0.034487):0.098452,(19:0.239241,20:0.201903):0.073713):0.044436,16:0.434596):0.525962,(((11:0.168253,(10:0.328685,((9:0.237675,12:0.164652):0.038337,13:0.135755):0.077882):0.083094):0.013345,2:0.300501):0.170028,(((6:0.173418,8:0.123672):0.061235,5:0.156868):0.084923,((3:0.231672,7:0.316081):0.046243,4:0.189258):0.029229):0.066480):0.316382):0.507577,((21:0.423024,22:0.389923):0.296994,(24:0.549463,23:0.788618):0.050256):0.123727,1:1.138074);
   tree rep.38500 = (((((17:0.186095,(18:0.327493,(15:0.291432,14:0.453871):0.096598):0.053008):0.137329,(19:0.282319,20:0.201903):0.036291):0.051609,16:0.434596):0.500004,(((11:0.168253,(10:0.328685,((9:0.237675,12:0.164652):0.038337,13:0.135755):0.077882):0.083094):0.047567,2:0.300501):0.147399,(((6:0.173418,8:0.123672):0.061235,5:0.156868):0.084923,((3:0.231672,7:0.321338):0.043979,4:0.189258):0.037035):0.070683):0.316382):0.483023,((21:0.423024,22:0.389923):0.296994,(24:0.549463,23:0.788618):0.050256):0.117124,1:1.138074);
   tree rep.38600 = (((((17:0.218251,(18:0.227533,(15:0.340614,14:0.506282):0.103719):0.052148):0.117215,(19:0.307416,20:0.201903):0.054135):0.047331,16:0.434596):0.491851,(((11:0.169746,(10:0.328685,((9:0.237675,12:0.164652):0.038337,13:0.135755):0.077882):0.109756):0.009000,2:0.300501):0.191652,(((6:0.173418,8:0.123672):0.061235,5:0.156868):0.102566,((3:0.231672,7:0.321338):0.042907,4:0.191903):0.018082):0.076695):0.198869):0.484529,((21:0.427466,22:0.389923):0.246946,(24:0.549463,23:0.788618):0.071985):0.132346,1:1.173216);
   tree rep.38700 = (((24:0.515949,23:0.711152):0.189215,(22:0.413906,21:0.533298):0.288781):0.187795,(((((3:0.193413,7:0.240594):0.078804,((5:0.194826,8:0.111401):0.022086,6:0.211853):0.104828):0.013136,4:0.205465):0.058797,((11:0.194647,((13:0.151840,(9:0.259315,12:0.190205):0.028348):0.117273,10:0.390183):0.043085):0.055556,2:0.317452):0.158327):0.273325,(((15:0.429827,14:0.379595):0.087233,(17:0.226530,18:0.278227):0.087149):0.084894,(19:0.297060,(20:0.229259,16:0.428187):0.051437):0.032768):0.342865):0.597125,1:0.884174);
   tree rep.38800 = (((24:0.515949,23:0.711152):0.175217,(22:0.413906,21:0.533298):0.288781):0.155280,(((((3:0.195142,7:0.240594):0.080368,((5:0.194826,8:0.063354):0.047062,6:0.158590):0.104828):0.019507,4:0.205465):0.075111,((11:0.153939,((13:0.151840,(9:0.259315,12:0.190205):0.024532):0.110135,10:0.373764):0.054164):0.055556,2:0.329555):0.165883):0.441856,((((15:0.429827,14:0.379595):0.087233,(17:0.226530,18:0.278227):0.037452):0.135690,(20:0.229259,16:0.479590):0.024021):0.076553,19:0.297060):0.350894):0.384862,1:0.884174);
   tree rep.38900 = (((23:0.931936,(21:0.546332,22:0.321000):0.249575):0.107200,24:0.441606):0.180540,((((7:0.243623,(4:0.212350,3:0.237855):0.043713):0.027395,(6:0.214259,(5:0.198630,8:0.083242):0.019659):0.063812):0.121440,((2:0.361303,((13:0.187830,(12:0.161625,9:0.294707):0.012660):0.084064,10:0.312424):0.040488):0.044370,11:0.189967):0.070145):0.358137,(((20:0.255394,19:0.313502):0.000382,(17:0.263607,((15:0.384991,14:0.450791):0.100385,18:0.191767):0.036818):0.108875):0.111245,16:0.357722):0.344622):0.300608,1:1.035173);
   tree rep.39000 = (((((((17:0.229859,18:0.212755):0.075179,(15:0.354376,14:0.470325):0.105766):0.149112,19:0.307416):0.037046,20:0.201903):0.095659,16:0.434596):0.351913,((11:0.194844,(2:0.352152,(10:0.349095,((9:0.245321,12:0.160103):0.030869,13:0.185207):0.077259):0.053208):0.073687):0.176141,(((6:0.210002,8:0.169227):0.021895,5:0.173000):0.051612,(7:0.274300,(3:0.231672,4:0.259363):0.033494):0.022722):0.084027):0.294605):0.495585,(23:0.808383,(24:0.571329,(21:0.480278,22:0.389923):0.296493):0.079481):0.141519,1:1.431730);
   tree rep.39100 = ((((((18:0.212755,((15:0.354376,14:0.382436):0.151533,17:0.229859):0.054911):0.157505,19:0.319980):0.037046,20:0.201903):0.095659,16:0.434596):0.351913,((11:0.194844,((2:0.318579,((9:0.245321,12:0.160103):0.030869,13:0.154002):0.083317):0.070987,10:0.349095):0.057872):0.174139,(((6:0.210002,8:0.169227):0.021895,5:0.173000):0.051612,(7:0.274300,(3:0.231672,4:0.259363):0.033494):0.022722):0.084027):0.294605):0.495585,(23:0.808383,(24:0.472675,(21:0.406883,22:0.389923):0.258550):0.076465):0.232106,1:1.055898);
   tree rep.39200 = ((((21:0.546332,22:0.397658):0.248989,23:0.668587):0.158401,24:0.573441):0.178440,((((7:0.242748,(4:0.208105,3:0.223641):0.036297):0.063416,(6:0.214259,(5:0.198630,8:0.075956):0.029962):0.050806):0.121440,((2:0.361511,((13:0.107890,(12:0.147306,9:0.294707):0.051718):0.068398,10:0.424584):0.040488):0.060591,11:0.163280):0.112128):0.347111,((((17:0.267649,((15:0.403269,14:0.451327):0.098754,18:0.199436):0.032762):0.135438,20:0.255394):0.000702,19:0.372669):0.150863,16:0.343554):0.290191):0.459048,1:1.032890);
   tree rep.39300 = ((23:0.920849,(24:0.568185,(22:0.502403,21:0.529657):0.276077):0.070789):0.156216,((((17:0.251258,18:0.219623):0.048089,(14:0.457954,15:0.284264):0.059646):0.081162,((16:0.493247,20:0.207018):0.117737,19:0.299299):0.017000):0.416414,(((11:0.158463,(10:0.349546,(13:0.180680,(9:0.267717,12:0.192807):0.022277):0.074151):0.064620):0.017761,2:0.246328):0.132105,((4:0.217591,(3:0.229745,7:0.250366):0.047717):0.037835,(5:0.166125,(8:0.110101,6:0.202875):0.047833):0.059918):0.101850):0.389917):0.368104,1:0.946253);
   tree rep.39400 = ((((19:0.308464,(20:0.201903,((18:0.199905,(15:0.354376,14:0.436322):0.102652):0.047549,17:0.194045):0.177501):0.050869):0.137808,16:0.357891):0.444651,((11:0.178948,(2:0.318579,(((9:0.301492,12:0.159373):0.045528,13:0.122718):0.065410,10:0.414355):0.058608):0.053606):0.118120,(((6:0.210002,8:0.114068):0.032143,5:0.171701):0.063990,(7:0.225862,(3:0.227619,4:0.181307):0.011422):0.032873):0.112233):0.464184):0.456718,((23:0.719871,24:0.420342):0.085314,(21:0.355695,22:0.435681):0.249828):0.246005,1:1.055898);
   tree rep.39500 = ((23:0.660928,((22:0.413906,21:0.486786):0.263667,24:0.448120):0.104777):0.238701,(((((3:0.236957,7:0.230889):0.052031,4:0.199634):0.028424,((5:0.176666,8:0.070627):0.032189,6:0.182380):0.063682):0.060366,(11:0.178750,((((12:0.207895,9:0.230364):0.072650,13:0.167925):0.062655,2:0.321946):0.042556,10:0.361753):0.028428):0.183869):0.312839,((16:0.499303,20:0.266333):0.025232,(19:0.262880,(17:0.172728,((15:0.349597,14:0.379595):0.130550,18:0.278227):0.043566):0.107777):0.023926):0.606880):0.334139,1:1.069580);
   tree rep.39600 = ((23:0.660928,((22:0.413906,21:0.486786):0.263667,24:0.448120):0.104777):0.238701,(((((3:0.236957,7:0.230889):0.052031,4:0.199634):0.028424,((5:0.176666,8:0.070627):0.032189,6:0.182380):0.064904):0.072412,(2:0.321946,(11:0.256485,(10:0.361753,((12:0.207895,9:0.230364):0.067191,13:0.167925):0.092544):0.023620):0.036475):0.080567):0.312839,((16:0.499303,(20:0.266333,(17:0.168790,((15:0.349597,14:0.379595):0.130550,18:0.240798):0.060742):0.148588):0.029968):0.025232,19:0.273023):0.606880):0.334139,1:1.069580);
   tree rep.39700 = ((((22:0.413906,21:0.455015):0.326552,23:0.783023):0.079521,24:0.486699):0.238701,(((((3:0.236957,7:0.230889):0.052031,4:0.199634):0.028424,((5:0.176666,8:0.070627):0.032189,6:0.182380):0.064904):0.072412,(2:0.321946,(11:0.256841,(10:0.361753,((12:0.207895,9:0.230364):0.067191,13:0.167925):0.096894):0.029696):0.036475):0.080567):0.312839,((16:0.499303,(20:0.266333,(17:0.168790,((15:0.349597,14:0.379595):0.130550,18:0.240798):0.060742):0.148588):0.029968):0.025232,19:0.273023):0.606880):0.334139,1:1.069580);
   tree rep.39800 = (((23:0.908817,24:0.589278):0.042519,(22:0.507078,21:0.359718):0.303241):0.139994,((((17:0.250770,(18:0.257483,(14:0.495422,15:0.297497):0.090952):0.036867):0.098886,19:0.299299):0.024525,(16:0.454851,20:0.234258):0.098944):0.452132,((11:0.146685,(((13:0.191374,(9:0.259058,12:0.196247):0.029213):0.088993,2:0.331354):0.006910,10:0.347933):0.065211):0.111926,((4:0.225134,(3:0.232491,7:0.230215):0.032717):0.042730,(5:0.171417,(8:0.110101,6:0.195883):0.022235):0.077391):0.097693):0.389917):0.539459,1:1.006515);
   tree rep.39900 = (((23:0.908817,24:0.589278):0.042519,(22:0.507078,21:0.359718):0.303241):0.151087,(((((17:0.250770,(14:0.495422,15:0.314348):0.100623):0.009183,18:0.253681):0.116069,19:0.280728):0.037917,(16:0.454851,20:0.234258):0.098944):0.419795,((11:0.229827,(((13:0.121646,(9:0.220450,12:0.196247):0.019559):0.068641,2:0.293182):0.020245,10:0.320294):0.058525):0.111926,((4:0.225134,(3:0.232491,7:0.230215):0.032717):0.042730,(5:0.171417,(8:0.110101,6:0.176649):0.025485):0.070142):0.097693):0.389917):0.634581,1:1.006515);
   tree rep.40000 = (((23:0.908817,24:0.589278):0.042519,(22:0.507078,21:0.359718):0.303241):0.151087,((((17:0.240106,(18:0.275985,(14:0.495422,15:0.314348):0.100623):0.043897):0.124891,(16:0.454851,20:0.234258):0.098944):0.004257,19:0.280728):0.347582,((11:0.223069,(((13:0.101374,(9:0.309328,12:0.196247):0.029093):0.068641,2:0.293182):0.020245,10:0.320294):0.058525):0.101616,((4:0.225134,(3:0.232491,7:0.230215):0.032717):0.042730,(5:0.171417,(8:0.110101,6:0.176649):0.025485):0.070142):0.101840):0.378854):0.634581,1:1.006515);
   tree rep.40100 = (((23:0.908817,24:0.589278):0.056494,(22:0.507078,21:0.359718):0.303241):0.204129,(((16:0.454851,20:0.234258):0.098944,((17:0.227683,(18:0.275985,(14:0.495422,15:0.314348):0.100623):0.043897):0.133915,19:0.280728):0.004238):0.347582,((11:0.195304,(2:0.293182,((13:0.108828,(9:0.309328,12:0.196247):0.029093):0.053352,10:0.320294):0.064266):0.017063):0.102843,((4:0.225134,(3:0.232491,7:0.230215):0.032717):0.042730,(5:0.171417,(8:0.110101,6:0.176649):0.025485):0.070142):0.101840):0.347117):0.428868,1:1.085134);
   tree rep.40200 = (((23:0.908817,24:0.589278):0.056494,(22:0.507078,21:0.345737):0.253647):0.234003,(((((17:0.197427,((14:0.495422,15:0.365232):0.120579,18:0.275985):0.050704):0.125618,16:0.512616):0.003532,20:0.234258):0.071547,19:0.280728):0.389294,(((11:0.195304,((13:0.108828,(9:0.309328,12:0.196247):0.029093):0.053352,10:0.344394):0.077375):0.022672,2:0.293182):0.109676,((4:0.180843,(3:0.203811,7:0.230215):0.034660):0.053081,(5:0.155604,(8:0.110101,6:0.187772):0.037911):0.064380):0.101840):0.347117):0.428868,1:1.085134);
   tree rep.40300 = (((23:0.908817,24:0.589278):0.088775,(22:0.490858,21:0.457806):0.209031):0.277859,(((17:0.190183,((14:0.465597,15:0.365232):0.089917,18:0.182468):0.065963):0.136804,((16:0.448334,20:0.234258):0.029602,19:0.280728):0.033956):0.389294,(((11:0.195304,((13:0.130278,(9:0.268006,12:0.196247):0.034707):0.053352,10:0.344394):0.077375):0.022672,2:0.293182):0.109676,((4:0.180843,(3:0.203811,7:0.230215):0.034660):0.053081,(5:0.155604,(8:0.110101,6:0.187772):0.037911):0.064380):0.101840):0.347117):0.428868,1:1.085134);
   tree rep.40400 = (((((19:0.253409,20:0.201903):0.042914,((18:0.213975,(15:0.349119,14:0.364012):0.136344):0.060508,17:0.220847):0.130303):0.086864,16:0.469914):0.416180,((((9:0.290539,(12:0.196982,13:0.157560):0.021725):0.073480,10:0.340708):0.066193,(2:0.310575,11:0.194907):0.002813):0.112699,((6:0.219261,(5:0.208736,8:0.133708):0.010225):0.056716,((7:0.218251,3:0.274349):0.022461,4:0.168516):0.071957):0.116013):0.294170):0.328269,((23:0.696825,24:0.640093):0.141733,(21:0.448648,22:0.494072):0.251099):0.235294,1:1.062467);
   tree rep.40500 = ((24:0.570368,(23:0.908817,(22:0.490858,21:0.367272):0.309502):0.093547):0.277859,(((17:0.209455,((14:0.465597,15:0.365232):0.087612,18:0.188263):0.049172):0.136804,((16:0.448334,20:0.213259):0.023719,19:0.280728):0.022977):0.389294,(((11:0.191233,((13:0.137584,(9:0.268006,12:0.191363):0.048889):0.053352,10:0.344394):0.077375):0.017319,2:0.361796):0.157943,((4:0.193227,(3:0.177250,7:0.230215):0.051301):0.054365,(5:0.153714,(8:0.110101,6:0.187772):0.034325):0.071629):0.117382):0.347117):0.428868,1:1.085134);
   tree rep.40600 = (((((19:0.242063,20:0.201903):0.043282,((18:0.213975,(15:0.349119,14:0.364012):0.131058):0.053025,17:0.220847):0.131116):0.086864,16:0.469914):0.416180,((2:0.321357,((((9:0.298727,12:0.127507):0.050697,13:0.154707):0.048229,10:0.320349):0.078905,11:0.149737):0.021620):0.118041,((6:0.207566,(5:0.208736,8:0.133708):0.010225):0.075469,((7:0.218251,3:0.220525):0.029333,4:0.229983):0.082526):0.089846):0.294170):0.328269,((23:0.696825,24:0.640093):0.141733,(21:0.448648,22:0.494072):0.251099):0.235294,1:1.062467);
   tree rep.40700 = (((23:0.724729,24:0.456631):0.116455,(21:0.361965,22:0.462452):0.350647):0.198902,(((((3:0.226774,7:0.282875):0.015776,4:0.180733):0.055268,(6:0.269346,(5:0.136011,8:0.111063):0.013537):0.100818):0.115518,(2:0.368926,((10:0.355746,(13:0.152178,(12:0.156104,9:0.269332):0.021212):0.134126):0.054123,11:0.222473):0.039638):0.063739):0.505975,(((20:0.240374,(17:0.214605,((15:0.347411,14:0.418609):0.121429,18:0.208924):0.100970):0.169761):0.027978,19:0.305684):0.080130,16:0.410460):0.303346):0.408773,1:1.079507);
   tree rep.40800 = (((((19:0.269822,20:0.201903):0.046190,((18:0.276887,(15:0.349119,14:0.394450):0.111946):0.053025,17:0.220847):0.131116):0.075875,16:0.469914):0.422448,((2:0.321357,((((9:0.298727,12:0.127507):0.050697,13:0.152084):0.090243,10:0.296064):0.034339,11:0.166522):0.029117):0.126283,(((8:0.133708,6:0.207566):0.011514,5:0.208303):0.074472,((7:0.218251,3:0.220525):0.029333,4:0.229983):0.065909):0.065009):0.299090):0.433667,((23:0.696825,24:0.383254):0.174896,(21:0.448648,22:0.481458):0.295927):0.214743,1:1.088389);
   tree rep.40900 = (((22:0.298745,21:0.537194):0.434011,(24:0.530031,23:0.838604):0.119981):0.173984,((((7:0.264113,(3:0.265644,4:0.200494):0.032580):0.034802,((5:0.193725,8:0.119910):0.011889,6:0.221736):0.108131):0.061270,((11:0.183412,(((12:0.173113,9:0.217909):0.017676,13:0.179142):0.103737,10:0.324455):0.037208):0.035459,2:0.360592):0.111945):0.392801,((17:0.178095,((15:0.369324,14:0.327542):0.202374,18:0.219493):0.062191):0.134091,((20:0.185213,16:0.448203):0.144361,19:0.244204):0.052120):0.412431):0.518429,1:1.085237);
   tree rep.41000 = (((((19:0.269822,20:0.220803):0.070755,((18:0.245028,(15:0.349119,14:0.394450):0.111946):0.056237,17:0.276029):0.123149):0.051084,16:0.469914):0.486079,((((((9:0.264608,12:0.148027):0.031299,13:0.116405):0.077831,10:0.359126):0.021607,2:0.321357):0.018591,11:0.166522):0.126283,(((8:0.133708,6:0.249945):0.010730,5:0.167994):0.074472,((7:0.218251,3:0.220525):0.037809,4:0.229983):0.066253):0.071030):0.322401):0.433667,((23:0.696825,24:0.383254):0.174896,(21:0.448648,22:0.439634):0.345427):0.292650,1:1.088389);
   tree rep.41100 = (((((19:0.355417,20:0.220803):0.041541,((18:0.245028,(15:0.349119,14:0.394450):0.111946):0.056237,17:0.276029):0.123024):0.125542,16:0.380314):0.431996,((2:0.321357,(11:0.193443,(((9:0.264608,12:0.226778):0.034487,13:0.132552):0.077831,10:0.359126):0.034046):0.017549):0.168415,(((8:0.122535,6:0.249945):0.008528,5:0.184241):0.074472,((7:0.218251,3:0.220525):0.037809,4:0.229983):0.066253):0.092579):0.322401):0.298058,((23:0.696825,24:0.383254):0.174237,(21:0.448648,22:0.439634):0.345427):0.331812,1:1.088389);
   tree rep.41200 = (((((19:0.355417,20:0.220803):0.041541,((18:0.245028,(15:0.349119,14:0.394450):0.111946):0.056237,17:0.276029):0.123024):0.125542,16:0.380314):0.431996,((2:0.311225,(11:0.193443,(((9:0.255727,12:0.150526):0.039550,13:0.126463):0.092741,10:0.456371):0.034266):0.015840):0.168415,(((8:0.114311,6:0.150578):0.009851,5:0.175107):0.074472,((7:0.258654,3:0.220525):0.053410,4:0.160774):0.041918):0.094625):0.322401):0.298058,((23:0.696825,24:0.548723):0.044132,(21:0.448648,22:0.416907):0.257481):0.386258,1:1.088389);
   tree rep.41300 = (((22:0.301642,21:0.401421):0.371077,(24:0.369083,23:0.838604):0.128439):0.263848,((((7:0.229651,(5:0.171005,(8:0.126304,6:0.237064):0.010687):0.086893):0.026934,(3:0.301664,4:0.229015):0.041733):0.049068,((11:0.222111,(((12:0.150967,9:0.278416):0.032427,13:0.146593):0.100511,10:0.324455):0.055577):0.041039,2:0.324148):0.168580):0.390614,((17:0.232455,((15:0.353651,14:0.455987):0.098504,18:0.199528):0.078969):0.112379,((20:0.209927,16:0.477270):0.052780,19:0.263322):0.038086):0.431832):0.374880,1:1.085237);
   tree rep.41400 = (((23:0.724729,24:0.396909):0.119073,(21:0.361965,22:0.556184):0.290202):0.227492,(((((3:0.265868,7:0.282875):0.037496,4:0.222674):0.040792,(6:0.192268,(5:0.194239,8:0.107110):0.024430):0.111394):0.076326,((2:0.351110,(10:0.400940,(13:0.182726,(9:0.224114,12:0.223055):0.034870):0.052407):0.041025):0.042690,11:0.156003):0.167296):0.355646,(((20:0.251988,19:0.344923):0.037789,(17:0.215753,(18:0.224101,(15:0.352447,14:0.405523):0.183969):0.036001):0.152723):0.108969,16:0.439763):0.433518):0.375915,1:1.254396);
   tree rep.41500 = (((23:0.724729,24:0.396909):0.119073,(21:0.361965,22:0.556184):0.290202):0.227492,(((((3:0.265868,7:0.282875):0.037496,4:0.222674):0.040792,(6:0.192268,(5:0.194239,8:0.107110):0.024430):0.111394):0.076326,((2:0.351110,(10:0.398366,(13:0.183869,(9:0.224114,12:0.172426):0.029401):0.055396):0.041025):0.042690,11:0.156003):0.167296):0.355646,(((20:0.251988,19:0.344923):0.034862,(17:0.211329,(18:0.283807,(15:0.335290,14:0.405523):0.107869):0.092075):0.110616):0.122423,16:0.439763):0.433518):0.375915,1:1.254396);
   tree rep.41600 = (((22:0.375549,21:0.435673):0.267972,(24:0.401284,23:0.675623):0.113060):0.230105,((((7:0.229651,(5:0.171295,(6:0.145857,8:0.126304):0.059916):0.052179):0.056688,(3:0.212000,4:0.169272):0.023545):0.071798,((11:0.168609,(((12:0.198883,13:0.146593):0.036700,9:0.278416):0.072299,10:0.399051):0.058335):0.041039,2:0.324148):0.168580):0.364143,((17:0.253787,((15:0.345035,14:0.481901):0.131142,18:0.211730):0.045888):0.114133,((20:0.209927,16:0.452886):0.075087,19:0.315284):0.038086):0.431832):0.530809,1:1.085237);
   tree rep.41700 = (((22:0.375549,21:0.435673):0.267972,(24:0.401284,23:0.675623):0.113060):0.230105,((((7:0.229651,(3:0.212000,4:0.245581):0.033875):0.041793,((5:0.166787,8:0.126304):0.020887,6:0.211436):0.052179):0.076145,((11:0.168609,((13:0.134306,(9:0.278416,12:0.217233):0.026126):0.058001,10:0.399051):0.064483):0.041039,2:0.324148):0.168580):0.280317,((20:0.184142,16:0.452886):0.059026,((17:0.183909,((15:0.345035,14:0.481901):0.131142,18:0.235285):0.049608):0.114133,19:0.315284):0.048243):0.563842):0.530809,1:1.085237);
   tree rep.41800 = ((((((18:0.248957,(15:0.401698,14:0.422142):0.118564):0.053546,17:0.183960):0.135711,(19:0.290414,20:0.228499):0.026027):0.063599,16:0.425626):0.318769,((2:0.346636,((((9:0.255727,12:0.150526):0.043482,13:0.130790):0.081651,10:0.291452):0.050769,11:0.195303):0.013762):0.111779,((7:0.238794,3:0.282301):0.022601,(((8:0.116823,5:0.172209):0.060935,6:0.182635):0.071843,4:0.240746):0.066226):0.062199):0.338764):0.296081,((23:0.688671,24:0.548723):0.028755,(21:0.478277,22:0.416907):0.387701):0.253795,1:1.060465);
   tree rep.41900 = ((((((18:0.232289,(15:0.399660,14:0.422142):0.125019):0.053546,17:0.183960):0.135711,(19:0.290414,20:0.228499):0.026027):0.063599,16:0.425626):0.318769,((2:0.346636,((((9:0.255727,12:0.150526):0.043482,13:0.130790):0.081651,10:0.317535):0.032775,11:0.258667):0.013762):0.111779,((7:0.238794,3:0.282301):0.021935,(((8:0.105703,5:0.172209):0.040839,6:0.163890):0.108838,4:0.240746):0.025165):0.062199):0.338764):0.296081,((23:0.688671,24:0.548723):0.028755,(21:0.478277,22:0.416907):0.387701):0.253795,1:1.060465);
   tree rep.42000 = ((((((18:0.232289,(15:0.399660,14:0.422142):0.125019):0.053546,17:0.183960):0.135711,(19:0.290414,20:0.228499):0.026027):0.063599,16:0.425626):0.318769,((2:0.346636,((((9:0.255727,12:0.150526):0.043482,13:0.130790):0.087134,10:0.317535):0.049311,11:0.261701):0.013728):0.055671,((7:0.251673,3:0.282301):0.046017,(((8:0.105703,5:0.172209):0.040839,6:0.163890):0.064071,4:0.240746):0.038236):0.112284):0.338764):0.296081,((23:0.688671,24:0.548723):0.024468,(21:0.425341,22:0.416907):0.310416):0.253795,1:1.060465);
   tree rep.42100 = (((22:0.579830,21:0.417447):0.283404,(23:0.675623,24:0.535607):0.182515):0.157370,((((7:0.261235,((5:0.199255,8:0.103411):0.039910,6:0.163906):0.039568):0.053627,(3:0.239974,4:0.245581):0.050338):0.093074,((((13:0.207280,(9:0.217454,12:0.161693):0.012102):0.071375,10:0.360856):0.076751,11:0.180163):0.019793,2:0.365105):0.163046):0.364999,((20:0.189143,(16:0.566078,(17:0.223394,((15:0.345035,14:0.360189):0.136227,18:0.270838):0.029592):0.110482):0.037317):0.054176,19:0.244264):0.417779):0.362754,1:1.202761);
   tree rep.42200 = ((((((18:0.232289,(15:0.399660,14:0.422142):0.125019):0.054138,17:0.180327):0.088693,(19:0.290414,20:0.228499):0.051804):0.102612,16:0.425626):0.363913,((2:0.346636,((((9:0.220352,12:0.136419):0.045527,13:0.160354):0.117115,10:0.317535):0.058163,11:0.165160):0.013728):0.055671,(((8:0.105703,5:0.172209):0.040839,6:0.163890):0.049137,((7:0.259119,3:0.250283):0.039168,4:0.226446):0.061814):0.154300):0.338764):0.296081,((23:0.729769,24:0.613815):0.118217,(21:0.439308,22:0.416907):0.303487):0.184678,1:1.060465);
   tree rep.42300 = ((((((18:0.228363,(15:0.399660,14:0.422142):0.125019):0.068452,17:0.205775):0.088693,(19:0.267849,20:0.228499):0.043994):0.084074,16:0.425626):0.363913,((2:0.359330,((((9:0.286034,12:0.170399):0.021487,13:0.167854):0.117115,10:0.317535):0.058163,11:0.193679):0.055464):0.055671,(((8:0.088361,5:0.195456):0.034307,6:0.191846):0.047541,((7:0.259119,3:0.250283):0.039168,4:0.226446):0.061814):0.154300):0.338764):0.296081,((23:0.729769,24:0.613815):0.118217,(21:0.439308,22:0.416907):0.303487):0.184678,1:1.060465);
   tree rep.42400 = ((((((18:0.228363,(15:0.399660,14:0.422142):0.125019):0.068452,17:0.205775):0.088693,(19:0.267849,20:0.228499):0.043994):0.084074,16:0.425626):0.363913,((2:0.314397,((((9:0.286034,12:0.170399):0.021487,13:0.167854):0.117115,10:0.317535):0.063685,11:0.193679):0.042476):0.055671,(((8:0.102024,5:0.174347):0.018259,6:0.188192):0.047541,((7:0.259119,3:0.250283):0.039168,4:0.226446):0.061814):0.154300):0.338764):0.296081,((23:0.729769,24:0.613815):0.134193,(21:0.473373,22:0.416907):0.333380):0.244878,1:1.060465);
   tree rep.42500 = ((((((18:0.225512,(15:0.344991,14:0.476687):0.092566):0.046342,17:0.205775):0.094820,(19:0.277915,20:0.228499):0.052813):0.085060,16:0.425626):0.363913,((2:0.314397,((((9:0.286034,12:0.170399):0.021487,13:0.167854):0.117115,10:0.317535):0.063685,11:0.193679):0.045830):0.172288,(((8:0.102024,5:0.174347):0.018259,6:0.188192):0.042579,((7:0.248794,3:0.250283):0.041647,4:0.203658):0.043856):0.126873):0.377162):0.296081,((23:0.729769,24:0.447699):0.099085,(21:0.473373,22:0.416907):0.333380):0.237201,1:1.060465);
   tree rep.42600 = (((23:0.620640,24:0.480596):0.218317,(22:0.420714,21:0.355268):0.298706):0.164505,((16:0.425172,((20:0.232790,((14:0.466109,15:0.370666):0.110886,(18:0.262367,17:0.183145):0.033076):0.105364):0.016408,19:0.306786):0.094730):0.413138,((((10:0.348983,(13:0.124021,(12:0.186126,9:0.271508):0.036040):0.079051):0.042789,11:0.167158):0.070892,2:0.309626):0.118251,((4:0.215697,(3:0.266705,7:0.258508):0.049392):0.025728,((5:0.199636,8:0.110113):0.041787,6:0.191651):0.091253):0.086484):0.357951):0.561218,1:1.094926);
   tree rep.42700 = ((((((18:0.225512,17:0.170013):0.055254,(15:0.342643,14:0.411146):0.107528):0.116207,(19:0.277915,20:0.228499):0.052813):0.083570,16:0.458373):0.541649,((2:0.283375,((((9:0.273798,12:0.162188):0.026330,13:0.143205):0.079657,10:0.338171):0.068422,11:0.169277):0.053991):0.078984,(((8:0.130533,5:0.174347):0.017344,6:0.188192):0.054904,((7:0.232907,3:0.263085):0.042476,4:0.207939):0.027250):0.163024):0.300445):0.296081,((23:0.729769,24:0.482344):0.118596,(21:0.473373,22:0.416907):0.333380):0.243713,1:1.060465);
   tree rep.42800 = ((((((18:0.183419,(15:0.362949,14:0.463370):0.147923):0.078140,17:0.170013):0.131000,(19:0.277915,20:0.228499):0.051372):0.127781,16:0.458373):0.536448,((2:0.283375,((((9:0.273798,12:0.162188):0.026330,13:0.138512):0.101046,10:0.447568):0.056716,11:0.169277):0.050197):0.078984,(((8:0.147342,5:0.171780):0.012018,6:0.190907):0.054904,((7:0.232907,3:0.263085):0.042476,4:0.207939):0.027250):0.163024):0.300445):0.390449,((23:0.729769,24:0.578332):0.134289,(21:0.473373,22:0.443958):0.349606):0.148222,1:1.060465);
   tree rep.42900 = (((23:0.809925,24:0.491699):0.138961,(21:0.349097,22:0.494984):0.375755):0.101614,((((7:0.277401,(3:0.243339,4:0.209539):0.025188):0.050253,(6:0.269725,(5:0.170463,8:0.111477):0.024243):0.052760):0.102031,(2:0.307665,(((13:0.175556,(9:0.295611,12:0.172360):0.024771):0.085591,10:0.320741):0.021441,11:0.242361):0.049238):0.149061):0.328230,(((19:0.303479,20:0.187961):0.031206,(17:0.176550,(18:0.217182,(15:0.414000,14:0.479660):0.076555):0.102273):0.167628):0.067554,16:0.459106):0.312065):0.451197,1:1.225139);
   tree rep.43000 = (((23:0.809925,24:0.491699):0.088082,(21:0.424912,22:0.494984):0.354893):0.101614,(((((7:0.277401,3:0.243339):0.027487,4:0.209539):0.033679,(6:0.164827,(5:0.199419,8:0.111477):0.026852):0.056693):0.095574,(2:0.307665,(((13:0.175556,(9:0.295611,12:0.172360):0.022336):0.109795,10:0.329410):0.021441,11:0.242361):0.049238):0.149061):0.328230,(((19:0.242563,20:0.187961):0.032284,(17:0.170822,(18:0.217182,(15:0.414000,14:0.479660):0.076555):0.102273):0.132942):0.107317,16:0.459106):0.312065):0.451197,1:1.225139);
   tree rep.43100 = ((((((15:0.362949,14:0.364539):0.119915,(17:0.245171,18:0.234367):0.039423):0.100233,(19:0.277915,20:0.228499):0.049183):0.028906,16:0.458373):0.581374,(((2:0.341661,(((9:0.273798,12:0.164282):0.034129,13:0.128405):0.095398,10:0.322318):0.043681):0.040432,11:0.228662):0.094660,(((8:0.111572,6:0.199167):0.066325,5:0.150757):0.060571,((7:0.308874,3:0.174126):0.061658,4:0.200815):0.037344):0.082584):0.309057):0.449876,((23:0.729769,24:0.671051):0.225085,(21:0.383266,22:0.484441):0.332575):0.107666,1:1.060465);
   tree rep.43200 = ((((((15:0.362949,14:0.386991):0.131494,(17:0.245171,18:0.234367):0.037658):0.085356,(19:0.259353,20:0.228499):0.054825):0.028906,16:0.458373):0.581374,((2:0.341661,((((9:0.273798,12:0.185369):0.042574,13:0.127126):0.095398,10:0.322318):0.043681,11:0.228662):0.031944):0.096119,(((8:0.124642,6:0.137749):0.030621,5:0.206084):0.060571,((7:0.308874,3:0.174126):0.061658,4:0.200815):0.037344):0.103367):0.309057):0.449876,((23:0.729769,24:0.671051):0.225085,(21:0.383266,22:0.484441):0.332575):0.107666,1:1.060465);
   tree rep.43300 = ((((((15:0.362949,14:0.386991):0.131494,(17:0.245171,18:0.234367):0.037658):0.085356,(19:0.259353,20:0.228499):0.051215):0.044986,16:0.532663):0.358267,((2:0.305092,((((9:0.273798,12:0.185369):0.042574,13:0.127126):0.095398,10:0.322318):0.047306,11:0.228662):0.047362):0.096119,(((8:0.124642,6:0.164408):0.040330,5:0.208290):0.073242,((7:0.293962,3:0.174126):0.059617,4:0.250462):0.037076):0.103367):0.309057):0.536259,((23:0.729769,24:0.671051):0.225085,(21:0.383266,22:0.484441):0.332575):0.107666,1:1.060465);
   tree rep.43400 = ((((((15:0.362949,14:0.386991):0.131494,(17:0.245171,18:0.234367):0.037658):0.085356,(19:0.259353,20:0.228499):0.051215):0.044986,16:0.532663):0.358267,((2:0.364176,((((9:0.273798,12:0.185369):0.042574,13:0.188639):0.039378,10:0.330274):0.068941,11:0.228662):0.030882):0.102662,(((8:0.124642,6:0.164408):0.040330,5:0.208290):0.073242,((7:0.293962,3:0.174126):0.059617,4:0.250462):0.034896):0.115108):0.309057):0.536259,((23:0.729769,24:0.671051):0.233524,(21:0.383266,22:0.484441):0.326428):0.129041,1:1.060486);
   tree rep.43500 = (((23:0.647026,24:0.571524):0.134231,(22:0.403074,21:0.355268):0.375635):0.251694,((16:0.454991,(((18:0.271708,(14:0.385742,15:0.301673):0.190969):0.031936,17:0.256048):0.092665,(19:0.250601,20:0.201681):0.082705):0.071246):0.431561,((((10:0.419903,(13:0.144848,(12:0.120719,9:0.271508):0.041974):0.088625):0.059239,11:0.179432):0.038543,2:0.248716):0.184804,((4:0.199555,(3:0.268436,7:0.226125):0.035049):0.043059,((5:0.195797,8:0.099815):0.018033,6:0.231170):0.061642):0.059542):0.372689):0.547985,1:1.132956);
   tree rep.43600 = ((((((15:0.371386,14:0.386991):0.146765,(17:0.245171,18:0.234367):0.034648):0.085356,(19:0.259353,20:0.228499):0.036920):0.049854,16:0.526762):0.422164,((2:0.367588,((((9:0.273798,12:0.185369):0.062534,13:0.188639):0.071092,10:0.430528):0.060777,11:0.212081):0.011382):0.132448,(((8:0.099576,6:0.196584):0.031552,5:0.200379):0.060495,((7:0.293962,3:0.174126):0.044507,4:0.170328):0.068411):0.117830):0.309057):0.477825,((23:0.729769,24:0.671051):0.233524,(21:0.383266,22:0.484441):0.187540):0.290804,1:1.113745);
   tree rep.43700 = (((((17:0.245171,((15:0.371386,14:0.386991):0.146765,18:0.167133):0.057553):0.115047,(19:0.259353,20:0.228499):0.036920):0.049854,16:0.526762):0.422164,((2:0.367588,((((9:0.273798,12:0.185369):0.062534,13:0.199905):0.077355,10:0.420863):0.058086,11:0.170522):0.011382):0.132448,(((8:0.079276,6:0.196584):0.023107,5:0.195392):0.081412,((7:0.293962,3:0.174126):0.044507,4:0.170328):0.068411):0.098752):0.405384):0.387491,((23:0.729769,24:0.671051):0.233524,(21:0.383266,22:0.484441):0.187540):0.290804,1:0.952848);
   tree rep.43800 = (((((17:0.283927,((15:0.397980,14:0.386991):0.097153,18:0.238215):0.042786):0.115047,(19:0.284094,20:0.228499):0.040196):0.045434,16:0.526762):0.521853,((2:0.367588,((((9:0.273798,12:0.185369):0.062534,13:0.199905):0.077355,10:0.420863):0.058086,11:0.170522):0.011382):0.137496,(((8:0.079276,6:0.196584):0.023107,5:0.195392):0.081412,((7:0.293962,3:0.174126):0.044507,4:0.170328):0.068411):0.098752):0.328660):0.405764,((23:0.729769,24:0.552118):0.138037,(21:0.457102,22:0.484441):0.199595):0.227840,1:0.952848);
   tree rep.43900 = (((23:0.742340,24:0.418744):0.309407,(22:0.574162,21:0.458414):0.186569):0.257876,((16:0.454991,(((18:0.191096,(14:0.385742,15:0.389855):0.136994):0.021931,17:0.221677):0.135539,(19:0.231605,20:0.201681):0.052971):0.091836):0.500547,((((10:0.405812,(13:0.143693,(12:0.158429,9:0.284321):0.030903):0.094823):0.058458,11:0.179432):0.037052,2:0.261994):0.079280,((4:0.181826,(3:0.204613,7:0.265554):0.050406):0.056246,((5:0.212559,8:0.117256):0.018905,6:0.231198):0.081617):0.094156):0.278900):0.547985,1:1.187644);
   tree rep.44000 = (((23:0.581986,24:0.418744):0.255536,(22:0.574162,21:0.458414):0.166148):0.257876,((16:0.454991,(((18:0.191096,(14:0.385742,15:0.389855):0.136994):0.029796,17:0.221677):0.113094,(19:0.231605,20:0.201681):0.033132):0.108633):0.535275,((((10:0.405812,(13:0.160745,(12:0.164964,9:0.284321):0.023223):0.087176):0.090508,11:0.179432):0.030927,2:0.261994):0.102854,((4:0.181826,(3:0.204613,7:0.265554):0.050406):0.056246,((5:0.139443,8:0.099825):0.027657,6:0.210949):0.061654):0.094156):0.278900):0.547985,1:1.187644);
   tree rep.44100 = ((((((17:0.237698,((15:0.397980,14:0.386991):0.136924,18:0.209484):0.054056):0.115047,(19:0.284094,20:0.228499):0.040196):0.041621,16:0.464162):0.291240,((((((9:0.273798,12:0.158659):0.033527,13:0.191183):0.078728,10:0.342575):0.047638,2:0.374568):0.023981,11:0.169283):0.132804,(((8:0.125831,6:0.228665):0.044976,5:0.156453):0.091923,((7:0.289707,3:0.189273):0.051974,4:0.210506):0.020686):0.141822):0.455650):0.637252,(23:0.653323,24:0.552118):0.224679):0.111112,(21:0.468613,22:0.484441):0.206951,1:0.975096);
   tree rep.44200 = (((23:0.581986,24:0.418744):0.255536,(22:0.574162,21:0.458414):0.221383):0.176892,((16:0.415355,((((18:0.248126,(14:0.356131,15:0.389855):0.118978):0.015088,17:0.211477):0.155120,20:0.267398):0.053143,19:0.256697):0.108633):0.384613,((((10:0.346377,((13:0.174852,12:0.164964):0.014277,9:0.311770):0.089697):0.054168,11:0.179432):0.044019,2:0.378216):0.108338,((4:0.205271,(3:0.216019,7:0.265554):0.069850):0.010329,((5:0.176520,8:0.098327):0.012152,6:0.187954):0.082780):0.094276):0.358636):0.547985,1:1.115523);
   tree rep.44300 = ((23:0.902065,((22:0.434407,21:0.458414):0.261423,24:0.418744):0.143069):0.174983,((16:0.417813,((((18:0.236704,(14:0.356131,15:0.389855):0.118978):0.058278,17:0.206854):0.065530,20:0.302533):0.053584,19:0.267476):0.068015):0.404409,((((10:0.377724,(13:0.174852,(12:0.164964,9:0.311770):0.016684):0.108362):0.054868,11:0.179432):0.058783,2:0.378216):0.108338,((4:0.205271,(3:0.216019,7:0.265554):0.069850):0.010329,((5:0.176520,8:0.098327):0.012152,6:0.187954):0.082780):0.094276):0.358636):0.501707,1:1.115523);
   tree rep.44400 = (((24:0.418744,23:0.902065):0.125451,(22:0.434407,21:0.458414):0.261423):0.243165,((16:0.370085,((((18:0.236704,(14:0.356131,15:0.389855):0.118978):0.058278,17:0.206854):0.065530,20:0.302533):0.053584,19:0.251984):0.138925):0.290045,((((10:0.377724,(13:0.151019,(12:0.195870,9:0.311770):0.022651):0.108362):0.054868,11:0.181645):0.039441,2:0.378216):0.121101,((4:0.205271,(3:0.216019,7:0.205219):0.055936):0.016039,((5:0.176520,8:0.098327):0.012152,6:0.187954):0.082780):0.094677):0.448899):0.417754,1:1.230774);
   tree rep.44500 = (((24:0.418744,23:0.902065):0.125451,(22:0.434407,21:0.458414):0.261423):0.243165,((16:0.362955,((((18:0.236704,(14:0.356131,15:0.389855):0.131391):0.029686,17:0.206854):0.089816,20:0.198778):0.053584,19:0.251984):0.138925):0.449190,((((10:0.400384,(13:0.153453,(12:0.195870,9:0.245798):0.023133):0.071861):0.054868,11:0.135799):0.049534,2:0.350565):0.121101,((4:0.205271,(3:0.181230,7:0.205219):0.079572):0.019365,((5:0.197287,8:0.098327):0.009164,6:0.205068):0.082780):0.094677):0.275518):0.417754,1:1.230774);
   tree rep.44600 = (((22:0.489895,21:0.422065):0.444701,(24:0.582986,23:0.828370):0.002380):0.138079,(((7:0.308692,(((8:0.126244,6:0.196275):0.045337,5:0.179098):0.062514,(3:0.201378,4:0.199238):0.046637):0.031729):0.068265,((11:0.201427,(10:0.353047,((9:0.204645,12:0.149749):0.031505,13:0.146848):0.123929):0.071939):0.029502,2:0.307716):0.112823):0.456499,(19:0.329623,((16:0.480391,20:0.177930):0.032394,((15:0.438106,14:0.376436):0.218115,(17:0.246620,18:0.204075):0.041058):0.143533):0.039757):0.407572):0.497612,1:1.039476);
   tree rep.44700 = (((24:0.418744,23:0.902065):0.125451,(22:0.434407,21:0.458414):0.261423):0.243165,((16:0.395497,((20:0.279509,((18:0.240023,(14:0.356131,15:0.389855):0.131391):0.028167,17:0.218433):0.083002):0.013134,19:0.356491):0.085265):0.455744,((11:0.181625,((10:0.400384,(13:0.153453,(12:0.195870,9:0.245798):0.023133):0.077037):0.044079,2:0.350237):0.030595):0.120566,((4:0.194068,(5:0.197287,(8:0.098327,6:0.205068):0.010566):0.093805):0.003067,(3:0.231641,7:0.205219):0.038280):0.137799):0.364672):0.359961,1:1.230774);
   tree rep.44800 = (((23:0.691192,24:0.511631):0.197350,(((((7:0.207159,3:0.201965):0.021940,4:0.240069):0.044673,((6:0.190834,8:0.111279):0.049120,5:0.173878):0.080776):0.057886,(11:0.224270,((10:0.339856,(13:0.118745,(9:0.315322,12:0.180628):0.052916):0.085336):0.024463,2:0.302598):0.057375):0.159137):0.386940,(((19:0.307327,20:0.198080):0.027412,(17:0.154326,((15:0.324940,14:0.364082):0.169882,18:0.190847):0.067528):0.149697):0.096882,16:0.418827):0.305333):0.508322):0.009907,(21:0.417665,22:0.447713):0.302740,1:1.089297);
   tree rep.44900 = (((23:0.691192,24:0.511631):0.197350,(((((7:0.231730,3:0.201965):0.023962,4:0.221412):0.044673,((6:0.182340,8:0.106437):0.061190,5:0.173878):0.076268):0.127125,(11:0.149291,(10:0.339856,((13:0.118745,(9:0.315322,12:0.180628):0.052916):0.085336,2:0.258115):0.020536):0.046269):0.087569):0.351400,(((19:0.282336,20:0.226914):0.023740,(17:0.154326,((15:0.324940,14:0.364082):0.169882,18:0.190847):0.067528):0.149697):0.121883,16:0.418827):0.350323):0.508322):0.009907,(21:0.417665,22:0.447713):0.302740,1:1.089297);
   tree rep.45000 = (((23:0.691192,24:0.527283):0.145222,(((((7:0.231730,3:0.201965):0.023962,4:0.251873):0.033975,((6:0.157192,8:0.119051):0.060412,5:0.176630):0.077190):0.106069,(11:0.149291,(10:0.339856,((13:0.118745,(9:0.315322,12:0.180628):0.052916):0.099770,2:0.258115):0.020304):0.048888):0.087569):0.415962,(((19:0.282336,20:0.226914):0.023740,(17:0.221334,((15:0.324940,14:0.364082):0.169882,18:0.221436):0.068032):0.149697):0.121883,16:0.418827):0.316825):0.566691):0.009800,(21:0.417665,22:0.447713):0.302740,1:1.089297);
   tree rep.45100 = (((23:0.689232,24:0.539038):0.082177,((19:0.246721,((20:0.213003,((17:0.232139,18:0.219900):0.046190,(15:0.333355,14:0.386991):0.115133):0.134259):0.018012,16:0.503118):0.025362):0.410944,((11:0.169058,(((9:0.228239,(12:0.207657,13:0.139419):0.030556):0.068261,10:0.371742):0.074890,2:0.383234):0.066970):0.123359,((6:0.197558,(8:0.142274,5:0.138766):0.033094):0.063540,((7:0.173591,3:0.234195):0.068416,4:0.209167):0.038311):0.097343):0.354238):0.564674):0.139503,(21:0.345262,22:0.421568):0.233967,1:0.975096);
   tree rep.45200 = ((24:0.630310,(23:0.808685,(22:0.347034,21:0.537767):0.152339):0.234181):0.184459,(((17:0.253157,((14:0.411154,15:0.389855):0.107034,18:0.205529):0.007250):0.093269,((16:0.462185,20:0.256527):0.057553,19:0.303214):0.048224):0.401923,(((11:0.179862,(10:0.349484,(13:0.144668,(12:0.195870,9:0.217477):0.028978):0.079819):0.038860):0.024589,2:0.286957):0.132671,((4:0.199649,(3:0.268787,7:0.167059):0.061565):0.026286,(5:0.172363,(8:0.119475,6:0.214436):0.060055):0.056451):0.090058):0.332002):0.473605,1:0.986375);
   tree rep.45300 = ((23:0.688404,24:0.502337):0.036520,((21:0.417665,22:0.357303):0.277189,(((((7:0.231730,3:0.201965):0.032068,4:0.251873):0.052278,((6:0.194048,8:0.119051):0.067363,5:0.159516):0.069842):0.103305,(11:0.139636,(((13:0.174737,(9:0.320014,12:0.180628):0.036040):0.142693,10:0.402235):0.018736,2:0.258115):0.047047):0.147099):0.397079,(((19:0.282336,20:0.252233):0.043470,(17:0.203495,((15:0.413650,14:0.364082):0.137395,18:0.221436):0.045302):0.094814):0.112078,16:0.418827):0.316825):0.566691):0.084604,1:1.379797);
   tree rep.45400 = ((23:0.702242,24:0.502337):0.031591,((21:0.417665,22:0.357303):0.366510,(((((7:0.231730,3:0.201965):0.032068,4:0.251873):0.052278,((6:0.194048,8:0.119051):0.067363,5:0.159516):0.069842):0.103305,(11:0.124609,(((13:0.155398,(9:0.320014,12:0.204915):0.025178):0.142693,10:0.402235):0.018736,2:0.377176):0.042530):0.108443):0.435913,(((19:0.282336,20:0.252233):0.043470,(17:0.203495,((15:0.413650,14:0.364082):0.137395,18:0.221436):0.049071):0.104610):0.119496,16:0.418827):0.416127):0.505558):0.094178,1:0.944281);
   tree rep.45500 = (((23:0.741024,24:0.535247):0.023607,(21:0.417665,22:0.357303):0.366510):0.188525,(((((7:0.231730,3:0.287830):0.044635,4:0.222135):0.037185,((6:0.194048,8:0.132351):0.046736,5:0.145972):0.067072):0.103305,(11:0.124609,(((13:0.161101,(9:0.247149,12:0.204915):0.035295):0.142693,10:0.402235):0.018736,2:0.377176):0.038394):0.133720):0.388299,(((19:0.282336,20:0.252233):0.047401,(17:0.203495,((15:0.413650,14:0.384018):0.077989,18:0.221436):0.045209):0.104610):0.106769,16:0.418827):0.426429):0.505558,1:0.944281);
   tree rep.45600 = (((24:0.564782,(22:0.379317,21:0.537767):0.204933):0.065165,23:0.762599):0.272107,(((17:0.260317,((14:0.383417,15:0.389855):0.138421,18:0.192957):0.050089):0.092688,((16:0.462185,20:0.316872):0.055808,19:0.303214):0.053636):0.364929,(((11:0.193590,(10:0.332651,(13:0.146565,(12:0.195870,9:0.221542):0.057884):0.071220):0.063981):0.015137,2:0.286957):0.110037,((4:0.199649,(3:0.184796,7:0.167059):0.067340):0.017707,(5:0.169655,(8:0.121691,6:0.187223):0.064192):0.112833):0.092844):0.378921):0.393066,1:0.948564);
   tree rep.45700 = (((23:0.741024,24:0.535247):0.023607,(21:0.417665,22:0.357303):0.366510):0.188525,(((((7:0.231730,3:0.287830):0.044635,4:0.222135):0.037185,((6:0.168479,8:0.132351):0.035424,5:0.196186):0.067072):0.103305,(11:0.170038,(10:0.288345,(((12:0.185341,13:0.123044):0.030673,9:0.247149):0.105971,2:0.324727):0.017028):0.043748):0.133720):0.388299,(((19:0.282336,20:0.252233):0.047401,((15:0.369429,14:0.384018):0.125568,(17:0.203495,18:0.260930):0.059864):0.113046):0.084584,16:0.388775):0.426429):0.505558,1:0.944281);
   tree rep.45800 = (((23:0.685589,24:0.535247):0.070855,(21:0.417665,22:0.357303):0.362586):0.188525,(((((7:0.231730,3:0.287830):0.044635,4:0.222135):0.039458,((6:0.168479,8:0.132351):0.038464,5:0.196186):0.070296):0.103305,(11:0.170038,(((13:0.123044,(9:0.250475,12:0.185341):0.042661):0.050029,10:0.333301):0.008413,2:0.349350):0.043748):0.133720):0.388299,(((19:0.282336,(((15:0.369429,14:0.384018):0.094370,18:0.260930):0.038825,17:0.256144):0.135104):0.042916,20:0.252233):0.084584,16:0.388775):0.426429):0.505558,1:0.944281);
   tree rep.45900 = (((((17:0.221842,(18:0.205314,(15:0.327549,14:0.392818):0.139439):0.030318):0.145399,(20:0.199562,19:0.317492):0.009222):0.068151,16:0.412037):0.373500,((11:0.177496,((10:0.365876,(9:0.312459,(13:0.198332,12:0.183606):0.037235):0.040078):0.045511,2:0.273954):0.026972):0.155119,(((6:0.206324,8:0.068880):0.043750,5:0.168886):0.050361,(4:0.213038,(7:0.243486,3:0.209776):0.062117):0.039650):0.083563):0.379145):0.415958,(23:0.656945,(24:0.517777,(21:0.408818,22:0.430614):0.355405):0.150678):0.202807,1:0.975096);
   tree rep.46000 = (((23:0.685589,24:0.535247):0.070855,(21:0.417665,22:0.357303):0.362586):0.188525,(((((7:0.229807,3:0.207172):0.043088,4:0.201697):0.036521,((6:0.168479,8:0.092946):0.067056,5:0.196186):0.059682):0.103305,(11:0.145114,(10:0.333301,(2:0.349350,((12:0.185341,13:0.153751):0.040000,9:0.252754):0.077474):0.044853):0.040572):0.133720):0.388299,((20:0.229609,(19:0.352184,((15:0.369429,14:0.384018):0.134354,(17:0.207338,18:0.260930):0.036770):0.129182):0.018406):0.131319,16:0.388775):0.400624):0.497630,1:0.944281);
   tree rep.46100 = (((23:0.685589,24:0.535247):0.070855,(21:0.417665,22:0.508121):0.265860):0.202690,(((((7:0.229807,3:0.207172):0.043088,4:0.201697):0.036521,((6:0.206133,8:0.092946):0.046471,5:0.196186):0.064007):0.103305,(11:0.145114,(2:0.356703,(10:0.333301,((12:0.185341,13:0.153751):0.040000,9:0.252754):0.079467):0.011096):0.064265):0.131504):0.388299,((20:0.229609,(19:0.352184,((15:0.369429,14:0.392768):0.113797,(17:0.207338,18:0.260930):0.033148):0.129182):0.018406):0.131319,16:0.388775):0.400624):0.497630,1:0.944281);
   tree rep.46200 = ((((19:0.388389,(20:0.205469,(17:0.232581,(18:0.275003,(15:0.327549,14:0.474656):0.096721):0.030318):0.166177):0.006085):0.074010,16:0.488513):0.356464,((11:0.187899,((10:0.358781,(9:0.268495,(13:0.186833,12:0.183606):0.046749):0.041804):0.045511,2:0.272705):0.060111):0.096547,((6:0.240921,(8:0.093436,5:0.179354):0.021342):0.092384,(4:0.253647,(7:0.267337,3:0.185056):0.068370):0.009269):0.090953):0.344299):0.445307,(23:0.716656,(24:0.630470,(21:0.408818,22:0.430614):0.355405):0.142238):0.222603,1:0.959271);
   tree rep.46300 = (((23:0.685589,24:0.535247):0.075315,(21:0.417665,22:0.470686):0.236594):0.202690,(((((7:0.278814,3:0.207172):0.070707,4:0.239557):0.020591,((6:0.206133,8:0.108182):0.047614,5:0.157471):0.077698):0.147984,(11:0.159896,(2:0.310453,((13:0.153751,(9:0.252754,12:0.191997):0.051683):0.035083,10:0.381970):0.080488):0.035342):0.120255):0.427413,((20:0.283685,(((15:0.369429,14:0.392768):0.096963,(17:0.211475,18:0.260930):0.004631):0.174649,19:0.299321):0.003842):0.117053,16:0.388775):0.400624):0.438086,1:0.944281);
   tree rep.46400 = (((23:0.685589,24:0.535247):0.093397,(21:0.348781,22:0.470686):0.360070):0.202690,(((((7:0.278814,3:0.207172):0.070707,4:0.239557):0.020591,((6:0.206133,8:0.108182):0.047614,5:0.157471):0.077698):0.154819,(11:0.164969,(((13:0.170787,(9:0.252754,12:0.191997):0.051683):0.041666,2:0.348443):0.057120,10:0.381970):0.041493):0.162239):0.377994,((20:0.269368,(((15:0.369429,14:0.392768):0.096963,(17:0.212087,18:0.260930):0.028281):0.151519,19:0.296274):0.048703):0.081952,16:0.388775):0.401173):0.378044,1:0.944281);
   tree rep.46500 = (((23:0.685589,24:0.535247):0.093397,(21:0.348781,22:0.470686):0.360070):0.202690,(((((7:0.278814,3:0.207172):0.070707,4:0.239557):0.020591,((6:0.213761,8:0.108182):0.035801,5:0.170537):0.054242):0.119420,(11:0.164969,(((13:0.170787,(9:0.252754,12:0.191997):0.051683):0.041666,2:0.275765):0.035839,10:0.402624):0.041718):0.162239):0.377994,((((15:0.369429,14:0.392768):0.096963,(17:0.212087,18:0.260930):0.022064):0.128557,(20:0.269368,19:0.324338):0.025697):0.059696,16:0.388775):0.401173):0.378044,1:0.944281);
   tree rep.46600 = (((23:0.685589,24:0.535247):0.094506,(21:0.348781,22:0.470686):0.360070):0.181403,((((7:0.278814,(3:0.268789,4:0.250037):0.046710):0.019585,((6:0.221954,8:0.099298):0.038479,5:0.138914):0.084351):0.111793,(11:0.170711,(2:0.249548,(10:0.402548,(13:0.167136,(9:0.252754,12:0.191997):0.051683):0.061098):0.028059):0.041912):0.162239):0.357741,(((17:0.212087,((15:0.369429,14:0.388453):0.150714,18:0.260930):0.025002):0.128557,(20:0.242350,19:0.324338):0.030851):0.069377,16:0.388775):0.401173):0.378044,1:0.979181);
   tree rep.46700 = (((23:0.685589,24:0.535247):0.094506,(21:0.348781,22:0.470686):0.366070):0.217550,(((((7:0.278814,3:0.188388):0.039601,4:0.171972):0.023061,((6:0.238037,8:0.099298):0.031523,5:0.158355):0.084351):0.101707,(11:0.170711,(2:0.272857,(10:0.415938,(13:0.165285,(9:0.226890,12:0.191997):0.074176):0.061098):0.034870):0.041912):0.162239):0.401584,(((17:0.212087,(18:0.243882,(15:0.369112,14:0.388453):0.110744):0.023745):0.107006,(20:0.242350,19:0.324338):0.030851):0.088752,16:0.482899):0.349386):0.401752,1:1.028588);
   tree rep.46800 = (((23:0.685589,24:0.535247):0.094506,(21:0.348781,22:0.470686):0.366070):0.217550,(((((7:0.278814,3:0.188388):0.039601,4:0.171972):0.023061,((6:0.206004,8:0.099298):0.027165,5:0.189715):0.097157):0.108914,(11:0.170711,(2:0.272857,(10:0.415938,(13:0.159231,(9:0.283015,12:0.179498):0.039937):0.091701):0.034870):0.041912):0.162239):0.365331,(((17:0.212087,(18:0.243882,(15:0.369112,14:0.388453):0.110744):0.023745):0.107006,(20:0.242350,19:0.324338):0.030851):0.088752,16:0.482899):0.349386):0.401752,1:1.028588);
   tree rep.46900 = ((23:0.757611,(24:0.593285,(22:0.416391,21:0.427678):0.267698):0.127992):0.270318,((((20:0.263195,19:0.277734):0.014737,16:0.427964):0.011130,((18:0.226163,(14:0.435114,15:0.411465):0.126167):0.093938,17:0.176455):0.134490):0.467198,((11:0.187529,((10:0.276912,(9:0.290469,(12:0.165560,13:0.170259):0.031062):0.061898):0.045752,2:0.309077):0.071861):0.144009,((4:0.153382,(3:0.244020,7:0.260998):0.033528):0.053061,(5:0.202009,(8:0.119035,6:0.163116):0.048743):0.123442):0.085158):0.416476):0.344982,1:1.111232);
   tree rep.47000 = (((23:0.685589,24:0.432578):0.103489,(21:0.393388,22:0.470686):0.313315):0.233920,(((((7:0.276015,3:0.188388):0.028235,4:0.171972):0.025281,((6:0.206004,8:0.099298):0.027165,5:0.189715):0.094945):0.053372,(11:0.188475,(2:0.366588,(10:0.415938,((12:0.179498,13:0.159231):0.059264,9:0.283015):0.084980):0.022602):0.011878):0.181287):0.382929,((((17:0.212087,18:0.243882):0.029170,(15:0.395977,14:0.382564):0.101306):0.098204,(20:0.188057,19:0.284443):0.059552):0.113249,16:0.440048):0.325546):0.525196,1:0.895761);
   tree rep.47100 = (((23:0.685589,24:0.563252):0.071161,(21:0.393388,22:0.470686):0.370530):0.316402,(((((7:0.276015,3:0.188388):0.030452,4:0.171972):0.019348,(6:0.206004,(8:0.133181,5:0.189715):0.021227):0.078762):0.063706,(11:0.196089,(2:0.267942,(10:0.384109,((12:0.182747,13:0.159231):0.049752,9:0.198410):0.110362):0.022602):0.039940):0.172623):0.417173,(((17:0.237825,(18:0.242002,(15:0.395977,14:0.447850):0.115492):0.066607):0.101122,(20:0.195055,19:0.284443):0.075447):0.078918,16:0.440048):0.337682):0.435762,1:0.895761);
   tree rep.47200 = (((22:0.393262,21:0.375706):0.290987,(24:0.614802,23:0.627924):0.150769):0.177270,((((5:0.173129,(8:0.080717,6:0.182181):0.063165):0.056981,(4:0.204810,(7:0.234442,3:0.206756):0.054306):0.036664):0.074022,(((10:0.345412,((9:0.277352,12:0.184508):0.052757,13:0.163390):0.098026):0.057426,2:0.291214):0.024735,11:0.215047):0.139424):0.371750,(16:0.388698,(19:0.296684,(((18:0.181140,(15:0.344943,14:0.383278):0.141160):0.028452,17:0.189922):0.087574,20:0.268060):0.037101):0.087137):0.480580):0.365283,1:0.983397);
   tree rep.47300 = (((23:0.685589,24:0.563252):0.079296,(21:0.313784,22:0.470686):0.225775):0.277729,(((((7:0.342090,3:0.188388):0.044012,4:0.207065):0.020920,(6:0.212004,(8:0.110076,5:0.173914):0.022936):0.068548):0.063706,(11:0.196089,(2:0.267942,(10:0.484824,(13:0.159231,(9:0.238543,12:0.161963):0.053395):0.089477):0.034976):0.038543):0.172197):0.365174,(((17:0.237825,(18:0.242002,(15:0.395977,14:0.447850):0.115492):0.066607):0.099344,(20:0.219869,19:0.284443):0.045876):0.078918,16:0.440048):0.352530):0.323587,1:1.049559);
   tree rep.47400 = (((23:0.685589,24:0.563252):0.079296,(21:0.313784,22:0.470686):0.225775):0.277729,(((((7:0.342090,3:0.188388):0.044012,4:0.207065):0.020920,(6:0.212004,(8:0.110076,5:0.173914):0.022936):0.064830):0.066477,(11:0.196089,(2:0.267942,(10:0.484824,(13:0.159231,(9:0.238543,12:0.161963):0.053395):0.089477):0.034976):0.038543):0.126461):0.447054,(((17:0.237825,(18:0.242002,(15:0.395977,14:0.447850):0.115492):0.058594):0.103149,(20:0.219869,19:0.284443):0.045876):0.076917,16:0.440048):0.373020):0.384076,1:1.049559);
   tree rep.47500 = (((23:0.740189,(22:0.393262,21:0.375706):0.290987):0.059515,24:0.614802):0.216658,((((5:0.161490,(8:0.078419,6:0.159512):0.063728):0.076435,(4:0.204810,(7:0.234442,3:0.206756):0.054306):0.031284):0.114790,(2:0.313243,((10:0.338991,((9:0.224520,12:0.186262):0.043264,13:0.156498):0.063327):0.026973,11:0.175231):0.021292):0.112928):0.301356,(16:0.497859,((19:0.306862,((18:0.200436,(15:0.383161,14:0.383278):0.118331):0.052068,17:0.189922):0.143037):0.055305,20:0.231317):0.073718):0.537128):0.475024,1:1.121839);
   tree rep.47600 = ((24:0.518011,(23:0.740189,(22:0.338886,21:0.375706):0.421268):0.047995):0.097471,((((5:0.161490,(8:0.078419,6:0.159512):0.063728):0.076435,(4:0.204810,(7:0.234442,3:0.206756):0.054306):0.031284):0.114790,(((10:0.456487,((9:0.224520,12:0.186262):0.043264,13:0.156498):0.063327):0.021550,2:0.313243):0.028766,11:0.175231):0.112928):0.301356,(16:0.351831,((19:0.306862,((18:0.200436,(15:0.383161,14:0.383278):0.118331):0.052068,17:0.189922):0.143037):0.055305,20:0.271049):0.081986):0.537128):0.648595,1:1.121839);
   tree rep.47700 = (((23:0.780135,(22:0.455690,21:0.445653):0.317664):0.032230,24:0.539923):0.268148,((((20:0.212157,16:0.571788):0.042003,19:0.357592):0.025138,((18:0.228154,(14:0.387016,15:0.334571):0.124379):0.049829,17:0.191291):0.145730):0.437967,(((11:0.179218,(10:0.341259,((9:0.298296,12:0.195442):0.041474,13:0.169279):0.101808):0.037280):0.023162,2:0.372647):0.144323,((4:0.229733,(3:0.287081,7:0.262298):0.016090):0.032722,(5:0.154736,(8:0.087732,6:0.233791):0.006941):0.089177):0.081850):0.337451):0.346301,1:1.113375);
   tree rep.47800 = (((23:0.757446,(22:0.455690,21:0.445653):0.317664):0.056450,24:0.528514):0.306468,((((20:0.212157,16:0.581608):0.049286,19:0.297281):0.039474,((18:0.228154,(14:0.387016,15:0.334571):0.124379):0.049829,17:0.191291):0.145730):0.361142,(((11:0.157891,(10:0.341259,((9:0.223476,12:0.195442):0.029821,13:0.209556):0.046104):0.099726):0.032163,2:0.348638):0.144323,((4:0.197865,(3:0.287081,7:0.257353):0.011976):0.028456,(5:0.247389,(8:0.087732,6:0.233791):0.006941):0.080757):0.081850):0.337451):0.440309,1:1.090791);
   tree rep.47900 = (((23:0.665672,(22:0.455690,21:0.421906):0.298018):0.053086,24:0.528514):0.206980,((((20:0.212157,16:0.581608):0.049286,19:0.297281):0.039474,((18:0.228154,(14:0.387016,15:0.334571):0.136312):0.048431,17:0.253716):0.150705):0.361374,((11:0.152411,(2:0.361205,(10:0.359411,((9:0.223476,12:0.182365):0.050397,13:0.188316):0.049529):0.078774):0.020720):0.157632,((4:0.197865,(3:0.287081,7:0.257353):0.011976):0.028456,(5:0.247389,(8:0.087732,6:0.233791):0.006941):0.080757):0.070480):0.361070):0.495290,1:1.090791);
   tree rep.48000 = ((23:0.665672,((22:0.455690,21:0.421906):0.333524,24:0.528514):0.017952):0.178665,((((20:0.212157,16:0.581608):0.049286,19:0.297281):0.039474,((18:0.238266,(14:0.387016,15:0.381856):0.090867):0.048431,17:0.266373):0.141554):0.364507,((11:0.152411,(2:0.364428,(10:0.403230,((9:0.252089,12:0.182365):0.056324,13:0.179594):0.035162):0.070516):0.020720):0.157632,((4:0.241222,(3:0.298499,7:0.257353):0.016657):0.028456,(5:0.163693,(8:0.087732,6:0.266484):0.008488):0.080757):0.070480):0.361070):0.495290,1:1.090791);
   tree rep.48100 = ((((22:0.427390,21:0.406020):0.248075,24:0.494947):0.076741,23:0.792891):0.130624,((((5:0.150698,(8:0.116484,6:0.221952):0.027910):0.061372,(4:0.195540,(7:0.373001,3:0.272796):0.020406):0.041718):0.131648,(((10:0.342578,((9:0.262604,12:0.222921):0.024625,13:0.165240):0.085266):0.014381,2:0.322142):0.034941,11:0.167162):0.082153):0.309982,(16:0.390671,((17:0.189922,((15:0.383161,14:0.443078):0.159358,18:0.200436):0.029235):0.134732,(20:0.276552,19:0.270722):0.024116):0.044198):0.422434):0.429702,1:1.012623);
   tree rep.48200 = ((((22:0.427390,21:0.390500):0.285930,24:0.631010):0.076009,23:0.747828):0.130624,((((5:0.150698,(8:0.116484,6:0.221952):0.027910):0.061372,(4:0.236155,(7:0.302122,3:0.272796):0.017771):0.032985):0.131648,(((10:0.364363,((9:0.262604,12:0.222921):0.026577,13:0.165240):0.097393):0.014381,2:0.322142):0.034941,11:0.167162):0.082153):0.309982,(16:0.390671,((17:0.189922,((15:0.383161,14:0.443078):0.159358,18:0.200436):0.029235):0.134732,(20:0.276552,19:0.301632):0.025777):0.062187):0.417511):0.445854,1:1.012623);
   tree rep.48300 = (((22:0.427390,21:0.390500):0.285930,(24:0.378303,23:0.747828):0.196570):0.194494,((((5:0.150698,(8:0.116484,6:0.221952):0.027910):0.061372,(4:0.239298,(7:0.268523,3:0.272796):0.019312):0.032985):0.131648,(((10:0.364363,((9:0.262604,12:0.222921):0.026577,13:0.165240):0.097393):0.014381,2:0.322142):0.034941,11:0.167162):0.089842):0.405356,(16:0.390671,((17:0.203697,((15:0.383161,14:0.443078):0.148058,18:0.185402):0.042001):0.106083,(20:0.276552,19:0.301632):0.025777):0.065393):0.390221):0.445854,1:0.909057);
   tree rep.48400 = (((21:0.354873,22:0.487972):0.297011,(((((7:0.280238,3:0.214234):0.056160,4:0.194152):0.053236,(6:0.201331,(8:0.068807,5:0.157811):0.029060):0.054483):0.104632,(11:0.194971,(2:0.344290,(10:0.274636,(13:0.171699,(9:0.242091,12:0.166556):0.018914):0.088711):0.015077):0.018908):0.163187):0.476628,(((17:0.224957,((15:0.336047,14:0.375607):0.119165,18:0.196301):0.061758):0.149116,(20:0.237419,19:0.284443):0.027972):0.039016,16:0.435216):0.404829):0.641624):0.206512,(23:0.726597,24:0.485814):0.019776,1:1.049559);
   tree rep.48500 = (((22:0.316875,21:0.488850):0.291017,(24:0.344105,23:0.747828):0.116671):0.259791,(((((5:0.200484,8:0.086961):0.034425,6:0.188881):0.054588,(4:0.250853,(7:0.232868,3:0.272796):0.016704):0.045026):0.147727,(((10:0.411803,((9:0.262604,12:0.213922):0.027142,13:0.180649):0.089869):0.014381,2:0.322142):0.034941,11:0.190444):0.121352):0.396147,(16:0.374597,((17:0.211576,((15:0.383161,14:0.407509):0.120711,18:0.285380):0.042001):0.091501,(20:0.276552,19:0.301632):0.024696):0.109729):0.340695):0.509941,1:0.962149);
   tree rep.48600 = (((22:0.316875,21:0.446795):0.272858,(24:0.460857,23:0.747828):0.169402):0.189495,((((5:0.200484,(8:0.086961,6:0.188881):0.033130):0.079875,(4:0.173164,(7:0.232868,3:0.221929):0.021126):0.067209):0.142543,(((10:0.411803,((9:0.262604,12:0.213032):0.028392,13:0.147843):0.060813):0.014365,2:0.322142):0.034069,11:0.190444):0.090880):0.422456,(16:0.374597,((17:0.234835,((15:0.383161,14:0.407509):0.091800,18:0.236817):0.070118):0.112143,(20:0.197081,19:0.301632):0.018549):0.109729):0.340695):0.364529,1:0.962149);
   tree rep.48700 = (((22:0.316875,21:0.446795):0.272858,(24:0.473890,23:0.747828):0.090713):0.278334,((((5:0.143922,(8:0.086961,6:0.188881):0.036060):0.132017,(4:0.173164,(7:0.232868,3:0.221929):0.021126):0.072017):0.079026,(((10:0.411803,((9:0.262604,12:0.188204):0.042463,13:0.147843):0.058189):0.014365,2:0.322142):0.034069,11:0.190444):0.090880):0.422456,(16:0.374597,((17:0.239929,((15:0.383161,14:0.407509):0.091800,18:0.230749):0.063045):0.112143,(20:0.197081,19:0.301632):0.018549):0.109729):0.340695):0.364529,1:0.962149);
   tree rep.48800 = (((23:0.665672,24:0.431032):0.116093,(22:0.419686,21:0.421906):0.370691):0.239001,((19:0.272297,(((18:0.268261,(14:0.400308,15:0.381856):0.131843):0.051455,17:0.197965):0.163685,(20:0.178466,16:0.497659):0.033997):0.056126):0.424772,((11:0.148235,(2:0.300223,(10:0.359923,((9:0.262602,12:0.213745):0.024200,13:0.130634):0.072941):0.070465):0.016819):0.189549,((4:0.251979,(3:0.198314,7:0.272439):0.043179):0.054522,(5:0.174962,(8:0.093328,6:0.242687):0.046183):0.042340):0.095213):0.388892):0.357824,1:1.090791);
   tree rep.48900 = (((22:0.418389,21:0.446795):0.235456,(24:0.606999,23:0.747828):0.107892):0.278334,((((5:0.189363,(8:0.082128,6:0.201822):0.031607):0.098914,(4:0.173164,(7:0.232868,3:0.221929):0.021126):0.072017):0.079080,((10:0.293472,(2:0.322142,((9:0.262604,12:0.157383):0.059254,13:0.139280):0.090539):0.008721):0.045186,11:0.200853):0.136438):0.375772,(16:0.402474,((17:0.239929,((15:0.383161,14:0.407509):0.091800,18:0.230749):0.063045):0.114096,(20:0.179619,19:0.292359):0.070213):0.062714):0.336751):0.364529,1:0.962149);
   tree rep.49000 = (((22:0.418389,21:0.446795):0.235456,(24:0.606999,23:0.747828):0.215148):0.183886,((((5:0.174251,(8:0.115855,6:0.201822):0.024978):0.073802,(4:0.173164,(7:0.232868,3:0.221929):0.038136):0.055091):0.079080,((10:0.293472,(2:0.322142,((9:0.262604,12:0.157383):0.059254,13:0.139280):0.090539):0.008721):0.045186,11:0.200853):0.136438):0.375772,(16:0.467399,((17:0.239929,((15:0.326666,14:0.453561):0.112280,18:0.270544):0.063045):0.081065,(20:0.179619,19:0.292359):0.070213):0.061835):0.336751):0.376616,1:0.962149);
   tree rep.49100 = (((23:0.587112,24:0.580631):0.077785,(22:0.419686,21:0.421906):0.346641):0.239001,(((19:0.292061,((18:0.283482,(14:0.400308,15:0.312832):0.158544):0.043974,17:0.231846):0.130308):0.054317,(20:0.221596,16:0.443872):0.036748):0.530552,((11:0.172429,(2:0.280216,(10:0.348318,((9:0.262602,12:0.135592):0.034859,13:0.171431):0.100462):0.070465):0.016092):0.189549,((4:0.213629,(3:0.171043,7:0.267022):0.060645):0.040532,(5:0.155966,(8:0.151505,6:0.242687):0.017795):0.060304):0.073109):0.330697):0.400430,1:1.090791);
   tree rep.49200 = (((22:0.469622,21:0.446795):0.247823,(24:0.606999,23:0.784886):0.139219):0.305734,(((((5:0.174251,8:0.115855):0.021815,6:0.201822):0.067460,(4:0.202492,(7:0.197457,3:0.221929):0.028930):0.067065):0.079080,((2:0.373335,(10:0.293472,((9:0.265601,12:0.196892):0.034972,13:0.190348):0.072064):0.052315):0.021622,11:0.193330):0.111781):0.382937,(16:0.467399,((17:0.239929,((15:0.326666,14:0.453561):0.112280,18:0.270544):0.063045):0.081065,(20:0.228029,19:0.292359):0.003303):0.057256):0.294519):0.621908,1:0.945298);
   tree rep.49300 = (((21:0.406609,22:0.563760):0.304802,(23:0.901829,24:0.492842):0.151050):0.227617,((((19:0.331148,20:0.317644):0.001875,(17:0.233610,(18:0.287326,(15:0.382046,14:0.422357):0.120822):0.050990):0.101092):0.080532,16:0.443166):0.438314,((11:0.161015,((((12:0.192631,13:0.128132):0.040123,9:0.212193):0.045069,10:0.336101):0.036323,2:0.304353):0.048750):0.133995,((6:0.211206,(8:0.107020,5:0.215671):0.057719):0.051586,((3:0.221780,7:0.313814):0.043847,4:0.233527):0.057518):0.068449):0.377733):0.423412,1:1.136901);
   tree rep.49400 = (((21:0.406609,22:0.563760):0.304802,(23:0.825893,24:0.492842):0.229209):0.117574,((((19:0.298001,20:0.317644):0.002404,(17:0.233610,(18:0.240330,(15:0.462235,14:0.422357):0.086339):0.053721):0.093348):0.069964,16:0.443166):0.438314,((11:0.184643,((((12:0.192631,13:0.156932):0.047463,9:0.284935):0.048937,10:0.336101):0.039994,2:0.266836):0.046585):0.092749,((6:0.211206,(8:0.107020,5:0.215671):0.057719):0.047077,((3:0.221780,7:0.313814):0.043847,4:0.233527):0.057518):0.091999):0.377733):0.423412,1:1.136901);
   tree rep.49500 = (((21:0.406609,22:0.397910):0.230338,(23:0.825893,24:0.613229):0.128044):0.117574,((((19:0.298001,20:0.317644):0.002404,(17:0.233610,(18:0.240330,(15:0.462235,14:0.422357):0.086339):0.053721):0.093348):0.069964,16:0.443166):0.438314,((11:0.184643,(((13:0.156932,(9:0.284935,12:0.192631):0.049469):0.071613,10:0.408295):0.039994,2:0.266836):0.046585):0.092749,((6:0.211206,(8:0.107020,5:0.215671):0.046648):0.060028,((3:0.221780,7:0.313814):0.043847,4:0.233527):0.058550):0.091999):0.377733):0.423412,1:1.136901);
   tree rep.49600 = (((22:0.469622,21:0.446795):0.288119,(24:0.571348,23:0.784886):0.099691):0.135621,((((5:0.174251,(8:0.115855,6:0.201822):0.034499):0.089514,(4:0.180203,(7:0.300917,3:0.225643):0.037675):0.089261):0.067831,((2:0.311454,(10:0.335108,(9:0.286680,(12:0.196892,13:0.152474):0.041924):0.107485):0.045822):0.038153,11:0.200073):0.125671):0.371591,(16:0.441266,((17:0.206127,(18:0.206992,(15:0.357983,14:0.429379):0.172827):0.029210):0.095632,(19:0.321139,20:0.254790):0.034795):0.063764):0.329887):0.642713,1:0.945298);
   tree rep.49700 = (((22:0.469622,21:0.446795):0.288119,(24:0.571348,23:0.784886):0.099691):0.123239,((((5:0.174251,(8:0.115855,6:0.201822):0.034499):0.066908,(4:0.180203,(7:0.300917,3:0.225643):0.037675):0.089261):0.080162,((2:0.348111,(10:0.335108,((12:0.185191,9:0.298235):0.043033,13:0.201171):0.107485):0.029294):0.052119,11:0.170691):0.117129):0.437384,(16:0.441266,((17:0.238525,(18:0.194962,(15:0.357983,14:0.429379):0.172827):0.043231):0.095632,(19:0.321139,20:0.254790):0.034795):0.063764):0.329887):0.541399,1:0.945298);
   tree rep.49800 = (((21:0.406609,22:0.383490):0.214990,(23:0.825893,24:0.613229):0.123496):0.255739,((((19:0.298001,20:0.229824):0.002091,(17:0.233610,(18:0.240330,(15:0.327760,14:0.418825):0.111370):0.023328):0.115198):0.104370,16:0.443166):0.438314,((11:0.184643,(((13:0.122167,(9:0.284935,12:0.192631):0.045234):0.075920,10:0.340318):0.041042,2:0.312980):0.069394):0.092749,((6:0.209671,(8:0.105387,5:0.215671):0.020187):0.070911,((3:0.221780,7:0.209704):0.046252,4:0.199448):0.044605):0.088611):0.377733):0.423412,1:0.948803);
   tree rep.49900 = (((21:0.406609,22:0.383490):0.198075,(23:0.825893,24:0.613229):0.123496):0.192509,((((19:0.298001,20:0.245655):0.007106,(17:0.227096,(18:0.240330,(15:0.327760,14:0.418825):0.120620):0.051184):0.125552):0.104370,16:0.443166):0.472631,((11:0.184643,(((13:0.162976,(9:0.284935,12:0.214038):0.054104):0.053290,10:0.340318):0.038586,2:0.312980):0.069394):0.132624,((6:0.173118,(8:0.097740,5:0.151860):0.020343):0.070911,((3:0.253071,7:0.209704):0.039149,4:0.158900):0.046574):0.088611):0.374694):0.433209,1:0.948803);
   tree rep.50000 = (((21:0.298295,22:0.450202):0.460982,(23:0.825893,24:0.603157):0.076770):0.192509,(((20:0.261930,(19:0.298001,(17:0.227096,(18:0.240330,(15:0.327760,14:0.418825):0.120620):0.051184):0.123057):0.007050):0.104370,16:0.443166):0.472631,((11:0.184643,(((13:0.162976,(9:0.284935,12:0.214038):0.054104):0.053290,10:0.340318):0.038586,2:0.312980):0.069394):0.132624,((6:0.173118,(8:0.097740,5:0.151860):0.020343):0.070911,((3:0.253071,7:0.254936):0.046039,4:0.190410):0.046574):0.088611):0.374694):0.433209,1:0.948803);
   tree rep.50100 = ((23:0.836423,((21:0.298295,22:0.422217):0.300812,24:0.603157):0.060746):0.165113,(((19:0.298001,(20:0.261930,(17:0.227096,(18:0.240330,(15:0.314253,14:0.418825):0.143116):0.021608):0.123320):0.018749):0.080177,16:0.443166):0.472631,((11:0.184643,(((13:0.161244,(9:0.284935,12:0.176002):0.042032):0.092158,10:0.340318):0.006599,2:0.312980):0.072036):0.132624,((6:0.173118,(8:0.097740,5:0.151860):0.020343):0.070911,((3:0.253071,7:0.254936):0.056137,4:0.190410):0.040397):0.092363):0.374694):0.309305,1:0.948803);
   tree rep.50200 = ((((22:0.493679,21:0.447962):0.251888,23:0.707472):0.149722,24:0.422221):0.189391,((((5:0.174637,(8:0.115855,6:0.177999):0.013950):0.073649,((7:0.300917,3:0.239998):0.010636,4:0.193583):0.016731):0.071915,(2:0.354949,(11:0.197723,(10:0.403030,(9:0.210773,(13:0.172329,12:0.185191):0.036366):0.082609):0.066790):0.020618):0.138885):0.409965,(16:0.440052,((17:0.260088,(18:0.292239,(15:0.391368,14:0.384371):0.143327):0.027219):0.123873,(19:0.321139,20:0.278312):0.037271):0.063147):0.344349):0.486599,1:0.940018);
   tree rep.50300 = ((23:0.836423,((21:0.463725,22:0.422217):0.240626,24:0.585622):0.066654):0.165113,((((19:0.298001,(17:0.220063,(18:0.222263,(15:0.325845,14:0.418825):0.150078):0.008086):0.109274):0.020593,20:0.233327):0.070430,16:0.443166):0.472631,((11:0.172888,(10:0.340318,((13:0.171753,(9:0.284935,12:0.218632):0.041571):0.097952,2:0.357762):0.008131):0.075885):0.116192,((6:0.173118,(8:0.097740,5:0.151860):0.020343):0.070911,((3:0.225322,7:0.254936):0.033167,4:0.249066):0.034342):0.107715):0.402662):0.343066,1:0.985663);
   tree rep.50400 = (((21:0.463725,22:0.454731):0.361858,(23:0.836423,24:0.585622):0.082007):0.103370,((((19:0.284960,20:0.233327):0.035904,(17:0.174070,(18:0.234434,(15:0.325845,14:0.399725):0.082918):0.066132):0.135750):0.070430,16:0.443166):0.472631,((11:0.172888,((10:0.340318,(13:0.120201,(9:0.257202,12:0.218632):0.031218):0.101889):0.006854,2:0.285743):0.065504):0.134105,((6:0.173118,(8:0.097740,5:0.151860):0.020343):0.070911,((3:0.225322,7:0.249392):0.048698,4:0.249066):0.035532):0.107715):0.402662):0.270962,1:0.985663);
   tree rep.50500 = (((((5:0.178985,(8:0.075876,6:0.215700):0.022405):0.052986,((7:0.300917,3:0.239998):0.010029,4:0.192300):0.037421):0.062796,(2:0.278880,(11:0.198800,(10:0.413059,((12:0.185191,9:0.303271):0.042796,13:0.120392):0.052767):0.044896):0.047580):0.176630):0.329359,(16:0.484922,((17:0.214993,(18:0.238844,(15:0.316866,14:0.384371):0.089196):0.042764):0.142308,(19:0.321139,20:0.278312):0.037271):0.096270):0.352780):0.286634,((22:0.489862,21:0.453127):0.337758,(23:0.707472,24:0.381533):0.139846):0.258793,1:0.940018);
   tree rep.50600 = ((24:0.585622,(23:0.836423,(21:0.423288,22:0.454731):0.266263):0.094413):0.096127,((((19:0.272786,20:0.228174):0.037095,(17:0.228749,(18:0.259679,(15:0.325845,14:0.439276):0.117126):0.017650):0.095776):0.097725,16:0.385098):0.457392,((11:0.172888,((10:0.340318,2:0.285743):0.004882,(13:0.131481,(9:0.257202,12:0.182132):0.055056):0.105309):0.086479):0.108091,((6:0.226520,(8:0.145161,5:0.158510):0.021127):0.067759,((3:0.225322,7:0.214468):0.033332,4:0.248173):0.030814):0.064097):0.316517):0.497398,1:0.916869);
   tree rep.50700 = ((((21:0.423288,22:0.454731):0.266263,24:0.614529):0.094967,23:0.836423):0.144179,((((19:0.272786,20:0.228174):0.037095,(17:0.228749,(18:0.259679,(15:0.325845,14:0.439276):0.117126):0.017650):0.095776):0.097725,16:0.385098):0.457392,((11:0.172888,(2:0.270658,((13:0.131481,(9:0.257202,12:0.182132):0.059654):0.090960,10:0.353587):0.004897):0.079428):0.135362,((6:0.226520,(8:0.133917,5:0.158510):0.013678):0.081327,((3:0.225322,7:0.214468):0.033332,4:0.251174):0.056047):0.101698):0.295829):0.497398,1:0.877786);
   tree rep.50800 = ((((21:0.423288,22:0.454731):0.266263,24:0.614529):0.094967,23:0.836423):0.144179,((((19:0.272786,20:0.228174):0.037095,(17:0.177493,(18:0.255811,(15:0.418673,14:0.439276):0.119851):0.025330):0.095776):0.134149,16:0.385098):0.415713,((11:0.142715,(2:0.345490,((13:0.131481,(9:0.257202,12:0.196711):0.064713):0.048330,10:0.372763):0.046392):0.057030):0.109651,((6:0.197957,(8:0.158463,5:0.158510):0.015787):0.081327,((3:0.225322,7:0.214468):0.033332,4:0.251174):0.056047):0.098009):0.293028):0.497398,1:0.877786);
   tree rep.50900 = ((((21:0.436725,22:0.454731):0.213372,24:0.568112):0.076737,23:0.921171):0.113032,((((19:0.272786,20:0.228174):0.037095,(17:0.177493,(18:0.255811,(15:0.418673,14:0.439276):0.119851):0.025330):0.095776):0.134149,16:0.418935):0.349353,((11:0.159199,(2:0.313833,((13:0.131481,(9:0.257202,12:0.196711):0.064713):0.040287,10:0.372763):0.025905):0.037107):0.109651,((6:0.223006,(8:0.148945,5:0.158510):0.023845):0.081327,((3:0.225322,7:0.229970):0.027364,4:0.223787):0.056047):0.098009):0.293028):0.409823,1:1.029509);
   tree rep.51000 = (((21:0.436725,22:0.454731):0.297541,(23:0.898908,24:0.568112):0.045861):0.113032,((((19:0.272786,20:0.228174):0.037095,(17:0.177493,(18:0.255811,(15:0.418673,14:0.439276):0.119851):0.025330):0.095776):0.134149,16:0.418935):0.349353,((11:0.159199,(2:0.313833,((13:0.151113,(9:0.257202,12:0.233061):0.052334):0.040287,10:0.372763):0.034139):0.035129):0.120538,((6:0.223006,(8:0.148945,5:0.158510):0.023177):0.066226,((3:0.225322,7:0.237848):0.057448,4:0.223787):0.037397):0.108089):0.293028):0.409823,1:1.029509);
   tree rep.51100 = ((((21:0.436725,22:0.454731):0.297541,23:0.764906):0.110616,24:0.568112):0.154759,((((19:0.272786,20:0.228174):0.037095,(17:0.177493,(18:0.255811,(15:0.418673,14:0.439276):0.119851):0.025330):0.098011):0.147739,16:0.418253):0.349353,((11:0.161945,(2:0.313833,(((12:0.199275,13:0.157257):0.048994,9:0.257202):0.054033,10:0.362654):0.023708):0.053559):0.120538,((6:0.223006,(8:0.148945,5:0.158510):0.023177):0.066226,((3:0.225322,7:0.237848):0.057448,4:0.223787):0.037397):0.108089):0.293028):0.409823,1:1.029509);
   tree rep.51200 = ((((((5:0.174014,8:0.097044):0.024219,6:0.223648):0.045114,((7:0.218162,3:0.239998):0.051188,4:0.193946):0.036077):0.103901,((2:0.279566,(10:0.321857,((9:0.219461,12:0.223926):0.029168,13:0.142335):0.084639):0.048195):0.051403,11:0.140028):0.128265):0.353679,(16:0.515088,((17:0.210817,(18:0.219603,(15:0.339027,14:0.427940):0.142568):0.038051):0.110040,(19:0.314450,20:0.298383):0.034285):0.031862):0.360382):0.329724,((22:0.369575,21:0.411167):0.343260,(23:0.707472,24:0.489882):0.065371):0.191793,1:1.016373);
   tree rep.51300 = ((((((5:0.174014,8:0.097044):0.026007,6:0.223648):0.061574,((7:0.218162,3:0.239998):0.051188,4:0.271728):0.052636):0.107737,((2:0.279566,(10:0.321857,((9:0.219461,12:0.223926):0.029112,13:0.142335):0.085557):0.047022):0.051403,11:0.123710):0.141967):0.350231,(16:0.515088,((17:0.210817,(18:0.219603,(15:0.339027,14:0.427940):0.142568):0.038051):0.145524,(19:0.314450,20:0.272986):0.052830):0.031862):0.360382):0.378856,((24:0.489882,(22:0.369575,21:0.411167):0.343260):0.049843,23:0.707472):0.190286,1:1.016373);
   tree rep.51400 = ((23:0.686337,((21:0.436725,22:0.439131):0.405543,24:0.508900):0.114266):0.219673,((((19:0.294433,20:0.228174):0.002632,(17:0.268859,(18:0.255811,(15:0.418673,14:0.439276):0.113097):0.022162):0.137333):0.121450,16:0.418253):0.349353,((11:0.147989,(2:0.307762,(((12:0.208830,13:0.157257):0.067788,9:0.257202):0.055193,10:0.377358):0.014904):0.024147):0.114123,((6:0.191208,(8:0.148945,5:0.162615):0.024594):0.066226,((3:0.225322,7:0.245415):0.052640,4:0.223787):0.038077):0.097754):0.449832):0.409823,1:1.029509);
   tree rep.51500 = ((23:0.686337,((21:0.436725,22:0.439131):0.405543,24:0.508900):0.114266):0.219673,((((19:0.294433,20:0.244876):0.002873,((17:0.268859,18:0.255811):0.029184,(15:0.418673,14:0.439276):0.113097):0.151236):0.110370,16:0.418253):0.349353,((11:0.147989,(2:0.307762,(((12:0.208830,13:0.157257):0.067788,9:0.257202):0.055193,10:0.377358):0.014904):0.024147):0.146586,(((6:0.191208,8:0.111818):0.030542,5:0.162615):0.089547,((3:0.225322,7:0.245415):0.052640,4:0.223787):0.038077):0.071987):0.427368):0.293449,1:1.074004);
   tree rep.51600 = (((23:0.686337,(21:0.436725,22:0.439131):0.405543):0.174962,24:0.508900):0.317611,((((19:0.294433,20:0.244876):0.002873,((17:0.268859,18:0.255811):0.029184,(15:0.418673,14:0.439276):0.113097):0.151236):0.110370,16:0.418253):0.349353,((11:0.147989,((((12:0.208830,13:0.157257):0.067788,9:0.231185):0.071089,2:0.308657):0.011735,10:0.380494):0.024147):0.146586,(((6:0.191208,8:0.111818):0.030542,5:0.162615):0.089547,((3:0.225322,7:0.245415):0.049712,4:0.223787):0.037895):0.066048):0.427368):0.293449,1:0.997136);
   tree rep.51700 = (((21:0.351819,22:0.524890):0.249453,(24:0.503866,23:0.925051):0.231556):0.071677,(((7:0.257028,((5:0.212260,(6:0.201475,8:0.111034):0.022942):0.106107,(4:0.207414,3:0.215598):0.018889):0.011210):0.082411,((11:0.154282,(((12:0.202031,13:0.118971):0.040250,9:0.264064):0.063668,10:0.386195):0.031089):0.038251,2:0.301784):0.142167):0.426224,(((19:0.236160,20:0.206630):0.036571,((18:0.232756,(15:0.398788,14:0.360272):0.182282):0.072534,17:0.221621):0.159859):0.115684,16:0.340716):0.451922):0.665537,1:0.951083);
   tree rep.51800 = (((23:0.686337,(21:0.436725,22:0.439131):0.405543):0.174962,24:0.508900):0.210075,((((19:0.294433,20:0.244876):0.002764,((17:0.268859,18:0.255811):0.046051,(15:0.466022,14:0.439276):0.081059):0.129312):0.064684,16:0.418253):0.422765,((((10:0.380494,((12:0.256437,13:0.220901):0.067592,9:0.270224):0.046756):0.032028,2:0.308657):0.035727,11:0.174328):0.064774,(((6:0.191208,8:0.087493):0.041372,5:0.141345):0.073986,((3:0.225322,7:0.245415):0.049712,4:0.223787):0.038331):0.159134):0.325192):0.451462,1:0.997136);
   tree rep.51900 = (((4:0.194063,((7:0.266943,3:0.224576):0.019979,((5:0.226947,(8:0.127945,6:0.242700):0.024856):0.080018,(((((9:0.245935,12:0.170043):0.028638,13:0.172917):0.074046,2:0.287195):0.005311,10:0.389687):0.093597,11:0.141496):0.222813):0.038522):0.006542):0.334843,(16:0.463025,(((18:0.241001,17:0.243886):0.008366,(15:0.386771,14:0.402259):0.162324):0.131745,(19:0.357931,20:0.203549):0.017591):0.072678):0.469786):0.529550,(23:0.935537,((22:0.338761,21:0.537316):0.311491,24:0.541381):0.079856):0.238951,1:0.909342);
   tree rep.52000 = (((23:0.708687,(21:0.436725,22:0.439131):0.405543):0.225335,24:0.374579):0.188193,(((20:0.244876,((17:0.258736,(18:0.186694,(15:0.380543,14:0.439276):0.079481):0.070215):0.205678,19:0.340079):0.002128):0.104220,16:0.385472):0.460660,((((10:0.380494,((12:0.197923,13:0.172072):0.050312,9:0.298365):0.052613):0.049806,2:0.308657):0.021299,11:0.174328):0.064774,(((6:0.158696,8:0.087493):0.033761,5:0.141430):0.094878,((3:0.242877,7:0.308262):0.035972,4:0.158998):0.040962):0.144841):0.325192):0.439077,1:0.997136);
   tree rep.52100 = (((4:0.194063,((7:0.266943,3:0.224576):0.019979,((5:0.188924,(8:0.135683,6:0.242700):0.022456):0.074271,(((((9:0.245935,12:0.225665):0.026644,13:0.163317):0.070958,10:0.436414):0.052957,2:0.303891):0.032931,11:0.153398):0.280187):0.038522):0.006415):0.421557,(16:0.463025,((((18:0.234756,(15:0.396625,14:0.497840):0.129066):0.032029,17:0.257176):0.146486,19:0.250127):0.021934,20:0.203549):0.096508):0.469786):0.420906,(23:0.887961,((22:0.338761,21:0.537316):0.311491,24:0.541381):0.079856):0.164017,1:1.033917);
   tree rep.52200 = ((((21:0.389188,22:0.524890):0.366712,24:0.503866):0.117692,23:0.934617):0.093662,((((7:0.244400,((8:0.092270,5:0.196992):0.045232,6:0.218280):0.073935):0.029200,(4:0.207141,3:0.195178):0.068410):0.069534,(11:0.190584,(2:0.320354,(((12:0.202031,13:0.183323):0.031385,9:0.259334):0.040065,10:0.408429):0.055475):0.046295):0.132575):0.354126,(((19:0.236160,20:0.206630):0.033727,((18:0.275802,(15:0.339908,14:0.360272):0.110736):0.040514,17:0.207132):0.118800):0.086861,16:0.338206):0.416838):0.665537,1:0.801245);
   tree rep.52300 = ((24:0.446524,((21:0.487194,22:0.462333):0.308271,23:0.736176):0.113961):0.187817,(((((8:0.092270,5:0.196992):0.045232,6:0.218280):0.052063,(7:0.244400,(4:0.207141,3:0.195178):0.085810):0.022215):0.085158,(11:0.190584,(2:0.320354,(((12:0.202031,13:0.183323):0.031385,9:0.259334):0.040065,10:0.408429):0.055475):0.046295):0.131926):0.322014,(((19:0.236160,20:0.206630):0.027119,((18:0.294018,(15:0.376155,14:0.364556):0.118237):0.040514,17:0.213238):0.109047):0.112662,16:0.338206):0.427159):0.321979,1:0.930268);
   tree rep.52400 = (((23:0.721317,24:0.441877):0.206683,(22:0.512991,21:0.378727):0.263179):0.121530,(((((14:0.371362,15:0.433692):0.086155,18:0.202594):0.058682,17:0.263351):0.119831,((16:0.515944,20:0.246022):0.080611,19:0.345602):0.022149):0.464272,((11:0.213289,(((13:0.196351,(9:0.292341,12:0.215788):0.011913):0.105436,10:0.327367):0.039503,2:0.376129):0.069099):0.142850,((4:0.136312,(3:0.203259,7:0.262287):0.030591):0.062382,(5:0.139616,(6:0.173596,8:0.085961):0.019152):0.104380):0.136062):0.380947):0.314033,1:1.114479);
   tree rep.52500 = ((24:0.623843,((21:0.487194,22:0.462333):0.355629,23:0.736176):0.113122):0.172773,(((((8:0.092270,5:0.196992):0.042920,6:0.236941):0.043441,(4:0.207141,(7:0.323329,3:0.264206):0.039582):0.080263):0.105929,(11:0.168471,(2:0.309063,(((12:0.184813,13:0.148167):0.049888,9:0.255813):0.028470,10:0.408429):0.072585):0.074072):0.120794):0.315057,(((19:0.236160,20:0.206630):0.031114,((18:0.285811,17:0.226962):0.033272,(15:0.395500,14:0.364556):0.100309):0.109047):0.114690,16:0.468281):0.418651):0.505918,1:0.930268);
   tree rep.52600 = (((24:0.623701,23:0.752053):0.083321,(21:0.487194,22:0.409535):0.221659):0.172773,(((((8:0.092270,5:0.244540):0.037167,6:0.183634):0.063860,(4:0.175732,(7:0.323329,3:0.264206):0.068676):0.040034):0.105929,(11:0.168471,(2:0.329011,(((12:0.184813,13:0.148167):0.049888,9:0.255813):0.028470,10:0.399417):0.059202):0.068425):0.120794):0.315057,(((19:0.236160,20:0.206630):0.038814,(17:0.262934,(18:0.285811,(15:0.290426,14:0.364556):0.157167):0.004894):0.136401):0.114690,16:0.468281):0.418651):0.505918,1:0.930268);
   tree rep.52700 = (((24:0.550535,23:0.752053):0.080085,(21:0.487194,22:0.409535):0.208543):0.172773,((((5:0.195127,(8:0.092270,6:0.217945):0.018814):0.071916,(4:0.175732,(7:0.332332,3:0.264206):0.063030):0.041620):0.105929,(11:0.168471,(2:0.329011,(((12:0.205822,13:0.148167):0.024704,9:0.255813):0.027964,10:0.399417):0.059202):0.068425):0.120794):0.315057,((((17:0.188306,(18:0.285811,(15:0.290426,14:0.364556):0.157167):0.004894):0.168202,19:0.344833):0.057782,20:0.179394):0.097209,16:0.367970):0.418651):0.505918,1:0.930268);
   tree rep.52800 = ((((((7:0.214228,3:0.224576):0.042212,4:0.248513):0.017070,((5:0.235473,8:0.098382):0.046097,6:0.236253):0.067219):0.077851,(((((12:0.215968,13:0.129868):0.051328,9:0.264201):0.074914,10:0.381198):0.077391,2:0.350504):0.040234,11:0.240727):0.221567):0.416772,(16:0.381139,((19:0.329944,20:0.221718):0.007343,((18:0.260478,(15:0.413500,14:0.347220):0.132244):0.046513,17:0.212773):0.191053):0.096933):0.358986):0.435693,((24:0.640096,(22:0.541350,21:0.337510):0.295099):0.032624,23:0.912806):0.268389,1:0.880502);
   tree rep.52900 = (((23:0.713556,24:0.441877):0.127552,(22:0.488247,21:0.402285):0.243256):0.203334,(((((14:0.455572,15:0.433692):0.095068,18:0.202594):0.047884,17:0.238857):0.099472,((16:0.515944,20:0.233407):0.069213,19:0.297230):0.018119):0.545651,(((11:0.145501,(10:0.336548,(13:0.157843,(9:0.302794,12:0.215788):0.035580):0.090072):0.079847):0.043474,2:0.277180):0.177828,((5:0.154234,(6:0.185266,8:0.075264):0.055787):0.060428,(4:0.183555,(3:0.210224,7:0.263266):0.031406):0.013406):0.128786):0.214828):0.471231,1:1.114479);
   tree rep.53000 = ((((((7:0.214228,3:0.224576):0.042212,4:0.248513):0.017931,((5:0.156189,8:0.138669):0.028773,6:0.217882):0.075263):0.057215,(((10:0.358650,((12:0.215968,13:0.134554):0.048418,9:0.277365):0.052948):0.068010,2:0.343829):0.009970,11:0.205951):0.135242):0.400572,(16:0.381139,((19:0.329944,20:0.227469):0.036810,((18:0.227396,(15:0.412654,14:0.347220):0.152881):0.079686,17:0.167933):0.070417):0.096933):0.358986):0.523653,(((22:0.541350,21:0.334170):0.279896,23:0.911921):0.035096,24:0.621628):0.373354,1:0.880502);
   tree rep.53100 = (((23:0.713556,24:0.441877):0.127552,(22:0.488247,21:0.438096):0.198324):0.288021,((((14:0.455572,15:0.439594):0.101393,(18:0.231185,17:0.238857):0.016895):0.075297,((16:0.515944,20:0.254188):0.052265,19:0.297230):0.018349):0.545651,(((11:0.207319,(10:0.317042,(13:0.157843,(9:0.302794,12:0.215788):0.009672):0.113445):0.064802):0.033731,2:0.271680):0.177828,((5:0.194486,(6:0.141905,8:0.075264):0.054872):0.101741,(4:0.163965,(3:0.249901,7:0.227762):0.080593):0.017489):0.107016):0.231306):0.471231,1:1.114479);
   tree rep.53200 = ((((((7:0.340967,3:0.224576):0.065575,4:0.204278):0.021754,((5:0.156189,8:0.168880):0.032510,6:0.217882):0.051430):0.111629,((2:0.316130,(10:0.309541,(13:0.176684,(9:0.277365,12:0.215968):0.030408):0.076398):0.033891):0.012700,11:0.195010):0.115527):0.200899,(16:0.381139,(19:0.329944,(20:0.227469,((18:0.202676,(15:0.412654,14:0.319581):0.145415):0.079686,17:0.262512):0.104515):0.023312):0.088581):0.493206):0.523653,(((22:0.555222,21:0.403158):0.346458,23:0.767263):0.096007,24:0.671594):0.332231,1:0.880502);
   tree rep.53300 = ((((((7:0.293769,3:0.224576):0.068093,4:0.254828):0.021754,((5:0.156189,8:0.168880):0.032510,6:0.217882):0.051430):0.086019,((2:0.316130,(10:0.382486,(13:0.198515,(9:0.277365,12:0.215968):0.030408):0.077446):0.048964):0.004190,11:0.195010):0.118809):0.200899,(16:0.424454,(19:0.274203,(20:0.227469,((18:0.202676,(15:0.412654,14:0.319581):0.145415):0.079686,17:0.262512):0.087468):0.033892):0.088581):0.434346):0.514342,(((22:0.555222,21:0.403158):0.346458,23:0.767263):0.096007,24:0.671594):0.332231,1:0.880502);
   tree rep.53400 = ((((((7:0.293769,3:0.224576):0.068093,4:0.243140):0.035760,((5:0.168860,8:0.168880):0.023033,6:0.167329):0.051430):0.086740,((2:0.316130,(10:0.369551,(13:0.182994,(9:0.277365,12:0.165380):0.061733):0.077446):0.004824):0.046533,11:0.195010):0.118809):0.291361,(16:0.405201,((19:0.274203,20:0.227469):0.036799,((18:0.202676,(15:0.412654,14:0.319581):0.140601):0.033358,17:0.240932):0.103633):0.108217):0.434346):0.496437,(23:0.767263,(24:0.501308,(22:0.555222,21:0.403158):0.355256):0.045238):0.217348,1:1.042922);
   tree rep.53500 = ((((((7:0.293769,3:0.224576):0.068093,4:0.233459):0.023549,((5:0.168860,8:0.177087):0.036077,6:0.214864):0.051430):0.055340,((2:0.316130,(10:0.387727,(13:0.182994,(9:0.277365,12:0.165380):0.061733):0.077446):0.009187):0.059242,11:0.195010):0.118809):0.291361,(16:0.405201,((19:0.274203,20:0.227469):0.036799,((18:0.202676,(15:0.412654,14:0.319581):0.140601):0.033358,17:0.240932):0.103633):0.108217):0.434346):0.496437,(23:0.767263,(24:0.501308,(22:0.555222,21:0.403158):0.355256):0.041306):0.285914,1:0.980666);
   tree rep.53600 = (((23:0.713556,24:0.489640):0.109233,(22:0.392615,21:0.458450):0.295593):0.212944,((((14:0.468842,15:0.408028):0.106210,(18:0.231185,17:0.238857):0.026473):0.114336,((16:0.515944,20:0.254188):0.048389,19:0.323541):0.012138):0.301494,(((11:0.187823,(10:0.357782,(13:0.161706,(9:0.280657,12:0.216860):0.014668):0.082492):0.066231):0.035621,2:0.269273):0.073980,((5:0.205297,(6:0.180746,8:0.069136):0.031245):0.061126,(3:0.274635,(7:0.221072,4:0.219422):0.031853):0.034642):0.102338):0.419541):0.358401,1:0.987314);
   tree rep.53700 = (((23:0.713556,24:0.489640):0.109233,(22:0.392615,21:0.458450):0.295593):0.212944,(((16:0.462830,20:0.254188):0.033486,(((14:0.468842,15:0.408028):0.106210,(18:0.231185,17:0.238857):0.026473):0.114336,19:0.291678):0.016882):0.407417,(((11:0.185461,(10:0.357782,(13:0.174919,(9:0.280657,12:0.182331):0.015979):0.099058):0.048108):0.027145,2:0.269273):0.109709,((5:0.205297,(6:0.180746,8:0.069136):0.031245):0.093437,((3:0.274635,7:0.221072):0.023630,4:0.229727):0.040584):0.102338):0.419541):0.393982,1:0.987314);
   tree rep.53800 = (((23:0.713556,24:0.489640):0.137711,(22:0.422574,21:0.458450):0.298005):0.212944,(((16:0.462830,20:0.212322):0.050291,(((14:0.468842,15:0.408028):0.106210,(18:0.231185,17:0.238857):0.026473):0.114336,19:0.291678):0.015411):0.407417,(((11:0.204391,(10:0.317092,(13:0.124248,(9:0.236942,12:0.156070):0.033810):0.117890):0.068569):0.020286,2:0.288596):0.109709,((5:0.133034,(6:0.180746,8:0.109823):0.021608):0.103560,((3:0.274635,7:0.219287):0.023217,4:0.229727):0.033754):0.102338):0.419541):0.393982,1:0.987314);
   tree rep.53900 = (((23:0.713556,24:0.489640):0.137711,(22:0.422574,21:0.458450):0.298005):0.212944,(((16:0.462830,20:0.212322):0.050291,((18:0.231185,(17:0.238857,(14:0.405981,15:0.408028):0.108279):0.034689):0.128105,19:0.291678):0.021787):0.407417,(((11:0.204391,(10:0.317092,(13:0.124248,(9:0.236942,12:0.156070):0.033810):0.117890):0.068569):0.020286,2:0.288596):0.126227,((5:0.212491,(6:0.180746,8:0.109823):0.021608):0.100563,((3:0.274635,7:0.215759):0.024603,4:0.177961):0.042641):0.090929):0.419541):0.393982,1:0.987314);
   tree rep.54000 = (((21:0.522300,22:0.444580):0.342872,(23:0.734651,24:0.534551):0.036267):0.276995,((((20:0.241505,19:0.287328):0.006795,(17:0.274100,(18:0.279214,(15:0.321655,14:0.405601):0.111359):0.053324):0.134778):0.134938,16:0.354302):0.349489,((((((13:0.159941,12:0.202822):0.038966,9:0.310834):0.091340,10:0.300565):0.057126,11:0.222628):0.015824,2:0.318575):0.068330,(((3:0.231491,7:0.237505):0.035874,4:0.237146):0.043070,((6:0.237269,8:0.120124):0.011784,5:0.170799):0.078917):0.185604):0.361278):0.391302,1:1.259242);
   tree rep.54100 = (((23:0.713556,24:0.489640):0.137711,(22:0.422574,21:0.458450):0.298005):0.212944,(((16:0.462830,20:0.212322):0.050291,(((14:0.405981,15:0.385345):0.156937,(18:0.243357,17:0.238857):0.050847):0.092627,19:0.371734):0.021787):0.407417,(((11:0.204391,(10:0.317092,(13:0.156260,(9:0.269533,12:0.182000):0.027397):0.112761):0.059206):0.020737,2:0.288596):0.177817,(((3:0.263914,7:0.291085):0.051813,(5:0.149384,(6:0.180746,8:0.116291):0.027272):0.105632):0.010721,4:0.177961):0.089037):0.325249):0.393982,1:0.987314);
   tree rep.54200 = (((23:0.713556,24:0.489640):0.137711,(22:0.422574,21:0.458450):0.298005):0.212944,((16:0.462830,(20:0.212322,(((14:0.405981,15:0.385345):0.156937,(18:0.243357,17:0.241935):0.010735):0.093772,19:0.271755):0.014655):0.038430):0.407417,(((11:0.204391,(10:0.317092,(13:0.156260,(9:0.269533,12:0.182000):0.027397):0.112761):0.059206):0.020737,2:0.288596):0.177817,(((3:0.263914,7:0.291085):0.048644,((8:0.116291,5:0.214135):0.037588,6:0.180746):0.137774):0.023175,4:0.194014):0.089037):0.325249):0.393982,1:0.987314);
   tree rep.54300 = (((23:0.713556,24:0.489640):0.137711,(22:0.422574,21:0.458450):0.333472):0.177050,((16:0.462830,(((17:0.241935,(14:0.405970,15:0.385345):0.099855):0.018490,18:0.243357):0.109097,(20:0.212322,19:0.290705):0.022875):0.038430):0.407417,(((11:0.178069,(10:0.311427,(13:0.156260,(9:0.269533,12:0.182000):0.027397):0.112761):0.044930):0.020737,2:0.331830):0.137412,(((8:0.120775,5:0.236898):0.033884,6:0.199955):0.110535,((3:0.263914,7:0.298091):0.062871,4:0.194014):0.018393):0.089037):0.327221):0.393982,1:0.986489);
   tree rep.54400 = (((23:0.713556,24:0.489640):0.153987,(22:0.422574,21:0.431620):0.265609):0.191536,((16:0.484106,(((17:0.244801,(18:0.176334,(14:0.405970,15:0.385345):0.099855):0.052423):0.109097,20:0.212322):0.015989,19:0.290705):0.048984):0.375394,(((11:0.170618,(10:0.332184,((12:0.121423,13:0.156260):0.028635,9:0.233018):0.077000):0.029146):0.020737,2:0.331830):0.137412,(((8:0.120775,5:0.236898):0.033884,6:0.199955):0.110535,((3:0.263914,7:0.261366):0.079559,4:0.229571):0.018393):0.089037):0.327221):0.491576,1:0.986489);
   tree rep.54500 = (((21:0.517216,22:0.365479):0.355036,(24:0.433313,23:0.789434):0.096148):0.279828,(((((5:0.174973,8:0.119950):0.028043,6:0.219587):0.062799,(4:0.234009,(3:0.223357,7:0.259316):0.021224):0.023458):0.176833,(((((13:0.157170,12:0.175266):0.044280,9:0.234332):0.088511,10:0.354351):0.074036,11:0.167312):0.010672,2:0.308164):0.080038):0.271949,(((17:0.200996,(18:0.224725,(15:0.457639,14:0.380198):0.110981):0.111068):0.085586,(20:0.216620,19:0.268307):0.034874):0.101509,16:0.453573):0.416072):0.414722,1:1.203091);
   tree rep.54600 = (((23:0.713556,24:0.489640):0.153987,(22:0.422574,21:0.431620):0.265609):0.191536,((16:0.484106,(20:0.218200,((17:0.244801,((14:0.421854,15:0.346221):0.099720,18:0.232113):0.028277):0.141027,19:0.288362):0.014827):0.052321):0.384800,(((11:0.195314,(10:0.311821,((12:0.121423,13:0.179037):0.026373,9:0.305716):0.101487):0.061571):0.046535,2:0.331830):0.108233,((4:0.253963,(3:0.223246,7:0.265045):0.043774):0.016926,((8:0.116199,5:0.236898):0.006628,6:0.218351):0.110535):0.094496):0.331447):0.498535,1:1.110444);
   tree rep.54700 = ((((21:0.484935,22:0.365479):0.279332,24:0.433313):0.066944,23:0.789434):0.279828,(((((5:0.174973,8:0.104000):0.022550,6:0.199750):0.062799,(4:0.220008,(3:0.241013,7:0.259316):0.027329):0.023895):0.044510,(11:0.186060,((((13:0.157170,12:0.175266):0.044280,9:0.234332):0.088511,10:0.350088):0.078691,2:0.291532):0.013162):0.217156):0.271949,(((17:0.222964,(18:0.203258,(15:0.310196,14:0.380198):0.124211):0.047993):0.183198,(20:0.231052,19:0.268307):0.017881):0.043109,16:0.529321):0.435314):0.446190,1:1.203091);
   tree rep.54800 = (((23:0.784496,24:0.489640):0.148200,(22:0.422574,21:0.431620):0.354178):0.137852,((16:0.395747,(20:0.193956,((17:0.243693,((14:0.421854,15:0.356542):0.124059,18:0.272676):0.025739):0.141027,19:0.288362):0.048854):0.030059):0.407906,(((11:0.204632,(10:0.343027,((12:0.160945,13:0.179037):0.037191,9:0.344894):0.082710):0.046923):0.036802,2:0.347353):0.106226,((4:0.190332,(3:0.198562,7:0.228584):0.039569):0.034212,((8:0.116199,5:0.216996):0.016590,6:0.218351):0.108532):0.130055):0.331447):0.498535,1:1.089046);
   tree rep.54900 = (((23:0.784496,24:0.489812):0.183200,(22:0.422574,21:0.431620):0.319355):0.178283,((16:0.395747,(20:0.193956,((17:0.195640,((14:0.406118,15:0.375730):0.125712,18:0.272676):0.065530):0.142876,19:0.365437):0.048854):0.030059):0.407906,((11:0.204632,(2:0.347353,(10:0.343027,((12:0.194294,9:0.309868):0.078009,13:0.179037):0.055507):0.037109):0.023411):0.106226,((4:0.197731,(3:0.198562,7:0.264391):0.033955):0.043178,((8:0.116199,5:0.216996):0.016590,6:0.218351):0.071185):0.130055):0.350073):0.493866,1:1.089046);
   tree rep.55000 = ((24:0.759464,((21:0.484935,22:0.406814):0.221413,23:0.738526):0.146787):0.175181,((((5:0.159462,(8:0.104000,6:0.191039):0.036279):0.048612,(4:0.191010,(3:0.225692,7:0.229757):0.069836):0.012902):0.072456,((((13:0.152533,(12:0.202838,9:0.256367):0.060026):0.060083,10:0.329990):0.063807,11:0.164994):0.012473,2:0.320087):0.203403):0.275444,(((17:0.200314,(18:0.239401,(15:0.355367,14:0.373308):0.135459):0.024906):0.163864,(20:0.231052,19:0.291589):0.019529):0.094183,16:0.407750):0.429225):0.445166,1:1.203091);
   tree rep.55100 = (((23:0.829738,24:0.616408):0.073128,(22:0.422124,21:0.445985):0.296431):0.153497,((16:0.431426,(((17:0.193365,((14:0.406118,15:0.375730):0.125712,18:0.272676):0.065530):0.123742,20:0.207833):0.039336,19:0.263943):0.080030):0.285654,(((11:0.130579,(10:0.341090,(9:0.299776,(13:0.153707,12:0.194294):0.045160):0.033583):0.026490):0.058546,2:0.350364):0.106226,((4:0.218403,(3:0.224632,7:0.235574):0.018064):0.045277,((8:0.142985,5:0.159054):0.017439,6:0.166480):0.054074):0.130055):0.328572):0.530664,1:1.089046);
   tree rep.55200 = (((23:0.829738,24:0.616408):0.073128,(22:0.422124,21:0.445985):0.296431):0.153497,((16:0.431426,(((17:0.193365,((14:0.406118,15:0.375730):0.125712,18:0.272676):0.065530):0.123742,20:0.207833):0.039336,19:0.263943):0.080030):0.285654,(((11:0.130579,(10:0.341090,(9:0.264787,(13:0.151796,12:0.194294):0.062349):0.033583):0.026490):0.058546,2:0.350364):0.106226,((4:0.218403,(3:0.224632,7:0.235574):0.018064):0.045277,((8:0.142985,5:0.159054):0.017439,6:0.166480):0.054074):0.130055):0.352562):0.437264,1:1.001072);
   tree rep.55300 = (((24:0.622719,(21:0.485787,22:0.509314):0.214530):0.241836,23:0.586982):0.075844,((((5:0.175233,(8:0.121040,6:0.191039):0.040227):0.036239,(4:0.191010,(3:0.225692,7:0.229757):0.069836):0.025518):0.127054,((((13:0.151520,(12:0.162201,9:0.308009):0.018732):0.066853,10:0.329990):0.049976,11:0.178040):0.014874,2:0.320087):0.129773):0.251776,((((17:0.176859,(18:0.235880,(15:0.302031,14:0.373308):0.187061):0.066958):0.175894,20:0.231052):0.006499,19:0.291589):0.097181,16:0.458417):0.482070):0.489662,1:1.163791);
   tree rep.55400 = (((23:0.773162,24:0.578011):0.168135,(22:0.422124,21:0.445985):0.387883):0.216545,((16:0.395260,(((17:0.193365,((14:0.406118,15:0.375730):0.125712,18:0.206422):0.060561):0.106418,20:0.207833):0.041438,19:0.339546):0.119098):0.267677,((11:0.131023,(2:0.350364,((10:0.313000,9:0.259925):0.028555,(13:0.140800,12:0.194294):0.044894):0.052751):0.082659):0.171831,((4:0.214482,(3:0.224632,7:0.263094):0.027337):0.045277,((8:0.142985,5:0.146731):0.018582,6:0.244147):0.077118):0.060119):0.352562):0.451057,1:1.027805);
   tree rep.55500 = (((23:0.773162,24:0.578011):0.168135,(22:0.422124,21:0.445985):0.387883):0.216545,((16:0.395260,(((17:0.193365,((14:0.406118,15:0.375730):0.125712,18:0.206422):0.060561):0.106418,20:0.226491):0.055581,19:0.240681):0.123921):0.434059,((11:0.154268,(2:0.293326,((10:0.281164,9:0.259925):0.032695,(13:0.140800,12:0.194294):0.067701):0.063757):0.065524):0.156473,((4:0.214482,(3:0.247603,7:0.263094):0.020314):0.068589,((8:0.127798,5:0.146731):0.028487,6:0.244147):0.057317):0.060119):0.351346):0.451057,1:1.027805);
   tree rep.55600 = (((23:0.773162,24:0.578011):0.168135,(22:0.422124,21:0.445985):0.387883):0.216545,((16:0.386696,(20:0.226491,(19:0.293677,((14:0.374020,15:0.375730):0.115137,(18:0.298882,17:0.193365):0.069896):0.106418):0.064764):0.151739):0.434059,((11:0.154268,(2:0.336120,((10:0.351575,9:0.259925):0.028445,(13:0.140800,12:0.194294):0.067701):0.041492):0.061639):0.108377,((4:0.214482,(3:0.247603,7:0.263094):0.020314):0.068589,((8:0.082820,5:0.146731):0.036871,6:0.173934):0.057317):0.060119):0.351346):0.451057,1:1.027805);
   tree rep.55700 = (((((7:0.282949,(4:0.208103,3:0.222526):0.013192):0.061602,(5:0.185173,(8:0.120170,6:0.198572):0.036267):0.079677):0.064956,(2:0.272809,((((13:0.163416,12:0.229591):0.009533,9:0.287578):0.050210,10:0.319244):0.088756,11:0.168723):0.006185):0.168964):0.246900,(((20:0.220645,((15:0.385833,14:0.454350):0.124262,(17:0.203787,18:0.254169):0.025972):0.128104):0.031651,19:0.295367):0.012722,16:0.498685):0.505886):0.489362,((23:0.782110,24:0.434147):0.160389,(22:0.332327,21:0.424273):0.444065):0.129666,1:0.992847);
   tree rep.55800 = (((23:0.823279,24:0.578011):0.217068,(22:0.437487,21:0.445985):0.348239):0.267217,((16:0.380417,(20:0.226491,(((14:0.374020,15:0.375730):0.123426,(18:0.298882,17:0.193365):0.069896):0.099895,19:0.298542):0.081116):0.088809):0.434059,((11:0.191630,(2:0.367567,(10:0.358476,(9:0.315594,(13:0.140800,12:0.194294):0.067701):0.026165):0.034803):0.066240):0.099408,((4:0.167346,(3:0.208146,7:0.263094):0.028263):0.086027,((8:0.112810,5:0.146731):0.049639,6:0.168280):0.057317):0.069947):0.351346):0.451057,1:1.027805);
   tree rep.55900 = (((((4:0.221751,3:0.222526):0.052740,(7:0.313780,(5:0.169044,(8:0.081229,6:0.198572):0.030929):0.043127):0.019736):0.050339,(2:0.272809,(((12:0.157032,(9:0.287578,13:0.163416):0.006576):0.066040,10:0.394091):0.087487,11:0.187881):0.005673):0.208736):0.284783,(20:0.259133,((((15:0.385833,14:0.454350):0.124262,(17:0.203787,18:0.254169):0.022069):0.126308,19:0.295367):0.035957,16:0.498685):0.009622):0.391017):0.579086,((23:0.782110,24:0.434147):0.160389,(22:0.332327,21:0.424273):0.444065):0.129666,1:0.992847);
   tree rep.56000 = (((23:0.823279,24:0.582061):0.161549,(22:0.415768,21:0.445985):0.239164):0.266002,((16:0.430727,(20:0.226491,(((18:0.216816,(14:0.455331,15:0.320707):0.179891):0.032813,17:0.242385):0.120820,19:0.314679):0.071644):0.103380):0.358672,((((10:0.351917,(9:0.292190,(13:0.140800,12:0.194207):0.065538):0.049879):0.038041,11:0.162370):0.095065,2:0.289803):0.091530,((4:0.158061,(3:0.262664,7:0.263094):0.042943):0.058594,((8:0.088387,5:0.195738):0.045331,6:0.217304):0.076724):0.103930):0.232534):0.529102,1:1.027805);
   tree rep.56100 = (((23:0.833692,24:0.582061):0.171799,(22:0.415768,21:0.445985):0.244182):0.255019,((16:0.430727,(20:0.226491,((18:0.228548,(17:0.242385,(14:0.455331,15:0.343381):0.100294):0.029748):0.120820,19:0.314679):0.071644):0.103380):0.327415,((((10:0.296250,(9:0.270479,(13:0.126592,12:0.194207):0.057989):0.043414):0.049656,11:0.154723):0.070004,2:0.298788):0.091530,((4:0.186557,(3:0.284351,7:0.263094):0.066751):0.058594,((8:0.088387,5:0.195738):0.045331,6:0.217304):0.076724):0.103930):0.232534):0.523703,1:1.027805);
   tree rep.56200 = (((21:0.485787,22:0.452320):0.282266,(23:0.707558,24:0.531484):0.098974):0.422678,((((5:0.188014,(8:0.107736,6:0.194385):0.030992):0.072089,(4:0.245039,(3:0.229310,7:0.307017):0.048437):0.032751):0.084538,(11:0.163797,(2:0.402560,((13:0.175434,(12:0.213384,9:0.293226):0.008653):0.119088,10:0.291907):0.046864):0.032094):0.145612):0.228984,(((20:0.248600,19:0.308586):0.051951,((17:0.268924,18:0.221971):0.022943,(15:0.354771,14:0.390425):0.118759):0.133914):0.143464,16:0.356078):0.413002):0.447817,1:1.288015);
   tree rep.56300 = (((23:0.817212,24:0.582061):0.174741,(22:0.415768,21:0.445985):0.226438):0.281128,((16:0.430727,(20:0.226491,(((18:0.280367,(14:0.455331,15:0.343381):0.095685):0.063251,17:0.211937):0.062543,19:0.330377):0.074283):0.103380):0.327415,((((10:0.371939,(9:0.270479,(13:0.126592,12:0.200515):0.036267):0.044053):0.054077,11:0.171020):0.043882,2:0.298788):0.091530,((4:0.212013,(3:0.183744,7:0.245388):0.062494):0.044838,((8:0.088387,5:0.195738):0.045331,6:0.217304):0.097226):0.103930):0.232534):0.523703,1:1.001815);
   tree rep.56400 = (((23:0.817212,24:0.582061):0.109414,(22:0.415768,21:0.523324):0.281142):0.280278,((16:0.371867,(20:0.226491,(((18:0.280367,(14:0.455331,15:0.343381):0.095685):0.063251,17:0.211937):0.062543,19:0.330377):0.074283):0.094168):0.508225,((11:0.171020,((10:0.371939,(9:0.234806,(13:0.126592,12:0.272773):0.023321):0.059520):0.055329,2:0.298788):0.065852):0.091530,((4:0.212013,(3:0.183744,7:0.245388):0.062494):0.065001,((8:0.078258,5:0.195738):0.036843,6:0.186492):0.094065):0.103930):0.253988):0.397910,1:1.001815);
   tree rep.56500 = (((23:0.817212,24:0.582061):0.109414,(22:0.415768,21:0.523324):0.281142):0.280278,((16:0.387539,(20:0.274134,(((18:0.230565,(14:0.375249,15:0.343381):0.144777):0.060466,17:0.211937):0.116927,19:0.331128):0.024620):0.075255):0.537984,((11:0.171020,((10:0.357586,(9:0.300053,(13:0.150361,12:0.272773):0.014710):0.086032):0.055732,2:0.296162):0.063787):0.087300,((4:0.212013,(3:0.183744,7:0.245388):0.062494):0.041855,(5:0.228278,(6:0.186492,8:0.059670):0.052046):0.077204):0.090757):0.253988):0.397910,1:1.001815);
   tree rep.56600 = (((23:0.778743,24:0.577307):0.040804,(((((15:0.326487,14:0.445917):0.128926,(17:0.227575,18:0.229447):0.049646):0.098397,(20:0.301911,19:0.273935):0.045707):0.058606,16:0.455351):0.448257,(((((6:0.227425,8:0.120306):0.030222,5:0.187900):0.152432,4:0.196013):0.023117,((11:0.135928,((9:0.246980,(12:0.159432,13:0.194909):0.060988):0.063612,10:0.364532):0.057312):0.043533,2:0.245835):0.216881):0.015399,(7:0.251636,3:0.174772):0.021288):0.322032):0.621659):0.054734,(21:0.436318,22:0.371412):0.300273,1:1.084169);
   tree rep.56700 = ((((21:0.473906,22:0.373865):0.221849,23:0.920012):0.045192,24:0.560651):0.293119,(((((5:0.161147,8:0.150839):0.034053,6:0.197029):0.035051,(4:0.209291,(3:0.229310,7:0.238277):0.028725):0.033372):0.138046,(11:0.178106,(((13:0.172840,(12:0.213384,9:0.293226):0.038602):0.068519,10:0.344318):0.023747,2:0.322004):0.032080):0.162758):0.244947,(((20:0.262450,19:0.308586):0.053685,(17:0.180486,((15:0.354771,14:0.457022):0.142712,18:0.206228):0.071176):0.094658):0.104176,16:0.345701):0.379466):0.468520,1:0.959200);
   tree rep.56800 = ((((21:0.473906,22:0.373865):0.221849,23:0.920012):0.045192,24:0.560651):0.293119,((((5:0.173215,(8:0.150839,6:0.197029):0.023123):0.036476,(4:0.208540,(3:0.209030,7:0.238277):0.041320):0.033372):0.071799,(11:0.178106,(((13:0.172840,(12:0.213384,9:0.293226):0.038602):0.057156,10:0.344318):0.034491,2:0.322004):0.026264):0.159830):0.324660,((20:0.221875,((17:0.180486,((15:0.354771,14:0.457022):0.142712,18:0.206228):0.071176):0.142633,19:0.308586):0.030472):0.104176,16:0.345701):0.379466):0.468520,1:0.959200);
   tree rep.56900 = ((((((15:0.326487,14:0.445917):0.128926,(17:0.227575,18:0.211031):0.051470):0.095730,(20:0.229158,19:0.311177):0.058444):0.038446,16:0.467871):0.448257,((4:0.193213,((6:0.192839,(8:0.074430,5:0.214130):0.031005):0.080343,(7:0.251636,3:0.267854):0.018444):0.010155):0.050652,((11:0.185867,(((9:0.228622,12:0.159432):0.058075,13:0.178107):0.044320,10:0.356394):0.064669):0.039765,2:0.318281):0.167816):0.396005):0.538423,((23:0.778743,24:0.478086):0.097578,(21:0.436318,22:0.371412):0.346826):0.105447,1:1.033036);
   tree rep.57000 = (((23:0.817212,24:0.582061):0.109414,(22:0.415768,21:0.523324):0.281142):0.280278,((16:0.371748,(20:0.232135,(((18:0.240372,(14:0.392324,15:0.289193):0.134587):0.076834,17:0.190085):0.168590,19:0.278362):0.049063):0.120807):0.388062,((11:0.173290,(10:0.367616,(2:0.309150,((12:0.176805,9:0.300053):0.024198,13:0.126300):0.067735):0.036998):0.060934):0.133319,((4:0.134135,(3:0.183744,7:0.266426):0.045152):0.032443,(5:0.155990,(6:0.180984,8:0.070805):0.056076):0.096068):0.090757):0.289138):0.428422,1:1.155874);
   tree rep.57100 = (((23:0.817212,24:0.453637):0.108369,(22:0.415768,21:0.523324):0.281142):0.237573,((16:0.415192,(20:0.216607,((18:0.240372,((14:0.392324,15:0.289193):0.209143,17:0.190085):0.022776):0.143997,19:0.278362):0.049063):0.136571):0.413835,((11:0.184464,(10:0.367616,(2:0.313861,((12:0.176805,9:0.300053):0.017174,13:0.126300):0.076160):0.036998):0.060934):0.116724,((4:0.202978,(3:0.183744,7:0.183924):0.056773):0.040989,(5:0.171331,(6:0.191601,8:0.070805):0.068774):0.100954):0.088092):0.348863):0.428422,1:1.155874);
   tree rep.57200 = (((19:0.231165,((16:0.455324,((15:0.359883,14:0.445917):0.188917,(17:0.206461,18:0.263635):0.008396):0.150837):0.058444,20:0.216694):0.036616):0.365718,((((6:0.192840,8:0.097655):0.041924,5:0.203089):0.066034,((4:0.156446,3:0.290134):0.040403,7:0.255150):0.063713):0.074844,(11:0.176312,(((9:0.259293,(12:0.155073,13:0.178107):0.066023):0.069094,10:0.367343):0.084971,2:0.355533):0.030207):0.137826):0.383802):0.622428,((23:0.778743,24:0.478086):0.131498,(21:0.460699,22:0.371412):0.396267):0.115420,1:1.033036);
   tree rep.57300 = (((((4:0.209875,(3:0.223413,7:0.182787):0.051589):0.039178,(5:0.232216,(8:0.081112,6:0.209341):0.023506):0.050746):0.078545,((((13:0.110980,(12:0.143552,9:0.256066):0.036527):0.079760,10:0.329993):0.070585,2:0.313650):0.012800,11:0.226094):0.137162):0.375802,(((20:0.269326,(17:0.237026,(18:0.210308,(15:0.419430,14:0.430304):0.070098):0.073910):0.115130):0.040390,19:0.265130):0.096433,16:0.444080):0.460747):0.437293,((23:1.001689,24:0.635674):0.127977,(22:0.357687,21:0.415359):0.342942):0.345107,1:0.993440);
   tree rep.57400 = (((23:0.817212,24:0.453637):0.108369,(22:0.415768,21:0.484886):0.236893):0.243299,((16:0.415192,(20:0.216607,((18:0.243517,(17:0.273711,(14:0.392324,15:0.260805):0.200938):0.012540):0.165248,19:0.296248):0.049063):0.136571):0.349014,((11:0.184464,(10:0.367616,(2:0.320514,((12:0.184356,9:0.285469):0.033431,13:0.176952):0.102562):0.016567):0.060756):0.141915,((4:0.202978,(3:0.183744,7:0.183924):0.058520):0.035561,(5:0.151110,(6:0.175089,8:0.085576):0.043607):0.103211):0.086841):0.292982):0.413111,1:0.989876);
   tree rep.57500 = (((23:0.817212,24:0.453637):0.108369,(22:0.415768,21:0.484886):0.236893):0.243299,((16:0.415192,(20:0.216607,(((18:0.234027,(14:0.392324,15:0.314054):0.180036):0.014589,17:0.256514):0.165248,19:0.296248):0.049063):0.136571):0.349014,((11:0.194835,(10:0.358029,(2:0.250215,((12:0.184356,9:0.285469):0.019997,13:0.176952):0.086502):0.024722):0.060756):0.143095,((4:0.191931,(3:0.243017,7:0.183924):0.052197):0.035561,(5:0.239818,(6:0.175089,8:0.107887):0.056113):0.057290):0.094961):0.253776):0.413111,1:0.989876);
   tree rep.57600 = (((21:0.434229,22:0.463848):0.357752,(23:0.660224,24:0.570425):0.181800):0.280644,((((5:0.153973,(8:0.158144,6:0.196944):0.031625):0.066434,(4:0.205161,(3:0.255138,7:0.196457):0.058084):0.012907):0.083632,(11:0.170234,(2:0.345520,(10:0.387874,((13:0.157046,12:0.184132):0.044431,9:0.269716):0.047526):0.046947):0.061044):0.184640):0.268993,((((17:0.223926,(15:0.411180,14:0.423316):0.114532):0.018496,18:0.282215):0.161613,(20:0.264551,19:0.325768):0.015795):0.118897,16:0.384976):0.384515):0.497109,1:0.841506);
   tree rep.57700 = (((19:0.252779,((16:0.486870,((17:0.272871,18:0.188261):0.025155,(15:0.388977,14:0.464261):0.104059):0.128710):0.042693,20:0.227207):0.078975):0.458828,((((6:0.198024,8:0.120381):0.034473,5:0.182990):0.074854,((4:0.180388,3:0.284420):0.056363,7:0.268740):0.056053):0.081879,(((((13:0.144651,9:0.275139):0.025039,12:0.166697):0.050011,10:0.336489):0.085429,11:0.152653):0.028060,2:0.338213):0.116387):0.287343):0.480463,((23:0.778743,24:0.491534):0.070480,(21:0.504945,22:0.371412):0.277017):0.193015,1:1.031410);
   tree rep.57800 = (((((4:0.194693,(3:0.280160,7:0.224595):0.026774):0.045175,((5:0.142507,8:0.085670):0.025736,6:0.233729):0.060045):0.096673,(11:0.230535,(2:0.390675,((13:0.174119,(12:0.175982,9:0.284670):0.039216):0.089184,10:0.338717):0.047474):0.049767):0.078892):0.423554,((20:0.249396,((17:0.232160,(18:0.192934,(15:0.419430,14:0.441821):0.094976):0.073910):0.133492,19:0.286340):0.038160):0.087731,16:0.435375):0.360512):0.464866,((23:0.660382,24:0.460444):0.310140,(22:0.357687,21:0.474134):0.260442):0.308115,1:0.993440);
   tree rep.57900 = (((((4:0.194693,(3:0.280160,7:0.224595):0.026774):0.031083,((5:0.216057,8:0.085670):0.018561,6:0.184658):0.065727):0.096673,((((13:0.174119,(12:0.175982,9:0.284670):0.039216):0.089184,10:0.338717):0.049579,11:0.230535):0.033947,2:0.390675):0.131256):0.379058,((20:0.249396,((17:0.232160,(18:0.192934,(15:0.419430,14:0.441821):0.094976):0.073910):0.133492,19:0.286340):0.038160):0.087731,16:0.435375):0.396641):0.331621,((23:0.660382,24:0.460444):0.310140,(22:0.357687,21:0.474134):0.260442):0.308115,1:1.073705);
   tree rep.58000 = (((21:0.434229,22:0.500740):0.399243,(23:0.660224,24:0.570425):0.144276):0.228263,((((5:0.185879,(8:0.150229,6:0.159131):0.033468):0.046939,(4:0.205161,(3:0.255138,7:0.187241):0.030480):0.037888):0.111329,(11:0.156318,(2:0.320399,(10:0.336304,((12:0.200625,13:0.157046):0.042103,9:0.393178):0.072752):0.037006):0.048627):0.122702):0.397853,((((17:0.215071,((15:0.411180,14:0.456645):0.131944,18:0.208373):0.014728):0.107294,19:0.267974):0.035701,20:0.226904):0.109332,16:0.384976):0.425619):0.481399,1:0.841506);
   tree rep.58100 = (((((4:0.210549,(3:0.240880,7:0.224595):0.028603):0.039896,((5:0.216057,8:0.085670):0.018992,6:0.184658):0.059159):0.096673,((((13:0.152934,(12:0.216197,9:0.278788):0.023478):0.089184,10:0.358023):0.066958,11:0.151042):0.033947,2:0.390675):0.131256):0.379058,((20:0.249764,((17:0.288846,(18:0.265962,(15:0.419430,14:0.419412):0.106086):0.022096):0.157100,19:0.315268):0.024190):0.093221,16:0.460395):0.376421):0.353370,((23:0.660382,24:0.460444):0.285773,(22:0.362761,21:0.474134):0.292902):0.308115,1:1.073705);
   tree rep.58200 = (((21:0.434229,22:0.500740):0.399243,(23:0.762420,24:0.570425):0.073385):0.246315,(((((5:0.179591,8:0.110491):0.010668,6:0.163275):0.073233,(4:0.205161,(3:0.255138,7:0.187241):0.030480):0.038378):0.102738,(11:0.155915,(2:0.357140,(10:0.380308,((12:0.200625,13:0.157046):0.042103,9:0.265624):0.067908):0.035930):0.047951):0.128832):0.358840,((19:0.267974,(20:0.316937,((18:0.280223,17:0.215071):0.019726,(15:0.411180,14:0.429415):0.100674):0.107277):0.040971):0.088090,16:0.393922):0.391557):0.378704,1:1.033317);
   tree rep.58300 = (((((4:0.221089,(3:0.260237,7:0.224595):0.028791):0.039896,((5:0.216057,8:0.092033):0.019768,6:0.211982):0.059159):0.096673,((((13:0.168246,(12:0.216197,9:0.190031):0.032590):0.076287,10:0.358023):0.082826,11:0.211134):0.016242,2:0.413568):0.095653):0.226975,(((19:0.315268,20:0.249764):0.028840,(17:0.281239,(18:0.236660,(15:0.419430,14:0.419412):0.106086):0.030648):0.120518):0.059989,16:0.486803):0.425389):0.370246,((23:0.660382,24:0.460444):0.285773,(22:0.365836,21:0.474134):0.280482):0.193320,1:1.009841);
   tree rep.58400 = (((((4:0.221089,(3:0.260237,7:0.224595):0.028791):0.039896,((5:0.216057,8:0.092033):0.019768,6:0.211982):0.059159):0.081345,((((13:0.167259,(12:0.166149,9:0.317171):0.036185):0.083356,10:0.300155):0.033523,11:0.167902):0.034672,2:0.300453):0.129579):0.226975,(((19:0.315268,20:0.249764):0.028840,(17:0.281239,(18:0.232714,(15:0.419430,14:0.486439):0.089473):0.023343):0.128068):0.059989,16:0.486803):0.425389):0.370246,((23:0.660382,24:0.460444):0.285773,(22:0.365836,21:0.474134):0.280482):0.193320,1:1.009841);
   tree rep.58500 = (((((4:0.221089,(3:0.260237,7:0.224595):0.028791):0.039896,((5:0.216057,8:0.092033):0.019768,6:0.211982):0.059159):0.077653,((((13:0.167259,(12:0.166149,9:0.317171):0.036185):0.083356,10:0.321592):0.050142,11:0.163949):0.034207,2:0.337837):0.168818):0.226975,(((19:0.245174,20:0.269647):0.020094,(((15:0.350206,14:0.486439):0.086585,17:0.281239):0.040017,18:0.232714):0.115651):0.085903,16:0.486803):0.425389):0.370246,((23:0.660382,24:0.460444):0.285773,(22:0.365836,21:0.474134):0.280482):0.193320,1:1.009841);
   tree rep.58600 = (((((4:0.226653,(3:0.260237,7:0.235535):0.040585):0.039896,((5:0.216057,8:0.092033):0.019768,6:0.211982):0.058736):0.078512,((((13:0.167915,(12:0.167337,9:0.317171):0.007498):0.110456,10:0.318002):0.065496,11:0.191212):0.067229,2:0.337837):0.126641):0.241856,(((19:0.245174,20:0.269647):0.020094,(((15:0.350206,14:0.486439):0.086585,17:0.201421):0.028968,18:0.288224):0.115651):0.085903,16:0.486803):0.425389):0.355426,((23:0.660382,24:0.460444):0.285773,(22:0.365836,21:0.474134):0.280482):0.193320,1:1.009841);
   tree rep.58700 = (((22:0.360219,21:0.394341):0.362576,(23:0.733580,24:0.566443):0.115384):0.182166,((((16:0.337961,20:0.180329):0.096665,19:0.399433):0.056904,((17:0.252557,18:0.263684):0.040298,(14:0.465354,15:0.352083):0.142443):0.050186):0.417062,((11:0.183874,(2:0.326192,(10:0.391293,(13:0.139140,(12:0.196636,9:0.223446):0.030027):0.098764):0.077621):0.002146):0.180041,((3:0.225799,(4:0.146776,7:0.260778):0.057899):0.071450,((5:0.149348,6:0.207443):0.001645,8:0.131863):0.047586):0.104390):0.288715):0.461979,1:0.974846);
   tree rep.58800 = (((16:0.450513,((20:0.215101,19:0.208556):0.063297,(17:0.252819,(18:0.215384,(15:0.408882,14:0.416055):0.090867):0.037739):0.154803):0.052057):0.426429,((((6:0.216888,8:0.085470):0.058758,5:0.182701):0.035748,(4:0.235356,(3:0.200397,7:0.231487):0.029568):0.035612):0.184573,((11:0.199577,(((9:0.287732,12:0.180247):0.024919,13:0.166468):0.088999,10:0.308310):0.035819):0.022982,2:0.409194):0.140952):0.229020):0.525527,((24:0.496808,(21:0.388095,22:0.416959):0.348083):0.045502,23:0.752123):0.127485,1:0.970942);
   tree rep.58900 = (((((4:0.197911,(3:0.252181,7:0.322445):0.014962):0.055843,((5:0.216057,8:0.092033):0.019768,6:0.211982):0.054670):0.094582,((((13:0.152861,(12:0.178243,9:0.317171):0.015221):0.084531,10:0.377409):0.048784,11:0.232950):0.051358,2:0.318002):0.126641):0.361176,(((19:0.324670,20:0.204464):0.002010,((18:0.232697,(15:0.353512,14:0.486439):0.087028):0.050813,17:0.231721):0.134876):0.103860,16:0.486803):0.439532):0.357935,((23:0.660382,24:0.460444):0.285773,(22:0.365836,21:0.474134):0.280482):0.193320,1:1.109966);
   tree rep.59000 = (((24:0.566443,(22:0.360219,21:0.394341):0.296894):0.061054,23:0.900126):0.162417,((((16:0.349077,20:0.228940):0.077447,19:0.363537):0.043103,((17:0.252557,18:0.263684):0.040298,(14:0.465354,15:0.352083):0.142443):0.060967):0.386903,((11:0.151109,(2:0.387450,(10:0.352316,(13:0.159154,(12:0.196636,9:0.258695):0.023776):0.056787):0.062924):0.066827):0.125921,((3:0.256607,(4:0.189646,7:0.260778):0.045302):0.033088,(6:0.169413,(5:0.174867,8:0.097595):0.057378):0.048927):0.068483):0.377268):0.381323,1:1.089140);
   tree rep.59100 = (((16:0.447733,(19:0.268057,(20:0.246386,(17:0.252819,(18:0.250712,(15:0.431833,14:0.416055):0.138265):0.051017):0.123606):0.006858):0.078613):0.469652,(((6:0.216888,(8:0.097929,5:0.161733):0.040596):0.064973,(4:0.233264,(3:0.313336,7:0.231487):0.009063):0.040422):0.164122,((11:0.171825,((9:0.235851,(12:0.201996,13:0.166468):0.053917):0.031117,10:0.380031):0.106548):0.017223,2:0.275935):0.136761):0.228070):0.611411,((24:0.496808,(21:0.388095,22:0.416959):0.249366):0.135964,23:0.752123):0.124811,1:0.970942);
   tree rep.59200 = ((((16:0.447733,(19:0.300350,(20:0.246386,(17:0.252819,(18:0.250712,(15:0.431833,14:0.416055):0.138265):0.051017):0.123606):0.006858):0.063453):0.505477,(((6:0.181013,(8:0.106060,5:0.177966):0.023694):0.064973,(4:0.197846,(3:0.205365,7:0.231487):0.009843):0.027318):0.103364,((11:0.171206,((9:0.266054,(12:0.201996,13:0.177348):0.023383):0.026098,10:0.346982):0.106548):0.006276,2:0.362715):0.143687):0.228070):0.611411,(24:0.496808,23:0.752123):0.124811):0.142334,(21:0.388095,22:0.452747):0.332461,1:0.970942);
   tree rep.59300 = (((16:0.392730,(((17:0.241875,(18:0.250712,(15:0.431833,14:0.416055):0.138265):0.053651):0.111915,19:0.333356):0.001533,20:0.246386):0.058221):0.488125,(((6:0.181013,(8:0.106060,5:0.177966):0.023694):0.064973,((4:0.197846,3:0.205365):0.013670,7:0.231487):0.029106):0.155800,((11:0.171206,((9:0.252159,(12:0.209673,13:0.126152):0.084316):0.089610,10:0.346982):0.046678):0.006276,2:0.362715):0.143687):0.228070):0.553048,((21:0.388095,22:0.452747):0.307927,(24:0.496808,23:0.752123):0.117196):0.102591,1:0.970942);
   tree rep.59400 = (((((7:0.316057,(4:0.197911,3:0.213388):0.023435):0.019988,((5:0.198049,8:0.089975):0.015066,6:0.221807):0.076279):0.100431,((11:0.226938,(((13:0.169202,12:0.203765):0.018523,9:0.292801):0.079147,10:0.454619):0.072153):0.032395,2:0.274304):0.100316):0.361176,(((19:0.303650,20:0.244281):0.046368,(18:0.217130,((15:0.305037,14:0.486439):0.083762,17:0.208154):0.033841):0.131336):0.069365,16:0.486803):0.463609):0.297451,(23:0.881901,((22:0.405459,21:0.507504):0.284814,24:0.568000):0.144908):0.196403,1:1.136830);
   tree rep.59500 = (((16:0.471740,(19:0.307518,(20:0.261477,(17:0.181979,(18:0.236390,(15:0.431833,14:0.416055):0.138265):0.067195):0.133129):0.002628):0.079451):0.359468,(((6:0.144292,(8:0.120436,5:0.118367):0.034881):0.069484,(4:0.197846,(3:0.216061,7:0.243364):0.016922):0.019872):0.152364,((11:0.171206,((9:0.282442,(12:0.149892,13:0.126152):0.053077):0.114835,10:0.346982):0.060062):0.009105,2:0.281606):0.143687):0.390522):0.413240,((21:0.388095,22:0.452747):0.307927,(24:0.496808,23:0.771070):0.056199):0.169125,1:0.970942);
   tree rep.59600 = (((16:0.416201,(((17:0.191070,(18:0.236390,(15:0.431833,14:0.416055):0.125608):0.047804):0.167836,19:0.285352):0.003533,20:0.261063):0.105186):0.311422,(((6:0.185887,(8:0.120436,5:0.164187):0.022069):0.097324,(4:0.223124,(3:0.249471,7:0.243364):0.013230):0.020070):0.122377,((11:0.171206,((9:0.282442,(12:0.173628,13:0.126152):0.027610):0.113856,10:0.346982):0.060062):0.009105,2:0.281606):0.143687):0.390522):0.468971,((21:0.388095,22:0.452747):0.307927,(24:0.496808,23:0.771070):0.067870):0.149538,1:1.141041);
   tree rep.59700 = (((21:0.422339,22:0.481080):0.301709,(23:0.769931,24:0.592128):0.051923):0.220702,((((5:0.181522,(8:0.156421,6:0.195195):0.008837):0.096403,((7:0.214396,3:0.264167):0.014492,4:0.186458):0.034966):0.130733,(11:0.180195,(2:0.343528,(((9:0.318407,12:0.197632):0.051975,13:0.153582):0.064453,10:0.347332):0.019512):0.018669):0.087683):0.184433,((((18:0.224412,(15:0.369775,14:0.364860):0.120791):0.050929,17:0.216513):0.152200,(20:0.225410,19:0.361202):0.027604):0.061681,16:0.485161):0.435000):0.443655,1:0.993533);
   tree rep.59800 = (((((7:0.286520,(4:0.177446,3:0.236546):0.043720):0.009308,((5:0.210026,8:0.089975):0.042103,6:0.180069):0.071649):0.076701,(11:0.196779,(2:0.314510,((13:0.163399,(12:0.185486,9:0.289169):0.030675):0.083209,10:0.332821):0.047740):0.034452):0.162842):0.304030,((20:0.205486,(((18:0.234975,(15:0.385675,14:0.444075):0.075076):0.073813,17:0.199795):0.151445,19:0.303650):0.051417):0.069294,16:0.452438):0.381818):0.410887,(23:0.719487,((22:0.405459,21:0.507504):0.284608,24:0.538149):0.093947):0.202080,1:1.136830);
   tree rep.59900 = (((16:0.455376,(19:0.270447,(20:0.261063,(17:0.185028,(18:0.236390,(15:0.418578,14:0.416055):0.160881):0.028629):0.145189):0.005477):0.100775):0.311422,(((6:0.221599,(8:0.120436,5:0.230275):0.017322):0.071481,(4:0.214424,(3:0.249471,7:0.208967):0.019623):0.014811):0.086091,((11:0.149735,(((9:0.282442,12:0.173628):0.033028,13:0.126152):0.062095,10:0.356202):0.066339):0.069914,2:0.281606):0.131798):0.390522):0.468971,((21:0.388095,22:0.398736):0.385365,(24:0.496808,23:0.771070):0.072855):0.245667,1:0.944671);
   tree rep.60000 = (((((7:0.286520,(4:0.177446,3:0.236546):0.043720):0.009274,((5:0.214905,8:0.089975):0.006420,6:0.188505):0.093190):0.076701,((11:0.206205,((13:0.103208,(12:0.185486,9:0.272743):0.042048):0.107324,10:0.340178):0.037588):0.030285,2:0.341007):0.166139):0.223635,((20:0.207405,(((18:0.223685,(15:0.385675,14:0.444075):0.075076):0.049649,17:0.176885):0.151445,19:0.277019):0.044200):0.061391,16:0.399214):0.476306):0.333804,(23:0.679071,((22:0.405459,21:0.362210):0.361237,24:0.525156):0.121633):0.243416,1:0.976290);
   tree rep.60100 = (((16:0.455376,((19:0.266974,(17:0.195278,(18:0.236390,(15:0.418578,14:0.416055):0.160881):0.028629):0.126760):0.004536,20:0.261063):0.100775):0.454068,(((6:0.203658,(8:0.120436,5:0.163043):0.040434):0.070460,(4:0.214424,(3:0.249471,7:0.208967):0.019623):0.028637):0.095046,((11:0.149735,(((9:0.282442,12:0.179191):0.041029,13:0.139629):0.081731,10:0.356202):0.069572):0.072519,2:0.281606):0.131798):0.356936):0.389965,(((21:0.388095,22:0.398736):0.240683,23:0.771070):0.043310,24:0.794386):0.177452,1:1.135352);
   tree rep.60200 = (((16:0.455376,(19:0.266974,((17:0.195278,(18:0.236390,(15:0.418578,14:0.416055):0.160881):0.028629):0.126760,20:0.261063):0.006576):0.071056):0.410957,(((6:0.222627,(8:0.137822,5:0.163043):0.039617):0.070460,(4:0.204062,(3:0.254478,7:0.208967):0.025956):0.028637):0.095046,(11:0.179070,(2:0.349105,(((9:0.282442,12:0.179191):0.041029,13:0.139629):0.081731,10:0.362377):0.042459):0.068439):0.131798):0.252918):0.519673,((23:0.773913,(21:0.388095,22:0.532050):0.286734):0.035108,24:0.541512):0.167494,1:0.924824);
   tree rep.60300 = (((16:0.455376,((19:0.266974,(17:0.201402,(18:0.250839,(15:0.418578,14:0.416055):0.160881):0.036191):0.126395):0.056746,20:0.212850):0.060968):0.410957,(((6:0.201382,(8:0.137822,5:0.200735):0.021109):0.088445,(4:0.159996,(3:0.254478,7:0.254121):0.028719):0.019887):0.095046,(11:0.179070,(2:0.349105,(((9:0.282442,12:0.179191):0.041029,13:0.139629):0.081731,10:0.362377):0.042459):0.068439):0.131798):0.272236):0.531745,(23:0.746669,(24:0.541512,(21:0.581368,22:0.425450):0.309897):0.050749):0.207908,1:0.924824);
   tree rep.60400 = ((23:0.769931,(24:0.587443,(21:0.560486,22:0.400095):0.361166):0.073130):0.249825,((((5:0.160520,(8:0.168193,6:0.221169):0.018052):0.045756,(4:0.257097,(7:0.271472,3:0.292270):0.028685):0.017900):0.141128,(11:0.152040,((2:0.376563,(9:0.211717,(12:0.191237,13:0.145597):0.039158):0.091132):0.039779,10:0.289000):0.056726):0.099278):0.335806,((((18:0.228093,(15:0.369775,14:0.511032):0.121913):0.024992,17:0.223425):0.142484,(20:0.243519,19:0.323845):0.006937):0.109797,16:0.409923):0.322624):0.325002,1:0.993533);
   tree rep.60500 = (((16:0.399873,((19:0.266974,(17:0.201402,(18:0.221485,(15:0.418578,14:0.392488):0.166914):0.036191):0.126395):0.063391,20:0.212850):0.068210):0.519899,(((6:0.201382,(8:0.137822,5:0.200735):0.021109):0.073118,(4:0.144028,(3:0.254478,7:0.266833):0.032109):0.025252):0.095046,(11:0.179070,(2:0.327670,(((9:0.288080,12:0.179191):0.041692,13:0.142572):0.081731,10:0.362377):0.042459):0.071753):0.161985):0.357427):0.286375,((23:0.746669,24:0.499562):0.241686,(21:0.436236,22:0.425450):0.304109):0.253910,1:1.110400);
   tree rep.60600 = (((16:0.399873,((19:0.266974,(17:0.200393,(18:0.221485,(15:0.418578,14:0.478030):0.077617):0.088236):0.126395):0.063391,20:0.212850):0.068210):0.501535,(((6:0.150958,(8:0.137822,5:0.185111):0.025661):0.075534,(4:0.179110,(3:0.254478,7:0.246798):0.048766):0.024540):0.086966,(11:0.179070,(2:0.327670,(((9:0.235420,12:0.179191):0.031068,13:0.148823):0.051403,10:0.362377):0.042459):0.071753):0.117890):0.305700):0.324076,((23:0.746669,24:0.507131):0.187084,(21:0.436236,22:0.425450):0.366981):0.253910,1:1.300199);
   tree rep.60700 = (((16:0.451554,((17:0.200393,(18:0.221485,(15:0.418578,14:0.478030):0.077617):0.088236):0.126395,(20:0.212850,19:0.292283):0.025922):0.061679):0.501535,(((6:0.176456,(8:0.137822,5:0.155474):0.036885):0.037955,(4:0.214850,(3:0.254478,7:0.261576):0.038868):0.027407):0.124331,(11:0.206121,(2:0.327670,((12:0.179191,(13:0.148823,9:0.235420):0.023674):0.061188,10:0.322862):0.036635):0.070070):0.116180):0.284707):0.314818,((23:0.746669,24:0.507131):0.172500,(21:0.436236,22:0.425450):0.366981):0.257014,1:1.300199);
   tree rep.60800 = (((16:0.451554,((17:0.200393,(18:0.221485,(15:0.418578,14:0.478030):0.077617):0.088236):0.126395,(20:0.212850,19:0.292283):0.025922):0.062701):0.412435,(((6:0.238566,(8:0.090051,5:0.176001):0.029313):0.039129,(4:0.214850,(3:0.254478,7:0.261576):0.038868):0.027407):0.124331,(11:0.261135,((2:0.327670,((9:0.235420,12:0.179191):0.018126,13:0.148823):0.049301):0.045356,10:0.337481):0.056955):0.116180):0.284707):0.402279,((23:0.746669,24:0.507131):0.172500,(21:0.436236,22:0.425450):0.315484):0.278959,1:1.300199);
   tree rep.60900 = (((16:0.451554,((17:0.200393,(18:0.221485,(15:0.418578,14:0.478030):0.073553):0.049916):0.153479,(20:0.212850,19:0.292283):0.025922):0.062701):0.412435,(((6:0.238566,(8:0.091874,5:0.176001):0.044594):0.057778,(4:0.230295,(3:0.254478,7:0.228388):0.042516):0.026897):0.111444,(11:0.261135,((2:0.327670,((9:0.235420,12:0.183085):0.025901,13:0.148823):0.063292):0.030712,10:0.337481):0.056955):0.124594):0.284707):0.402279,((23:0.746669,24:0.507131):0.172500,(21:0.436236,22:0.425450):0.315484):0.278959,1:1.300199);
   tree rep.61000 = (((16:0.451554,((17:0.200393,(18:0.230529,(15:0.418578,14:0.449830):0.062955):0.049916):0.153479,(20:0.279816,19:0.292283):0.024065):0.049334):0.412435,(((6:0.198785,(8:0.091874,5:0.176001):0.044594):0.079668,(4:0.230295,(3:0.254478,7:0.191780):0.065921):0.027519):0.111444,(11:0.175404,(2:0.327670,(10:0.316511,((9:0.235420,12:0.183085):0.025901,13:0.189457):0.085451):0.024164):0.055031):0.124594):0.284707):0.402279,((23:0.746669,24:0.507131):0.280636,(21:0.443900,22:0.459169):0.331654):0.181217,1:1.238203);
   tree rep.61100 = (((16:0.451554,((17:0.200393,(18:0.230529,(15:0.418578,14:0.449830):0.062955):0.049916):0.153479,(20:0.279816,19:0.292283):0.024065):0.049334):0.380388,(((6:0.198785,(8:0.091874,5:0.176001):0.044594):0.079668,(4:0.230295,(3:0.254478,7:0.191780):0.065921):0.025754):0.057242,(11:0.175404,(2:0.327670,(10:0.316511,((9:0.235420,12:0.194753):0.018610,13:0.159474):0.085451):0.024164):0.055031):0.151586):0.338325):0.402279,((23:0.746669,24:0.507131):0.280636,(21:0.443900,22:0.459169):0.331654):0.181217,1:1.238203);
   tree rep.61200 = (((16:0.451554,((17:0.200393,(18:0.230529,(15:0.418578,14:0.449830):0.062955):0.049916):0.153479,(20:0.279816,19:0.292283):0.024065):0.049334):0.380388,((((6:0.198785,(8:0.091874,5:0.176001):0.044594):0.079668,4:0.230295):0.038504,(3:0.254478,7:0.236027):0.053670):0.057242,(11:0.175404,(2:0.327670,(10:0.357686,((9:0.231014,12:0.194753):0.023053,13:0.179645):0.071269):0.022610):0.055031):0.151586):0.338325):0.402279,((23:0.922584,24:0.507131):0.182838,(21:0.443900,22:0.459169):0.331654):0.232394,1:1.238203);
   tree rep.61300 = (((16:0.451554,((17:0.253861,(18:0.230529,(15:0.418578,14:0.449830):0.062955):0.049916):0.111562,(20:0.279816,19:0.292283):0.038246):0.049334):0.380388,((((6:0.146580,8:0.091874):0.032384,5:0.176001):0.087306,(4:0.230295,(3:0.254478,7:0.236027):0.053670):0.046102):0.059782,(((10:0.357686,((9:0.231014,12:0.194753):0.023053,13:0.179645):0.071269):0.022610,11:0.175404):0.036954,2:0.327670):0.156549):0.338325):0.402279,((23:0.922584,24:0.507131):0.182838,(21:0.443900,22:0.459169):0.331654):0.232394,1:1.238203);
   tree rep.61400 = (((16:0.451554,((17:0.253861,(18:0.230529,(15:0.418578,14:0.449830):0.062955):0.049916):0.111562,(20:0.279816,19:0.292283):0.038246):0.049334):0.380388,((((6:0.146580,8:0.091874):0.032384,5:0.176001):0.087306,(4:0.230295,(3:0.254478,7:0.243746):0.062381):0.048717):0.063441,(((10:0.371750,((9:0.231014,12:0.219675):0.023477,13:0.170358):0.050455):0.059247,11:0.188206):0.028448,2:0.327670):0.178834):0.338325):0.402279,((23:0.922584,24:0.507131):0.182838,(21:0.443900,22:0.459169):0.331654):0.232394,1:1.238203);
   tree rep.61500 = (((16:0.378230,((19:0.292283,(17:0.253861,(18:0.241236,(15:0.418578,14:0.477287):0.088977):0.005952):0.160765):0.044320,20:0.279816):0.064386):0.414750,((((6:0.158896,8:0.091874):0.056023,5:0.138385):0.082373,(4:0.205185,(3:0.254478,7:0.208745):0.079545):0.039629):0.066458,(((10:0.363392,((9:0.231014,12:0.219675):0.023477,13:0.133926):0.043092):0.059247,11:0.188206):0.028448,2:0.327670):0.162578):0.462229):0.233831,((23:0.922584,24:0.507131):0.182838,(21:0.443900,22:0.459169):0.331654):0.232394,1:1.238203);
   tree rep.61600 = (((23:0.758841,24:0.609024):0.019717,(22:0.457486,21:0.414637):0.378315):0.388538,((((17:0.264331,(18:0.196650,(14:0.434430,15:0.400462):0.092207):0.058847):0.128464,19:0.304314):0.070038,(20:0.237624,16:0.460036):0.016766):0.371506,((((((12:0.182182,9:0.249357):0.014674,13:0.146436):0.094440,10:0.314065):0.084369,11:0.138219):0.021080,2:0.373403):0.145798,(4:0.156446,((7:0.301085,3:0.214406):0.071772,((8:0.110136,6:0.176428):0.040066,5:0.188588):0.067580):0.040030):0.086821):0.337212):0.394587,1:1.035020);
   tree rep.61700 = (((23:0.636443,24:0.641257):0.101316,(21:0.335312,22:0.550410):0.281000):0.082907,(((((5:0.154688,8:0.092173):0.027049,6:0.183140):0.051006,(4:0.202501,(7:0.261644,3:0.219840):0.046130):0.063485):0.136527,(11:0.172848,((10:0.444644,((9:0.266681,12:0.162164):0.020442,13:0.158725):0.101809):0.007497,2:0.319294):0.045799):0.135900):0.454443,((20:0.283949,(19:0.330318,((18:0.256633,(15:0.393221,14:0.470274):0.063864):0.088580,17:0.205719):0.105890):0.015953):0.046552,16:0.476470):0.342410):0.434072,1:1.106983);
   tree rep.61800 = ((((22:0.443889,21:0.414637):0.268014,23:0.776963):0.062306,24:0.672169):0.155327,(((17:0.254818,(18:0.245837,(14:0.434430,15:0.400462):0.093632):0.050153):0.114284,(19:0.301453,(20:0.237624,16:0.460036):0.057965):0.062825):0.398052,((((((12:0.202293,9:0.250317):0.017380,13:0.123184):0.089664,10:0.314065):0.090166,11:0.132088):0.022542,2:0.338150):0.130944,(((7:0.301085,3:0.193102):0.059119,4:0.149198):0.060598,((8:0.111234,6:0.240697):0.034386,5:0.194511):0.069898):0.092715):0.337212):0.420714,1:1.035020);
   tree rep.61900 = (((24:0.672169,23:0.776963):0.084622,(22:0.443889,21:0.421302):0.307209):0.109625,(((17:0.222729,(18:0.225649,(14:0.434430,15:0.400462):0.093632):0.046667):0.114284,(19:0.301453,(20:0.237624,16:0.460036):0.057965):0.062825):0.398052,((((((12:0.205663,9:0.250317):0.024106,13:0.123184):0.115702,10:0.394138):0.057840,11:0.181231):0.024430,2:0.367000):0.136667,(((7:0.301085,3:0.193102):0.059119,4:0.149198):0.060598,((8:0.111234,6:0.240697):0.034386,5:0.194511):0.067526):0.076628):0.337212):0.420714,1:0.941663);
   tree rep.62000 = (((24:0.672169,23:0.776963):0.083280,(22:0.295963,21:0.421302):0.443220):0.109625,(((17:0.222729,(18:0.225649,(14:0.434430,15:0.400462):0.093632):0.046667):0.114284,(19:0.301453,(20:0.237624,16:0.460036):0.057965):0.062825):0.398052,((((((12:0.184877,9:0.250317):0.023426,13:0.119723):0.115702,10:0.358100):0.036639,11:0.216852):0.024430,2:0.367000):0.136667,(((7:0.301085,3:0.226304):0.046219,4:0.261801):0.046242,((8:0.111234,6:0.240697):0.034386,5:0.194511):0.059105):0.076628):0.337212):0.420714,1:0.941663);
   tree rep.62100 = (((24:0.672169,23:0.666620):0.110674,(22:0.295052,21:0.417856):0.376561):0.182384,(((17:0.222729,(18:0.225649,(14:0.434430,15:0.400462):0.093632):0.046667):0.114284,(19:0.301453,(20:0.237624,16:0.460036):0.057965):0.062825):0.398052,((((((12:0.191688,9:0.250317):0.021811,13:0.174019):0.066330,10:0.358100):0.082825,11:0.216852):0.024430,2:0.367000):0.136667,(((7:0.301085,3:0.226304):0.046219,4:0.261801):0.046242,((8:0.111234,6:0.240697):0.034386,5:0.194511):0.059105):0.076628):0.337212):0.420714,1:0.941663);
   tree rep.62200 = (((24:0.672169,23:0.666620):0.105254,(22:0.295052,21:0.425887):0.329627):0.182384,(((17:0.222510,(18:0.225833,(14:0.434430,15:0.400462):0.093632):0.047106):0.114284,(19:0.298085,(20:0.220918,16:0.489785):0.054952):0.082085):0.398052,((11:0.156806,((((12:0.191688,9:0.250317):0.021811,13:0.184030):0.140200,10:0.358100):0.017536,2:0.373227):0.049961):0.136667,(((7:0.301085,3:0.238091):0.040232,4:0.240941):0.049489,((8:0.111234,6:0.240697):0.034386,5:0.195547):0.087554):0.082024):0.337212):0.420714,1:0.941663);
   tree rep.62300 = ((((((3:0.178929,7:0.296589):0.080310,4:0.198046):0.030988,((8:0.121155,5:0.160487):0.030959,6:0.172002):0.055326):0.089771,((((9:0.249024,(13:0.144696,12:0.209785):0.029945):0.043336,10:0.421546):0.086147,11:0.201435):0.029359,2:0.361181):0.081292):0.330194,((((18:0.203437,(15:0.394570,14:0.357503):0.199852):0.085155,17:0.206641):0.116182,(19:0.331506,20:0.175973):0.037616):0.102493,16:0.397619):0.348305):0.608160,(23:0.856376,(24:0.556181,(22:0.425124,21:0.305461):0.304418):0.073982):0.187196,1:1.031549);
   tree rep.62400 = ((((((3:0.178929,7:0.296589):0.080310,4:0.174142):0.036490,((8:0.120597,5:0.160487):0.017467,6:0.199938):0.082630):0.094795,((((9:0.249024,(13:0.144696,12:0.209785):0.031929):0.100284,10:0.395595):0.099345,11:0.187738):0.029359,2:0.361181):0.104448):0.330194,((((18:0.203437,(15:0.394570,14:0.357503):0.199852):0.085155,17:0.206641):0.116182,(19:0.331506,20:0.240502):0.025168):0.065537,16:0.397619):0.348305):0.471455,(23:0.856376,(24:0.556181,(22:0.435956,21:0.353664):0.225284):0.054686):0.205035,1:1.031549);
   tree rep.62500 = (((23:0.624781,24:0.706929):0.058532,(21:0.429870,22:0.392499):0.279361):0.112805,((((5:0.183742,(8:0.115647,6:0.229591):0.054617):0.046822,(4:0.169119,(7:0.263086,3:0.214849):0.032859):0.025138):0.060179,(11:0.160444,((((9:0.243690,12:0.135686):0.067260,13:0.127256):0.061557,10:0.412215):0.004625,2:0.369181):0.055421):0.130416):0.424534,(((20:0.300896,19:0.330318):0.027946,((18:0.222878,(15:0.312734,14:0.332922):0.125677):0.031585,17:0.232256):0.142191):0.049621,16:0.466949):0.309523):0.442236,1:1.048071);
   tree rep.62600 = (((23:0.624781,24:0.798702):0.081281,(21:0.429870,22:0.392499):0.363241):0.112805,((((5:0.192086,(8:0.115647,6:0.197664):0.029259):0.075314,(4:0.204308,(7:0.235475,3:0.214849):0.021304):0.026641):0.060179,(11:0.135207,(((9:0.243690,12:0.135686):0.067260,13:0.127256):0.061557,(10:0.412215,2:0.369181):0.005135):0.072154):0.130416):0.424534,((20:0.274763,(19:0.330318,((18:0.222878,17:0.232256):0.033601,(15:0.312734,14:0.460163):0.147299):0.142191):0.039239):0.071872,16:0.407167):0.309523):0.442236,1:1.048071);
   tree rep.62700 = (((24:0.597388,23:0.666620):0.127708,(22:0.295052,21:0.425887):0.344547):0.269349,((((19:0.302386,20:0.243812):0.027344,(17:0.167563,((14:0.378589,15:0.374740):0.102840,18:0.248357):0.044037):0.116691):0.024838,16:0.520840):0.587304,((11:0.210853,(10:0.393434,(((12:0.195068,9:0.260474):0.039277,13:0.128022):0.051700,2:0.373227):0.051658):0.052718):0.166143,(((7:0.246179,3:0.238091):0.049000,4:0.256788):0.026759,((8:0.075111,6:0.160894):0.050637,5:0.145864):0.071224):0.071673):0.289064):0.420714,1:0.982408);
   tree rep.62800 = ((((((3:0.156881,7:0.296589):0.065490,4:0.199930):0.033231,(5:0.188034,(6:0.240931,8:0.120597):0.016345):0.099546):0.088647,((((9:0.295277,(13:0.209743,12:0.209785):0.056088):0.062337,10:0.326646):0.084952,11:0.163745):0.036713,2:0.267226):0.101513):0.340532,(((19:0.331506,((18:0.234339,(15:0.394570,14:0.408338):0.173468):0.025670,17:0.195588):0.160249):0.012173,20:0.222109):0.065537,16:0.397619):0.348305):0.407017,((23:0.856376,24:0.614065):0.066570,(22:0.395886,21:0.368078):0.315850):0.208757,1:1.031549);
   tree rep.62900 = ((((((3:0.156881,7:0.296589):0.065490,4:0.199930):0.033231,(5:0.191520,(6:0.240931,8:0.094611):0.016524):0.113404):0.087398,((((9:0.296576,(13:0.163555,12:0.209785):0.040612):0.088261,10:0.326646):0.057446,11:0.194601):0.036713,2:0.368055):0.095993):0.357319,(((19:0.331506,((18:0.234339,(15:0.394570,14:0.408338):0.173468):0.025670,17:0.195588):0.160249):0.012173,20:0.222109):0.065537,16:0.397619):0.348305):0.407017,((23:0.856376,24:0.614065):0.066570,(22:0.395886,21:0.368078):0.315850):0.208757,1:1.031549);
   tree rep.63000 = ((((((3:0.156881,7:0.296589):0.061644,4:0.185693):0.052528,(5:0.191520,(6:0.240931,8:0.094611):0.016524):0.075667):0.087398,((((9:0.296576,(13:0.163555,12:0.209785):0.040612):0.088261,10:0.326646):0.057446,11:0.194601):0.036713,2:0.368055):0.095993):0.357319,(((19:0.332168,20:0.222109):0.017710,((18:0.234339,(15:0.394570,14:0.408338):0.173468):0.025670,17:0.195588):0.160249):0.082017,16:0.397619):0.348305):0.407017,((23:0.856376,24:0.461338):0.064654,(22:0.395886,21:0.368078):0.256999):0.208757,1:1.031549);
   tree rep.63100 = ((((((3:0.231333,7:0.239692):0.039179,4:0.288092):0.065895,(5:0.144696,(6:0.240931,8:0.108964):0.022447):0.075667):0.087398,((((9:0.248841,(13:0.137965,12:0.209785):0.036627):0.062758,10:0.362542):0.057446,11:0.194601):0.036713,2:0.368055):0.095993):0.357319,(((19:0.332168,20:0.222109):0.017710,((18:0.234339,(15:0.394570,14:0.408338):0.173468):0.025670,17:0.195588):0.160249):0.082017,16:0.397619):0.348305):0.409031,((23:0.856376,24:0.461338):0.149827,(22:0.395886,21:0.368078):0.256999):0.124938,1:1.031549);
   tree rep.63200 = ((((((3:0.231333,7:0.291242):0.037080,4:0.194601):0.065895,((5:0.157387,8:0.087520):0.062082,6:0.177036):0.075667):0.087398,((((9:0.248841,(13:0.137965,12:0.209785):0.036627):0.062758,10:0.362542):0.057446,11:0.194601):0.036713,2:0.368055):0.095993):0.357319,(((19:0.332168,20:0.222109):0.027763,((18:0.234339,(15:0.394570,14:0.408338):0.173468):0.026118,17:0.206746):0.148720):0.089973,16:0.397619):0.348305):0.409031,((23:0.643750,24:0.590017):0.137169,(22:0.395886,21:0.368078):0.333661):0.129030,1:1.031549);
   tree rep.63300 = ((((((3:0.231333,7:0.291242):0.037080,4:0.194601):0.065895,((5:0.157387,8:0.085436):0.029313,6:0.177036):0.081026):0.087398,((((9:0.248841,(13:0.137965,12:0.209785):0.036627):0.062758,10:0.362542):0.056550,11:0.173398):0.047848,2:0.271686):0.089403):0.357319,(((19:0.271397,20:0.222109):0.036288,((18:0.234339,(15:0.394570,14:0.408338):0.146820):0.040110,17:0.187376):0.113669):0.070497,16:0.397619):0.348305):0.409031,((23:0.643750,24:0.590017):0.137169,(22:0.395886,21:0.368078):0.333661):0.129030,1:1.031549);
   tree rep.63400 = ((((((3:0.231333,7:0.291242):0.037080,4:0.194601):0.065895,((5:0.157387,8:0.085436):0.029313,6:0.177036):0.081026):0.087398,((((9:0.248841,(13:0.137965,12:0.209785):0.036627):0.062758,10:0.428498):0.038656,11:0.173083):0.062329,2:0.384191):0.089403):0.357319,(((19:0.284710,((18:0.234339,(15:0.394570,14:0.408338):0.146820):0.028323,17:0.279307):0.148535):0.043412,20:0.222109):0.070497,16:0.397619):0.348305):0.467934,((23:0.643750,24:0.590017):0.157558,(22:0.395886,21:0.368078):0.333661):0.102880,1:1.031549);
   tree rep.63500 = ((((((3:0.238159,7:0.291242):0.034959,4:0.164481):0.065895,((5:0.157387,8:0.085436):0.029313,6:0.177036):0.081026):0.087398,(((((12:0.201119,9:0.248841):0.047255,13:0.137965):0.096971,10:0.343177):0.038656,11:0.234370):0.020756,2:0.384191):0.096890):0.357319,(((19:0.284710,((18:0.234339,(15:0.394570,14:0.408338):0.146820):0.028323,17:0.279307):0.112738):0.032178,20:0.221712):0.070497,16:0.397619):0.348305):0.467934,((23:0.643750,24:0.590017):0.157558,(22:0.395886,21:0.368078):0.309865):0.115718,1:1.223852);
   tree rep.63600 = (((24:0.503908,23:0.669149):0.192501,(22:0.578568,21:0.340280):0.342249):0.117904,((((19:0.276647,20:0.290819):0.077039,(17:0.236276,((14:0.378589,15:0.421794):0.091689,18:0.177805):0.071774):0.078050):0.088854,16:0.389693):0.352175,(((11:0.144387,(10:0.374963,((12:0.189545,9:0.256518):0.042029,13:0.169798):0.096593):0.038759):0.049569,2:0.352761):0.112477,(((3:0.240645,7:0.260799):0.017894,4:0.199593):0.033886,((8:0.132649,6:0.172039):0.071951,5:0.144682):0.063228):0.093497):0.466811):0.438122,1:1.074205);
   tree rep.63700 = (((24:0.521836,23:0.669149):0.195097,(22:0.578568,21:0.340280):0.352336):0.117904,((((19:0.276647,20:0.290819):0.080943,(17:0.274762,((14:0.399461,15:0.421794):0.145805,18:0.218547):0.031925):0.122997):0.088854,16:0.389693):0.352175,(((11:0.157192,(10:0.283745,((12:0.189545,9:0.256518):0.042029,13:0.169798):0.096593):0.039315):0.014827,2:0.352502):0.189761,(((3:0.240645,7:0.260799):0.017894,4:0.187121):0.025502,((8:0.132649,6:0.186456):0.062715,5:0.122269):0.070956):0.033372):0.466811):0.438122,1:1.074205);
   tree rep.63800 = (((23:0.579082,24:0.667735):0.171294,(21:0.384797,22:0.492522):0.258262):0.334487,((((5:0.120980,(8:0.126539,6:0.180304):0.069332):0.082050,(4:0.223516,(7:0.276964,3:0.279982):0.045668):0.026673):0.097385,(11:0.174012,((10:0.342982,((9:0.292139,12:0.179808):0.035523,13:0.148876):0.099831):0.016019,2:0.296768):0.086113):0.159741):0.392413,((19:0.303152,(20:0.250254,((18:0.163300,(15:0.332875,14:0.398462):0.118871):0.082656,17:0.215332):0.150066):0.051105):0.057979,16:0.348343):0.329065):0.337670,1:0.844815);
   tree rep.63900 = ((((((3:0.238159,7:0.291242):0.034959,4:0.201327):0.027252,(5:0.176465,(8:0.080594,6:0.181821):0.051830):0.089344):0.087948,((((9:0.245147,(13:0.155988,12:0.195560):0.041934):0.096775,10:0.343177):0.046061,11:0.132347):0.033115,2:0.317745):0.106783):0.389025,((20:0.216383,(((15:0.394570,14:0.352676):0.104043,(17:0.192155,18:0.240225):0.039720):0.101971,19:0.314739):0.010894):0.041200,16:0.413517):0.467949):0.396885,((23:0.690944,24:0.610711):0.211551,(22:0.374042,21:0.387118):0.427704):0.034881,1:1.025289);
   tree rep.64000 = (((24:0.565657,23:0.669149):0.182688,(22:0.571102,21:0.340280):0.289498):0.255202,(((19:0.268501,((17:0.210613,((14:0.399461,15:0.421794):0.109191,18:0.218547):0.091244):0.157357,20:0.242051):0.008894):0.088854,16:0.441550):0.264541,((2:0.340721,(11:0.197058,(10:0.381727,((12:0.189545,9:0.256518):0.048339,13:0.161929):0.085768):0.060871):0.008457):0.069535,(((3:0.290402,7:0.321243):0.028719,4:0.212452):0.019099,(6:0.257013,(5:0.166342,8:0.083479):0.032918):0.047981):0.145275):0.444299):0.438122,1:0.939656);
   tree rep.64100 = (((24:0.565657,23:0.669149):0.172576,(22:0.571102,21:0.384195):0.231127):0.255202,((((17:0.210613,((14:0.399461,15:0.421794):0.109191,18:0.235502):0.086651):0.101074,(19:0.271992,20:0.220459):0.013882):0.095691,16:0.441550):0.264541,((2:0.362267,(11:0.197058,(10:0.381727,((12:0.189545,9:0.256518):0.048339,13:0.161929):0.085768):0.068315):0.005397):0.069535,((7:0.327180,(4:0.212452,3:0.243540):0.045954):0.015636,((8:0.093053,6:0.247763):0.038321,5:0.223920):0.027511):0.142570):0.444299):0.438122,1:0.939656);
   tree rep.64200 = ((((((3:0.238159,7:0.266106):0.052941,4:0.162952):0.035161,(5:0.194544,(8:0.080594,6:0.181821):0.051830):0.084308):0.087948,(11:0.136174,(((9:0.266932,(13:0.155988,12:0.161241):0.038082):0.054065,10:0.330683):0.066329,2:0.317745):0.027493):0.113400):0.395755,(((20:0.272869,19:0.281068):0.029956,(17:0.207652,((15:0.389880,14:0.431256):0.085141,18:0.162564):0.053100):0.118889):0.063605,16:0.445880):0.467949):0.506366,((23:0.690944,24:0.568526):0.247663,(22:0.360256,21:0.387118):0.186313):0.301827,1:0.805643);
   tree rep.64300 = ((23:0.648872,((21:0.384797,22:0.490000):0.169705,24:0.581061):0.148833):0.327588,((((5:0.186996,(8:0.116297,6:0.187869):0.047049):0.049051,(4:0.174844,(7:0.314200,3:0.198209):0.033778):0.023911):0.041986,(11:0.145082,((10:0.368551,((9:0.200524,12:0.179808):0.036543,13:0.184232):0.083944):0.045217,2:0.306520):0.009192):0.204288):0.401034,(((19:0.271072,20:0.240632):0.003119,((18:0.235667,(15:0.332875,14:0.398462):0.113635):0.025625,17:0.226051):0.128335):0.046389,16:0.446593):0.349135):0.447904,1:0.958770);
   tree rep.64400 = ((23:0.648872,((21:0.384797,22:0.490000):0.169705,24:0.581061):0.148833):0.327588,(((((5:0.186996,8:0.090999):0.021730,6:0.187869):0.093152,(4:0.174844,(7:0.314200,3:0.198209):0.033778):0.023911):0.040455,(((10:0.337383,((9:0.212188,12:0.170470):0.033374,13:0.201773):0.127114):0.032069,11:0.145082):0.012069,2:0.306520):0.204288):0.266517,(((19:0.271072,20:0.240632):0.003119,((18:0.235667,(15:0.332875,14:0.398462):0.113635):0.025625,17:0.226051):0.128335):0.044696,16:0.446593):0.429904):0.447904,1:0.958770);
   tree rep.64500 = (((24:0.624160,23:0.701444):0.139956,(22:0.571102,21:0.384195):0.326999):0.270489,((((17:0.201662,((14:0.432989,15:0.351070):0.082666,18:0.239554):0.088584):0.085344,(19:0.271992,20:0.244730):0.021840):0.083805,16:0.441550):0.238469,((2:0.329899,(11:0.137547,(10:0.301089,((13:0.107565,12:0.189545):0.058166,9:0.253492):0.088298):0.054574):0.039394):0.142041,((4:0.175994,(7:0.268977,3:0.162639):0.058415):0.034343,((8:0.109250,5:0.171360):0.040653,6:0.201485):0.038989):0.078619):0.369788):0.506283,1:0.939656);
   tree rep.64600 = ((((((3:0.238159,7:0.299771):0.046429,4:0.230986):0.029445,(5:0.194544,(8:0.097657,6:0.187239):0.039847):0.033085):0.071443,((11:0.159557,(((12:0.206200,9:0.276031):0.012036,13:0.139675):0.083292,10:0.331381):0.100408):0.042501,2:0.332151):0.121310):0.395327,(19:0.243180,((17:0.170774,((15:0.368647,14:0.431256):0.088288,18:0.259762):0.040437):0.081158,(16:0.508515,20:0.209892):0.021896):0.034603):0.370583):0.335277,((23:0.690944,24:0.552762):0.150617,(22:0.424661,21:0.387118):0.343761):0.373102,1:0.831308);
   tree rep.64700 = (((21:0.342295,22:0.426876):0.362780,(23:0.655759,24:0.686340):0.017665):0.269141,((((5:0.206750,(8:0.096181,6:0.176394):0.035880):0.063669,((3:0.224759,4:0.206378):0.019887,7:0.207000):0.031599):0.068575,(((10:0.287006,((9:0.256639,12:0.202517):0.040379,13:0.217776):0.066019):0.023155,11:0.204844):0.034587,2:0.296104):0.127826):0.392384,(((19:0.317040,20:0.240632):0.002501,((18:0.180869,(15:0.410960,14:0.416239):0.134524):0.041638,17:0.206701):0.116513):0.066812,16:0.446593):0.425346):0.424433,1:0.951516);
   tree rep.64800 = ((((((3:0.238159,7:0.299771):0.046429,4:0.230986):0.030662,(5:0.153241,(8:0.103050,6:0.186100):0.040597):0.044391):0.048150,(11:0.208671,(2:0.284900,(((12:0.235472,9:0.288031):0.025085,13:0.148046):0.067950,10:0.364352):0.081564):0.054385):0.155093):0.395327,((19:0.243180,(16:0.440729,20:0.213676):0.078095):0.036268,(17:0.168175,((15:0.370639,14:0.431256):0.118053,18:0.259762):0.031891):0.104154):0.374188):0.426283,((23:0.743846,24:0.552762):0.101899,(22:0.309154,21:0.387118):0.372919):0.092919,1:1.008037);
   tree rep.64900 = (((24:0.624160,23:0.701444):0.139956,(22:0.571102,21:0.384195):0.304816):0.238116,(((19:0.320643,((17:0.228667,(18:0.227812,(14:0.432989,15:0.351070):0.148876):0.066049):0.129586,20:0.264192):0.001632):0.104455,16:0.441550):0.387744,(((11:0.130241,(10:0.348278,((13:0.145427,12:0.184615):0.066793,9:0.246810):0.102270):0.044685):0.056195,2:0.278457):0.164990,((4:0.208464,(7:0.220746,3:0.240361):0.040027):0.046928,((8:0.130229,5:0.180748):0.009492,6:0.135474):0.089764):0.054635):0.298016):0.407131,1:0.867567);
   tree rep.65000 = (((((7:0.299771,(4:0.230986,3:0.238159):0.041796):0.040161,(5:0.179561,(8:0.097893,6:0.186100):0.041692):0.042462):0.082171,(11:0.208671,(2:0.284900,(((12:0.159529,9:0.288031):0.032170,13:0.129183):0.082275,10:0.316314):0.081564):0.054385):0.155093):0.395327,((19:0.324870,(16:0.423445,20:0.189015):0.080393):0.023185,(17:0.188947,((15:0.370639,14:0.431256):0.123816,18:0.234478):0.024821):0.073531):0.374188):0.426283,((23:0.780241,24:0.552762):0.110620,(22:0.309154,21:0.387118):0.372919):0.101581,1:1.008037);
   tree rep.65100 = ((((((3:0.238159,7:0.265719):0.042048,4:0.230986):0.042482,((5:0.179561,8:0.097893):0.039053,6:0.186100):0.049333):0.081217,(11:0.128026,(2:0.269101,(((12:0.159529,9:0.288031):0.032170,13:0.164577):0.137580,10:0.335396):0.048643):0.042293):0.155093):0.363864,((19:0.324870,(16:0.423445,20:0.189015):0.080393):0.025520,(17:0.246515,((15:0.370639,14:0.431256):0.123816,18:0.242063):0.038599):0.126687):0.370668):0.426283,((23:0.780241,24:0.552762):0.110620,(22:0.309154,21:0.387118):0.372919):0.101581,1:1.008037);
   tree rep.65200 = ((((((3:0.238159,7:0.265719):0.041310,4:0.230986):0.047478,((5:0.179561,8:0.097893):0.039053,6:0.186100):0.055786):0.076397,(11:0.177629,(2:0.401417,(((12:0.159529,9:0.288031):0.031228,13:0.164577):0.086494,10:0.406380):0.056520):0.054402):0.131094):0.417134,((19:0.324870,(16:0.423445,20:0.189015):0.080393):0.025520,(17:0.214239,((15:0.370639,14:0.431256):0.121421,18:0.242063):0.028520):0.133396):0.383031):0.456125,((23:0.780241,24:0.552762):0.110620,(22:0.309154,21:0.387118):0.372919):0.101581,1:1.008037);
   tree rep.65300 = (((24:0.624160,23:0.701444):0.142481,(22:0.603849,21:0.354562):0.261250):0.354259,((((17:0.228667,(18:0.227812,(14:0.342818,15:0.348579):0.089061):0.050654):0.126479,(20:0.243808,19:0.320643):0.030114):0.104455,16:0.441550):0.387744,((11:0.130241,((10:0.344282,(13:0.126548,(12:0.172831,9:0.267950):0.033819):0.076630):0.017295,2:0.254985):0.044706):0.214636,(((8:0.123786,5:0.203658):0.018298,6:0.158781):0.098025,((7:0.273177,3:0.248855):0.024692,4:0.198534):0.032547):0.080868):0.377187):0.407131,1:1.064164);
   tree rep.65400 = (((21:0.485484,22:0.426876):0.288335,(23:0.655759,24:0.572786):0.307716):0.253360,((((5:0.159161,(8:0.081776,6:0.186305):0.066084):0.065663,(4:0.210146,(7:0.230945,3:0.263112):0.026609):0.057654):0.060249,(11:0.138885,((((9:0.250124,12:0.180792):0.049627,13:0.147281):0.060834,10:0.343431):0.032144,2:0.371877):0.106124):0.180094):0.379428,(((20:0.266092,19:0.265009):0.032710,((18:0.215214,(15:0.359624,14:0.424356):0.103122):0.031739,17:0.249617):0.064840):0.079623,16:0.417122):0.372398):0.507758,1:0.951516);
   tree rep.65500 = (((24:0.461503,23:0.694059):0.282344,(22:0.603849,21:0.354562):0.281187):0.427998,((((17:0.158967,(18:0.235419,(14:0.390088,15:0.428552):0.082473):0.102590):0.126479,(20:0.243808,19:0.320643):0.030114):0.104455,16:0.425954):0.387819,((11:0.202391,((10:0.383767,(13:0.204649,(12:0.170150,9:0.255634):0.014695):0.061397):0.035535,2:0.272000):0.021403):0.199249,(((8:0.123786,5:0.203658):0.016995,6:0.158781):0.077246,((7:0.273177,3:0.248855):0.024692,4:0.198534):0.032547):0.088914):0.377187):0.399511,1:1.064164);
   tree rep.65600 = (((24:0.461503,23:0.694059):0.179716,(22:0.603849,21:0.354562):0.281187):0.381922,((((17:0.158624,(18:0.235419,(14:0.390088,15:0.428552):0.077655):0.087651):0.126479,(20:0.243808,19:0.320643):0.030114):0.104455,16:0.425954):0.387819,((((10:0.403725,(13:0.172446,(12:0.170150,9:0.255634):0.014695):0.094185):0.036943,11:0.202391):0.015789,2:0.272000):0.186092,(((8:0.123246,5:0.182904):0.020063,6:0.250045):0.069677,((7:0.273177,3:0.248855):0.024692,4:0.198534):0.031642):0.080371):0.377187):0.399511,1:1.022785);
   tree rep.65700 = ((((((3:0.247304,7:0.265719):0.032704,4:0.212641):0.044604,(5:0.186819,(8:0.115610,6:0.140789):0.015949):0.036722):0.097724,((11:0.186486,(((12:0.143150,9:0.283628):0.044406,13:0.131470):0.111043,10:0.406380):0.029925):0.025886,2:0.283022):0.131236):0.302457,(16:0.423445,(20:0.232864,(19:0.296867,(17:0.245150,((15:0.379591,14:0.431256):0.096208,18:0.262118):0.064742):0.079038):0.067470):0.078308):0.386135):0.517769,(((22:0.462680,21:0.362710):0.242701,23:0.857029):0.122302,24:0.445317):0.211872,1:0.969090);
   tree rep.65800 = (((21:0.485484,22:0.451953):0.260460,(23:0.617346,24:0.570182):0.219534):0.267346,((((5:0.185342,(8:0.103861,6:0.228683):0.016103):0.092986,(4:0.228676,(7:0.329107,3:0.242276):0.024617):0.023991):0.059369,(11:0.207465,((((9:0.192918,12:0.195315):0.024994,13:0.161854):0.065789,10:0.343844):0.072128,2:0.328115):0.046341):0.132840):0.413898,((((17:0.225066,(18:0.226097,(15:0.359624,14:0.350172):0.132738):0.046704):0.129615,20:0.303429):0.006990,19:0.289728):0.088691,16:0.417122):0.372398):0.490581,1:0.951516);
   tree rep.65900 = (((21:0.433644,22:0.451953):0.263814,(23:0.617346,24:0.570182):0.187212):0.267346,((((5:0.185342,(8:0.103861,6:0.228683):0.016103):0.092986,(4:0.228676,(7:0.329107,3:0.242276):0.024617):0.023991):0.059369,(((((9:0.192918,12:0.192033):0.030349,13:0.174520):0.051419,10:0.343844):0.056996,11:0.207141):0.031801,2:0.308408):0.132840):0.413898,((((17:0.225066,(18:0.226097,(15:0.359624,14:0.350172):0.132738):0.046704):0.129615,20:0.303429):0.006990,19:0.289728):0.088691,16:0.417122):0.372398):0.490581,1:0.951516);
   tree rep.66000 = (((21:0.433644,22:0.451953):0.263814,(23:0.615442,24:0.563440):0.242172):0.211385,((((5:0.185342,(8:0.103861,6:0.228683):0.050876):0.061714,(4:0.228676,(7:0.329107,3:0.242276):0.024617):0.024761):0.059369,((((9:0.297547,(13:0.112022,12:0.245953):0.054028):0.051419,10:0.398363):0.085316,11:0.191733):0.057523,2:0.308408):0.103112):0.413898,((((17:0.242421,(18:0.195731,(15:0.359624,14:0.350172):0.132738):0.034164):0.142855,20:0.340941):0.009267,19:0.289728):0.088691,16:0.417122):0.372398):0.490581,1:0.951516);
   tree rep.66100 = (((23:0.741671,24:0.595280):0.126039,(21:0.452550,22:0.439402):0.399701):0.227853,((((20:0.255371,19:0.352981):0.005138,((18:0.253032,17:0.262106):0.046629,(15:0.472476,14:0.337724):0.071679):0.157077):0.060938,16:0.441293):0.360985,((((3:0.270969,7:0.233277):0.045158,4:0.215716):0.048153,(6:0.188457,(8:0.129993,5:0.220838):0.028684):0.077738):0.065336,(11:0.156318,((10:0.348857,(13:0.228765,(9:0.304187,12:0.146151):0.010284):0.072600):0.026646,2:0.302583):0.058793):0.107674):0.417115):0.328124,1:1.059317);
   tree rep.66200 = ((((((3:0.250195,7:0.220942):0.040319,4:0.185489):0.030976,((5:0.126999,8:0.148325):0.086925,6:0.201000):0.040482):0.096480,(11:0.149742,((10:0.342019,(9:0.294659,(13:0.158703,12:0.181714):0.041549):0.071632):0.033615,2:0.271115):0.055329):0.151278):0.220533,(16:0.423445,(20:0.232864,(19:0.313775,(17:0.246878,((15:0.348170,14:0.421060):0.183778,18:0.249816):0.046002):0.104021):0.027467):0.077797):0.507346):0.606239,(23:0.838529,(24:0.406961,(22:0.468952,21:0.399121):0.222658):0.155313):0.277073,1:1.001044);
   tree rep.66300 = (((23:0.741671,24:0.595280):0.126039,(21:0.486324,22:0.439402):0.367562):0.207187,((((20:0.223382,19:0.352981):0.007561,((18:0.253032,17:0.262106):0.046629,(15:0.472476,14:0.414973):0.104412):0.106689):0.097176,16:0.401412):0.364542,((((3:0.337481,7:0.233277):0.068438,4:0.203279):0.042700,(6:0.216692,(8:0.123167,5:0.191100):0.048980):0.035422):0.067047,(((10:0.354834,(13:0.159881,(9:0.304187,12:0.151967):0.007513):0.096093):0.030276,11:0.159368):0.027653,2:0.295216):0.169134):0.417615):0.349894,1:1.059317);
   tree rep.66400 = (((21:0.445494,22:0.451953):0.376225,(23:0.599417,24:0.609297):0.189131):0.282243,(((((5:0.211385,8:0.121232):0.024766,6:0.190986):0.063692,(4:0.238518,(7:0.337252,3:0.206074):0.035781):0.058598):0.042039,(11:0.191733,((((12:0.165358,9:0.265633):0.027014,13:0.172265):0.109835,10:0.378009):0.045211,2:0.308408):0.060470):0.114492):0.342586,(((17:0.231992,(18:0.242643,(15:0.376024,14:0.350172):0.092120):0.035756):0.108787,(19:0.303533,20:0.340941):0.044659):0.087953,16:0.431064):0.436621):0.346094,1:1.119396);
   tree rep.66500 = (((21:0.445494,22:0.451953):0.376225,(23:0.599417,24:0.609297):0.189131):0.282243,(((((5:0.211385,8:0.121232):0.024766,6:0.190986):0.063692,(4:0.238518,(7:0.304151,3:0.206074):0.033222):0.052044):0.099549,(11:0.191733,((((12:0.165358,9:0.244808):0.022521,13:0.157949):0.075142,10:0.292159):0.045211,2:0.308408):0.060470):0.114492):0.305507,((19:0.303533,((17:0.231992,(18:0.242643,(15:0.376024,14:0.350172):0.093010):0.079431):0.105945,20:0.287477):0.026417):0.071936,16:0.391051):0.436621):0.364478,1:1.119396);
   tree rep.66600 = (((21:0.445494,22:0.420022):0.268245,(23:0.599417,24:0.687288):0.211192):0.212330,(((((5:0.211385,8:0.121232):0.024766,6:0.190986):0.063692,(4:0.238518,(7:0.273896,3:0.206074):0.024144):0.053038):0.099549,(11:0.209130,((((12:0.165358,9:0.244808):0.045282,13:0.157949):0.059546,10:0.292159):0.048528,2:0.356428):0.045921):0.114492):0.305507,(((17:0.185597,(18:0.242643,(15:0.376024,14:0.350172):0.093010):0.059531):0.126484,(19:0.303533,20:0.287477):0.035422):0.108368,16:0.391051):0.436621):0.364478,1:1.228951);
   tree rep.66700 = (((21:0.445494,22:0.420022):0.268245,(23:0.599417,24:0.628576):0.155528):0.231815,(((((5:0.211385,8:0.121232):0.024766,6:0.190986):0.063692,(4:0.238518,(7:0.273896,3:0.206074):0.024144):0.053038):0.099549,(((((12:0.165358,9:0.244808):0.045282,13:0.157949):0.059546,10:0.283799):0.046982,11:0.209130):0.039186,2:0.356428):0.114492):0.381228,(((17:0.185597,(18:0.242643,(15:0.390499,14:0.350172):0.129562):0.060407):0.126484,(19:0.303533,20:0.287477):0.035422):0.108368,16:0.391051):0.436621):0.350980,1:1.104080);
   tree rep.66800 = (((21:0.512531,22:0.420022):0.360361,(23:0.599417,24:0.628576):0.155528):0.141764,(((((5:0.211385,8:0.121232):0.024766,6:0.190986):0.063692,(4:0.237965,(7:0.297894,3:0.206074):0.018431):0.053038):0.099549,(11:0.203513,((((12:0.165358,9:0.244808):0.045282,13:0.157949):0.059546,10:0.431425):0.057127,2:0.370622):0.049071):0.116600):0.389053,(((17:0.185597,(18:0.241980,(15:0.390499,14:0.350172):0.129562):0.063105):0.143538,(19:0.303533,20:0.287477):0.041185):0.122716,16:0.391051):0.335027):0.483008,1:1.104080);
   tree rep.66900 = ((21:0.471128,22:0.420022):0.344312,((23:0.599417,24:0.628576):0.155528,(((((5:0.211385,8:0.121232):0.024766,6:0.190986):0.063692,(4:0.237965,(7:0.297894,3:0.206074):0.018431):0.053038):0.099549,(11:0.203513,((((12:0.165358,9:0.244808):0.047654,13:0.157949):0.057440,10:0.431425):0.041021,2:0.370622):0.031256):0.116600):0.389053,(((17:0.247116,(18:0.241980,(15:0.390499,14:0.350172):0.129562):0.063105):0.099926,(19:0.303533,20:0.287477):0.026293):0.117865,16:0.397770):0.335027):0.483008):0.140181,1:1.104080);
   tree rep.67000 = ((21:0.471128,22:0.420022):0.344312,((23:0.695861,(((((5:0.211385,8:0.121232):0.024766,6:0.190986):0.063692,(4:0.158454,(7:0.309433,3:0.206074):0.042236):0.061156):0.112617,(11:0.203513,((((12:0.165358,9:0.244808):0.047654,13:0.157949):0.081439,10:0.431425):0.026650,2:0.370622):0.034313):0.097837):0.384277,(((17:0.247116,(18:0.241980,(15:0.390499,14:0.350172):0.129562):0.063105):0.099926,(19:0.303533,20:0.287477):0.026293):0.117865,16:0.397770):0.335027):0.694979):0.060379,24:0.628576):0.068832,1:1.104080);
   tree rep.67100 = ((21:0.471128,22:0.438409):0.365000,((23:0.695861,(((((5:0.168995,8:0.121232):0.030684,6:0.163306):0.063692,(4:0.244775,(7:0.309433,3:0.194975):0.050301):0.061156):0.112617,(11:0.203513,(10:0.408662,(((12:0.165358,9:0.300182):0.031602,13:0.183747):0.058750,2:0.370622):0.025438):0.034313):0.097837):0.384277,(((17:0.170192,(18:0.241980,(15:0.390499,14:0.350172):0.116402):0.061729):0.099926,(19:0.303533,20:0.287477):0.026293):0.117865,16:0.397770):0.335027):0.694979):0.060379,24:0.628576):0.068832,1:1.127833);
   tree rep.67200 = (((24:0.586480,23:0.764738):0.104900,(22:0.599470,21:0.360666):0.253309):0.199725,(((((17:0.242075,(18:0.208901,(14:0.350339,15:0.385238):0.122651):0.073387):0.088983,20:0.273014):0.008247,19:0.255667):0.061072,16:0.448862):0.493137,((11:0.167522,(2:0.355377,(10:0.324527,(13:0.174141,(12:0.192748,9:0.251471):0.021732):0.075144):0.062087):0.024078):0.131337,((5:0.184180,(8:0.115734,6:0.246371):0.003420):0.103879,((7:0.239905,3:0.262549):0.033911,4:0.182979):0.021030):0.154390):0.352582):0.555068,1:1.005343);
   tree rep.67300 = (((24:0.586480,23:0.812262):0.100464,(22:0.599470,21:0.360666):0.253309):0.218196,(((((17:0.258353,(18:0.202680,(14:0.377539,15:0.351898):0.107595):0.073387):0.154822,20:0.231516):0.008247,19:0.375209):0.050199,16:0.448862):0.341809,((11:0.167522,(2:0.355377,(10:0.324527,(13:0.162834,(12:0.204163,9:0.173493):0.027043):0.075626):0.069392):0.024078):0.131337,(((6:0.179060,5:0.209854):0.004388,8:0.115734):0.074312,((7:0.239905,3:0.262549):0.033911,4:0.208650):0.037694):0.157059):0.352582):0.555068,1:1.005343);
   tree rep.67400 = ((((((3:0.192200,7:0.221532):0.037720,4:0.175557):0.035462,(5:0.189793,(8:0.087899,6:0.167152):0.012707):0.079594):0.046123,((11:0.220026,(10:0.337108,((12:0.155086,9:0.292299):0.041646,13:0.187042):0.088767):0.033661):0.017842,2:0.347273):0.183405):0.412255,(16:0.460015,(20:0.330430,(19:0.272611,((17:0.218360,18:0.268651):0.039450,(15:0.398369,14:0.347927):0.180748):0.207242):0.020397):0.108619):0.354315):0.368792,((24:0.561772,23:0.703075):0.221636,(22:0.441103,21:0.372036):0.297671):0.169793,1:1.085004);
   tree rep.67500 = ((((((3:0.192200,7:0.221532):0.037720,4:0.175557):0.035462,(5:0.189793,(8:0.087899,6:0.167152):0.012707):0.079594):0.046123,((11:0.220026,(10:0.340676,((12:0.155086,9:0.292299):0.041646,13:0.195748):0.082980):0.033661):0.017842,2:0.347273):0.183405):0.412255,(16:0.429281,(20:0.250417,(19:0.402789,(17:0.217369,((15:0.398369,14:0.347927):0.125823,18:0.275013):0.054927):0.096670):0.021804):0.090732):0.354315):0.368792,((24:0.561772,23:0.703075):0.221636,(22:0.441103,21:0.395712):0.323984):0.173228,1:1.085004);
   tree rep.67600 = ((((((3:0.192200,7:0.240948):0.042051,4:0.221752):0.026576,(5:0.189793,(8:0.087899,6:0.167152):0.012707):0.079594):0.087377,((11:0.220026,(10:0.340676,((12:0.155086,9:0.227235):0.043395,13:0.140251):0.069801):0.033420):0.017842,2:0.347273):0.183405):0.412255,(16:0.368550,(20:0.240924,(19:0.402789,(17:0.232147,((15:0.398369,14:0.382579):0.080999,18:0.244266):0.052902):0.096670):0.021804):0.091290):0.354315):0.471123,((24:0.561772,23:0.703075):0.116220,(22:0.441103,21:0.395712):0.381794):0.199437,1:1.085004);
   tree rep.67700 = ((((((3:0.192200,7:0.240948):0.032627,4:0.221752):0.042907,(5:0.188345,(8:0.084499,6:0.167152):0.005733):0.081796):0.087377,((11:0.220026,(10:0.340676,((12:0.155086,9:0.246803):0.060110,13:0.179508):0.061584):0.061166):0.016714,2:0.347273):0.183405):0.412255,(16:0.368550,((20:0.234290,(17:0.232147,((15:0.398369,14:0.382579):0.080999,18:0.244266):0.069360):0.122428):0.025478,19:0.298899):0.094222):0.354315):0.471123,((24:0.561772,23:0.703075):0.116220,(22:0.441103,21:0.395712):0.381794):0.199437,1:1.085004);
   tree rep.67800 = ((((((3:0.204801,7:0.240948):0.048599,4:0.221752):0.036390,(5:0.224474,(8:0.088281,6:0.167152):0.004232):0.081796):0.087377,(11:0.156992,((10:0.357510,((12:0.155086,9:0.246803):0.060110,13:0.179508):0.061584):0.100760,2:0.402921):0.025465):0.155929):0.412255,(16:0.394724,(20:0.243424,((17:0.232147,((15:0.398369,14:0.382579):0.080999,18:0.244266):0.069360):0.149687,19:0.298899):0.020364):0.089147):0.407523):0.465036,((24:0.561772,23:0.703075):0.116220,(22:0.441103,21:0.395712):0.381794):0.199437,1:1.085004);
   tree rep.67900 = ((((((3:0.204801,7:0.240948):0.048599,4:0.221752):0.034751,(5:0.251126,(8:0.133081,6:0.196122):0.012761):0.049861):0.062318,(11:0.156992,((10:0.357510,((12:0.155086,9:0.246803):0.060110,13:0.179508):0.046459):0.091029,2:0.370927):0.025465):0.170265):0.412255,(16:0.394724,(20:0.243424,((17:0.192655,((15:0.398369,14:0.382579):0.104467,18:0.244266):0.053253):0.144330,19:0.298899):0.020364):0.089147):0.407523):0.465036,((24:0.561772,23:0.703075):0.116220,(22:0.441103,21:0.395712):0.381794):0.199437,1:1.085004);
   tree rep.68000 = ((((((3:0.208292,7:0.240948):0.060068,4:0.221752):0.032066,(5:0.251126,(8:0.133081,6:0.196122):0.012761):0.049861):0.096965,(11:0.147213,((10:0.335159,((12:0.155086,9:0.246803):0.060110,13:0.158803):0.056469):0.114721,2:0.299003):0.037738):0.170265):0.287773,(16:0.394724,(20:0.243424,((17:0.192655,((15:0.398369,14:0.382579):0.104467,18:0.244266):0.053253):0.144330,19:0.360550):0.018128):0.080901):0.407523):0.453256,((24:0.561772,23:0.703075):0.116220,(22:0.441103,21:0.395712):0.402605):0.174707,1:1.103824);
   tree rep.68100 = ((((((3:0.208292,7:0.240948):0.060068,4:0.221752):0.032066,(5:0.175299,(8:0.178402,6:0.163276):0.014210):0.073867):0.054251,(11:0.147213,((10:0.255816,((12:0.209728,9:0.246803):0.035852,13:0.141087):0.063317):0.081234,2:0.350574):0.045642):0.230571):0.287773,(16:0.345722,(20:0.243424,((17:0.198183,((15:0.398369,14:0.387407):0.125743,18:0.244266):0.058560):0.144242,19:0.282376):0.026046):0.067479):0.401374):0.399491,((24:0.561772,23:0.703075):0.114977,(22:0.538753,21:0.395712):0.295931):0.174707,1:1.103824);
   tree rep.68200 = ((((((3:0.208292,7:0.296568):0.030908,4:0.212605):0.037517,(5:0.168028,(8:0.136506,6:0.180611):0.059737):0.071376):0.034728,(11:0.147213,((10:0.255816,((12:0.209728,9:0.246803):0.035852,13:0.141087):0.101416):0.057270,2:0.350574):0.050105):0.232662):0.287773,(16:0.345722,((20:0.243424,(17:0.206234,((15:0.398369,14:0.387407):0.160034,18:0.244266):0.042491):0.126465):0.009123,19:0.282376):0.087913):0.401374):0.399491,((24:0.561772,23:0.738428):0.160993,(22:0.538753,21:0.395712):0.244606):0.206812,1:1.105557);
   tree rep.68300 = ((((((3:0.208292,7:0.296568):0.030908,4:0.212605):0.029660,((5:0.159940,8:0.136506):0.040675,6:0.234250):0.074134):0.034728,(11:0.147213,((10:0.302532,(9:0.246803,(13:0.141087,12:0.209728):0.026953):0.089009):0.038795,2:0.265423):0.050105):0.232662):0.287773,(16:0.345722,((20:0.243424,(17:0.206234,((15:0.398369,14:0.446381):0.098432,18:0.244266):0.034276):0.126465):0.009123,19:0.282376):0.087913):0.401374):0.399491,((24:0.561772,23:0.738428):0.160993,(22:0.538753,21:0.395712):0.244606):0.206812,1:1.105557);
   tree rep.68400 = ((((((3:0.208292,7:0.296568):0.030908,4:0.221869):0.018163,((5:0.159940,8:0.118414):0.035734,6:0.234250):0.055019):0.033978,(11:0.213347,((10:0.311591,(9:0.246803,(13:0.141087,12:0.209728):0.024685):0.031532):0.054118,2:0.265423):0.052930):0.161789):0.287773,(16:0.345722,((20:0.243424,(17:0.255633,((15:0.398369,14:0.446381):0.106662,18:0.244266):0.024838):0.126465):0.009123,19:0.282376):0.087913):0.401374):0.399491,((24:0.561772,23:0.738428):0.160993,(22:0.538753,21:0.395712):0.244606):0.206812,1:1.105557);
   tree rep.68500 = ((((((3:0.272233,7:0.296568):0.023589,4:0.233847):0.025017,((5:0.159940,8:0.118414):0.035734,6:0.234250):0.055019):0.031371,(11:0.217416,((10:0.342795,(9:0.260342,(13:0.142740,12:0.209728):0.039972):0.045992):0.059984,2:0.348373):0.059643):0.183524):0.287773,(16:0.345722,(20:0.202281,(19:0.321511,((17:0.255633,(15:0.398369,14:0.446381):0.106662):0.038979,18:0.244266):0.130260):0.033491):0.087988):0.401374):0.399491,((24:0.579046,23:0.738428):0.102441,(22:0.538753,21:0.395712):0.244606):0.184443,1:1.105557);
   tree rep.68600 = (((((19:0.294992,20:0.201679):0.029221,(17:0.191121,(18:0.249693,(14:0.437370,15:0.415473):0.082013):0.027020):0.135466):0.095828,16:0.368762):0.424659,((11:0.159110,(2:0.373928,(10:0.414592,((12:0.148089,9:0.314030):0.044483,13:0.135468):0.066051):0.014477):0.074624):0.158019,((5:0.162543,(6:0.235065,8:0.114709):0.020340):0.087859,((4:0.193539,3:0.277883):0.022501,7:0.195283):0.037643):0.061648):0.341218):0.532316,((24:0.584094,23:0.728319):0.246153,(22:0.442375,21:0.356109):0.183778):0.226983,1:0.966995);
   tree rep.68700 = (((((19:0.294992,20:0.201679):0.035472,(17:0.191121,(18:0.227569,(14:0.437370,15:0.343043):0.110365):0.032227):0.199208):0.095828,16:0.368762):0.424659,((11:0.159110,(2:0.373928,(10:0.414592,((12:0.148089,9:0.314030):0.044483,13:0.135468):0.066051):0.014477):0.074624):0.158019,((5:0.210067,(6:0.212104,8:0.089790):0.019975):0.087859,((4:0.193539,3:0.277883):0.022501,7:0.195283):0.037643):0.061648):0.341218):0.532316,((24:0.584094,23:0.728319):0.246153,(22:0.442375,21:0.356109):0.183778):0.226983,1:0.966995);
   tree rep.68800 = (((((19:0.294992,20:0.201679):0.035472,(17:0.184197,(18:0.283603,(14:0.437370,15:0.343043):0.110365):0.023225):0.199208):0.095828,16:0.368762):0.427820,((11:0.184163,((((12:0.148089,9:0.320963):0.026844,13:0.205982):0.066051,2:0.373928):0.016166,10:0.414592):0.047289):0.147089,((5:0.210067,(6:0.212104,8:0.089790):0.019975):0.056502,((4:0.163083,3:0.277883):0.015883,7:0.283586):0.075671):0.061648):0.285081):0.532316,((24:0.584094,23:0.728319):0.246153,(22:0.442375,21:0.356109):0.183778):0.226983,1:0.966995);
   tree rep.68900 = (((((19:0.294992,20:0.201679):0.035472,(17:0.184197,(18:0.283603,(14:0.437370,15:0.343043):0.110365):0.088890):0.135095):0.096497,16:0.368762):0.427820,((11:0.184163,((((12:0.148089,9:0.320963):0.026844,13:0.205982):0.066051,2:0.373928):0.016166,10:0.414592):0.047289):0.147089,((5:0.210067,(6:0.212104,8:0.105881):0.025957):0.052482,((4:0.163083,3:0.277883):0.015883,7:0.283586):0.075671):0.061648):0.285081):0.532316,((24:0.584094,23:0.728319):0.246153,(22:0.442375,21:0.356109):0.183778):0.226983,1:0.966995);
   tree rep.69000 = (((((20:0.304611,((18:0.185493,(15:0.421487,14:0.399084):0.128086):0.070197,17:0.181729):0.117840):0.020913,19:0.285932):0.069885,16:0.417841):0.539233,((((6:0.176754,8:0.172889):0.013800,5:0.197720):0.050377,(4:0.239202,(7:0.342098,3:0.231345):0.020382):0.050396):0.082024,((2:0.271711,(10:0.316465,(13:0.171820,(12:0.162304,9:0.262256):0.035257):0.109745):0.025441):0.032121,11:0.216659):0.181513):0.255214):0.470776,(23:0.739583,(24:0.572328,(21:0.410385,22:0.413724):0.293784):0.108281):0.324270,1:0.958029);
   tree rep.69100 = ((((((3:0.262134,7:0.254210):0.028547,4:0.228023):0.047213,((5:0.198909,8:0.095360):0.043854,6:0.212597):0.053512):0.015273,(11:0.180086,(((9:0.188396,(13:0.142740,12:0.207900):0.048367):0.070578,10:0.412672):0.045746,2:0.316907):0.035696):0.188381):0.292995,(16:0.477591,(((((15:0.398369,14:0.371741):0.123110,18:0.269497):0.038091,17:0.219021):0.116985,20:0.301626):0.015778,19:0.294594):0.088735):0.427841):0.377413,(((22:0.557708,21:0.383512):0.271031,24:0.687964):0.053944,23:0.811456):0.151356,1:1.345938);
   tree rep.69200 = (((((19:0.294992,20:0.201679):0.035472,(17:0.184197,(18:0.219965,(14:0.437370,15:0.352787):0.093882):0.088890):0.135095):0.096497,16:0.368762):0.462892,((11:0.150603,(2:0.235102,(10:0.379561,((12:0.225105,9:0.268454):0.028808,13:0.136103):0.092379):0.006612):0.045243):0.140108,((5:0.183857,(6:0.158535,8:0.108702):0.021656):0.052123,((4:0.163083,3:0.273594):0.034221,7:0.273724):0.058049):0.073519):0.296784):0.502571,((24:0.480961,23:0.684399):0.291360,(22:0.481789,21:0.443462):0.356980):0.081873,1:1.119653);
   tree rep.69300 = (((((19:0.294992,20:0.201679):0.035472,(17:0.184197,(18:0.219965,(14:0.437370,15:0.352787):0.093882):0.088890):0.135095):0.096497,16:0.368762):0.462892,((11:0.150603,(2:0.235102,(10:0.379561,((12:0.225105,9:0.268454):0.028808,13:0.136103):0.095801):0.021757):0.032019):0.140108,((5:0.183857,(6:0.158535,8:0.108702):0.021656):0.069252,(4:0.234524,(3:0.273594,7:0.276497):0.065940):0.037888):0.073519):0.296784):0.502571,((24:0.629170,23:0.732333):0.240896,(22:0.481789,21:0.443462):0.356980):0.061695,1:1.119653);
   tree rep.69400 = (((((19:0.294992,20:0.201679):0.035472,(17:0.184197,(18:0.202293,(14:0.437370,15:0.352787):0.093882):0.090279):0.115711):0.096497,16:0.368762):0.462892,((11:0.150603,(2:0.254338,(10:0.358474,((12:0.225105,9:0.268454):0.028808,13:0.147993):0.109780):0.071667):0.032019):0.140108,((5:0.183857,(6:0.158535,8:0.108702):0.021656):0.069252,(4:0.234524,(3:0.273594,7:0.276497):0.065940):0.037888):0.073519):0.296784):0.502571,((24:0.629170,23:0.732333):0.146064,(22:0.476602,21:0.443462):0.445376):0.061695,1:1.119653);
   tree rep.69500 = ((((((3:0.262134,7:0.254210):0.028547,4:0.234358):0.028648,((5:0.225794,8:0.107816):0.036525,6:0.168455):0.073061):0.051119,(11:0.141260,(((9:0.253973,(13:0.135017,12:0.255977):0.047746):0.086545,10:0.387407):0.044664,2:0.356751):0.019565):0.141372):0.327944,(16:0.513348,(((((15:0.398369,14:0.436041):0.049417,18:0.264504):0.036189,17:0.214355):0.137475,19:0.294594):0.011208,20:0.288233):0.085578):0.438499):0.307693,(24:0.627796,((22:0.515584,21:0.376361):0.388697,23:0.866759):0.111867):0.193197,1:1.131949);
   tree rep.69600 = (((((19:0.294992,20:0.201679):0.033040,(17:0.184197,(18:0.246876,(14:0.419563,15:0.440938):0.112123):0.052957):0.142368):0.152775,16:0.368762):0.424566,((11:0.139627,(2:0.335286,(10:0.358474,((12:0.177445,9:0.268454):0.039331,13:0.133167):0.049639):0.103507):0.040697):0.112541,((5:0.183857,(6:0.215891,8:0.108702):0.013634):0.108380,(4:0.262146,(3:0.293846,7:0.276497):0.053177):0.040186):0.096863):0.299052):0.502571,((24:0.416419,23:0.732333):0.156073,(22:0.432370,21:0.443462):0.284679):0.042261,1:1.119653);
   tree rep.69700 = (((((19:0.294992,20:0.201679):0.033040,(17:0.184197,(18:0.246876,(14:0.419563,15:0.440938):0.112123):0.054988):0.128717):0.143686,16:0.368762):0.430832,((11:0.137375,(2:0.368738,(10:0.383693,((12:0.177445,9:0.268454):0.039331,13:0.143110):0.054892):0.103507):0.057813):0.112541,((5:0.183857,(6:0.215891,8:0.119822):0.020074):0.095985,(4:0.183846,(3:0.293846,7:0.341511):0.044346):0.040186):0.096863):0.299052):0.497024,((24:0.416419,23:0.611087):0.133510,(22:0.432370,21:0.443462):0.284679):0.248051,1:0.970169);
   tree rep.69800 = (((((19:0.294992,20:0.219103):0.021197,(17:0.184197,(18:0.246876,(14:0.419563,15:0.440938):0.112123):0.054988):0.154535):0.143686,16:0.368762):0.430832,((11:0.137375,(2:0.368738,(10:0.383693,((12:0.177445,9:0.268454):0.039331,13:0.143110):0.054892):0.103507):0.057813):0.112541,((6:0.213438,(5:0.183857,8:0.138019):0.029437):0.058337,(4:0.194611,(3:0.293846,7:0.325485):0.031932):0.059915):0.062822):0.299052):0.497024,((24:0.442797,23:0.611087):0.087386,(22:0.432370,21:0.443462):0.274458):0.248051,1:0.970169);
   tree rep.69900 = (((((20:0.267715,19:0.281951):0.064842,((18:0.227462,(15:0.410963,14:0.428702):0.108555):0.076506,17:0.181603):0.110218):0.103469,16:0.432316):0.407392,(((6:0.186900,(5:0.190411,8:0.135033):0.031752):0.062748,(4:0.220882,(7:0.336442,3:0.287181):0.034345):0.049120):0.081809,(((10:0.280640,(13:0.156038,(12:0.196577,9:0.278319):0.044326):0.076431):0.049043,2:0.267764):0.064747,11:0.175926):0.136431):0.377214):0.423465,((23:0.642734,24:0.385009):0.300891,(21:0.410385,22:0.427597):0.252100):0.299473,1:1.050445);
   tree rep.70000 = (((((20:0.171111,19:0.281951):0.054576,((18:0.267345,(15:0.410963,14:0.428702):0.108555):0.051225,17:0.238475):0.110218):0.076483,16:0.376880):0.475577,(((6:0.167197,(5:0.190411,8:0.135033):0.031752):0.078036,(4:0.220882,(7:0.286125,3:0.287181):0.022837):0.052782):0.081809,(((10:0.411809,((13:0.156038,12:0.196577):0.032528,9:0.278319):0.050932):0.049043,2:0.267764):0.064747,11:0.175926):0.136431):0.239168):0.423465,((23:0.642734,24:0.401933):0.208423,(21:0.410385,22:0.427597):0.368876):0.299473,1:1.050445);
   tree rep.70100 = (((((20:0.171111,19:0.281951):0.054576,((18:0.272969,(15:0.325935,14:0.428702):0.087160):0.047215,17:0.238475):0.110218):0.076483,16:0.376880):0.486417,(((6:0.184121,(5:0.178002,8:0.135033):0.033883):0.078036,(4:0.202334,(7:0.314911,3:0.248192):0.024966):0.052782):0.081809,(((10:0.411809,((13:0.156038,12:0.196577):0.032528,9:0.269820):0.082148):0.055940,2:0.267764):0.061182,11:0.175926):0.153478):0.239168):0.404618,((23:0.642734,24:0.401933):0.134698,(21:0.397258,22:0.427597):0.295709):0.215651,1:1.048383);
   tree rep.70200 = (((((19:0.294992,20:0.277792):0.031244,(17:0.203939,(18:0.206292,(14:0.387289,15:0.311386):0.151129):0.046644):0.145101):0.138379,16:0.368762):0.479258,((((10:0.363071,(13:0.173722,(9:0.268454,12:0.186201):0.051377):0.096033):0.059807,11:0.191561):0.054537,2:0.320678):0.156430,((6:0.210861,(5:0.194211,8:0.138019):0.021401):0.087066,(4:0.201942,(3:0.211297,7:0.229998):0.077119):0.011985):0.058880):0.263971):0.497024,((24:0.521250,23:0.611087):0.110252,(22:0.432370,21:0.443462):0.274458):0.237041,1:0.970169);
   tree rep.70300 = (((((19:0.294992,20:0.277792):0.031244,(17:0.203939,(18:0.206292,(14:0.387289,15:0.311386):0.151129):0.046644):0.145101):0.138379,16:0.368762):0.479258,((((10:0.311018,(13:0.133540,(9:0.268454,12:0.186201):0.051377):0.071219):0.046153,11:0.237189):0.057566,2:0.320678):0.156430,((6:0.179317,(5:0.164950,8:0.121222):0.037107):0.087066,(4:0.201942,(3:0.211297,7:0.229998):0.072434):0.011218):0.055277):0.263971):0.497024,((24:0.521250,23:0.622758):0.141210,(22:0.432370,21:0.443462):0.377896):0.237041,1:0.970169);
   tree rep.70400 = (((((19:0.294145,20:0.277792):0.023866,(17:0.203939,(18:0.206292,(14:0.387289,15:0.311386):0.151129):0.057932):0.153218):0.138379,16:0.368762):0.479258,((((10:0.340180,(13:0.123851,(9:0.268454,12:0.179920):0.033252):0.086524):0.081312,11:0.177155):0.057566,2:0.333310):0.097399,((6:0.179317,(5:0.164950,8:0.121222):0.037107):0.087066,(4:0.201942,(3:0.211297,7:0.229998):0.069202):0.010410):0.094638):0.263971):0.497024,((24:0.521250,23:0.634571):0.139768,(22:0.432370,21:0.443462):0.377896):0.194597,1:0.970169);
   tree rep.70500 = (((((19:0.294145,20:0.277792):0.053048,(17:0.203939,(18:0.206292,(14:0.387289,15:0.311386):0.151129):0.060204):0.130979):0.138379,16:0.368762):0.481225,((((10:0.340180,(13:0.149660,(9:0.268454,12:0.167382):0.051149):0.086524):0.081312,11:0.177155):0.057566,2:0.333310):0.097399,((6:0.179317,(5:0.170037,8:0.121222):0.030744):0.071365,(4:0.201942,(3:0.211297,7:0.229998):0.069202):0.009950):0.094638):0.274389):0.349877,((24:0.521250,23:0.634571):0.139768,(22:0.432370,21:0.443462):0.377896):0.198188,1:1.126977);
   tree rep.70600 = (((19:0.281964,(((18:0.255887,(15:0.337647,14:0.428702):0.090907):0.034538,17:0.255006):0.171460,(20:0.200688,16:0.481688):0.046900):0.023244):0.406397,(((5:0.152619,(8:0.130789,6:0.167014):0.027247):0.078982,(7:0.301932,(3:0.257694,4:0.196765):0.016691):0.035197):0.091615,(((10:0.395695,(13:0.151601,(12:0.244012,9:0.269820):0.026629):0.067109):0.033384,2:0.411743):0.047154,11:0.162432):0.156616):0.247070):0.552500,((23:0.642734,24:0.450491):0.174480,(21:0.430068,22:0.427597):0.259963):0.163524,1:1.048383);
   tree rep.70700 = (((((19:0.294145,20:0.277792):0.053048,(17:0.203939,(18:0.201220,(14:0.387289,15:0.267784):0.183359):0.060204):0.133864):0.139944,16:0.368762):0.493309,((11:0.192440,((10:0.329446,(13:0.144628,(9:0.268454,12:0.167382):0.051149):0.053575):0.077040,2:0.343573):0.065108):0.097399,((6:0.182871,(5:0.170037,8:0.127033):0.037804):0.041025,(4:0.201942,(3:0.211297,7:0.229998):0.014717):0.063208):0.086134):0.274389):0.405510,((24:0.521250,23:0.634571):0.133812,(22:0.432370,21:0.435136):0.314375):0.264950,1:1.126977);
   tree rep.70800 = (((((19:0.294145,20:0.277792):0.053048,(17:0.203939,(18:0.201220,(14:0.387289,15:0.267784):0.183359):0.060204):0.133864):0.139944,16:0.381200):0.526296,((11:0.192440,((10:0.329446,(13:0.198262,(9:0.268454,12:0.165925):0.039194):0.069138):0.036636,2:0.343573):0.065108):0.097399,(((8:0.127033,6:0.182871):0.029765,5:0.170037):0.067991,(4:0.204634,(3:0.249016,7:0.229998):0.020806):0.036073):0.126964):0.274389):0.404089,((24:0.521250,23:0.634571):0.133812,(22:0.432370,21:0.435136):0.196491):0.384632,1:1.126977);
   tree rep.70900 = ((((19:0.315390,(20:0.208102,16:0.444329):0.061041):0.053247,((18:0.201153,(15:0.337647,14:0.448922):0.091949):0.091888,17:0.245838):0.108536):0.406397,((((7:0.301932,3:0.225227):0.047113,4:0.186478):0.041194,(5:0.162579,(8:0.090265,6:0.167014):0.029992):0.044843):0.075095,(((10:0.324508,(13:0.157831,(12:0.155726,9:0.195612):0.033974):0.107923):0.061512,2:0.320938):0.035111,11:0.162432):0.153846):0.274869):0.335242,((23:0.675582,24:0.450491):0.207575,(21:0.418474,22:0.444239):0.296686):0.262350,1:0.826376);
   tree rep.71000 = ((((19:0.315390,(20:0.208102,16:0.444329):0.061041):0.053247,((18:0.202869,17:0.234838):0.058878,(15:0.324220,14:0.448922):0.142447):0.122021):0.406397,((((7:0.230000,3:0.225227):0.050943,4:0.199968):0.041827,(5:0.162579,(8:0.090265,6:0.183419):0.037183):0.045874):0.095222,(2:0.320938,((10:0.405098,(13:0.157831,(12:0.155726,9:0.195612):0.051632):0.103545):0.051566,11:0.162432):0.034771):0.153846):0.274869):0.335242,((23:0.675582,24:0.450491):0.207575,(21:0.418474,22:0.444239):0.296686):0.262350,1:0.826376);
   tree rep.71100 = ((((19:0.315390,(20:0.208102,16:0.444329):0.061041):0.053247,((18:0.202869,17:0.234838):0.058878,(15:0.324220,14:0.448922):0.153428):0.098672):0.387392,((((7:0.230000,3:0.225227):0.050943,4:0.193594):0.027369,(5:0.162579,(8:0.090265,6:0.183419):0.037954):0.042253):0.110347,(((10:0.405098,(13:0.157831,(12:0.155726,9:0.195612):0.051632):0.084852):0.062677,2:0.323594):0.039785,11:0.190779):0.117346):0.317917):0.335242,((23:0.675582,24:0.566224):0.255728,(21:0.418474,22:0.444239):0.296686):0.303268,1:0.826376);
   tree rep.71200 = (((((19:0.294145,20:0.306587):0.022112,(17:0.195264,(18:0.255267,(14:0.387289,15:0.363124):0.122047):0.064285):0.145651):0.030634,16:0.490175):0.481665,((11:0.205340,(10:0.457369,(2:0.269214,(13:0.149565,(9:0.268454,12:0.165925):0.026294):0.089508):0.034697):0.065108):0.103603,(((8:0.087858,6:0.178618):0.069244,5:0.183083):0.060180,(4:0.214800,(3:0.211271,7:0.204595):0.032789):0.058714):0.081078):0.337699):0.404089,((24:0.556486,(22:0.432370,21:0.557879):0.412242):0.042049,23:0.802964):0.312733,1:1.028632);
   tree rep.71300 = (((((19:0.294145,20:0.306587):0.022112,(17:0.195264,(18:0.223494,(14:0.387289,15:0.358140):0.109926):0.064285):0.145651):0.030634,16:0.490175):0.481665,((11:0.160910,(((13:0.149565,(9:0.268454,12:0.165925):0.026294):0.089508,10:0.359100):0.032657,2:0.269214):0.085537):0.103603,(((8:0.100153,6:0.178618):0.060925,5:0.184518):0.065468,(4:0.214800,(3:0.211271,7:0.217799):0.038713):0.065007):0.081078):0.337699):0.404089,((24:0.376664,(22:0.432370,21:0.483697):0.356170):0.042049,23:0.802964):0.312733,1:1.028632);
   tree rep.71400 = ((((19:0.315390,(20:0.208102,16:0.437095):0.038879):0.064744,((18:0.230605,(15:0.299357,14:0.409990):0.186079):0.056736,17:0.200786):0.070678):0.457391,((((7:0.230000,3:0.225227):0.057661,4:0.197922):0.033501,(5:0.148237,(8:0.111618,6:0.194446):0.055388):0.073904):0.078232,(((((13:0.138163,12:0.155726):0.029814,9:0.239904):0.045391,10:0.301366):0.073974,2:0.317802):0.049189,11:0.199301):0.126515):0.395405):0.383962,((23:0.675582,24:0.566224):0.255728,(21:0.418474,22:0.358896):0.227025):0.271014,1:1.034747);
   tree rep.71500 = ((((19:0.315390,(20:0.208102,16:0.437095):0.038879):0.064744,((18:0.230605,(15:0.299357,14:0.409990):0.105526):0.125351,17:0.200786):0.067204):0.457391,((((7:0.240717,3:0.201761):0.069613,4:0.215223):0.030578,(5:0.148237,(8:0.099024,6:0.194446):0.035414):0.054524):0.078232,(((((13:0.138163,12:0.155726):0.029814,9:0.239904):0.045391,10:0.301366):0.073974,2:0.317802):0.049189,11:0.199301):0.126515):0.395405):0.383962,((23:0.675582,24:0.566224):0.255728,(21:0.418474,22:0.358896):0.227025):0.271014,1:1.034747);
   tree rep.71600 = (((((19:0.257619,20:0.282653):0.012928,(17:0.207701,(18:0.210513,(14:0.387289,15:0.358140):0.117151):0.086324):0.113861):0.057494,16:0.495992):0.384392,((11:0.176300,((10:0.368394,(13:0.151013,(9:0.248443,12:0.165925):0.046562):0.069006):0.043899,2:0.340561):0.105898):0.090595,((6:0.272052,(8:0.100153,5:0.160763):0.009707):0.074429,(4:0.227208,(3:0.256630,7:0.220635):0.030183):0.041276):0.156574):0.317692):0.362284,((24:0.543946,(22:0.414329,21:0.483697):0.271178):0.028045,23:0.951800):0.441061,1:1.058418);
   tree rep.71700 = (((((19:0.257619,20:0.282653):0.012928,(17:0.207701,(18:0.178194,(14:0.387289,15:0.338300):0.117030):0.086324):0.111180):0.056198,16:0.484257):0.379938,((11:0.176300,((10:0.368394,(13:0.151013,(9:0.230032,12:0.165925):0.063588):0.083751):0.043899,2:0.340561):0.106162):0.060161,(((8:0.100153,6:0.272052):0.003725,5:0.157887):0.041304,(4:0.227208,(3:0.256630,7:0.220635):0.030183):0.041276):0.119826):0.344399):0.362284,((24:0.658342,(22:0.439510,21:0.483697):0.200020):0.063919,23:0.807417):0.441061,1:1.058418);
   tree rep.71800 = ((((((3:0.231516,7:0.275611):0.054031,4:0.214715):0.035955,((5:0.166203,8:0.143327):0.014476,6:0.152827):0.093479):0.107109,((((9:0.216660,(13:0.136117,12:0.170934):0.055060):0.103933,10:0.370787):0.055771,11:0.252399):0.076322,2:0.284228):0.105920):0.304353,(16:0.384736,(((15:0.318976,14:0.400135):0.190847,(17:0.285887,18:0.249268):0.066965):0.115328,(19:0.290934,20:0.258518):0.032112):0.102900):0.439126):0.413900,((22:0.506160,21:0.377283):0.340584,(23:0.753939,24:0.655861):0.049967):0.172761,1:0.961148);
   tree rep.71900 = ((((((3:0.233821,7:0.275611):0.059519,4:0.207354):0.032059,((5:0.166203,8:0.163292):0.011089,6:0.154974):0.071447):0.110033,((((9:0.277413,(13:0.114995,12:0.170934):0.055371):0.064872,10:0.385015):0.055771,11:0.209429):0.091255,2:0.357681):0.105920):0.263543,(16:0.393598,((17:0.264313,((15:0.339669,14:0.400135):0.147294,18:0.249268):0.081249):0.115328,(19:0.290934,20:0.258518):0.044023):0.096053):0.439126):0.408896,((23:0.753939,(22:0.506160,21:0.377283):0.367157):0.023924,24:0.592651):0.265702,1:0.961148);
   tree rep.72000 = (((((19:0.259685,20:0.300000):0.023294,(17:0.207701,(18:0.274467,(14:0.343014,15:0.338300):0.170009):0.079878):0.107954):0.040445,16:0.484257):0.356862,(((11:0.153835,((13:0.171600,(9:0.220595,12:0.165925):0.044144):0.056615,10:0.405639):0.067168):0.065985,2:0.355637):0.080173,(((8:0.100153,6:0.207994):0.002799,5:0.165534):0.075606,(4:0.265073,(3:0.191206,7:0.295964):0.052215):0.017523):0.142166):0.362989):0.416099,((24:0.402104,23:0.680892):0.132813,(22:0.426016,21:0.361672):0.323475):0.190403,1:1.026342);
   tree rep.72100 = (((((5:0.116566,(8:0.128978,6:0.185962):0.050479):0.058472,(4:0.250153,(7:0.224756,3:0.203758):0.082237):0.023074):0.137635,((11:0.194925,(((13:0.172344,9:0.300224):0.033408,12:0.222903):0.098908,10:0.347901):0.065816):0.045544,2:0.277268):0.082626):0.219013,(((20:0.245538,16:0.506047):0.054678,19:0.292035):0.054532,((15:0.342744,14:0.356628):0.151307,(17:0.149657,18:0.293501):0.063922):0.107081):0.426964):0.509726,(23:0.707701,((21:0.478839,22:0.479516):0.221686,24:0.575414):0.106207):0.137039,1:1.166757);
   tree rep.72200 = ((((((3:0.305581,7:0.275611):0.042205,4:0.225388):0.032059,((5:0.198826,8:0.116509):0.054939,6:0.184668):0.082423):0.082977,(10:0.407995,((((12:0.161237,9:0.277413):0.044799,13:0.121345):0.076820,2:0.297411):0.091037,11:0.179886):0.034237):0.135985):0.384403,(16:0.449240,(((15:0.375169,14:0.400135):0.104724,(17:0.230435,18:0.205216):0.048702):0.183358,(19:0.267409,20:0.258518):0.064986):0.031911):0.470952):0.367673,((23:0.702761,24:0.592651):0.149891,(22:0.419512,21:0.377283):0.250163):0.325902,1:1.110102);
   tree rep.72300 = (((((19:0.271119,20:0.224853):0.011488,(17:0.207701,(18:0.193159,(14:0.490992,15:0.338300):0.122036):0.034053):0.140407):0.063995,16:0.487846):0.375592,((11:0.188809,(((13:0.128070,(9:0.273025,12:0.220902):0.025143):0.059282,10:0.306309):0.067507,2:0.355637):0.008508):0.152080,(((8:0.095310,6:0.210928):0.003477,5:0.254748):0.109159,(4:0.203921,(3:0.214797,7:0.292784):0.020873):0.042193):0.129840):0.291311):0.443562,((24:0.402104,23:0.680892):0.211051,(22:0.441712,21:0.535883):0.285812):0.165527,1:1.233056);
   tree rep.72400 = (((((19:0.271119,20:0.224853):0.014295,(17:0.207701,(18:0.202429,(14:0.482015,15:0.297612):0.115321):0.045223):0.095413):0.063995,16:0.487846):0.375592,((11:0.177619,(((13:0.123049,(9:0.273025,12:0.158196):0.033657):0.059282,10:0.306309):0.067507,2:0.364345):0.024529):0.152080,(((8:0.069340,5:0.242600):0.032597,6:0.166501):0.078725,(4:0.203921,(3:0.198769,7:0.292784):0.045639):0.048835):0.084941):0.291311):0.443562,((24:0.402104,23:0.680892):0.211051,(22:0.441712,21:0.535883):0.285812):0.165527,1:1.233056);
   tree rep.72500 = (((((19:0.312751,20:0.224853):0.016238,(17:0.207701,(18:0.202429,(14:0.482015,15:0.297612):0.115321):0.045223):0.121113):0.063995,16:0.487846):0.375592,((11:0.177619,(((13:0.123049,(9:0.273025,12:0.244613):0.024291):0.091859,10:0.306309):0.067507,2:0.364345):0.024529):0.161519,((5:0.243889,(6:0.198986,8:0.069340):0.032729):0.059475,(4:0.203921,(3:0.198769,7:0.293391):0.057086):0.060646):0.105484):0.291311):0.443562,((24:0.402104,23:0.680892):0.211051,(22:0.441712,21:0.535883):0.285812):0.165527,1:1.233056);
   tree rep.72600 = (((((19:0.312751,20:0.224853):0.016238,(17:0.207701,(18:0.202429,(14:0.482015,15:0.314002):0.183429):0.043304):0.121113):0.063995,16:0.487846):0.375592,((11:0.177619,(((13:0.168912,(9:0.273025,12:0.210299):0.015676):0.091859,10:0.306309):0.067507,2:0.364345):0.024529):0.161519,((5:0.203655,(6:0.198986,8:0.090321):0.049616):0.102532,(4:0.165852,(3:0.198769,7:0.283359):0.054176):0.018670):0.030610):0.339571):0.443562,((24:0.440159,23:0.761767):0.211432,(22:0.441712,21:0.535883):0.244969):0.165527,1:1.233056);
   tree rep.72700 = (((((19:0.312751,20:0.224853):0.016238,(17:0.207701,(18:0.202429,(14:0.482015,15:0.314002):0.183429):0.043304):0.121113):0.063995,16:0.487846):0.375592,((11:0.177619,(((13:0.168912,(9:0.273025,12:0.210299):0.015676):0.091859,10:0.445047):0.044931,2:0.364345):0.024914):0.140634,(((8:0.090321,5:0.203655):0.036455,6:0.198986):0.111563,(4:0.229357,(3:0.198769,7:0.274801):0.039418):0.024523):0.034991):0.339571):0.443562,((24:0.440159,23:0.761767):0.211432,(22:0.441712,21:0.535883):0.244969):0.165527,1:1.233056);
   tree rep.72800 = ((23:0.876196,((21:0.396876,22:0.452845):0.325875,24:0.575414):0.065633):0.223559,((((5:0.173589,(8:0.119377,6:0.144294):0.051576):0.076236,(7:0.286113,(4:0.126525,3:0.235317):0.072161):0.036031):0.134533,(11:0.183558,(2:0.336223,((13:0.172374,(9:0.236919,12:0.194208):0.023069):0.088100,10:0.359575):0.045417):0.062687):0.087003):0.351818,(((20:0.245538,16:0.426536):0.044174,19:0.312932):0.031170,((18:0.249648,(15:0.348178,14:0.361031):0.081242):0.070179,17:0.214782):0.147195):0.394947):0.382627,1:1.166757);
   tree rep.72900 = (((((19:0.355220,(17:0.207701,(18:0.202429,(14:0.482015,15:0.314002):0.183429):0.043304):0.121113):0.027966,20:0.224853):0.041131,16:0.487846):0.383200,((11:0.180844,(((13:0.223681,(9:0.273025,12:0.186317):0.017161):0.102945,10:0.405595):0.042844,2:0.364345):0.040924):0.048858,(((8:0.090321,5:0.203655):0.036455,6:0.198986):0.081547,(4:0.217153,(3:0.201613,7:0.274801):0.068058):0.030371):0.125034):0.341442):0.443562,((24:0.474026,23:0.761767):0.235658,(22:0.441712,21:0.578386):0.292017):0.156195,1:1.233056);
   tree rep.73000 = (((((17:0.207701,(18:0.202429,(14:0.482015,15:0.314002):0.183429):0.043304):0.123366,(19:0.316144,20:0.254326):0.003939):0.041131,16:0.487846):0.383200,(((11:0.180844,((13:0.193040,(9:0.273025,12:0.173923):0.015783):0.104965,10:0.334081):0.051313):0.031815,2:0.364345):0.087493,(((8:0.090321,5:0.203655):0.036455,6:0.198986):0.081547,(4:0.217153,(3:0.201613,7:0.274801):0.068058):0.030371):0.125034):0.341442):0.443562,((24:0.474026,23:0.761767):0.235658,(22:0.441712,21:0.578386):0.292017):0.156195,1:1.233056);
   tree rep.73100 = (((23:0.736242,24:0.582475):0.047867,(21:0.408665,22:0.342234):0.291219):0.188620,(((17:0.236346,(18:0.244431,(15:0.332352,14:0.324014):0.171739):0.040659):0.138734,(19:0.268856,(20:0.188067,16:0.413811):0.057895):0.014731):0.509030,((((3:0.179189,7:0.212138):0.047126,4:0.214274):0.040358,(5:0.146175,(6:0.210534,8:0.124515):0.041490):0.036865):0.104426,(11:0.160272,((10:0.388394,((12:0.168540,9:0.257015):0.047448,13:0.131238):0.123370):0.011888,2:0.335186):0.043310):0.185545):0.315973):0.546332,1:1.119976);
   tree rep.73200 = (((23:0.736242,24:0.582475):0.047867,(21:0.408665,22:0.342234):0.291219):0.188620,(((17:0.236346,(18:0.244431,(15:0.332352,14:0.324014):0.171739):0.037391):0.115847,(19:0.268856,(20:0.188067,16:0.413811):0.057895):0.025284):0.509030,((((3:0.179189,7:0.212138):0.047126,4:0.214274):0.040358,(5:0.146175,(6:0.210534,8:0.124515):0.041490):0.036865):0.104426,(11:0.150884,(10:0.388394,(((12:0.168540,9:0.257015):0.047448,13:0.158810):0.080763,2:0.335186):0.011933):0.040090):0.137436):0.324818):0.546332,1:1.119976);
   tree rep.73300 = (((((17:0.207082,(18:0.180613,(14:0.379937,15:0.460926):0.152508):0.043470):0.162776,(19:0.316144,20:0.254326):0.003939):0.064647,16:0.501201):0.432984,(((11:0.180844,(((12:0.234811,13:0.162302):0.021289,9:0.233171):0.065141,10:0.357588):0.054667):0.023011,2:0.280191):0.089457,(((8:0.104230,5:0.203655):0.035127,6:0.217967):0.081547,(4:0.215551,(3:0.237049,7:0.274801):0.030633):0.033767):0.104584):0.317193):0.454631,((24:0.515203,23:0.761767):0.257632,(22:0.441712,21:0.500459):0.189030):0.233885,1:1.233056);
   tree rep.73400 = (((((17:0.207082,(18:0.160914,(14:0.424683,15:0.460926):0.111988):0.079959):0.159233,(19:0.316144,20:0.254326):0.004664):0.047328,16:0.437100):0.388592,(((11:0.180844,(((12:0.234811,13:0.193472):0.020169,9:0.228145):0.065141,10:0.357588):0.054667):0.017332,2:0.280191):0.083354,(((8:0.083138,5:0.203655):0.037580,6:0.192000):0.082105,(4:0.215551,(3:0.227010,7:0.274801):0.040112):0.030208):0.150675):0.317193):0.433357,((24:0.515203,23:0.761767):0.257632,(22:0.441712,21:0.500459):0.189030):0.233885,1:1.121488);
   tree rep.73500 = (((((17:0.136445,(18:0.155612,(14:0.424683,15:0.460926):0.111988):0.082393):0.147525,(19:0.316144,20:0.254326):0.004743):0.101656,16:0.405149):0.388592,(((11:0.180844,(((12:0.234811,13:0.193472):0.020169,9:0.228145):0.065141,10:0.357588):0.054667):0.017332,2:0.280191):0.083354,(((8:0.083138,5:0.203655):0.037580,6:0.192000):0.082105,(4:0.215551,(3:0.227010,7:0.274801):0.040112):0.030208):0.150675):0.336582):0.478044,((24:0.515203,23:0.822870):0.167953,(22:0.441712,21:0.500459):0.189030):0.227718,1:1.121488);
   tree rep.73600 = (((((17:0.154913,(18:0.186477,(14:0.424683,15:0.460926):0.111835):0.084865):0.113267,(19:0.316144,20:0.206438):0.004868):0.115487,16:0.405149):0.388592,(((11:0.172234,(((12:0.234811,13:0.203475):0.010701,9:0.245113):0.064402,10:0.357588):0.047868):0.032096,2:0.293387):0.084502,(((8:0.083138,5:0.203655):0.037580,6:0.192000):0.082105,(4:0.215551,(3:0.227010,7:0.274801):0.040112):0.030208):0.150675):0.318235):0.375319,((24:0.515203,23:0.822870):0.162479,(22:0.441712,21:0.500459):0.189030):0.385575,1:0.981811);
   tree rep.73700 = (((((17:0.154913,(18:0.164967,(14:0.424683,15:0.324991):0.127092):0.084865):0.113267,(19:0.316144,20:0.206438):0.004868):0.115487,16:0.405149):0.388592,(((11:0.172234,(((12:0.234811,13:0.203475):0.010701,9:0.245113):0.064402,10:0.357588):0.047868):0.032096,2:0.293387):0.084502,(((8:0.083138,5:0.203655):0.037622,6:0.192000):0.071614,(4:0.215551,(3:0.227010,7:0.274801):0.040112):0.027869):0.127669):0.333944):0.375319,((24:0.515203,23:0.822870):0.162479,(22:0.441712,21:0.500459):0.189030):0.385575,1:0.981811);
   tree rep.73800 = ((((((17:0.185505,(18:0.164967,(14:0.424683,15:0.324991):0.127092):0.084865):0.147784,19:0.316144):0.007448,20:0.206438):0.115487,16:0.405149):0.388592,(((11:0.172234,(((12:0.234811,13:0.203475):0.010701,9:0.264319):0.071684,10:0.357588):0.051965):0.032096,2:0.283556):0.092170,(((8:0.083138,5:0.201750):0.022045,6:0.191141):0.075698,(4:0.207381,(3:0.227010,7:0.272120):0.029749):0.025643):0.126938):0.333944):0.375319,((24:0.515203,23:0.822870):0.162479,(22:0.441712,21:0.500459):0.189030):0.385575,1:0.981811);
   tree rep.73900 = ((((((17:0.197492,(18:0.206461,(14:0.407864,15:0.324991):0.080633):0.084865):0.145961,19:0.276994):0.035376,20:0.202268):0.084633,16:0.405149):0.388592,((11:0.175391,(2:0.251029,((13:0.203704,(9:0.264319,12:0.234811):0.013242):0.102716,10:0.412970):0.050869):0.025911):0.147889,(((8:0.083138,5:0.201750):0.022045,6:0.191141):0.075698,(4:0.209762,(3:0.227010,7:0.272120):0.029749):0.028643):0.123911):0.299691):0.394226,((24:0.515203,23:0.822870):0.162479,(22:0.441712,21:0.500459):0.189030):0.385575,1:0.981811);
   tree rep.74000 = ((((((17:0.197492,(18:0.278057,(14:0.369705,15:0.324991):0.100915):0.035186):0.157560,19:0.276994):0.035376,20:0.202268):0.084633,16:0.405149):0.372693,((11:0.175391,(2:0.256355,(((12:0.234811,13:0.195202):0.019447,9:0.264319):0.057268,10:0.385383):0.059913):0.029661):0.152735,(((8:0.083138,5:0.201750):0.021554,6:0.191141):0.081007,(4:0.209762,(3:0.227010,7:0.272120):0.029749):0.030055):0.123911):0.299691):0.530181,((24:0.515203,(22:0.449298,21:0.500459):0.296973):0.138802,23:0.822870):0.217715,1:0.981811);
   tree rep.74100 = ((((((17:0.197492,18:0.278057):0.014988,(14:0.386002,15:0.377925):0.129105):0.157560,(19:0.276994,20:0.222237):0.022650):0.071466,16:0.405149):0.380037,((11:0.175391,(2:0.256355,(((12:0.234811,13:0.155320):0.059060,9:0.264319):0.077490,10:0.385383):0.059913):0.019955):0.148495,(((8:0.083138,5:0.201750):0.021554,6:0.191141):0.081007,(4:0.209762,(3:0.227010,7:0.272120):0.029749):0.030055):0.123911):0.317278):0.558186,((22:0.449298,21:0.500459):0.296973,(23:0.869442,24:0.515203):0.077197):0.213014,1:0.805101);
   tree rep.74200 = (((((4:0.170155,(7:0.253653,3:0.243266):0.023966):0.054775,(6:0.175249,(8:0.099967,5:0.257813):0.016538):0.058146):0.080373,(((10:0.398829,((12:0.173601,9:0.279127):0.055276,13:0.146027):0.089314):0.056520,11:0.157238):0.073177,2:0.298840):0.120004):0.243711,(16:0.400186,((((15:0.375169,14:0.376029):0.150645,18:0.187284):0.067439,17:0.213995):0.120749,(19:0.305055,20:0.264047):0.024783):0.088740):0.376746):0.350496,((23:0.818452,24:0.582828):0.091297,(22:0.422910,21:0.348256):0.302329):0.335031,1:1.163822);
   tree rep.74300 = (((((4:0.172799,(7:0.253653,3:0.243266):0.023966):0.050412,(6:0.175249,(8:0.099967,5:0.257813):0.016538):0.063400):0.101114,((11:0.167105,(10:0.398829,((12:0.173601,9:0.279127):0.055276,13:0.146027):0.101662):0.069882):0.037952,2:0.298840):0.068671):0.300107,(16:0.400186,((((15:0.375169,14:0.376029):0.150645,18:0.187284):0.067439,17:0.213995):0.120749,(19:0.276001,20:0.264047):0.038044):0.083019):0.381292):0.350496,((23:0.818452,24:0.582828):0.091297,(22:0.422910,21:0.348256):0.302329):0.335031,1:1.163822);
   tree rep.74400 = (((((17:0.150248,((14:0.426091,15:0.417945):0.133069,18:0.255541):0.079774):0.123505,(19:0.276994,20:0.222237):0.025297):0.071466,16:0.405149):0.380037,((11:0.175391,(2:0.351261,(((12:0.226288,13:0.155320):0.055274,9:0.264319):0.079040,10:0.332069):0.056995):0.019955):0.097901,((5:0.218580,(6:0.203570,8:0.115617):0.001691):0.050914,(4:0.241397,(3:0.184463,7:0.272120):0.031329):0.047416):0.121121):0.372737):0.491674,((22:0.423935,21:0.500459):0.218729,(23:0.869442,24:0.414140):0.125524):0.265835,1:0.974946);
   tree rep.74500 = (((((4:0.191446,(7:0.262652,3:0.234682):0.024257):0.068813,(6:0.190660,(8:0.099967,5:0.233353):0.015770):0.067000):0.097949,((11:0.191502,(10:0.382792,((12:0.144186,9:0.279127):0.035895,13:0.143937):0.099301):0.069882):0.056655,2:0.366339):0.063899):0.305581,(16:0.400186,((((15:0.375169,14:0.376029):0.150645,18:0.187284):0.067439,17:0.213995):0.120749,(19:0.276001,20:0.233064):0.054185):0.072698):0.371145):0.319610,((23:0.818452,24:0.582828):0.091297,(22:0.422910,21:0.421518):0.225304):0.349573,1:1.163822);
   tree rep.74600 = (((((4:0.191446,(7:0.262652,3:0.234682):0.024257):0.068813,(6:0.161073,(8:0.092467,5:0.214233):0.030366):0.072641):0.097949,((11:0.191502,(10:0.382792,((12:0.195703,9:0.279127):0.039042,13:0.178008):0.099301):0.106459):0.038732,2:0.366339):0.089505):0.305581,(16:0.400186,((((15:0.375169,14:0.376029):0.150645,18:0.255005):0.050402,17:0.220212):0.120749,(19:0.276001,20:0.233064):0.054185):0.072698):0.397182):0.551841,((23:0.818452,24:0.582828):0.060043,(22:0.422910,21:0.410314):0.308032):0.349573,1:1.035658);
   tree rep.74700 = (((((4:0.269557,(7:0.262652,3:0.272781):0.045972):0.034246,((8:0.092467,6:0.191414):0.061656,5:0.152548):0.071201):0.097949,((11:0.191502,(10:0.305248,((12:0.195703,9:0.279127):0.039042,13:0.138703):0.121576):0.082221):0.042631,2:0.366339):0.091705):0.305581,(16:0.400186,((((15:0.375169,14:0.376029):0.150645,18:0.224394):0.069967,17:0.212248):0.120749,(19:0.276001,20:0.233064):0.054185):0.072698):0.397182):0.551841,((23:0.818452,24:0.561378):0.112680,(22:0.422910,21:0.410314):0.308032):0.281860,1:1.035658);
   tree rep.74800 = (((((4:0.271942,(7:0.262652,3:0.245720):0.044139):0.035766,((8:0.092467,6:0.191414):0.061656,5:0.163740):0.060594):0.097949,((11:0.191502,(10:0.305248,((12:0.195703,9:0.279127):0.039042,13:0.138703):0.121576):0.082221):0.042631,2:0.366339):0.091705):0.305581,(16:0.400186,((((15:0.375169,14:0.376029):0.150645,18:0.224394):0.069967,17:0.212248):0.132839,(19:0.276001,20:0.233064):0.054185):0.075516):0.427788):0.502978,((23:0.818452,24:0.561378):0.112680,(22:0.422910,21:0.410314):0.231602):0.282300,1:1.035658);
[truncated: 134,323 more chars]
