# Supplementary material for: Emergence, development and diversification of the TGF-β signalling pathway within the animal kingdom
Source: BMC Evol Biol. 2009 Feb 3;9:28. doi: 10.1186/1471-2148-9-28 (PMC2657120; doi:10.1186/1471-2148-9-28)
Supplement: Additional file 5 — Sequences. All sequences and alignments are provided in the supplementary archive. [file 1471-2148-9-28-S5.zip › sequences/figureS3/lopho_smads_aa_muscled.fasta.nex]

#NEXUS


BEGIN DATA;
 DIMENSIONS NTAX=24 NCHAR=968;
 FORMAT DATATYPE=PROTEIN INTERLEAVE MISSING=-;
[Name: Dad              Len:   968  Check:    0]
[Name: TaSmad1          Len:   968  Check:    0]
[Name: TaSmad2          Len:   968  Check:    0]
[Name: EDO47037         Len:   968  Check:    0]
[Name: Mad              Len:   968  Check:    0]
[Name: 186716_Helro1    Len:   968  Check:    0]
[Name: 173019_Capca1    Len:   968  Check:    0]
[Name: 104873_Lotgi1    Len:   968  Check:    0]
[Name: 185435_Helro1    Len:   968  Check:    0]
[Name: dSMAD2           Len:   968  Check:    0]
[Name: EDO39594         Len:   968  Check:    0]
[Name: 189014_Lotgi1    Len:   968  Check:    0]
[Name: 167863_Capca1    Len:   968  Check:    0]
[Name: 76435_Helro1     Len:   968  Check:    0]
[Name: 88197_Helro1     Len:   968  Check:    0]
[Name: TaSmad4          Len:   968  Check:    0]
[Name: 179368_Capca1    Len:   968  Check:    0]
[Name: 131078_Lotgi1    Len:   968  Check:    0]
[Name: Medea            Len:   968  Check:    0]
[Name: EDO31382         Len:   968  Check:    0]
[Name: 145516_Lotgi1    Len:   968  Check:    0]
[Name: 147083_Capca1    Len:   968  Check:    0]
[Name: EDO39628         Len:   968  Check:    0]
[Name: TaSmad6          Len:   968  Check:    0]

MATRIX
Dad                  -----------------MIF PREKKVLWRYASSNNPSNGV SAAPPAQPPRPPPPPHRPRP HQCTPSFGYSCNEEDSLAMR QTPLPPYSSIACGMDCSSSN
TaSmad1              -------------------- -------------------- ----------MPSVVKELLG WIK-------ADKED----- --------------------
TaSmad2              -------------------- -------------------- ---MASLFSFTSPAVKRLLG WRQ-------GDEEE----- --------------------
EDO47037             -------------------- -------------------- ---MASLFSFTPPAVKRLLG WKQ-------GDEEE----- --------------------
Mad                  -------------------- -------MDTDDVESNTSSA MSTLGSLFSFTSPAVKKLLG WKQ-------GDEEE----- --------------------
186716_Helro1        -------------------- ----------------MSSP ISSLNSLFSFTSPAVKRLLG WKQ-------GDEEE----- --------------------
173019_Capca1        -------------------- -------------------- -------------------- -------------------- --------------------
104873_Lotgi1        -------------------- -------------------M TSPLSSIFSFTSPAVKRLLG WKQ-------GDEEE----- --------------------
185435_Helro1        -------------------- -------------------- ---MTGIFFNTSPSVKKLME LMK-------NDEEN----- --------------------
dSMAD2               -------------------- -------------------- ------MLPFTPQVVKRLLA LKK-------GNEDN----- --------------------
EDO39594             -------------------- -------------------- ---MTSLLPFTPPVVKRLLG WKR-------GGDED----- --------------------
189014_Lotgi1        -------------------- -------------------- ---MEKLSPFTPPIVKRLLG LKK-------GEHDR----- --------------------
167863_Capca1        -------------------- -------------------- --MTSMLAPFTPPIVKRLLG WKQ-------GDDKE----- --------------------
76435_Helro1         -------------------- -------------------M NHLAPTSSDACINIVQSLMF YRQ-------GEDAE----- --------------------
88197_Helro1         MTSILSPPPSHALPPLSQVP TPQQQPQPAPQHQQQSPSLS QQSAPTSADACLSIVHSLMC HRQ-------GGESE----- --------------------
TaSmad4              -------------------- -------------------- -MSASGSGDATLGIVHTLMC HRQ-------GGESE----- --------------------
179368_Capca1        -------------------- -------------------M STQAPTSADACLSIVHSLMC HRQ-------GGESE----- --------------------
131078_Lotgi1        -------------------- -------------------M ANQAPTSADACLSIVHSLMC HRQ-------GGESE----- --------------------
Medea                -------MGGGSGACPPAHM YGAVAPQDIIVRDMVQMPPP PSNAPTSADACLSIVHSLMC HRQ-------GGESE----- --------------------
EDO31382             -------------------- -------------------- MANAPTSSDACLSIVHSLMC HRQ-------GGESE----- --------------------
145516_Lotgi1        -------------------- -------------------- -----MFRSKRNALVKRLWK HRIT------NNETD----- --------------------
147083_Capca1        -------------------- -------------------- -----MFRPKRSSLVKRLWK HRVRPQHHEAGSEVE----- --------------------
EDO39628             -------------------- -------------------- -------------------- -------------------- --------------------
TaSmad6              -------------------- -------------------- -------------------- -------------------- --------------------

Dad                  SSSCGQSLSLSQGQGHNNNN SHPYRRLPNHMDVLPPPPSA CDRCCTAPGYSCASSCDDML IDGSDLDQDRSPDQGQVQPV DRRMISATTFTTMFRKCCGG
TaSmad1              -------------------- -------------------- -------------------- -------------------- --------------------
TaSmad2              -------------------- -------------------- -------------------- -------------------- --------------------
EDO47037             -------------------- -------------------- -------------------- -------------------- --------------------
Mad                  -------------------- -------------------- -------------------- -------------------- --------------------
186716_Helro1        -------------------- -------------------- -------------------- -------------------- --------------------
173019_Capca1        -------------------- -------------------- -------------------- -------------------- --------------------
104873_Lotgi1        -------------------- -------------------- -------------------- -------------------- --------------------
185435_Helro1        -------------------- -------------------- -------------------- -------------------- --------------------
dSMAD2               -------------------- -------------------- -------------------- -------------------- --------------------
EDO39594             -------------------- -------------------- -------------------- -------------------- --------------------
189014_Lotgi1        -------------------- -------------------- -------------------- -------------------- --------------------
167863_Capca1        -------------------- -------------------- -------------------- -------------------- --------------------
76435_Helro1         -------------------- -------------------- -------------------- -------------------- --------------------
88197_Helro1         -------------------- -------------------- -------------------- -------------------- --------------------
TaSmad4              -------------------- -------------------- -------------------- -------------------- --------------------
179368_Capca1        -------------------- -------------------- -------------------- -------------------- --------------------
131078_Lotgi1        -------------------- -------------------- -------------------- -------------------- --------------------
Medea                -------------------- -------------------- -------------------- -------------------- --------------------
EDO31382             -------------------- -------------------- -------------------- -------------------- --------------------
145516_Lotgi1        -------------------- -------------------- -------------------- -------------------- --------------------
147083_Capca1        -------------------- -------------------- -------------------- -------------------- --------------------
EDO39628             -------------------- -------------------- -------------------- -------------------- --------------------
TaSmad6              -------------------- -------------------- -------------------- -------------------- --------------------

Dad                  ATESTSGSTLTIPVSTSRAT AHPPQTQAQNGKRFREDFEA LMKQLKRK--QRNELLLAVK SRLDPPTKTQRDVVEPTTTT APTYLQCILIPCKTQTVWEP
TaSmad1              -------------------- -----------KWSEKAIKS LVKKLKRN-GGLNELLNAIS TQS-SATK---------CIR IRRSLDGRLQVCQKKGL--P
TaSmad2              -------------------- -----------KWAEKAIDS LVKKLKRKKGALEELEKALS CPG-QPTN---------CVT IPRSLDGRLQVSHRKGL--P
EDO47037             -------------------- -----------KWAEKAIES LVKKLKKKKGALEDLEKALS NPN-QQSK---------CVT IARSLDGRLQVSHRKGL--P
Mad                  -------------------- -----------KWAEKAVDS LVKKLKKRKGAIEELERALS CPG-QPSK---------CVT IPRSLDGRLQVSHRKGL--P
186716_Helro1        -------------------- -----------KWAEKAVDS LVKKLKKKKGALEDLEKALS NPG-VPSK---------CVT LPRSLDGRLQVSHRKGL--P
173019_Capca1        -------------------- -------------------- -------------------- ----MPYN------------ ----------VSYPHGF--P
104873_Lotgi1        -------------------- -----------KWAEKAVDS LVKKLKKTKGALENLEKALS QPG-QLSK---------CVT IPRSLDGRLQVSHRKGL--P
185435_Helro1        -------------------- ----------RVWDEKAIKS LVKKLKKG-SGLDELVKAIT SED-CDTK---------CVT IPRSLDGRLQVSQKKGL--P
dSMAD2               -------------------- -------SVEGKWSEKAVKN LVKKIKKN-SQLEELERAIS TQN-CQTR---------CVT VPRSKPAPAGEHLRKGL--P
EDO39594             -------------------- ----------DKWAEKAVKS LVKKLKKT-GGLEELEKAIT NPG-VATK---------CVT IPRSLDGRLQVSHRKGL--P
189014_Lotgi1        -------------------- ---------DDKWSEKAVKS LVKKLQKT-GGLDELTKALS TQD-INTS---------CIT IPRSLDGRLQVSHRKGL--P
167863_Capca1        -------------------- ----------DKWSEKAVKS LVKKLKKG-GGLEELEKSIS TQD-PNTK---------CIT IPRSLDGRLQVSHRKGL--P
76435_Helro1         -------------------- ----------AGFSKKAIES LVKKLKEKREELDNLIAAIT SNGSQPTK---------CVT IPRTLDGRLQVASRKGF--P
88197_Helro1         -------------------- -----------SFSKRAIES LVKKLKEKRDELDSLITAVT TSGAHPTK---------CVT IPRTLDGRLQVAGRKGF--P
TaSmad4              -------------------- -----------NFAKRAVES LVKKLKDKRDELDALITAVT SNGIQQSK---------CVT IARTLDGRLQVAGKKGF--P
179368_Capca1        -------------------- -----------SFSKRAIES LVKKLKEKRDELDSLITAIT TNGAHPSK---------CVT IQRTLDGRLQVAGRKGF--P
131078_Lotgi1        -------------------- -----------SFGKRAIES LVKKLKEKRDELDSLITAIT TNGALPSK---------CVT IQRTLDGRLQVAGRKGF--P
Medea                -------------------- -----------GFAKRAIES LVKKLKEKRDELDSLITAIT TNGAHPSK---------CVT IQRTLDGRLQVAGRKGF--P
EDO31382             -------------------- -----------AFAKRAIES LVKKLKEKKDELDSLITAIT SAGTHPSK---------CVT IQRTLDGRLQVAGRKGF--P
145516_Lotgi1        -------------------- ---STTETVEDLEIKSVAQS MLKRLDEK--QLQLLVDSVE SKGGETTD---------CVL LPV---GDLKLGRRMVA--P
147083_Capca1        -------------------- -------SAEELELKSAGQS LLKRLKEA--DLEALLAAVE TRGAESTP---------CVW LSRAV---LQLGKRKAM--P
EDO39628             -------------------- --------------KTTTHS ILRRLRDT--ELGLLLKALE SRGGDVSS---------CVY FPYGEKVCKRVVHE-----P
TaSmad6              -------------------- -------------------- -------------------- ----MDVK------------ -------------------F

Dad                  HVTASRLFFWREL-WNAKEL KRLPTC--PAARDCIY---- ---------MCCNPLHWFRI LHQ----------------- --------PETESP------
TaSmad1              HVIYCRLWRWPDL-QSCYEL RAIETCEYAFTLKKDE---- ---------VCVNPYHYQRV ETP----------------- ------ALRPVLVPK-----
TaSmad2              HVIYCRVWRWPDL-QSHHEL KPLPMCEYAFHYKLKD---- ---------VCVNPYHYQRV ETP----------------- ------VLPPVMVPRDP---
EDO47037             HVIYCRVWRWPDL-QSHHEL KPLECCEYAFGLKQKE---- ---------VCINPYHYHRV ESP----------------- ------VLPPVLVPRQS---
Mad                  HVIYCRVWRWPDL-QSHHEL KPLELCQYPFSAKQKE---- ---------VCINPYHYKRV ESP----------------- ------VLPPVLVPRHSE--
186716_Helro1        HVIYCRVWRWPDL-QSHHEL KALDCCEFPYSSKQKE---- ---------VCINPYHYQRV ESP----------------- ------VLPPVLVPRYS---
173019_Capca1        Q-------------QSPNSS GP----GSPFGMPADT---- -------------------- -------------------- --------------------
104873_Lotgi1        HVIYCRVWRWPDL-QSHHEL KPLECCEYPFSAKQKD---- ---------VCINPYHYKRV ESP----------------- ------VLPPVLVPRYS---
185435_Helro1        HMIYCCLWRWPDL-KNHHEL QAIENCEYAFHLKKEE---- ---------VCVNPYHYVRV EPP----------------- ------VLPPVLVP------
dSMAD2               HVIYCRLWRWPDL-QSQNEL KPLDHCEYAFHLRKEE---- ---------ICINPYHYKKI ELS----------------- ------ILVPKSLPTPP---
EDO39594             HVIYCRLWRWPDL-QSHHEL RPIEACEFAFSLKKEE---- ---------VCVNPFHYQRV ETP----------------- ------VLPPVLVPRQQS--
189014_Lotgi1        HVIYCRLWRWPDL-QSHQEL RAVDKCDYAFHLKRDE---- ---------VCVNPYHYIRV VPP----------------- ------GRSVVLVPRHT---
167863_Capca1        HVIYCKLWRWPDL-QSHHEL RALDNCEWAFNLKRDE---- ---------VCINPYHYSRV ETPDVSSSSSSSSSSSSSSS SSEVAALLPPVLVPRATG--
76435_Helro1         HVIYSRIWRWPDV-H-KNEL KHLKFCQFAFDLKQDG---- ---------ICVNPYHYERV PPT----------------- ------GLESSYMVDQAA--
88197_Helro1         HVVYSRIWRWPDL-H-KNEL KHIKYCQYAFDLKQDS---- ---------VCINPYHYERV VCPGIDLSGLSIDPNCKFQ- ------NLPPSSSVGAGT--
TaSmad4              HVIYSRIWRWPDL--HKNEL KHIKLCKFAFDLKLDH---- ---------VCVNPYHYERV ISPGYNVTDISIGAS----- ------QIPLTVDPTAIT--
179368_Capca1        HVIYARIWRWPDL-H-KNEL KHAKYCQFAFDLKQDC---- ---------VCVNPYHYERV VSPGIDLSGLTLQH------ ------TAPPSRLVKD----
131078_Lotgi1        HVIYARIWRWPDL-H-KNEL KHVKFCQYAFDLKQDS---- ---------VCVNPYHYERV VSPGIDLSGLTLQH------ ------AGPPGRLIKDEY--
Medea                HVIYARIWRWPDL--HKNEL KHVKYCAFAFDLKCDS---- ---------VCVNPYHYERV VSPGIDLSGLSL-------- ------QSGPSRLVKDEYSA
EDO31382             HVIYARIWRWPDL--HKNEL RHVKYCQFAFDLKCDS---- ---------VCVNPFHYERV VSP----------------- --------------------
145516_Lotgi1        HILCCQIWRWPGI-SENVEL KRLLCCSSINDQTH------ ---------ICCNPYHWNVQ MSA----------------- --------------------
147083_Capca1        HTLSCQLWRWSDL-DTNCEV MRHLPCK-SGEVDANS---- ---------VCCNPFHWSRV LPP----------------- ------GTPP----------
EDO39628             HVVLYRTFREPNV-QSSNEL KPLAICSRRDSTGKR----- ---------VCINPHHYSEI IQ------------------ --------------------
TaSmad6              HVLLSCLFRWPDMIGEDYEL KRLATCTTCIENDLDEITGI TPAPSDLHLVCINPHHYGRI -------------------- --------------------

Dad                  -------------------- -------------------- ------TPPYQR-----SKM LRLK-DADFE---------- --------------------
TaSmad1              -------------------- -------------------- ------VTPAAM-----QD- -------------------- --------------------
TaSmad2              -------------------- -------------EMCRPPN ------IPNLAT-----SKE TSMPYNVTYD---------- --------------------
EDO47037             -------------------- -------------EYPRPPP PL----PPPFRA-----TDD PPMPYNASFP---------- --------------------
Mad                  -------------------- -------------FAPGHS- ------MLQFNH-----VAE PSMPHNVSYSNSGFNSHSLS TSNT----------------
186716_Helro1        -------------------- -------------EYPSG-- ------MTSFSQ-----INE PVLPFNVSYP---------- --------------------
173019_Capca1        -------------------- -------------------- -------------------- PPPPYQAQNP---------- --------------------
104873_Lotgi1        -------------------- -------------EFPAHHG GPNHMPLLPFQQ-----VPE PSMPHNVTYP-----FQQPQ ATPP----------------
185435_Helro1        -------------------- -------------------- ------KIPLDS-----IKS PN--FNDDYP---------- --------------------
dSMAD2               -------------------- -------------DSIVDYP LDNHTHQIPNNTDYNAAIIR SASLSPPQYMELGGAGPVSV SSSA----------------
EDO39594             -------------------- -------------DVPH--- ------ELPI-------LPE YTRPENVPFP---------- --------------------
189014_Lotgi1        -------------------- -------------EIPD--- ------KIPQLD-----DYS TTIPENIDCK---------- --------------------
167863_Capca1        -------------------- -------------DIPTE-- ------FPPLE------DYS NTVPANTDFP---------- --------------------
76435_Helro1         -------------------- -------------NRISSSS TSSSSMVNSRHHDDVKVTKD PEDSKVDLFD---------- --------------------
88197_Helro1         -------------------- -------------QHSNNQS DEKSVESTAYNI-----QTA TSLDSCCQGRCDSWNDNNIN NNNN----------------
TaSmad4              -------------------- -------------NSMHASR QQPNEAAIRMHN-----NQP SPMAMMVNSPDPRMIMNGGI SAPT----------------
179368_Capca1        -------------------- -------------EFVQSVQ VEGNSPGDPFRSPMSCGSSS HQRTHNASFP---------- -LLL----------------
131078_Lotgi1        -------------------- -------------GGEIQMD RIGGASGETSQT-----IQH PPQEPGYNPM-----LRVIP AAPA----------------
Medea                GPLVGSMDIDGNDIGTIQHH PTQMVGPGGYGYPQGPSEYA VPHGMPGMPGPMNPGPVMAP PPPPQQAQNPQGNGVHHTQA NSPTDPASALAMQQQQQQQQ
EDO31382             -------------------- -------------------- -----DIAGLSL-----SRN SEGGYGSTSS---------- --------------------
145516_Lotgi1        -------------------- -------------------- ------HCRLDT-----ERV KINTGNVFSY---------- --------------------
147083_Capca1        -------------------- -------------------- ------RASRQL-----FPH SAFPPLITQH---------- --------------------
EDO39628             -------------------- -------------------- -----------------IRK CKCLLKVNNS---------- --------------------
TaSmad6              -------------------- -------------------- ----------NL-----QES VPSPYVIYQL---------- --------------------

Dad                  -------------EDSQNDA KSAALSTWSAE--STSISN- IYKPALY------------- -------------------- --------------------
TaSmad1              -------------------- -------------NTNPPP- SY------------------ -------------------- --------------------
TaSmad2              ----------------PDLF ATYENQRYNGQ--GNQGSP- -------------------- -------------------- --------------------
EDO47037             ----------------FTNR QNTSEQSPSFD--MADSGA- GYMSEDG------------- -----------G-------- --------------------
Mad                  ------------SVGSPSSV NSNPNSPYDSL--AGTPPP- AYS----------------- -------------------- --------------------
186716_Helro1        ------------HGFHQSSS GSGPSSPFGLP--ADSPPP- PYRVHSSVSPHLGAGGDSMA PQH----------------- --------------------
173019_Capca1        -------------NSPGSSI GGGEGHSSPGQQHPHNPSQ- -------------------- -------------------- --------------------
104873_Lotgi1        ------------QQQPNSPQ SSGPGSPYGLP--ADTPPP- AYQ----------------- -------------------- --------------------
185435_Helro1        -------------SRINNLN PKSVDANFHLP---ETPPP- GYLSEDS------------- ----------DS-------- --------------------
dSMAD2               -------------SSTPATA AGGGGGPSSSSSSSSSAAS- AYQQQQQQLSFGQNMDSQSS VLSVGSSIPNTG-------- --------------------
EDO39594             -------------------T QEPTNSQYHIQ--PGTPTD- -------------------- -------------------- --------------------
189014_Lotgi1        -------------------- -VGINENFSIP---DSPPP- GYMSEEG------------- -------------------- --------------------
167863_Capca1        -------------------- AGLGEQPFSIP--AETPPP- GYMS---------------- -------------------- --------------------
76435_Helro1         -------------LTKNNNT ANNKSQKASATTTADATTT- SLSAAN-------------- -------------------- --------------------
88197_Helro1         ------------KNNTSNIC SNNNNDSNNNN--NNESTQ- VVASSSSSSSSSSSSTTTTS YLDHNSNIQHHQ-------- --------------------
TaSmad4              -------------ASTSCVD NSGGTRMMGLD--PESVGC- LFKISTFDLLKIKTTIFVEP GDQFMYDNGKW--------- --------------------
179368_Capca1        ------------SFQPQQQA STVQHSPMPMA--GGQHPP- SFPNQSNGMMTPTTPMTPGA MMQANRLMSGGQ-------- --------------------
131078_Lotgi1        ------------TISANSTS GHPHTSAVLTP--GTMSHP- ISPQPLSPASQSGHELNRSS SELYSGNSLTHA-------- --------------------
Medea                QQQQQQQQQQQQSGGVPNGS VNAGGGAAAGGQYYGQPPPV SQMQGAGGGGTSVAPSVHAQ QNGYVSQPGSAGSAPVGGGG VFGTAQPTPQQPQQPPTGVQ
EDO31382             -------------QSEPDFR QAVVPTAHHFPGGQTIPPPV G------------------- -------------------- --------------------
145516_Lotgi1        -----------------CLI NMNGKSTETGL-----TPT- -------------------- -------------------- --------------------
147083_Capca1        -------------LTSPATK HNALYAPEYSP--------- -------------------- -------------------- --------------------
EDO39628             -------------------- -------------YNKFGC- LY------------------ -------------------- --------------------
TaSmad6              -------------NDLPCDS TEADSSNPSIS--FDSAGK- SFDD---------------- -------------------- --------------------

Dad                  -------------------- -------------------- -----ESVTTDGKDHNINSQ V------------------- ----------WCQIAYWEMA
TaSmad1              -------------------- -------------PASQDSS SSYM-DHSFIGNIQRLYRII PFTFWLMN-DAQLVTYTE-- -------PENWCSIAYYELN
TaSmad2              -------------------- -------------PQENCST PNTANGTPPGHTMTAPQTSP PGQMYQQ--ELQPVTYQE-- -------PNCWCTVAYYELN
EDO47037             -------------------- ------------SPRPEPNA MDVDPVNSPPSISQSAEAMS ---------HVTAVNYQE-- -------PLSWCSIAYYELN
Mad                  -------------------- -------------PSEDGNS N----NPNDGGQLLDAQMG- ---------DVAQVSYSE-- -------PAFWASIAYYELN
186716_Helro1        -------------------- -------------SAMESSI SGQVPSNNMPGRYPASSSIP KHSSKYHGNDVQAVNYQE-- -------PDNWCSIAYYELN
173019_Capca1        -------------------- -------------PPSNHGN P----DSSAMETTSSPTTLQ GTSSHGHPIDLQPVTYTE-- -------PQFWCSIVYYELN
104873_Lotgi1        -------------------- -------------PPEDNNQ N----NININQIMLENYFIS ---------DVQPVTYQE-- -------PQYWCSIVYYELN
185435_Helro1        -------------------- ------------RAAVGCSS DGGDGVNSDNGDGQDSMDVD STPQY----ELQQVNYTE-- -------PNYWCSISYYEQQ
dSMAD2               -------------------- ------------TPPPGYMS EDGD-PIDPNDNMNMSRLTP PA-------DAAPVMYHE-- -------PAFWCSISYYELN
EDO39594             -------------------- --------------YISDDA CSDMSGEHSQQNMQIDQQLS PAPDSNNLIDAQPIQYTE-- -------PTYWCSISYYEMN
189014_Lotgi1        -------------------- -------------DTSDTQG MGEF-ILSPLNAILINLDLD PVNSSDN--DLQPVTYKE-- -------PDFWCSIAYYELN
167863_Capca1        -------------------- -------------EDGDISD SQAMGCVSEDGDASESQNGD ERRLSIA--DAQPVTYTE-- -------PSFWCSISYYELN
76435_Helro1         -------------------- -------------SPSGSLQ QLQHSFHNSSPTTSASYNFI AAEQQQQQINIHSFIHSPIH SFIHPV-PEFWCSITYFELD
88197_Helro1         -------------------- ------------QRQQKHQQ HQKQHQQQPALAHQHSYWSS HVSSML---QAPLSSLPP-- -------PEYWSTITYFELD
TaSmad4              -------------------- -------------PTSGYNN SIPVNPPPRTQAASSPSAAS ---------MPRPISSQPP- -------PDNWCTIAYYELD
179368_Capca1        -------------------- ------------QVAGHLQN A----SAQSPMSQGAPHPMS PTQPLSPQGPPPPATQPSIS SMVLSAAPEFWCTITYFELD
131078_Lotgi1        -------------------- ------------GPPHTIPH ATGHNMPQPSPSQLDNYTNQ IATPS----SSTLSHYPT-- -------PEFWCTITYFELD
Medea                ANTGSAGAQAGAGGGAAGTW TGPNTLTYTQSMQPPDPRSL PGGFWNSSLSGDLGSPQQTP PQQQQQQQ-QPRLLSRQPP- -------PEYWCSIAYFELD
EDO31382             -------------------- -------------PPPDMYS MHGAGVEPGIGHVSQA---- -------------------- -------PENWCSIAYFELD
145516_Lotgi1        -------------------- -------------AHRQYYS EVEDLSEDIPSRCGGPH--- -------------------- ----------WCSIAYWELR
147083_Capca1        -------------------- -------------------- -------MSLHHSMVSYD-- -----------QPRDDHS-- -------RVCWCHVAYWEHR
EDO39628             -------------------- -------------------- --GHVLAHAKSYCSDCFFLP L--------ELFESTSEW-- -------PSAWCVVAYWELN
TaSmad6              -------------------- -------------------- -----HSSYSSICKASFDSS -------------------- ----------WCAIAYWEFR

Dad                  HRVGEFFHAKTNAVNIYTDG IVA---SEVDSMCLRDLTP- ------AGNQIHSVVPKAR- HTVGLGVTLSLEN-GDVWIY NRGNTTIFVDS---PTLSEN
TaSmad1              TRIGEYWN--AFQPTLIIDG FTDP--SNSERFCLGLL--- ------SNVNRDPTVEMTR- REIGKGVRLCYVH-GEVFAE CCSKHAVFVQS---PNSNRR
TaSmad2              NRVGEPFH--ASQASLIIDG FTDP-STNADRFCLGLL--- ------SNVNRNSTIENTR- RHIGKGVHLYYVG-GEVYAE CLSESSIFVQS---RNCNYH
EDO47037             NRVGELFH--AKSTSLIVDG FTDPNTTNSERFCLGLL--- ------SNVNRNSTIENTR- RHIGKGVHLYYVG-GEVYAE CLSDSAIFVQS---RNCNHS
Mad                  CRVGEVFH--CNNNSVIVDG FTNP-SNNSDRCCLGQL--- ------SNVNRNSTIENTR- RHIGKGVHLYYVT-GEVYAE CLSDSAIFVQS---RNCNYH
186716_Helro1        NRVGDIFY--ASAPSIIVDG YTDP-SNNASRFCLGLL--- ------SNVNRNSTIENTR- RHIGKGLHLYYVG-GEVFAE CLSESSVFVQS---RNCNCH
173019_Capca1        NRVGEAFQ--AQTPSIVVDG YTDP-SNNSDRFCLGLL--- ------SNVNRNSTIENTR- RHIGKGVHLYYVG-GEVFAE CLSDSSIFVQS---RNCNYH
104873_Lotgi1        NRVGEAFH--ASRSSIVVDG FTDP-SNNADRFCLGLL--- ------SNVNRNSTIENTR- RHISKGVHLYYVG-GEVFAE CLSDSSIFVQS---RNCNYH
185435_Helro1        NRIGEPYH--ASQPSLSVDG FTDP--SSSDRFCLGLL--- ------SNINRSHQIEMAR- RHIGKGVRLYYIG-GEVFAE CLSDSAVFVQS---PNCNQR
dSMAD2               TRVGETFH--ASQPSITVDG FTDP--SNSERFCLGLL--- ------SNVNRNEVVEQTR- RHIGKGVRLYYIG-GEVFAE CLSDSSIFVQS---PNCNQR
EDO39594             TRVGETFH--ASQPSLTVDG FTDP--SSSDRFCLGLL--- ------SNINRNPPIEMTR- KHIGKGVRLYYIG-GEVFAE CLSDSSIFVQS---PNCNQR
189014_Lotgi1        TRVGETFH--ASQPSLTVDG FTDP--SNSERFCLGLL--- ------SNVNRTQQVEMTR- RYIGKGVRLYYIG-GEVFAE CLSENAVFVQS---PNCNQR
167863_Capca1        TRVGETFH--ASQPSLAVDG FCDP--SNSERFCLGLL--- ------SNVNRSQQVEMTR- RHIGRGVRLYYIG-GEVFAE CLSDSAVFVQS---PNCNQR
76435_Helro1         QKVGEIFKVPSSNHTISVDG YTDP--SSLDRFCLGKL--- ------TNVHRTESIEKAR- LYIGKGVQLVLEGEGDVWVR CLSEHSIFVQS---FYLDRE
88197_Helro1         QQVGETFKVPSIYPSVIVDG YTDP--SSCNRFCLGKL--- ------SNVHRTEASERARW LYIGKGIQLILQGEGDVWIR CLGNHSVFANS---FYLDQV
TaSmad4              LQVGESFKVPSQFHTVSVDG FVDP--SGGNRFCLGQL--- ------SNVHRTKESERAR- LHIGKGVRLECHGEGDVWLS CLSEHSVFVQS---YYLDRE
179368_Capca1        QQVGETFKVPSSCPSMTVDG YTDP--SSMDRFCLGQL--- ------SNVHRTEASERAR- LHVGQGTRLDLKGEGDVWIR CLSDHSVFVQS---YYLDRE
131078_Lotgi1        QQVGETFKVPYSCSTVTVDG YTDP--SSIDRFCLGQL--- ------SNVHRTEASERAR- LHIGKGVQLDYRGEGDVWIR CVSDHSVFVQS---YYLDRE
Medea                TQVGETFKVPSAKPNVIIDG YVDP--SGGNRFCLGAL--- ------SNVHRTEQSERAR- LHIGKGVQLDLRGEGDVWLR CLSDNSVFVQS---YYLDRE
EDO31382             QQVGEIFKVTSNCPSVTVDG YVDP--SGGNRFCLGQL--- ------SNVHRTEASERAR- LHIGKGVQLDVRGEGDVWVR CLSEHSVFVQS---YYLDRE
145516_Lotgi1        QRVGRLFT--VFNPSISV-- FQNL--PHGDGMSLEIL--- ------QNKPNLESVKRTR- EKIGFGIILSKEA-DGVWVY NRSSYPIFVNS---PTLDDP
147083_Capca1        SRVGRLFA--VYDASVHI-- FQHL--PQGDGMCLDLL--- ------QAPSSEDSVRRTR- DKIGVGLVLDMQD-GAVWAH NRSDFPIFVNS---PTLDIP
EDO39628             ECIGPFYH--GHQDVINI-- YETL--PKPKGFCLAGLD-- ------RNQNVSDGTKRAR- NHVGFGLQLSREE-DGIWIY NRSEYAVFANGTTFPYVTTT
TaSmad6              ERVGRIFD--VKSSTVNI-- FQQL--PEGEGFWLGALNRD GVSGNISNTDSNQCDSRVF- HRIGYGLQLSRED-DSVWIY NRSEHPLYVNS---PLYNKN

Dad                  LDR-----VCKVMPGYCLKA FETNRAELLSMRDHGHHPMG -------------------- -------------------- -------PVDY---FSIKIS
TaSmad1              YGWHP-AAVCKIPPGSSLRI FNSQEFANLLSQSVTQGYEA -------------------- -------------------- -------VYHLSHMCIIRMS
TaSmad2              HNFHP-TTVCKIPSSCSLKI FDNQDFAALLSESVSKGFEA -------------------- -------------------- -------VYQLTKMCTIRIS
EDO47037             HGFHP-TTVCKIPSGCTLKI FNNQEFAQLLSQSVNYGFEA -------------------- -------------------- -------VYELTKMCSIRIS
Mad                  HGFHP-STVCKIPPGCSLKI FNNQEFAQLLSQSVNNGFEA -------------------- -------------------- -------VYELTKMCTIRMS
186716_Helro1        HGFHP-TTVCKIPPGCSLKI FNNQEFAQMLSQSVGLGYEA -------------------- -------------------- -------VFELTKMCTIRLS
173019_Capca1        HNFHP-TTVCKIPPGCSLKI FNNQEFAQLLSQSVNHGFEA -------------------- -------------------- -------VYELTKMCTIRMS
104873_Lotgi1        HGFHP-TTVCKIPPGCSLKI FNNQEFATLLSQSVNHGFEA -------------------- -------------------- -------VYELTKMCTIRMS
185435_Helro1        YGWHP-ATVCKIPPGCNLKI FNNQEFATLLAQSVSQGFES -------------------- -------------------- -------VYQLTRMCTIRIS
dSMAD2               YGWHP-ATVCKIPPGCNLKI FNNQEFAALLSQSVSQGFEA -------------------- -------------------- -------VYQLTRMCTIRMS
EDO39594             YNWHP-ATVCKIPPGCNLKI FNNQEFAQLLSQSVNQGFEA -------------------- -------------------- -------VYALTRMCTIRMS
189014_Lotgi1        YGWHP-ATVCKIPPGCNLKI FNNQEFAALLAQSVNQGFES -------------------- -------------------- -------VYQLTRMCTIRMS
167863_Capca1        YGWHP-ATVCKIPPGCNLKI FNNQEFAALLAQSVNQGFES -------------------- -------------------- -------VYQLTRMCTIRMS
76435_Helro1         AGRAPGDAVHKIYPAAFIKV FDLSQCQSQMQQLVVQAQTA AVAQAAVVAGNFQSPNSVGS LAPAIIAHAHKHTHARITGL SPAASIGADDLRRLCVLRLS
88197_Helro1         HGRAPGDAVHKIYHDAHIKV FDLKQCHMQIQQQTASSLAA IAAQAAAVAGNVQGMHGVGG IAPAI-------------SL SAAAGICVDDLRKLCSFQLS
TaSmad4              AGRGPFDYVHKVYPKAYIKV FDLQLCYQQMQQEASKAQAA AAAQAAAVIGT---GGSVGG IAPAI-------------NM GSALGIGVDDLRRLCILRFS
179368_Capca1        AGRAPGDAVHKIYPSAYIKV FDLRQCHRQMQQQAAAAQAA AAAQAAAVSGNVPGPASVGG IAPAI-------------GL SMAAAVGVDDLRRLCILRLS
131078_Lotgi1        AGRAPGDAVHKIYPSAYIKV FDIRQCHRQMQQQAATAQAA AAAQAAAVAGNIPGPASVGG IAPAV-------------GL SAAAGIGVDDLRRLCILRLS
Medea                AGRTPGDAVHKIYPAACIKV FDLRQCHQQMHSLATNAQAA AAAQAAAVAGVANQQMGGGG RS-----------------M TAAAGIGVDDLRRLCILRLS
EDO31382             AGRCPGDAVHKIYPSAYIKV FDLRALLPQMGQTSVG---- -------------------- -------------------- -------VDDLRRLCILRLS
145516_Lotgi1        ESRT--LIVRKVLPGYSIKI YDFELAKELELSRDPALLDG -------------------- -------------------- -------PFD---PCSIRIS
147083_Capca1        GS--PALIVKKVPPGHTIKI HDRRVSKVIERHRDAAFLEG -------------------- -------------------- -------PFD---PYAVRIS
EDO39628             PSASQNITVTKVPPGFSLKI YDYNH-----SPATCRTFEG -------------------- -------------------- -------PQSWKVPESVRIS
TaSmad6              IQSTHNTEVKKVQPGYSLKV FNYARVDMPQQIRPYVGPR- -------------------- -------------------- ------------YPYSIRIS

Dad                  FGKGWG----RDYKRQDIMG CPCWLEVHFSHLR------- -------------------- --------
TaSmad1              FVKGWG----AQYKRQTVTS TPCWIEIRLNGPLHWLDKVL SQM-----DSPDRPISSQS- --------
TaSmad2              FVKGWG----AEYHRQDVTS TPCWIEIHLHGPLQWLDRVL IQM-----GSPRDPAGSVS- --------
EDO47037             FVKGWG----AEYHRQDVTS TPCWIEVHLHGPLQWLDKVL SQM-----GSPRNPISSVS- --------
Mad                  FVKGWG----AEYHRQDVTS TPCWIEIHLHGPLQWLDKVL TQM-----GSPHNAISSVS- --------
186716_Helro1        FVKGWG----AEYHRQDVTS TPCWIEIHLNGPLQWLDKVL TQM-----GSPHNPISSVS- --------
173019_Capca1        FVKGWG----AEYHRQDVTS TPCWIEVHLHGPLQWLDKVL SQM-----GSPLNAISSVS- --------
104873_Lotgi1        FVKGWG----AEYHRQDVTS TPCWIELHLNGPLQWLDKVL TQM-----GSPHNPISSVS- --------
185435_Helro1        FVKGWG----AEYRRQAVTS TPCWIEIHLNGPLQWLDKVL VQM-----GSPRLPCSSMS- --------
dSMAD2               FVKGWG----AEYRRQTVTS TPCWIELHLNGPLQWLDRVL TQM-----GSPRLPCSSMS- --------
EDO39594             FVKGWG----AEYRRQTVTS TPCWIELHLNGPLQWLDKVL TQM-----GSPSAPCSSVS- --------
189014_Lotgi1        FVKGWG----AEYRRQTVTS TPSWIEIHLNGPLQWLDRVL TQM-----GSPGLPCSSMS- --------
167863_Capca1        FVKGWG----ADYRRQTVTS TPCWIEIHLNGPLQWLDKVL IQM-----GSPRMPCSSMS- --------
76435_Helro1         FVKGWG----LDYPRPTIKD TPCWIEVQLNRPLQFLDEFL QAMPMSNGVASTVTSGAAAA NGGRNYMC
88197_Helro1         FVKGWG----LDYPRRTIKE TPCWIEIQLHRPLQLLDELL QSMPLLGHSDPRNRARLGRG FMLP----
TaSmad4              FVKGWG----PDYPRKDIKQ TPCWVEIHLHRALQLLDQVL QSIP----STNRMPPD---- --------
179368_Capca1        FVKGWG----PDYPRHTIKE TPCWIEIQLHRPLQLLDEVL QAMPL---NEPRVRGANIML P-------
131078_Lotgi1        FVKGWG----PDYPRKSIKE TPCWIEVQLHRPLQLLDEVL QAMPI---NDPRPRQGFFLG --------
Medea                FVKGWG----PDYPRQSIKE TPCWIEVHLHRALQLLDEVL HAMPI---DGPRAAA----- --------
EDO31382             FVKGWG----PDYPRKSIKE TPCWIEIHLHRALQLLDEIL ITMPI---NEPRPHDA---- --------
145516_Lotgi1        FAKGWG----PFYSRQFVTS CPCWLEILLNIKR------- -------------------- --------
147083_Capca1        FAKGWG----PHYSRQFITS CPCWVEILLTGNR------- -------------------- --------
EDO39628             FAKGWGNTSSASYRRPVVTS CPCWLEIHFTVSR------- -------------------- --------
TaSmad6              FVKGWG----RNYTRQFITS CPCWLEILLNVSH------- -------------------- --------


;
END;
