# Supplementary material for: Emergence, development and diversification of the TGF-β signalling pathway within the animal kingdom
Source: BMC Evol Biol. 2009 Feb 3;9:28. doi: 10.1186/1471-2148-9-28 (PMC2657120; doi:10.1186/1471-2148-9-28)
Supplement: Additional file 5 — Sequences. All sequences and alignments are provided in the supplementary archive. [file 1471-2148-9-28-S5.zip › sequences/figureS3/TreePuzzle_topology_confirms/lopho_smads_aa_muscled.fasta.phylip]

 24 968
Dad          ---------- -------MIF PREKKVLWRY ASSNNPSNGV SAAPPAQPPR
TaSmad1      ---------- ---------- ---------- ---------- ----------
TaSmad2      ---------- ---------- ---------- ---------- ---MASLFSF
EDO47037     ---------- ---------- ---------- ---------- ---MASLFSF
Mad          ---------- ---------- -------MDT DDVESNTSSA MSTLGSLFSF
186716_Hel   ---------- ---------- ---------- ------MSSP ISSLNSLFSF
173019_Cap   ---------- ---------- ---------- ---------- ----------
104873_Lot   ---------- ---------- ---------- ---------M TSPLSSIFSF
185435_Hel   ---------- ---------- ---------- ---------- ---MTGIFFN
dSMAD2       ---------- ---------- ---------- ---------- ------MLPF
EDO39594     ---------- ---------- ---------- ---------- ---MTSLLPF
189014_Lot   ---------- ---------- ---------- ---------- ---MEKLSPF
167863_Cap   ---------- ---------- ---------- ---------- --MTSMLAPF
76435_Helr   ---------- ---------- ---------- ---------M NHLAPTSSDA
88197_Helr   MTSILSPPPS HALPPLSQVP TPQQQPQPAP QHQQQSPSLS QQSAPTSADA
TaSmad4      ---------- ---------- ---------- ---------- -MSASGSGDA
179368_Cap   ---------- ---------- ---------- ---------M STQAPTSADA
131078_Lot   ---------- ---------- ---------- ---------M ANQAPTSADA
Medea        -------MGG GSGACPPAHM YGAVAPQDII VRDMVQMPPP PSNAPTSADA
EDO31382     ---------- ---------- ---------- ---------- MANAPTSSDA
145516_Lot   ---------- ---------- ---------- ---------- -----MFRSK
147083_Cap   ---------- ---------- ---------- ---------- -----MFRPK
EDO39628     ---------- ---------- ---------- ---------- ----------
TaSmad6      ---------- ---------- ---------- ---------- ----------

             PPPPPHRPRP HQCTPSFGYS CNEEDSLAMR QTPLPPYSSI ACGMDCSSSN
             MPSVVKELLG WIK------- ADKED----- ---------- ----------
             TSPAVKRLLG WRQ------- GDEEE----- ---------- ----------
             TPPAVKRLLG WKQ------- GDEEE----- ---------- ----------
             TSPAVKKLLG WKQ------- GDEEE----- ---------- ----------
             TSPAVKRLLG WKQ------- GDEEE----- ---------- ----------
             ---------- ---------- ---------- ---------- ----------
             TSPAVKRLLG WKQ------- GDEEE----- ---------- ----------
             TSPSVKKLME LMK------- NDEEN----- ---------- ----------
             TPQVVKRLLA LKK------- GNEDN----- ---------- ----------
             TPPVVKRLLG WKR------- GGDED----- ---------- ----------
             TPPIVKRLLG LKK------- GEHDR----- ---------- ----------
             TPPIVKRLLG WKQ------- GDDKE----- ---------- ----------
             CINIVQSLMF YRQ------- GEDAE----- ---------- ----------
             CLSIVHSLMC HRQ------- GGESE----- ---------- ----------
             TLGIVHTLMC HRQ------- GGESE----- ---------- ----------
             CLSIVHSLMC HRQ------- GGESE----- ---------- ----------
             CLSIVHSLMC HRQ------- GGESE----- ---------- ----------
             CLSIVHSLMC HRQ------- GGESE----- ---------- ----------
             CLSIVHSLMC HRQ------- GGESE----- ---------- ----------
             RNALVKRLWK HRIT------ NNETD----- ---------- ----------
             RSSLVKRLWK HRVRPQHHEA GSEVE----- ---------- ----------
             ---------- ---------- ---------- ---------- ----------
             ---------- ---------- ---------- ---------- ----------

             SSSCGQSLSL SQGQGHNNNN SHPYRRLPNH MDVLPPPPSA CDRCCTAPGY
             ---------- ---------- ---------- ---------- ----------
             ---------- ---------- ---------- ---------- ----------
             ---------- ---------- ---------- ---------- ----------
             ---------- ---------- ---------- ---------- ----------
             ---------- ---------- ---------- ---------- ----------
             ---------- ---------- ---------- ---------- ----------
             ---------- ---------- ---------- ---------- ----------
             ---------- ---------- ---------- ---------- ----------
             ---------- ---------- ---------- ---------- ----------
             ---------- ---------- ---------- ---------- ----------
             ---------- ---------- ---------- ---------- ----------
             ---------- ---------- ---------- ---------- ----------
             ---------- ---------- ---------- ---------- ----------
             ---------- ---------- ---------- ---------- ----------
             ---------- ---------- ---------- ---------- ----------
             ---------- ---------- ---------- ---------- ----------
             ---------- ---------- ---------- ---------- ----------
             ---------- ---------- ---------- ---------- ----------
             ---------- ---------- ---------- ---------- ----------
             ---------- ---------- ---------- ---------- ----------
             ---------- ---------- ---------- ---------- ----------
             ---------- ---------- ---------- ---------- ----------
             ---------- ---------- ---------- ---------- ----------

             SCASSCDDML IDGSDLDQDR SPDQGQVQPV DRRMISATTF TTMFRKCCGG
             ---------- ---------- ---------- ---------- ----------
             ---------- ---------- ---------- ---------- ----------
             ---------- ---------- ---------- ---------- ----------
             ---------- ---------- ---------- ---------- ----------
             ---------- ---------- ---------- ---------- ----------
             ---------- ---------- ---------- ---------- ----------
             ---------- ---------- ---------- ---------- ----------
             ---------- ---------- ---------- ---------- ----------
             ---------- ---------- ---------- ---------- ----------
             ---------- ---------- ---------- ---------- ----------
             ---------- ---------- ---------- ---------- ----------
             ---------- ---------- ---------- ---------- ----------
             ---------- ---------- ---------- ---------- ----------
             ---------- ---------- ---------- ---------- ----------
             ---------- ---------- ---------- ---------- ----------
             ---------- ---------- ---------- ---------- ----------
             ---------- ---------- ---------- ---------- ----------
             ---------- ---------- ---------- ---------- ----------
             ---------- ---------- ---------- ---------- ----------
             ---------- ---------- ---------- ---------- ----------
             ---------- ---------- ---------- ---------- ----------
             ---------- ---------- ---------- ---------- ----------
             ---------- ---------- ---------- ---------- ----------

             ATESTSGSTL TIPVSTSRAT AHPPQTQAQN GKRFREDFEA LMKQLKRK--
             ---------- ---------- ---------- -KWSEKAIKS LVKKLKRN-G
             ---------- ---------- ---------- -KWAEKAIDS LVKKLKRKKG
             ---------- ---------- ---------- -KWAEKAIES LVKKLKKKKG
             ---------- ---------- ---------- -KWAEKAVDS LVKKLKKRKG
             ---------- ---------- ---------- -KWAEKAVDS LVKKLKKKKG
             ---------- ---------- ---------- ---------- ----------
             ---------- ---------- ---------- -KWAEKAVDS LVKKLKKTKG
             ---------- ---------- ---------- RVWDEKAIKS LVKKLKKG-S
             ---------- ---------- -------SVE GKWSEKAVKN LVKKIKKN-S
             ---------- ---------- ---------- DKWAEKAVKS LVKKLKKT-G
             ---------- ---------- ---------D DKWSEKAVKS LVKKLQKT-G
             ---------- ---------- ---------- DKWSEKAVKS LVKKLKKG-G
             ---------- ---------- ---------- AGFSKKAIES LVKKLKEKRE
             ---------- ---------- ---------- -SFSKRAIES LVKKLKEKRD
             ---------- ---------- ---------- -NFAKRAVES LVKKLKDKRD
             ---------- ---------- ---------- -SFSKRAIES LVKKLKEKRD
             ---------- ---------- ---------- -SFGKRAIES LVKKLKEKRD
             ---------- ---------- ---------- -GFAKRAIES LVKKLKEKRD
             ---------- ---------- ---------- -AFAKRAIES LVKKLKEKKD
             ---------- ---------- ---STTETVE DLEIKSVAQS MLKRLDEK--
             ---------- ---------- -------SAE ELELKSAGQS LLKRLKEA--
             ---------- ---------- ---------- ----KTTTHS ILRRLRDT--
             ---------- ---------- ---------- ---------- ----------

             QRNELLLAVK SRLDPPTKTQ RDVVEPTTTT APTYLQCILI PCKTQTVWEP
             GLNELLNAIS TQS-SATK-- -------CIR IRRSLDGRLQ VCQKKGL--P
             ALEELEKALS CPG-QPTN-- -------CVT IPRSLDGRLQ VSHRKGL--P
             ALEDLEKALS NPN-QQSK-- -------CVT IARSLDGRLQ VSHRKGL--P
             AIEELERALS CPG-QPSK-- -------CVT IPRSLDGRLQ VSHRKGL--P
             ALEDLEKALS NPG-VPSK-- -------CVT LPRSLDGRLQ VSHRKGL--P
             ---------- ----MPYN-- ---------- ---------- VSYPHGF--P
             ALENLEKALS QPG-QLSK-- -------CVT IPRSLDGRLQ VSHRKGL--P
             GLDELVKAIT SED-CDTK-- -------CVT IPRSLDGRLQ VSQKKGL--P
             QLEELERAIS TQN-CQTR-- -------CVT VPRSKPAPAG EHLRKGL--P
             GLEELEKAIT NPG-VATK-- -------CVT IPRSLDGRLQ VSHRKGL--P
             GLDELTKALS TQD-INTS-- -------CIT IPRSLDGRLQ VSHRKGL--P
             GLEELEKSIS TQD-PNTK-- -------CIT IPRSLDGRLQ VSHRKGL--P
             ELDNLIAAIT SNGSQPTK-- -------CVT IPRTLDGRLQ VASRKGF--P
             ELDSLITAVT TSGAHPTK-- -------CVT IPRTLDGRLQ VAGRKGF--P
             ELDALITAVT SNGIQQSK-- -------CVT IARTLDGRLQ VAGKKGF--P
             ELDSLITAIT TNGAHPSK-- -------CVT IQRTLDGRLQ VAGRKGF--P
             ELDSLITAIT TNGALPSK-- -------CVT IQRTLDGRLQ VAGRKGF--P
             ELDSLITAIT TNGAHPSK-- -------CVT IQRTLDGRLQ VAGRKGF--P
             ELDSLITAIT SAGTHPSK-- -------CVT IQRTLDGRLQ VAGRKGF--P
             QLQLLVDSVE SKGGETTD-- -------CVL LPV---GDLK LGRRMVA--P
             DLEALLAAVE TRGAESTP-- -------CVW LSRAV---LQ LGKRKAM--P
             ELGLLLKALE SRGGDVSS-- -------CVY FPYGEKVCKR VVHE-----P
             ---------- ----MDVK-- ---------- ---------- ---------F

             HVTASRLFFW REL-WNAKEL KRLPTC--PA ARDCIY---- ---------M
             HVIYCRLWRW PDL-QSCYEL RAIETCEYAF TLKKDE---- ---------V
             HVIYCRVWRW PDL-QSHHEL KPLPMCEYAF HYKLKD---- ---------V
             HVIYCRVWRW PDL-QSHHEL KPLECCEYAF GLKQKE---- ---------V
             HVIYCRVWRW PDL-QSHHEL KPLELCQYPF SAKQKE---- ---------V
             HVIYCRVWRW PDL-QSHHEL KALDCCEFPY SSKQKE---- ---------V
             Q--------- ----QSPNSS GP----GSPF GMPADT---- ----------
             HVIYCRVWRW PDL-QSHHEL KPLECCEYPF SAKQKD---- ---------V
             HMIYCCLWRW PDL-KNHHEL QAIENCEYAF HLKKEE---- ---------V
             HVIYCRLWRW PDL-QSQNEL KPLDHCEYAF HLRKEE---- ---------I
             HVIYCRLWRW PDL-QSHHEL RPIEACEFAF SLKKEE---- ---------V
             HVIYCRLWRW PDL-QSHQEL RAVDKCDYAF HLKRDE---- ---------V
             HVIYCKLWRW PDL-QSHHEL RALDNCEWAF NLKRDE---- ---------V
             HVIYSRIWRW PDV-H-KNEL KHLKFCQFAF DLKQDG---- ---------I
             HVVYSRIWRW PDL-H-KNEL KHIKYCQYAF DLKQDS---- ---------V
             HVIYSRIWRW PDL--HKNEL KHIKLCKFAF DLKLDH---- ---------V
             HVIYARIWRW PDL-H-KNEL KHAKYCQFAF DLKQDC---- ---------V
             HVIYARIWRW PDL-H-KNEL KHVKFCQYAF DLKQDS---- ---------V
             HVIYARIWRW PDL--HKNEL KHVKYCAFAF DLKCDS---- ---------V
             HVIYARIWRW PDL--HKNEL RHVKYCQFAF DLKCDS---- ---------V
             HILCCQIWRW PGI-SENVEL KRLLCCSSIN DQTH------ ---------I
             HTLSCQLWRW SDL-DTNCEV MRHLPCK-SG EVDANS---- ---------V
             HVVLYRTFRE PNV-QSSNEL KPLAICSRRD STGKR----- ---------V
             HVLLSCLFRW PDMIGEDYEL KRLATCTTCI ENDLDEITGI TPAPSDLHLV

             CCNPLHWFRI LHQ------- ---------- --------PE TESP------
             CVNPYHYQRV ETP------- ---------- ------ALRP VLVPK-----
             CVNPYHYQRV ETP------- ---------- ------VLPP VMVPRDP---
             CINPYHYHRV ESP------- ---------- ------VLPP VLVPRQS---
             CINPYHYKRV ESP------- ---------- ------VLPP VLVPRHSE--
             CINPYHYQRV ESP------- ---------- ------VLPP VLVPRYS---
             ---------- ---------- ---------- ---------- ----------
             CINPYHYKRV ESP------- ---------- ------VLPP VLVPRYS---
             CVNPYHYVRV EPP------- ---------- ------VLPP VLVP------
             CINPYHYKKI ELS------- ---------- ------ILVP KSLPTPP---
             CVNPFHYQRV ETP------- ---------- ------VLPP VLVPRQQS--
             CVNPYHYIRV VPP------- ---------- ------GRSV VLVPRHT---
             CINPYHYSRV ETPDVSSSSS SSSSSSSSSS SSEVAALLPP VLVPRATG--
             CVNPYHYERV PPT------- ---------- ------GLES SYMVDQAA--
             CINPYHYERV VCPGIDLSGL SIDPNCKFQ- ------NLPP SSSVGAGT--
             CVNPYHYERV ISPGYNVTDI SIGAS----- ------QIPL TVDPTAIT--
             CVNPYHYERV VSPGIDLSGL TLQH------ ------TAPP SRLVKD----
             CVNPYHYERV VSPGIDLSGL TLQH------ ------AGPP GRLIKDEY--
             CVNPYHYERV VSPGIDLSGL SL-------- ------QSGP SRLVKDEYSA
             CVNPFHYERV VSP------- ---------- ---------- ----------
             CCNPYHWNVQ MSA------- ---------- ---------- ----------
             CCNPFHWSRV LPP------- ---------- ------GTPP ----------
             CINPHHYSEI IQ-------- ---------- ---------- ----------
             CINPHHYGRI ---------- ---------- ---------- ----------

             ---------- ---------- ---------- ---------- ------TPPY
             ---------- ---------- ---------- ---------- ------VTPA
             ---------- ---------- ---------- ---EMCRPPN ------IPNL
             ---------- ---------- ---------- ---EYPRPPP PL----PPPF
             ---------- ---------- ---------- ---FAPGHS- ------MLQF
             ---------- ---------- ---------- ---EYPSG-- ------MTSF
             ---------- ---------- ---------- ---------- ----------
             ---------- ---------- ---------- ---EFPAHHG GPNHMPLLPF
             ---------- ---------- ---------- ---------- ------KIPL
             ---------- ---------- ---------- ---DSIVDYP LDNHTHQIPN
             ---------- ---------- ---------- ---DVPH--- ------ELPI
             ---------- ---------- ---------- ---EIPD--- ------KIPQ
             ---------- ---------- ---------- ---DIPTE-- ------FPPL
             ---------- ---------- ---------- ---NRISSSS TSSSSMVNSR
             ---------- ---------- ---------- ---QHSNNQS DEKSVESTAY
             ---------- ---------- ---------- ---NSMHASR QQPNEAAIRM
             ---------- ---------- ---------- ---EFVQSVQ VEGNSPGDPF
             ---------- ---------- ---------- ---GGEIQMD RIGGASGETS
             GPLVGSMDID GNDIGTIQHH PTQMVGPGGY GYPQGPSEYA VPHGMPGMPG
             ---------- ---------- ---------- ---------- -----DIAGL
             ---------- ---------- ---------- ---------- ------HCRL
             ---------- ---------- ---------- ---------- ------RASR
             ---------- ---------- ---------- ---------- ----------
             ---------- ---------- ---------- ---------- ----------

             QR-----SKM LRLK-DADFE ---------- ---------- ----------
             AM-----QD- ---------- ---------- ---------- ----------
             AT-----SKE TSMPYNVTYD ---------- ---------- ----------
             RA-----TDD PPMPYNASFP ---------- ---------- ----------
             NH-----VAE PSMPHNVSYS NSGFNSHSLS TSNT------ ----------
             SQ-----INE PVLPFNVSYP ---------- ---------- ----------
             ---------- PPPPYQAQNP ---------- ---------- ----------
             QQ-----VPE PSMPHNVTYP -----FQQPQ ATPP------ ----------
             DS-----IKS PN--FNDDYP ---------- ---------- ----------
             NTDYNAAIIR SASLSPPQYM ELGGAGPVSV SSSA------ ----------
             -------LPE YTRPENVPFP ---------- ---------- ----------
             LD-----DYS TTIPENIDCK ---------- ---------- ----------
             E------DYS NTVPANTDFP ---------- ---------- ----------
             HHDDVKVTKD PEDSKVDLFD ---------- ---------- ----------
             NI-----QTA TSLDSCCQGR CDSWNDNNIN NNNN------ ----------
             HN-----NQP SPMAMMVNSP DPRMIMNGGI SAPT------ ----------
             RSPMSCGSSS HQRTHNASFP ---------- -LLL------ ----------
             QT-----IQH PPQEPGYNPM -----LRVIP AAPA------ ----------
             PMNPGPVMAP PPPPQQAQNP QGNGVHHTQA NSPTDPASAL AMQQQQQQQQ
             SL-----SRN SEGGYGSTSS ---------- ---------- ----------
             DT-----ERV KINTGNVFSY ---------- ---------- ----------
             QL-----FPH SAFPPLITQH ---------- ---------- ----------
             -------IRK CKCLLKVNNS ---------- ---------- ----------
             NL-----QES VPSPYVIYQL ---------- ---------- ----------

             ---------- ---EDSQNDA KSAALSTWSA E--STSISN- IYKPALY---
             ---------- ---------- ---------- ---NTNPPP- SY--------
             ---------- ------PDLF ATYENQRYNG Q--GNQGSP- ----------
             ---------- ------FTNR QNTSEQSPSF D--MADSGA- GYMSEDG---
             ---------- --SVGSPSSV NSNPNSPYDS L--AGTPPP- AYS-------
             ---------- --HGFHQSSS GSGPSSPFGL P--ADSPPP- PYRVHSSVSP
             ---------- ---NSPGSSI GGGEGHSSPG QQHPHNPSQ- ----------
             ---------- --QQQPNSPQ SSGPGSPYGL P--ADTPPP- AYQ-------
             ---------- ---SRINNLN PKSVDANFHL P---ETPPP- GYLSEDS---
             ---------- ---SSTPATA AGGGGGPSSS SSSSSSAAS- AYQQQQQQLS
             ---------- ---------T QEPTNSQYHI Q--PGTPTD- ----------
             ---------- ---------- -VGINENFSI P---DSPPP- GYMSEEG---
             ---------- ---------- AGLGEQPFSI P--AETPPP- GYMS------
             ---------- ---LTKNNNT ANNKSQKASA TTTADATTT- SLSAAN----
             ---------- --KNNTSNIC SNNNNDSNNN N--NNESTQ- VVASSSSSSS
             ---------- ---ASTSCVD NSGGTRMMGL D--PESVGC- LFKISTFDLL
             ---------- --SFQPQQQA STVQHSPMPM A--GGQHPP- SFPNQSNGMM
             ---------- --TISANSTS GHPHTSAVLT P--GTMSHP- ISPQPLSPAS
             QQQQQQQQQQ QQSGGVPNGS VNAGGGAAAG GQYYGQPPPV SQMQGAGGGG
             ---------- ---QSEPDFR QAVVPTAHHF PGGQTIPPPV G---------
             ---------- -------CLI NMNGKSTETG L-----TPT- ----------
             ---------- ---LTSPATK HNALYAPEYS P--------- ----------
             ---------- ---------- ---------- ---YNKFGC- LY--------
             ---------- ---NDLPCDS TEADSSNPSI S--FDSAGK- SFDD------

             ---------- ---------- ---------- ---------- ----------
             ---------- ---------- ---------- ---------- ----------
             ---------- ---------- ---------- ---------- ----------
             ---------- ---------- -G-------- ---------- ----------
             ---------- ---------- ---------- ---------- ----------
             HLGAGGDSMA PQH------- ---------- ---------- ----------
             ---------- ---------- ---------- ---------- ----------
             ---------- ---------- ---------- ---------- ----------
             ---------- ---------- DS-------- ---------- ----------
             FGQNMDSQSS VLSVGSSIPN TG-------- ---------- ----------
             ---------- ---------- ---------- ---------- ----------
             ---------- ---------- ---------- ---------- ----------
             ---------- ---------- ---------- ---------- ----------
             ---------- ---------- ---------- ---------- ----------
             SSSSSTTTTS YLDHNSNIQH HQ-------- ---------- ----------
             KIKTTIFVEP GDQFMYDNGK W--------- ---------- ----------
             TPTTPMTPGA MMQANRLMSG GQ-------- ---------- ----------
             QSGHELNRSS SELYSGNSLT HA-------- ---------- ----------
             TSVAPSVHAQ QNGYVSQPGS AGSAPVGGGG VFGTAQPTPQ QPQQPPTGVQ
             ---------- ---------- ---------- ---------- ----------
             ---------- ---------- ---------- ---------- ----------
             ---------- ---------- ---------- ---------- ----------
             ---------- ---------- ---------- ---------- ----------
             ---------- ---------- ---------- ---------- ----------

             ---------- ---------- ---------- ---------- -----ESVTT
             ---------- ---------- ---------- ---PASQDSS SSYM-DHSFI
             ---------- ---------- ---------- ---PQENCST PNTANGTPPG
             ---------- ---------- ---------- --SPRPEPNA MDVDPVNSPP
             ---------- ---------- ---------- ---PSEDGNS N----NPNDG
             ---------- ---------- ---------- ---SAMESSI SGQVPSNNMP
             ---------- ---------- ---------- ---PPSNHGN P----DSSAM
             ---------- ---------- ---------- ---PPEDNNQ N----NININ
             ---------- ---------- ---------- --RAAVGCSS DGGDGVNSDN
             ---------- ---------- ---------- --TPPPGYMS EDGD-PIDPN
             ---------- ---------- ---------- ----YISDDA CSDMSGEHSQ
             ---------- ---------- ---------- ---DTSDTQG MGEF-ILSPL
             ---------- ---------- ---------- ---EDGDISD SQAMGCVSED
             ---------- ---------- ---------- ---SPSGSLQ QLQHSFHNSS
             ---------- ---------- ---------- --QRQQKHQQ HQKQHQQQPA
             ---------- ---------- ---------- ---PTSGYNN SIPVNPPPRT
             ---------- ---------- ---------- --QVAGHLQN A----SAQSP
             ---------- ---------- ---------- --GPPHTIPH ATGHNMPQPS
             ANTGSAGAQA GAGGGAAGTW TGPNTLTYTQ SMQPPDPRSL PGGFWNSSLS
             ---------- ---------- ---------- ---PPPDMYS MHGAGVEPGI
             ---------- ---------- ---------- ---AHRQYYS EVEDLSEDIP
             ---------- ---------- ---------- ---------- -------MSL
             ---------- ---------- ---------- ---------- --GHVLAHAK
             ---------- ---------- ---------- ---------- -----HSSYS

             DGKDHNINSQ V--------- ---------- ---------- WCQIAYWEMA
             GNIQRLYRII PFTFWLMN-D AQLVTYTE-- -------PEN WCSIAYYELN
             HTMTAPQTSP PGQMYQQ--E LQPVTYQE-- -------PNC WCTVAYYELN
             SISQSAEAMS ---------H VTAVNYQE-- -------PLS WCSIAYYELN
             GQLLDAQMG- ---------D VAQVSYSE-- -------PAF WASIAYYELN
             GRYPASSSIP KHSSKYHGND VQAVNYQE-- -------PDN WCSIAYYELN
             ETTSSPTTLQ GTSSHGHPID LQPVTYTE-- -------PQF WCSIVYYELN
             QIMLENYFIS ---------D VQPVTYQE-- -------PQY WCSIVYYELN
             GDGQDSMDVD STPQY----E LQQVNYTE-- -------PNY WCSISYYEQQ
             DNMNMSRLTP PA-------D AAPVMYHE-- -------PAF WCSISYYELN
             QNMQIDQQLS PAPDSNNLID AQPIQYTE-- -------PTY WCSISYYEMN
             NAILINLDLD PVNSSDN--D LQPVTYKE-- -------PDF WCSIAYYELN
             GDASESQNGD ERRLSIA--D AQPVTYTE-- -------PSF WCSISYYELN
             PTTSASYNFI AAEQQQQQIN IHSFIHSPIH SFIHPV-PEF WCSITYFELD
             LAHQHSYWSS HVSSML---Q APLSSLPP-- -------PEY WSTITYFELD
             QAASSPSAAS ---------M PRPISSQPP- -------PDN WCTIAYYELD
             MSQGAPHPMS PTQPLSPQGP PPPATQPSIS SMVLSAAPEF WCTITYFELD
             PSQLDNYTNQ IATPS----S STLSHYPT-- -------PEF WCTITYFELD
             GDLGSPQQTP PQQQQQQQ-Q PRLLSRQPP- -------PEY WCSIAYFELD
             GHVSQA---- ---------- ---------- -------PEN WCSIAYFELD
             SRCGGPH--- ---------- ---------- ---------- WCSIAYWELR
             HHSMVSYD-- ---------- -QPRDDHS-- -------RVC WCHVAYWEHR
             SYCSDCFFLP L--------E LFESTSEW-- -------PSA WCVVAYWELN
             SICKASFDSS ---------- ---------- ---------- WCAIAYWEFR

             HRVGEFFHAK TNAVNIYTDG IVA---SEVD SMCLRDLTP- ------AGNQ
             TRIGEYWN-- AFQPTLIIDG FTDP--SNSE RFCLGLL--- ------SNVN
             NRVGEPFH-- ASQASLIIDG FTDP-STNAD RFCLGLL--- ------SNVN
             NRVGELFH-- AKSTSLIVDG FTDPNTTNSE RFCLGLL--- ------SNVN
             CRVGEVFH-- CNNNSVIVDG FTNP-SNNSD RCCLGQL--- ------SNVN
             NRVGDIFY-- ASAPSIIVDG YTDP-SNNAS RFCLGLL--- ------SNVN
             NRVGEAFQ-- AQTPSIVVDG YTDP-SNNSD RFCLGLL--- ------SNVN
             NRVGEAFH-- ASRSSIVVDG FTDP-SNNAD RFCLGLL--- ------SNVN
             NRIGEPYH-- ASQPSLSVDG FTDP--SSSD RFCLGLL--- ------SNIN
             TRVGETFH-- ASQPSITVDG FTDP--SNSE RFCLGLL--- ------SNVN
             TRVGETFH-- ASQPSLTVDG FTDP--SSSD RFCLGLL--- ------SNIN
             TRVGETFH-- ASQPSLTVDG FTDP--SNSE RFCLGLL--- ------SNVN
             TRVGETFH-- ASQPSLAVDG FCDP--SNSE RFCLGLL--- ------SNVN
             QKVGEIFKVP SSNHTISVDG YTDP--SSLD RFCLGKL--- ------TNVH
             QQVGETFKVP SIYPSVIVDG YTDP--SSCN RFCLGKL--- ------SNVH
             LQVGESFKVP SQFHTVSVDG FVDP--SGGN RFCLGQL--- ------SNVH
             QQVGETFKVP SSCPSMTVDG YTDP--SSMD RFCLGQL--- ------SNVH
             QQVGETFKVP YSCSTVTVDG YTDP--SSID RFCLGQL--- ------SNVH
             TQVGETFKVP SAKPNVIIDG YVDP--SGGN RFCLGAL--- ------SNVH
             QQVGEIFKVT SNCPSVTVDG YVDP--SGGN RFCLGQL--- ------SNVH
             QRVGRLFT-- VFNPSISV-- FQNL--PHGD GMSLEIL--- ------QNKP
             SRVGRLFA-- VYDASVHI-- FQHL--PQGD GMCLDLL--- ------QAPS
             ECIGPFYH-- GHQDVINI-- YETL--PKPK GFCLAGLD-- ------RNQN
             ERVGRIFD-- VKSSTVNI-- FQQL--PEGE GFWLGALNRD GVSGNISNTD

             IHSVVPKAR- HTVGLGVTLS LEN-GDVWIY NRGNTTIFVD S---PTLSEN
             RDPTVEMTR- REIGKGVRLC YVH-GEVFAE CCSKHAVFVQ S---PNSNRR
             RNSTIENTR- RHIGKGVHLY YVG-GEVYAE CLSESSIFVQ S---RNCNYH
             RNSTIENTR- RHIGKGVHLY YVG-GEVYAE CLSDSAIFVQ S---RNCNHS
             RNSTIENTR- RHIGKGVHLY YVT-GEVYAE CLSDSAIFVQ S---RNCNYH
             RNSTIENTR- RHIGKGLHLY YVG-GEVFAE CLSESSVFVQ S---RNCNCH
             RNSTIENTR- RHIGKGVHLY YVG-GEVFAE CLSDSSIFVQ S---RNCNYH
             RNSTIENTR- RHISKGVHLY YVG-GEVFAE CLSDSSIFVQ S---RNCNYH
             RSHQIEMAR- RHIGKGVRLY YIG-GEVFAE CLSDSAVFVQ S---PNCNQR
             RNEVVEQTR- RHIGKGVRLY YIG-GEVFAE CLSDSSIFVQ S---PNCNQR
             RNPPIEMTR- KHIGKGVRLY YIG-GEVFAE CLSDSSIFVQ S---PNCNQR
             RTQQVEMTR- RYIGKGVRLY YIG-GEVFAE CLSENAVFVQ S---PNCNQR
             RSQQVEMTR- RHIGRGVRLY YIG-GEVFAE CLSDSAVFVQ S---PNCNQR
             RTESIEKAR- LYIGKGVQLV LEGEGDVWVR CLSEHSIFVQ S---FYLDRE
             RTEASERARW LYIGKGIQLI LQGEGDVWIR CLGNHSVFAN S---FYLDQV
             RTKESERAR- LHIGKGVRLE CHGEGDVWLS CLSEHSVFVQ S---YYLDRE
             RTEASERAR- LHVGQGTRLD LKGEGDVWIR CLSDHSVFVQ S---YYLDRE
             RTEASERAR- LHIGKGVQLD YRGEGDVWIR CVSDHSVFVQ S---YYLDRE
             RTEQSERAR- LHIGKGVQLD LRGEGDVWLR CLSDNSVFVQ S---YYLDRE
             RTEASERAR- LHIGKGVQLD VRGEGDVWVR CLSEHSVFVQ S---YYLDRE
             NLESVKRTR- EKIGFGIILS KEA-DGVWVY NRSSYPIFVN S---PTLDDP
             SEDSVRRTR- DKIGVGLVLD MQD-GAVWAH NRSDFPIFVN S---PTLDIP
             VSDGTKRAR- NHVGFGLQLS REE-DGIWIY NRSEYAVFAN GTTFPYVTTT
             SNQCDSRVF- HRIGYGLQLS RED-DSVWIY NRSEHPLYVN S---PLYNKN

             LDR-----VC KVMPGYCLKA FETNRAELLS MRDHGHHPMG ----------
             YGWHP-AAVC KIPPGSSLRI FNSQEFANLL SQSVTQGYEA ----------
             HNFHP-TTVC KIPSSCSLKI FDNQDFAALL SESVSKGFEA ----------
             HGFHP-TTVC KIPSGCTLKI FNNQEFAQLL SQSVNYGFEA ----------
             HGFHP-STVC KIPPGCSLKI FNNQEFAQLL SQSVNNGFEA ----------
             HGFHP-TTVC KIPPGCSLKI FNNQEFAQML SQSVGLGYEA ----------
             HNFHP-TTVC KIPPGCSLKI FNNQEFAQLL SQSVNHGFEA ----------
             HGFHP-TTVC KIPPGCSLKI FNNQEFATLL SQSVNHGFEA ----------
             YGWHP-ATVC KIPPGCNLKI FNNQEFATLL AQSVSQGFES ----------
             YGWHP-ATVC KIPPGCNLKI FNNQEFAALL SQSVSQGFEA ----------
             YNWHP-ATVC KIPPGCNLKI FNNQEFAQLL SQSVNQGFEA ----------
             YGWHP-ATVC KIPPGCNLKI FNNQEFAALL AQSVNQGFES ----------
             YGWHP-ATVC KIPPGCNLKI FNNQEFAALL AQSVNQGFES ----------
             AGRAPGDAVH KIYPAAFIKV FDLSQCQSQM QQLVVQAQTA AVAQAAVVAG
             HGRAPGDAVH KIYHDAHIKV FDLKQCHMQI QQQTASSLAA IAAQAAAVAG
             AGRGPFDYVH KVYPKAYIKV FDLQLCYQQM QQEASKAQAA AAAQAAAVIG
             AGRAPGDAVH KIYPSAYIKV FDLRQCHRQM QQQAAAAQAA AAAQAAAVSG
             AGRAPGDAVH KIYPSAYIKV FDIRQCHRQM QQQAATAQAA AAAQAAAVAG
             AGRTPGDAVH KIYPAACIKV FDLRQCHQQM HSLATNAQAA AAAQAAAVAG
             AGRCPGDAVH KIYPSAYIKV FDLRALLPQM GQTSVG---- ----------
             ESRT--LIVR KVLPGYSIKI YDFELAKELE LSRDPALLDG ----------
             GS--PALIVK KVPPGHTIKI HDRRVSKVIE RHRDAAFLEG ----------
             PSASQNITVT KVPPGFSLKI YDYNH----- SPATCRTFEG ----------
             IQSTHNTEVK KVQPGYSLKV FNYARVDMPQ QIRPYVGPR- ----------

             ---------- ---------- ---------- -------PVD Y---FSIKIS
             ---------- ---------- ---------- -------VYH LSHMCIIRMS
             ---------- ---------- ---------- -------VYQ LTKMCTIRIS
             ---------- ---------- ---------- -------VYE LTKMCSIRIS
             ---------- ---------- ---------- -------VYE LTKMCTIRMS
             ---------- ---------- ---------- -------VFE LTKMCTIRLS
             ---------- ---------- ---------- -------VYE LTKMCTIRMS
             ---------- ---------- ---------- -------VYE LTKMCTIRMS
             ---------- ---------- ---------- -------VYQ LTRMCTIRIS
             ---------- ---------- ---------- -------VYQ LTRMCTIRMS
             ---------- ---------- ---------- -------VYA LTRMCTIRMS
             ---------- ---------- ---------- -------VYQ LTRMCTIRMS
             ---------- ---------- ---------- -------VYQ LTRMCTIRMS
             NFQSPNSVGS LAPAIIAHAH KHTHARITGL SPAASIGADD LRRLCVLRLS
             NVQGMHGVGG IAPAI----- --------SL SAAAGICVDD LRKLCSFQLS
             T---GGSVGG IAPAI----- --------NM GSALGIGVDD LRRLCILRFS
             NVPGPASVGG IAPAI----- --------GL SMAAAVGVDD LRRLCILRLS
             NIPGPASVGG IAPAV----- --------GL SAAAGIGVDD LRRLCILRLS
             VANQQMGGGG RS-------- ---------M TAAAGIGVDD LRRLCILRLS
             ---------- ---------- ---------- -------VDD LRRLCILRLS
             ---------- ---------- ---------- -------PFD ---PCSIRIS
             ---------- ---------- ---------- -------PFD ---PYAVRIS
             ---------- ---------- ---------- -------PQS WKVPESVRIS
             ---------- ---------- ---------- ---------- --YPYSIRIS

             FGKGWG---- RDYKRQDIMG CPCWLEVHFS HLR------- ----------
             FVKGWG---- AQYKRQTVTS TPCWIEIRLN GPLHWLDKVL SQM-----DS
             FVKGWG---- AEYHRQDVTS TPCWIEIHLH GPLQWLDRVL IQM-----GS
             FVKGWG---- AEYHRQDVTS TPCWIEVHLH GPLQWLDKVL SQM-----GS
             FVKGWG---- AEYHRQDVTS TPCWIEIHLH GPLQWLDKVL TQM-----GS
             FVKGWG---- AEYHRQDVTS TPCWIEIHLN GPLQWLDKVL TQM-----GS
             FVKGWG---- AEYHRQDVTS TPCWIEVHLH GPLQWLDKVL SQM-----GS
             FVKGWG---- AEYHRQDVTS TPCWIELHLN GPLQWLDKVL TQM-----GS
             FVKGWG---- AEYRRQAVTS TPCWIEIHLN GPLQWLDKVL VQM-----GS
             FVKGWG---- AEYRRQTVTS TPCWIELHLN GPLQWLDRVL TQM-----GS
             FVKGWG---- AEYRRQTVTS TPCWIELHLN GPLQWLDKVL TQM-----GS
             FVKGWG---- AEYRRQTVTS TPSWIEIHLN GPLQWLDRVL TQM-----GS
             FVKGWG---- ADYRRQTVTS TPCWIEIHLN GPLQWLDKVL IQM-----GS
             FVKGWG---- LDYPRPTIKD TPCWIEVQLN RPLQFLDEFL QAMPMSNGVA
             FVKGWG---- LDYPRRTIKE TPCWIEIQLH RPLQLLDELL QSMPLLGHSD
             FVKGWG---- PDYPRKDIKQ TPCWVEIHLH RALQLLDQVL QSIP----ST
             FVKGWG---- PDYPRHTIKE TPCWIEIQLH RPLQLLDEVL QAMPL---NE
             FVKGWG---- PDYPRKSIKE TPCWIEVQLH RPLQLLDEVL QAMPI---ND
             FVKGWG---- PDYPRQSIKE TPCWIEVHLH RALQLLDEVL HAMPI---DG
             FVKGWG---- PDYPRKSIKE TPCWIEIHLH RALQLLDEIL ITMPI---NE
             FAKGWG---- PFYSRQFVTS CPCWLEILLN IKR------- ----------
             FAKGWG---- PHYSRQFITS CPCWVEILLT GNR------- ----------
             FAKGWGNTSS ASYRRPVVTS CPCWLEIHFT VSR------- ----------
             FVKGWG---- RNYTRQFITS CPCWLEILLN VSH------- ----------

             ---------- --------
             PDRPISSQS- --------
             PRDPAGSVS- --------
             PRNPISSVS- --------
             PHNAISSVS- --------
             PHNPISSVS- --------
             PLNAISSVS- --------
             PHNPISSVS- --------
             PRLPCSSMS- --------
             PRLPCSSMS- --------
             PSAPCSSVS- --------
             PGLPCSSMS- --------
             PRMPCSSMS- --------
             STVTSGAAAA NGGRNYMC
             PRNRARLGRG FMLP----
             NRMPPD---- --------
             PRVRGANIML P-------
             PRPRQGFFLG --------
             PRAAA----- --------
             PRPHDA---- --------
             ---------- --------
             ---------- --------
             ---------- --------
             ---------- --------
