# Supplementary material for: Emergence, development and diversification of the TGF-β signalling pathway within the animal kingdom
Source: BMC Evol Biol. 2009 Feb 3;9:28. doi: 10.1186/1471-2148-9-28 (PMC2657120; doi:10.1186/1471-2148-9-28)
Supplement: Additional file 5 — Sequences. All sequences and alignments are provided in the supplementary archive. [file 1471-2148-9-28-S5.zip › sequences/figureS3/TreePuzzle_topology_confirms/lopho_smads_aa_muscled.fasta.phylip.dist]

  24
Dad         0.00000  1.90082  1.86377  1.85290  1.94328  1.93425  1.88030
            1.91056  2.05507  1.94389  1.91064  2.09481  1.94200  1.96903
            2.09692  2.01145  2.01922  2.03686  2.22059  1.99003  1.80000
            1.79790  1.85827  1.61582
TaSmad1     1.90082  0.00000  0.63854  0.57314  0.60231  0.58541  0.67907
            0.56433  0.52717  0.60253  0.48395  0.50078  0.48059  1.18248
            1.21713  1.22097  1.16587  1.16346  1.09466  1.02854  1.88301
            1.65672  1.82901  1.53870
TaSmad2     1.86377  0.63854  0.00000  0.39546  0.39183  0.43928  0.51139
            0.36888  0.59873  0.67621  0.52062  0.62097  0.57564  1.21296
            1.23599  1.17687  1.17032  1.25434  1.18065  1.07152  1.85148
            1.63997  1.61088  1.75100
EDO47037    1.85290  0.57314  0.39546  0.00000  0.35871  0.36498  0.45985
            0.34374  0.57920  0.66377  0.47077  0.57371  0.51498  1.22719
            1.25282  1.21454  1.20134  1.29089  1.19788  1.07439  1.90118
            1.70200  1.70914  1.58232
Mad         1.94328  0.60231  0.39183  0.35871  0.00000  0.32838  0.47371
            0.27201  0.60321  0.68159  0.47651  0.60767  0.53923  1.24270
            1.30246  1.26971  1.24927  1.24857  1.23842  1.09450  1.81275
            1.69625  1.67367  1.79669
186716_Hel  1.93425  0.58541  0.43928  0.36498  0.32838  0.00000  0.50042
            0.25729  0.61130  0.74186  0.51957  0.60474  0.55986  1.24881
            1.36138  1.28196  1.26392  1.34817  1.25558  1.10220  1.83474
            1.68526  1.63930  1.67836
173019_Cap  1.88030  0.67907  0.51139  0.45985  0.47371  0.50042  0.00000
            0.39160  0.70711  0.60677  0.59286  0.63861  0.64332  1.33539
            1.43975  1.33093  1.36844  1.35065  1.15871  1.31432  2.12303
            2.03598  1.83548  1.95544
104873_Lot  1.91056  0.56433  0.36888  0.34374  0.27201  0.25729  0.39160
            0.00000  0.55028  0.62370  0.40708  0.54261  0.48099  1.21733
            1.33200  1.28644  1.18405  1.22729  1.21050  1.13859  1.92287
            1.65274  1.61602  1.76795
185435_Hel  2.05507  0.52717  0.59873  0.57920  0.60321  0.61130  0.70711
            0.55028  0.00000  0.58375  0.44702  0.44426  0.40124  1.26061
            1.37053  1.26758  1.23579  1.28928  1.24366  1.09435  1.94726
            1.76307  1.69692  1.69161
dSMAD2      1.94389  0.60253  0.67621  0.66377  0.68159  0.74186  0.60677
            0.62370  0.58375  0.00000  0.49455  0.52949  0.49791  1.29984
            1.42914  1.49321  1.39775  1.38062  1.38734  1.23849  1.85701
            1.71798  1.66787  1.65726
EDO39594    1.91064  0.48395  0.52062  0.47077  0.47651  0.51957  0.59286
            0.40708  0.44702  0.49455  0.00000  0.42269  0.39333  1.21765
            1.28422  1.23211  1.13667  1.23661  1.20209  1.09864  1.92870
            1.60501  1.74607  1.74414
189014_Lot  2.09481  0.50078  0.62097  0.57371  0.60767  0.60474  0.63861
            0.54261  0.44426  0.52949  0.42269  0.00000  0.31548  1.27129
            1.33573  1.28701  1.22898  1.31597  1.25489  1.10960  1.98582
            1.66139  1.71998  1.64714
167863_Cap  1.94200  0.48059  0.57564  0.51498  0.53923  0.55986  0.64332
            0.48099  0.40124  0.49791  0.39333  0.31548  0.00000  1.27081
            1.35859  1.24223  1.16173  1.31474  1.21674  1.06134  1.85134
            1.65100  1.78213  1.65958
76435_Helr  1.96903  1.18248  1.21296  1.22719  1.24270  1.24881  1.33539
            1.21733  1.26061  1.29984  1.21765  1.27129  1.27081  0.00000
            0.68870  0.77023  0.63710  0.61760  0.71480  0.62344  1.73329
            1.74687  1.89022  1.69312
88197_Helr  2.09692  1.21713  1.23599  1.25282  1.30246  1.36138  1.43975
            1.33200  1.37053  1.42914  1.28422  1.33573  1.35859  0.68870
            0.00000  0.82753  0.58482  0.59925  0.78148  0.55079  1.81693
            1.74464  1.95845  1.77761
TaSmad4     2.01145  1.22097  1.17687  1.21454  1.26971  1.28196  1.33093
            1.28644  1.26758  1.49321  1.23211  1.28701  1.24223  0.77023
            0.82753  0.00000  0.70631  0.75464  0.73610  0.53913  1.90245
            1.82557  1.88397  1.74059
179368_Cap  2.01922  1.16587  1.17032  1.20134  1.24927  1.26392  1.36844
            1.18405  1.23579  1.39775  1.13667  1.22898  1.16173  0.63710
            0.58482  0.70631  0.00000  0.42205  0.54326  0.40020  1.72474
            1.68103  1.93110  1.86038
131078_Lot  2.03686  1.16346  1.25434  1.29089  1.24857  1.34817  1.35065
            1.22729  1.28928  1.38062  1.23661  1.31597  1.31474  0.61760
            0.59925  0.75464  0.42205  0.00000  0.56205  0.40667  1.94728
            1.63089  1.94375  1.84668
Medea       2.22059  1.09466  1.18065  1.19788  1.23842  1.25558  1.15871
            1.21050  1.24366  1.38734  1.20209  1.25489  1.21674  0.71480
            0.78148  0.73610  0.54326  0.56205  0.00000  0.40116  1.85599
            1.73333  1.95280  1.70907
EDO31382    1.99003  1.02854  1.07152  1.07439  1.09450  1.10220  1.31432
            1.13859  1.09435  1.23849  1.09864  1.10960  1.06134  0.62344
            0.55079  0.53913  0.40020  0.40667  0.40116  0.00000  1.87775
            1.59057  1.81770  1.88488
145516_Lot  1.80000  1.88301  1.85148  1.90118  1.81275  1.83474  2.12303
            1.92287  1.94726  1.85701  1.92870  1.98582  1.85134  1.73329
            1.81693  1.90245  1.72474  1.94728  1.85599  1.87775  0.00000
            0.86319  1.33992  1.29498
147083_Cap  1.79790  1.65672  1.63997  1.70200  1.69625  1.68526  2.03598
            1.65274  1.76307  1.71798  1.60501  1.66139  1.65100  1.74687
            1.74464  1.82557  1.68103  1.63089  1.73333  1.59057  0.86319
            0.00000  1.49569  1.34889
EDO39628    1.85827  1.82901  1.61088  1.70914  1.67367  1.63930  1.83548
            1.61602  1.69692  1.66787  1.74607  1.71998  1.78213  1.89022
            1.95845  1.88397  1.93110  1.94375  1.95280  1.81770  1.33992
            1.49569  0.00000  1.26110
TaSmad6     1.61582  1.53870  1.75100  1.58232  1.79669  1.67836  1.95544
            1.76795  1.69161  1.65726  1.74414  1.64714  1.65958  1.69312
            1.77761  1.74059  1.86038  1.84668  1.70907  1.88488  1.29498
            1.34889  1.26110  0.00000
