# Supplementary material for: Emergence, development and diversification of the TGF-β signalling pathway within the animal kingdom
Source: BMC Evol Biol. 2009 Feb 3;9:28. doi: 10.1186/1471-2148-9-28 (PMC2657120; doi:10.1186/1471-2148-9-28)
Supplement: Additional file 5 — Sequences. All sequences and alignments are provided in the supplementary archive. [file 1471-2148-9-28-S5.zip › sequences/figureS3/TreePuzzle_topology_confirms/lopho_smads_aa_muscled.fasta.phylip.puzzle]

TREE-PUZZLE 5.2

Input file name: lopho_smads_aa_muscled.fasta.phylip
Type of analysis: tree reconstruction
Parameter estimation: approximate (faster)
Parameter estimation uses: neighbor-joining tree (for substitution process and rate variation)

Standard errors (S.E.) are obtained by the curvature method.
The upper and lower bounds of an approximate 95% confidence interval
for parameter or branch length x are x-1.96*S.E. and x+1.96*S.E.


SEQUENCE ALIGNMENT

Input data: 24 sequences with 968 amino acid sites
Number of constant sites: 21 (= 2.2% of all sites)
Number of site patterns: 681
Number of constant site patterns: 11 (= 1.6% of all site patterns)


SUBSTITUTION PROCESS

Model of substitution: JTT (Jones et al. 1992)
Amino acid frequencies (estimated from data set):

 pi(A) =   5.9%
 pi(R) =   5.1%
 pi(N) =   4.6%
 pi(D) =   4.6%
 pi(C) =   3.1%
 pi(Q) =   5.4%
 pi(E) =   4.9%
 pi(G) =   6.6%
 pi(H) =   3.6%
 pi(I) =   4.6%
 pi(L) =   7.9%
 pi(K) =   4.5%
 pi(M) =   2.0%
 pi(F) =   3.2%
 pi(P) =   7.7%
 pi(S) =   9.8%
 pi(T) =   4.9%
 pi(W) =   1.7%
 pi(Y) =   3.3%
 pi(V) =   6.6%


AMBIGUOUS CHARACTERS IN THE SEQUENCE (SEQUENCES IN INPUT ORDER)

               gaps  wildcards        sum   % sequence
 Dad            400          0        400       41.32%   
 TaSmad1        580          0        580       59.92%  !
 TaSmad2        538          0        538       55.58%  !
 EDO47037       533          0        533       55.06%  !
 Mad            513          0        513       53.00%  !
 186716_Hel     504          0        504       52.07%  !
 173019_Cap     662          0        662       68.39%  !
 104873_Lot     523          0        523       54.03%  !
 185435_Hel     541          0        541       55.89%  !
 dSMAD2         482          0        482       49.79%   
 EDO39594       545          0        545       56.30%  !
 189014_Lot     541          0        541       55.89%  !
 167863_Cap     517          0        517       53.41%  !
 76435_Helr     436          0        436       45.04%   
 88197_Helr     374          0        374       38.64%   
 TaSmad4        443          0        443       45.76%   
 179368_Cap     425          0        425       43.90%   
 131078_Lot     432          0        432       44.63%   
 Medea          271          0        271       28.00%   
 EDO31382       567          0        567       58.57%  !
 145516_Lot     609          0        609       62.91%  !
 147083_Cap     604          0        604       62.40%  !
 EDO39628       644          0        644       66.53%  !
 TaSmad6        670          0        670       69.21%  !
 -------------------------------------------------------
 Sum          12354          0      12354       53.18%  !


The table above shows the amount of gaps ('-') and other 'wildcard'
characters ('X', '?', etc.) and their percentage of the 968 columns
in the alignment.
Sequences with more than 50% ambiguous characters are marked with a '!' and 
should be checked, whether they have sufficient overlap to other sequences.
Sequences with 100% ambiguous characters do not hold any phylogenetic
information and had to be discarded from the analysis.


SEQUENCE COMPOSITION (SEQUENCES IN INPUT ORDER)

              5% chi-square test  p-value
 Dad               passed          21.22%  
 TaSmad1           passed          76.15%  
 TaSmad2           passed          94.90%  
 EDO47037          passed          96.44%  
 Mad               passed          43.85%  
 186716_Hel        passed          31.24%  
 173019_Cap        failed           3.59%  
 104873_Lot        passed          60.99%  
 185435_Hel        passed          80.42%  
 dSMAD2            passed          99.28%  
 EDO39594          passed          96.06%  
 189014_Lot        passed          78.25%  
 167863_Cap        passed          92.46%  
 76435_Helr        passed           6.96%  
 88197_Helr        failed           1.36%  
 TaSmad4           passed          64.67%  
 179368_Cap        failed           0.58%  
 131078_Lot        passed          22.83%  
 Medea             failed           0.00%  
 EDO31382          passed          62.89%  
 145516_Lot        passed           5.01%  
 147083_Cap        failed           2.68%  
 EDO39628          failed           4.46%  
 TaSmad6           passed          14.06%  

The chi-square tests compares the amino acid composition of each sequence
to the frequency distribution assumed in the maximum likelihood model.


IDENTICAL SEQUENCES

The sequences in each of the following groups are all identical. To speed
up computation please remove all but one of each group from the data set.

 All sequences are unique.


MAXIMUM LIKELIHOOD DISTANCES

Maximum likelihood distances are computed using the selected model of
substitution and rate heterogeneity.

  24
Dad         0.00000  1.90082  1.86377  1.85290  1.94328  1.93425  1.88030
            1.91056  2.05507  1.94389  1.91064  2.09481  1.94200  1.96903
            2.09692  2.01145  2.01922  2.03686  2.22059  1.99003  1.80000
            1.79790  1.85827  1.61582
TaSmad1     1.90082  0.00000  0.63854  0.57314  0.60231  0.58541  0.67907
            0.56433  0.52717  0.60253  0.48395  0.50078  0.48059  1.18248
            1.21713  1.22097  1.16587  1.16346  1.09466  1.02854  1.88301
            1.65672  1.82901  1.53870
TaSmad2     1.86377  0.63854  0.00000  0.39546  0.39183  0.43928  0.51139
            0.36888  0.59873  0.67621  0.52062  0.62097  0.57564  1.21296
            1.23599  1.17687  1.17032  1.25434  1.18065  1.07152  1.85148
            1.63997  1.61088  1.75100
EDO47037    1.85290  0.57314  0.39546  0.00000  0.35871  0.36498  0.45985
            0.34374  0.57920  0.66377  0.47077  0.57371  0.51498  1.22719
            1.25282  1.21454  1.20134  1.29089  1.19788  1.07439  1.90118
            1.70200  1.70914  1.58232
Mad         1.94328  0.60231  0.39183  0.35871  0.00000  0.32838  0.47371
            0.27201  0.60321  0.68159  0.47651  0.60767  0.53923  1.24270
            1.30246  1.26971  1.24927  1.24857  1.23842  1.09450  1.81275
            1.69625  1.67367  1.79669
186716_Hel  1.93425  0.58541  0.43928  0.36498  0.32838  0.00000  0.50042
            0.25729  0.61130  0.74186  0.51957  0.60474  0.55986  1.24881
            1.36138  1.28196  1.26392  1.34817  1.25558  1.10220  1.83474
            1.68526  1.63930  1.67836
173019_Cap  1.88030  0.67907  0.51139  0.45985  0.47371  0.50042  0.00000
            0.39160  0.70711  0.60677  0.59286  0.63861  0.64332  1.33539
            1.43975  1.33093  1.36844  1.35065  1.15871  1.31432  2.12303
            2.03598  1.83548  1.95544
104873_Lot  1.91056  0.56433  0.36888  0.34374  0.27201  0.25729  0.39160
            0.00000  0.55028  0.62370  0.40708  0.54261  0.48099  1.21733
            1.33200  1.28644  1.18405  1.22729  1.21050  1.13859  1.92287
            1.65274  1.61602  1.76795
185435_Hel  2.05507  0.52717  0.59873  0.57920  0.60321  0.61130  0.70711
            0.55028  0.00000  0.58375  0.44702  0.44426  0.40124  1.26061
            1.37053  1.26758  1.23579  1.28928  1.24366  1.09435  1.94726
            1.76307  1.69692  1.69161
dSMAD2      1.94389  0.60253  0.67621  0.66377  0.68159  0.74186  0.60677
            0.62370  0.58375  0.00000  0.49455  0.52949  0.49791  1.29984
            1.42914  1.49321  1.39775  1.38062  1.38734  1.23849  1.85701
            1.71798  1.66787  1.65726
EDO39594    1.91064  0.48395  0.52062  0.47077  0.47651  0.51957  0.59286
            0.40708  0.44702  0.49455  0.00000  0.42269  0.39333  1.21765
            1.28422  1.23211  1.13667  1.23661  1.20209  1.09864  1.92870
            1.60501  1.74607  1.74414
189014_Lot  2.09481  0.50078  0.62097  0.57371  0.60767  0.60474  0.63861
            0.54261  0.44426  0.52949  0.42269  0.00000  0.31548  1.27129
            1.33573  1.28701  1.22898  1.31597  1.25489  1.10960  1.98582
            1.66139  1.71998  1.64714
167863_Cap  1.94200  0.48059  0.57564  0.51498  0.53923  0.55986  0.64332
            0.48099  0.40124  0.49791  0.39333  0.31548  0.00000  1.27081
            1.35859  1.24223  1.16173  1.31474  1.21674  1.06134  1.85134
            1.65100  1.78213  1.65958
76435_Helr  1.96903  1.18248  1.21296  1.22719  1.24270  1.24881  1.33539
            1.21733  1.26061  1.29984  1.21765  1.27129  1.27081  0.00000
            0.68870  0.77023  0.63710  0.61760  0.71480  0.62344  1.73329
            1.74687  1.89022  1.69312
88197_Helr  2.09692  1.21713  1.23599  1.25282  1.30246  1.36138  1.43975
            1.33200  1.37053  1.42914  1.28422  1.33573  1.35859  0.68870
            0.00000  0.82753  0.58482  0.59925  0.78148  0.55079  1.81693
            1.74464  1.95845  1.77761
TaSmad4     2.01145  1.22097  1.17687  1.21454  1.26971  1.28196  1.33093
            1.28644  1.26758  1.49321  1.23211  1.28701  1.24223  0.77023
            0.82753  0.00000  0.70631  0.75464  0.73610  0.53913  1.90245
            1.82557  1.88397  1.74059
179368_Cap  2.01922  1.16587  1.17032  1.20134  1.24927  1.26392  1.36844
            1.18405  1.23579  1.39775  1.13667  1.22898  1.16173  0.63710
            0.58482  0.70631  0.00000  0.42205  0.54326  0.40020  1.72474
            1.68103  1.93110  1.86038
131078_Lot  2.03686  1.16346  1.25434  1.29089  1.24857  1.34817  1.35065
            1.22729  1.28928  1.38062  1.23661  1.31597  1.31474  0.61760
            0.59925  0.75464  0.42205  0.00000  0.56205  0.40667  1.94728
            1.63089  1.94375  1.84668
Medea       2.22059  1.09466  1.18065  1.19788  1.23842  1.25558  1.15871
            1.21050  1.24366  1.38734  1.20209  1.25489  1.21674  0.71480
            0.78148  0.73610  0.54326  0.56205  0.00000  0.40116  1.85599
            1.73333  1.95280  1.70907
EDO31382    1.99003  1.02854  1.07152  1.07439  1.09450  1.10220  1.31432
            1.13859  1.09435  1.23849  1.09864  1.10960  1.06134  0.62344
            0.55079  0.53913  0.40020  0.40667  0.40116  0.00000  1.87775
            1.59057  1.81770  1.88488
145516_Lot  1.80000  1.88301  1.85148  1.90118  1.81275  1.83474  2.12303
            1.92287  1.94726  1.85701  1.92870  1.98582  1.85134  1.73329
            1.81693  1.90245  1.72474  1.94728  1.85599  1.87775  0.00000
            0.86319  1.33992  1.29498
147083_Cap  1.79790  1.65672  1.63997  1.70200  1.69625  1.68526  2.03598
            1.65274  1.76307  1.71798  1.60501  1.66139  1.65100  1.74687
            1.74464  1.82557  1.68103  1.63089  1.73333  1.59057  0.86319
            0.00000  1.49569  1.34889
EDO39628    1.85827  1.82901  1.61088  1.70914  1.67367  1.63930  1.83548
            1.61602  1.69692  1.66787  1.74607  1.71998  1.78213  1.89022
            1.95845  1.88397  1.93110  1.94375  1.95280  1.81770  1.33992
            1.49569  0.00000  1.26110
TaSmad6     1.61582  1.53870  1.75100  1.58232  1.79669  1.67836  1.95544
            1.76795  1.69161  1.65726  1.74414  1.64714  1.65958  1.69312
            1.77761  1.74059  1.86038  1.84668  1.70907  1.88488  1.29498
            1.34889  1.26110  0.00000

Average distance (over all possible pairs of sequences):  1.22756
                  minimum  : 0.25729,  maximum  : 2.22059
                  variance : 0.28876,  std.dev. : 0.53736


RATE HETEROGENEITY

Model of rate heterogeneity: uniform rate


QUARTET STATISTICS (SEQUENCES IN INPUT ORDER)


 name       | resolved        | partly resolved | unresolved      | sum
 --------------------------------------------------------------------------
 Dad            1646 [ 92.94%]      41 [  2.32%]      84 [  4.74%]    1771
 TaSmad1        1561 [ 88.14%]      98 [  5.53%]     112 [  6.32%]    1771
 TaSmad2        1638 [ 92.49%]      57 [  3.22%]      76 [  4.29%]    1771
 EDO47037       1612 [ 91.02%]      62 [  3.50%]      97 [  5.48%]    1771
 Mad            1617 [ 91.30%]      58 [  3.27%]      96 [  5.42%]    1771
 186716_Hel     1628 [ 91.93%]      66 [  3.73%]      77 [  4.35%]    1771
 173019_Cap     1529 [ 86.34%]      99 [  5.59%]     143 [  8.07%]    1771
 104873_Lot     1624 [ 91.70%]      68 [  3.84%]      79 [  4.46%]    1771
 185435_Hel     1609 [ 90.85%]      67 [  3.78%]      95 [  5.36%]    1771
 dSMAD2         1539 [ 86.90%]     114 [  6.44%]     118 [  6.66%]    1771
 EDO39594       1583 [ 89.38%]      84 [  4.74%]     104 [  5.87%]    1771
 189014_Lot     1640 [ 92.60%]      41 [  2.32%]      90 [  5.08%]    1771
 167863_Cap     1646 [ 92.94%]      54 [  3.05%]      71 [  4.01%]    1771
 76435_Helr     1678 [ 94.75%]      55 [  3.11%]      38 [  2.15%]    1771
 88197_Helr     1646 [ 92.94%]      69 [  3.90%]      56 [  3.16%]    1771
 TaSmad4        1644 [ 92.83%]      82 [  4.63%]      45 [  2.54%]    1771
 179368_Cap     1641 [ 92.66%]      70 [  3.95%]      60 [  3.39%]    1771
 131078_Lot     1675 [ 94.58%]      54 [  3.05%]      42 [  2.37%]    1771
 Medea          1644 [ 92.83%]      71 [  4.01%]      56 [  3.16%]    1771
 EDO31382       1647 [ 93.00%]      89 [  5.03%]      35 [  1.98%]    1771
 145516_Lot     1672 [ 94.41%]      38 [  2.15%]      61 [  3.44%]    1771
 147083_Cap     1641 [ 92.66%]      47 [  2.65%]      83 [  4.69%]    1771
 EDO39628       1657 [ 93.56%]      46 [  2.60%]      68 [  3.84%]    1771
 TaSmad6        1683 [ 95.03%]      30 [  1.69%]      58 [  3.27%]    1771
 --------------------------------------------------------------------------
  #quartets :   9775 [ 91.99%]     390 [  3.67%]     461 [  4.34%]   10626

The table shows the occurrences of fully resolved, partially, and
completely unresolved quartets for each sequence and their percentage
relative to the number of times the sequence occurs in the list of 
quartets (i.e. 1771 quartets out of 10626 in total).
In fully resolved quartet one single topology is supported, while for
partially resolved quartets two and for completely unresolved quartets
none of the topologies (AB||CD, AC||BD, AD||BC) are favoured.
Note: Because 4 sequences are involved in one quartet numbers add up
to a four-fold of the existing quartets.

Hint: The overall numbers in the last row give information about the
phylogenetic content of the dataset. The higher the percentage of partially
and unresolved quartets, the lower the content of phylogenetic information.
This can be visualized in more detail by likelihood mapping analysis.


TREE SEARCH

Quartet puzzling is used to choose from the possible tree topologies
and to simultaneously infer support values for internal branches.

Number of puzzling steps: 1000
Analysed quartets: 10626
Fully resolved quartets:  9775 (= 92.0%)
Partly resolved quartets: 390 (= 3.7%)
Unresolved quartets:      461 (= 4.3%)

Quartet trees are based on approximate maximum likelihood values
using the selected model of substitution and rate heterogeneity.


QUARTET PUZZLING TREE

Support for the internal branches of the unrooted quartet puzzling
tree topology is shown in percent.

This quartet puzzling tree is not completely resolved!


             :---179368_Cap
         :-52:             
         :   :---131078_Lot
         :                 
         :-------76435_Helr
         :                 
     :100:-------88197_Helr
     :   :                 
     :   :-------TaSmad4   
     :   :                 
     :   :-------Medea     
     :   :                 
     :   :-------EDO31382  
     :                     
     :       :---TaSmad2   
 :100:       :             
 :   :       :---EDO47037  
 :   :       :             
 :   :       :---Mad       
 :   :   :-95:             
 :   :   :   :---186716_Hel
 :   :   :   :             
 :   :   :   :---173019_Cap
 :   :   :   :             
 :   :   :   :---104873_Lot
 :   :-99:                 
 :       :   :---TaSmad1   
 :       :   :             
 :       :   :---185435_Hel
 :       :   :             
 :       :   :---dSMAD2    
 :       :-67:             
 :           :---EDO39594  
 :           :             
 :           :---189014_Lot
 :           :             
 :           :---167863_Cap
 :                         
 :           :---145516_Lot
 :       :100:             
 :       :   :---147083_Cap
 :-----90:                 
 :       :   :---EDO39628  
 :       :-82:             
 :           :---TaSmad6   
 :                         
 :---------------Dad       


Quartet puzzling tree (in CLUSTAL W notation):

(Dad,(((179368_Cap,131078_Lot)52,76435_Helr,88197_Helr,TaSmad4,
Medea,EDO31382)100,((TaSmad2,EDO47037,Mad,186716_Hel,173019_Cap,
104873_Lot)95,(TaSmad1,185435_Hel,dSMAD2,EDO39594,189014_Lot,
167863_Cap)67)99)100,((145516_Lot,147083_Cap)100,(EDO39628,
TaSmad6)82)90);


BIPARTITIONS

The following bipartitions occured at least once in all intermediate
trees that have been generated in the 1000 puzzling steps.
Bipartitions included in the quartet puzzling tree:
(bipartition with sequences in input order : number of times seen)

 ********** ********** ..**  :  1000
 *......... .......... ****  :  996
 ********** ***....... ****  :  995
 *......... ...******* ****  :  988
 **......** ********** ****  :  947
 ********** ********** ....  :  896
 ********** ********** **..  :  820
 *.******.. ...******* ****  :  668
 ********** ******..** ****  :  518

Congruent bipartitions occurred in 50% or less, not included in 
the consensus tree:
(bipartition with sequences in input order : number of times seen)

 ***.....** ********** ****  :  472
 ********** ***..*.... ****  :  471
 *****.*.** ********** ****  :  447
 ********** *..******* ****  :  445
 ********.. ...******* ****  :  438
 ****....** ********** ****  :  424
 ****..*.** ********** ****  :  396
 ********** ****.*..** ****  :  361
 ********** ****.*.... ****  :  327

Incongruent bipartitions not included in the consensus tree:
(bipartition with sequences in input order : number of times seen)

 ********** ****...... ****  :  320
 **..****** ********** ****  :  318
 ********** ***..***** ****  :  280
 ********.* *..******* ****  :  255
 **........ ...******* ****  :  245
 ***...*.** ********** ****  :  236
 ******..** ********** ****  :  232
 *.******.* ...******* ****  :  212
 *.******.. *..******* ****  :  212
 ********** *****.***. ****  :  210
 *****...** ********** ****  :  207
 ****.**.** ********** ****  :  205
 ********** ****.*...* ****  :  203
 ********.. *..******* ****  :  203
 ********** ****.**.** ****  :  192
 **....*.** ********** ****  :  190
 ********** ***..*...* ****  :  189
 *.******.* *..******* ****  :  184
 ********** ***..*..** ****  :  180
 ********.* ...******* ****  :  178

(185 other less frequent bipartitions not shown)


MAXIMUM LIKELIHOOD BRANCH LENGTHS ON CONSENSUS TREE (NO CLOCK)

Branch lengths are computed using the selected model of
substitution and rate heterogeneity.


                     :---17 179368_Cap
                 :--25
                 :   :---18 131078_Lot
                 :
                 :-------14 76435_Helr
                 :
                 :------15 88197_Helr
         :------26
         :       :-------16 TaSmad4
         :       :
         :       :-----19 Medea
         :       :
         :       :----20 EDO31382
 :------30
 :       :          :----3 TaSmad2
 :       :          :
 :       :          :----4 EDO47037
 :       :          :
 :       :          :---5 Mad
 :       :      :--27
 :       :      :   :---6 186716_Hel
 :       :      :   :
 :       :      :   :-----7 173019_Cap
 :       :      :   :
 :       :      :   :--8 104873_Lot
 :       :-----29
 :              :    :-----2 TaSmad1
 :              :    :
 :                   :----9 185435_Hel
 :                   :
 :                   :-----10 dSMAD2
 :               ---28
 :                   :----11 EDO39594
 :                   :
 :                   :---12 189014_Lot
 :                   :
 :                   :---13 167863_Cap
 :
 :          :------21 145516_Lot
 :    :----31
 :    :     :------22 147083_Cap
 :---33
 :    :   :----------23 EDO39628
 :    :--32
 :        :-------24 TaSmad6
 :
 :--------------1 Dad
 

         branch  length     S.E.   branch  length     S.E.
Dad           1  1.14275  0.10424      25  0.10462  0.02230
TaSmad1       2  0.36070  0.03682      26  0.47624  0.05732
TaSmad2       3  0.30964  0.03168      27  0.15698  0.03000
EDO47037      4  0.26925  0.02934      28  0.19742  0.03177
Mad           5  0.20482  0.02541      29  0.36499  0.05343
186716_Hel    6  0.22371  0.02652      30  0.46207  0.07387
173019_Cap    7  0.33630  0.03949      31  0.31273  0.06226
104873_Lot    8  0.15353  0.02204      32  0.12057  0.05953
185435_Hel    9  0.31683  0.03280      33  0.20855  0.06392
dSMAD2       10  0.40536  0.03798
EDO39594     11  0.25644  0.02925
189014_Lot   12  0.24270  0.02821
167863_Cap   13  0.20056  0.02572
76435_Helr   14  0.50737  0.04102
88197_Helr   15  0.49464  0.03947
TaSmad4      16  0.55394  0.04290
179368_Cap   17  0.22515  0.02662
131078_Lot   18  0.24705  0.02741
Medea        19  0.39963  0.03557
EDO31382     20  0.30758  0.03374
145516_Lot   21  0.45208  0.05680
147083_Cap   22  0.44418  0.05637
EDO39628     23  0.81314  0.08613     10 iterations until convergence
TaSmad6      24  0.53889  0.07496     log L: -18643.55


Consensus tree with maximum likelihood branch lengths
(in CLUSTAL W notation):

(Dad:1.14275,(((179368_Cap:0.22515,131078_Lot:0.24705)52:0.10462,
76435_Helr:0.50737,88197_Helr:0.49464,TaSmad4:0.55394,Medea:0.39963,
EDO31382:0.30758)100:0.47624,((TaSmad2:0.30964,EDO47037:0.26925,
Mad:0.20482,186716_Hel:0.22371,173019_Cap:0.33630,104873_Lot:0.15353)
95:0.15698,(TaSmad1:0.36070,185435_Hel:0.31683,dSMAD2:0.40536,EDO39594:0.25644,
189014_Lot:0.24270,167863_Cap:0.20056)67:0.19742)99:0.36499)100:0.46207,
((145516_Lot:0.45208,147083_Cap:0.44418)100:0.31273,(EDO39628:0.81314,
TaSmad6:0.53889)82:0.12057)90:0.20855);


TIME STAMP

Date and time: Sun Jun  8 17:54:26 2008
Runtime (excl. input) : 37 seconds (= 0.6 minutes = 0.0 hours)
Runtime (incl. input) : 42 seconds (= 0.7 minutes = 0.0 hours)
