# Supplementary material for: Emergence, development and diversification of the TGF-β signalling pathway within the animal kingdom
Source: BMC Evol Biol. 2009 Feb 3;9:28. doi: 10.1186/1471-2148-9-28 (PMC2657120; doi:10.1186/1471-2148-9-28)
Supplement: Additional file 5 — Sequences. All sequences and alignments are provided in the supplementary archive. [file 1471-2148-9-28-S5.zip › sequences/figureS3/TreePuzzle_topology_confirms/lopho_smads_aa_muscled.fasta.phylip.tree]

[ lh=-18643.545662 ](Dad:1.14275,(((179368_Cap:0.22515,131078_Lot:0.24705)52:0.10462,
76435_Helr:0.50737,88197_Helr:0.49464,TaSmad4:0.55394,Medea:0.39963,
EDO31382:0.30758)100:0.47624,((TaSmad2:0.30964,EDO47037:0.26925,
Mad:0.20482,186716_Hel:0.22371,173019_Cap:0.33630,104873_Lot:0.15353)
95:0.15698,(TaSmad1:0.36070,185435_Hel:0.31683,dSMAD2:0.40536,EDO39594:0.25644,
189014_Lot:0.24270,167863_Cap:0.20056)67:0.19742)99:0.36499)100:0.46207,
((145516_Lot:0.45208,147083_Cap:0.44418)100:0.31273,(EDO39628:0.81314,
TaSmad6:0.53889)82:0.12057)90:0.20855);
