# Supplementary material for: Emergence, development and diversification of the TGF-β signalling pathway within the animal kingdom
Source: BMC Evol Biol. 2009 Feb 3;9:28. doi: 10.1186/1471-2148-9-28 (PMC2657120; doi:10.1186/1471-2148-9-28)
Supplement: Additional file 5 — Sequences. All sequences and alignments are provided in the supplementary archive. [file 1471-2148-9-28-S5.zip › sequences/figureS3/lopho_smads_aa_muscled.fasta.nex.run2.p]

[ID: 1826866049]
Gen	LnL	TL	aamodel
1	-25027.316	4.500	0.000000
100	-21749.871	6.090	5.000000
200	-20537.501	7.328	5.000000
300	-19648.266	8.183	5.000000
400	-19310.145	8.621	5.000000
500	-19152.533	8.867	5.000000
600	-18935.862	9.683	1.000000
700	-18840.713	10.095	1.000000
800	-18746.737	10.840	1.000000
900	-18698.186	10.652	1.000000
1000	-18673.987	10.855	1.000000
1100	-18645.950	11.253	1.000000
1200	-18637.562	11.104	1.000000
1300	-18634.646	11.191	1.000000
1400	-18624.778	10.844	1.000000
1500	-18621.088	10.887	1.000000
1600	-18618.796	10.995	1.000000
1700	-18617.916	11.057	1.000000
1800	-18619.370	10.931	1.000000
1900	-18621.568	10.869	1.000000
2000	-18616.827	10.776	1.000000
2100	-18612.845	10.639	1.000000
2200	-18610.028	10.710	1.000000
2300	-18611.605	10.623	1.000000
2400	-18615.257	10.630	1.000000
2500	-18608.853	10.787	1.000000
2600	-18605.467	10.913	1.000000
2700	-18604.433	11.457	1.000000
2800	-18605.348	10.636	1.000000
2900	-18593.789	11.362	1.000000
3000	-18597.921	11.038	1.000000
3100	-18600.247	10.945	1.000000
3200	-18599.479	10.930	1.000000
3300	-18599.191	10.864	1.000000
3400	-18594.006	11.105	1.000000
3500	-18590.213	11.192	1.000000
3600	-18606.411	10.655	1.000000
3700	-18596.302	11.059	1.000000
3800	-18597.892	11.061	1.000000
3900	-18600.702	10.895	1.000000
4000	-18599.397	10.611	1.000000
4100	-18601.724	10.687	1.000000
4200	-18599.908	10.671	1.000000
4300	-18597.343	10.912	1.000000
4400	-18596.043	10.976	1.000000
4500	-18595.618	10.839	1.000000
4600	-18593.411	10.922	1.000000
4700	-18597.075	11.144	1.000000
4800	-18599.300	11.081	1.000000
4900	-18602.715	11.382	1.000000
5000	-18599.380	11.124	1.000000
5100	-18603.575	10.909	1.000000
5200	-18596.347	10.833	1.000000
5300	-18599.659	10.966	1.000000
5400	-18594.661	11.134	1.000000
5500	-18593.898	11.001	1.000000
5600	-18596.790	10.844	1.000000
5700	-18603.405	10.774	1.000000
5800	-18600.017	10.658	1.000000
5900	-18604.890	11.068	1.000000
6000	-18599.604	10.989	1.000000
6100	-18604.447	10.780	1.000000
6200	-18597.849	10.865	1.000000
6300	-18600.365	10.678	1.000000
6400	-18598.074	10.710	1.000000
6500	-18597.748	10.524	1.000000
6600	-18600.571	10.664	1.000000
6700	-18601.749	10.381	1.000000
6800	-18605.587	10.641	1.000000
6900	-18603.530	10.611	1.000000
7000	-18601.972	10.728	1.000000
7100	-18596.987	10.610	1.000000
7200	-18598.313	10.668	1.000000
7300	-18606.573	11.018	1.000000
7400	-18594.804	11.029	1.000000
7500	-18595.191	10.816	1.000000
7600	-18596.349	10.817	1.000000
7700	-18600.929	10.810	1.000000
7800	-18595.300	11.097	1.000000
7900	-18594.379	11.115	1.000000
8000	-18592.508	10.862	1.000000
8100	-18588.754	10.793	1.000000
8200	-18588.789	10.753	1.000000
8300	-18592.023	10.741	1.000000
8400	-18598.089	11.057	1.000000
8500	-18600.015	10.822	1.000000
8600	-18600.307	10.990	1.000000
8700	-18600.755	10.815	1.000000
8800	-18595.006	10.683	1.000000
8900	-18603.736	10.951	1.000000
9000	-18598.444	10.590	1.000000
9100	-18594.091	10.673	1.000000
9200	-18592.001	10.665	1.000000
9300	-18592.972	10.821	1.000000
9400	-18598.525	10.771	1.000000
9500	-18596.254	11.087	1.000000
9600	-18594.784	10.748	1.000000
9700	-18592.598	10.887	1.000000
9800	-18596.612	11.293	1.000000
9900	-18593.263	10.761	1.000000
10000	-18604.247	10.911	1.000000
10100	-18607.048	10.567	1.000000
10200	-18597.062	11.067	1.000000
10300	-18610.676	10.672	1.000000
10400	-18607.585	11.228	1.000000
10500	-18606.749	10.421	1.000000
10600	-18599.598	11.350	1.000000
10700	-18605.049	10.743	1.000000
10800	-18605.689	10.358	1.000000
10900	-18603.435	10.504	1.000000
11000	-18603.517	10.604	1.000000
11100	-18601.369	10.554	1.000000
11200	-18595.543	10.842	1.000000
11300	-18599.805	10.706	1.000000
11400	-18601.398	10.931	1.000000
11500	-18595.498	11.007	1.000000
11600	-18592.005	11.094	1.000000
11700	-18589.199	11.058	1.000000
11800	-18591.750	10.910	1.000000
11900	-18590.801	10.841	1.000000
12000	-18603.469	11.084	1.000000
12100	-18596.569	10.911	1.000000
12200	-18592.282	11.035	1.000000
12300	-18598.425	10.689	1.000000
12400	-18593.452	10.893	1.000000
12500	-18596.109	10.603	1.000000
12600	-18602.488	11.034	1.000000
12700	-18597.045	10.738	1.000000
12800	-18596.090	11.007	1.000000
12900	-18600.360	11.218	1.000000
13000	-18600.220	10.992	1.000000
13100	-18600.018	11.521	1.000000
13200	-18600.117	11.094	1.000000
13300	-18603.824	11.095	1.000000
13400	-18605.684	10.843	1.000000
13500	-18604.142	11.121	1.000000
13600	-18600.617	11.138	1.000000
13700	-18601.302	11.239	1.000000
13800	-18598.182	11.249	1.000000
13900	-18597.206	11.325	1.000000
14000	-18612.347	10.955	1.000000
14100	-18600.223	11.096	1.000000
14200	-18605.362	10.941	1.000000
14300	-18601.462	11.075	1.000000
14400	-18611.108	11.130	1.000000
14500	-18598.327	10.797	1.000000
14600	-18603.999	11.031	1.000000
14700	-18609.420	10.799	1.000000
14800	-18602.912	10.488	1.000000
14900	-18600.539	11.014	1.000000
15000	-18606.572	10.931	1.000000
15100	-18598.380	10.678	1.000000
15200	-18601.215	10.584	1.000000
15300	-18593.477	10.667	1.000000
15400	-18596.904	10.872	1.000000
15500	-18594.405	10.959	1.000000
15600	-18593.795	10.701	1.000000
15700	-18589.033	10.765	1.000000
15800	-18587.017	10.927	1.000000
15900	-18593.112	10.825	1.000000
16000	-18605.887	11.161	1.000000
16100	-18605.684	11.386	1.000000
16200	-18590.139	10.799	1.000000
16300	-18590.867	10.772	1.000000
16400	-18593.016	10.968	1.000000
16500	-18593.798	11.005	1.000000
16600	-18591.169	11.092	1.000000
16700	-18596.251	10.745	1.000000
16800	-18589.267	11.502	1.000000
16900	-18587.630	11.497	1.000000
17000	-18596.402	10.534	1.000000
17100	-18599.259	10.723	1.000000
17200	-18597.883	10.679	1.000000
17300	-18589.567	11.108	1.000000
17400	-18598.388	11.099	1.000000
17500	-18609.016	11.027	1.000000
17600	-18593.043	11.289	1.000000
17700	-18596.139	10.852	1.000000
17800	-18593.494	11.163	1.000000
17900	-18589.430	11.133	1.000000
18000	-18594.106	11.071	1.000000
18100	-18595.575	11.065	1.000000
18200	-18595.367	11.223	1.000000
18300	-18594.599	10.921	1.000000
18400	-18597.805	10.651	1.000000
18500	-18603.391	10.655	1.000000
18600	-18605.087	10.647	1.000000
18700	-18595.716	10.846	1.000000
18800	-18601.126	10.773	1.000000
18900	-18602.892	10.732	1.000000
19000	-18615.031	10.814	1.000000
19100	-18591.306	10.880	1.000000
19200	-18596.340	11.119	1.000000
19300	-18600.215	11.277	1.000000
19400	-18599.994	11.214	1.000000
19500	-18592.936	11.147	1.000000
19600	-18596.324	11.100	1.000000
19700	-18593.829	11.097	1.000000
19800	-18595.682	11.045	1.000000
19900	-18594.630	11.073	1.000000
20000	-18587.514	11.002	1.000000
20100	-18586.995	10.894	1.000000
20200	-18589.240	10.797	1.000000
20300	-18588.640	10.888	1.000000
20400	-18591.681	10.895	1.000000
20500	-18594.356	10.875	1.000000
20600	-18590.518	10.717	1.000000
20700	-18595.065	10.816	1.000000
20800	-18608.082	11.168	1.000000
20900	-18593.504	11.119	1.000000
21000	-18598.557	10.964	1.000000
21100	-18597.923	11.024	1.000000
21200	-18610.037	11.136	1.000000
21300	-18599.706	10.929	1.000000
21400	-18591.371	11.143	1.000000
21500	-18602.794	10.903	1.000000
21600	-18595.883	11.091	1.000000
21700	-18596.642	10.849	1.000000
21800	-18594.894	10.976	1.000000
21900	-18596.650	10.793	1.000000
22000	-18590.431	10.914	1.000000
22100	-18589.901	10.983	1.000000
22200	-18594.922	10.803	1.000000
22300	-18598.302	10.869	1.000000
22400	-18604.133	10.855	1.000000
22500	-18596.275	10.648	1.000000
22600	-18603.330	10.617	1.000000
22700	-18604.192	10.722	1.000000
22800	-18597.300	10.862	1.000000
22900	-18598.307	10.902	1.000000
23000	-18599.055	10.506	1.000000
23100	-18595.134	10.587	1.000000
23200	-18598.643	10.980	1.000000
23300	-18594.331	10.841	1.000000
23400	-18595.356	10.832	1.000000
23500	-18594.608	10.797	1.000000
23600	-18593.652	10.597	1.000000
23700	-18595.959	10.397	1.000000
23800	-18593.629	10.424	1.000000
23900	-18591.797	10.559	1.000000
24000	-18591.735	10.609	1.000000
24100	-18592.956	10.600	1.000000
24200	-18594.222	10.663	1.000000
24300	-18598.148	10.609	1.000000
24400	-18599.411	10.670	1.000000
24500	-18603.831	10.616	1.000000
24600	-18604.154	10.408	1.000000
24700	-18598.094	10.600	1.000000
24800	-18603.697	11.099	1.000000
24900	-18600.665	10.991	1.000000
25000	-18594.712	10.648	1.000000
25100	-18590.852	10.554	1.000000
25200	-18586.423	10.670	1.000000
25300	-18591.765	10.568	1.000000
25400	-18592.717	10.507	1.000000
25500	-18590.420	10.793	1.000000
25600	-18592.367	10.955	1.000000
25700	-18591.716	11.046	1.000000
25800	-18603.358	10.747	1.000000
25900	-18605.931	11.013	1.000000
26000	-18595.335	10.723	1.000000
26100	-18596.885	10.882	1.000000
26200	-18598.102	10.788	1.000000
26300	-18593.120	10.981	1.000000
26400	-18596.256	10.737	1.000000
26500	-18594.477	10.722	1.000000
26600	-18595.789	10.789	1.000000
26700	-18596.946	11.011	1.000000
26800	-18594.072	11.061	1.000000
26900	-18590.345	11.091	1.000000
27000	-18591.059	11.019	1.000000
27100	-18592.948	11.024	1.000000
27200	-18596.383	11.055	1.000000
27300	-18599.472	10.877	1.000000
27400	-18598.072	10.736	1.000000
27500	-18595.806	10.777	1.000000
27600	-18600.497	10.707	1.000000
27700	-18597.335	10.564	1.000000
27800	-18595.325	10.663	1.000000
27900	-18592.531	10.772	1.000000
28000	-18604.852	10.692	1.000000
28100	-18603.168	11.142	1.000000
28200	-18607.097	11.117	1.000000
28300	-18597.684	11.228	1.000000
28400	-18596.954	10.863	1.000000
28500	-18600.972	11.083	1.000000
28600	-18607.142	11.215	1.000000
28700	-18600.996	10.830	1.000000
28800	-18595.800	10.711	1.000000
28900	-18593.311	10.704	1.000000
29000	-18593.350	10.768	1.000000
29100	-18601.639	10.995	1.000000
29200	-18597.144	11.163	1.000000
29300	-18603.298	10.864	1.000000
29400	-18596.785	11.373	1.000000
29500	-18597.045	10.783	1.000000
29600	-18599.620	10.787	1.000000
29700	-18599.124	10.330	1.000000
29800	-18595.397	11.144	1.000000
29900	-18593.130	10.887	1.000000
30000	-18594.538	10.536	1.000000
30100	-18593.696	10.738	1.000000
30200	-18595.509	10.926	1.000000
30300	-18606.167	10.838	1.000000
30400	-18595.762	10.996	1.000000
30500	-18598.538	11.087	1.000000
30600	-18592.666	11.046	1.000000
30700	-18605.720	10.956	1.000000
30800	-18591.271	11.021	1.000000
30900	-18592.363	10.914	1.000000
31000	-18599.263	10.648	1.000000
31100	-18597.700	10.761	1.000000
31200	-18601.764	10.933	1.000000
31300	-18596.718	11.090	1.000000
31400	-18596.015	11.049	1.000000
31500	-18605.542	10.909	1.000000
31600	-18597.959	10.897	1.000000
31700	-18601.937	10.781	1.000000
31800	-18602.495	11.023	1.000000
31900	-18597.931	10.977	1.000000
32000	-18595.865	10.863	1.000000
32100	-18596.349	10.930	1.000000
32200	-18596.974	10.827	1.000000
32300	-18595.744	10.847	1.000000
32400	-18594.079	10.971	1.000000
32500	-18591.603	10.745	1.000000
32600	-18607.867	11.366	1.000000
32700	-18607.066	10.642	1.000000
32800	-18595.837	10.607	1.000000
32900	-18589.898	10.960	1.000000
33000	-18596.773	10.931	1.000000
33100	-18599.562	11.043	1.000000
33200	-18593.788	10.939	1.000000
33300	-18599.938	10.934	1.000000
33400	-18602.395	10.630	1.000000
33500	-18595.987	10.703	1.000000
33600	-18595.709	11.065	1.000000
33700	-18594.393	10.872	1.000000
33800	-18594.923	11.046	1.000000
33900	-18595.500	10.989	1.000000
34000	-18611.012	10.708	1.000000
34100	-18596.731	11.026	1.000000
34200	-18595.571	10.819	1.000000
34300	-18592.444	10.645	1.000000
34400	-18592.713	10.984	1.000000
34500	-18597.940	11.159	1.000000
34600	-18600.468	10.837	1.000000
34700	-18591.103	10.783	1.000000
34800	-18592.850	11.128	1.000000
34900	-18590.127	11.001	1.000000
35000	-18595.784	10.817	1.000000
35100	-18592.208	10.783	1.000000
35200	-18593.151	11.120	1.000000
35300	-18594.505	11.085	1.000000
35400	-18597.191	11.260	1.000000
35500	-18593.254	11.242	1.000000
35600	-18590.778	11.122	1.000000
35700	-18590.438	10.978	1.000000
35800	-18591.454	11.094	1.000000
35900	-18595.630	10.906	1.000000
36000	-18606.156	10.669	1.000000
36100	-18605.515	10.816	1.000000
36200	-18598.259	11.026	1.000000
36300	-18598.536	11.206	1.000000
36400	-18593.424	11.238	1.000000
36500	-18599.446	11.140	1.000000
36600	-18607.590	11.010	1.000000
36700	-18598.067	11.229	1.000000
36800	-18594.909	10.999	1.000000
36900	-18608.699	10.690	1.000000
37000	-18599.318	10.938	1.000000
37100	-18595.128	10.886	1.000000
37200	-18595.237	11.381	1.000000
37300	-18595.678	11.309	1.000000
37400	-18597.762	10.714	1.000000
37500	-18598.598	10.753	1.000000
37600	-18598.705	10.941	1.000000
37700	-18600.497	10.794	1.000000
37800	-18598.861	10.831	1.000000
37900	-18601.522	10.852	1.000000
38000	-18602.089	11.086	1.000000
38100	-18597.073	11.039	1.000000
38200	-18595.708	11.011	1.000000
38300	-18596.590	10.909	1.000000
38400	-18595.015	10.782	1.000000
38500	-18598.318	10.829	1.000000
38600	-18599.735	10.830	1.000000
38700	-18601.442	10.891	1.000000
38800	-18606.655	10.790	1.000000
38900	-18607.066	10.618	1.000000
39000	-18602.711	11.444	1.000000
39100	-18603.269	10.846	1.000000
39200	-18605.311	10.911	1.000000
39300	-18604.375	10.860	1.000000
39400	-18602.695	10.723	1.000000
39500	-18606.487	10.673	1.000000
39600	-18606.289	10.707	1.000000
39700	-18602.762	10.884	1.000000
39800	-18596.239	11.091	1.000000
39900	-18603.775	11.035	1.000000
40000	-18601.389	11.038	1.000000
40100	-18597.903	10.911	1.000000
40200	-18593.770	10.979	1.000000
40300	-18588.812	10.881	1.000000
40400	-18593.616	10.807	1.000000
40500	-18593.007	10.990	1.000000
40600	-18595.903	10.712	1.000000
40700	-18602.125	10.961	1.000000
40800	-18594.124	10.698	1.000000
40900	-18605.540	11.168	1.000000
41000	-18594.990	10.883	1.000000
41100	-18594.508	10.975	1.000000
41200	-18599.134	10.818	1.000000
41300	-18604.156	10.884	1.000000
41400	-18589.887	11.282	1.000000
41500	-18591.486	11.214	1.000000
41600	-18600.272	10.797	1.000000
41700	-18598.687	10.857	1.000000
41800	-18602.345	10.605	1.000000
41900	-18603.517	10.609	1.000000
42000	-18604.669	10.499	1.000000
42100	-18604.562	11.072	1.000000
42200	-18596.621	10.626	1.000000
42300	-18591.366	10.805	1.000000
42400	-18589.287	10.866	1.000000
42500	-18591.319	10.702	1.000000
42600	-18591.112	10.885	1.000000
42700	-18593.460	10.706	1.000000
42800	-18595.059	11.128	1.000000
42900	-18599.923	11.143	1.000000
43000	-18595.712	11.027	1.000000
43100	-18598.015	11.065	1.000000
43200	-18599.774	11.083	1.000000
43300	-18596.042	11.099	1.000000
43400	-18597.458	11.217	1.000000
43500	-18600.840	11.052	1.000000
43600	-18596.363	11.363	1.000000
43700	-18600.107	11.125	1.000000
43800	-18597.237	11.076	1.000000
43900	-18596.422	11.227	1.000000
44000	-18601.744	10.945	1.000000
44100	-18594.790	11.036	1.000000
44200	-18600.598	10.975	1.000000
44300	-18598.078	11.068	1.000000
44400	-18596.972	11.074	1.000000
44500	-18598.310	10.844	1.000000
44600	-18609.494	11.236	1.000000
44700	-18595.751	11.070	1.000000
44800	-18601.160	10.578	1.000000
44900	-18601.850	10.478	1.000000
45000	-18600.461	10.635	1.000000
45100	-18610.451	10.490	1.000000
45200	-18604.133	10.799	1.000000
45300	-18600.999	10.964	1.000000
45400	-18601.882	10.789	1.000000
45500	-18595.071	10.851	1.000000
45600	-18606.806	10.652	1.000000
45700	-18597.336	10.662	1.000000
45800	-18594.177	10.697	1.000000
45900	-18596.675	10.542	1.000000
46000	-18596.046	10.653	1.000000
46100	-18590.535	10.724	1.000000
46200	-18601.992	11.029	1.000000
46300	-18597.159	10.773	1.000000
46400	-18597.799	10.829	1.000000
46500	-18595.346	10.659	1.000000
46600	-18594.937	10.722	1.000000
46700	-18591.783	10.757	1.000000
46800	-18587.513	10.770	1.000000
46900	-18604.377	11.040	1.000000
47000	-18597.240	10.624	1.000000
47100	-18597.225	10.801	1.000000
47200	-18599.240	10.482	1.000000
47300	-18598.170	10.732	1.000000
47400	-18596.542	10.842	1.000000
47500	-18595.731	10.810	1.000000
47600	-18601.298	10.854	1.000000
47700	-18594.313	11.131	1.000000
47800	-18600.323	11.088	1.000000
47900	-18601.946	10.991	1.000000
48000	-18602.325	11.042	1.000000
48100	-18598.090	10.635	1.000000
48200	-18591.397	10.804	1.000000
48300	-18592.406	10.654	1.000000
48400	-18601.760	10.751	1.000000
48500	-18596.071	10.804	1.000000
48600	-18595.888	10.456	1.000000
48700	-18600.747	10.398	1.000000
48800	-18594.265	10.865	1.000000
48900	-18597.038	10.538	1.000000
49000	-18596.923	10.631	1.000000
49100	-18601.434	10.871	1.000000
49200	-18596.439	11.025	1.000000
49300	-18592.369	11.418	1.000000
49400	-18594.830	11.339	1.000000
49500	-18592.814	11.218	1.000000
49600	-18591.947	11.059	1.000000
49700	-18590.501	11.081	1.000000
49800	-18588.398	10.754	1.000000
49900	-18590.597	10.740	1.000000
50000	-18589.289	11.002	1.000000
50100	-18595.721	10.590	1.000000
50200	-18597.080	10.865	1.000000
50300	-18593.695	10.809	1.000000
50400	-18598.374	10.671	1.000000
50500	-18603.582	10.578	1.000000
50600	-18599.005	10.615	1.000000
50700	-18595.471	10.702	1.000000
50800	-18595.987	10.771	1.000000
50900	-18597.849	10.694	1.000000
51000	-18594.153	10.799	1.000000
51100	-18590.798	10.770	1.000000
51200	-18595.379	10.397	1.000000
51300	-18597.956	10.568	1.000000
51400	-18592.219	10.978	1.000000
51500	-18594.894	10.910	1.000000
51600	-18599.544	10.973	1.000000
51700	-18611.040	11.106	1.000000
51800	-18605.571	11.105	1.000000
51900	-18605.538	11.203	1.000000
52000	-18607.734	10.916	1.000000
52100	-18604.212	11.343	1.000000
52200	-18610.040	10.834	1.000000
52300	-18606.571	10.494	1.000000
52400	-18611.179	11.010	1.000000
52500	-18602.454	11.147	1.000000
52600	-18604.415	10.899	1.000000
52700	-18606.626	10.724	1.000000
52800	-18605.036	11.316	1.000000
52900	-18599.595	10.897	1.000000
53000	-18602.424	11.064	1.000000
53100	-18608.306	11.042	1.000000
53200	-18608.167	11.203	1.000000
53300	-18609.444	11.202	1.000000
53400	-18595.351	10.963	1.000000
53500	-18598.223	11.016	1.000000
53600	-18600.629	10.666	1.000000
53700	-18593.614	10.756	1.000000
53800	-18595.057	10.677	1.000000
53900	-18594.034	10.681	1.000000
54000	-18598.444	11.235	1.000000
54100	-18595.940	10.819	1.000000
54200	-18599.499	10.797	1.000000
54300	-18592.853	10.779	1.000000
54400	-18601.573	10.657	1.000000
54500	-18595.161	11.026	1.000000
54600	-18594.923	10.941	1.000000
54700	-18597.501	10.834	1.000000
54800	-18591.776	11.026	1.000000
54900	-18590.741	11.154	1.000000
55000	-18596.362	10.990	1.000000
55100	-18600.712	10.809	1.000000
55200	-18601.635	10.631	1.000000
55300	-18603.178	10.890	1.000000
55400	-18600.119	10.903	1.000000
55500	-18598.343	10.961	1.000000
55600	-18603.856	11.029	1.000000
55700	-18605.122	10.816	1.000000
55800	-18602.502	11.212	1.000000
55900	-18611.371	10.865	1.000000
56000	-18599.327	11.082	1.000000
56100	-18603.587	10.968	1.000000
56200	-18598.207	11.412	1.000000
56300	-18602.560	10.912	1.000000
56400	-18604.390	11.016	1.000000
56500	-18599.760	11.072	1.000000
56600	-18611.297	10.868	1.000000
56700	-18597.406	10.827	1.000000
56800	-18593.138	10.810	1.000000
56900	-18600.007	10.808	1.000000
57000	-18599.162	10.904	1.000000
57100	-18601.924	10.905	1.000000
57200	-18601.475	11.121	1.000000
57300	-18601.589	11.265	1.000000
57400	-18604.289	10.653	1.000000
57500	-18603.092	10.659	1.000000
57600	-18598.105	11.004	1.000000
57700	-18600.617	10.863	1.000000
57800	-18596.143	11.074	1.000000
57900	-18592.036	11.061	1.000000
58000	-18603.675	10.944	1.000000
58100	-18591.316	11.147	1.000000
58200	-18591.572	11.016	1.000000
58300	-18598.312	10.839	1.000000
58400	-18596.840	10.746	1.000000
58500	-18600.612	10.751	1.000000
58600	-18603.562	10.775	1.000000
58700	-18615.171	10.749	1.000000
58800	-18604.341	10.655	1.000000
58900	-18593.073	11.123	1.000000
59000	-18604.610	10.859	1.000000
59100	-18603.834	10.908	1.000000
59200	-18600.098	10.896	1.000000
59300	-18601.062	10.761	1.000000
59400	-18604.024	11.261	1.000000
59500	-18603.352	10.577	1.000000
59600	-18591.427	10.832	1.000000
59700	-18599.945	10.824	1.000000
59800	-18590.585	10.897	1.000000
59900	-18594.126	10.746	1.000000
60000	-18603.859	10.459	1.000000
60100	-18594.685	11.021	1.000000
60200	-18592.933	10.785	1.000000
60300	-18591.788	10.986	1.000000
60400	-18607.178	11.009	1.000000
60500	-18592.047	11.087	1.000000
60600	-18591.229	11.140	1.000000
60700	-18595.041	11.162	1.000000
60800	-18593.446	11.208	1.000000
60900	-18590.743	11.221	1.000000
61000	-18589.837	11.166	1.000000
61100	-18589.665	11.133	1.000000
61200	-18589.699	11.352	1.000000
61300	-18590.479	11.318	1.000000
61400	-18589.918	11.414	1.000000
61500	-18603.602	11.297	1.000000
61600	-18601.280	11.046	1.000000
61700	-18600.019	10.978	1.000000
61800	-18596.347	10.915	1.000000
61900	-18594.075	10.940	1.000000
62000	-18596.311	10.990	1.000000
62100	-18593.726	10.965	1.000000
62200	-18596.064	10.960	1.000000
62300	-18602.448	10.908	1.000000
62400	-18597.898	10.848	1.000000
62500	-18608.405	10.569	1.000000
62600	-18606.117	10.835	1.000000
62700	-18602.118	10.873	1.000000
62800	-18597.932	10.894	1.000000
62900	-18594.521	10.966	1.000000
63000	-18595.664	10.738	1.000000
63100	-18596.300	10.759	1.000000
63200	-18591.692	10.684	1.000000
63300	-18591.610	10.402	1.000000
63400	-18595.232	10.765	1.000000
63500	-18594.531	10.852	1.000000
63600	-18600.281	10.913	1.000000
63700	-18603.538	10.981	1.000000
63800	-18610.807	10.626	1.000000
63900	-18602.597	10.614	1.000000
64000	-18600.214	11.024	1.000000
64100	-18602.758	10.988	1.000000
64200	-18602.253	10.565	1.000000
64300	-18604.866	10.514	1.000000
64400	-18607.463	10.469	1.000000
64500	-18604.446	10.661	1.000000
64600	-18606.135	10.587	1.000000
64700	-18604.757	10.629	1.000000
64800	-18601.592	10.595	1.000000
64900	-18598.166	10.767	1.000000
65000	-18600.819	10.579	1.000000
65100	-18597.462	10.619	1.000000
65200	-18591.647	10.879	1.000000
65300	-18595.696	10.978	1.000000
65400	-18597.785	10.979	1.000000
65500	-18598.981	11.252	1.000000
65600	-18593.902	11.101	1.000000
65700	-18600.624	10.710	1.000000
65800	-18592.477	10.983	1.000000
65900	-18592.418	10.853	1.000000
66000	-18599.928	11.058	1.000000
66100	-18602.940	11.152	1.000000
66200	-18607.644	10.958	1.000000
66300	-18603.074	11.221	1.000000
66400	-18595.212	11.213	1.000000
66500	-18592.265	10.963	1.000000
66600	-18590.880	10.986	1.000000
66700	-18590.065	10.863	1.000000
66800	-18589.810	11.206	1.000000
66900	-18591.683	11.118	1.000000
67000	-18593.619	11.226	1.000000
67100	-18596.877	11.235	1.000000
67200	-18597.394	11.122	1.000000
67300	-18600.860	11.064	1.000000
67400	-18605.857	10.990	1.000000
67500	-18597.856	10.908	1.000000
67600	-18594.362	10.862	1.000000
67700	-18593.061	10.891	1.000000
67800	-18592.551	11.081	1.000000
67900	-18590.131	11.052	1.000000
68000	-18594.505	10.950	1.000000
68100	-18601.915	10.729	1.000000
68200	-18598.197	10.840	1.000000
68300	-18598.077	10.773	1.000000
68400	-18601.150	10.739	1.000000
68500	-18598.723	10.986	1.000000
68600	-18597.980	10.874	1.000000
68700	-18600.030	10.882	1.000000
68800	-18604.543	10.975	1.000000
68900	-18601.619	10.995	1.000000
69000	-18600.612	11.051	1.000000
69100	-18599.303	11.353	1.000000
69200	-18599.237	10.821	1.000000
69300	-18596.488	11.055	1.000000
69400	-18595.819	11.082	1.000000
69500	-18598.605	11.357	1.000000
69600	-18598.272	10.915	1.000000
69700	-18597.100	10.879	1.000000
69800	-18597.982	10.836	1.000000
69900	-18593.622	11.014	1.000000
70000	-18596.913	10.899	1.000000
70100	-18599.530	10.563	1.000000
70200	-18591.929	10.768	1.000000
70300	-18593.528	10.761	1.000000
70400	-18590.096	10.715	1.000000
70500	-18590.743	10.763	1.000000
70600	-18597.593	10.835	1.000000
70700	-18596.943	10.764	1.000000
70800	-18596.186	10.905	1.000000
70900	-18604.220	10.287	1.000000
71000	-18602.723	10.370	1.000000
71100	-18601.994	10.570	1.000000
71200	-18596.601	11.263	1.000000
71300	-18594.383	10.816	1.000000
71400	-18597.843	10.646	1.000000
71500	-18602.140	10.592	1.000000
71600	-18598.920	11.201	1.000000
71700	-18607.925	11.019	1.000000
71800	-18602.998	10.989	1.000000
71900	-18598.550	11.014	1.000000
72000	-18604.570	10.612	1.000000
72100	-18610.135	10.950	1.000000
72200	-18604.574	11.200	1.000000
72300	-18599.617	11.016	1.000000
72400	-18600.113	10.779	1.000000
72500	-18599.463	11.026	1.000000
72600	-18595.832	11.111	1.000000
72700	-18593.669	11.253	1.000000
72800	-18597.744	10.990	1.000000
72900	-18598.360	11.447	1.000000
73000	-18591.166	11.339	1.000000
73100	-18600.566	10.730	1.000000
73200	-18598.166	10.647	1.000000
73300	-18590.171	11.307	1.000000
73400	-18594.721	11.077	1.000000
73500	-18598.158	11.044	1.000000
73600	-18598.020	10.949	1.000000
73700	-18598.077	10.787	1.000000
73800	-18594.530	10.845	1.000000
73900	-18597.134	10.882	1.000000
74000	-18595.505	10.896	1.000000
74100	-18595.940	10.830	1.000000
74200	-18593.922	10.892	1.000000
74300	-18591.965	10.905	1.000000
74400	-18594.763	10.927	1.000000
74500	-18591.625	10.920	1.000000
74600	-18588.484	11.244	1.000000
74700	-18589.124	11.177	1.000000
74800	-18587.967	11.074	1.000000
74900	-18588.243	11.016	1.000000
75000	-18587.112	10.880	1.000000
75100	-18602.091	10.666	1.000000
75200	-18589.560	10.684	1.000000
75300	-18597.397	11.089	1.000000
75400	-18588.893	10.892	1.000000
75500	-18584.250	11.109	1.000000
75600	-18601.172	10.849	1.000000
75700	-18584.263	10.982	1.000000
75800	-18590.699	11.055	1.000000
75900	-18589.405	10.924	1.000000
76000	-18590.873	10.838	1.000000
76100	-18592.482	10.761	1.000000
76200	-18597.851	11.107	1.000000
76300	-18598.967	11.104	1.000000
76400	-18601.196	11.059	1.000000
76500	-18591.195	10.727	1.000000
76600	-18593.350	10.701	1.000000
76700	-18593.025	10.887	1.000000
76800	-18592.191	10.801	1.000000
76900	-18590.708	10.910	1.000000
77000	-18594.865	10.872	1.000000
77100	-18585.106	11.257	1.000000
77200	-18587.203	11.042	1.000000
77300	-18584.394	11.118	1.000000
77400	-18586.159	11.123	1.000000
77500	-18593.445	10.836	1.000000
77600	-18594.682	10.812	1.000000
77700	-18594.132	11.256	1.000000
77800	-18597.542	10.815	1.000000
77900	-18596.241	10.694	1.000000
78000	-18595.686	10.784	1.000000
78100	-18588.274	10.884	1.000000
78200	-18589.904	10.995	1.000000
78300	-18591.104	10.967	1.000000
78400	-18595.137	10.860	1.000000
78500	-18592.711	10.910	1.000000
78600	-18595.407	10.765	1.000000
78700	-18590.909	11.112	1.000000
78800	-18589.971	11.079	1.000000
78900	-18591.046	10.789	1.000000
79000	-18593.099	10.561	1.000000
79100	-18597.977	10.728	1.000000
79200	-18595.535	10.694	1.000000
79300	-18595.604	10.813	1.000000
79400	-18592.201	10.931	1.000000
79500	-18600.888	10.468	1.000000
79600	-18591.964	11.429	1.000000
79700	-18589.470	10.744	1.000000
79800	-18597.374	11.035	1.000000
79900	-18593.620	11.137	1.000000
80000	-18599.257	11.178	1.000000
80100	-18599.470	11.036	1.000000
80200	-18599.844	11.005	1.000000
80300	-18601.716	10.722	1.000000
80400	-18595.716	10.409	1.000000
80500	-18603.701	10.533	1.000000
80600	-18596.558	10.948	1.000000
80700	-18600.611	10.485	1.000000
80800	-18601.643	10.790	1.000000
80900	-18601.915	10.707	1.000000
81000	-18604.378	11.026	1.000000
81100	-18596.529	11.094	1.000000
81200	-18600.242	10.680	1.000000
81300	-18606.429	10.771	1.000000
81400	-18599.921	10.823	1.000000
81500	-18599.514	10.825	1.000000
81600	-18597.981	10.949	1.000000
81700	-18587.184	11.022	1.000000
81800	-18587.468	11.075	1.000000
81900	-18588.564	10.837	1.000000
82000	-18598.145	10.871	1.000000
82100	-18591.773	10.948	1.000000
82200	-18599.325	11.013	1.000000
82300	-18605.836	10.986	1.000000
82400	-18600.449	10.826	1.000000
82500	-18603.039	10.788	1.000000
82600	-18599.060	10.685	1.000000
82700	-18601.777	10.685	1.000000
82800	-18596.601	10.535	1.000000
82900	-18596.800	10.731	1.000000
83000	-18598.528	11.013	1.000000
83100	-18594.199	11.176	1.000000
83200	-18590.586	10.949	1.000000
83300	-18594.794	11.049	1.000000
83400	-18599.066	10.654	1.000000
83500	-18603.627	10.783	1.000000
83600	-18601.400	10.974	1.000000
83700	-18590.998	10.906	1.000000
83800	-18597.232	10.695	1.000000
83900	-18594.301	10.813	1.000000
84000	-18600.606	10.863	1.000000
84100	-18596.961	11.046	1.000000
84200	-18599.897	10.850	1.000000
84300	-18602.586	11.056	1.000000
84400	-18596.214	10.975	1.000000
84500	-18593.718	10.912	1.000000
84600	-18589.238	11.121	1.000000
84700	-18606.326	10.858	1.000000
84800	-18591.624	11.223	1.000000
84900	-18609.862	10.579	1.000000
85000	-18591.184	10.790	1.000000
85100	-18599.578	10.418	1.000000
85200	-18591.953	11.071	1.000000
85300	-18591.916	10.693	1.000000
85400	-18595.011	11.033	1.000000
85500	-18603.613	10.334	1.000000
85600	-18595.018	10.849	1.000000
85700	-18595.535	11.089	1.000000
85800	-18594.392	10.937	1.000000
85900	-18598.333	11.046	1.000000
86000	-18601.492	10.834	1.000000
86100	-18598.679	11.079	1.000000
86200	-18601.290	10.717	1.000000
86300	-18601.455	10.832	1.000000
86400	-18607.270	10.656	1.000000
86500	-18600.444	11.109	1.000000
86600	-18596.507	10.701	1.000000
86700	-18606.806	11.003	1.000000
86800	-18596.735	10.783	1.000000
86900	-18587.867	11.411	1.000000
87000	-18604.687	10.768	1.000000
87100	-18599.377	11.229	1.000000
87200	-18590.399	11.469	1.000000
87300	-18589.794	11.330	1.000000
87400	-18602.034	11.184	1.000000
87500	-18596.535	10.859	1.000000
87600	-18605.976	10.628	1.000000
87700	-18593.417	10.970	1.000000
87800	-18589.327	11.079	1.000000
87900	-18586.806	11.385	1.000000
88000	-18588.431	11.177	1.000000
88100	-18589.634	11.180	1.000000
88200	-18595.162	11.224	1.000000
88300	-18597.222	10.671	1.000000
88400	-18601.971	10.779	1.000000
88500	-18598.502	10.283	1.000000
88600	-18598.043	10.315	1.000000
88700	-18598.524	10.716	1.000000
88800	-18600.372	10.812	1.000000
88900	-18599.429	10.728	1.000000
89000	-18600.136	10.753	1.000000
89100	-18603.828	10.844	1.000000
89200	-18601.152	10.683	1.000000
89300	-18600.771	11.245	1.000000
89400	-18597.247	11.166	1.000000
89500	-18596.831	11.059	1.000000
89600	-18601.606	11.468	1.000000
89700	-18596.015	11.094	1.000000
89800	-18596.190	10.909	1.000000
89900	-18600.670	10.918	1.000000
90000	-18601.954	10.986	1.000000
90100	-18599.619	11.063	1.000000
90200	-18600.607	10.842	1.000000
90300	-18598.866	11.251	1.000000
90400	-18606.620	10.945	1.000000
90500	-18598.840	10.861	1.000000
90600	-18601.191	11.283	1.000000
90700	-18599.263	11.041	1.000000
90800	-18599.109	11.138	1.000000
90900	-18589.898	11.172	1.000000
91000	-18595.638	11.324	1.000000
91100	-18595.798	10.835	1.000000
91200	-18595.213	11.379	1.000000
91300	-18591.343	11.312	1.000000
91400	-18588.548	11.183	1.000000
91500	-18602.412	11.034	1.000000
91600	-18588.852	10.924	1.000000
91700	-18590.513	11.045	1.000000
91800	-18597.296	10.813	1.000000
91900	-18598.434	10.605	1.000000
92000	-18597.698	10.812	1.000000
92100	-18599.902	11.108	1.000000
92200	-18600.805	10.753	1.000000
92300	-18604.563	10.898	1.000000
92400	-18599.955	11.058	1.000000
92500	-18600.227	10.902	1.000000
92600	-18594.304	10.860	1.000000
92700	-18595.456	11.033	1.000000
92800	-18593.204	10.807	1.000000
92900	-18596.502	10.806	1.000000
93000	-18607.041	10.685	1.000000
93100	-18593.706	10.939	1.000000
93200	-18592.383	10.816	1.000000
93300	-18592.454	10.898	1.000000
93400	-18591.197	10.973	1.000000
93500	-18591.233	10.978	1.000000
93600	-18602.441	10.988	1.000000
93700	-18594.964	10.569	1.000000
93800	-18606.277	10.824	1.000000
93900	-18599.732	10.670	1.000000
94000	-18586.150	10.995	1.000000
94100	-18586.066	11.050	1.000000
94200	-18585.356	10.965	1.000000
94300	-18589.515	10.819	1.000000
94400	-18600.134	10.525	1.000000
94500	-18602.728	10.455	1.000000
94600	-18600.673	10.989	1.000000
94700	-18598.144	10.554	1.000000
94800	-18601.745	10.838	1.000000
94900	-18594.841	10.643	1.000000
95000	-18593.259	10.680	1.000000
95100	-18594.138	10.628	1.000000
95200	-18596.501	10.619	1.000000
95300	-18597.862	10.620	1.000000
95400	-18595.245	10.787	1.000000
95500	-18594.706	10.962	1.000000
95600	-18593.292	10.963	1.000000
95700	-18592.086	11.052	1.000000
95800	-18599.039	10.934	1.000000
95900	-18595.353	11.000	1.000000
96000	-18594.093	10.894	1.000000
96100	-18597.921	10.586	1.000000
96200	-18596.695	10.676	1.000000
96300	-18601.995	10.889	1.000000
96400	-18596.858	10.672	1.000000
96500	-18591.578	11.207	1.000000
96600	-18596.428	11.107	1.000000
96700	-18596.058	10.690	1.000000
96800	-18600.972	10.855	1.000000
96900	-18597.629	11.047	1.000000
97000	-18597.369	11.292	1.000000
97100	-18600.840	10.538	1.000000
97200	-18602.315	10.563	1.000000
97300	-18597.463	10.944	1.000000
97400	-18593.641	10.628	1.000000
97500	-18588.462	10.770	1.000000
97600	-18590.971	10.746	1.000000
97700	-18593.771	10.913	1.000000
97800	-18600.945	10.770	1.000000
97900	-18593.236	10.745	1.000000
98000	-18596.269	10.822	1.000000
98100	-18592.955	11.000	1.000000
98200	-18597.934	10.906	1.000000
98300	-18602.477	10.719	1.000000
98400	-18589.512	11.035	1.000000
98500	-18594.849	10.889	1.000000
98600	-18599.019	10.637	1.000000
98700	-18596.117	10.759	1.000000
98800	-18599.026	11.024	1.000000
98900	-18592.702	11.018	1.000000
99000	-18599.364	11.156	1.000000
99100	-18599.784	11.104	1.000000
99200	-18601.143	11.095	1.000000
99300	-18599.487	11.069	1.000000
99400	-18600.112	11.050	1.000000
99500	-18602.890	11.298	1.000000
99600	-18596.888	10.852	1.000000
99700	-18598.324	10.953	1.000000
99800	-18596.970	11.076	1.000000
99900	-18598.071	10.937	1.000000
100000	-18589.509	11.155	1.000000
