# Supplementary material for: Emergence, development and diversification of the TGF-β signalling pathway within the animal kingdom
Source: BMC Evol Biol. 2009 Feb 3;9:28. doi: 10.1186/1471-2148-9-28 (PMC2657120; doi:10.1186/1471-2148-9-28)
Supplement: Additional file 5 — Sequences. All sequences and alignments are provided in the supplementary archive. [file 1471-2148-9-28-S5.zip › sequences/figureS3/lopho_smads_aa_muscled.fasta.nex.mcmc]

[LEGEND:
   Gen               --  Generation
   <name>(1){2}      --  Acceptance rate of move <name> changing parameter 1 in run 2
   Swap(1-2){3}      --  Acceptance rate of swaps between chains 1 and 2 in run 3
   StdDev(s)         --  Average standard deviation of split frequencies
]

Gen	eTBR(2){1}	LOCAL(2){1}	uniform(4){1}	Swap(1-2){1}	Swap(1-3){1}	Swap(1-4){1}	Swap(2-3){1}	Swap(2-4){1}	Swap(3-4){1}	eTBR(2){2}	LOCAL(2){2}	uniform(4){2}	Swap(1-2){2}	Swap(1-3){2}	Swap(1-4){2}	Swap(2-3){2}	Swap(2-4){2}	Swap(3-4){2}	StdDev(s)
1000	0.246827	0.289916	0.018868	0.055556	0.013158	0.000000	0.058480	0.000000	0.101190	0.227654	0.245614	0.035714	0.047872	0.013245	0.000000	0.038674	0.000000	0.029586	0.142662
2000	0.169004	0.213836	0.010309	0.070175	0.006061	0.000000	0.104790	0.000000	0.055046	0.153739	0.206823	0.020000	0.025568	0.006250	0.000000	0.094556	0.000000	0.014577	0.115905
3000	0.139870	0.200000	0.006993	0.238384	0.004082	0.000000	0.067698	0.000000	0.036885	0.128671	0.183616	0.013605	0.131429	0.060120	0.014344	0.212425	0.104603	0.232877	0.153918
4000	0.125434	0.193170	0.005405	0.320122	0.003044	0.000000	0.052870	0.000000	0.027190	0.113287	0.176034	0.010152	0.214804	0.054755	0.013699	0.230653	0.100932	0.319635	0.160155
5000	0.113307	0.182587	0.004444	0.265233	0.002436	0.000000	0.042373	0.000000	0.021951	0.102880	0.172589	0.008299	0.259516	0.057870	0.013682	0.235223	0.099877	0.350303	0.140893
6000	0.105141	0.181366	0.003623	0.227273	0.002012	0.000000	0.035000	0.000000	0.018405	0.096203	0.165021	0.006920	0.316406	0.081452	0.021255	0.267347	0.130303	0.413413	0.119481
7000	0.098308	0.176792	0.003040	0.241291	0.001729	0.000000	0.029561	0.000000	0.015943	0.093712	0.163876	0.005988	0.315701	0.088161	0.017903	0.307759	0.128272	0.407986	0.096962
8000	0.095488	0.171638	0.002695	0.279053	0.001506	0.000000	0.026061	0.000000	0.013761	0.090861	0.164391	0.005362	0.333089	0.101920	0.023134	0.348120	0.134571	0.411364	0.084194
9000	0.092814	0.168539	0.002375	0.299059	0.001344	0.000000	0.022876	0.000000	0.012129	0.090768	0.161366	0.004796	0.352518	0.100466	0.022682	0.362667	0.127285	0.406836	0.069308
10000	0.088420	0.165192	0.002137	0.320583	0.001203	0.000000	0.020710	0.000000	0.037127	0.089971	0.156025	0.004292	0.352420	0.104379	0.024478	0.383404	0.133781	0.413484	0.051431
11000	0.087338	0.160475	0.001912	0.337534	0.006568	0.000536	0.042071	0.000000	0.041505	0.089252	0.157854	0.003922	0.385233	0.136734	0.042693	0.421483	0.165184	0.439038	0.040453
12000	0.085944	0.160714	0.001795	0.330335	0.011033	0.000488	0.070297	0.000000	0.039406	0.087436	0.156349	0.003565	0.378564	0.135095	0.046138	0.438596	0.182425	0.465185	0.033596
13000	0.084908	0.160882	0.001664	0.337580	0.021277	0.000451	0.104147	0.000000	0.036493	0.086425	0.155975	0.003317	0.381941	0.138787	0.045914	0.448437	0.183499	0.469022	0.035496
14000	0.083908	0.159077	0.001536	0.349638	0.042654	0.000420	0.142062	0.000000	0.033757	0.086056	0.154661	0.003049	0.403421	0.152730	0.052407	0.459130	0.193747	0.480991	0.033758
15000	0.082961	0.158485	0.001439	0.366086	0.054378	0.000391	0.161628	0.000000	0.031416	0.084978	0.154540	0.002817	0.417514	0.159936	0.061038	0.474364	0.210851	0.500000	0.033269
16000	0.081020	0.156981	0.001346	0.354694	0.055805	0.001471	0.194413	0.023640	0.053216	0.084858	0.153805	0.002663	0.395924	0.153180	0.058014	0.482811	0.232198	0.521121	0.037437
17000	0.080899	0.155232	0.001255	0.363284	0.058218	0.004141	0.210060	0.029598	0.082556	0.083367	0.152636	0.002506	0.390636	0.145293	0.054799	0.477985	0.234991	0.536268	0.039660
18000	0.080772	0.154275	0.001183	0.364942	0.065320	0.010117	0.231826	0.058243	0.123515	0.082637	0.152159	0.002389	0.407925	0.145735	0.052145	0.465008	0.223341	0.531964	0.036553
19000	0.080456	0.154067	0.001122	0.380786	0.080901	0.012074	0.250079	0.065707	0.144370	0.081325	0.149933	0.002257	0.420567	0.158262	0.051443	0.468613	0.218750	0.526531	0.035447
20000	0.080089	0.152681	0.001068	0.401203	0.101905	0.019723	0.274663	0.071215	0.158470	0.080525	0.148617	0.002146	0.423729	0.155730	0.050701	0.471709	0.217069	0.525556	0.034097
21000	0.080202	0.152082	0.001008	0.409182	0.108740	0.023092	0.290681	0.085203	0.187228	0.080074	0.149789	0.002047	0.435883	0.156241	0.048975	0.466553	0.209535	0.521492	0.031408
22000	0.079326	0.154425	0.000971	0.423729	0.126958	0.038306	0.310534	0.116505	0.219378	0.080511	0.149828	0.001929	0.442523	0.155556	0.049167	0.461580	0.212461	0.535772	0.030483
23000	0.078919	0.154030	0.000936	0.426555	0.129049	0.041441	0.317207	0.121901	0.242624	0.080690	0.147788	0.001826	0.452016	0.154292	0.048165	0.458817	0.213040	0.544366	0.028320
24000	0.077964	0.153466	0.000894	0.421448	0.126076	0.039606	0.322710	0.123852	0.262563	0.079788	0.145984	0.001736	0.448418	0.149987	0.045917	0.453485	0.209002	0.544685	0.028355
25000	0.077425	0.153703	0.000863	0.425420	0.128367	0.040898	0.330198	0.128377	0.278795	0.079033	0.145145	0.001664	0.449323	0.152778	0.047323	0.460219	0.220064	0.550300	0.027396
26000	0.076543	0.153048	0.000823	0.419347	0.128193	0.041155	0.338119	0.134862	0.291754	0.078576	0.145695	0.001612	0.445269	0.149871	0.046501	0.468549	0.226790	0.554711	0.027349
27000	0.076625	0.153087	0.000791	0.428603	0.135750	0.042170	0.346188	0.134819	0.298191	0.077589	0.145347	0.001547	0.440531	0.145979	0.044931	0.468564	0.225682	0.554866	0.025605
28000	0.076379	0.152776	0.000759	0.428633	0.133333	0.041023	0.345057	0.137703	0.315280	0.077773	0.145843	0.001490	0.442998	0.147849	0.048180	0.474468	0.228185	0.558673	0.026702
29000	0.076201	0.152015	0.000733	0.425949	0.134615	0.042340	0.354498	0.150597	0.329019	0.077588	0.146289	0.001439	0.444872	0.153183	0.049113	0.479184	0.231321	0.557586	0.026976
30000	0.075921	0.151472	0.000711	0.428486	0.133777	0.041939	0.359041	0.152960	0.339931	0.077185	0.146078	0.001385	0.444205	0.153146	0.052096	0.484006	0.239649	0.566131	0.023415
31000	0.076251	0.150532	0.000684	0.424559	0.136710	0.043395	0.371186	0.166507	0.353195	0.076767	0.146504	0.001342	0.447094	0.157874	0.050995	0.485482	0.239384	0.566577	0.025149
32000	0.075865	0.149498	0.000658	0.424328	0.135873	0.042722	0.372289	0.166729	0.361295	0.076704	0.146028	0.001295	0.451607	0.164037	0.051676	0.490960	0.240528	0.562198	0.022258
33000	0.075513	0.149520	0.000637	0.423862	0.137349	0.042423	0.377597	0.166156	0.365296	0.076926	0.145042	0.001261	0.453740	0.164061	0.050452	0.491752	0.237716	0.559004	0.022150
34000	0.075848	0.150249	0.000617	0.424071	0.137157	0.043531	0.382348	0.167776	0.373567	0.076952	0.143829	0.001220	0.447545	0.161089	0.049868	0.495296	0.241522	0.561437	0.019795
35000	0.075747	0.150978	0.000599	0.426655	0.139736	0.045355	0.389998	0.170010	0.378880	0.076803	0.144147	0.001179	0.449014	0.159611	0.049497	0.495601	0.238803	0.561374	0.018841
36000	0.075412	0.151067	0.000581	0.425142	0.139488	0.044712	0.393268	0.172107	0.386662	0.076693	0.143359	0.001144	0.448910	0.165434	0.049500	0.504106	0.242918	0.559232	0.022673
37000	0.075462	0.151474	0.000565	0.425491	0.139542	0.045308	0.395579	0.173130	0.393563	0.076821	0.143638	0.001118	0.447061	0.165029	0.048238	0.501962	0.239842	0.558918	0.022134
38000	0.075548	0.151384	0.000551	0.427895	0.140787	0.048372	0.401297	0.177154	0.403016	0.076900	0.144253	0.001093	0.450138	0.169194	0.049058	0.504952	0.238492	0.557551	0.022252
39000	0.075149	0.150962	0.000535	0.427147	0.141796	0.048294	0.405196	0.178741	0.407367	0.076584	0.143754	0.001062	0.452452	0.178054	0.055102	0.510602	0.245746	0.564906	0.022475
40000	0.074902	0.150696	0.000526	0.430539	0.143202	0.048759	0.410817	0.178507	0.409173	0.076756	0.143505	0.001035	0.457560	0.183518	0.059988	0.515772	0.252627	0.570751	0.022034
41000	0.075080	0.150856	0.000514	0.429828	0.143548	0.049007	0.415931	0.180614	0.412276	0.076655	0.143181	0.001008	0.462580	0.183028	0.059868	0.513082	0.251636	0.572358	0.022502
42000	0.075333	0.150450	0.000503	0.431698	0.144047	0.048988	0.420115	0.182282	0.417336	0.076762	0.142398	0.000984	0.466165	0.189166	0.063251	0.515415	0.256790	0.576321	0.022145
43000	0.074800	0.149011	0.000489	0.427734	0.141494	0.048253	0.420853	0.181026	0.420648	0.076763	0.142270	0.000961	0.468053	0.190061	0.064652	0.514366	0.259006	0.581408	0.021749
44000	0.074770	0.148782	0.000480	0.426974	0.140231	0.048582	0.421241	0.182933	0.423590	0.076538	0.142803	0.000940	0.471434	0.193880	0.067022	0.518610	0.261633	0.584659	0.019521
45000	0.074709	0.148635	0.000469	0.430378	0.141648	0.047840	0.420705	0.183123	0.428495	0.076475	0.143349	0.000923	0.470014	0.193249	0.067508	0.521057	0.265217	0.588266	0.019190
46000	0.074919	0.148888	0.000458	0.435044	0.142595	0.048088	0.422005	0.181806	0.432535	0.076189	0.143118	0.000899	0.472885	0.194594	0.068584	0.522337	0.265303	0.588790	0.019514
47000	0.074831	0.148750	0.000448	0.439355	0.145890	0.049365	0.424097	0.183455	0.433859	0.076214	0.143087	0.000880	0.472500	0.194273	0.069646	0.521455	0.267077	0.590846	0.019653
48000	0.075115	0.148511	0.000443	0.439720	0.146863	0.050137	0.427322	0.187847	0.440475	0.075723	0.142595	0.000860	0.477804	0.198944	0.073783	0.525670	0.270921	0.592542	0.020282
49000	0.074814	0.148964	0.000434	0.436388	0.146845	0.050456	0.432680	0.190909	0.445029	0.075710	0.142478	0.000844	0.477651	0.199606	0.072947	0.526755	0.269342	0.591542	0.017556
50000	0.074813	0.149581	0.000425	0.439368	0.150018	0.052863	0.437424	0.195732	0.448867	0.075465	0.141874	0.000826	0.480164	0.199253	0.073080	0.526645	0.268785	0.590763	0.016173
51000	0.074709	0.149477	0.000416	0.441055	0.150313	0.052171	0.436390	0.195718	0.453959	0.075625	0.141529	0.000810	0.483804	0.202922	0.074401	0.528920	0.271277	0.590350	0.014916
52000	0.074420	0.150287	0.000406	0.443568	0.154549	0.053710	0.440600	0.199977	0.457988	0.075202	0.141276	0.000794	0.485534	0.205729	0.076763	0.529609	0.275756	0.594381	0.013283
53000	0.074509	0.149754	0.000400	0.445177	0.157722	0.055549	0.445353	0.204421	0.461877	0.075236	0.141715	0.000779	0.488796	0.207898	0.077735	0.534226	0.277829	0.593539	0.012937
54000	0.074574	0.150105	0.000393	0.447656	0.154933	0.054606	0.442349	0.201844	0.463961	0.075064	0.141646	0.000764	0.488841	0.210157	0.078250	0.536835	0.278246	0.593297	0.014495
55000	0.074431	0.150519	0.000386	0.451930	0.156107	0.053849	0.442033	0.199266	0.464899	0.074981	0.141788	0.000754	0.488389	0.209882	0.077815	0.536284	0.278429	0.592773	0.014325
56000	0.074587	0.150476	0.000379	0.453266	0.156781	0.054757	0.444118	0.202376	0.470049	0.075005	0.141678	0.000743	0.491772	0.209904	0.078021	0.535983	0.278094	0.594943	0.014827
57000	0.074295	0.150228	0.000371	0.454016	0.157778	0.054549	0.447335	0.200750	0.469057	0.075048	0.141773	0.000731	0.493189	0.211332	0.079422	0.538810	0.280670	0.597337	0.014505
58000	0.073979	0.150228	0.000364	0.458787	0.155537	0.053932	0.443734	0.198076	0.469803	0.074922	0.141450	0.000717	0.495637	0.213715	0.081269	0.540748	0.282762	0.597571	0.015191
59000	0.074074	0.150397	0.000359	0.460848	0.155949	0.053510	0.444754	0.196423	0.469398	0.074693	0.141462	0.000702	0.496950	0.215204	0.081859	0.540403	0.283242	0.598483	0.015651
60000	0.074095	0.150538	0.000352	0.461647	0.155645	0.053112	0.444894	0.196144	0.470799	0.074743	0.142046	0.000692	0.497244	0.217566	0.082685	0.542106	0.286034	0.601292	0.014381
61000	0.073895	0.150474	0.000347	0.462465	0.157352	0.054563	0.448183	0.199864	0.473633	0.074666	0.142709	0.000683	0.496462	0.216280	0.082370	0.542473	0.288365	0.602206	0.013454
62000	0.073600	0.150095	0.000341	0.464338	0.158485	0.055007	0.450915	0.198815	0.471565	0.074800	0.141974	0.000672	0.494047	0.215875	0.081853	0.542457	0.287587	0.601497	0.013404
63000	0.073407	0.150572	0.000335	0.463067	0.158228	0.054559	0.451880	0.197873	0.470974	0.074708	0.141627	0.000663	0.493853	0.216627	0.081899	0.543932	0.288831	0.603395	0.013227
64000	0.073208	0.150508	0.000330	0.462581	0.159663	0.054833	0.454975	0.200093	0.473827	0.074678	0.141534	0.000653	0.491275	0.215509	0.081711	0.546089	0.290966	0.604653	0.012572
65000	0.073244	0.150390	0.000324	0.465586	0.163315	0.056043	0.457249	0.201897	0.476467	0.074509	0.142331	0.000643	0.496139	0.218044	0.082236	0.546581	0.290902	0.605103	0.013737
66000	0.073588	0.150022	0.000318	0.467269	0.162596	0.056266	0.458555	0.202335	0.479557	0.074375	0.142456	0.000632	0.497586	0.219370	0.083416	0.548334	0.293643	0.606909	0.015064
67000	0.073461	0.150116	0.000314	0.469342	0.164433	0.056935	0.460669	0.203059	0.480885	0.074215	0.142741	0.000622	0.498900	0.219473	0.084380	0.549085	0.295208	0.607857	0.014918
68000	0.073525	0.149473	0.000308	0.471957	0.166384	0.057365	0.462463	0.203857	0.482804	0.074249	0.142583	0.000613	0.498872	0.219395	0.083890	0.549438	0.294778	0.607995	0.014622
69000	0.073424	0.149521	0.000304	0.473482	0.169462	0.059482	0.466316	0.206920	0.485257	0.074239	0.142848	0.000607	0.499573	0.220000	0.085306	0.551997	0.296912	0.609633	0.013488
70000	0.073389	0.149590	0.000298	0.473644	0.171488	0.061062	0.468955	0.210013	0.489557	0.074036	0.142514	0.000596	0.501433	0.220882	0.084416	0.552748	0.294389	0.606443	0.012238
71000	0.073235	0.149569	0.000293	0.472856	0.170580	0.060530	0.468822	0.211546	0.493117	0.073909	0.142418	0.000587	0.499458	0.217898	0.083151	0.548632	0.292935	0.607552	0.012138
72000	0.073204	0.149449	0.000289	0.474609	0.170732	0.060656	0.468484	0.213185	0.495837	0.074034	0.142915	0.000580	0.501645	0.217217	0.082160	0.546587	0.289808	0.605893	0.011633
73000	0.073272	0.149045	0.000285	0.477529	0.172485	0.061974	0.469598	0.213955	0.497661	0.073935	0.142676	0.000573	0.503124	0.216877	0.081116	0.544935	0.287234	0.603688	0.010948
74000	0.073329	0.148940	0.000281	0.478222	0.173735	0.062132	0.471731	0.214732	0.497937	0.073845	0.142663	0.000564	0.504482	0.217101	0.081386	0.544735	0.287676	0.603639	0.010471
75000	0.073316	0.148896	0.000277	0.478271	0.173871	0.061387	0.473438	0.212399	0.494329	0.073633	0.142689	0.000558	0.503234	0.215773	0.080353	0.543090	0.285842	0.602472	0.009779
76000	0.073401	0.148490	0.000274	0.480625	0.176405	0.060630	0.475303	0.210304	0.491123	0.073248	0.142565	0.000551	0.498172	0.213531	0.079294	0.543701	0.286140	0.603474	0.009948
77000	0.073188	0.148084	0.000270	0.479383	0.176600	0.061124	0.477981	0.212740	0.493216	0.072894	0.142577	0.000544	0.493850	0.211591	0.078293	0.544530	0.286689	0.605068	0.009322
78000	0.072904	0.147883	0.000267	0.477129	0.174874	0.060442	0.479569	0.213020	0.494420	0.072514	0.142803	0.000537	0.494794	0.213211	0.077869	0.545258	0.284082	0.600594	0.009694
79000	0.072567	0.148258	0.000264	0.476404	0.174712	0.060009	0.480578	0.212005	0.492974	0.072573	0.142576	0.000529	0.493808	0.212525	0.077549	0.544886	0.283748	0.598705	0.011042
80000	0.072264	0.148317	0.000261	0.477110	0.176145	0.059370	0.482270	0.210421	0.489718	0.072507	0.142399	0.000524	0.494635	0.212874	0.076786	0.544346	0.281961	0.596465	0.011076
81000	0.071998	0.148133	0.000258	0.477352	0.175753	0.058975	0.481225	0.209410	0.490355	0.072500	0.142442	0.000518	0.494913	0.213462	0.077183	0.545198	0.281959	0.595897	0.011171
82000	0.072086	0.147766	0.000255	0.477586	0.176684	0.060509	0.482807	0.211796	0.494288	0.072560	0.143040	0.000511	0.495437	0.214597	0.078701	0.546248	0.283482	0.597147	0.010714
83000	0.072047	0.147380	0.000253	0.478302	0.178337	0.061944	0.486005	0.214495	0.498264	0.072467	0.143291	0.000504	0.497036	0.215443	0.080057	0.547498	0.284443	0.598469	0.010085
84000	0.072129	0.147289	0.000250	0.480137	0.179598	0.063474	0.488188	0.216976	0.500250	0.072347	0.143393	0.000500	0.498095	0.214610	0.079697	0.545370	0.284105	0.599590	0.011167
85000	0.072355	0.147054	0.000247	0.479960	0.180709	0.064182	0.490209	0.219659	0.502400	0.072341	0.143076	0.000493	0.496721	0.214810	0.079549	0.545338	0.284793	0.600280	0.011600
86000	0.072432	0.146997	0.000245	0.477032	0.179200	0.063495	0.492359	0.220594	0.502868	0.072137	0.142676	0.000487	0.499621	0.215507	0.079044	0.545097	0.282345	0.598853	0.012154
87000	0.072398	0.146944	0.000242	0.475602	0.178155	0.063497	0.493379	0.222685	0.505362	0.072007	0.143071	0.000481	0.497277	0.214763	0.078599	0.544212	0.281596	0.598797	0.011856
88000	0.072459	0.146850	0.000239	0.475837	0.177611	0.063769	0.493388	0.224120	0.506982	0.071937	0.142367	0.000475	0.496501	0.214276	0.078007	0.544122	0.280114	0.597161	0.011375
89000	0.072139	0.146746	0.000236	0.476421	0.178051	0.063374	0.493871	0.224516	0.508119	0.071786	0.142682	0.000470	0.497205	0.214155	0.077814	0.543670	0.281276	0.597793	0.012472
90000	0.072102	0.146745	0.000234	0.478547	0.180050	0.065091	0.495218	0.226927	0.511779	0.071682	0.143030	0.000466	0.498816	0.216699	0.079129	0.544602	0.283267	0.599405	0.012831
91000	0.072189	0.146621	0.000231	0.479531	0.181025	0.066094	0.497161	0.228504	0.513936	0.071708	0.142785	0.000462	0.499383	0.217469	0.080231	0.545876	0.284872	0.599725	0.013198
92000	0.072356	0.146612	0.000228	0.478841	0.180494	0.066074	0.498008	0.229758	0.515648	0.071730	0.142746	0.000457	0.499453	0.216390	0.079676	0.544883	0.284400	0.600375	0.012825
93000	0.072380	0.146631	0.000226	0.479356	0.179207	0.065464	0.495804	0.228416	0.516200	0.071829	0.142567	0.000450	0.501019	0.219116	0.079351	0.546085	0.281946	0.596327	0.011903
94000	0.072372	0.146284	0.000224	0.479242	0.178808	0.065026	0.495302	0.228135	0.517511	0.071760	0.142352	0.000445	0.499433	0.218202	0.078830	0.545081	0.280817	0.596081	0.011184
95000	0.072228	0.145909	0.000222	0.478442	0.178881	0.064976	0.497119	0.228166	0.517442	0.071796	0.141985	0.000441	0.498628	0.217123	0.078102	0.544289	0.279292	0.595374	0.010729
96000	0.072379	0.145187	0.000219	0.478817	0.177995	0.064969	0.496301	0.227885	0.518616	0.071627	0.141887	0.000435	0.495531	0.215837	0.077722	0.545637	0.281625	0.597436	0.010585
97000	0.072487	0.144931	0.000218	0.479183	0.177793	0.065207	0.496681	0.229507	0.521243	0.071641	0.142442	0.000430	0.496736	0.216443	0.078913	0.547364	0.282576	0.599104	0.010185
98000	0.072478	0.144983	0.000216	0.480322	0.178227	0.065456	0.498251	0.230310	0.522577	0.071633	0.142188	0.000425	0.496283	0.216488	0.078832	0.548460	0.282467	0.598506	0.009972
99000	0.072457	0.144852	0.000214	0.479560	0.178515	0.065202	0.499240	0.230547	0.521919	0.071582	0.142371	0.000421	0.496263	0.217914	0.079084	0.549264	0.283151	0.598461	0.009471
100000	0.072410	0.144647	0.000212	0.479775	0.178623	0.065841	0.499910	0.231219	0.522914	0.071525	0.141871	0.000417	0.495766	0.217197	0.078916	0.549332	0.283698	0.600048	0.008993
