# Supplementary material for: Emergence, development and diversification of the TGF-β signalling pathway within the animal kingdom
Source: BMC Evol Biol. 2009 Feb 3;9:28. doi: 10.1186/1471-2148-9-28 (PMC2657120; doi:10.1186/1471-2148-9-28)
Supplement: Additional file 5 — Sequences. All sequences and alignments are provided in the supplementary archive. [file 1471-2148-9-28-S5.zip › sequences/figureS3/lopho_smads_aa_muscled.fasta.nex.run1.p]

[ID: 1826866049]
Gen	LnL	TL	aamodel
1	-23937.378	4.539	1.000000
100	-21838.812	5.707	1.000000
200	-20684.113	6.082	5.000000
300	-20120.361	7.386	5.000000
400	-19808.401	8.953	5.000000
500	-19547.756	9.544	5.000000
600	-19312.417	11.025	5.000000
700	-19204.044	9.269	5.000000
800	-18885.558	9.830	1.000000
900	-18769.887	10.428	1.000000
1000	-18736.115	10.159	1.000000
1100	-18731.732	10.228	1.000000
1200	-18666.698	10.319	1.000000
1300	-18636.304	11.123	1.000000
1400	-18625.041	11.283	1.000000
1500	-18620.113	11.211	1.000000
1600	-18619.491	11.036	1.000000
1700	-18623.266	10.915	1.000000
1800	-18618.957	10.647	1.000000
1900	-18621.847	10.609	1.000000
2000	-18621.747	10.634	1.000000
2100	-18628.178	10.368	1.000000
2200	-18615.608	10.530	1.000000
2300	-18611.867	11.130	1.000000
2400	-18635.985	10.999	1.000000
2500	-18623.554	10.942	1.000000
2600	-18613.854	10.854	1.000000
2700	-18614.084	11.245	1.000000
2800	-18614.207	11.113	1.000000
2900	-18613.561	11.352	1.000000
3000	-18611.542	11.267	1.000000
3100	-18609.439	11.298	1.000000
3200	-18606.948	11.282	1.000000
3300	-18604.793	11.331	1.000000
3400	-18603.729	11.355	1.000000
3500	-18608.474	10.799	1.000000
3600	-18595.231	11.117	1.000000
3700	-18618.581	10.833	1.000000
3800	-18603.555	11.206	1.000000
3900	-18603.835	11.006	1.000000
4000	-18591.506	10.928	1.000000
4100	-18590.759	10.991	1.000000
4200	-18585.422	11.004	1.000000
4300	-18586.182	10.977	1.000000
4400	-18587.439	10.868	1.000000
4500	-18588.306	10.993	1.000000
4600	-18587.843	10.959	1.000000
4700	-18593.418	10.837	1.000000
4800	-18592.093	11.029	1.000000
4900	-18595.194	10.754	1.000000
5000	-18599.697	10.550	1.000000
5100	-18602.179	10.483	1.000000
5200	-18597.044	10.694	1.000000
5300	-18597.439	10.908	1.000000
5400	-18600.853	10.723	1.000000
5500	-18608.332	10.901	1.000000
5600	-18603.844	10.928	1.000000
5700	-18603.596	10.663	1.000000
5800	-18601.469	10.675	1.000000
5900	-18600.851	10.658	1.000000
6000	-18601.089	10.791	1.000000
6100	-18607.320	11.152	1.000000
6200	-18597.449	10.810	1.000000
6300	-18597.316	10.866	1.000000
6400	-18596.642	10.768	1.000000
6500	-18601.720	11.109	1.000000
6600	-18595.711	10.624	1.000000
6700	-18596.921	10.681	1.000000
6800	-18595.132	10.705	1.000000
6900	-18592.346	10.854	1.000000
7000	-18593.131	10.750	1.000000
7100	-18593.969	10.927	1.000000
7200	-18607.080	10.985	1.000000
7300	-18601.205	11.223	1.000000
7400	-18605.772	10.933	1.000000
7500	-18604.251	10.995	1.000000
7600	-18602.896	10.645	1.000000
7700	-18602.488	10.814	1.000000
7800	-18591.458	10.821	1.000000
7900	-18593.689	10.987	1.000000
8000	-18591.730	10.919	1.000000
8100	-18598.017	10.869	1.000000
8200	-18600.556	10.844	1.000000
8300	-18600.163	10.944	1.000000
8400	-18596.385	11.138	1.000000
8500	-18597.682	10.983	1.000000
8600	-18604.777	11.707	1.000000
8700	-18593.240	10.864	1.000000
8800	-18598.143	10.657	1.000000
8900	-18603.366	10.667	1.000000
9000	-18597.390	11.151	1.000000
9100	-18599.198	10.977	1.000000
9200	-18594.416	11.151	1.000000
9300	-18594.617	11.270	1.000000
9400	-18591.438	11.126	1.000000
9500	-18589.862	11.140	1.000000
9600	-18591.658	11.175	1.000000
9700	-18595.739	11.328	1.000000
9800	-18595.203	11.097	1.000000
9900	-18593.718	10.842	1.000000
10000	-18592.067	11.288	1.000000
10100	-18597.179	11.020	1.000000
10200	-18599.668	11.045	1.000000
10300	-18591.893	11.073	1.000000
10400	-18598.207	10.993	1.000000
10500	-18603.922	10.998	1.000000
10600	-18601.673	10.862	1.000000
10700	-18595.977	10.994	1.000000
10800	-18599.150	10.894	1.000000
10900	-18603.062	10.678	1.000000
11000	-18599.272	10.624	1.000000
11100	-18597.409	10.749	1.000000
11200	-18598.686	10.669	1.000000
11300	-18588.789	10.767	1.000000
11400	-18587.739	10.803	1.000000
11500	-18601.401	10.990	1.000000
11600	-18591.122	10.648	1.000000
11700	-18594.240	10.795	1.000000
11800	-18594.129	10.845	1.000000
11900	-18597.032	10.825	1.000000
12000	-18597.881	10.748	1.000000
12100	-18596.284	10.955	1.000000
12200	-18603.109	10.702	1.000000
12300	-18598.679	10.903	1.000000
12400	-18599.727	10.985	1.000000
12500	-18595.823	11.093	1.000000
12600	-18592.847	11.209	1.000000
12700	-18593.450	11.057	1.000000
12800	-18592.208	11.199	1.000000
12900	-18608.970	10.610	1.000000
13000	-18590.382	10.885	1.000000
13100	-18591.377	10.895	1.000000
13200	-18591.762	11.288	1.000000
13300	-18589.342	11.101	1.000000
13400	-18591.018	10.969	1.000000
13500	-18605.918	10.650	1.000000
13600	-18602.537	10.724	1.000000
13700	-18600.940	10.673	1.000000
13800	-18596.438	10.732	1.000000
13900	-18599.392	11.020	1.000000
14000	-18600.218	10.980	1.000000
14100	-18595.900	10.830	1.000000
14200	-18597.249	10.755	1.000000
14300	-18601.590	10.964	1.000000
14400	-18598.655	10.667	1.000000
14500	-18598.709	10.862	1.000000
14600	-18596.620	10.881	1.000000
14700	-18596.007	10.901	1.000000
14800	-18594.898	10.966	1.000000
14900	-18598.884	10.890	1.000000
15000	-18597.246	10.759	1.000000
15100	-18591.567	10.901	1.000000
15200	-18594.712	10.755	1.000000
15300	-18595.852	10.775	1.000000
15400	-18593.918	10.753	1.000000
15500	-18590.343	10.772	1.000000
15600	-18595.251	10.905	1.000000
15700	-18592.182	10.752	1.000000
15800	-18602.097	10.570	1.000000
15900	-18599.428	10.673	1.000000
16000	-18597.614	10.739	1.000000
16100	-18596.840	10.821	1.000000
16200	-18596.895	11.000	1.000000
16300	-18597.331	11.045	1.000000
16400	-18593.386	10.964	1.000000
16500	-18596.315	11.036	1.000000
16600	-18591.492	10.958	1.000000
16700	-18596.888	10.865	1.000000
16800	-18602.435	11.300	1.000000
16900	-18598.506	10.659	1.000000
17000	-18592.978	11.280	1.000000
17100	-18594.961	10.545	1.000000
17200	-18598.487	10.585	1.000000
17300	-18600.815	10.405	1.000000
17400	-18601.332	11.199	1.000000
17500	-18595.223	10.928	1.000000
17600	-18593.134	10.998	1.000000
17700	-18593.765	11.003	1.000000
17800	-18596.089	11.229	1.000000
17900	-18598.889	11.018	1.000000
18000	-18589.881	11.200	1.000000
18100	-18597.427	11.075	1.000000
18200	-18600.938	10.912	1.000000
18300	-18594.359	10.986	1.000000
18400	-18596.755	10.986	1.000000
18500	-18597.706	10.785	1.000000
18600	-18599.718	10.932	1.000000
18700	-18600.794	10.697	1.000000
18800	-18598.419	11.109	1.000000
18900	-18598.491	10.679	1.000000
19000	-18600.730	10.935	1.000000
19100	-18598.146	11.119	1.000000
19200	-18601.419	10.944	1.000000
19300	-18596.264	11.238	1.000000
19400	-18594.783	11.037	1.000000
19500	-18598.771	11.092	1.000000
19600	-18600.233	11.001	1.000000
19700	-18598.491	11.100	1.000000
19800	-18602.408	11.127	1.000000
19900	-18596.835	10.939	1.000000
20000	-18600.283	10.860	1.000000
20100	-18596.106	10.774	1.000000
20200	-18598.347	11.214	1.000000
20300	-18594.829	11.147	1.000000
20400	-18595.003	11.247	1.000000
20500	-18593.460	10.854	1.000000
20600	-18589.397	10.733	1.000000
20700	-18595.039	10.850	1.000000
20800	-18595.173	11.341	1.000000
20900	-18595.868	10.920	1.000000
21000	-18599.463	11.220	1.000000
21100	-18595.256	11.176	1.000000
21200	-18592.816	11.406	1.000000
21300	-18598.883	10.893	1.000000
21400	-18602.003	11.100	1.000000
21500	-18605.619	10.611	1.000000
21600	-18599.545	10.856	1.000000
21700	-18600.744	10.901	1.000000
21800	-18599.435	10.755	1.000000
21900	-18599.333	11.532	1.000000
22000	-18596.095	11.414	1.000000
22100	-18594.628	11.273	1.000000
22200	-18602.032	11.037	1.000000
22300	-18606.221	10.923	1.000000
22400	-18594.168	11.164	1.000000
22500	-18599.273	11.072	1.000000
22600	-18600.416	10.739	1.000000
22700	-18596.315	10.775	1.000000
22800	-18595.184	10.697	1.000000
22900	-18597.307	10.667	1.000000
23000	-18601.397	10.738	1.000000
23100	-18598.490	10.834	1.000000
23200	-18593.036	10.804	1.000000
23300	-18593.058	11.053	1.000000
23400	-18592.466	11.000	1.000000
23500	-18608.793	10.476	1.000000
23600	-18585.178	10.978	1.000000
23700	-18585.504	10.975	1.000000
23800	-18586.149	11.146	1.000000
23900	-18594.805	10.970	1.000000
24000	-18594.272	10.858	1.000000
24100	-18604.917	10.732	1.000000
24200	-18600.428	10.701	1.000000
24300	-18589.634	10.814	1.000000
24400	-18595.423	10.870	1.000000
24500	-18600.946	10.644	1.000000
24600	-18598.312	10.990	1.000000
24700	-18599.215	10.814	1.000000
24800	-18596.675	10.936	1.000000
24900	-18597.922	10.920	1.000000
25000	-18594.396	10.910	1.000000
25100	-18594.597	11.165	1.000000
25200	-18595.993	11.009	1.000000
25300	-18589.766	11.036	1.000000
25400	-18590.089	11.275	1.000000
25500	-18599.338	11.175	1.000000
25600	-18588.897	11.080	1.000000
25700	-18591.588	11.051	1.000000
25800	-18590.925	10.967	1.000000
25900	-18592.829	11.115	1.000000
26000	-18598.076	11.238	1.000000
26100	-18594.991	11.186	1.000000
26200	-18606.293	10.778	1.000000
26300	-18604.460	10.855	1.000000
26400	-18592.101	11.215	1.000000
26500	-18605.809	10.914	1.000000
26600	-18596.443	10.993	1.000000
26700	-18600.268	11.030	1.000000
26800	-18600.934	10.801	1.000000
26900	-18600.219	10.879	1.000000
27000	-18597.935	10.920	1.000000
27100	-18597.426	10.855	1.000000
27200	-18603.198	10.664	1.000000
27300	-18594.210	11.138	1.000000
27400	-18590.020	10.919	1.000000
27500	-18598.595	10.731	1.000000
27600	-18596.238	11.269	1.000000
27700	-18588.803	10.997	1.000000
27800	-18590.060	10.930	1.000000
27900	-18586.320	11.115	1.000000
28000	-18590.862	10.961	1.000000
28100	-18590.793	11.051	1.000000
28200	-18595.881	10.948	1.000000
28300	-18590.848	11.160	1.000000
28400	-18605.380	10.877	1.000000
28500	-18592.084	11.217	1.000000
28600	-18605.298	10.789	1.000000
28700	-18596.063	11.113	1.000000
28800	-18588.310	11.150	1.000000
28900	-18596.648	10.565	1.000000
29000	-18595.803	10.533	1.000000
29100	-18596.238	10.731	1.000000
29200	-18595.914	10.575	1.000000
29300	-18595.352	10.568	1.000000
29400	-18596.413	11.086	1.000000
29500	-18596.119	10.587	1.000000
29600	-18599.182	10.589	1.000000
29700	-18597.404	10.548	1.000000
29800	-18593.732	10.942	1.000000
29900	-18594.318	11.151	1.000000
30000	-18594.399	10.974	1.000000
30100	-18588.765	10.999	1.000000
30200	-18590.649	10.949	1.000000
30300	-18589.794	10.958	1.000000
30400	-18593.897	11.126	1.000000
30500	-18597.033	11.278	1.000000
30600	-18594.868	11.205	1.000000
30700	-18609.522	11.106	1.000000
30800	-18603.696	11.210	1.000000
30900	-18603.142	11.260	1.000000
31000	-18599.863	11.289	1.000000
31100	-18610.634	10.938	1.000000
31200	-18596.816	11.070	1.000000
31300	-18591.676	10.951	1.000000
31400	-18592.657	11.040	1.000000
31500	-18595.206	11.081	1.000000
31600	-18596.112	10.973	1.000000
31700	-18594.116	10.979	1.000000
31800	-18594.760	10.984	1.000000
31900	-18604.020	10.969	1.000000
32000	-18596.771	11.017	1.000000
32100	-18596.373	10.902	1.000000
32200	-18593.638	10.886	1.000000
32300	-18596.492	11.062	1.000000
32400	-18594.407	11.098	1.000000
32500	-18594.934	11.091	1.000000
32600	-18605.269	11.305	1.000000
32700	-18598.088	11.017	1.000000
32800	-18591.615	11.349	1.000000
32900	-18601.788	11.432	1.000000
33000	-18592.866	10.904	1.000000
33100	-18608.619	10.993	1.000000
33200	-18592.652	10.969	1.000000
33300	-18600.274	10.645	1.000000
33400	-18600.373	10.539	1.000000
33500	-18600.539	10.639	1.000000
33600	-18607.368	10.552	1.000000
33700	-18603.902	10.621	1.000000
33800	-18601.369	11.125	1.000000
33900	-18599.446	11.167	1.000000
34000	-18596.473	11.315	1.000000
34100	-18596.291	11.177	1.000000
34200	-18605.558	11.038	1.000000
34300	-18598.587	10.701	1.000000
34400	-18594.353	10.836	1.000000
34500	-18595.411	10.754	1.000000
34600	-18599.721	10.876	1.000000
34700	-18602.647	10.851	1.000000
34800	-18595.725	11.061	1.000000
34900	-18592.479	11.055	1.000000
35000	-18592.505	11.013	1.000000
35100	-18591.909	10.913	1.000000
35200	-18594.628	10.534	1.000000
35300	-18593.206	10.607	1.000000
35400	-18595.022	10.908	1.000000
35500	-18593.598	11.031	1.000000
35600	-18591.879	11.200	1.000000
35700	-18590.823	11.186	1.000000
35800	-18591.838	11.371	1.000000
35900	-18595.370	11.142	1.000000
36000	-18596.283	10.836	1.000000
36100	-18594.132	10.962	1.000000
36200	-18588.206	10.892	1.000000
36300	-18586.453	10.988	1.000000
36400	-18589.804	11.095	1.000000
36500	-18598.778	10.911	1.000000
36600	-18604.955	10.795	1.000000
36700	-18602.137	11.209	1.000000
36800	-18604.937	10.644	1.000000
36900	-18599.546	11.274	1.000000
37000	-18595.403	11.158	1.000000
37100	-18605.776	10.720	1.000000
37200	-18598.115	11.119	1.000000
37300	-18595.513	10.951	1.000000
37400	-18613.270	10.925	1.000000
37500	-18611.486	10.812	1.000000
37600	-18612.977	10.757	1.000000
37700	-18618.215	10.846	1.000000
37800	-18599.501	10.853	1.000000
37900	-18595.201	10.798	1.000000
38000	-18606.062	10.885	1.000000
38100	-18598.337	10.855	1.000000
38200	-18596.838	10.919	1.000000
38300	-18592.320	11.091	1.000000
38400	-18592.973	10.839	1.000000
38500	-18594.008	10.797	1.000000
38600	-18592.709	10.850	1.000000
38700	-18592.861	10.715	1.000000
38800	-18593.623	11.054	1.000000
38900	-18602.470	10.954	1.000000
39000	-18608.789	10.992	1.000000
39100	-18592.082	11.236	1.000000
39200	-18606.204	10.693	1.000000
39300	-18603.672	10.725	1.000000
39400	-18597.426	10.912	1.000000
39500	-18598.171	10.888	1.000000
39600	-18594.371	10.867	1.000000
39700	-18597.820	10.900	1.000000
39800	-18599.395	11.030	1.000000
39900	-18595.784	10.716	1.000000
40000	-18593.630	10.797	1.000000
40100	-18598.270	10.745	1.000000
40200	-18595.801	10.893	1.000000
40300	-18598.180	10.870	1.000000
40400	-18594.215	10.774	1.000000
40500	-18595.715	10.848	1.000000
40600	-18593.651	11.070	1.000000
40700	-18596.190	11.224	1.000000
40800	-18597.756	10.907	1.000000
40900	-18599.563	11.005	1.000000
41000	-18597.864	10.978	1.000000
41100	-18594.851	11.138	1.000000
41200	-18595.362	11.133	1.000000
41300	-18600.736	10.958	1.000000
41400	-18612.165	10.996	1.000000
41500	-18597.422	10.820	1.000000
41600	-18590.141	11.037	1.000000
41700	-18593.307	10.951	1.000000
41800	-18591.868	11.178	1.000000
41900	-18592.286	11.090	1.000000
42000	-18591.909	11.078	1.000000
42100	-18593.143	11.026	1.000000
42200	-18597.019	11.009	1.000000
42300	-18599.157	10.790	1.000000
42400	-18595.540	10.672	1.000000
42500	-18591.675	10.735	1.000000
42600	-18593.510	10.683	1.000000
42700	-18591.323	10.781	1.000000
42800	-18591.253	10.726	1.000000
42900	-18589.964	10.929	1.000000
43000	-18594.457	11.014	1.000000
43100	-18586.957	10.954	1.000000
43200	-18587.395	11.095	1.000000
43300	-18590.610	11.084	1.000000
43400	-18591.048	10.934	1.000000
43500	-18596.917	10.761	1.000000
43600	-18596.577	10.578	1.000000
43700	-18596.366	10.582	1.000000
43800	-18592.797	10.811	1.000000
43900	-18598.046	10.814	1.000000
44000	-18594.322	11.249	1.000000
44100	-18591.401	11.257	1.000000
44200	-18596.993	11.097	1.000000
44300	-18595.180	11.173	1.000000
44400	-18591.118	11.024	1.000000
44500	-18588.724	11.072	1.000000
44600	-18598.318	10.957	1.000000
44700	-18598.390	10.879	1.000000
44800	-18592.229	10.892	1.000000
44900	-18604.190	10.760	1.000000
45000	-18593.364	11.060	1.000000
45100	-18591.751	11.228	1.000000
45200	-18594.452	10.752	1.000000
45300	-18594.719	10.947	1.000000
45400	-18593.177	11.021	1.000000
45500	-18592.688	10.955	1.000000
45600	-18598.864	10.956	1.000000
45700	-18602.078	10.572	1.000000
45800	-18597.956	10.791	1.000000
45900	-18597.892	10.815	1.000000
46000	-18597.359	11.086	1.000000
46100	-18594.573	10.957	1.000000
46200	-18594.369	11.113	1.000000
46300	-18597.883	11.466	1.000000
46400	-18590.686	11.141	1.000000
46500	-18588.197	11.237	1.000000
46600	-18597.874	11.233	1.000000
46700	-18596.776	11.312	1.000000
46800	-18589.422	11.178	1.000000
46900	-18593.772	10.761	1.000000
47000	-18599.788	10.657	1.000000
47100	-18598.903	10.598	1.000000
47200	-18595.430	10.942	1.000000
47300	-18595.565	10.788	1.000000
47400	-18593.227	11.008	1.000000
47500	-18601.932	11.302	1.000000
47600	-18602.289	11.250	1.000000
47700	-18595.521	10.958	1.000000
47800	-18592.353	10.986	1.000000
47900	-18594.864	11.159	1.000000
48000	-18593.715	11.201	1.000000
48100	-18612.762	10.659	1.000000
48200	-18591.968	11.043	1.000000
48300	-18590.740	11.102	1.000000
48400	-18593.939	10.954	1.000000
48500	-18595.196	10.937	1.000000
48600	-18594.328	10.848	1.000000
48700	-18593.910	10.934	1.000000
48800	-18603.382	11.011	1.000000
48900	-18597.678	10.846	1.000000
49000	-18596.483	11.026	1.000000
49100	-18607.764	10.836	1.000000
49200	-18601.424	11.019	1.000000
49300	-18613.878	11.089	1.000000
49400	-18601.637	10.720	1.000000
49500	-18603.162	10.966	1.000000
49600	-18596.992	11.147	1.000000
49700	-18613.315	10.723	1.000000
49800	-18597.777	10.712	1.000000
49900	-18594.881	10.971	1.000000
50000	-18599.563	10.900	1.000000
50100	-18598.283	10.918	1.000000
50200	-18599.709	11.015	1.000000
50300	-18600.937	10.966	1.000000
50400	-18607.493	10.591	1.000000
50500	-18605.555	10.599	1.000000
50600	-18604.038	10.483	1.000000
50700	-18602.333	10.418	1.000000
50800	-18586.616	11.444	1.000000
50900	-18588.400	11.175	1.000000
51000	-18588.773	11.227	1.000000
51100	-18595.912	11.254	1.000000
51200	-18598.064	11.324	1.000000
51300	-18597.982	10.906	1.000000
51400	-18593.265	11.331	1.000000
51500	-18595.651	10.936	1.000000
51600	-18595.097	10.807	1.000000
51700	-18598.110	10.867	1.000000
51800	-18601.993	10.999	1.000000
51900	-18596.690	11.065	1.000000
52000	-18595.849	11.130	1.000000
52100	-18597.208	11.181	1.000000
52200	-18596.394	11.079	1.000000
52300	-18602.891	11.178	1.000000
52400	-18595.639	11.297	1.000000
52500	-18604.840	11.037	1.000000
52600	-18601.410	11.194	1.000000
52700	-18600.441	11.028	1.000000
52800	-18603.581	11.115	1.000000
52900	-18601.208	10.857	1.000000
53000	-18596.517	10.731	1.000000
53100	-18602.623	10.468	1.000000
53200	-18603.474	10.770	1.000000
53300	-18599.839	10.666	1.000000
53400	-18596.118	10.975	1.000000
53500	-18603.373	10.818	1.000000
53600	-18598.078	10.700	1.000000
53700	-18593.415	10.844	1.000000
53800	-18595.016	10.731	1.000000
53900	-18596.287	10.811	1.000000
54000	-18595.252	10.822	1.000000
54100	-18595.583	10.970	1.000000
54200	-18594.455	10.686	1.000000
54300	-18602.769	10.592	1.000000
54400	-18602.950	10.590	1.000000
54500	-18597.725	10.823	1.000000
54600	-18597.031	11.115	1.000000
54700	-18606.591	11.066	1.000000
54800	-18600.483	10.973	1.000000
54900	-18599.895	10.819	1.000000
55000	-18600.116	11.181	1.000000
55100	-18598.067	10.833	1.000000
55200	-18599.541	10.903	1.000000
55300	-18600.228	10.741	1.000000
55400	-18607.702	10.585	1.000000
55500	-18612.503	10.600	1.000000
55600	-18602.382	10.950	1.000000
55700	-18599.167	10.700	1.000000
55800	-18592.947	10.795	1.000000
55900	-18589.371	10.998	1.000000
56000	-18588.393	10.988	1.000000
56100	-18590.589	10.875	1.000000
56200	-18598.974	10.874	1.000000
56300	-18588.534	11.163	1.000000
56400	-18593.618	11.058	1.000000
56500	-18592.302	11.164	1.000000
56600	-18594.988	11.147	1.000000
56700	-18601.443	11.267	1.000000
56800	-18594.610	11.245	1.000000
56900	-18595.479	11.011	1.000000
57000	-18593.663	11.168	1.000000
57100	-18588.692	11.115	1.000000
57200	-18590.107	11.141	1.000000
57300	-18595.683	11.034	1.000000
57400	-18592.645	11.103	1.000000
57500	-18592.230	10.991	1.000000
57600	-18592.049	11.136	1.000000
57700	-18586.946	11.277	1.000000
57800	-18596.101	10.806	1.000000
57900	-18591.453	11.139	1.000000
58000	-18596.693	10.628	1.000000
58100	-18597.642	10.993	1.000000
58200	-18599.146	10.850	1.000000
58300	-18596.574	11.106	1.000000
58400	-18591.847	10.634	1.000000
58500	-18595.377	10.711	1.000000
58600	-18592.438	10.905	1.000000
58700	-18592.613	10.689	1.000000
58800	-18594.508	10.756	1.000000
58900	-18592.809	10.798	1.000000
59000	-18607.731	10.667	1.000000
59100	-18592.642	11.141	1.000000
59200	-18599.099	11.595	1.000000
59300	-18600.286	10.693	1.000000
59400	-18602.095	10.920	1.000000
59500	-18593.672	10.984	1.000000
59600	-18599.316	10.729	1.000000
59700	-18597.867	10.633	1.000000
59800	-18596.657	10.553	1.000000
59900	-18598.882	10.644	1.000000
60000	-18589.248	11.201	1.000000
60100	-18592.757	10.825	1.000000
60200	-18591.003	10.757	1.000000
60300	-18595.220	10.617	1.000000
60400	-18599.165	10.729	1.000000
60500	-18601.566	10.524	1.000000
60600	-18593.628	10.886	1.000000
60700	-18604.290	10.696	1.000000
60800	-18610.758	10.635	1.000000
60900	-18599.862	11.111	1.000000
61000	-18606.496	10.713	1.000000
61100	-18598.794	10.906	1.000000
61200	-18599.393	11.339	1.000000
61300	-18595.284	10.940	1.000000
61400	-18595.920	11.181	1.000000
61500	-18596.573	10.717	1.000000
61600	-18596.599	10.556	1.000000
61700	-18592.320	11.165	1.000000
61800	-18593.722	10.910	1.000000
61900	-18600.572	11.100	1.000000
62000	-18599.192	10.900	1.000000
62100	-18593.870	10.911	1.000000
62200	-18597.633	10.909	1.000000
62300	-18596.410	11.047	1.000000
62400	-18594.004	11.223	1.000000
62500	-18599.717	11.249	1.000000
62600	-18593.646	10.871	1.000000
62700	-18610.176	10.491	1.000000
62800	-18591.976	11.196	1.000000
62900	-18589.272	11.033	1.000000
63000	-18588.802	11.142	1.000000
63100	-18591.605	11.221	1.000000
63200	-18612.926	10.372	1.000000
63300	-18608.747	10.383	1.000000
63400	-18599.539	11.529	1.000000
63500	-18592.318	11.118	1.000000
63600	-18593.190	11.147	1.000000
63700	-18592.330	11.041	1.000000
63800	-18601.044	10.963	1.000000
63900	-18600.412	10.740	1.000000
64000	-18596.585	10.929	1.000000
64100	-18595.363	11.511	1.000000
64200	-18599.765	10.966	1.000000
64300	-18605.746	10.976	1.000000
64400	-18607.566	11.070	1.000000
64500	-18604.743	10.910	1.000000
64600	-18600.773	10.928	1.000000
64700	-18591.269	10.892	1.000000
64800	-18590.807	10.736	1.000000
64900	-18588.483	10.976	1.000000
65000	-18589.537	11.068	1.000000
65100	-18590.389	10.924	1.000000
65200	-18591.056	10.784	1.000000
65300	-18592.800	10.522	1.000000
65400	-18596.999	10.542	1.000000
65500	-18592.525	10.591	1.000000
65600	-18594.061	10.752	1.000000
65700	-18596.588	10.670	1.000000
65800	-18592.597	10.866	1.000000
65900	-18589.483	10.759	1.000000
66000	-18602.119	11.062	1.000000
66100	-18595.858	11.057	1.000000
66200	-18595.915	10.914	1.000000
66300	-18599.687	11.037	1.000000
66400	-18596.209	11.068	1.000000
66500	-18618.608	10.874	1.000000
66600	-18594.957	11.275	1.000000
66700	-18598.927	11.268	1.000000
66800	-18594.678	11.176	1.000000
66900	-18611.765	10.901	1.000000
67000	-18593.211	11.405	1.000000
67100	-18593.107	11.431	1.000000
67200	-18598.385	11.119	1.000000
67300	-18599.374	10.806	1.000000
67400	-18594.215	11.220	1.000000
67500	-18596.723	11.168	1.000000
67600	-18595.193	11.129	1.000000
67700	-18602.554	11.288	1.000000
67800	-18596.685	11.098	1.000000
67900	-18597.193	11.107	1.000000
68000	-18594.551	11.248	1.000000
68100	-18598.186	10.543	1.000000
68200	-18590.722	11.171	1.000000
68300	-18594.422	11.100	1.000000
68400	-18592.481	11.222	1.000000
68500	-18592.176	11.387	1.000000
68600	-18599.200	11.016	1.000000
68700	-18592.999	11.010	1.000000
68800	-18597.851	11.013	1.000000
68900	-18596.634	10.935	1.000000
69000	-18603.364	10.500	1.000000
69100	-18599.206	10.871	1.000000
69200	-18599.076	10.978	1.000000
69300	-18599.464	11.146	1.000000
69400	-18595.347	11.076	1.000000
69500	-18599.189	10.856	1.000000
69600	-18602.955	10.925	1.000000
69700	-18610.365	10.816	1.000000
69800	-18604.195	11.110	1.000000
69900	-18599.903	11.213	1.000000
70000	-18596.775	11.383	1.000000
70100	-18603.019	11.180	1.000000
70200	-18597.600	11.344	1.000000
70300	-18596.006	11.150	1.000000
70400	-18606.613	10.720	1.000000
70500	-18596.602	11.028	1.000000
70600	-18598.403	10.978	1.000000
70700	-18599.023	10.740	1.000000
70800	-18596.480	10.581	1.000000
70900	-18596.747	10.871	1.000000
71000	-18600.235	11.192	1.000000
71100	-18595.491	11.078	1.000000
71200	-18596.211	10.976	1.000000
71300	-18599.586	10.848	1.000000
71400	-18597.295	10.952	1.000000
71500	-18594.767	11.165	1.000000
71600	-18597.413	10.842	1.000000
71700	-18595.811	10.856	1.000000
71800	-18594.853	10.982	1.000000
71900	-18595.336	11.088	1.000000
72000	-18600.015	11.120	1.000000
72100	-18598.363	11.300	1.000000
72200	-18604.418	11.092	1.000000
72300	-18604.737	11.139	1.000000
72400	-18605.245	11.194	1.000000
72500	-18599.135	11.010	1.000000
72600	-18604.707	11.012	1.000000
72700	-18596.444	10.891	1.000000
72800	-18593.561	10.900	1.000000
72900	-18593.915	10.991	1.000000
73000	-18592.596	10.917	1.000000
73100	-18607.725	10.785	1.000000
73200	-18599.721	11.085	1.000000
73300	-18594.484	11.007	1.000000
73400	-18603.674	10.722	1.000000
73500	-18615.722	10.801	1.000000
73600	-18600.271	10.521	1.000000
73700	-18602.252	11.010	1.000000
73800	-18602.246	10.785	1.000000
73900	-18591.359	10.793	1.000000
74000	-18592.531	10.753	1.000000
74100	-18602.127	10.937	1.000000
74200	-18597.007	10.905	1.000000
74300	-18598.495	10.824	1.000000
74400	-18592.006	11.247	1.000000
74500	-18588.812	11.275	1.000000
74600	-18595.070	11.224	1.000000
74700	-18593.158	11.110	1.000000
74800	-18592.421	11.156	1.000000
74900	-18610.809	10.725	1.000000
75000	-18594.811	11.275	1.000000
75100	-18600.237	10.767	1.000000
75200	-18599.536	10.739	1.000000
75300	-18597.825	10.899	1.000000
75400	-18599.074	10.826	1.000000
75500	-18591.876	11.197	1.000000
75600	-18593.556	10.978	1.000000
75700	-18599.947	10.889	1.000000
75800	-18599.028	11.015	1.000000
75900	-18600.144	10.851	1.000000
76000	-18595.000	11.052	1.000000
76100	-18594.518	11.012	1.000000
76200	-18589.703	11.069	1.000000
76300	-18592.233	11.072	1.000000
76400	-18593.049	11.044	1.000000
76500	-18602.433	10.995	1.000000
76600	-18610.485	10.875	1.000000
76700	-18602.176	10.669	1.000000
76800	-18600.365	10.997	1.000000
76900	-18589.974	10.773	1.000000
77000	-18593.020	10.754	1.000000
77100	-18590.765	10.783	1.000000
77200	-18605.602	10.750	1.000000
77300	-18606.272	10.779	1.000000
77400	-18608.156	10.787	1.000000
77500	-18592.402	10.943	1.000000
77600	-18591.425	11.194	1.000000
77700	-18597.617	10.883	1.000000
77800	-18600.148	11.096	1.000000
77900	-18598.241	10.981	1.000000
78000	-18601.249	10.919	1.000000
78100	-18600.583	10.762	1.000000
78200	-18602.368	10.866	1.000000
78300	-18591.699	11.171	1.000000
78400	-18587.063	11.134	1.000000
78500	-18587.093	11.229	1.000000
78600	-18586.369	11.369	1.000000
78700	-18585.196	11.375	1.000000
78800	-18590.435	11.105	1.000000
78900	-18590.102	10.944	1.000000
79000	-18596.291	10.803	1.000000
79100	-18598.264	10.861	1.000000
79200	-18591.218	10.671	1.000000
79300	-18589.398	10.852	1.000000
79400	-18588.755	10.830	1.000000
79500	-18593.674	10.870	1.000000
79600	-18590.530	11.129	1.000000
79700	-18595.532	10.973	1.000000
79800	-18595.892	10.862	1.000000
79900	-18592.615	10.913	1.000000
80000	-18593.853	10.646	1.000000
80100	-18597.391	10.500	1.000000
80200	-18597.599	10.543	1.000000
80300	-18606.339	10.865	1.000000
80400	-18604.753	10.423	1.000000
80500	-18603.347	10.425	1.000000
80600	-18599.119	10.852	1.000000
80700	-18602.773	10.565	1.000000
80800	-18599.631	10.725	1.000000
80900	-18596.196	10.911	1.000000
81000	-18608.270	10.710	1.000000
81100	-18597.150	10.918	1.000000
81200	-18596.569	10.994	1.000000
81300	-18596.248	11.204	1.000000
81400	-18602.612	10.883	1.000000
81500	-18604.190	10.710	1.000000
81600	-18599.465	10.895	1.000000
81700	-18598.687	10.851	1.000000
81800	-18601.389	10.629	1.000000
81900	-18601.806	10.526	1.000000
82000	-18606.716	10.629	1.000000
82100	-18608.090	10.786	1.000000
82200	-18599.255	10.780	1.000000
82300	-18596.991	11.029	1.000000
82400	-18602.475	10.945	1.000000
82500	-18603.202	11.201	1.000000
82600	-18605.197	11.069	1.000000
82700	-18602.279	11.375	1.000000
82800	-18608.122	11.215	1.000000
82900	-18603.659	11.089	1.000000
83000	-18606.567	10.832	1.000000
83100	-18598.111	10.851	1.000000
83200	-18594.376	11.263	1.000000
83300	-18592.942	11.127	1.000000
83400	-18603.325	10.580	1.000000
83500	-18600.389	10.642	1.000000
83600	-18603.108	10.567	1.000000
83700	-18604.458	10.956	1.000000
83800	-18607.451	10.565	1.000000
83900	-18611.736	10.842	1.000000
84000	-18602.815	11.111	1.000000
84100	-18603.313	10.948	1.000000
84200	-18618.104	10.233	1.000000
84300	-18601.424	11.087	1.000000
84400	-18604.964	11.303	1.000000
84500	-18600.867	11.294	1.000000
84600	-18595.758	10.994	1.000000
84700	-18598.045	11.258	1.000000
84800	-18599.503	10.636	1.000000
84900	-18588.147	11.129	1.000000
85000	-18588.345	11.362	1.000000
85100	-18588.503	11.124	1.000000
85200	-18587.009	11.095	1.000000
85300	-18586.151	11.026	1.000000
85400	-18585.394	11.223	1.000000
85500	-18591.540	11.216	1.000000
85600	-18589.462	11.288	1.000000
85700	-18591.513	11.340	1.000000
85800	-18589.145	10.900	1.000000
85900	-18588.007	10.981	1.000000
86000	-18588.025	10.881	1.000000
86100	-18593.122	10.786	1.000000
86200	-18597.768	11.242	1.000000
86300	-18594.751	11.574	1.000000
86400	-18594.844	10.936	1.000000
86500	-18595.108	10.858	1.000000
86600	-18593.929	10.948	1.000000
86700	-18596.309	10.760	1.000000
86800	-18601.425	11.295	1.000000
86900	-18595.695	11.015	1.000000
87000	-18596.450	10.925	1.000000
87100	-18596.179	10.718	1.000000
87200	-18590.159	11.042	1.000000
87300	-18596.941	11.000	1.000000
87400	-18601.068	11.045	1.000000
87500	-18598.244	10.868	1.000000
87600	-18598.237	10.842	1.000000
87700	-18595.363	10.850	1.000000
87800	-18598.295	10.799	1.000000
87900	-18593.205	10.851	1.000000
88000	-18592.964	10.920	1.000000
88100	-18594.040	11.226	1.000000
88200	-18592.927	11.191	1.000000
88300	-18598.683	11.084	1.000000
88400	-18591.901	11.049	1.000000
88500	-18590.888	10.977	1.000000
88600	-18598.363	10.836	1.000000
88700	-18596.434	10.850	1.000000
88800	-18595.874	10.749	1.000000
88900	-18595.891	10.841	1.000000
89000	-18594.508	10.897	1.000000
89100	-18596.272	11.026	1.000000
89200	-18599.447	11.090	1.000000
89300	-18598.350	10.799	1.000000
89400	-18597.707	10.746	1.000000
89500	-18601.281	10.742	1.000000
89600	-18594.902	10.849	1.000000
89700	-18598.759	10.980	1.000000
89800	-18597.627	10.778	1.000000
89900	-18594.359	10.892	1.000000
90000	-18600.074	10.760	1.000000
90100	-18598.945	10.971	1.000000
90200	-18601.098	11.019	1.000000
90300	-18599.597	10.344	1.000000
90400	-18602.190	10.476	1.000000
90500	-18598.711	10.575	1.000000
90600	-18611.860	10.323	1.000000
90700	-18597.161	10.965	1.000000
90800	-18595.643	10.898	1.000000
90900	-18594.752	11.133	1.000000
91000	-18591.875	11.144	1.000000
91100	-18589.166	11.150	1.000000
91200	-18593.247	11.125	1.000000
91300	-18598.735	10.879	1.000000
91400	-18596.030	10.755	1.000000
91500	-18596.481	10.830	1.000000
91600	-18600.011	10.948	1.000000
91700	-18600.014	10.857	1.000000
91800	-18596.599	10.825	1.000000
91900	-18607.565	10.858	1.000000
92000	-18595.124	11.513	1.000000
92100	-18592.088	11.409	1.000000
92200	-18613.364	10.588	1.000000
92300	-18592.991	11.226	1.000000
92400	-18593.646	11.130	1.000000
92500	-18607.474	10.578	1.000000
92600	-18587.805	11.122	1.000000
92700	-18588.964	11.318	1.000000
92800	-18610.498	10.962	1.000000
92900	-18595.766	10.885	1.000000
93000	-18598.074	10.663	1.000000
93100	-18594.698	10.910	1.000000
93200	-18596.093	10.840	1.000000
93300	-18591.402	11.075	1.000000
93400	-18596.931	11.093	1.000000
93500	-18589.378	10.969	1.000000
93600	-18595.916	10.959	1.000000
93700	-18591.467	11.083	1.000000
93800	-18594.422	11.056	1.000000
93900	-18596.855	11.164	1.000000
94000	-18600.217	11.045	1.000000
94100	-18598.849	10.927	1.000000
94200	-18596.952	11.143	1.000000
94300	-18594.439	11.005	1.000000
94400	-18591.828	11.013	1.000000
94500	-18592.323	10.827	1.000000
94600	-18598.294	10.589	1.000000
94700	-18600.419	10.875	1.000000
94800	-18597.351	11.015	1.000000
94900	-18589.035	10.701	1.000000
95000	-18590.894	10.728	1.000000
95100	-18594.701	10.581	1.000000
95200	-18590.922	10.656	1.000000
95300	-18593.316	10.789	1.000000
95400	-18593.379	10.858	1.000000
95500	-18594.771	10.809	1.000000
95600	-18595.957	10.804	1.000000
95700	-18596.934	10.849	1.000000
95800	-18609.111	10.627	1.000000
95900	-18597.408	10.722	1.000000
96000	-18602.366	10.826	1.000000
96100	-18595.230	11.047	1.000000
96200	-18593.413	10.707	1.000000
96300	-18597.410	10.919	1.000000
96400	-18594.719	10.689	1.000000
96500	-18597.855	10.798	1.000000
96600	-18597.547	11.195	1.000000
96700	-18593.412	10.845	1.000000
96800	-18593.307	10.767	1.000000
96900	-18594.455	11.188	1.000000
97000	-18598.535	10.720	1.000000
97100	-18594.962	11.373	1.000000
97200	-18605.351	10.601	1.000000
97300	-18599.781	11.339	1.000000
97400	-18604.180	10.380	1.000000
97500	-18607.463	11.014	1.000000
97600	-18598.351	10.412	1.000000
97700	-18603.870	10.832	1.000000
97800	-18601.371	10.836	1.000000
97900	-18592.931	11.447	1.000000
98000	-18596.096	10.822	1.000000
98100	-18590.914	11.232	1.000000
98200	-18591.991	11.212	1.000000
98300	-18590.593	11.174	1.000000
98400	-18586.732	11.361	1.000000
98500	-18588.359	10.885	1.000000
98600	-18586.684	10.893	1.000000
98700	-18592.124	10.751	1.000000
98800	-18590.737	10.596	1.000000
98900	-18598.159	10.752	1.000000
99000	-18595.468	10.860	1.000000
99100	-18594.261	11.224	1.000000
99200	-18602.203	10.677	1.000000
99300	-18600.501	10.706	1.000000
99400	-18597.435	10.834	1.000000
99500	-18597.811	10.839	1.000000
99600	-18596.387	10.712	1.000000
99700	-18601.477	11.052	1.000000
99800	-18601.446	10.737	1.000000
99900	-18593.865	10.725	1.000000
100000	-18600.388	10.668	1.000000
