# Supplementary material for: Emergence, development and diversification of the TGF-β signalling pathway within the animal kingdom
Source: BMC Evol Biol. 2009 Feb 3;9:28. doi: 10.1186/1471-2148-9-28 (PMC2657120; doi:10.1186/1471-2148-9-28)
Supplement: Additional file 5 — Sequences. All sequences and alignments are provided in the supplementary archive. [file 1471-2148-9-28-S5.zip › sequences/figureS3/lopho_smads_aa_muscled.fasta.nex.con]

#NEXUS

[ID: 1826866049]
begin trees;
   [Note: This tree contains information on the topology, 
          branch lengths (if present), and the probability
          of the partition indicated by the branch.]
   tree con_50_majrule = (Dad:1.064957,((((TaSmad1:0.326933,(((185435_Helro1:0.263096,189014_Lotgi1:0.186264)0.69:0.035835,167863_Capca1:0.155454)1.00:0.077701,dSMAD2:0.359585)0.93:0.050704)0.58:0.045578,EDO39594:0.179961)1.00:0.130711,(((TaSmad2:0.229090,173019_Capca1:0.256488)0.90:0.042581,EDO47037:0.205016)0.96:0.041304,((Mad:0.181785,104873_Lotgi1:0.110504)0.54:0.028373,186716_Helro1:0.197269)1.00:0.072522)0.99:0.094525)1.00:0.343821,(((((76435_Helro1:0.407354,88197_Helro1:0.370021)1.00:0.123295,131078_Lotgi1:0.231559)0.85:0.051907,179368_Capca1:0.214180)1.00:0.127812,(Medea:0.294247,EDO31382:0.240823)0.52:0.031898)0.80:0.088497,TaSmad4:0.428935)1.00:0.408739)1.00:0.450628,((145516_Lotgi1:0.427639,147083_Capca1:0.435907)1.00:0.302569,(EDO39628:0.760184,TaSmad6:0.525493)0.76:0.144601)0.94:0.214246);

   [Note: This tree contains information only on the topology
          and branch lengths (mean of the posterior probability density).]
   tree con_50_majrule = (Dad:1.064957,((((TaSmad1:0.326933,(((185435_Helro1:0.263096,189014_Lotgi1:0.186264):0.035835,167863_Capca1:0.155454):0.077701,dSMAD2:0.359585):0.050704):0.045578,EDO39594:0.179961):0.130711,(((TaSmad2:0.229090,173019_Capca1:0.256488):0.042581,EDO47037:0.205016):0.041304,((Mad:0.181785,104873_Lotgi1:0.110504):0.028373,186716_Helro1:0.197269):0.072522):0.094525):0.343821,(((((76435_Helro1:0.407354,88197_Helro1:0.370021):0.123295,131078_Lotgi1:0.231559):0.051907,179368_Capca1:0.214180):0.127812,(Medea:0.294247,EDO31382:0.240823):0.031898):0.088497,TaSmad4:0.428935):0.408739):0.450628,((145516_Lotgi1:0.427639,147083_Capca1:0.435907):0.302569,(EDO39628:0.760184,TaSmad6:0.525493):0.144601):0.214246);
end;
