# Supplementary material for: Emergence, development and diversification of the TGF-β signalling pathway within the animal kingdom
Source: BMC Evol Biol. 2009 Feb 3;9:28. doi: 10.1186/1471-2148-9-28 (PMC2657120; doi:10.1186/1471-2148-9-28)
Supplement: Additional file 5 — Sequences. All sequences and alignments are provided in the supplementary archive. [file 1471-2148-9-28-S5.zip › sequences/figureS3/lopho_smads_aa_muscled.fasta.nex.run1.t]

#NEXUS
[ID: 1826866049]
begin trees;
   translate
       1 Dad,
       2 TaSmad1,
       3 TaSmad2,
       4 EDO47037,
       5 Mad,
       6 186716_Helro1,
       7 173019_Capca1,
       8 104873_Lotgi1,
       9 185435_Helro1,
      10 dSMAD2,
      11 EDO39594,
      12 189014_Lotgi1,
      13 167863_Capca1,
      14 76435_Helro1,
      15 88197_Helro1,
      16 TaSmad4,
      17 179368_Capca1,
      18 131078_Lotgi1,
      19 Medea,
      20 EDO31382,
      21 145516_Lotgi1,
      22 147083_Capca1,
      23 EDO39628,
      24 TaSmad6;
   tree rep.1 = ((((((2:0.100000,7:0.100000):0.100000,(5:0.100000,(12:0.100000,(22:0.100000,10:0.100000):0.100000):0.100000):0.100000):0.100000,(23:0.100000,(13:0.100000,6:0.100000):0.100000):0.100000):0.100000,(((20:0.100000,(15:0.100000,14:0.100000):0.100000):0.100000,3:0.100000):0.100000,17:0.100000):0.100000):0.100000,(((19:0.100000,18:0.100000):0.100000,(11:0.100000,24:0.100000):0.100000):0.100000,(((8:0.100000,21:0.148965):0.080670,9:0.100000):0.109230,4:0.100000):0.100000):0.100000):0.100000,16:0.100000,1:0.100000);
   tree rep.100 = (24:0.134309,(((16:0.122538,(17:0.106408,(18:0.208240,19:0.068659):0.137576):0.111669):0.006679,((((13:0.182865,(12:0.085750,22:0.105328):0.026604):0.090690,(10:0.078919,7:0.100000):0.351333):0.159309,(6:0.125479,(2:0.100000,5:0.077546):0.127696):0.032588):0.032739,(((4:0.144270,(8:0.100000,21:0.148965):0.083666):0.142384,11:0.152264):0.090910,(9:0.246678,(3:0.127518,((20:0.181522,15:0.100000):0.069045,14:0.175426):0.144921):0.124257):0.152522):0.025036):0.245946):0.068549,23:0.100000):0.207962,1:0.302477);
   tree rep.200 = (4:0.140036,(6:0.213646,((((16:0.089014,(((((22:0.160189,17:0.100000):0.039066,(20:0.212790,19:0.206812):0.127231):0.037058,15:0.198101):0.059384,14:0.193004):0.061785,18:0.156776):0.243564):0.130858,((12:0.108275,13:0.179704):0.122504,(2:0.225333,(((10:0.058125,23:0.253485):0.063714,3:0.126008):0.038658,9:0.079898):0.007810):0.133194):0.145251):0.160306,11:0.066654):0.005861,(((7:0.132733,(21:0.258928,24:0.122372):0.601188):0.087086,5:0.155639):0.028112,8:0.205951):0.014977):0.058540):0.034813,1:0.238010);
   tree rep.300 = (4:0.171633,(((5:0.218242,((((((12:0.108275,13:0.215279):0.156484,9:0.238989):0.176831,((16:0.163001,(14:0.194244,(15:0.280171,((22:0.217554,17:0.100000):0.033168,((20:0.205178,19:0.294590):0.130228,18:0.206438):0.016199):0.082962):0.080263):0.169201):0.300487,2:0.225333):0.057096):0.024665,(10:0.058125,23:0.372766):0.078514):0.072535,3:0.143420):0.185961,((7:0.162610,(21:0.441530,24:0.172756):0.792600):0.068787,8:0.142341):0.052545):0.013704):0.001571,6:0.152190):0.050138,11:0.066654):0.053075,1:0.238010);
   tree rep.400 = (((4:0.148813,(((9:0.279964,(12:0.162289,(((24:0.192477,23:0.302900):0.226477,22:0.612812):0.009731,2:0.296938):0.266750):0.076812):0.038071,(10:0.155655,(20:0.602703,(16:0.282193,(19:0.256019,((21:0.146728,14:0.193597):0.058473,(15:0.472999,(17:0.246970,18:0.227661):0.053186):0.099092):0.155144):0.054822):0.477560):0.291255):0.025875):0.019047,(11:0.152430,13:0.105851):0.063094):0.168066):0.031158,3:0.163520):0.083829,(((7:0.357342,8:0.081281):0.035401,6:0.224569):0.034635,5:0.152913):0.030478,1:0.835650);
   tree rep.500 = (((7:0.357342,8:0.076668):0.044683,6:0.191515):0.034635,(((10:0.190755,((11:0.207182,((((24:0.192477,23:0.260548):0.237181,22:0.871955):0.009731,2:0.275659):0.247033,(9:0.215989,(12:0.131720,13:0.079058):0.069221):0.038608):0.035768):0.038644,(((20:0.602703,((21:0.227713,14:0.302246):0.054133,(15:0.472999,(17:0.246970,18:0.227661):0.053186):0.151957):0.198970):0.033878,19:0.168463):0.270174,16:0.433962):0.299146):0.009352):0.168066,(3:0.163520,4:0.148813):0.034905):0.087758,5:0.187724):0.025548,1:1.167533);
   tree rep.600 = (6:0.220325,((7:0.273743,8:0.077493):0.055735,((((10:0.197166,(((9:0.215989,(12:0.131720,13:0.079058):0.069221):0.039485,11:0.207182):0.088908,((22:1.046827,(24:0.215998,23:0.424251):0.539558):0.089781,2:0.333174):0.133169):0.084961):0.040995,(((20:0.442643,(((21:0.244528,14:0.200150):0.180628,15:0.542088):0.156775,(17:0.246970,18:0.227661):0.053186):0.198970):0.039901,19:0.207511):0.074900,16:0.421216):0.585747):0.118364,(3:0.205274,4:0.148813):0.034721):0.087758,5:0.235452):0.036470):0.028046,1:1.742333);
   tree rep.700 = (4:0.171633,((7:0.174415,(3:0.181270,((5:0.181097,8:0.142341):0.015269,6:0.108072):0.063667):0.002200):0.068677,((((21:0.567552,24:0.145343):0.581493,((16:0.479681,(14:0.316402,15:0.283356):0.112696):0.017636,(17:0.182161,((20:0.165832,19:0.355056):0.100449,18:0.258734):0.032893):0.067342):0.143966):0.230878,22:0.746686):0.377129,(11:0.133241,(((10:0.088756,23:0.653980):0.135019,((9:0.257994,12:0.264467):0.034536,13:0.108219):0.083734):0.050225,2:0.340272):0.031168):0.081637):0.121400):0.036877,1:0.573486);
   tree rep.800 = (23:0.296995,(24:0.344834,((22:0.683238,((14:0.188377,((19:0.306139,18:0.215170):0.184226,(((20:0.197362,16:0.364493):0.196578,15:0.371712):0.046421,17:0.172712):0.084303):0.076247):0.080724,((((6:0.191186,(5:0.116179,8:0.108238):0.045145):0.078939,(3:0.280388,4:0.225735):0.090412):0.045180,7:0.156328):0.106956,((11:0.118765,(10:0.353884,(9:0.373581,(12:0.234554,13:0.144809):0.066171):0.051566):0.112412):0.034265,2:0.265526):0.050583):0.254774):0.267653):0.089902,21:0.653053):0.086212):0.262021,1:1.156525);
   tree rep.900 = ((23:0.571090,24:0.344834):0.336490,((22:0.683238,((14:0.188377,(15:0.363198,(17:0.199448,(((20:0.197362,16:0.307034):0.119006,19:0.306139):0.103771,18:0.363926):0.074164):0.081563):0.076247):0.080724,(((6:0.191186,(5:0.163935,8:0.108238):0.029714):0.103603,(7:0.156328,(3:0.280388,4:0.178399):0.108936):0.032050):0.105196,((11:0.118765,(10:0.353884,(9:0.263000,(12:0.234554,13:0.151660):0.100145):0.036207):0.112412):0.034265,2:0.299585):0.089337):0.346157):0.267653):0.064864,21:0.538806):0.102584,1:1.459355);
   tree rep.1000 = ((23:0.782928,24:0.581534):0.203339,((22:0.523269,((14:0.190918,(15:0.363198,(17:0.293043,(((20:0.197362,16:0.307034):0.090918,19:0.373597):0.112435,18:0.199572):0.044459):0.118589):0.081745):0.080724,(((6:0.191186,(5:0.163935,8:0.108238):0.029714):0.103603,(7:0.203506,(3:0.199605,4:0.178399):0.062367):0.032050):0.117015,(11:0.118765,((10:0.353884,(9:0.263000,(12:0.234554,13:0.151660):0.100145):0.036207):0.112412,2:0.304299):0.009009):0.126182):0.439323):0.273165):0.046336,21:0.537174):0.075170,1:1.043570);
   tree rep.1100 = ((23:0.782928,24:0.581534):0.203339,(22:0.523269,(((14:0.190918,(15:0.429587,(17:0.289320,(((20:0.197362,16:0.309032):0.123568,19:0.241198):0.190067,18:0.228555):0.043098):0.092864):0.081745):0.080724,(((6:0.150246,(5:0.142462,8:0.115362):0.018300):0.080128,(7:0.200564,(3:0.192758,4:0.178399):0.058373):0.033593):0.122280,((11:0.163080,2:0.327555):0.065406,(10:0.323845,((9:0.230662,12:0.189155):0.018494,13:0.151660):0.104424):0.059719):0.111233):0.439323):0.273165,21:0.537174):0.037578):0.072781,1:1.241204);
   tree rep.1200 = (((14:0.203683,(15:0.429587,(17:0.289320,(18:0.228555,((20:0.197362,16:0.309032):0.123568,19:0.358017):0.160154):0.053676):0.133073):0.119494):0.310428,(((5:0.117753,(6:0.150246,8:0.129464):0.049788):0.065541,((4:0.194474,7:0.200564):0.039555,3:0.216307):0.049865):0.122280,(10:0.323845,((11:0.178727,2:0.297507):0.046366,((9:0.230662,12:0.168791):0.027021,13:0.151660):0.126666):0.083695):0.111233):0.315120):0.299575,((23:0.782928,(22:0.486034,21:0.537174):0.085437):0.287828,24:0.581534):0.028584,1:0.917136);
   tree rep.1300 = (((14:0.266206,(15:0.389425,(17:0.289320,(18:0.228555,((20:0.197362,16:0.448058):0.115001,19:0.358017):0.157440):0.053676):0.133073):0.129000):0.310428,(((5:0.147185,(6:0.155789,8:0.129464):0.037642):0.065541,((4:0.162167,7:0.200564):0.033882,3:0.228571):0.049865):0.146200,(10:0.323845,(11:0.178727,(2:0.297507,((9:0.230662,12:0.168791):0.018178,13:0.151660):0.115595):0.037754):0.061120):0.086515):0.339232):0.377960,((23:0.782928,(22:0.486034,21:0.537174):0.085437):0.287828,24:0.690576):0.057320,1:1.375536);
   tree rep.1400 = (((14:0.354875,(15:0.389425,(17:0.289320,(18:0.204104,((20:0.197362,16:0.448058):0.115001,19:0.295807):0.196338):0.053676):0.133073):0.129000):0.413314,(((5:0.172629,(6:0.158513,8:0.118100):0.059592):0.069252,((4:0.162167,7:0.200564):0.033882,3:0.228571):0.049865):0.146200,(10:0.323845,(11:0.182107,(2:0.390938,((9:0.230662,12:0.168791):0.017311,13:0.151660):0.117240):0.037754):0.058807):0.110674):0.339232):0.599884,(23:0.654250,(24:0.637623,(22:0.458238,21:0.537174):0.127289):0.198639):0.079592,1:1.242118);
   tree rep.1500 = (((14:0.354875,(15:0.389425,(17:0.289320,(18:0.204104,((20:0.157324,16:0.448058):0.131766,19:0.295807):0.137718):0.053676):0.133073):0.129000):0.400679,(((5:0.172629,(6:0.158513,8:0.118100):0.059592):0.069252,((4:0.162167,7:0.200564):0.033882,3:0.228571):0.049865):0.146200,(10:0.323845,(11:0.200669,(2:0.319188,((9:0.258830,12:0.168071):0.057364,13:0.151660):0.096571):0.028235):0.041729):0.098528):0.339232):0.542845,((23:0.654250,24:0.637623):0.083173,(22:0.491306,21:0.537174):0.118314):0.296176,1:1.242118);
   tree rep.1600 = (((23:0.654250,24:0.547162):0.118745,((14:0.354875,(15:0.389425,(17:0.264809,(18:0.204104,((20:0.157324,16:0.448058):0.131766,19:0.295807):0.177021):0.011448):0.149802):0.093792):0.400679,(((5:0.166738,(6:0.154815,8:0.118100):0.053775):0.069252,((4:0.170747,7:0.200564):0.026832,3:0.234868):0.049865):0.146200,(10:0.323845,(11:0.200669,(2:0.322849,((9:0.258830,12:0.168071):0.057364,13:0.151660):0.096571):0.011932):0.058834):0.098528):0.339232):0.542845):0.225065,(22:0.491306,21:0.537174):0.118314,1:1.242118);
   tree rep.1700 = (((23:0.654250,24:0.547162):0.118745,((14:0.354875,(15:0.389425,(17:0.264809,(18:0.292097,((20:0.157324,16:0.448058):0.119505,19:0.295807):0.132717):0.011448):0.149802):0.093792):0.400679,(((5:0.137744,(6:0.154815,8:0.127139):0.041717):0.050679,((4:0.170747,7:0.200564):0.026832,3:0.234868):0.049865):0.125184,(10:0.350572,(11:0.161420,(2:0.322849,((9:0.258830,12:0.235418):0.043198,13:0.139326):0.123573):0.012753):0.036525):0.093037):0.339232):0.542845):0.225065,(22:0.443893,21:0.537174):0.075305,1:1.223098);
   tree rep.1800 = (((23:0.654250,24:0.547162):0.118745,((14:0.354875,(15:0.419064,(17:0.208644,(18:0.271392,((20:0.190687,16:0.448058):0.050805,19:0.295807):0.145570):0.048540):0.080458):0.093792):0.400679,(((5:0.137744,(6:0.154815,8:0.127139):0.041717):0.052305,((4:0.170747,7:0.200564):0.038361,3:0.234868):0.052138):0.125184,(10:0.350572,(11:0.213479,(2:0.328363,((9:0.278972,12:0.235418):0.037374,13:0.158061):0.123573):0.010083):0.061992):0.087245):0.259724):0.545934):0.141312,(22:0.386902,21:0.537174):0.083393,1:1.143426);
   tree rep.1900 = (((23:0.654250,24:0.547162):0.118745,((14:0.354875,(15:0.419064,(17:0.208644,(18:0.268244,((20:0.215809,16:0.448058):0.088879,19:0.250206):0.077949):0.048540):0.080458):0.093792):0.400679,(((5:0.155420,(6:0.191803,8:0.088560):0.046451):0.064587,((4:0.170747,7:0.200564):0.037600,3:0.210544):0.058693):0.132697,(10:0.350572,(11:0.213479,(2:0.328363,((9:0.278972,12:0.235418):0.037374,13:0.158061):0.123573):0.010083):0.061992):0.080460):0.259724):0.545934):0.141312,(22:0.386902,21:0.537174):0.083393,1:1.143426);
   tree rep.2000 = (((23:0.654250,24:0.547162):0.118745,((14:0.361275,(15:0.413205,(17:0.208644,(18:0.268244,((20:0.215809,16:0.448058):0.088879,19:0.250206):0.077949):0.048540):0.087567):0.110573):0.451766,(((5:0.127723,(6:0.191803,8:0.092259):0.032192):0.064587,(4:0.229942,(3:0.183156,7:0.200564):0.036960):0.046540):0.097115,(((2:0.328363,((9:0.278972,12:0.235418):0.037374,13:0.158061):0.123573):0.010083,10:0.350572):0.043282,11:0.213479):0.102898):0.259724):0.545934):0.141312,(22:0.386902,21:0.537174):0.083393,1:1.143426);
   tree rep.2100 = (((14:0.254440,(15:0.360909,((((16:0.439314,20:0.214505):0.063552,19:0.338183):0.150207,17:0.202895):0.064505,18:0.207706):0.152179):0.189318):0.338087,(((11:0.187398,(10:0.371303,(13:0.185570,(12:0.234724,9:0.261408):0.026831):0.084659):0.066202):0.038818,2:0.248824):0.113236,((5:0.175692,(8:0.170284,6:0.160880):0.016302):0.068530,((4:0.164985,3:0.255248):0.058619,7:0.302160):0.010800):0.135476):0.298706):0.337975,(24:0.617035,(23:0.544565,(22:0.406242,21:0.410237):0.223498):0.056460):0.271526,1:0.888202);
   tree rep.2200 = (((23:0.654250,24:0.547162):0.118745,((14:0.361275,(15:0.362195,(((16:0.448058,(19:0.250206,20:0.215809):0.068069):0.124336,17:0.208082):0.030512,18:0.268244):0.089028):0.110573):0.451766,(((5:0.176613,(6:0.182911,8:0.092259):0.037298):0.048099,(4:0.229942,(3:0.183156,7:0.200564):0.035144):0.048528):0.097115,((2:0.328363,(10:0.350572,((9:0.278972,12:0.199165):0.035699,13:0.169828):0.097494):0.015594):0.031283,11:0.213479):0.102898):0.259724):0.545934):0.134057,(22:0.266465,21:0.537174):0.179685,1:1.143426);
   tree rep.2300 = (((23:0.654250,24:0.547162):0.144157,(22:0.266465,21:0.569612):0.378324):0.223857,((14:0.361275,(15:0.342027,(17:0.208082,(((20:0.215809,16:0.448058):0.097372,19:0.250206):0.160112,18:0.268244):0.021534):0.122262):0.110573):0.451766,(((5:0.180260,(6:0.204899,8:0.092259):0.027106):0.048099,((3:0.183156,4:0.182869):0.060939,7:0.303169):0.062428):0.090194,(10:0.350572,((2:0.328363,((9:0.278972,12:0.207575):0.023167,13:0.167294):0.124220):0.025410,11:0.213479):0.050023):0.102898):0.292461):0.545934,1:1.143426);
   tree rep.2400 = (((14:0.254440,(15:0.367066,((((16:0.508529,20:0.214505):0.063752,19:0.313122):0.134380,17:0.202895):0.108361,18:0.207706):0.108273):0.189318):0.338087,(((11:0.213547,(10:0.422379,(13:0.185570,(12:0.234724,9:0.261408):0.026831):0.077665):0.144019):0.031812,2:0.258096):0.057995,((8:0.156350,(5:0.230987,6:0.191110):0.029327):0.062941,(4:0.199801,(3:0.215935,7:0.302160):0.094011):0.004848):0.135476):0.329651):0.506785,(24:0.597925,((22:0.494458,21:0.435884):0.168300,23:0.785501):0.086204):0.116014,1:0.931256);
   tree rep.2500 = (((14:0.254440,(15:0.367066,(((16:0.508529,20:0.214505):0.063752,19:0.325820):0.103578,(17:0.232781,18:0.207706):0.032478):0.129210):0.187678):0.401417,(((11:0.213547,(10:0.340151,(13:0.185570,(12:0.234724,9:0.261408):0.026831):0.077665):0.120556):0.034238,2:0.258096):0.057995,(((5:0.230987,8:0.186935):0.010487,6:0.181918):0.062941,(4:0.199801,(3:0.215935,7:0.302160):0.094011):0.004848):0.125363):0.286039):0.362535,((23:0.785501,(22:0.395585,21:0.435884):0.187089):0.133137,24:0.597925):0.288337,1:1.015192);
   tree rep.2600 = (((((((15:0.408026,14:0.412698):0.091427,(17:0.220471,18:0.268244):0.043615):0.033499,((20:0.248823,16:0.448058):0.068055,19:0.332061):0.115804):0.394496,(((5:0.176126,(6:0.154862,8:0.087815):0.056469):0.037505,(3:0.234689,(4:0.200672,7:0.310542):0.053299):0.040159):0.113212,(10:0.424789,((2:0.328363,(9:0.273804,(12:0.231055,13:0.167294):0.025609):0.071038):0.022377,11:0.214413):0.053889):0.099149):0.360225):0.545934,23:0.726228):0.006637,24:0.547162):0.120392,(22:0.417922,21:0.362919):0.390641,1:0.913515);
   tree rep.2700 = (((14:0.333729,(15:0.469267,(((16:0.508529,20:0.207091):0.068943,19:0.274694):0.103578,(17:0.232781,18:0.207706):0.032478):0.129210):0.149912):0.401417,(((11:0.257589,(10:0.321552,(13:0.171346,(12:0.234724,9:0.261408):0.026831):0.086268):0.021980):0.024321,2:0.315856):0.124276,((((5:0.219049,8:0.129700):0.017859,6:0.200357):0.115125,4:0.174406):0.008110,(3:0.210168,7:0.302160):0.091655):0.105073):0.286039):0.320563,((23:0.964512,(22:0.453537,21:0.435884):0.366297):0.015575,24:0.597925):0.250582,1:1.015192);
   tree rep.2800 = (((14:0.333729,(15:0.385958,(((16:0.508529,(20:0.207091,19:0.272878):0.071815):0.119199,17:0.232781):0.049067,18:0.207706):0.113795):0.149912):0.401417,(((11:0.257589,(10:0.376107,(13:0.156951,(12:0.234724,9:0.215772):0.050996):0.072709):0.012688):0.032549,2:0.315856):0.124276,((((5:0.219049,8:0.110485):0.021846,6:0.200357):0.113802,4:0.174406):0.008827,(3:0.263754,7:0.302160):0.024917):0.075182):0.307813):0.309261,(23:0.911417,(24:0.660756,(22:0.467159,21:0.435884):0.227006):0.050086):0.309456,1:1.015192);
   tree rep.2900 = (((((((15:0.408026,14:0.412698):0.091427,(17:0.220471,18:0.253804):0.037254):0.040573,((20:0.235376,16:0.407871):0.039980,19:0.308218):0.096727):0.377996,(((5:0.186940,(6:0.234438,8:0.125694):0.047815):0.052714,(7:0.310360,(3:0.234689,4:0.207065):0.058476):0.052682):0.107955,(10:0.385551,((2:0.401578,((13:0.116216,9:0.273804):0.034061,12:0.231055):0.093264):0.028822,11:0.206100):0.062634):0.074608):0.409947):0.628670,23:0.726228):0.009648,24:0.558841):0.094650,(22:0.525441,21:0.536647):0.144638,1:1.260583);
   tree rep.3000 = ((((((15:0.408026,14:0.412698):0.091427,(17:0.220471,18:0.253804):0.037254):0.040573,((20:0.235376,16:0.428600):0.055987,19:0.324782):0.103640):0.343887,(((5:0.186940,(6:0.234438,8:0.125694):0.047815):0.052714,(7:0.310360,(3:0.234689,4:0.207065):0.058476):0.052682):0.154347,(10:0.352652,((11:0.238103,2:0.301677):0.066319,(13:0.116216,(9:0.273804,12:0.231055):0.030917):0.091164):0.050114):0.074608):0.312988):0.630658,(23:0.642472,24:0.558841):0.107152):0.099035,(22:0.525441,21:0.536647):0.144638,1:1.260583);
   tree rep.3100 = ((((((15:0.408026,14:0.412698):0.091427,(17:0.220471,18:0.253804):0.037254):0.052251,((20:0.235376,16:0.428600):0.086018,19:0.383772):0.085989):0.343887,(((5:0.180420,(6:0.234438,8:0.119050):0.047170):0.052714,(7:0.309758,(3:0.217190,4:0.207065):0.031577):0.052682):0.155864,(10:0.352652,((11:0.238103,2:0.301677):0.007352,(13:0.116216,(9:0.273804,12:0.231055):0.032433):0.157853):0.049666):0.071045):0.312988):0.630658,(23:0.642472,24:0.558841):0.107152):0.099035,(22:0.525441,21:0.536647):0.144638,1:1.260583);
   tree rep.3200 = ((((((15:0.408026,14:0.412698):0.096234,(17:0.220471,18:0.253804):0.037254):0.124646,((20:0.235376,16:0.428600):0.086018,19:0.383772):0.020862):0.343887,(((5:0.180420,(6:0.234438,8:0.119050):0.047170):0.039738,((7:0.309758,3:0.217190):0.041621,4:0.197432):0.045874):0.171179,(10:0.352652,((11:0.238103,2:0.299251):0.049555,(13:0.167965,(9:0.273156,12:0.231055):0.025314):0.122346):0.064704):0.071746):0.312988):0.630658,(23:0.642472,24:0.558841):0.107152):0.099035,(22:0.525441,21:0.342150):0.230386,1:1.281086);
   tree rep.3300 = (((((15:0.408026,14:0.412698):0.096234,(17:0.220471,18:0.253804):0.037254):0.134952,((20:0.235376,16:0.428600):0.054881,19:0.383772):0.020510):0.343887,(((5:0.180420,(6:0.234438,8:0.119050):0.047170):0.045710,((7:0.309758,3:0.217190):0.041621,4:0.197432):0.045874):0.115344,(10:0.345648,(11:0.181090,(2:0.299251,(13:0.218821,(9:0.273156,12:0.146789):0.018604):0.115631):0.042920):0.076920):0.071746):0.500129):0.498220,((23:0.642472,24:0.593804):0.136870,(22:0.525441,21:0.429110):0.257853):0.091107,1:1.281086);
   tree rep.3400 = (((((15:0.408026,14:0.412698):0.096234,(17:0.220471,18:0.253804):0.037254):0.134952,((20:0.235376,16:0.425937):0.036042,19:0.383772):0.032201):0.343887,(((5:0.194228,(6:0.177298,8:0.119050):0.013619):0.072936,((7:0.254890,3:0.245629):0.023770,4:0.232007):0.041825):0.115344,(10:0.345648,(11:0.181090,(2:0.299251,(13:0.232761,(9:0.273156,12:0.194056):0.022143):0.115631):0.052073):0.062498):0.068591):0.500129):0.498220,((23:0.642472,24:0.546519):0.208697,(22:0.525441,21:0.429110):0.277826):0.087397,1:1.281086);
   tree rep.3500 = (((14:0.340372,(15:0.380202,(17:0.232781,(18:0.205712,((16:0.480779,20:0.270500):0.058502,19:0.285272):0.163505):0.022989):0.113116):0.141772):0.376783,((11:0.178366,(2:0.315856,(((13:0.188311,12:0.147508):0.055528,9:0.283650):0.111819,10:0.341085):0.042421):0.048609):0.163206,((8:0.125701,(6:0.209965,5:0.178630):0.002470):0.073070,(4:0.226356,(3:0.177795,7:0.258475):0.036247):0.041900):0.098694):0.427996):0.473143,((23:0.738216,24:0.525552):0.057935,(22:0.408105,21:0.435884):0.301420):0.242303,1:0.810892);
   tree rep.3600 = (((((15:0.408026,14:0.412698):0.128011,(17:0.220471,18:0.253804):0.037254):0.108250,((20:0.235376,16:0.425937):0.036042,19:0.383772):0.032201):0.408498,(((5:0.187295,(6:0.177298,8:0.127322):0.014434):0.070764,((7:0.254890,3:0.245629):0.028855,4:0.232007):0.047483):0.115812,(10:0.345648,(11:0.173249,(2:0.339882,(13:0.152692,(9:0.285089,12:0.151141):0.061562):0.077164):0.033792):0.062498):0.068591):0.481906):0.498220,((23:0.662573,24:0.546519):0.161085,(22:0.457536,21:0.429110):0.287413):0.161639,1:1.087555);
   tree rep.3700 = (((14:0.391493,(((((16:0.480779,20:0.207948):0.052684,19:0.336419):0.163505,17:0.182163):0.034388,18:0.205486):0.086172,15:0.339966):0.038245):0.603972,((11:0.232369,(2:0.317646,(10:0.341085,((13:0.188311,12:0.130556):0.072823,9:0.217019):0.061355):0.037916):0.022055):0.104820,((8:0.159059,(6:0.209965,5:0.221397):0.004960):0.052634,(4:0.233611,(3:0.226406,7:0.258475):0.035188):0.049682):0.076007):0.315436):0.505895,((23:0.706302,24:0.525552):0.154582,(22:0.408105,21:0.435884):0.189238):0.242303,1:0.973357);
   tree rep.3800 = (((((15:0.408026,14:0.412698):0.128011,(17:0.220471,18:0.253804):0.037254):0.100496,((20:0.227031,16:0.425937):0.036610,19:0.276252):0.011600):0.536951,(((5:0.200759,(6:0.236109,8:0.083363):0.009728):0.102933,((7:0.254890,3:0.245629):0.033258,4:0.232007):0.040570):0.147387,(10:0.399105,(11:0.212757,(2:0.273546,(13:0.134222,(12:0.242737,9:0.260035):0.024822):0.056517):0.056992):0.078984):0.079664):0.314013):0.617589,((23:0.662573,24:0.546519):0.154329,(22:0.457536,21:0.429110):0.287413):0.219610,1:1.036016);
   tree rep.3900 = (((((15:0.408026,14:0.412698):0.128011,(17:0.220471,18:0.253804):0.037254):0.095848,((20:0.201176,16:0.369801):0.052642,19:0.223813):0.025294):0.442035,(((5:0.200759,(6:0.236109,8:0.083363):0.063705):0.046745,((7:0.238204,3:0.245629):0.049305,4:0.195486):0.039774):0.147387,((10:0.377599,((13:0.134222,(12:0.208438,9:0.260035):0.044338):0.091791,2:0.380422):0.045033):0.076263,11:0.171089):0.083290):0.385993):0.617589,((23:0.662573,24:0.546519):0.154329,(22:0.457536,21:0.475358):0.195636):0.146768,1:1.074003);
   tree rep.4000 = (((((15:0.408026,14:0.382751):0.142369,(17:0.220471,18:0.253804):0.039006):0.095848,((20:0.201176,16:0.497376):0.064221,19:0.275835):0.025294):0.467360,(((5:0.167580,(6:0.236109,8:0.086813):0.041491):0.052698,((7:0.236711,3:0.245629):0.026116,4:0.195486):0.049459):0.089194,((((13:0.111654,(12:0.208438,9:0.260035):0.044338):0.063165,10:0.377599):0.055069,2:0.304928):0.069252,11:0.210287):0.083290):0.333348):0.495374,((23:0.662573,24:0.546519):0.185843,(22:0.457536,21:0.475358):0.195636):0.212927,1:1.074003);
   tree rep.4100 = (((((15:0.408026,14:0.382751):0.142369,(17:0.220471,18:0.253804):0.041445):0.112436,((20:0.201176,16:0.497376):0.064221,19:0.308565):0.014306):0.439679,(((5:0.136647,(6:0.236109,8:0.086813):0.041491):0.086222,((7:0.236711,3:0.237004):0.024723,4:0.207412):0.049459):0.090243,((((13:0.152797,(12:0.161091,9:0.260035):0.041680):0.063165,10:0.377599):0.055069,2:0.356899):0.059617,11:0.221388):0.083290):0.333348):0.495374,((23:0.662573,24:0.546519):0.185843,(22:0.457536,21:0.475358):0.195636):0.212927,1:1.074003);
   tree rep.4200 = ((((17:0.220471,((15:0.344889,14:0.382751):0.171354,18:0.234830):0.008210):0.140674,((20:0.201176,16:0.497376):0.064221,19:0.308565):0.014306):0.439679,(((5:0.174547,(6:0.236109,8:0.105690):0.040225):0.073579,((7:0.236711,3:0.237004):0.024723,4:0.207412):0.049459):0.069834,((((13:0.150615,(12:0.182283,9:0.260035):0.018545):0.077462,10:0.377599):0.025383,2:0.337030):0.058163,11:0.188105):0.133958):0.333348):0.495374,((23:0.662573,24:0.546519):0.170251,(22:0.457536,21:0.515219):0.243216):0.212927,1:1.074003);
   tree rep.4300 = ((((17:0.220471,((15:0.344889,14:0.382751):0.171354,18:0.234830):0.008210):0.140674,((20:0.201176,16:0.497376):0.064221,19:0.308565):0.014306):0.439679,(((5:0.174547,(6:0.236109,8:0.105690):0.042591):0.076807,((7:0.246387,3:0.237004):0.033477,4:0.207412):0.041108):0.075044,((((13:0.159002,(12:0.137434,9:0.260035):0.029303):0.077462,10:0.377599):0.034264,2:0.337030):0.048734,11:0.166835):0.133958):0.333348):0.495374,((23:0.662573,24:0.546519):0.170251,(22:0.457536,21:0.515219):0.243216):0.212927,1:1.074003);
   tree rep.4400 = ((((17:0.220471,((15:0.344889,14:0.382751):0.189842,18:0.234830):0.036900):0.091891,((20:0.201176,16:0.497376):0.064221,19:0.308565):0.021823):0.439679,(((5:0.174547,(6:0.236109,8:0.117266):0.054383):0.083331,((7:0.246387,3:0.237004):0.033949,4:0.207412):0.018255):0.080367,((((13:0.159002,(12:0.137434,9:0.260035):0.029303):0.077462,10:0.377599):0.034264,2:0.337030):0.048734,11:0.166835):0.133958):0.333348):0.495374,((23:0.662573,24:0.546519):0.140112,(22:0.457536,21:0.365311):0.294929):0.212927,1:1.074003);
   tree rep.4500 = ((((17:0.220471,((15:0.344889,14:0.382751):0.189842,18:0.234830):0.036900):0.091891,((20:0.201176,16:0.497376):0.064221,19:0.308565):0.021823):0.439679,(((5:0.178680,(6:0.236109,8:0.117266):0.054383):0.050386,((7:0.246387,3:0.237004):0.033949,4:0.207412):0.053606):0.080367,((((13:0.118946,(12:0.202952,9:0.343772):0.038820):0.077462,10:0.377599):0.034264,2:0.337030):0.048734,11:0.166835):0.133958):0.333348):0.495374,((23:0.662573,24:0.546519):0.140112,(22:0.457536,21:0.365311):0.294929):0.212927,1:1.074003);
   tree rep.4600 = ((((17:0.220471,((15:0.361697,14:0.360745):0.134404,18:0.226525):0.048446):0.091891,((20:0.201176,16:0.497376):0.064221,19:0.308565):0.021823):0.439679,(((5:0.171748,(6:0.236109,8:0.117266):0.054383):0.036639,((7:0.316413,3:0.237004):0.021845,4:0.212399):0.058836):0.111187,((((13:0.180783,(12:0.202952,9:0.226477):0.044072):0.065858,10:0.377599):0.034622,2:0.337030):0.064730,11:0.166835):0.129593):0.309090):0.519157,((23:0.662573,24:0.546519):0.143294,(22:0.457536,21:0.365311):0.294929):0.205231,1:1.074003);
   tree rep.4700 = ((((17:0.240618,((15:0.361697,14:0.396502):0.111489,18:0.197967):0.073949):0.091891,((20:0.201176,16:0.411822):0.072464,19:0.308565):0.019557):0.439679,(((5:0.185017,(6:0.236109,8:0.134367):0.055590):0.036639,((7:0.316413,3:0.237004):0.021845,4:0.212399):0.058836):0.111187,((((13:0.180783,(12:0.202952,9:0.226477):0.021308):0.085315,10:0.296286):0.035869,2:0.323614):0.022946,11:0.166835):0.163772):0.309090):0.519157,((23:0.662573,24:0.546519):0.143294,(22:0.457536,21:0.365311):0.294929):0.205231,1:1.074003);
   tree rep.4800 = ((((17:0.240618,((15:0.361697,14:0.396502):0.111489,18:0.197967):0.025209):0.137193,((20:0.201176,16:0.440312):0.071769,19:0.289232):0.019557):0.426339,(((5:0.185017,(6:0.236109,8:0.130735):0.025112):0.064624,((7:0.316413,3:0.200796):0.028612,4:0.231768):0.042233):0.142365,((((13:0.151027,(12:0.202952,9:0.333126):0.030616):0.090008,10:0.396535):0.040915,2:0.299044):0.054574,11:0.221194):0.082573):0.324410):0.529437,((23:0.662573,24:0.546519):0.143294,(22:0.457536,21:0.365311):0.294929):0.205231,1:1.074003);
   tree rep.4900 = ((((17:0.179285,((15:0.361697,14:0.396502):0.111489,18:0.201749):0.035585):0.137193,((20:0.201176,16:0.440312):0.071769,19:0.289232):0.019557):0.426339,(((5:0.182496,(6:0.213124,8:0.130735):0.020089):0.064624,((7:0.295046,3:0.200796):0.025708,4:0.231768):0.058500):0.126867,((((13:0.151027,(12:0.202952,9:0.333126):0.030616):0.090008,10:0.397438):0.027958,2:0.299044):0.021676,11:0.242459):0.083781):0.324410):0.529437,((23:0.685463,24:0.546519):0.137894,(22:0.402649,21:0.365311):0.262368):0.123980,1:1.074003);
   tree rep.5000 = ((((17:0.179285,((15:0.361697,14:0.396502):0.111489,18:0.201749):0.035585):0.137193,((20:0.201176,16:0.440312):0.071769,19:0.289232):0.019557):0.426339,(((5:0.182496,(6:0.213124,8:0.130735):0.020089):0.064624,((7:0.295046,3:0.228117):0.024610,4:0.208679):0.058500):0.126867,(2:0.247736,(((13:0.151027,(12:0.202952,9:0.333126):0.030616):0.080934,10:0.300333):0.028069,11:0.148523):0.064557):0.083781):0.324410):0.539998,((23:0.629576,24:0.546519):0.151736,(22:0.402649,21:0.365311):0.261931):0.157283,1:1.074003);
   tree rep.5100 = ((((17:0.174897,((15:0.361697,14:0.396502):0.111489,18:0.217740):0.030508):0.137193,((20:0.201176,16:0.440312):0.071769,19:0.289232):0.019557):0.426339,(((5:0.182496,(6:0.213124,8:0.130735):0.020089):0.078165,((7:0.295046,3:0.183602):0.039933,4:0.205907):0.051185):0.126867,(2:0.247736,(((13:0.126823,(12:0.202952,9:0.308027):0.046893):0.069725,10:0.300333):0.021644,11:0.151154):0.064557):0.083781):0.324410):0.539998,((23:0.629576,24:0.546519):0.151736,(22:0.402649,21:0.365311):0.261931):0.157283,1:1.074003);
   tree rep.5200 = ((((17:0.174897,((15:0.361697,14:0.396502):0.111489,18:0.217740):0.030508):0.137193,((20:0.265240,16:0.440312):0.066723,19:0.293217):0.019557):0.426339,(((5:0.182496,(6:0.213124,8:0.130735):0.020089):0.078165,((7:0.295046,3:0.183602):0.039933,4:0.205907):0.051185):0.042901,((((13:0.103913,(12:0.219751,9:0.308027):0.028469):0.073924,10:0.401127):0.019818,2:0.292325):0.043712,11:0.196947):0.159368):0.324410):0.539998,((23:0.629576,24:0.546519):0.151736,(22:0.368909,21:0.365311):0.302405):0.158877,1:1.074003);
   tree rep.5300 = ((((17:0.178315,((15:0.438583,14:0.396502):0.127412,18:0.217740):0.048455):0.112690,((20:0.265240,16:0.440312):0.050633,19:0.293217):0.018026):0.405610,(((5:0.182496,(6:0.213124,8:0.130735):0.020089):0.078165,((7:0.303876,3:0.212571):0.041011,4:0.247119):0.051185):0.042901,((((13:0.103913,(12:0.219751,9:0.308027):0.028469):0.073924,10:0.423818):0.008346,2:0.292325):0.058777,11:0.196947):0.143098):0.317159):0.539998,((23:0.629576,24:0.546519):0.151736,(22:0.368909,21:0.400700):0.346280):0.159689,1:1.074003);
   tree rep.5400 = ((((17:0.178315,((15:0.380092,14:0.396502):0.104751,18:0.223161):0.071784):0.117244,((20:0.265240,16:0.440312):0.050633,19:0.293217):0.018026):0.405610,(((5:0.162551,(6:0.187454,8:0.080869):0.021799):0.049782,((7:0.303876,3:0.212571):0.041011,4:0.247119):0.071724):0.042901,((((13:0.103913,(12:0.219751,9:0.308027):0.028469):0.073924,10:0.423818):0.008346,2:0.292325):0.058777,11:0.196947):0.143098):0.317159):0.539998,((23:0.629576,24:0.546519):0.151736,(22:0.354065,21:0.400700):0.309740):0.175870,1:1.074003);
   tree rep.5500 = ((((17:0.178315,((15:0.380092,14:0.396502):0.104751,18:0.223161):0.071784):0.080146,((20:0.265240,16:0.440312):0.049302,19:0.293217):0.051568):0.601281,(((5:0.162551,(6:0.187454,8:0.080869):0.021799):0.049782,((7:0.251881,3:0.212571):0.076770,4:0.216464):0.056029):0.039351,(2:0.334764,(11:0.180949,((13:0.103913,(12:0.211922,9:0.308027):0.028832):0.112688,10:0.414832):0.009411):0.070446):0.130740):0.333035):0.431071,((23:0.629576,24:0.546519):0.150433,(22:0.354065,21:0.366797):0.426460):0.191550,1:1.074003);
   tree rep.5600 = ((((17:0.178315,((15:0.380092,14:0.396502):0.104751,18:0.223161):0.061395):0.102603,((20:0.265240,16:0.440312):0.049302,19:0.293217):0.055664):0.536308,(((5:0.157199,(6:0.187454,8:0.080869):0.021799):0.048682,((7:0.251881,3:0.212571):0.076770,4:0.216464):0.053645):0.039837,(2:0.367297,(11:0.180949,(((13:0.102210,12:0.173866):0.030900,9:0.308027):0.070446,10:0.333267):0.056919):0.021831):0.166413):0.333035):0.493974,((23:0.629576,24:0.762206):0.192782,(22:0.354065,21:0.383140):0.351283):0.107903,1:1.074003);
   tree rep.5700 = ((((17:0.219516,((15:0.380092,14:0.396502):0.104751,18:0.223161):0.061395):0.077845,((20:0.265240,16:0.440312):0.049302,19:0.293217):0.042886):0.536308,(((5:0.157199,(6:0.187454,8:0.080869):0.021799):0.048682,((7:0.211366,3:0.208004):0.037521,4:0.212767):0.058104):0.088131,(((((13:0.102210,12:0.173866):0.030900,9:0.217057):0.049123,10:0.377554):0.078389,11:0.180747):0.028154,2:0.279080):0.093131):0.275647):0.322163,((23:0.650707,24:0.762206):0.220035,(22:0.469125,21:0.383140):0.234182):0.259370,1:1.074003);
   tree rep.5800 = ((((17:0.219516,((15:0.371817,14:0.396502):0.078325,18:0.216146):0.061395):0.077845,((20:0.236871,16:0.440312):0.038984,19:0.293217):0.054602):0.536308,(((5:0.206510,(6:0.187454,8:0.080869):0.021799):0.064723,((7:0.206173,3:0.208004):0.046630,4:0.238000):0.058104):0.082671,(((((13:0.102210,12:0.173866):0.030900,9:0.217057):0.049123,10:0.377554):0.078389,11:0.170581):0.029267,2:0.364385):0.093131):0.275647):0.322163,((23:0.650707,24:0.525005):0.228674,(22:0.469125,21:0.404114):0.214310):0.402059,1:1.074003);
   tree rep.5900 = ((((17:0.219516,((15:0.371817,14:0.396502):0.078325,18:0.216146):0.061395):0.077845,((20:0.236871,16:0.440312):0.038984,19:0.293217):0.054602):0.536308,(((5:0.155413,(6:0.187454,8:0.120755):0.013964):0.073211,((7:0.206173,3:0.208004):0.046630,4:0.240300):0.015667):0.115910,(((((13:0.102210,12:0.173866):0.030900,9:0.217057):0.049123,10:0.377554):0.078389,11:0.170581):0.029267,2:0.364385):0.093131):0.275647):0.322163,((23:0.650707,24:0.525005):0.228674,(22:0.469125,21:0.404114):0.214310):0.402059,1:1.074003);
   tree rep.6000 = ((((17:0.219516,((15:0.371817,14:0.396502):0.078325,18:0.216146):0.031936):0.105028,((20:0.236871,16:0.440312):0.038984,19:0.293217):0.066530):0.514862,(((5:0.155413,(6:0.187454,8:0.120755):0.013964):0.073351,((7:0.255053,3:0.208004):0.044184,4:0.164832):0.061804):0.115910,(((((13:0.090749,12:0.173866):0.048048,9:0.221140):0.049123,10:0.377554):0.078389,11:0.170581):0.029267,2:0.364385):0.093131):0.275293):0.322163,((23:0.650707,24:0.499419):0.180893,(22:0.378166,21:0.404114):0.429526):0.306323,1:1.236956);
   tree rep.6100 = ((((20:0.219349,(((17:0.187371,18:0.201991):0.038667,(15:0.368894,14:0.361699):0.109115):0.071451,16:0.567253):0.105167):0.068160,19:0.257092):0.507729,(((11:0.221638,(10:0.388882,(13:0.152966,(12:0.180286,9:0.292479):0.030436):0.114677):0.044286):0.014809,2:0.331167):0.125574,(((5:0.199890,8:0.076490):0.056596,6:0.197758):0.074961,((7:0.245049,4:0.164540):0.048516,3:0.232990):0.047274):0.101690):0.394586):0.600127,((23:0.780031,24:0.560257):0.082314,(22:0.457327,21:0.399779):0.259955):0.326333,1:0.884472);
   tree rep.6200 = ((((17:0.219516,((15:0.390482,14:0.396502):0.092069,18:0.250986):0.079127):0.140236,((20:0.218908,16:0.440312):0.062205,19:0.293217):0.041405):0.527790,(((5:0.144448,(6:0.187454,8:0.085552):0.012019):0.100531,((7:0.255053,3:0.208004):0.044184,4:0.227699):0.053092):0.087860,(((((13:0.134301,12:0.209361):0.022732,9:0.263800):0.054818,10:0.348417):0.082288,11:0.188530):0.029267,2:0.364385):0.093131):0.309129):0.322163,((23:0.803942,24:0.499419):0.076589,(22:0.378166,21:0.465021):0.464706):0.255148,1:0.885957);
   tree rep.6300 = ((((17:0.219516,((15:0.390482,14:0.396502):0.090368,18:0.250986):0.041708):0.173603,((20:0.218908,16:0.440312):0.062205,19:0.293217):0.041405):0.527790,(((5:0.144448,(6:0.203783,8:0.085552):0.017214):0.096072,((7:0.255053,3:0.208004):0.044184,4:0.227699):0.053092):0.060114,(((((13:0.134301,12:0.209361):0.022732,9:0.263800):0.054818,10:0.348417):0.082288,11:0.216486):0.015153,2:0.311308):0.169510):0.309129):0.481788,((23:0.803942,24:0.499419):0.080736,(22:0.378166,21:0.465021):0.464706):0.126782,1:0.885957);
   tree rep.6400 = ((((17:0.238519,((15:0.390920,14:0.396502):0.122983,18:0.218312):0.014519):0.175445,((20:0.218908,16:0.440312):0.062205,19:0.293217):0.022526):0.459931,(((5:0.144448,(6:0.203783,8:0.085552):0.017214):0.079325,((7:0.255053,3:0.208004):0.044184,4:0.217943):0.042094):0.068150,(((((13:0.134301,12:0.186036):0.024871,9:0.265102):0.059022,10:0.327655):0.101744,11:0.171201):0.015153,2:0.311308):0.169510):0.395521):0.481788,((23:0.803942,24:0.499419):0.080736,(22:0.378166,21:0.465021):0.464706):0.126782,1:0.885957);
   tree rep.6500 = ((((20:0.288111,((17:0.187371,(18:0.223815,(15:0.415748,14:0.361699):0.139995):0.064522):0.104260,16:0.538600):0.061653):0.057754,19:0.288227):0.498964,(((11:0.200576,(10:0.326706,(13:0.206134,(12:0.205264,9:0.311608):0.033266):0.086066):0.040027):0.017987,2:0.331167):0.133536,(((5:0.199890,8:0.076490):0.056596,6:0.197758):0.074961,(4:0.155786,(7:0.236920,3:0.221394):0.043593):0.062827):0.095224):0.350978):0.600127,((23:0.780031,(22:0.372468,21:0.409762):0.346876):0.074436,24:0.593501):0.177813,1:0.858746);
   tree rep.6600 = ((((17:0.221066,((15:0.390920,14:0.378502):0.165342,18:0.194107):0.025464):0.116927,((20:0.198131,16:0.440312):0.063233,19:0.293217):0.018714):0.459931,(((5:0.213771,(6:0.203783,8:0.085319):0.023988):0.079325,((7:0.255053,3:0.220460):0.046495,4:0.217943):0.044949):0.068150,(((((13:0.142487,12:0.159038):0.053307,9:0.269898):0.069499,10:0.285128):0.075035,11:0.185750):0.015737,2:0.308380):0.169510):0.395521):0.481788,((23:0.803942,24:0.499419):0.055721,(22:0.337912,21:0.465021):0.333396):0.200893,1:0.891085);
   tree rep.6700 = ((((17:0.221066,((15:0.390920,14:0.378502):0.165342,18:0.194107):0.025464):0.116927,((20:0.198131,16:0.440312):0.063233,19:0.293217):0.018714):0.459931,(((5:0.213771,(6:0.203783,8:0.085319):0.023988):0.079325,((7:0.255053,3:0.211359):0.060059,4:0.215409):0.047067):0.100014,(((((13:0.144970,12:0.200357):0.018678,9:0.216562):0.062701,10:0.353680):0.071089,11:0.185750):0.002553,2:0.308380):0.177824):0.344864):0.511922,((23:0.803942,24:0.499419):0.057467,(22:0.337912,21:0.465021):0.333396):0.242410,1:0.880800);
   tree rep.6800 = ((((17:0.228615,((15:0.390920,14:0.378502):0.133300,18:0.197138):0.044904):0.116927,((20:0.198131,16:0.435729):0.059515,19:0.286583):0.018714):0.459931,(((5:0.213771,(6:0.203783,8:0.085319):0.023988):0.076462,((7:0.255053,3:0.211359):0.083756,4:0.215409):0.040124):0.083567,(((((13:0.144970,12:0.200357):0.018678,9:0.216562):0.062701,10:0.366033):0.059534,11:0.185750):0.002063,2:0.308380):0.177824):0.344864):0.511922,((23:0.803942,24:0.499419):0.057467,(22:0.392655,21:0.465021):0.310791):0.254015,1:0.880800);
   tree rep.6900 = ((((17:0.228615,((15:0.325577,14:0.378502):0.106767,18:0.258370):0.044904):0.116927,((20:0.198131,16:0.435729):0.059515,19:0.295330):0.012342):0.487896,(((5:0.213771,(6:0.203783,8:0.085319):0.023988):0.076462,((7:0.255053,3:0.174004):0.064722,4:0.226634):0.040124):0.083567,(((((13:0.144970,12:0.200357):0.018678,9:0.216562):0.062701,10:0.366033):0.059534,11:0.171184):0.034424,2:0.308380):0.131357):0.344864):0.511922,((23:0.691819,24:0.499419):0.085742,(22:0.392655,21:0.465021):0.406991):0.181690,1:1.163775);
   tree rep.7000 = ((((17:0.228615,((15:0.325577,14:0.378502):0.106767,18:0.258370):0.044904):0.099382,((20:0.198131,16:0.435729):0.054898,19:0.336363):0.021618):0.461778,(((5:0.213771,(6:0.203783,8:0.085319):0.023988):0.076462,((7:0.255053,3:0.174004):0.064722,4:0.226634):0.040124):0.083567,(((((13:0.145758,12:0.200357):0.010539,9:0.216562):0.097671,10:0.355052):0.059534,11:0.171184):0.034424,2:0.308380):0.131357):0.344864):0.367112,((23:0.691819,24:0.482569):0.193219,(22:0.392655,21:0.465021):0.282889):0.181690,1:1.218883);
   tree rep.7100 = ((((17:0.228615,((15:0.416138,14:0.378502):0.104726,18:0.304802):0.044904):0.099382,((20:0.198131,16:0.435729):0.054898,19:0.336363):0.021618):0.461778,(((5:0.213773,(6:0.205868,8:0.085319):0.021906):0.076462,((7:0.255053,3:0.174004):0.064722,4:0.226634):0.040124):0.093983,((((13:0.145758,(12:0.200357,9:0.216562):0.009119):0.086631,10:0.361129):0.078150,11:0.203093):0.036998,2:0.292202):0.131357):0.366320):0.394421,((23:0.663281,24:0.482569):0.160190,(22:0.392655,21:0.465021):0.282889):0.195877,1:1.218883);
   tree rep.7200 = ((((20:0.228872,((17:0.223221,(18:0.256229,(15:0.413019,14:0.325233):0.133378):0.024012):0.166257,19:0.270874):0.040412):0.063010,16:0.425499):0.361631,(((11:0.165601,(10:0.396398,(13:0.132301,(12:0.185981,9:0.250101):0.057687):0.098943):0.048613):0.052368,2:0.347202):0.081168,((5:0.147599,(8:0.110753,6:0.186420):0.030031):0.070386,(4:0.267356,(7:0.214580,3:0.364996):0.013448):0.020573):0.084005):0.395952):0.449459,((22:0.434657,21:0.530975):0.362696,(23:0.763963,24:0.689682):0.051082):0.166831,1:0.881395);
   tree rep.7300 = ((((20:0.228872,((17:0.263675,(18:0.256229,(15:0.413019,14:0.338831):0.135893):0.028948):0.112063,19:0.322544):0.070677):0.078867,16:0.425499):0.361631,(((11:0.165601,(10:0.396398,(13:0.132301,(12:0.185981,9:0.250101):0.057687):0.070650):0.071497):0.050448,2:0.347202):0.113034,((5:0.155164,(8:0.110753,6:0.208459):0.025230):0.070386,(4:0.264825,(7:0.214580,3:0.249551):0.010534):0.020573):0.084005):0.398692):0.704990,((22:0.434657,21:0.500757):0.226257,(23:0.763963,24:0.689682):0.163973):0.166831,1:0.881395);
   tree rep.7400 = ((((20:0.228872,(19:0.304844,(17:0.165200,(18:0.241900,(15:0.413019,14:0.338831):0.121686):0.046356):0.122629):0.043075):0.046396,16:0.413483):0.585043,(((11:0.175535,(10:0.396398,(13:0.138553,(12:0.185981,9:0.221914):0.059385):0.104717):0.048192):0.035653,2:0.272489):0.113034,((5:0.155164,(8:0.110753,6:0.208459):0.025230):0.070386,(4:0.231817,(7:0.341579,3:0.249551):0.012648):0.020573):0.084753):0.182046):0.704990,(23:0.763963,(24:0.514204,(22:0.539564,21:0.500757):0.264577):0.090718):0.162779,1:0.875550);
   tree rep.7500 = ((((17:0.237162,((15:0.367920,14:0.468083):0.055695,18:0.304802):0.051369):0.107638,((20:0.188604,16:0.435729):0.051920,19:0.301064):0.032777):0.461778,(((5:0.213773,(6:0.214262,8:0.127579):0.039298):0.068288,((7:0.255053,3:0.187681):0.060833,4:0.262009):0.046105):0.082168,((((13:0.130492,(12:0.200357,9:0.216562):0.009119):0.068760,10:0.404295):0.094977,11:0.217459):0.033834,2:0.306118):0.124490):0.384333):0.394421,((23:0.674200,24:0.482569):0.258364,(22:0.390087,21:0.470836):0.140395):0.200918,1:1.171292);
   tree rep.7600 = ((((((17:0.248307,(18:0.202676,(15:0.374992,14:0.348325):0.135214):0.040263):0.139312,20:0.228872):0.009164,19:0.304844):0.108896,16:0.480401):0.328772,((((10:0.357545,(13:0.138553,(12:0.185981,9:0.279577):0.022269):0.112366):0.033399,11:0.175535):0.029292,2:0.272489):0.219495,((5:0.155164,(8:0.110753,6:0.208459):0.025230):0.070386,(4:0.231817,(7:0.341579,3:0.249551):0.012648):0.020573):0.064974):0.273572):0.635229,(23:0.645909,(24:0.512588,(22:0.437142,21:0.410990):0.337616):0.079945):0.168529,1:0.875550);
   tree rep.7700 = ((((((17:0.248307,(18:0.186101,(15:0.374992,14:0.424923):0.130115):0.044565):0.139312,20:0.228872):0.009164,19:0.304844):0.108896,16:0.480401):0.328772,((11:0.175535,((10:0.438542,(13:0.138553,(12:0.131389,9:0.279577):0.025778):0.112167):0.030651,2:0.272489):0.020402):0.219495,((5:0.218399,(8:0.110753,6:0.208459):0.025230):0.069646,(4:0.203796,(7:0.281087,3:0.249551):0.014181):0.025603):0.064974):0.273572):0.636051,(23:0.737866,(24:0.582297,(22:0.437142,21:0.410990):0.337616):0.067548):0.129424,1:0.875550);
   tree rep.7800 = ((((((17:0.200848,((15:0.374992,14:0.455980):0.099529,18:0.243611):0.051646):0.095041,20:0.269299):0.009958,19:0.309087):0.126463,16:0.480401):0.328666,((((10:0.292025,(13:0.131261,(12:0.189883,9:0.279577):0.027253):0.076551):0.077942,11:0.183854):0.023114,2:0.272489):0.174037,(((5:0.218399,8:0.110753):0.016638,6:0.208459):0.086895,(4:0.193287,(7:0.281087,3:0.249551):0.014181):0.054228):0.079012):0.375296):0.442857,(23:0.737866,(24:0.582297,(22:0.437142,21:0.410990):0.337616):0.067548):0.129424,1:1.014022);
   tree rep.7900 = ((((((17:0.200848,((15:0.374992,14:0.455980):0.099529,18:0.243611):0.051646):0.095041,20:0.265339):0.011239,19:0.313979):0.113696,16:0.469979):0.328666,((((10:0.419770,((13:0.190396,12:0.206364):0.032992,9:0.219175):0.058667):0.079290,11:0.183854):0.023114,2:0.272489):0.125754,(((5:0.218399,8:0.110753):0.016638,6:0.208459):0.086895,(4:0.186090,(7:0.281087,3:0.249551):0.014181):0.036732):0.086208):0.454033):0.421163,((23:0.902059,(22:0.437142,21:0.345213):0.242616):0.129428,24:0.488276):0.221165,1:1.014022);
   tree rep.8000 = ((((((17:0.246433,((15:0.374992,14:0.455980):0.099529,18:0.206098):0.060047):0.110869,20:0.265339):0.012674,19:0.293549):0.113696,16:0.437304):0.358756,((((10:0.337429,((13:0.190396,12:0.206364):0.032992,9:0.219175):0.058667):0.081621,11:0.190881):0.019215,2:0.298334):0.125754,(((5:0.218399,8:0.110753):0.016638,6:0.208459):0.086895,(4:0.186090,(7:0.281087,3:0.249551):0.014181):0.036732):0.086208):0.452564):0.340721,((22:0.437142,21:0.345213):0.242616,(24:0.473435,23:0.848011):0.199060):0.327557,1:0.961965);
   tree rep.8100 = ((((20:0.265339,((17:0.137971,((15:0.374992,14:0.455980):0.111542,18:0.206098):0.039877):0.099815,19:0.331905):0.019538):0.113696,16:0.437304):0.358756,((((10:0.337429,((13:0.190396,12:0.206364):0.042052,9:0.320459):0.072373):0.053303,11:0.190881):0.019215,2:0.348208):0.121695,(((5:0.218399,8:0.110753):0.016638,6:0.208459):0.086895,(4:0.186090,(7:0.281087,3:0.249551):0.014181):0.036732):0.086208):0.342667):0.340721,((22:0.437142,21:0.345213):0.242616,(24:0.473435,23:0.848011):0.199060):0.327557,1:0.961965);
   tree rep.8200 = (((23:0.701113,24:0.523335):0.232892,((((20:0.224500,16:0.412968):0.069008,(17:0.234840,((15:0.327336,14:0.402527):0.163706,18:0.226079):0.065187):0.165233):0.030886,19:0.253969):0.505516,(((6:0.174578,(5:0.231939,8:0.127479):0.017786):0.090424,((7:0.198291,3:0.194120):0.066862,4:0.178816):0.032627):0.104750,((11:0.208047,((13:0.163327,(12:0.186856,9:0.258542):0.022616):0.056898,10:0.446877):0.086878):0.025796,2:0.299813):0.086117):0.300100):0.395204):0.053471,(22:0.390087,21:0.470836):0.294217,1:1.141545);
   tree rep.8300 = (((23:0.701113,24:0.523335):0.107607,((((20:0.224500,16:0.412968):0.069008,(17:0.234840,((15:0.327336,14:0.402527):0.163706,18:0.226079):0.065187):0.165233):0.030886,19:0.253969):0.505516,(((6:0.174578,(5:0.231939,8:0.127479):0.017066):0.074272,((7:0.295934,3:0.194120):0.070618,4:0.230741):0.055527):0.107578,((11:0.260965,((13:0.163327,(12:0.186856,9:0.258542):0.022616):0.056898,10:0.341757):0.084019):0.025796,2:0.359320):0.105305):0.300100):0.449764):0.179919,(22:0.390087,21:0.470836):0.283799,1:1.010547);
   tree rep.8400 = (((23:0.701113,24:0.510002):0.108059,((((20:0.224500,16:0.412968):0.069008,(17:0.234840,((15:0.327336,14:0.349471):0.146426,18:0.226079):0.041526):0.165233):0.030986,19:0.253969):0.537331,(((6:0.174578,(5:0.231939,8:0.127479):0.017066):0.074272,((7:0.295934,3:0.194120):0.070618,4:0.230741):0.055527):0.116643,((11:0.222873,((13:0.166387,(12:0.193257,9:0.258542):0.026995):0.056898,10:0.412565):0.060093):0.017014,2:0.356637):0.105305):0.332833):0.507738):0.149394,(22:0.441024,21:0.364067):0.355120,1:1.183984);
   tree rep.8500 = (((23:0.701113,24:0.560514):0.198481,(((20:0.224500,16:0.412968):0.069008,((17:0.234840,((15:0.327336,14:0.349471):0.146426,18:0.226079):0.041526):0.119236,19:0.306593):0.023421):0.432714,(((6:0.174578,(5:0.220821,8:0.127479):0.016748):0.070211,((7:0.295934,3:0.249941):0.073658,4:0.179541):0.055527):0.116643,((11:0.170144,((13:0.166387,(12:0.193257,9:0.258542):0.026995):0.056898,10:0.412565):0.060093):0.020646,2:0.356637):0.157251):0.332833):0.386728):0.084470,(22:0.441024,21:0.364067):0.355120,1:1.183984);
   tree rep.8600 = (((((20:0.285470,19:0.353339):0.023804,(17:0.187923,(18:0.223842,(15:0.389318,14:0.498681):0.100774):0.042534):0.160852):0.111678,16:0.371766):0.383330,((11:0.205502,((10:0.388724,((13:0.126993,12:0.254922):0.029291,9:0.276641):0.051554):0.040463,2:0.387582):0.022440):0.220709,((5:0.155469,(8:0.090919,6:0.222332):0.058555):0.057112,(4:0.180745,(7:0.194830,3:0.305920):0.060342):0.029719):0.064516):0.485194):0.366368,((22:0.559917,21:0.528435):0.285320,(24:0.473435,23:0.847992):0.191106):0.302344,1:1.107854);
   tree rep.8700 = ((((22:0.460449,21:0.431307):0.328408,23:0.701113):0.075524,24:0.465895):0.149889,((((17:0.201802,((15:0.327336,14:0.349471):0.146426,18:0.226079):0.041526):0.139430,(20:0.224500,16:0.412968):0.066784):0.033262,19:0.306593):0.393236,(((6:0.177001,(5:0.220821,8:0.134661):0.015015):0.070211,((7:0.295934,3:0.211600):0.082599,4:0.179541):0.050482):0.116643,(11:0.188623,(2:0.365323,((13:0.152315,(12:0.193257,9:0.258542):0.026995):0.061434,10:0.351178):0.043492):0.022588):0.105936):0.370894):0.502453,1:1.183984);
   tree rep.8800 = ((((22:0.460449,21:0.434692):0.264574,23:0.744979):0.053656,24:0.465895):0.107739,((((17:0.191503,((15:0.383060,14:0.349471):0.116968,18:0.188928):0.050454):0.139430,(20:0.224500,16:0.412968):0.066784):0.033262,19:0.306593):0.393236,(((6:0.177001,(5:0.220821,8:0.134661):0.015015):0.070211,((7:0.295934,3:0.211600):0.082599,4:0.179541):0.050482):0.116643,(11:0.188623,(2:0.365323,((13:0.120664,(12:0.193257,9:0.288598):0.037268):0.061434,10:0.351178):0.043492):0.022588):0.105936):0.370894):0.502453,1:1.062083);
   tree rep.8900 = ((23:0.744979,((22:0.460449,21:0.386634):0.258352,24:0.533241):0.037980):0.119878,(((17:0.191503,((15:0.341394,14:0.445025):0.094251,18:0.180678):0.050454):0.139430,((20:0.224500,16:0.412968):0.096684,19:0.306593):0.027511):0.352511,(((6:0.177001,(5:0.220821,8:0.134661):0.015015):0.070211,((7:0.295934,3:0.211600):0.082599,4:0.179541):0.050482):0.116643,((11:0.188623,2:0.321621):0.014955,((13:0.120664,(12:0.193257,9:0.288598):0.037268):0.055234,10:0.302703):0.089574):0.105936):0.395806):0.531298,1:1.062083);
   tree rep.9000 = (((((20:0.216137,19:0.353339):0.036184,(17:0.187923,(18:0.223842,(15:0.389318,14:0.498681):0.100774):0.085261):0.104486):0.111678,16:0.371766):0.383330,((11:0.195168,(2:0.329542,(10:0.384471,((12:0.179989,13:0.130723):0.086187,9:0.295505):0.024897):0.081893):0.027754):0.159932,((5:0.179698,(8:0.119902,6:0.186816):0.049943):0.064881,(4:0.208945,(7:0.253148,3:0.161767):0.045982):0.047846):0.073869):0.422315):0.393276,((22:0.559917,21:0.495096):0.238294,(24:0.473435,23:0.788088):0.153230):0.167823,1:1.107854);
   tree rep.9100 = (((((20:0.216137,19:0.287085):0.062554,(17:0.187923,(18:0.223842,(15:0.389318,14:0.498681):0.100774):0.081089):0.112541):0.083544,16:0.383996):0.321307,((((10:0.384471,((12:0.179989,13:0.130723):0.086187,9:0.295505):0.024897):0.081893,11:0.195168):0.027794,2:0.329542):0.128366,((5:0.179698,(8:0.119902,6:0.186816):0.049943):0.064881,(4:0.208945,(7:0.253148,3:0.161767):0.045982):0.047846):0.073869):0.419250):0.324196,((22:0.559917,21:0.495096):0.238294,(24:0.473435,23:0.788088):0.193554):0.171255,1:1.107854);
   tree rep.9200 = (((23:0.744979,(22:0.472033,21:0.422299):0.338766):0.066953,24:0.619944):0.209307,((((17:0.192371,((15:0.341394,14:0.445025):0.094251,18:0.210949):0.044798):0.139430,(20:0.230204,16:0.412968):0.057378):0.041561,19:0.323808):0.390784,(((6:0.177001,(5:0.220821,8:0.134661):0.008845):0.073300,((7:0.295934,3:0.211600):0.082599,4:0.170749):0.050926):0.116643,((11:0.154510,((13:0.166556,(12:0.193257,9:0.276036):0.017891):0.095237,10:0.424234):0.072464):0.032394,2:0.325762):0.105113):0.429383):0.531298,1:0.984851);
   tree rep.9300 = (((23:0.822213,(22:0.410618,21:0.422299):0.295056):0.045358,24:0.612318):0.238218,((((17:0.192371,((15:0.437966,14:0.445025):0.085267,18:0.244436):0.044798):0.139430,(20:0.230204,16:0.412968):0.057378):0.041561,19:0.323808):0.390784,(((6:0.177001,(5:0.220821,8:0.134661):0.008845):0.069404,((7:0.295934,3:0.211600):0.082599,4:0.170749):0.050926):0.104989,(11:0.198291,(2:0.325762,((13:0.166556,(12:0.193257,9:0.276036):0.017891):0.117084,10:0.442019):0.030752):0.032112):0.104981):0.429383):0.531298,1:0.984851);
   tree rep.9400 = (((22:0.410618,21:0.422299):0.319342,(23:0.741731,24:0.572474):0.049182):0.228609,((((17:0.192371,((15:0.437966,14:0.445025):0.085267,18:0.244436):0.044798):0.139430,(20:0.230204,16:0.412968):0.057378):0.039459,19:0.323808):0.421621,(((6:0.158349,(5:0.209282,8:0.134661):0.013363):0.069404,((7:0.277946,3:0.211600):0.065683,4:0.241004):0.050926):0.092246,(11:0.157855,(2:0.325762,((13:0.166556,(12:0.193257,9:0.276036):0.017891):0.117084,10:0.442019):0.030752):0.032112):0.150063):0.357073):0.531298,1:0.984851);
   tree rep.9500 = (((22:0.410618,21:0.422299):0.319342,(23:0.741731,24:0.572474):0.049182):0.228609,((((17:0.192371,((15:0.437966,14:0.445025):0.085267,18:0.244436):0.044798):0.139430,(20:0.230204,16:0.412968):0.057378):0.039459,19:0.323808):0.421621,(((6:0.196069,(5:0.161391,8:0.134661):0.031576):0.088734,((7:0.277946,3:0.211600):0.065683,4:0.224754):0.044505):0.110384,(11:0.157855,(2:0.325762,(((13:0.166556,12:0.227232):0.020789,9:0.278861):0.074322,10:0.414027):0.053433):0.031627):0.150063):0.357073):0.531298,1:0.984851);
   tree rep.9600 = (((22:0.410618,21:0.422299):0.319342,(23:0.741731,24:0.572474):0.049182):0.231656,((((17:0.192371,((15:0.437966,14:0.445025):0.085267,18:0.244436):0.044798):0.139430,(20:0.230204,16:0.412968):0.078689):0.015180,19:0.351207):0.413107,(((6:0.196069,(5:0.161391,8:0.134661):0.032270):0.063760,((7:0.277946,3:0.211600):0.065683,4:0.224754):0.048797):0.094823,(11:0.173038,(2:0.325762,(((13:0.166556,12:0.227232):0.020789,9:0.278861):0.074322,10:0.414027):0.053433):0.031627):0.108813):0.489167):0.476866,1:0.984851);
   tree rep.9700 = (((22:0.410618,21:0.422299):0.378771,(23:0.693551,24:0.572474):0.146110):0.183397,((((17:0.192371,((15:0.437966,14:0.445025):0.085267,18:0.244436):0.044798):0.139430,(20:0.230204,16:0.412968):0.078689):0.016294,19:0.351207):0.581416,(((6:0.213638,(5:0.201764,8:0.134661):0.026378):0.067953,((7:0.284174,3:0.211600):0.080352,4:0.216594):0.019701):0.141199,(11:0.228706,(2:0.325762,(((13:0.166556,12:0.227232):0.020789,9:0.278861):0.074322,10:0.414027):0.053433):0.031627):0.129198):0.271952):0.455426,1:0.984851);
   tree rep.9800 = (((((20:0.216137,19:0.243772):0.102747,(17:0.183305,(18:0.193391,(15:0.348699,14:0.464201):0.157236):0.067427):0.168600):0.128132,16:0.387050):0.443244,((11:0.166067,(2:0.350272,(10:0.277560,(13:0.178030,(9:0.276015,12:0.179989):0.051556):0.079439):0.049449):0.016881):0.126335,((5:0.191185,(8:0.119902,6:0.190909):0.025784):0.078482,(4:0.209824,(7:0.261720,3:0.261087):0.032129):0.029694):0.161321):0.316223):0.345445,((22:0.466894,21:0.399897):0.396184,(24:0.588381,23:0.739827):0.128876):0.190233,1:1.107854);
   tree rep.9900 = (((((20:0.216137,19:0.243772):0.102747,(17:0.183305,(18:0.233016,(15:0.372911,14:0.310357):0.159188):0.045338):0.168600):0.128132,16:0.387050):0.339050,((11:0.166067,(2:0.350272,(10:0.366469,((12:0.179989,13:0.178030):0.037198,9:0.242290):0.074772):0.050368):0.016881):0.102534,((5:0.191185,(8:0.119902,6:0.190909):0.025784):0.070393,(4:0.209824,(7:0.261720,3:0.261087):0.029525):0.051359):0.119844):0.375557):0.314664,((22:0.466894,21:0.399897):0.270636,(24:0.588381,23:0.739827):0.128876):0.263528,1:1.107854);
   tree rep.10000 = (((22:0.410618,21:0.422299):0.454894,(23:0.679188,24:0.572474):0.125645):0.183397,(((17:0.223713,((15:0.425031,14:0.436431):0.112719,18:0.245004):0.044798):0.152360,(19:0.359018,(20:0.222277,16:0.491692):0.046074):0.005565):0.489510,(((6:0.206538,(5:0.201764,8:0.134661):0.026378):0.040932,((7:0.212671,3:0.252640):0.037973,4:0.255180):0.028641):0.089238,(((((13:0.166556,12:0.227232):0.020789,9:0.307519):0.087115,10:0.333071):0.057447,11:0.228706):0.016017,2:0.325762):0.143203):0.344935):0.455426,1:0.984851);
   tree rep.10100 = (((((20:0.216137,19:0.243772):0.110605,(17:0.183305,(18:0.233016,(15:0.372911,14:0.310357):0.159188):0.054738):0.175560):0.128132,16:0.387050):0.318181,((11:0.168496,(2:0.329194,(10:0.366469,((12:0.179989,13:0.178030):0.037198,9:0.242290):0.074772):0.052808):0.038842):0.103316,((5:0.173769,(8:0.119902,6:0.192032):0.056732):0.070393,(4:0.209824,(7:0.261720,3:0.261087):0.029525):0.051359):0.119844):0.374259):0.407226,((22:0.367179,21:0.399897):0.393477,(24:0.518904,23:0.739827):0.193804):0.306714,1:1.107854);
   tree rep.10200 = ((((20:0.216137,(19:0.214620,(17:0.212788,(18:0.233016,(15:0.342970,14:0.412251):0.180585):0.041862):0.180872):0.107504):0.128132,16:0.387050):0.318181,((11:0.198088,(2:0.329194,(10:0.366469,((12:0.179989,13:0.178030):0.037198,9:0.242290):0.074772):0.047529):0.035447):0.103316,((5:0.213773,(8:0.109050,6:0.192032):0.052376):0.053718,(4:0.193449,(7:0.261720,3:0.208664):0.021421):0.041851):0.119844):0.374259):0.407226,((22:0.367179,21:0.399897):0.393477,(24:0.518904,23:0.739827):0.193804):0.306714,1:1.107854);
   tree rep.10300 = (((22:0.410618,21:0.355664):0.320340,(23:0.751014,24:0.572474):0.199991):0.205674,(((17:0.223713,((15:0.332313,14:0.436431):0.122985,18:0.245004):0.028276):0.152360,(19:0.359018,(20:0.222277,16:0.499916):0.037863):0.014640):0.489510,(((6:0.185302,(5:0.201764,8:0.134661):0.035761):0.034717,((7:0.302199,3:0.211380):0.031386,4:0.210169):0.042767):0.075959,((((13:0.150550,(12:0.140016,9:0.272720):0.047895):0.097678,10:0.363174):0.082772,11:0.233109):0.013753,2:0.317762):0.122269):0.344935):0.455426,1:0.984851);
   tree rep.10400 = ((((22:0.410618,21:0.355664):0.293401,23:0.751014):0.138694,24:0.572474):0.218410,(((((18:0.233183,17:0.223713):0.018611,(15:0.332313,14:0.436735):0.167854):0.130817,19:0.359018):0.017398,(20:0.222277,16:0.499916):0.037863):0.489510,(((6:0.185302,(5:0.201764,8:0.134661):0.042146):0.041270,((7:0.302199,3:0.211380):0.031386,4:0.210169):0.042767):0.058973,((((13:0.150550,(12:0.140016,9:0.272720):0.047895):0.097678,10:0.363174):0.082772,11:0.233109):0.013753,2:0.317762):0.122269):0.344935):0.332014,1:1.102526);
   tree rep.10500 = ((((22:0.376544,21:0.355664):0.321324,23:0.744453):0.138694,24:0.572474):0.218410,(((((18:0.233183,17:0.223713):0.018611,(15:0.294545,14:0.436735):0.171719):0.109153,19:0.359018):0.017398,(20:0.222277,16:0.499916):0.037863):0.489510,(((6:0.238763,(5:0.201764,8:0.125580):0.034277):0.044634,((7:0.302199,3:0.211380):0.031386,4:0.210169):0.042767):0.084593,(11:0.233109,((((13:0.222863,12:0.183197):0.019457,9:0.212810):0.082625,10:0.358324):0.058899,2:0.313744):0.022365):0.142618):0.344935):0.332014,1:1.102526);
   tree rep.10600 = (((((20:0.216137,19:0.297533):0.054973,(17:0.192560,(18:0.217552,(15:0.388637,14:0.412251):0.110440):0.063490):0.109650):0.164285,16:0.310544):0.335763,((11:0.173227,(2:0.266938,(10:0.364860,((12:0.179989,13:0.178030):0.061603,9:0.254879):0.044529):0.035471):0.031313):0.147950,((5:0.196087,(8:0.137260,6:0.235539):0.017385):0.085307,(4:0.193449,(7:0.222960,3:0.208664):0.045530):0.035115):0.116505):0.346338):0.380231,((22:0.367179,21:0.330105):0.303774,(24:0.518904,23:0.871998):0.040599):0.488865,1:1.107854);
   tree rep.10700 = (((((20:0.216137,19:0.297533):0.054973,(17:0.192560,(18:0.262049,(15:0.388637,14:0.384043):0.084428):0.063490):0.109650):0.164285,16:0.310544):0.335763,((11:0.173608,(2:0.317012,(10:0.354025,((12:0.179989,13:0.178030):0.061603,9:0.290016):0.056021):0.051483):0.030963):0.147950,((5:0.196087,(8:0.137260,6:0.235539):0.017385):0.085307,(4:0.193449,(7:0.222960,3:0.208664):0.045530):0.035115):0.116505):0.346338):0.537602,((22:0.367179,21:0.382511):0.279434,(24:0.518904,23:0.871998):0.040212):0.343067,1:1.107854);
   tree rep.10800 = (((((20:0.216137,19:0.297533):0.054973,(17:0.192560,(18:0.262049,(15:0.388637,14:0.384043):0.084428):0.063490):0.109650):0.164285,16:0.310544):0.335763,((11:0.173608,(2:0.317012,(10:0.383743,(13:0.178880,(9:0.290016,12:0.145030):0.047817):0.055674):0.050277):0.027767):0.146956,((5:0.170150,(8:0.137260,6:0.222054):0.031100):0.085307,(4:0.193449,(7:0.222960,3:0.208664):0.045530):0.035115):0.116505):0.346338):0.537602,(24:0.533685,((22:0.367179,21:0.395503):0.336743,23:0.871998):0.040260):0.418725,1:0.896916);
   tree rep.10900 = (((((20:0.216137,19:0.297533):0.054973,(17:0.192560,(18:0.238584,(15:0.388637,14:0.421597):0.141773):0.063490):0.109650):0.164285,16:0.289691):0.385338,((11:0.173608,(2:0.317012,(10:0.383743,(13:0.178880,(9:0.290016,12:0.145030):0.047817):0.055674):0.050277):0.027549):0.139151,((5:0.170150,(8:0.137260,6:0.222054):0.031319):0.084172,(4:0.193449,(7:0.222960,3:0.208664):0.029894):0.049550):0.116235):0.346338):0.562155,(((22:0.367179,21:0.395189):0.279975,24:0.476214):0.031063,23:0.665906):0.418725,1:0.896916);
   tree rep.11000 = (((((20:0.216137,19:0.297533):0.046929,(17:0.192560,(18:0.238584,(15:0.388637,14:0.421597):0.141773):0.063490):0.109650):0.161662,16:0.289691):0.366590,((11:0.159869,(2:0.332770,(10:0.387431,(13:0.123391,(9:0.290016,12:0.145030):0.047817):0.075968):0.062736):0.035620):0.139151,((5:0.175167,(8:0.119187,6:0.222054):0.022224):0.084172,(4:0.193449,(7:0.222960,3:0.208664):0.029894):0.049550):0.116235):0.346338):0.562155,(((22:0.367179,21:0.395189):0.282427,24:0.476214):0.140109,23:0.665906):0.313619,1:0.896916);
   tree rep.11100 = (((((20:0.216137,19:0.297533):0.046929,(17:0.192560,(18:0.238584,(15:0.388637,14:0.421597):0.141773):0.063490):0.109650):0.161662,16:0.294122):0.549585,((11:0.176813,(2:0.273773,(10:0.320836,(13:0.138195,(9:0.290016,12:0.145030):0.047817):0.067451):0.039820):0.054422):0.139151,((5:0.175167,(8:0.119187,6:0.222054):0.022224):0.084172,(4:0.193449,(7:0.222960,3:0.210634):0.030702):0.059752):0.116235):0.271414):0.562155,(((22:0.422820,21:0.395189):0.288948,24:0.422494):0.084781,23:0.875994):0.179853,1:0.972769);
   tree rep.11200 = ((((20:0.212595,((17:0.192560,(18:0.253571,(15:0.328957,14:0.421597):0.159514):0.078402):0.122354,19:0.297533):0.014594):0.101630,16:0.294122):0.556259,((11:0.176813,(2:0.273773,(10:0.320836,(13:0.135731,(9:0.290016,12:0.145030):0.047817):0.068820):0.036538):0.054422):0.139151,((5:0.175167,(8:0.125663,6:0.184576):0.017833):0.076131,(4:0.193449,(7:0.222960,3:0.210634):0.030702):0.059752):0.116235):0.271414):0.562155,(((22:0.422820,21:0.395189):0.258872,24:0.553954):0.129045,23:0.774387):0.192722,1:0.972769);
   tree rep.11300 = ((((20:0.212595,((17:0.192560,(18:0.244522,(15:0.377918,14:0.421597):0.093121):0.078402):0.122354,19:0.297533):0.014594):0.104965,16:0.407950):0.348722,((11:0.176813,(2:0.273773,(10:0.432226,(13:0.188142,(9:0.290016,12:0.145030):0.047817):0.085673):0.018006):0.044156):0.139151,(((5:0.175167,8:0.125663):0.024849,6:0.184576):0.069949,(4:0.189136,(7:0.222960,3:0.210634):0.032103):0.050886):0.107966):0.374811):0.503317,((22:0.444994,21:0.433446):0.244287,(24:0.540349,23:0.780437):0.042750):0.262894,1:0.988620);
   tree rep.11400 = (((((20:0.247885,19:0.297533):0.040190,(17:0.192560,(18:0.244522,(15:0.377918,14:0.421597):0.093121):0.078402):0.093310):0.104965,16:0.407950):0.348722,((11:0.176813,(2:0.273773,(10:0.408236,(13:0.129346,(9:0.290016,12:0.145030):0.051067):0.099006):0.054554):0.044156):0.139151,(((5:0.175167,8:0.125663):0.024849,6:0.184576):0.069949,(4:0.227179,(7:0.215507,3:0.210634):0.034585):0.050886):0.107966):0.374811):0.503317,((22:0.444994,21:0.433446):0.244287,(24:0.540349,23:0.780437):0.042750):0.262894,1:0.988620);
   tree rep.11500 = ((23:0.829999,(((16:0.399161,(20:0.191472,(19:0.319959,(17:0.202776,(18:0.213290,(15:0.355184,14:0.465506):0.136573):0.066011):0.122245):0.085273):0.032108):0.367109,((11:0.213682,(((13:0.146251,(12:0.116088,9:0.261387):0.038509):0.104265,2:0.351860):0.009231,10:0.328669):0.061637):0.116494,((4:0.212773,(7:0.213637,3:0.233349):0.038016):0.030069,((6:0.187552,8:0.091001):0.027244,5:0.170206):0.103335):0.121922):0.326842):0.610466,24:0.607796):0.022378):0.147375,(22:0.359091,21:0.516679):0.328639,1:1.106431);
   tree rep.11600 = (((((20:0.247885,19:0.249412):0.063509,(17:0.192560,(18:0.251103,(15:0.377918,14:0.421597):0.093121):0.022238):0.147059):0.101377,16:0.407950):0.392234,(((11:0.176813,(10:0.321611,(13:0.184296,(9:0.290016,12:0.145030):0.051067):0.048374):0.043097):0.043147,2:0.261317):0.130753,(((5:0.192187,8:0.125663):0.013642,6:0.184576):0.071982,(4:0.227179,(7:0.215507,3:0.230752):0.034545):0.045645):0.099641):0.374811):0.430677,((22:0.444994,21:0.433446):0.244287,(24:0.540349,23:0.780437):0.042750):0.262894,1:0.988620);
   tree rep.11700 = (((((20:0.247885,19:0.249412):0.066761,(17:0.192560,(18:0.207774,(15:0.380282,14:0.421597):0.138603):0.016552):0.161415):0.101377,16:0.407950):0.524722,((11:0.190897,(2:0.315182,(10:0.330291,(13:0.108580,(9:0.290016,12:0.215408):0.055189):0.066927):0.080533):0.055615):0.141431,(((5:0.192187,8:0.125663):0.013642,6:0.184576):0.071982,(4:0.227179,(7:0.215507,3:0.230752):0.033545):0.048332):0.092527):0.222485):0.466222,((22:0.444994,21:0.433446):0.244287,(24:0.540349,23:0.780437):0.042750):0.228468,1:0.988620);
   tree rep.11800 = (((((20:0.313246,19:0.258665):0.084269,(17:0.191829,(18:0.207774,(15:0.380282,14:0.421597):0.138603):0.016552):0.123380):0.065298,16:0.457335):0.438970,((11:0.190897,(2:0.315182,(10:0.341414,(13:0.168303,(9:0.290016,12:0.215408):0.055189):0.070590):0.080533):0.055615):0.141431,(((5:0.199373,8:0.120245):0.019637,6:0.197993):0.071982,(4:0.214117,(7:0.244347,3:0.230752):0.023765):0.048332):0.092527):0.222485):0.434023,((22:0.444994,21:0.433446):0.244287,(24:0.540349,23:0.780437):0.042750):0.228468,1:0.988620);
   tree rep.11900 = (((((20:0.313246,19:0.258665):0.032373,(17:0.157729,(18:0.227399,(15:0.335891,14:0.421597):0.194537):0.068894):0.169864):0.065298,16:0.457335):0.438970,(((11:0.157181,(10:0.301694,(13:0.168303,(9:0.290016,12:0.215408):0.055189):0.070590):0.061910):0.042290,2:0.299975):0.141431,(((5:0.232462,8:0.120245):0.027735,6:0.163962):0.071982,(4:0.214117,(7:0.248691,3:0.230752):0.043200):0.041948):0.092527):0.222485):0.434023,(24:0.526629,((22:0.444994,21:0.382941):0.322955,23:0.780437):0.059926):0.228468,1:0.988620);
   tree rep.12000 = (((((20:0.209924,19:0.258665):0.026893,(17:0.157729,(18:0.246345,(15:0.430010,14:0.421597):0.144611):0.068894):0.169864):0.074785,16:0.457335):0.438970,(((11:0.163829,(10:0.417838,(13:0.149149,(9:0.290016,12:0.207357):0.053214):0.070590):0.066994):0.042969,2:0.299975):0.157794,(((5:0.232462,8:0.120245):0.027735,6:0.163962):0.071982,(4:0.214117,(7:0.248691,3:0.230752):0.030877):0.051308):0.075958):0.222485):0.434023,(24:0.396465,((22:0.444994,21:0.382941):0.322955,23:0.780437):0.059926):0.193135,1:1.016776);
   tree rep.12100 = (((((20:0.218241,19:0.315933):0.015598,(17:0.157729,(18:0.252442,(15:0.430010,14:0.421597):0.139705):0.065097):0.165555):0.063525,16:0.457335):0.438970,(((11:0.227115,(10:0.314408,(13:0.161292,(9:0.290016,12:0.207357):0.053214):0.107677):0.066994):0.046460,2:0.301576):0.157794,(((5:0.185206,8:0.120245):0.021495,6:0.163962):0.063082,(4:0.214117,(7:0.248691,3:0.230752):0.028063):0.058255):0.066971):0.283566):0.348654,(((22:0.444994,21:0.452392):0.310912,24:0.435872):0.232140,23:0.767245):0.185989,1:1.016776);
   tree rep.12200 = (((24:0.556509,23:0.837255):0.016570,(22:0.389430,21:0.354654):0.334807):0.206214,((16:0.426434,(((17:0.213563,18:0.220995):0.045888,(15:0.355184,14:0.371540):0.142990):0.101809,(20:0.237494,19:0.293006):0.022470):0.038405):0.367109,((11:0.123802,((((13:0.128300,12:0.187456):0.054880,9:0.217869):0.055890,10:0.349558):0.045768,2:0.351130):0.073454):0.102101,(((4:0.237822,7:0.213637):0.031388,3:0.277469):0.048662,(6:0.221560,(8:0.106272,5:0.189244):0.052530):0.059510):0.103680):0.434621):0.404236,1:1.098811);
   tree rep.12300 = ((((20:0.218241,(19:0.315933,(17:0.167324,(18:0.242334,(15:0.430010,14:0.341602):0.153303):0.065097):0.156444):0.011369):0.096235,16:0.403476):0.456640,(((11:0.179531,(10:0.380298,(13:0.169372,(9:0.277851,12:0.207357):0.045878):0.053202):0.056252):0.063527,2:0.332385):0.145554,(((5:0.185206,8:0.094753):0.031308,6:0.180861):0.070410,(4:0.258839,(7:0.248691,3:0.230752):0.028063):0.090355):0.068568):0.283566):0.365827,(((22:0.426895,21:0.452392):0.207650,24:0.508884):0.232140,23:0.757991):0.193898,1:1.016776);
   tree rep.12400 = ((((20:0.218241,(19:0.315933,(17:0.167324,(18:0.242334,(15:0.430010,14:0.341602):0.153303):0.065097):0.156444):0.011369):0.096235,16:0.403476):0.456640,(((11:0.252634,(10:0.380298,(13:0.169372,(9:0.277851,12:0.207357):0.045878):0.081028):0.045764):0.063527,2:0.332385):0.145554,(((5:0.185206,8:0.096718):0.031803,6:0.192714):0.070410,(4:0.260041,(7:0.248691,3:0.230752):0.028063):0.079215):0.055895):0.283566):0.365827,(((22:0.426895,21:0.452392):0.207650,24:0.508884):0.232140,23:0.757991):0.193898,1:1.016776);
   tree rep.12500 = ((((20:0.218241,(19:0.315933,(17:0.261317,(18:0.246290,(15:0.430010,14:0.341602):0.153303):0.040325):0.120064):0.041663):0.096235,16:0.403476):0.450486,(((11:0.218201,(10:0.305730,(13:0.169372,(9:0.277851,12:0.207357):0.045878):0.081028):0.034041):0.063527,2:0.332385):0.145554,(((5:0.185206,8:0.096718):0.031803,6:0.192714):0.070410,(4:0.239805,(7:0.248691,3:0.230752):0.028063):0.012043):0.112553):0.283566):0.357767,(24:0.535916,(23:0.757991,(22:0.532653,21:0.452392):0.289747):0.222340):0.159442,1:1.052101);
   tree rep.12600 = ((((20:0.218241,(19:0.315933,(17:0.261317,(18:0.246290,(15:0.430010,14:0.341602):0.101562):0.042348):0.098236):0.041663):0.096235,16:0.403476):0.450486,((11:0.142157,(2:0.344479,(10:0.313791,(13:0.169372,(9:0.277851,12:0.207357):0.045878):0.057591):0.068461):0.040255):0.155585,(((5:0.185206,8:0.096718):0.031803,6:0.192714):0.070148,(4:0.253410,(7:0.248691,3:0.230752):0.028063):0.035652):0.101384):0.317345):0.556583,(24:0.535916,(23:0.757991,(22:0.532653,21:0.452392):0.289747):0.222340):0.146968,1:1.052101);
   tree rep.12700 = ((((20:0.262391,(19:0.307773,(17:0.214705,(18:0.246290,(15:0.430010,14:0.341602):0.101562):0.042348):0.115454):0.041663):0.099919,16:0.407465):0.450486,((11:0.142157,(2:0.344479,(10:0.313791,(13:0.169372,(9:0.277851,12:0.207357):0.045878):0.057591):0.068461):0.040255):0.155585,(((5:0.185206,8:0.080525):0.031683,6:0.192714):0.089147,(4:0.180808,(7:0.214816,3:0.230752):0.026015):0.067571):0.061098):0.317345):0.556583,(24:0.463299,(23:0.748660,(22:0.532653,21:0.452392):0.289747):0.143612):0.139684,1:1.168523);
   tree rep.12800 = ((((20:0.262391,(19:0.307773,(17:0.214705,(18:0.246290,(15:0.430010,14:0.341602):0.101562):0.042348):0.115454):0.041663):0.099919,16:0.407465):0.485686,(((11:0.142157,(10:0.414334,(13:0.169372,(9:0.277851,12:0.207357):0.045878):0.055569):0.053308):0.020208,2:0.344479):0.101326,(((5:0.185206,8:0.080525):0.031683,6:0.192714):0.089912,(4:0.193988,(7:0.265735,3:0.264794):0.050118):0.040637):0.116517):0.317345):0.504643,(24:0.463299,(23:0.748660,(22:0.532653,21:0.452392):0.289747):0.143612):0.137362,1:1.168523);
   tree rep.12900 = (((22:0.332755,21:0.403995):0.364897,(23:0.682815,24:0.353854):0.128928):0.252056,((((18:0.268914,(15:0.325649,14:0.407715):0.074439):0.054221,17:0.230389):0.122898,((19:0.264702,20:0.235228):0.015439,16:0.449452):0.029957):0.556527,((((8:0.108842,5:0.224076):0.032015,6:0.160446):0.056336,((7:0.258429,3:0.222400):0.052117,4:0.212281):0.048648):0.123101,(2:0.412553,((((9:0.278371,12:0.163272):0.055470,13:0.115778):0.074106,10:0.365234):0.024897,11:0.211160):0.047850):0.123203):0.381798):0.316938,1:0.985433);
   tree rep.13000 = (((((20:0.262391,19:0.283513):0.033529,(17:0.264226,(18:0.194019,(15:0.362050,14:0.341602):0.126309):0.045215):0.125587):0.099919,16:0.407465):0.476520,(((11:0.214817,(10:0.336019,(13:0.169372,(9:0.277851,12:0.207357):0.029346):0.062995):0.081482):0.019162,2:0.316901):0.101326,((5:0.152081,(8:0.089412,6:0.192714):0.033916):0.083582,(4:0.182160,(7:0.265735,3:0.264794):0.050118):0.010891):0.134412):0.317345):0.437618,((24:0.647931,23:0.649346):0.127353,(22:0.422534,21:0.452392):0.283822):0.199629,1:1.048110);
   tree rep.13100 = (((((20:0.262391,19:0.283513):0.033529,(17:0.182593,(18:0.255182,(15:0.362050,14:0.341602):0.126309):0.067498):0.125587):0.099919,16:0.407465):0.476520,(((11:0.191188,(10:0.363145,(13:0.169372,(9:0.277851,12:0.207357):0.036797):0.066317):0.081482):0.012545,2:0.255294):0.128610,((5:0.184443,(8:0.089412,6:0.192714):0.033916):0.064594,(4:0.182160,(7:0.265735,3:0.264794):0.050118):0.009816):0.140084):0.334036):0.437618,((24:0.647931,23:0.649346):0.127353,(22:0.422534,21:0.452392):0.283822):0.199629,1:1.048110);
   tree rep.13200 = (((((20:0.262391,19:0.293218):0.027284,(17:0.182593,(18:0.255182,(15:0.344259,14:0.341602):0.136707):0.060630):0.125587):0.068978,16:0.407465):0.476520,((11:0.191188,(2:0.359642,(10:0.363145,(13:0.169372,(9:0.277851,12:0.207357):0.036797):0.062731):0.109890):0.009581):0.128610,((5:0.189269,(8:0.066229,6:0.192714):0.025875):0.048284,(4:0.198509,(7:0.265735,3:0.264794):0.050118):0.057660):0.140084):0.334036):0.437618,((24:0.647931,23:0.805089):0.149476,(22:0.422534,21:0.466712):0.261825):0.317250,1:1.048110);
   tree rep.13300 = (((((20:0.262391,19:0.293218):0.027284,(17:0.182593,(18:0.242160,(15:0.344259,14:0.341320):0.169087):0.060630):0.125587):0.068978,16:0.407465):0.476520,((11:0.177268,(2:0.360742,(10:0.335421,(13:0.164134,(9:0.265429,12:0.158761):0.033089):0.057114):0.050095):0.028018):0.098527,((5:0.193650,(8:0.066229,6:0.198490):0.026240):0.080012,(4:0.194553,(7:0.265735,3:0.275915):0.034601):0.030480):0.145119):0.334036):0.437618,((24:0.647931,23:0.805089):0.207024,(22:0.466686,21:0.457430):0.218541):0.237101,1:1.048110);
   tree rep.13400 = (((((20:0.262391,19:0.293218):0.027284,(17:0.182593,(18:0.242160,(15:0.344259,14:0.341320):0.162737):0.055797):0.119474):0.068978,16:0.407465):0.431835,((11:0.177268,(2:0.360742,(10:0.335421,(13:0.205049,(9:0.265429,12:0.215640):0.031410):0.057114):0.050095):0.028018):0.098527,((5:0.193650,(8:0.066229,6:0.198490):0.026240):0.080012,(4:0.194553,(7:0.265735,3:0.183900):0.042642):0.042639):0.145119):0.334036):0.440421,((24:0.647931,23:0.805089):0.202067,(22:0.466686,21:0.428820):0.264536):0.152931,1:1.023423);
   tree rep.13500 = (((22:0.446458,21:0.449923):0.255949,(23:0.682815,24:0.611368):0.121914):0.266811,((((19:0.266949,((18:0.221052,(15:0.423864,14:0.424836):0.059046):0.049901,17:0.189215):0.130983):0.020030,20:0.222157):0.012545,16:0.392716):0.318111,((((8:0.087579,5:0.188720):0.001632,6:0.220217):0.096792,((7:0.239334,3:0.226386):0.048343,4:0.199754):0.040840):0.154893,((((9:0.278371,(12:0.167274,13:0.125489):0.089215):0.030164,10:0.363923):0.019066,2:0.329596):0.056749,11:0.176168):0.086981):0.386677):0.483965,1:0.985433);
   tree rep.13600 = (((22:0.446458,21:0.449923):0.255949,(23:0.682815,24:0.611368):0.121914):0.266811,((((19:0.266949,20:0.222157):0.014144,((18:0.240604,(15:0.392234,14:0.470499):0.144472):0.049901,17:0.235716):0.128604):0.012545,16:0.392716):0.318111,((((8:0.087579,5:0.188720):0.032052,6:0.220217):0.060904,((7:0.239334,3:0.216177):0.034248,4:0.182082):0.038572):0.109477,((10:0.363923,(2:0.329596,(9:0.278371,(12:0.167274,13:0.125489):0.089215):0.030164):0.024159):0.041178,11:0.184790):0.100398):0.386677):0.483965,1:0.985433);
   tree rep.13700 = (((22:0.446458,21:0.449923):0.255949,(23:0.682815,24:0.611368):0.121914):0.266811,((((19:0.266949,20:0.222157):0.014144,((18:0.240604,(15:0.392234,14:0.470499):0.144472):0.049901,17:0.235716):0.128604):0.012214,16:0.392716):0.450874,((((8:0.087579,5:0.188720):0.032052,6:0.205362):0.080320,((7:0.239334,3:0.216177):0.034248,4:0.182082):0.040953):0.050136,((10:0.363923,(2:0.277506,(9:0.278371,(12:0.167274,13:0.125489):0.074012):0.057590):0.012229):0.062634,11:0.200927):0.154690):0.381714):0.318312,1:0.985433);
   tree rep.13800 = (((22:0.446458,21:0.449923):0.255949,(23:0.682815,24:0.611368):0.121914):0.266811,((((19:0.266949,20:0.222157):0.019776,((18:0.202187,(15:0.392234,14:0.438603):0.127196):0.049901,17:0.235716):0.128604):0.009807,16:0.472144):0.462238,((((8:0.087579,5:0.188720):0.032052,6:0.205362):0.080320,((7:0.239334,3:0.173002):0.023085,4:0.189936):0.037686):0.109884,(((((9:0.278371,12:0.167274):0.040910,13:0.125489):0.058349,10:0.363923):0.019244,2:0.377441):0.077262,11:0.161044):0.080459):0.258018):0.509293,1:0.985433);
   tree rep.13900 = (((22:0.411919,21:0.478919):0.325164,(24:0.384927,23:0.747167):0.221656):0.140948,((((16:0.477626,19:0.296304):0.030586,20:0.288859):0.032982,(((15:0.378726,14:0.418970):0.098773,18:0.217738):0.070029,17:0.252909):0.149847):0.412660,((2:0.330874,((((13:0.154773,12:0.131315):0.037825,9:0.291038):0.041318,10:0.344154):0.069809,11:0.245034):0.030072):0.117505,(((7:0.205144,3:0.233248):0.049536,4:0.214251):0.065661,((5:0.181907,8:0.125664):0.041283,6:0.157552):0.042328):0.103689):0.405804):0.513948,1:1.050022);
   tree rep.14000 = ((((20:0.282096,(19:0.295516,((15:0.318240,14:0.341320):0.145655,(17:0.223945,18:0.221002):0.063107):0.103087):0.035548):0.059683,16:0.482609):0.496320,((((10:0.344849,(13:0.168584,(9:0.299547,12:0.224326):0.047047):0.104390):0.061008,11:0.162313):0.016032,2:0.329120):0.142933,(((5:0.158219,6:0.198490):0.000207,8:0.107353):0.079106,(4:0.196315,(7:0.275772,3:0.187640):0.078632):0.040617):0.100529):0.290843):0.350129,((24:0.647931,23:0.767149):0.082254,(22:0.466686,21:0.330546):0.311033):0.323333,1:1.018940);
   tree rep.14100 = ((((20:0.282096,(19:0.295516,((15:0.318240,14:0.341320):0.145655,(17:0.223945,18:0.221002):0.063107):0.103087):0.041271):0.050826,16:0.427898):0.401574,((((10:0.344849,(13:0.178820,(9:0.249044,12:0.224326):0.033201):0.104390):0.061008,11:0.162313):0.016032,2:0.329120):0.142933,(((5:0.158219,6:0.198490):0.000207,8:0.093130):0.091250,(4:0.196315,(7:0.275772,3:0.187640):0.052143):0.063084):0.101125):0.377637):0.350129,((24:0.548024,23:0.795301):0.095453,(22:0.466686,21:0.455664):0.318718):0.194314,1:1.048926);
   tree rep.14200 = ((((20:0.282096,(19:0.295516,((15:0.318240,14:0.341320):0.145655,(17:0.223945,18:0.221002):0.063107):0.103087):0.041271):0.050826,16:0.427898):0.401574,((((10:0.344849,(13:0.169021,(9:0.249044,12:0.210179):0.030072):0.105590):0.041525,11:0.162313):0.035014,2:0.329120):0.142933,((6:0.149157,(5:0.158219,8:0.139153):0.017576):0.091250,(4:0.220911,(7:0.293358,3:0.187640):0.066313):0.060752):0.096281):0.377637):0.350129,((24:0.548024,23:0.817293):0.061448,(22:0.466686,21:0.455664):0.316667):0.161766,1:0.983696);
   tree rep.14300 = (((22:0.411919,21:0.440593):0.290838,(24:0.384927,23:0.753325):0.207531):0.310468,(((19:0.330871,((15:0.395295,14:0.418970):0.066839,(18:0.263588,17:0.264561):0.065109):0.139160):0.063726,(20:0.288859,16:0.477626):0.024169):0.440234,((2:0.300155,((((13:0.156274,12:0.131315):0.024889,9:0.250358):0.061934,10:0.344154):0.069809,11:0.245034):0.015605):0.119200,(((7:0.266779,3:0.256869):0.041787,4:0.199257):0.050085,((5:0.179982,8:0.095625):0.045984,6:0.211384):0.038109):0.083272):0.325052):0.362216,1:1.050022);
   tree rep.14400 = (((22:0.411919,21:0.411536):0.403974,(24:0.384927,23:0.753325):0.207531):0.157678,(((19:0.330871,((15:0.395295,14:0.418970):0.066839,(18:0.263588,17:0.178674):0.071501):0.130548):0.011950,(20:0.188824,16:0.477626):0.022936):0.436032,((2:0.300155,((((13:0.156274,12:0.149882):0.017461,9:0.265316):0.054571,10:0.344154):0.065779,11:0.175576):0.033084):0.109669,(((7:0.254356,3:0.263370):0.055441,4:0.199257):0.021927,((5:0.179982,8:0.098353):0.040120,6:0.211384):0.076379):0.132611):0.325052):0.362216,1:1.050022);
   tree rep.14500 = ((((20:0.245718,(19:0.259676,((18:0.221002,(15:0.318240,14:0.341320):0.149147):0.047167,17:0.249626):0.110392):0.060198):0.024358,16:0.420382):0.510798,((((10:0.344849,(13:0.167268,(9:0.264130,12:0.144601):0.020941):0.063983):0.081170,11:0.162313):0.035014,2:0.390180):0.181425,((6:0.162334,(5:0.160210,8:0.119768):0.046034):0.078728,(4:0.203151,(7:0.293358,3:0.250885):0.039549):0.061256):0.054045):0.271165):0.365476,((24:0.548024,23:0.864860):0.104326,(22:0.449454,21:0.387201):0.385720):0.218626,1:0.983696);
   tree rep.14600 = ((((20:0.245718,(19:0.259676,((18:0.221002,(15:0.318240,14:0.341320):0.149147):0.047167,17:0.249626):0.117423):0.003852):0.086090,16:0.420382):0.510798,((((10:0.344849,(13:0.167268,(9:0.264130,12:0.144601):0.020941):0.063983):0.081170,11:0.162313):0.035014,2:0.390180):0.181425,((6:0.231690,(5:0.160210,8:0.109330):0.034248):0.075936,(4:0.203151,(7:0.293358,3:0.250885):0.039549):0.049859):0.028356):0.271165):0.365476,((24:0.548024,23:0.864860):0.104326,(22:0.449454,21:0.387201):0.385720):0.218626,1:0.983696);
   tree rep.14700 = ((((20:0.245718,(19:0.259676,((18:0.221002,(15:0.318240,14:0.341320):0.149147):0.047167,17:0.249626):0.117423):0.003852):0.086090,16:0.420382):0.510798,((((10:0.344849,(13:0.167268,(9:0.264130,12:0.144601):0.020941):0.061368):0.065771,11:0.197470):0.005806,2:0.390180):0.089740,((6:0.231690,(5:0.160210,8:0.109330):0.034248):0.099538,(4:0.203151,(7:0.293358,3:0.250885):0.039549):0.049859):0.128161):0.271165):0.365476,((24:0.548024,23:0.864860):0.104326,(22:0.449454,21:0.387201):0.385720):0.218626,1:0.983696);
   tree rep.14800 = ((((20:0.245718,(19:0.259676,((18:0.221002,(15:0.318240,14:0.341320):0.149147):0.047167,17:0.249626):0.117423):0.003852):0.086805,16:0.420382):0.436119,((((10:0.396107,(13:0.203870,(9:0.279220,12:0.144601):0.031071):0.101834):0.052070,11:0.197470):0.005806,2:0.390180):0.125904,((6:0.161549,(5:0.160210,8:0.085944):0.026590):0.099538,(4:0.203151,(7:0.293358,3:0.250885):0.039549):0.053353):0.107264):0.352335):0.365476,((24:0.548024,23:0.864860):0.104326,(22:0.449454,21:0.387201):0.385720):0.218626,1:0.983696);
   tree rep.14900 = ((24:0.409456,((22:0.411919,21:0.451095):0.404622,23:0.741080):0.195549):0.139399,((((20:0.298190,19:0.262839):0.016979,((15:0.326832,14:0.418970):0.149096,(18:0.263588,17:0.198934):0.067908):0.069516):0.075552,16:0.400785):0.427793,((2:0.300155,((((13:0.149155,12:0.234825):0.064632,9:0.289246):0.063049,10:0.375788):0.045114,11:0.175576):0.030571):0.109669,(((7:0.254356,3:0.239412):0.047614,4:0.199926):0.026681,((5:0.185840,8:0.097226):0.042687,6:0.181975):0.102900):0.092574):0.336548):0.591565,1:0.922536);
   tree rep.15000 = ((((20:0.272891,(19:0.285307,((18:0.220079,(15:0.318240,14:0.341320):0.149147):0.040347,17:0.242419):0.161678):0.008547):0.087067,16:0.446964):0.454704,((((10:0.301061,((12:0.171008,13:0.140055):0.036451,9:0.262260):0.061208):0.036684,11:0.224427):0.007211,2:0.342864):0.096295,((6:0.194151,(5:0.122460,8:0.121174):0.024740):0.058165,(4:0.203151,(7:0.293358,3:0.250885):0.039549):0.053353):0.148610):0.352335):0.365476,((24:0.548024,23:0.864860):0.104326,(22:0.383487,21:0.387201):0.384175):0.167212,1:0.983696);
   tree rep.15100 = (((((20:0.272891,19:0.285307):0.006686,((18:0.220079,(15:0.318240,14:0.445500):0.115527):0.060361,17:0.242419):0.139728):0.065349,16:0.463309):0.454704,((((10:0.410761,((12:0.171008,13:0.146652):0.038107,9:0.237325):0.061208):0.044010,11:0.209753):0.007211,2:0.342864):0.096295,((6:0.194151,(5:0.122460,8:0.121174):0.024740):0.057594,(4:0.203151,(7:0.293358,3:0.250885):0.039549):0.053353):0.121328):0.267334):0.519038,((24:0.548024,23:0.864860):0.104326,(22:0.383487,21:0.387201):0.370210):0.155846,1:0.963354);
   tree rep.15200 = (((((20:0.272891,19:0.285307):0.006686,((18:0.220079,(15:0.318240,14:0.445500):0.115527):0.060361,17:0.242419):0.139728):0.065349,16:0.463309):0.454704,((((10:0.410761,((12:0.154529,13:0.146652):0.052889,9:0.277493):0.059175):0.044010,11:0.209753):0.007211,2:0.342864):0.114659,((6:0.194151,(5:0.122460,8:0.121174):0.024740):0.059336,(4:0.150316,(7:0.268012,3:0.250885):0.053595):0.055518):0.085790):0.326696):0.519038,((24:0.460662,23:0.864860):0.117706,(22:0.383487,21:0.387201):0.280076):0.155846,1:0.963354);
   tree rep.15300 = (((((20:0.272891,19:0.285307):0.006686,((18:0.220079,(15:0.318240,14:0.445500):0.115527):0.060361,17:0.242419):0.139728):0.063067,16:0.463309):0.389723,((((10:0.410761,((12:0.154529,13:0.146652):0.052889,9:0.277493):0.059175):0.044010,11:0.209753):0.007211,2:0.342864):0.114659,((6:0.194151,(5:0.127913,8:0.121174):0.035698):0.036578,(4:0.150316,(7:0.268012,3:0.250885):0.053007):0.069882):0.085790):0.326696):0.550006,((24:0.460662,23:0.864860):0.127617,(22:0.383487,21:0.458139):0.248120):0.155846,1:0.963354);
   tree rep.15400 = (((((20:0.272891,19:0.285307):0.007268,((18:0.220079,(15:0.318240,14:0.445500):0.115527):0.060737,17:0.242419):0.135917):0.063067,16:0.463309):0.389723,((((10:0.412150,((12:0.178952,13:0.146652):0.034675,9:0.257700):0.064860):0.067311,11:0.173025):0.008013,2:0.342864):0.114659,((6:0.216224,(5:0.127913,8:0.121174):0.035698):0.047477,(4:0.150316,(7:0.268012,3:0.250885):0.053007):0.080903):0.085790):0.312878):0.407653,((24:0.460662,23:0.864860):0.127617,(22:0.383487,21:0.458139):0.248120):0.268345,1:0.963354);
   tree rep.15500 = (((((20:0.272891,19:0.285307):0.007268,((18:0.220079,(15:0.318240,14:0.445500):0.115527):0.060737,17:0.242419):0.135917):0.063067,16:0.463309):0.389723,((((10:0.412150,((12:0.178952,13:0.146652):0.035590,9:0.257700):0.054668):0.085341,11:0.173025):0.019421,2:0.342864):0.110978,((6:0.216224,(5:0.127913,8:0.121174):0.026660):0.047895,(4:0.194604,(7:0.268012,3:0.238375):0.040665):0.076815):0.080992):0.312878):0.407653,((24:0.460662,23:0.864860):0.127617,(22:0.383487,21:0.458139):0.248120):0.268345,1:0.963354);
   tree rep.15600 = (((((20:0.272891,19:0.285307):0.006805,((18:0.233559,(15:0.400355,14:0.445500):0.134394):0.060737,17:0.242419):0.135917):0.068781,16:0.486910):0.389723,((((10:0.399715,(13:0.146652,(9:0.257700,12:0.178952):0.037092):0.064272):0.085341,11:0.215998):0.025412,2:0.257168):0.110978,((6:0.216224,(5:0.127913,8:0.121174):0.026660):0.044600,(4:0.196893,(7:0.228124,3:0.238375):0.040735):0.099777):0.057302):0.312878):0.407653,((24:0.563474,23:0.864860):0.152827,(22:0.383487,21:0.400596):0.247211):0.268345,1:0.963354);
   tree rep.15700 = (((((20:0.272891,19:0.285307):0.006805,((18:0.233559,(15:0.400355,14:0.445500):0.134394):0.060737,17:0.242419):0.135917):0.068781,16:0.486910):0.389723,((((10:0.399715,(13:0.137400,(9:0.257700,12:0.165348):0.037992):0.064566):0.085341,11:0.189985):0.016765,2:0.258320):0.110978,((6:0.185106,(5:0.137120,8:0.121174):0.020601):0.031434,(4:0.201838,(7:0.228124,3:0.238375):0.040735):0.077970):0.087701):0.312878):0.408877,((24:0.479482,23:0.864860):0.147336,(22:0.383487,21:0.400596):0.321126):0.212841,1:0.963354);
   tree rep.15800 = ((((20:0.272891,(19:0.285307,((18:0.233559,(15:0.400355,14:0.445500):0.123922):0.072132,17:0.179398):0.109938):0.010122):0.059390,16:0.486351):0.291487,((11:0.189985,((10:0.399715,(13:0.163123,(9:0.257700,12:0.165348):0.037992):0.082164):0.094046,2:0.258320):0.017752):0.096899,((6:0.185106,(5:0.137120,8:0.121174):0.020601):0.031434,(4:0.145068,(7:0.228124,3:0.265176):0.044590):0.065805):0.099673):0.378802):0.408877,((24:0.479482,23:0.801481):0.187328,(22:0.383487,21:0.400596):0.276709):0.212841,1:0.963354);
   tree rep.15900 = ((((20:0.272891,(19:0.285307,((18:0.233559,(15:0.400355,14:0.445500):0.123922):0.072132,17:0.224671):0.164453):0.011572):0.044747,16:0.486351):0.299173,((11:0.189985,((10:0.399715,(13:0.129244,(9:0.257700,12:0.169345):0.037957):0.082164):0.094046,2:0.258320):0.017752):0.096151,((6:0.185106,(5:0.137120,8:0.121174):0.029390):0.046267,(4:0.156435,(7:0.228124,3:0.265176):0.048670):0.019925):0.124038):0.378802):0.430619,((24:0.479482,23:0.801481):0.187328,(22:0.383487,21:0.400596):0.276709):0.212841,1:0.963354);
   tree rep.16000 = ((((20:0.263428,(19:0.285307,((18:0.233559,(15:0.400355,14:0.445500):0.123922):0.072132,17:0.224671):0.165876):0.023498):0.044747,16:0.486351):0.299173,((11:0.182507,((10:0.399715,(13:0.129244,(9:0.257700,12:0.169345):0.037957):0.082164):0.024483,2:0.258320):0.082914):0.096151,(((8:0.121174,6:0.185106):0.026831,5:0.137120):0.056670,(4:0.156435,(7:0.228124,3:0.265176):0.048670):0.019925):0.090443):0.366756):0.396457,((24:0.479482,23:0.801481):0.187328,(22:0.383487,21:0.447491):0.365161):0.222971,1:0.963354);
   tree rep.16100 = ((((20:0.263428,(19:0.322705,((18:0.233559,(15:0.400355,14:0.445500):0.141525):0.040819,17:0.258785):0.116691):0.002541):0.045813,16:0.486351):0.353543,((11:0.182507,(10:0.399715,(2:0.258320,(13:0.168488,(9:0.248718,12:0.169345):0.031060):0.091768):0.048459):0.082914):0.096151,(((8:0.111017,6:0.185106):0.018651,5:0.172200):0.086969,(4:0.246568,(7:0.203569,3:0.265176):0.042356):0.009563):0.090443):0.366756):0.397358,((24:0.479482,23:0.801481):0.187328,(22:0.411571,21:0.447491):0.261358):0.183754,1:0.963354);
   tree rep.16200 = ((((20:0.263428,16:0.486351):0.050897,(19:0.328332,((18:0.233559,(15:0.426199,14:0.445500):0.137055):0.057060,17:0.258785):0.116691):0.002655):0.386873,((11:0.182507,(10:0.399715,(2:0.258320,(13:0.171280,(9:0.230688,12:0.197840):0.032934):0.107625):0.022901):0.082914):0.173885,(((8:0.111017,6:0.185106):0.018651,5:0.164876):0.064329,(4:0.246568,(7:0.203569,3:0.246019):0.053751):0.026425):0.082594):0.388632):0.470388,((24:0.479482,23:0.801481):0.187328,(22:0.411571,21:0.447491):0.261358):0.131872,1:0.963354);
   tree rep.16300 = ((((20:0.263428,16:0.486351):0.050897,(19:0.328332,((18:0.233559,(15:0.426199,14:0.445500):0.158394):0.069915,17:0.229972):0.116691):0.002655):0.386873,((11:0.142357,(10:0.399715,(2:0.342739,(13:0.159040,(9:0.230688,12:0.197840):0.032934):0.057200):0.032759):0.082914):0.152637,((6:0.234442,(5:0.164876,8:0.111017):0.035060):0.045064,(4:0.246568,(7:0.203569,3:0.246019):0.053751):0.024972):0.113243):0.388632):0.470388,((24:0.475640,23:0.801481):0.203872,(22:0.411571,21:0.447491):0.261358):0.112770,1:0.963354);
   tree rep.16400 = ((((20:0.263428,(19:0.361055,((18:0.194629,(15:0.429818,14:0.426625):0.164768):0.068301,17:0.211916):0.099718):0.001927):0.055844,16:0.486351):0.386873,((11:0.142357,((10:0.399699,(13:0.159040,(9:0.230688,12:0.197840):0.020882):0.081376):0.026216,2:0.342739):0.082914):0.152637,((6:0.234442,(5:0.164876,8:0.111017):0.025936):0.050372,(4:0.161614,(7:0.265658,3:0.240418):0.050308):0.031805):0.103636):0.388632):0.470388,((24:0.475640,23:0.801481):0.203872,(22:0.411571,21:0.447491):0.261358):0.112770,1:0.963354);
   tree rep.16500 = ((((20:0.289403,(19:0.269560,((15:0.445603,14:0.426625):0.147807,(17:0.211916,18:0.226678):0.051262):0.124677):0.002845):0.055844,16:0.443815):0.428371,((11:0.142357,((10:0.399699,(13:0.146707,(9:0.230688,12:0.225021):0.030337):0.078247):0.027547,2:0.342739):0.082914):0.152637,((6:0.234442,(5:0.164876,8:0.111017):0.025936):0.050372,(4:0.161614,(7:0.292408,3:0.240418):0.071130):0.025810):0.103636):0.388171):0.489948,((24:0.475640,23:0.801481):0.203872,(22:0.411571,21:0.447491):0.227577):0.162109,1:0.963354);
   tree rep.16600 = ((((20:0.230533,(19:0.269560,((18:0.226678,(15:0.445603,14:0.426625):0.147807):0.044014,17:0.211916):0.158290):0.003221):0.055844,16:0.443815):0.428371,((11:0.142357,((10:0.399699,(13:0.146707,(9:0.230688,12:0.225021):0.030337):0.078247):0.027547,2:0.342739):0.082914):0.152637,(((8:0.110577,6:0.194276):0.027154,5:0.164876):0.040678,(4:0.220584,(7:0.292408,3:0.186465):0.077662):0.025810):0.095038):0.388171):0.489948,((24:0.475640,23:0.801481):0.203872,(22:0.411571,21:0.447491):0.227577):0.162109,1:0.963354);
   tree rep.16700 = (((((20:0.230533,19:0.269560):0.004816,((18:0.226678,(15:0.445603,14:0.426625):0.147807):0.044014,17:0.214823):0.110350):0.055844,16:0.443815):0.428371,((11:0.142357,((10:0.399699,(13:0.143084,(9:0.216699,12:0.225021):0.019800):0.078247):0.027547,2:0.342739):0.082914):0.152637,(((8:0.110577,6:0.194276):0.027154,5:0.164876):0.040678,(4:0.220584,(7:0.292408,3:0.186465):0.077662):0.025810):0.095038):0.388171):0.489948,((24:0.475640,23:0.801481):0.279555,(22:0.411571,21:0.447491):0.227577):0.119651,1:0.908534);
   tree rep.16800 = (((((5:0.169263,(8:0.096688,6:0.214724):0.007646):0.081753,(4:0.172324,(7:0.233814,3:0.250594):0.061752):0.022017):0.119537,(2:0.401405,(11:0.186822,(((9:0.267380,12:0.243957):0.017989,13:0.151114):0.060006,10:0.394931):0.059091):0.041141):0.189281):0.327606,(19:0.243796,((20:0.239938,(17:0.234803,((15:0.377199,14:0.440818):0.098636,18:0.259320):0.088754):0.126088):0.002978,16:0.474361):0.107669):0.445465):0.434833,(((22:0.403945,21:0.368476):0.388673,23:0.882502):0.100095,24:0.466498):0.209608,1:1.134604);
   tree rep.16900 = (((((20:0.230533,19:0.269560):0.004630,((18:0.240946,(15:0.413247,14:0.426625):0.173752):0.044014,17:0.214823):0.110350):0.145484,16:0.443815):0.325109,((11:0.145090,((10:0.399699,(13:0.151252,(9:0.216699,12:0.184019):0.031329):0.101145):0.023466,2:0.325876):0.023865):0.141684,((6:0.194276,(5:0.164876,8:0.110577):0.027899):0.072534,(4:0.223184,(7:0.226489,3:0.239055):0.068265):0.015805):0.049853):0.446884):0.489948,((24:0.477797,23:0.801481):0.179847,(22:0.296793,21:0.447491):0.310214):0.119943,1:0.908534);
   tree rep.17000 = (((((5:0.169263,(8:0.096688,6:0.214724):0.039091):0.075317,(4:0.172324,(7:0.233814,3:0.250594):0.047299):0.039307):0.084615,(2:0.345343,(11:0.140632,(((9:0.267380,12:0.180322):0.055421,13:0.166602):0.088866,10:0.394931):0.072317):0.039112):0.195937):0.364345,(((20:0.213788,(17:0.231051,((15:0.377199,14:0.440818):0.098636,18:0.256166):0.051900):0.084515):0.059499,19:0.271170):0.104197,16:0.474361):0.328973):0.434833,(23:0.909009,((22:0.403945,21:0.477433):0.302260,24:0.548986):0.104036):0.237964,1:1.134604);
   tree rep.17100 = (((((20:0.273176,((18:0.194395,(15:0.324520,14:0.426625):0.119328):0.042635,17:0.213076):0.145377):0.004764,19:0.380084):0.073619,16:0.404822):0.304557,((11:0.145090,((10:0.371296,(13:0.144440,(9:0.255683,12:0.184019):0.026001):0.076005):0.060873,2:0.325876):0.036715):0.156902,((6:0.194276,(5:0.164876,8:0.110577):0.027899):0.072534,(4:0.198695,(7:0.226489,3:0.221003):0.070745):0.015805):0.101195):0.355777):0.489948,((24:0.477797,23:0.801481):0.179847,(22:0.286847,21:0.447491):0.271806):0.244281,1:0.895542);
   tree rep.17200 = (((((20:0.321164,((18:0.229528,(15:0.324520,14:0.446475):0.138678):0.043669,17:0.213076):0.102061):0.056500,19:0.308748):0.073619,16:0.404822):0.304557,((11:0.145090,((10:0.371296,(13:0.144440,(9:0.255683,12:0.184019):0.026001):0.076005):0.021044,2:0.325876):0.080563):0.170928,((6:0.170736,(5:0.164876,8:0.107386):0.017622):0.072534,(4:0.198695,(7:0.226489,3:0.221003):0.070745):0.015805):0.100079):0.355777):0.489948,((24:0.477797,23:0.801481):0.179847,(22:0.286847,21:0.447491):0.271806):0.244281,1:0.895542);
   tree rep.17300 = ((((20:0.285966,(19:0.360732,((18:0.218790,(15:0.324520,14:0.446475):0.138678):0.060076,17:0.213076):0.078837):0.031227):0.073619,16:0.404822):0.304557,((11:0.145090,((10:0.371296,(13:0.144440,(9:0.255683,12:0.184019):0.026001):0.076005):0.021044,2:0.308299):0.056591):0.193594,((6:0.170736,(5:0.164876,8:0.107386):0.017622):0.041146,(4:0.198695,(7:0.226489,3:0.221003):0.065162):0.040221):0.100079):0.318785):0.468871,((24:0.477797,23:0.774385):0.169348,(22:0.286847,21:0.447491):0.261393):0.227508,1:0.895542);
   tree rep.17400 = (((23:0.884836,24:0.520286):0.106058,(22:0.354889,21:0.521322):0.303484):0.298169,((16:0.512032,((19:0.322157,20:0.282025):0.027303,(((15:0.319497,14:0.466418):0.106535,18:0.263228):0.049262,17:0.204636):0.129445):0.056677):0.331982,(((((13:0.131586,12:0.169006):0.037453,(10:0.299895,9:0.247037):0.057582):0.088313,11:0.177891):0.022847,2:0.313149):0.121642,((4:0.224995,(3:0.248781,7:0.250368):0.039753):0.038306,(5:0.239827,(6:0.268318,8:0.119198):0.013503):0.074873):0.093198):0.361663):0.550371,1:0.949424);
   tree rep.17500 = (((((20:0.225074,19:0.343772):0.019165,((18:0.218790,(15:0.324520,14:0.446475):0.138678):0.060076,17:0.213076):0.081959):0.081741,16:0.447639):0.472670,((11:0.145090,((10:0.371296,(13:0.175101,(9:0.288533,12:0.208194):0.023617):0.076005):0.021044,2:0.308299):0.064130):0.214022,((6:0.164543,(5:0.164876,8:0.090664):0.019707):0.099763,(4:0.217478,(7:0.226489,3:0.223227):0.049034):0.026218):0.044698):0.472533):0.468871,((24:0.477797,(22:0.431562,21:0.402131):0.332051):0.149687,23:0.774385):0.227508,1:0.895542);
   tree rep.17600 = (((((20:0.203105,19:0.343772):0.050166,((18:0.219789,(15:0.331658,14:0.446475):0.141765):0.060076,17:0.205697):0.095191):0.097383,16:0.447639):0.347856,((11:0.146520,((10:0.371296,(13:0.186889,(9:0.288533,12:0.159795):0.035100):0.076005):0.025877,2:0.312330):0.034140):0.180441,(((8:0.109493,6:0.255361):0.037005,5:0.164876):0.076015,(4:0.217478,(7:0.226489,3:0.223227):0.049034):0.026218):0.061310):0.472533):0.580621,((24:0.477797,(22:0.431562,21:0.402131):0.332051):0.149687,23:0.774385):0.227508,1:0.895542);
   tree rep.17700 = (((((20:0.203105,19:0.343772):0.050166,((18:0.222690,(15:0.386664,14:0.446475):0.109557):0.080215,17:0.213595):0.117957):0.097383,16:0.447639):0.347856,((11:0.146520,((10:0.371296,(13:0.149877,(9:0.211742,12:0.171452):0.044854):0.089197):0.016426,2:0.312330):0.034140):0.180441,(((8:0.109493,6:0.255361):0.037005,5:0.164876):0.076015,(4:0.211912,(7:0.238864,3:0.223227):0.053561):0.024280):0.069435):0.472533):0.580621,((24:0.477797,(22:0.431562,21:0.402131):0.332051):0.149687,23:0.774385):0.227508,1:0.895542);
   tree rep.17800 = (((23:0.884836,24:0.478943):0.219037,(22:0.354889,21:0.521322):0.224493):0.258886,((16:0.407334,((19:0.322157,20:0.288157):0.006872,((18:0.185449,(15:0.324510,14:0.401985):0.144004):0.051940,17:0.226109):0.097307):0.146014):0.440871,((11:0.177891,((10:0.342569,((13:0.176339,12:0.202767):0.072283,9:0.247037):0.068496):0.106760,2:0.313149):0.050250):0.084947,((4:0.199621,(3:0.248781,7:0.248952):0.046486):0.059039,(5:0.189811,(6:0.225089,8:0.103977):0.038362):0.060988):0.103115):0.418741):0.400292,1:1.058627);
   tree rep.17900 = (((((20:0.203105,19:0.343772):0.050166,((18:0.222690,(15:0.386664,14:0.446475):0.109557):0.080215,17:0.213595):0.099676):0.106036,16:0.381289):0.455924,((11:0.143087,((10:0.402577,(13:0.112588,(9:0.258662,12:0.152411):0.039764):0.101183):0.010297,2:0.337164):0.034140):0.123097,(4:0.211912,(((8:0.109493,6:0.154606):0.036929,5:0.206239):0.067897,(7:0.238864,3:0.223227):0.051383):0.010973):0.113221):0.378624):0.580621,(((22:0.431562,21:0.449824):0.307684,23:0.843221):0.079085,24:0.652939):0.128549,1:0.927408);
   tree rep.18000 = (((((20:0.203105,19:0.358369):0.032263,((18:0.222690,(15:0.386664,14:0.446475):0.109557):0.080215,17:0.213595):0.112120):0.106036,16:0.381289):0.455924,((11:0.171961,(10:0.402577,((13:0.146713,(9:0.258662,12:0.152411):0.039764):0.070189,2:0.356079):0.008333):0.041074):0.123097,((4:0.211912,(7:0.238864,3:0.197105):0.044746):0.010956,((8:0.109493,6:0.154606):0.036929,5:0.206239):0.067897):0.113221):0.378624):0.404458,((23:0.843221,24:0.652939):0.097007,(22:0.431562,21:0.449824):0.384975):0.193742,1:1.092613);
   tree rep.18100 = (((((20:0.227657,19:0.358369):0.007639,((18:0.222690,(15:0.386664,14:0.446475):0.120211):0.079112,17:0.213595):0.131927):0.106003,16:0.381289):0.455924,((11:0.174203,(10:0.402577,((13:0.150849,(9:0.258662,12:0.162839):0.048387):0.070189,2:0.356079):0.011907):0.065331):0.113844,((4:0.211912,(7:0.238864,3:0.215921):0.091828):0.060220,(6:0.154606,(5:0.199533,8:0.143961):0.049143):0.026378):0.055010):0.378624):0.404458,((23:0.843221,24:0.652939):0.097007,(22:0.431562,21:0.449824):0.292102):0.167412,1:0.958300);
   tree rep.18200 = ((((((5:0.234420,8:0.101775):0.024962,6:0.140599):0.052331,(4:0.189846,(7:0.247765,3:0.246436):0.022825):0.073151):0.089905,(11:0.131758,(2:0.309489,(10:0.400233,(13:0.170188,(12:0.183742,9:0.273315):0.027941):0.038002):0.054525):0.037450):0.137931):0.433402,(((20:0.217657,19:0.255942):0.042964,(17:0.277300,(18:0.191748,(15:0.288467,14:0.414703):0.184974):0.055825):0.123660):0.023184,16:0.444995):0.393913):0.495655,((22:0.378194,21:0.488068):0.311035,(23:0.845704,24:0.529663):0.037553):0.159508,1:1.129533);
   tree rep.18300 = ((((((5:0.185364,8:0.093495):0.045431,6:0.209631):0.052331,(4:0.189846,(7:0.247765,3:0.246436):0.022825):0.052867):0.076453,(11:0.131758,(2:0.309489,(10:0.355330,(13:0.152853,(12:0.183742,9:0.273315):0.027941):0.091809):0.065125):0.037450):0.137931):0.400479,((20:0.296855,(19:0.255942,(17:0.244285,(18:0.191748,(15:0.288467,14:0.414703):0.184974):0.055825):0.173624):0.032137):0.031985,16:0.439325):0.374651):0.495655,((22:0.397473,21:0.488068):0.176883,(23:0.845704,24:0.529663):0.189475):0.159508,1:1.129533);
   tree rep.18400 = ((((((5:0.185364,8:0.093495):0.036162,6:0.209631):0.054381,(4:0.189846,(7:0.247765,3:0.246436):0.022825):0.052867):0.070808,(11:0.131758,(2:0.309489,(10:0.355330,(13:0.167863,(12:0.188981,9:0.247498):0.020152):0.091809):0.065125):0.037450):0.137931):0.420854,((20:0.216788,(19:0.266783,(17:0.244285,(18:0.231677,(15:0.279142,14:0.414703):0.118267):0.055825):0.172354):0.014856):0.043346,16:0.439325):0.448208):0.632237,((22:0.397473,21:0.488068):0.176883,(23:0.632106,24:0.529663):0.188603):0.281713,1:1.129533);
   tree rep.18500 = ((((((5:0.185364,8:0.093495):0.036162,6:0.209631):0.054381,(4:0.189846,(7:0.247765,3:0.246436):0.022825):0.052867):0.070808,(11:0.131758,(2:0.309489,(10:0.355330,(13:0.154679,(12:0.158569,9:0.247498):0.017038):0.091809):0.065125):0.037450):0.137931):0.420854,((20:0.216788,(19:0.266783,(17:0.262141,(18:0.231677,(15:0.279142,14:0.414703):0.118267):0.055825):0.139241):0.014312):0.043346,16:0.439325):0.448208):0.632237,((22:0.397473,21:0.488068):0.188605,(23:0.624417,24:0.529663):0.196415):0.209579,1:1.051444);
   tree rep.18600 = (((24:0.622263,23:0.629268):0.174132,(22:0.401860,21:0.412662):0.315361):0.279436,((((((15:0.377157,14:0.433892):0.136627,18:0.243890):0.060795,17:0.258600):0.119977,(19:0.280333,20:0.229119):0.037756):0.086327,16:0.367363):0.368529,((((6:0.198013,8:0.115396):0.038698,5:0.194188):0.022174,(4:0.155828,(7:0.224021,3:0.167309):0.070737):0.067123):0.126041,(((10:0.364703,((9:0.219616,12:0.169687):0.051469,13:0.210007):0.075948):0.016495,2:0.316029):0.031772,11:0.197311):0.111978):0.380254):0.371066,1:1.201019);
   tree rep.18700 = (((((5:0.211843,(8:0.114774,6:0.209631):0.019890):0.072813,(4:0.189846,(7:0.247765,3:0.232443):0.018717):0.035280):0.058176,(11:0.131758,(2:0.309489,(10:0.331536,(13:0.118042,(12:0.158569,9:0.247498):0.017038):0.091587):0.065125):0.037450):0.134277):0.258389,((20:0.216788,((17:0.188514,(18:0.257775,(15:0.419705,14:0.425419):0.119243):0.049081):0.131329,19:0.326711):0.029894):0.090871,16:0.296718):0.483996):0.654962,((22:0.397473,21:0.488068):0.205103,(23:0.624417,24:0.534780):0.183637):0.209579,1:1.051444);
   tree rep.18800 = (((24:0.622263,23:0.706162):0.228604,(22:0.401860,21:0.412662):0.315361):0.244383,((((((15:0.339386,14:0.433892):0.183735,18:0.232043):0.045597,17:0.178974):0.119977,(19:0.280333,20:0.229119):0.037756):0.086327,16:0.367363):0.429692,((((6:0.191791,8:0.101612):0.030486,5:0.211039):0.030135,(4:0.180743,(7:0.272351,3:0.170987):0.045351):0.098798):0.106459,(((10:0.364703,((9:0.219616,12:0.202154):0.066867,13:0.191004):0.075948):0.016495,2:0.316029):0.031772,11:0.197311):0.105490):0.414287):0.371066,1:1.201019);
   tree rep.18900 = (((((5:0.207892,(8:0.091987,6:0.209631):0.019765):0.079473,(4:0.190907,(7:0.247765,3:0.221144):0.019342):0.038146):0.055914,(11:0.141149,(2:0.309489,(10:0.331536,((13:0.133082,12:0.186186):0.015039,9:0.226859):0.099387):0.047406):0.030010):0.110002):0.449707,((20:0.214672,((17:0.224951,(18:0.194528,(15:0.398169,14:0.425419):0.116097):0.030550):0.150223,19:0.304402):0.029894):0.082496,16:0.361182):0.402130):0.552866,((22:0.434942,21:0.488068):0.155066,(23:0.624417,24:0.534780):0.231371):0.209579,1:1.051444);
   tree rep.19000 = ((22:0.434942,21:0.488068):0.322528,(((((5:0.186614,(8:0.121751,6:0.219081):0.033638):0.105548,(4:0.218940,(7:0.247765,3:0.221144):0.039580):0.019206):0.056627,(11:0.141149,(2:0.309489,(10:0.411337,((13:0.162016,12:0.186186):0.021432,9:0.212807):0.119385):0.047406):0.030010):0.110002):0.449707,(((19:0.304402,20:0.214672):0.037928,(17:0.224951,(18:0.194528,(15:0.479656,14:0.425419):0.121479):0.043577):0.150223):0.064892,16:0.361182):0.265935):0.580811,(23:0.783364,24:0.534780):0.110282):0.069479,1:1.051444);
   tree rep.19100 = (((((20:0.258973,19:0.328272):0.007462,((18:0.279965,(15:0.340732,14:0.468450):0.144155):0.062723,17:0.233709):0.133990):0.144913,16:0.400238):0.401249,((11:0.162630,((((12:0.183819,13:0.141684):0.033703,9:0.334619):0.038694,10:0.363266):0.053747,2:0.314805):0.033046):0.073390,((7:0.268910,(4:0.241283,3:0.223644):0.061021):0.028269,(5:0.160002,(8:0.138256,6:0.226276):0.014449):0.056531):0.140485):0.379150):0.461314,((23:0.687294,24:0.477986):0.082953,(22:0.431562,21:0.466527):0.351910):0.320066,1:0.963265);
   tree rep.19200 = (((((20:0.245163,19:0.272454):0.007181,((18:0.279965,(15:0.340732,14:0.468450):0.144155):0.062723,17:0.233547):0.154053):0.141592,16:0.400238):0.401249,((11:0.161524,((((12:0.183819,13:0.141684):0.033703,9:0.334619):0.039209,10:0.363266):0.064452,2:0.364307):0.031965):0.073390,(((3:0.223644,7:0.268910):0.072218,4:0.241283):0.027716,(5:0.160002,(8:0.138256,6:0.226276):0.014449):0.056531):0.132868):0.379150):0.461314,((23:0.687294,24:0.477986):0.061774,(22:0.431562,21:0.466527):0.412777):0.262340,1:0.797230);
   tree rep.19300 = (((24:0.458430,23:0.999832):0.105085,(22:0.441746,21:0.384665):0.303998):0.252585,(((((17:0.183617,((15:0.394250,14:0.433892):0.109552,18:0.232043):0.023700):0.161552,19:0.325489):0.044138,20:0.229119):0.084339,16:0.367363):0.414132,(((5:0.193039,(6:0.212206,8:0.081763):0.030291):0.091114,(4:0.217231,(7:0.184314,3:0.208582):0.043821):0.067832):0.108920,(((((9:0.221988,12:0.172344):0.023676,13:0.171022):0.058179,10:0.455867):0.037052,2:0.359010):0.049140,11:0.147843):0.171793):0.379295):0.371066,1:1.230957);
   tree rep.19400 = (((((((18:0.243414,(15:0.340732,14:0.468450):0.144155):0.045292,17:0.233547):0.131882,19:0.274963):0.039599,20:0.245163):0.082498,16:0.386593):0.401249,(((11:0.214588,(((12:0.139443,9:0.320940):0.031325,13:0.172448):0.074700,10:0.417335):0.062790):0.044337,2:0.325054):0.069617,(((3:0.223644,7:0.306248):0.054058,4:0.245609):0.048563,(5:0.160002,(8:0.105029,6:0.226276):0.020602):0.077781):0.105578):0.379150):0.461314,((23:0.687294,24:0.477986):0.091107,(22:0.370961,21:0.466527):0.196136):0.222466,1:1.200929);
   tree rep.19500 = (((24:0.458430,23:0.999832):0.105085,(22:0.441746,21:0.384665):0.303998):0.252585,((((17:0.293108,((15:0.394250,14:0.433892):0.109552,18:0.240833):0.019393):0.145289,(19:0.325489,20:0.229119):0.036375):0.084339,16:0.367363):0.414132,(((5:0.193039,(6:0.212206,8:0.081763):0.029974):0.084328,(4:0.217231,(7:0.184314,3:0.208582):0.043821):0.067832):0.044092,((((9:0.270603,(12:0.186411,13:0.171022):0.032027):0.102615,10:0.319468):0.037920,2:0.322904):0.044422,11:0.149666):0.199490):0.258690):0.358990,1:1.230957);
   tree rep.19600 = (((((5:0.199949,(8:0.084683,6:0.219081):0.055386):0.059567,(4:0.182633,(7:0.304347,3:0.231794):0.019008):0.022472):0.079954,(11:0.173100,((10:0.343843,(13:0.165844,(12:0.178051,9:0.232875):0.040034):0.100843):0.018331,2:0.342755):0.064355):0.181527):0.404119,(((19:0.342998,20:0.214672):0.016181,(17:0.224951,(18:0.198707,(15:0.479656,14:0.400361):0.080272):0.029628):0.143802):0.055404,16:0.419300):0.280137):0.582518,((22:0.447412,21:0.408125):0.514504,(23:0.783364,24:0.534780):0.139351):0.081947,1:0.918166);
   tree rep.19700 = ((((((5:0.199949,(8:0.084683,6:0.219081):0.055386):0.059567,(4:0.183934,(7:0.304347,3:0.231794):0.019008):0.062198):0.040957,(11:0.173100,((10:0.343843,(13:0.165844,(12:0.178051,9:0.232875):0.040034):0.100843):0.018331,2:0.342755):0.064355):0.181527):0.404119,(((19:0.342998,20:0.214672):0.016181,(17:0.224951,(18:0.198707,(15:0.417589,14:0.506398):0.112728):0.027321):0.143802):0.055404,16:0.419300):0.280137):0.582518,(24:0.534780,23:0.783364):0.060203):0.108509,(22:0.331207,21:0.408125):0.399071,1:1.225842);
   tree rep.19800 = (((((((5:0.198329,8:0.084683):0.040893,6:0.229124):0.074346,(4:0.183881,(7:0.304347,3:0.231794):0.019008):0.055311):0.048237,(11:0.173100,(10:0.343843,(2:0.342755,(13:0.139112,(12:0.168565,9:0.232824):0.046717):0.079585):0.023116):0.106934):0.170606):0.424582,(((19:0.342998,20:0.214672):0.016181,(17:0.254136,(18:0.198707,(15:0.417589,14:0.506398):0.098800):0.028331):0.147717):0.047004,16:0.419300):0.280137):0.582518,(24:0.534780,23:0.783364):0.060203):0.108509,(22:0.331207,21:0.408125):0.399071,1:1.225842);
   tree rep.19900 = ((((((5:0.198329,8:0.084683):0.040893,6:0.229124):0.107175,(4:0.183881,(7:0.304347,3:0.231794):0.019008):0.055311):0.054270,(11:0.173100,(10:0.343843,(2:0.388351,(13:0.139112,(12:0.168565,9:0.232824):0.046717):0.079585):0.024329):0.084070):0.141088):0.424582,(((19:0.342998,20:0.214672):0.016181,(18:0.236233,(17:0.254136,(15:0.396269,14:0.405548):0.097708):0.023461):0.147717):0.049949,16:0.419300):0.321406):0.361994,((23:0.836730,24:0.534780):0.160109,(22:0.436039,21:0.408125):0.245225):0.176624,1:1.099234);
   tree rep.20000 = ((((((5:0.205419,8:0.084683):0.010357,6:0.229124):0.143005,(4:0.183881,(7:0.253331,3:0.231794):0.012589):0.037660):0.054270,(11:0.173100,(10:0.331762,(2:0.345434,(13:0.143000,(12:0.168565,9:0.316077):0.041526):0.079585):0.027919):0.084070):0.141088):0.424582,(((19:0.342998,20:0.214672):0.016181,((18:0.259174,(15:0.396269,14:0.420819):0.088602):0.001564,17:0.199800):0.147717):0.049949,16:0.419300):0.321406):0.361994,((23:0.836730,24:0.534780):0.160109,(22:0.436039,21:0.408125):0.245225):0.176624,1:1.099234);
   tree rep.20100 = (((((5:0.205419,(8:0.084683,6:0.229124):0.008525):0.098342,(4:0.183881,(7:0.270202,3:0.231794):0.020564):0.041178):0.047219,(11:0.173100,(10:0.331762,(2:0.345434,(13:0.112874,(12:0.168565,9:0.280544):0.032935):0.070128):0.026164):0.084070):0.141088):0.424582,(((19:0.282120,((18:0.259174,(15:0.396269,14:0.420819):0.106782):0.001557,17:0.252097):0.147717):0.037869,20:0.214672):0.061694,16:0.404032):0.275681):0.404010,((23:0.836730,24:0.534780):0.160109,(22:0.436039,21:0.408125):0.245225):0.176624,1:1.099234);
   tree rep.20200 = ((24:0.603369,(23:0.786498,(22:0.465257,21:0.323535):0.418686):0.106442):0.137416,((16:0.441514,(20:0.316220,(((18:0.228018,(15:0.349025,14:0.403656):0.152705):0.062832,17:0.220011):0.136678,19:0.325466):0.012841):0.098987):0.464975,((11:0.182338,(((13:0.181042,(9:0.254272,12:0.193241):0.031328):0.120940,10:0.383636):0.014621,2:0.260614):0.087410):0.089983,(((3:0.203079,7:0.293421):0.056315,4:0.201663):0.070202,((8:0.101649,5:0.171251):0.017176,6:0.260439):0.062170):0.061416):0.343383):0.471581,1:1.047089);
   tree rep.20300 = (((23:0.796147,24:0.530410):0.151664,(22:0.441746,21:0.417307):0.266100):0.147665,((((19:0.374788,((17:0.191135,18:0.261459):0.026429,(15:0.475573,14:0.433892):0.135321):0.098038):0.009383,20:0.246707):0.097462,16:0.442934):0.421008,(((5:0.182532,(6:0.224850,8:0.109298):0.016874):0.085585,(4:0.224561,(7:0.225065,3:0.188589):0.029381):0.073560):0.080006,(11:0.189589,((((9:0.251133,12:0.217657):0.024931,13:0.142182):0.054870,10:0.336632):0.061933,2:0.291280):0.033218):0.202889):0.343769):0.531296,1:1.060133);
   tree rep.20400 = (((23:0.796147,24:0.530410):0.151664,(22:0.441746,21:0.417307):0.266100):0.147665,((((19:0.374788,((17:0.181174,18:0.261459):0.025881,(15:0.475573,14:0.433892):0.130376):0.155142):0.009905,20:0.246707):0.097462,16:0.442934):0.421008,(((5:0.182532,(6:0.224850,8:0.109298):0.018394):0.098914,(4:0.184843,(7:0.271737,3:0.188589):0.040084):0.074565):0.080006,(11:0.189589,((((9:0.251133,12:0.217657):0.024931,13:0.142182):0.054870,10:0.336632):0.061933,2:0.291280):0.050402):0.196666):0.356765):0.531296,1:1.060133);
   tree rep.20500 = (((((5:0.191761,(8:0.125102,6:0.199584):0.070182):0.052504,((4:0.171627,7:0.291291):0.013092,3:0.215772):0.036249):0.087345,(11:0.167837,(((13:0.119745,(12:0.168565,9:0.276773):0.020675):0.086999,10:0.404686):0.037533,2:0.297215):0.053704):0.132128):0.334464,((19:0.334840,(20:0.247132,((18:0.236755,(15:0.396269,14:0.420819):0.110427):0.029556,17:0.261766):0.134969):0.028905):0.063575,16:0.427599):0.400534):0.508655,((23:0.836730,24:0.524236):0.167507,(22:0.381458,21:0.414374):0.248222):0.176624,1:0.947950);
   tree rep.20600 = (((((5:0.191761,(8:0.097309,6:0.199584):0.051204):0.035139,(4:0.215300,(7:0.239073,3:0.215772):0.014235):0.054056):0.087345,(11:0.167837,(((13:0.119745,(12:0.168565,9:0.276773):0.020675):0.086999,10:0.292301):0.032616,2:0.336585):0.041104):0.148246):0.334464,(((19:0.334259,20:0.282486):0.007309,((18:0.236755,(15:0.396269,14:0.420819):0.110427):0.029556,17:0.261766):0.134969):0.080485,16:0.420519):0.385031):0.508655,((23:0.836730,24:0.524236):0.167507,(22:0.381458,21:0.414374):0.248222):0.176624,1:0.947950);
   tree rep.20700 = (((((5:0.181960,(8:0.097309,6:0.180779):0.035585):0.031494,(4:0.215300,(7:0.239073,3:0.215772):0.014235):0.051851):0.087345,((((13:0.119745,(12:0.178779,9:0.276773):0.056528):0.057669,10:0.411940):0.046087,11:0.174833):0.032952,2:0.336585):0.153524):0.334464,(((19:0.354228,20:0.282486):0.017686,((15:0.396269,14:0.420819):0.100748,(18:0.236755,17:0.241424):0.016958):0.150208):0.078267,16:0.424614):0.442028):0.497082,((23:0.622342,24:0.643790):0.168558,(22:0.381458,21:0.414374):0.239298):0.193990,1:0.996132);
   tree rep.20800 = (((23:0.661404,24:0.569361):0.150070,(22:0.499291,21:0.417307):0.313334):0.213487,(((19:0.260071,(20:0.220310,(17:0.197186,(18:0.195718,(15:0.330121,14:0.433892):0.168228):0.076321):0.145097):0.017581):0.101435,16:0.383034):0.476154,(((5:0.220557,(6:0.213300,8:0.092288):0.031602):0.098914,(4:0.218749,(7:0.249642,3:0.280697):0.024474):0.071943):0.084871,(11:0.201392,(((9:0.323809,(12:0.198891,13:0.160679):0.028162):0.061304,10:0.411957):0.020345,2:0.280529):0.040213):0.165429):0.302642):0.589562,1:1.139675);
   tree rep.20900 = (((((5:0.203315,(8:0.097309,6:0.191252):0.033111):0.052553,(4:0.219916,(7:0.243533,3:0.215772):0.021339):0.071242):0.078554,((((13:0.118545,(12:0.166064,9:0.276773):0.054439):0.064080,10:0.411940):0.073278,11:0.174833):0.038720,2:0.336585):0.153524):0.328511,(((19:0.354228,20:0.282486):0.054774,((15:0.396269,14:0.420819):0.101130,(18:0.236755,17:0.241424):0.015596):0.139998):0.038577,16:0.424614):0.355818):0.547038,((23:0.622342,24:0.643790):0.168558,(22:0.381458,21:0.414374):0.297366):0.161586,1:0.996132);
   tree rep.21000 = (((23:0.593952,24:0.569361):0.152569,(22:0.455382,21:0.418690):0.424086):0.166043,(((19:0.263447,(20:0.184979,(17:0.225981,(18:0.195718,(15:0.330121,14:0.433892):0.168228):0.079638):0.169710):0.019030):0.156373,16:0.409717):0.476154,(((5:0.169487,(6:0.200012,8:0.092288):0.030995):0.070232,(4:0.188894,(7:0.213598,3:0.280697):0.025184):0.071006):0.084871,(11:0.162962,(2:0.293538,(10:0.348489,((9:0.319280,12:0.198891):0.020121,13:0.160679):0.054679):0.073074):0.070757):0.165429):0.302642):0.589562,1:1.139675);
   tree rep.21100 = ((((((5:0.162435,8:0.084681):0.033495,6:0.191576):0.107075,(4:0.208783,(7:0.243533,3:0.259134):0.025685):0.026686):0.063268,((((13:0.184387,(12:0.166064,9:0.290677):0.073077):0.064080,10:0.396630):0.064611,11:0.174833):0.043245,2:0.336585):0.125167):0.379542,(((19:0.354228,20:0.282486):0.034495,((15:0.317423,14:0.398579):0.148648,(18:0.236755,17:0.241424):0.032013):0.153397):0.043179,16:0.404368):0.399673):0.589354,((23:0.778907,24:0.643790):0.201937,(22:0.381458,21:0.414374):0.297366):0.120366,1:0.996132);
   tree rep.21200 = ((((((5:0.197531,8:0.084681):0.022111,6:0.186686):0.107075,(4:0.208783,(7:0.243533,3:0.259134):0.025685):0.026686):0.063268,((((13:0.184387,(12:0.166064,9:0.290677):0.073077):0.064080,10:0.412149):0.078734,11:0.173231):0.033125,2:0.292197):0.125167):0.415395,(((19:0.354228,20:0.282486):0.034495,(((15:0.382225,14:0.398579):0.101899,18:0.236755):0.026653,17:0.241424):0.153397):0.043179,16:0.404368):0.399673):0.551296,((23:0.778907,24:0.643790):0.164836,(22:0.574344,21:0.414374):0.263702):0.225467,1:0.996132);
   tree rep.21300 = (((23:0.639101,24:0.569361):0.088322,(22:0.398546,21:0.418690):0.417262):0.247618,(((19:0.319568,((17:0.162070,(18:0.210298,(15:0.330121,14:0.433892):0.168228):0.066833):0.138006,20:0.241512):0.018454):0.125198,16:0.442245):0.379252,(((5:0.169487,(6:0.200012,8:0.092288):0.020496):0.048090,(4:0.212445,(7:0.211367,3:0.258255):0.031340):0.048427):0.095122,(11:0.162962,(2:0.317309,(10:0.361048,((9:0.233892,12:0.189271):0.017486,13:0.164541):0.052851):0.015779):0.066755):0.182016):0.198115):0.589562,1:1.139675);
   tree rep.21400 = (((23:0.639101,24:0.603612):0.222618,(22:0.398546,21:0.418690):0.345533):0.231512,((((19:0.319568,(17:0.162070,(18:0.218895,(15:0.330121,14:0.484919):0.141817):0.066833):0.138006):0.016684,20:0.241512):0.121416,16:0.435168):0.379252,(((5:0.164497,(6:0.200012,8:0.105133):0.018155):0.048090,(4:0.212445,(7:0.211367,3:0.258255):0.031340):0.048427):0.095122,(11:0.176509,(2:0.399911,(10:0.361048,((9:0.233892,12:0.189271):0.017486,13:0.164541):0.052851):0.015779):0.016080):0.182016):0.198115):0.589562,1:1.193995);
   tree rep.21500 = (((((19:0.305536,((17:0.230750,18:0.232287):0.022771,(15:0.391664,14:0.346290):0.112085):0.133269):0.010329,20:0.194154):0.113476,16:0.443420):0.373884,((11:0.165891,((10:0.346966,((12:0.220470,9:0.248693):0.084874,13:0.106646):0.087478):0.023724,2:0.242844):0.070617):0.129293,(((3:0.225982,7:0.295583):0.037072,4:0.212890):0.017444,(5:0.178877,(8:0.130355,6:0.196634):0.055592):0.058410):0.120510):0.338775):0.422941,((23:0.567119,24:0.454011):0.225665,(22:0.372024,21:0.463398):0.371607):0.228887,1:0.999749);
   tree rep.21600 = ((((19:0.305536,(20:0.194154,(17:0.244701,(18:0.262730,(15:0.376106,14:0.346290):0.145204):0.021582):0.096136):0.012936):0.073314,16:0.440637):0.373884,(((11:0.171178,(10:0.346966,(9:0.218856,(12:0.236816,13:0.132963):0.055492):0.061042):0.104376):0.029573,2:0.336803):0.114962,(((3:0.237693,7:0.295583):0.053054,4:0.190886):0.044046,((5:0.178877,8:0.130355):0.041273,6:0.204443):0.077815):0.122641):0.427792):0.422941,((23:0.567119,24:0.454011):0.149276,(22:0.372024,21:0.444443):0.445866):0.219922,1:1.073403);
   tree rep.21700 = ((((19:0.305536,(20:0.204959,(17:0.253962,(18:0.262730,(15:0.432736,14:0.346290):0.114401):0.048880):0.100077):0.014219):0.075746,16:0.440637):0.507724,(((11:0.171178,(10:0.346966,(9:0.218856,(12:0.236816,13:0.132963):0.055492):0.061042):0.104376):0.029573,2:0.336803):0.114962,(((3:0.237693,7:0.295583):0.053054,4:0.190886):0.044046,((5:0.178877,8:0.130355):0.041273,6:0.206622):0.111940):0.096022):0.398108):0.389254,((23:0.567119,24:0.454011):0.171297,(22:0.387953,21:0.398279):0.374882):0.183843,1:1.073403);
   tree rep.21800 = (((((19:0.305536,20:0.204959):0.009833,(17:0.245643,(18:0.215104,(15:0.370132,14:0.346290):0.115525):0.062297):0.100077):0.049578,16:0.530361):0.507724,(((11:0.170452,(10:0.346966,(9:0.218856,(12:0.236816,13:0.132963):0.058033):0.092809):0.080183):0.044025,2:0.289857):0.085448,(((3:0.237693,7:0.295583):0.053054,4:0.190886):0.040665,((5:0.178877,8:0.130355):0.041057,6:0.206622):0.100395):0.090694):0.369640):0.389254,((23:0.567119,24:0.454011):0.171297,(22:0.387953,21:0.398279):0.374882):0.183843,1:1.073403);
   tree rep.21900 = (((23:0.802778,24:0.603612):0.191750,(22:0.538484,21:0.510783):0.221023):0.177977,((((19:0.247905,20:0.335448):0.006704,(17:0.290665,(18:0.209142,(15:0.330121,14:0.484919):0.141817):0.039728):0.140517):0.111725,16:0.394990):0.378523,(((5:0.208614,(6:0.200012,8:0.130923):0.029643):0.104203,((3:0.258255,4:0.185379):0.034576,7:0.304618):0.031622):0.036102,(11:0.156510,(2:0.268431,(10:0.361048,(13:0.149804,(9:0.265921,12:0.162712):0.044225):0.059717):0.029161):0.045359):0.172749):0.418933):0.580765,1:1.134499);
   tree rep.22000 = (((23:0.802778,24:0.603612):0.124684,(22:0.538484,21:0.337517):0.263525):0.172377,((((19:0.329357,20:0.335448):0.004365,(17:0.290665,(18:0.209142,(15:0.330121,14:0.484919):0.141817):0.039728):0.144838):0.111725,16:0.394990):0.378523,((((8:0.130923,5:0.208614):0.018706,6:0.200012):0.107447,((3:0.258255,4:0.185379):0.034576,7:0.304618):0.031622):0.097630,(11:0.156510,(2:0.268431,(10:0.361048,(13:0.139558,(9:0.265921,12:0.162712):0.044225):0.077564):0.039286):0.047767):0.161877):0.408197):0.580765,1:1.083372);
   tree rep.22100 = (((23:0.753746,24:0.622994):0.136233,(22:0.538484,21:0.337517):0.359432):0.193584,((((19:0.329357,20:0.335448):0.004365,(17:0.201118,(18:0.190773,(15:0.330121,14:0.484919):0.141817):0.052601):0.144838):0.111725,16:0.394990):0.378523,((((8:0.130923,5:0.208614):0.018706,6:0.200012):0.107447,((3:0.258255,4:0.185379):0.034576,7:0.304618):0.031622):0.097630,(11:0.156510,(2:0.268431,(10:0.361048,(13:0.191169,(9:0.238391,12:0.184547):0.052747):0.056385):0.040593):0.042407):0.161877):0.364995):0.513942,1:1.019278);
   tree rep.22200 = (((16:0.501799,(20:0.303374,((17:0.215967,(18:0.262716,(15:0.335996,14:0.362581):0.106693):0.015709):0.100077,19:0.305536):0.021664):0.038727):0.513600,((11:0.159178,((10:0.356312,(9:0.187442,(12:0.211118,13:0.137117):0.061927):0.102141):0.065152,2:0.348117):0.009194):0.150667,(((3:0.237693,7:0.210365):0.053081,4:0.207715):0.059020,(5:0.207223,(8:0.130355,6:0.224832):0.029915):0.070409):0.088817):0.400869):0.409474,((23:0.734587,24:0.622985):0.019712,(22:0.387953,21:0.398279):0.387989):0.209151,1:1.073403);
   tree rep.22300 = (((16:0.362364,(20:0.302020,((17:0.234384,(18:0.262716,(15:0.335996,14:0.362581):0.106693):0.015709):0.122292,19:0.277175):0.016576):0.056138):0.513600,((11:0.159178,((10:0.356312,((9:0.219395,12:0.262463):0.027129,13:0.187201):0.058760):0.075206,2:0.348117):0.008617):0.150667,(((3:0.237693,7:0.255336):0.052815,4:0.165876):0.040026,(5:0.190154,(8:0.099364,6:0.221328):0.043602):0.065531):0.088817):0.320379):0.295996,((23:0.734587,24:0.622985):0.019439,(22:0.321272,21:0.533163):0.482082):0.237838,1:1.073403);
   tree rep.22400 = ((((((5:0.180115,8:0.089881):0.026526,6:0.187915):0.081004,(4:0.210008,(7:0.265212,3:0.191289):0.033087):0.064485):0.086255,((((13:0.180280,(9:0.271426,12:0.163053):0.035699):0.097704,10:0.422134):0.035455,11:0.164671):0.053563,2:0.302485):0.108643):0.265005,(((((15:0.408996,14:0.343628):0.157468,18:0.271836):0.059323,17:0.252459):0.123800,(20:0.250985,19:0.300668):0.049133):0.033281,16:0.459841):0.529034):0.422323,((24:0.688223,23:0.681747):0.163898,(22:0.441737,21:0.386188):0.194005):0.215836,1:1.213721);
   tree rep.22500 = (((16:0.362364,(((17:0.251273,(18:0.243654,(15:0.335996,14:0.362581):0.113535):0.023092):0.079872,20:0.269466):0.023599,19:0.324332):0.113391):0.414302,((((10:0.390732,((9:0.219395,12:0.251361):0.034642,13:0.185716):0.089605):0.057408,11:0.170911):0.019658,2:0.348117):0.091083,(((3:0.250856,7:0.255336):0.040842,4:0.202843):0.061251,(5:0.190154,(8:0.099364,6:0.221328):0.043602):0.042896):0.090357):0.363525):0.335162,((23:0.734587,(22:0.471807,21:0.533163):0.411186):0.012932,24:0.622985):0.237838,1:1.073403);
   tree rep.22600 = (((16:0.362364,(((17:0.251273,(18:0.243654,(15:0.335996,14:0.362581):0.113535):0.023092):0.079872,20:0.269466):0.023599,19:0.324332):0.113391):0.414302,((((10:0.302626,((9:0.219395,12:0.205718):0.070135,13:0.185716):0.086425):0.076668,11:0.157347):0.025895,2:0.317582):0.084350,(((3:0.252418,7:0.255336):0.037896,4:0.228131):0.061251,((5:0.190154,8:0.115127):0.027727,6:0.180134):0.110491):0.089266):0.363525):0.335162,(23:0.734587,(24:0.622985,(22:0.471807,21:0.376610):0.312205):0.013275):0.237838,1:1.073403);
   tree rep.22700 = (((16:0.362364,(((17:0.251273,(18:0.202589,(15:0.368817,14:0.354697):0.120384):0.065237):0.107351,20:0.269466):0.015656,19:0.324332):0.075920):0.414302,((((10:0.302626,((9:0.240728,12:0.205718):0.077571,13:0.174324):0.086425):0.076668,11:0.204274):0.020292,2:0.323063):0.084350,(((3:0.252418,7:0.255336):0.037896,4:0.228131):0.043224,(5:0.190154,(8:0.115127,6:0.180134):0.019347):0.078158):0.089266):0.363525):0.366418,((23:0.898996,24:0.518580):0.014373,(22:0.397307,21:0.376610):0.370298):0.177485,1:1.073403);
   tree rep.22800 = (((16:0.362364,(((17:0.186077,(18:0.251098,(15:0.368817,14:0.376762):0.127587):0.043960):0.123789,20:0.254201):0.015656,19:0.324332):0.075920):0.350820,((((10:0.302626,((9:0.240728,12:0.205718):0.077571,13:0.174324):0.086425):0.076668,11:0.204274):0.020292,2:0.323063):0.084350,(((3:0.252418,7:0.255336):0.037896,4:0.228131):0.043224,(5:0.190154,(8:0.115127,6:0.180134):0.019347):0.078158):0.089266):0.316092):0.420030,((23:0.898996,24:0.518580):0.014373,(22:0.397307,21:0.376610):0.370298):0.164269,1:1.073403);
   tree rep.22900 = (((16:0.362364,(((17:0.217105,(18:0.251098,(15:0.368817,14:0.376762):0.127587):0.043960):0.155752,19:0.324332):0.035986,20:0.287854):0.075920):0.350820,((((10:0.302626,((9:0.240728,12:0.138418):0.053448,13:0.174324):0.109220):0.076668,11:0.204274):0.020292,2:0.323063):0.086144,(((3:0.252418,7:0.255336):0.037896,4:0.193143):0.017448,(5:0.155164,(8:0.125943,6:0.167587):0.020112):0.063688):0.120999):0.316092):0.420030,((23:0.898996,24:0.518580):0.014373,(22:0.397307,21:0.376610):0.370298):0.164269,1:1.073403);
   tree rep.23000 = (((((5:0.179634,(8:0.160888,6:0.139304):0.028914):0.051058,((3:0.249263,7:0.244470):0.006029,4:0.284745):0.028445):0.089718,(11:0.207389,(((13:0.159701,(9:0.258439,12:0.169176):0.026730):0.098119,10:0.331979):0.030441,2:0.325116):0.030014):0.139940):0.243309,(((((15:0.364597,14:0.483316):0.102285,18:0.255455):0.038907,17:0.218232):0.156583,(20:0.250985,19:0.282238):0.031782):0.123962,16:0.344237):0.367992):0.331622,((24:0.553541,23:0.681747):0.122716,(22:0.463120,21:0.386188):0.255406):0.226708,1:1.213721);
   tree rep.23100 = (((16:0.436319,(((17:0.203549,(18:0.310671,(15:0.368817,14:0.376762):0.140840):0.061569):0.155752,19:0.324332):0.035986,20:0.196129):0.072788):0.350820,((11:0.187691,((10:0.378938,((9:0.240728,12:0.138418):0.053448,13:0.146876):0.068208):0.037477,2:0.323063):0.094052):0.085697,(((3:0.228342,7:0.296459):0.026995,4:0.191738):0.011758,(5:0.166107,(8:0.113600,6:0.208629):0.011242):0.105034):0.120999):0.316092):0.420030,((23:0.855685,24:0.518580):0.013488,(22:0.453741,21:0.376610):0.372321):0.164269,1:1.073403);
   tree rep.23200 = (((((5:0.156528,(8:0.127433,6:0.194862):0.026568):0.038798,((3:0.235815,7:0.269733):0.014193,4:0.191128):0.027523):0.089718,((((13:0.140828,(9:0.258439,12:0.200347):0.029484):0.064777,10:0.441089):0.064725,11:0.207389):0.017665,2:0.279674):0.138548):0.333165,(((((15:0.364597,14:0.483316):0.102285,18:0.255455):0.038907,17:0.218232):0.156583,(20:0.250985,19:0.282238):0.031782):0.123962,16:0.344237):0.367992):0.331622,((24:0.553541,23:0.681747):0.122716,(22:0.463120,21:0.386188):0.255406):0.226708,1:1.213721);
   tree rep.23300 = (((((5:0.192389,(6:0.177355,8:0.127433):0.035397):0.034908,((3:0.235815,7:0.320553):0.018802,4:0.198851):0.025302):0.131509,(((((12:0.207187,13:0.140828):0.049760,9:0.308143):0.044754,10:0.405711):0.084538,11:0.163308):0.017665,2:0.279674):0.138548):0.378703,(((((15:0.364597,14:0.483316):0.102285,18:0.255455):0.038907,17:0.218232):0.125191,(20:0.231968,19:0.282238):0.048902):0.123962,16:0.344237):0.367992):0.435690,((24:0.553541,23:0.681747):0.122716,(22:0.463120,21:0.416852):0.365964):0.154431,1:1.154567);
   tree rep.23400 = (((((5:0.192389,(6:0.177355,8:0.127433):0.023248):0.083093,((3:0.235815,7:0.320553):0.018802,4:0.198851):0.023071):0.082388,(((((12:0.170719,13:0.140828):0.073980,9:0.320298):0.044754,10:0.405711):0.084538,11:0.163264):0.021317,2:0.276528):0.138408):0.254511,(((((15:0.364597,14:0.483316):0.102285,18:0.255455):0.038907,17:0.218232):0.125191,(20:0.231968,19:0.282238):0.048902):0.123962,16:0.344237):0.454026):0.435690,((24:0.553541,23:0.681747):0.122716,(22:0.463120,21:0.416852):0.365964):0.154431,1:1.154567);
   tree rep.23500 = (((16:0.436319,(19:0.247502,((17:0.240646,(18:0.197766,(15:0.338924,14:0.376762):0.121566):0.081651):0.106646,20:0.232836):0.079716):0.072788):0.413019,((11:0.121410,(10:0.378938,(2:0.313648,((9:0.230334,12:0.138418):0.044651,13:0.166192):0.075012):0.036383):0.064665):0.093283,(((3:0.213437,7:0.296459):0.028562,4:0.157404):0.009145,(5:0.216428,(8:0.108874,6:0.246182):0.028848):0.066499):0.119207):0.316092):0.566421,((23:0.641120,24:0.518580):0.133153,(22:0.434732,21:0.376610):0.305706):0.165957,1:0.917048);
   tree rep.23600 = ((((((8:0.127433,5:0.192389):0.014097,6:0.177355):0.078448,((3:0.201053,7:0.265058):0.060776,4:0.214932):0.025329):0.101839,(((((12:0.170719,13:0.140828):0.073980,9:0.283393):0.081511,10:0.378449):0.047765,11:0.163264):0.032709,2:0.276528):0.114195):0.331787,((20:0.231968,((((15:0.415744,14:0.431539):0.122555,18:0.241148):0.048095,17:0.200430):0.125191,19:0.361719):0.000683):0.085427,16:0.463459):0.384110):0.435690,((24:0.553541,23:0.681747):0.130977,(22:0.463120,21:0.399891):0.337820):0.154431,1:1.154567);
   tree rep.23700 = ((((((8:0.127433,5:0.192389):0.014097,6:0.177355):0.078448,((3:0.201053,7:0.265058):0.039240,4:0.214932):0.016682):0.085014,(((((12:0.170719,13:0.140828):0.073980,9:0.283393):0.081511,10:0.378449):0.074804,11:0.163264):0.047654,2:0.284467):0.114195):0.331787,((20:0.288165,((((15:0.415744,14:0.431539):0.122555,18:0.241148):0.048095,17:0.200430):0.125191,19:0.300164):0.000524):0.085427,16:0.463459):0.384110):0.435690,((24:0.553541,23:0.681747):0.130977,(22:0.463120,21:0.399891):0.337820):0.154431,1:1.154567);
   tree rep.23800 = ((((((8:0.127433,5:0.192389):0.039199,6:0.177355):0.052857,((3:0.201053,7:0.265058):0.039240,4:0.214932):0.016594):0.085014,(((((12:0.230844,13:0.140828):0.056683,9:0.283393):0.079176,10:0.378449):0.056374,11:0.163264):0.077512,2:0.284467):0.124851):0.331787,((20:0.288165,((((15:0.415744,14:0.389447):0.120341,18:0.224338):0.047061,17:0.200430):0.118413,19:0.300164):0.000524):0.085427,16:0.463459):0.384110):0.435690,((24:0.553541,23:0.724168):0.173997,(22:0.463120,21:0.408485):0.349738):0.226371,1:1.154567);
   tree rep.23900 = ((((((8:0.127433,5:0.192389):0.033584,6:0.177355):0.052221,((3:0.275901,7:0.265058):0.056332,4:0.280289):0.012204):0.083736,(((((12:0.230763,13:0.134766):0.057984,9:0.264266):0.079176,10:0.378449):0.056374,11:0.143042):0.063165,2:0.284467):0.125274):0.264361,(((19:0.300164,20:0.288165):0.000394,(((15:0.407554,14:0.389447):0.110220,18:0.224338):0.065451,17:0.200430):0.114238):0.095117,16:0.460203):0.328120):0.389881,((24:0.553541,23:0.724168):0.173997,(22:0.463120,21:0.408485):0.349738):0.226371,1:1.057827);
   tree rep.24000 = ((((((8:0.127433,5:0.192389):0.033584,6:0.177355):0.054875,((3:0.275901,7:0.244443):0.079230,4:0.158048):0.015549):0.083736,(((((12:0.164302,13:0.134766):0.039198,9:0.264266):0.066835,10:0.378449):0.056374,11:0.143042):0.063165,2:0.284467):0.125274):0.286280,((20:0.271374,(19:0.300164,(((15:0.407554,14:0.389447):0.110220,18:0.224338):0.065451,17:0.200430):0.116180):0.020683):0.095117,16:0.350913):0.421482):0.367377,((24:0.553541,23:0.724168):0.100204,(22:0.463120,21:0.398408):0.410612):0.226371,1:1.191834);
   tree rep.24100 = (((16:0.396987,(((17:0.266774,(18:0.259728,(15:0.338924,14:0.376762):0.101839):0.088298):0.089754,19:0.299704):0.060091,20:0.256090):0.072788):0.383156,((11:0.152399,((((9:0.221971,12:0.138971):0.043131,13:0.132640):0.063401,10:0.348854):0.036528,2:0.361183):0.094807):0.127240,(((3:0.184307,7:0.252962):0.043344,4:0.213838):0.034009,(5:0.159165,(8:0.097917,6:0.185962):0.034562):0.067851):0.104695):0.446709):0.286546,((23:0.733081,24:0.472283):0.027938,(22:0.578765,21:0.493648):0.323379):0.243439,1:1.035200);
   tree rep.24200 = (((16:0.396987,(19:0.299704,((17:0.223654,(18:0.196143,(15:0.338924,14:0.376762):0.101839):0.058345):0.070196,20:0.256090):0.062827):0.072788):0.383156,((11:0.152399,((((9:0.253152,12:0.151515):0.053600,13:0.168665):0.036952,10:0.339742):0.036528,2:0.361183):0.073213):0.138380,(((3:0.184307,7:0.252962):0.043344,4:0.213838):0.034009,(5:0.159165,(8:0.138237,6:0.185962):0.036132):0.057721):0.099766):0.446709):0.313738,((23:0.733081,24:0.471458):0.145176,(22:0.578765,21:0.493648):0.221487):0.253204,1:1.035200);
   tree rep.24300 = ((((((8:0.118771,5:0.171668):0.032381,6:0.166002):0.078658,((3:0.275901,7:0.244443):0.036667,4:0.207151):0.029044):0.106671,((((13:0.143445,(9:0.226943,12:0.164302):0.018046):0.098444,10:0.383076):0.079097,11:0.179974):0.061343,2:0.284467):0.080004):0.341099,((20:0.271374,(19:0.283400,(((15:0.403831,14:0.389447):0.135048,18:0.244775):0.055373,17:0.235355):0.146070):0.036600):0.099837,16:0.436370):0.382884):0.551037,((24:0.553541,23:0.724168):0.078158,(22:0.353339,21:0.398408):0.265511):0.226371,1:1.015578);
   tree rep.24400 = ((((((8:0.118771,5:0.171668):0.030105,6:0.141800):0.097482,((3:0.275901,7:0.208017):0.024045,4:0.228267):0.026526):0.090230,((((13:0.143445,(9:0.226943,12:0.164302):0.018046):0.098444,10:0.383076):0.079097,11:0.179974):0.061343,2:0.314982):0.060699):0.341099,((20:0.246372,(19:0.283400,(((15:0.403831,14:0.389447):0.135048,18:0.244775):0.055373,17:0.235355):0.146070):0.036600):0.087902,16:0.492082):0.382884):0.593627,((24:0.553541,23:0.724168):0.078158,(22:0.353339,21:0.398408):0.324191):0.205708,1:1.015578);
   tree rep.24500 = (((16:0.367252,((19:0.286943,(17:0.222042,(18:0.235603,(15:0.338924,14:0.384493):0.115800):0.066468):0.074266):0.070362,20:0.251602):0.091891):0.369700,((11:0.159457,((((9:0.253152,12:0.132766):0.036441,13:0.120813):0.068466,10:0.339742):0.023974,2:0.361183):0.021986):0.159730,(((3:0.207004,7:0.252962):0.025662,4:0.219348):0.023943,(5:0.159165,(8:0.138237,6:0.196699):0.041344):0.061268):0.081813):0.446709):0.343767,((23:0.818617,(22:0.429481,21:0.493648):0.241163):0.187754,24:0.471458):0.216067,1:1.035200);
   tree rep.24600 = (((16:0.454037,((19:0.274544,(17:0.198842,(18:0.235603,(15:0.338924,14:0.384493):0.115800):0.098581):0.130989):0.087131,20:0.250762):0.049789):0.369700,((11:0.159457,((((9:0.247370,12:0.184396):0.044053,13:0.142894):0.068466,10:0.339742):0.023974,2:0.361183):0.021986):0.159730,(((3:0.207004,7:0.252962):0.025662,4:0.219348):0.023943,(5:0.173010,(8:0.085590,6:0.196699):0.064694):0.114151):0.075730):0.462901):0.387454,((23:0.775142,(22:0.428987,21:0.493648):0.358803):0.199796,24:0.469388):0.196949,1:1.035200);
   tree rep.24700 = (((16:0.454037,((19:0.276509,(17:0.198842,(18:0.235603,(15:0.338924,14:0.384493):0.115800):0.106179):0.147505):0.087131,20:0.250762):0.049789):0.369700,((11:0.159457,((((9:0.247370,12:0.184396):0.044053,13:0.142894):0.068466,10:0.339742):0.016066,2:0.361183):0.027014):0.149723,(((3:0.207004,7:0.252962):0.025662,4:0.219348):0.023943,(5:0.173010,(8:0.085590,6:0.196699):0.064694):0.114151):0.075730):0.462901):0.387454,((23:0.775142,24:0.469388):0.196949,(22:0.294133,21:0.443998):0.368849):0.185688,1:1.035200);
   tree rep.24800 = ((((((8:0.072374,5:0.172792):0.030962,6:0.186223):0.062213,((3:0.193050,7:0.255721):0.036375,4:0.197088):0.036624):0.098963,((((13:0.177534,(9:0.268437,12:0.175797):0.025442):0.082715,10:0.373848):0.079097,11:0.179974):0.021529,2:0.344510):0.114440):0.505326,(((20:0.248328,19:0.266869):0.009682,(((15:0.340409,14:0.389447):0.177394,18:0.216503):0.070913,17:0.186220):0.162634):0.061114,16:0.492082):0.284836):0.491118,((24:0.553541,23:0.649855):0.086506,(22:0.370027,21:0.398408):0.217988):0.172360,1:1.398567);
   tree rep.24900 = (((16:0.454037,((19:0.276509,20:0.250762):0.034507,((17:0.219774,18:0.235603):0.051352,(15:0.396729,14:0.384493):0.120991):0.133466):0.041297):0.324167,((11:0.159457,((((9:0.258790,12:0.161407):0.029484,13:0.184503):0.062597,10:0.339742):0.013894,2:0.361183):0.041551):0.149723,(((3:0.187243,7:0.270228):0.018176,4:0.278193):0.039241,(5:0.218646,(8:0.085590,6:0.196699):0.064694):0.085183):0.056476):0.329100):0.676538,((23:0.735912,24:0.469388):0.083881,(22:0.421340,21:0.443998):0.394108):0.143897,1:1.035200);
   tree rep.25000 = (((16:0.454037,((19:0.276509,20:0.250762):0.034507,((17:0.219774,18:0.235603):0.051352,(15:0.396729,14:0.384493):0.120991):0.133466):0.041297):0.324167,((11:0.152162,((((9:0.258790,12:0.161407):0.029484,13:0.184503):0.062597,10:0.339742):0.012886,2:0.361183):0.087657):0.157479,(((3:0.187243,7:0.270228):0.018176,4:0.278193):0.039241,(5:0.160631,(8:0.103455,6:0.196699):0.042348):0.085183):0.089322):0.331064):0.676538,((23:0.735912,24:0.469388):0.083881,(22:0.421340,21:0.450780):0.363407):0.139791,1:1.035200);
   tree rep.25100 = (24:0.571907,(23:0.807216,((((((8:0.090023,5:0.152772):0.025299,6:0.182043):0.103479,((3:0.278930,7:0.255721):0.032273,4:0.207496):0.036624):0.073503,((((13:0.168240,(9:0.268437,12:0.175797):0.025442):0.054362,10:0.407593):0.079097,11:0.213673):0.017737,2:0.365161):0.124213):0.337407,(((20:0.248328,19:0.266869):0.009682,(((15:0.348808,14:0.346011):0.114189,18:0.229007):0.064807,17:0.186220):0.145996):0.061232,16:0.408015):0.452963):0.575502,(22:0.386870,21:0.398408):0.250751):0.120424):0.097884,1:1.398567);
   tree rep.25200 = ((24:0.571907,23:0.807216):0.127890,((((((8:0.090023,5:0.152772):0.057233,6:0.182043):0.063337,((3:0.278930,7:0.255721):0.032273,4:0.207496):0.034290):0.086313,((((13:0.168240,(9:0.268437,12:0.178554):0.033674):0.110196,10:0.407593):0.029437,11:0.210675):0.011972,2:0.281378):0.140746):0.348966,(((20:0.248328,19:0.266869):0.009682,(((15:0.332663,14:0.405259):0.089173,18:0.238171):0.079427,17:0.186220):0.145996):0.062095,16:0.408015):0.417015):0.460198,(22:0.386870,21:0.398408):0.250751):0.088418,1:1.398567);
   tree rep.25300 = (((24:0.571907,23:0.682715):0.117554,(22:0.386870,21:0.589299):0.277777):0.123499,(((((8:0.090023,5:0.183918):0.045465,6:0.182043):0.069182,((3:0.278930,7:0.255721):0.032273,4:0.207496):0.034290):0.086313,((((13:0.168240,(9:0.268437,12:0.178554):0.033674):0.110196,10:0.407593):0.046656,11:0.210675):0.008393,2:0.302616):0.140746):0.348966,(((20:0.248328,19:0.266869):0.009682,(((15:0.332663,14:0.405259):0.089173,18:0.238171):0.079427,17:0.186220):0.145996):0.062095,16:0.408015):0.417015):0.460198,1:1.247303);
   tree rep.25400 = (((24:0.571907,23:0.854093):0.165527,(22:0.386870,21:0.589299):0.277777):0.169626,(((((8:0.090023,5:0.183918):0.045465,6:0.177368):0.061742,((3:0.219336,7:0.229035):0.033481,4:0.214087):0.075124):0.086313,((((13:0.168240,(9:0.268437,12:0.178554):0.033497):0.068937,10:0.416004):0.031380,11:0.185925):0.008424,2:0.321990):0.140746):0.348966,(((20:0.248328,19:0.266869):0.013795,(((15:0.332663,14:0.405259):0.089173,18:0.238171):0.079427,17:0.265297):0.139582):0.062095,16:0.408015):0.417015):0.460198,1:1.247303);
   tree rep.25500 = (((23:0.735912,24:0.601108):0.050629,((16:0.480519,((19:0.276509,20:0.254421):0.038832,((17:0.219774,(15:0.391192,14:0.431219):0.112775):0.001295,18:0.239570):0.112061):0.105351):0.301271,((11:0.182538,((((9:0.258552,12:0.197716):0.039704,13:0.215123):0.053204,10:0.332180):0.074036,2:0.351560):0.036257):0.147628,((7:0.327871,(4:0.198807,3:0.191340):0.018982):0.058666,(5:0.206850,(8:0.142489,6:0.170295):0.041836):0.083784):0.081581):0.394791):0.582293):0.019622,(22:0.389366,21:0.450780):0.344676,1:1.230358);
   tree rep.25600 = (((24:0.571907,23:0.854093):0.152266,(22:0.386870,21:0.589299):0.258832):0.169850,(((((8:0.090023,5:0.183918):0.047160,6:0.177368):0.068750,((3:0.219336,7:0.229035):0.051425,4:0.215219):0.066832):0.090033,((((13:0.168240,(9:0.268437,12:0.178554):0.032052):0.061147,10:0.416004):0.059693,11:0.157559):0.008424,2:0.321990):0.140746):0.297613,(((20:0.248328,19:0.266869):0.052364,(((15:0.332663,14:0.405259):0.089173,18:0.257808):0.050395,17:0.212510):0.102158):0.065366,16:0.408015):0.508712):0.460198,1:1.087461);
   tree rep.25700 = (((24:0.571907,23:0.802816):0.153880,(22:0.386870,21:0.589299):0.307850):0.115589,(((((8:0.107503,5:0.169288):0.034708,6:0.170415):0.068750,((3:0.219336,7:0.229035):0.051425,4:0.215219):0.078684):0.090193,((((13:0.136613,(9:0.268437,12:0.178554):0.032052):0.049639,10:0.416553):0.059693,11:0.157559):0.008424,2:0.321990):0.140746):0.320406,(((20:0.248328,19:0.266869):0.047622,(((15:0.332663,14:0.405259):0.126233,18:0.257808):0.012348,17:0.249632):0.112977):0.065366,16:0.408015):0.508712):0.468531,1:1.087461);
   tree rep.25800 = (((24:0.571907,23:0.802816):0.153880,(22:0.386870,21:0.589299):0.307850):0.115589,(((((8:0.107503,5:0.169288):0.034708,6:0.170415):0.068750,((3:0.225772,7:0.229035):0.053932,4:0.185666):0.078684):0.090193,(11:0.157559,(((13:0.136613,(9:0.268437,12:0.178554):0.032052):0.063999,10:0.339064):0.066045,2:0.324670):0.005662):0.140746):0.320406,(((20:0.248328,19:0.284781):0.030153,(((15:0.332663,14:0.405259):0.126233,18:0.257808):0.012348,17:0.249632):0.105422):0.065366,16:0.408015):0.508712):0.468531,1:1.087461);
   tree rep.25900 = (((24:0.571907,23:0.802816):0.153880,(22:0.386870,21:0.475707):0.458137):0.151282,(((((8:0.115706,5:0.169288):0.024789,6:0.170415):0.067921,((3:0.225772,7:0.229035):0.053932,4:0.194552):0.071449):0.114066,(11:0.210889,(((13:0.163712,(9:0.268437,12:0.122129):0.034200):0.063999,10:0.339064):0.081057,2:0.324670):0.005346):0.152269):0.302336,(((20:0.248328,19:0.284781):0.030153,(((15:0.332663,14:0.405259):0.126233,18:0.275408):0.031700,17:0.249632):0.094110):0.065366,16:0.408015):0.501490):0.468531,1:1.087461);
   tree rep.26000 = (((23:0.783363,24:0.710638):0.183576,(22:0.584997,21:0.486975):0.276356):0.252922,((16:0.447720,((19:0.302805,20:0.227579):0.083735,(((15:0.384198,14:0.388609):0.137979,18:0.245329):0.062530,17:0.263875):0.103267):0.047510):0.353294,((((4:0.191024,3:0.220090):0.073419,7:0.268663):0.035062,((8:0.137188,6:0.198643):0.024911,5:0.167428):0.038227):0.069528,(((10:0.371416,(13:0.135016,(9:0.266529,12:0.154470):0.046516):0.072805):0.063750,11:0.170780):0.023622,2:0.302340):0.159627):0.380916):0.295628,1:1.043130);
   tree rep.26100 = (((23:0.783363,24:0.710638):0.183576,(22:0.584997,21:0.486975):0.276356):0.252922,((16:0.447720,(19:0.302805,(20:0.200225,(((15:0.384198,14:0.388609):0.137979,18:0.245329):0.062530,17:0.200566):0.107332):0.057081):0.047510):0.353294,((((4:0.191024,3:0.220090):0.073419,7:0.268663):0.030402,((8:0.123164,6:0.202266):0.027808,5:0.186512):0.040878):0.089801,(((10:0.371416,(13:0.141960,(9:0.266529,12:0.192484):0.037663):0.072805):0.063750,11:0.170780):0.024301,2:0.302340):0.154487):0.380916):0.295628,1:1.043130);
   tree rep.26200 = (((22:0.404083,21:0.347864):0.340197,(24:0.522815,23:0.855480):0.037544):0.260265,((16:0.411324,((20:0.297114,19:0.322667):0.057256,((17:0.224411,18:0.239691):0.016577,(15:0.303779,14:0.374827):0.136631):0.130564):0.128764):0.351447,((11:0.153210,(10:0.304336,(2:0.331731,(9:0.202300,(12:0.200516,13:0.198798):0.052432):0.081760):0.010676):0.077359):0.148690,(((8:0.080709,5:0.175158):0.051536,6:0.186533):0.102932,((3:0.262967,4:0.192551):0.030041,7:0.267991):0.046918):0.103717):0.304433):0.347701,1:1.099974);
   tree rep.26300 = (((22:0.404083,21:0.347864):0.340197,(24:0.522815,23:0.855480):0.037544):0.260265,((16:0.411324,((20:0.297114,19:0.315113):0.011193,((17:0.224411,18:0.239691):0.062815,(15:0.303779,14:0.406212):0.144550):0.091358):0.133488):0.351447,((11:0.153210,(2:0.331731,(10:0.285258,(9:0.220153,(12:0.218136,13:0.138581):0.055253):0.077574):0.010869):0.098159):0.148690,(((8:0.116094,5:0.175158):0.023181,6:0.186533):0.108405,((3:0.262967,4:0.136620):0.042767,7:0.267991):0.038296):0.103717):0.329331):0.364277,1:1.201794);
   tree rep.26400 = (((24:0.571907,23:0.802816):0.195486,(22:0.381197,21:0.425094):0.370963):0.205761,(((((8:0.140147,5:0.195818):0.015813,6:0.179537):0.081587,((3:0.264731,4:0.222214):0.037766,7:0.290717):0.028494):0.145638,((11:0.179791,((13:0.186073,(9:0.283562,12:0.160982):0.052748):0.078336,10:0.338407):0.051276):0.034316,2:0.315298):0.128024):0.257597,((((17:0.217819,((15:0.417457,14:0.360764):0.148528,18:0.263657):0.015890):0.172755,19:0.291879):0.022504,20:0.248328):0.123930,16:0.408015):0.405994):0.506562,1:0.988426);
   tree rep.26500 = (((24:0.522815,(22:0.381410,21:0.493705):0.253658):0.073254,23:0.815903):0.129240,((16:0.411324,((20:0.275078,19:0.315113):0.024610,(17:0.198842,(18:0.250588,(15:0.314087,14:0.377987):0.146038):0.067326):0.167221):0.133488):0.458606,((11:0.112680,(2:0.350971,(10:0.330869,((9:0.221221,12:0.164408):0.025451,13:0.111450):0.108714):0.107215):0.009646):0.144796,((5:0.219303,(6:0.205921,8:0.116094):0.018027):0.089785,((3:0.262967,4:0.146288):0.028080,7:0.302221):0.057267):0.069947):0.372711):0.519579,1:1.008212);
   tree rep.26600 = (((24:0.522815,(22:0.381410,21:0.493705):0.253658):0.073254,23:0.815903):0.129240,((16:0.411324,((20:0.275078,19:0.315113):0.024610,(17:0.198842,(18:0.250588,(15:0.314087,14:0.377987):0.146038):0.067326):0.167221):0.133488):0.458606,((11:0.119026,(2:0.350971,(10:0.355906,(9:0.301565,(12:0.171318,13:0.160363):0.032918):0.078093):0.113536):0.001341):0.159780,((5:0.180745,(6:0.187869,8:0.116094):0.012084):0.089785,(4:0.207152,(3:0.262967,7:0.248126):0.030113):0.031639):0.080162):0.362936):0.519579,1:1.008212);
   tree rep.26700 = (((24:0.571907,23:0.802816):0.105383,(22:0.380232,21:0.388899):0.408748):0.172960,(((((8:0.125936,5:0.142885):0.026702,6:0.205847):0.078432,((3:0.254599,4:0.199148):0.013252,7:0.267570):0.018872):0.045363,((11:0.179097,2:0.307527):0.021286,(((12:0.194180,13:0.174092):0.053868,9:0.283562):0.073663,10:0.328584):0.043033):0.173509):0.346751,((((15:0.417457,14:0.335476):0.129175,(18:0.312550,17:0.217819):0.008484):0.143044,(19:0.291879,20:0.248328):0.030441):0.098651,16:0.384802):0.480961):0.479855,1:1.062845);
   tree rep.26800 = (((24:0.443532,(22:0.399362,21:0.493705):0.349525):0.073254,23:0.815903):0.129240,((16:0.411324,((20:0.197455,19:0.351604):0.009397,(17:0.197734,(18:0.195775,(15:0.314087,14:0.369627):0.160806):0.067326):0.140623):0.129393):0.458606,((11:0.119026,((10:0.343681,2:0.336770):0.014382,(9:0.301565,(12:0.169874,13:0.160363):0.029067):0.061511):0.094766):0.100882,((5:0.159837,(6:0.187869,8:0.125362):0.048386):0.088175,(4:0.207152,(3:0.262967,7:0.248126):0.032775):0.026008):0.139933):0.353378):0.472371,1:1.008212);
   tree rep.26900 = (((24:0.571907,23:0.802816):0.105383,(22:0.380232,21:0.388899):0.408748):0.172960,(((((8:0.125936,5:0.143006):0.032595,6:0.201290):0.078432,(3:0.254599,(4:0.199148,7:0.267570):0.015573):0.037487):0.078384,(11:0.112146,((((12:0.191332,13:0.174092):0.042936,9:0.223760):0.053202,10:0.430315):0.038424,2:0.281528):0.051778):0.114559):0.389592,((((18:0.218564,(15:0.320966,14:0.472718):0.069499):0.072430,17:0.172795):0.143044,(19:0.291879,20:0.248328):0.030441):0.098651,16:0.384802):0.443440):0.479855,1:1.062845);
   tree rep.27000 = ((24:0.571907,(23:0.802816,(22:0.380232,21:0.490273):0.309454):0.111459):0.190632,(((((8:0.125936,5:0.143006):0.045378,6:0.201290):0.053800,(3:0.240370,(4:0.172152,7:0.267570):0.024059):0.037487):0.096520,(11:0.138410,((((12:0.191332,13:0.174092):0.042936,9:0.223760):0.053202,10:0.430315):0.038424,2:0.336396):0.035291):0.114559):0.389592,((((18:0.218564,(15:0.320966,14:0.472718):0.069499):0.072430,17:0.172795):0.143044,(19:0.291879,20:0.248328):0.030441):0.098651,16:0.384802):0.443440):0.456999,1:1.062845);
   tree rep.27100 = ((24:0.451051,(23:0.922400,(22:0.380232,21:0.490273):0.309454):0.080915):0.190632,(((((8:0.125936,5:0.143006):0.045378,6:0.201290):0.053800,((3:0.240370,4:0.172152):0.025103,7:0.267570):0.023843):0.061751,(11:0.192633,((((12:0.191332,13:0.162839):0.054253,9:0.267401):0.053202,10:0.430315):0.038424,2:0.336396):0.035291):0.161022):0.259033,((((18:0.218564,(15:0.320966,14:0.472718):0.069499):0.072430,17:0.172795):0.143044,(19:0.291879,20:0.248328):0.030441):0.098651,16:0.384802):0.443440):0.456999,1:1.062845);
   tree rep.27200 = (((22:0.453859,21:0.490273):0.250065,(23:0.922400,24:0.451051):0.105768):0.255208,((((5:0.143006,(6:0.201290,8:0.108411):0.041196):0.055744,((3:0.240370,4:0.190241):0.035173,7:0.277522):0.023843):0.040780,(11:0.192633,((((12:0.191332,13:0.162839):0.054253,9:0.262187):0.050108,10:0.385348):0.038424,2:0.336396):0.035291):0.161022):0.259033,((((18:0.218564,(15:0.320966,14:0.472718):0.069499):0.077412,17:0.172795):0.136028,(19:0.307248,20:0.248328):0.077985):0.070152,16:0.384802):0.443440):0.456999,1:0.792268);
   tree rep.27300 = (((24:0.612900,(22:0.372543,21:0.517708):0.320507):0.122014,23:0.843433):0.086549,((16:0.449450,((20:0.182710,19:0.290132):0.008337,(17:0.186326,(18:0.178605,(15:0.342720,14:0.398076):0.167331):0.076729):0.171519):0.115826):0.434994,((11:0.169700,((((9:0.263141,12:0.165707):0.028973,13:0.173206):0.106697,10:0.363599):0.037340,2:0.291424):0.030143):0.156004,(((5:0.205789,6:0.234543):0.013596,8:0.118868):0.076979,(4:0.193554,(3:0.246545,7:0.256010):0.023497):0.066155):0.106251):0.330487):0.549003,1:1.052164);
   tree rep.27400 = (((24:0.591555,(22:0.372543,21:0.517708):0.320507):0.004234,23:0.843433):0.197067,((16:0.449450,((20:0.207779,19:0.290132):0.006956,(17:0.186326,(18:0.178605,(15:0.342720,14:0.398076):0.167331):0.076729):0.148225):0.070358):0.402119,((11:0.169700,((((9:0.263141,12:0.175296):0.022504,13:0.126173):0.106697,10:0.363599):0.037340,2:0.291424):0.030143):0.156004,(((8:0.118868,5:0.205789):0.020717,6:0.234543):0.049792,(4:0.193554,(3:0.246545,7:0.256010):0.023497):0.066155):0.058001):0.330487):0.549003,1:1.052164);
   tree rep.27500 = (((22:0.453859,21:0.490273):0.247107,(23:0.792114,24:0.451051):0.148883):0.236366,((((5:0.228341,(6:0.222380,8:0.125032):0.039524):0.070433,((3:0.242454,4:0.190241):0.047124,7:0.288209):0.037806):0.126463,(11:0.139522,((((12:0.191332,13:0.163217):0.037336,9:0.266508):0.071071,10:0.346638):0.060232,2:0.289065):0.031483):0.113231):0.373260,((((18:0.249427,(15:0.294434,14:0.472718):0.096674):0.077412,17:0.172795):0.136028,(19:0.307248,20:0.237785):0.031435):0.112462,16:0.384802):0.387730):0.456999,1:0.792268);
   tree rep.27600 = (((22:0.453859,21:0.490273):0.280621,(23:0.837605,24:0.594308):0.060786):0.236366,(((((8:0.125032,5:0.228341):0.029790,6:0.222380):0.030790,((3:0.242454,4:0.190241):0.047124,7:0.317250):0.023197):0.126463,(11:0.152535,((((12:0.191332,13:0.163217):0.037336,9:0.266508):0.071071,10:0.348381):0.046109,2:0.319619):0.050664):0.120526):0.414899,((((18:0.256444,(15:0.464121,14:0.472718):0.082363):0.077412,17:0.141515):0.146007,(19:0.307248,20:0.237785):0.030284):0.138006,16:0.384802):0.411413):0.432147,1:0.967638);
   tree rep.27700 = (((24:0.591555,(22:0.323223,21:0.392772):0.353297):0.007199,23:0.899430):0.164782,((16:0.449450,((20:0.207779,19:0.290132):0.006956,(17:0.226179,(18:0.205117,(15:0.342720,14:0.398076):0.167331):0.056527):0.160854):0.075861):0.402119,((11:0.169700,((((9:0.263141,12:0.175296):0.034003,13:0.126173):0.095768,10:0.363599):0.025543,2:0.291424):0.048632):0.108777,(((8:0.118868,5:0.178090):0.025049,6:0.195656):0.048779,(4:0.193554,(3:0.252510,7:0.256010):0.037253):0.040211):0.072990):0.351170):0.549003,1:1.254621);
   tree rep.27800 = (((24:0.591555,(22:0.323223,21:0.392772):0.344419):0.077840,23:0.806008):0.164782,((16:0.449450,((20:0.207779,19:0.312176):0.005755,(17:0.212336,(18:0.205117,(15:0.342720,14:0.398076):0.167331):0.056527):0.090779):0.073551):0.402119,((11:0.169700,((((9:0.263141,12:0.175296):0.034003,13:0.126173):0.095768,10:0.363599):0.025543,2:0.291424):0.048632):0.108777,(((8:0.105963,5:0.178090):0.030365,6:0.225223):0.048779,(4:0.193554,(3:0.252510,7:0.258502):0.043128):0.039506):0.072990):0.351170):0.549003,1:1.254621);
   tree rep.27900 = (((24:0.591555,23:0.871125):0.082583,((16:0.449450,((20:0.207779,19:0.312176):0.005755,(17:0.212336,(18:0.252721,(15:0.359706,14:0.398076):0.149204):0.056527):0.090779):0.073551):0.402119,((11:0.166799,((((9:0.265525,12:0.175296):0.042640,13:0.175157):0.095768,10:0.363599):0.025543,2:0.291424):0.048632):0.151982,(((8:0.108826,5:0.178090):0.021797,6:0.225223):0.069021,(4:0.193554,(3:0.252510,7:0.258502):0.043128):0.039506):0.056706):0.308964):0.656015):0.087433,(22:0.354268,21:0.417762):0.270994,1:1.254621);
   tree rep.28000 = (((24:0.572005,23:0.871125):0.221412,((16:0.449450,((20:0.207779,19:0.312176):0.005755,(17:0.212336,(18:0.252721,(15:0.359706,14:0.398076):0.149204):0.056527):0.090779):0.073551):0.402119,((11:0.166799,((((9:0.265525,12:0.162372):0.031516,13:0.153117):0.095208,10:0.363599):0.035787,2:0.291424):0.052515):0.151982,(((8:0.108826,5:0.178090):0.021797,6:0.160414):0.061417,(4:0.223693,(3:0.251009,7:0.258502):0.063552):0.045134):0.074301):0.308964):0.414853):0.088107,(22:0.354268,21:0.417762):0.270994,1:1.254621);
   tree rep.28100 = (((24:0.572005,23:0.871125):0.221412,((16:0.449450,((20:0.207779,19:0.312176):0.005755,(17:0.212336,(18:0.235553,(15:0.359706,14:0.347452):0.157231):0.037841):0.103570):0.060937):0.402119,((11:0.166799,((((9:0.265525,12:0.162372):0.031516,13:0.153117):0.095208,10:0.380922):0.042287,2:0.309083):0.052515):0.151982,(((8:0.108826,5:0.178090):0.021797,6:0.160414):0.061417,(4:0.223693,(3:0.251009,7:0.258502):0.063552):0.045134):0.074301):0.308964):0.414853):0.090188,(22:0.354268,21:0.504952):0.309086,1:1.254621);
   tree rep.28200 = (((24:0.572005,23:0.871125):0.222886,((16:0.449450,((20:0.207779,19:0.312176):0.005755,(17:0.187799,(18:0.239517,(15:0.359706,14:0.347452):0.120408):0.106269):0.110785):0.060937):0.402119,((11:0.166799,((((9:0.265525,12:0.162372):0.031516,13:0.153117):0.096197,10:0.380922):0.008777,2:0.309083):0.087009):0.151982,(((8:0.108826,5:0.164337):0.021797,6:0.236225):0.050401,(4:0.218575,(3:0.251009,7:0.258502):0.063552):0.042954):0.104373):0.308964):0.414853):0.110642,(22:0.387989,21:0.504952):0.245147,1:1.065089);
   tree rep.28300 = (((24:0.572005,23:0.871125):0.214733,((16:0.449450,((20:0.207779,19:0.312176):0.005755,(17:0.187799,(18:0.239517,(15:0.359706,14:0.347452):0.120408):0.106269):0.110785):0.060937):0.426368,((11:0.166799,(10:0.380922,(2:0.309083,((9:0.265525,12:0.162372):0.031516,13:0.153117):0.096197):0.006481):0.062650):0.124612,(((8:0.108826,5:0.164337):0.021797,6:0.198413):0.061514,(4:0.218575,(3:0.251009,7:0.282621):0.060765):0.051485):0.104373):0.308964):0.461462):0.110642,(22:0.387989,21:0.437326):0.288254,1:1.290085);
   tree rep.28400 = (((24:0.624851,(22:0.450887,21:0.298123):0.223903):0.057965,23:0.859894):0.123245,((16:0.393270,((((15:0.379894,14:0.411625):0.119332,18:0.308419):0.037878,17:0.227884):0.124987,(19:0.259124,20:0.242341):0.052754):0.083680):0.493807,((((7:0.238831,3:0.249261):0.066014,4:0.152245):0.058869,((8:0.111728,5:0.147350):0.031021,6:0.232452):0.059573):0.085580,(2:0.373718,(11:0.171665,(10:0.342480,((12:0.133681,13:0.142366):0.041033,9:0.277232):0.049722):0.068495):0.074825):0.137924):0.268765):0.584440,1:1.003979);
   tree rep.28500 = (((16:0.399209,((20:0.231195,(17:0.266127,(18:0.194524,(15:0.359706,14:0.432448):0.091501):0.080022):0.136330):0.002592,19:0.312176):0.125929):0.426368,((11:0.166799,((((9:0.265525,12:0.162372):0.031516,13:0.153127):0.119447,10:0.380922):0.009499,2:0.333195):0.074166):0.106885,((5:0.201791,(6:0.198413,8:0.083540):0.056090):0.067401,(4:0.218575,(3:0.251009,7:0.282621):0.060765):0.036913):0.109757):0.308964):0.461462,((24:0.453428,(22:0.430580,21:0.437326):0.379022):0.050889,23:0.725525):0.251154,1:1.290085);
   tree rep.28600 = (((22:0.453859,21:0.484836):0.138848,(23:0.800413,24:0.427156):0.158205):0.260138,(((((5:0.225704,8:0.163870):0.013190,6:0.189586):0.078810,(4:0.187596,(7:0.228142,3:0.254214):0.045547):0.031759):0.149282,(11:0.167274,((10:0.392162,(13:0.121157,(9:0.228940,12:0.189669):0.018025):0.096141):0.032201,2:0.262097):0.044462):0.076328):0.335397,((19:0.335607,(20:0.202269,((18:0.256069,(15:0.364248,14:0.398004):0.080353):0.072992,17:0.201668):0.168523):0.011297):0.071771,16:0.323590):0.436809):0.402309,1:1.208704);
   tree rep.28700 = (((16:0.399209,((20:0.231195,(17:0.208964,(18:0.176476,(15:0.343089,14:0.432448):0.048837):0.072772):0.118380):0.003690,19:0.322325):0.125929):0.426368,((11:0.187085,((((9:0.265525,12:0.162372):0.032026,13:0.153127):0.084078,10:0.380922):0.047663,2:0.333195):0.044759):0.096971,((5:0.201791,(6:0.198413,8:0.083540):0.056090):0.063960,(4:0.189481,(3:0.206949,7:0.290705):0.028459):0.079913):0.104358):0.308964):0.461462,(24:0.569883,(23:0.739824,(22:0.452044,21:0.437326):0.332566):0.068699):0.251154,1:1.290085);
   tree rep.28800 = (((16:0.399209,((20:0.232590,19:0.322325):0.004473,((18:0.176476,(15:0.419401,14:0.432448):0.113758):0.041907,17:0.262842):0.099847):0.125929):0.426368,((11:0.187085,((((9:0.265525,12:0.162372):0.032026,13:0.153127):0.084078,10:0.380922):0.047663,2:0.333195):0.044759):0.096971,((5:0.201791,(6:0.198413,8:0.076034):0.045443):0.095275,(4:0.189481,(3:0.206949,7:0.266793):0.062229):0.037229):0.104358):0.308964):0.461462,(((22:0.452044,21:0.437326):0.332566,24:0.569883):0.049189,23:0.739824):0.236699,1:1.232569);
   tree rep.28900 = ((((((18:0.253528,(15:0.446075,14:0.433591):0.142737):0.040344,17:0.184224):0.141150,(19:0.237938,20:0.249434):0.031756):0.075770,16:0.415890):0.312878,((((5:0.187480,8:0.122601):0.025053,6:0.211389):0.070380,((3:0.252415,7:0.276837):0.043983,4:0.163292):0.021262):0.092482,(11:0.164364,((10:0.386753,(13:0.161371,(9:0.265289,12:0.149872):0.050935):0.110787):0.044439,2:0.280211):0.035053):0.110719):0.344090):0.378933,((22:0.339032,21:0.429641):0.333853,(24:0.443232,23:0.659497):0.236624):0.233277,1:0.974822);
   tree rep.29000 = (((((((15:0.414371,14:0.433591):0.132297,18:0.253528):0.027339,17:0.225337):0.141150,(19:0.321282,20:0.249434):0.045401):0.048503,16:0.415890):0.312878,((((5:0.187480,8:0.122601):0.025053,6:0.211389):0.070380,((3:0.246787,7:0.279376):0.045743,4:0.152446):0.034073):0.063932,((11:0.170147,(10:0.386753,(13:0.161371,(9:0.265289,12:0.149872):0.050935):0.110787):0.044439):0.035247,2:0.295160):0.108297):0.344090):0.378933,((22:0.339032,21:0.409438):0.282211,(24:0.443232,23:0.659497):0.236624):0.226278,1:0.974822);
   tree rep.29100 = (((((((15:0.414371,14:0.433591):0.132297,18:0.253528):0.027339,17:0.225337):0.141150,(19:0.321282,20:0.249434):0.045401):0.048503,16:0.415890):0.312878,(((5:0.164549,(8:0.147829,6:0.212360):0.032414):0.082340,((3:0.281566,7:0.279376):0.057855,4:0.189701):0.033847):0.065419,((11:0.163828,(10:0.332411,(13:0.161371,(9:0.292992,12:0.149872):0.044193):0.111641):0.035704):0.049503,2:0.305855):0.108297):0.380982):0.455140,((22:0.339032,21:0.409438):0.282211,(24:0.443232,23:0.659497):0.236624):0.226278,1:0.974822);
   tree rep.29200 = (((((((15:0.352176,14:0.433591):0.157341,18:0.237193):0.027339,17:0.225337):0.141150,(19:0.321282,20:0.249434):0.045401):0.048503,16:0.415890):0.305575,(((5:0.164549,(8:0.147829,6:0.212360):0.031285):0.083509,((3:0.281566,7:0.262102):0.064792,4:0.189701):0.021240):0.065526,((11:0.163828,(10:0.375389,(13:0.161371,(9:0.292992,12:0.149872):0.027831):0.075305):0.056865):0.032176,2:0.305855):0.113170):0.389174):0.455140,((22:0.339032,21:0.409438):0.296767,(24:0.443232,23:0.614720):0.186842):0.226278,1:0.974822);
   tree rep.29300 = (((((((15:0.354340,14:0.433591):0.102229,18:0.237193):0.031644,17:0.236792):0.097754,(19:0.321282,20:0.249434):0.041444):0.048503,16:0.415890):0.421088,(((5:0.164549,(8:0.147829,6:0.212360):0.031285):0.083509,((3:0.281566,7:0.203997):0.057389,4:0.222010):0.021240):0.065526,(11:0.163828,(2:0.305855,(10:0.396517,(13:0.161371,(9:0.292992,12:0.149872):0.027831):0.075305):0.058054):0.041386):0.117302):0.299029):0.455140,((22:0.339032,21:0.409438):0.280220,(24:0.443232,23:0.614720):0.186842):0.270011,1:0.997280);
   tree rep.29400 = (((16:0.322917,((20:0.233351,((18:0.201241,(15:0.388766,14:0.407600):0.139213):0.026859,17:0.185080):0.111071):0.034396,19:0.284887):0.121185):0.430408,((11:0.222920,((((9:0.265525,12:0.162372):0.043223,13:0.153127):0.086867,10:0.380632):0.052031,2:0.318165):0.049030):0.112795,((5:0.195606,(8:0.076034,6:0.226631):0.040201):0.042902,(4:0.212148,(3:0.204740,7:0.260093):0.051073):0.070395):0.088772):0.301406):0.588616,((22:0.452044,21:0.437326):0.255125,(24:0.517945,23:0.625342):0.213582):0.323724,1:1.168781);
   tree rep.29500 = (((((((15:0.345520,14:0.390098):0.141792,18:0.202619):0.039417,17:0.197523):0.117305,(19:0.410946,20:0.249434):0.040222):0.053863,16:0.427082):0.459518,((((5:0.164549,8:0.126126):0.044464,6:0.198977):0.064860,((3:0.281566,7:0.271402):0.038891,4:0.222010):0.010893):0.088000,((11:0.163828,(10:0.396517,(13:0.141510,(9:0.234771,12:0.149872):0.024764):0.074294):0.045536):0.027357,2:0.305855):0.117302):0.307058):0.455140,((22:0.339032,21:0.473160):0.267316,(24:0.475047,23:0.656209):0.151866):0.196078,1:0.997280);
   tree rep.29600 = (((((((15:0.345520,14:0.390098):0.141792,18:0.202619):0.039417,17:0.197523):0.118470,(19:0.410946,20:0.249434):0.040222):0.147619,16:0.338101):0.459518,((((5:0.164549,8:0.126126):0.041396,6:0.166761):0.060174,((3:0.281566,7:0.271402):0.038891,4:0.222010):0.011278):0.095256,((11:0.212297,(10:0.315567,(13:0.141510,(9:0.234771,12:0.149872):0.024764):0.074294):0.050628):0.037261,2:0.331914):0.125198):0.327182):0.455140,((22:0.339032,21:0.473160):0.264871,(24:0.452775,23:0.656209):0.168406):0.196078,1:0.997280);
   tree rep.29700 = (((((((15:0.345520,14:0.390098):0.141792,18:0.202619):0.039417,17:0.197523):0.112581,(19:0.410946,20:0.249434):0.040222):0.133860,16:0.327712):0.361823,((((5:0.164549,8:0.126126):0.041396,6:0.177649):0.060071,((3:0.269638,7:0.271402):0.013544,4:0.222010):0.034500):0.084982,(11:0.168976,(2:0.331914,(10:0.370209,(13:0.162398,(9:0.234771,12:0.149872):0.024764):0.049362):0.048108):0.038598):0.168792):0.377863):0.455140,((22:0.339032,21:0.473160):0.264871,(24:0.452775,23:0.656209):0.168406):0.196078,1:0.997280);
   tree rep.29800 = (((((((15:0.415434,14:0.390098):0.111654,18:0.268679):0.031639,17:0.221437):0.112581,(19:0.410946,20:0.249434):0.040222):0.133860,16:0.327712):0.361823,((((5:0.186351,8:0.126126):0.031174,6:0.183843):0.060071,((3:0.269638,7:0.271402):0.013544,4:0.222010):0.034500):0.084982,(11:0.168976,(2:0.376529,(10:0.357300,(13:0.194785,(9:0.234771,12:0.200785):0.023617):0.096059):0.031231):0.038598):0.168792):0.377863):0.455140,((22:0.350574,21:0.473160):0.295393,(24:0.435587,23:0.656209):0.187472):0.192950,1:1.067374);
   tree rep.29900 = (((22:0.457462,21:0.442489):0.204709,(23:0.761711,24:0.410246):0.210659):0.190217,((((5:0.209290,(8:0.108504,6:0.273666):0.031669):0.062861,(4:0.226325,(7:0.306241,3:0.243869):0.040654):0.054571):0.083426,(((10:0.349480,(13:0.174594,(12:0.225349,9:0.267167):0.025529):0.078899):0.018482,2:0.345123):0.044800,11:0.156762):0.165699):0.285485,(((20:0.290194,19:0.300355):0.030172,((15:0.377018,14:0.443422):0.104458,(18:0.282961,17:0.243150):0.068220):0.098755):0.088500,16:0.352608):0.480409):0.518495,1:1.016313);
   tree rep.30000 = (((22:0.457462,21:0.442489):0.204709,(23:0.761711,24:0.410246):0.210659):0.190217,((((5:0.209290,(8:0.108504,6:0.221310):0.058751):0.057658,(4:0.238293,(7:0.227469,3:0.243869):0.056392):0.054571):0.083426,(((10:0.349480,(13:0.145706,(12:0.157185,9:0.267167):0.031161):0.084508):0.009822,2:0.345123):0.043396,11:0.156762):0.165699):0.285485,(((20:0.290194,19:0.300355):0.030172,((15:0.377018,14:0.443422):0.104458,(18:0.282961,17:0.243150):0.068220):0.098755):0.088500,16:0.352608):0.480409):0.518495,1:1.016313);
   tree rep.30100 = (((22:0.457462,21:0.442489):0.204709,(23:0.761711,24:0.410246):0.210659):0.190217,((((5:0.220183,(8:0.092479,6:0.221310):0.045151):0.057658,(4:0.238293,(7:0.227469,3:0.243869):0.056392):0.054571):0.069771,(((10:0.349480,(13:0.145706,(12:0.171772,9:0.267167):0.039329):0.087074):0.009822,2:0.345123):0.043396,11:0.156762):0.165699):0.346558,(((20:0.221172,19:0.315112):0.037073,(((15:0.377018,14:0.459428):0.106528,18:0.282961):0.032362,17:0.243150):0.111478):0.083944,16:0.384441):0.476634):0.518495,1:1.016313);
   tree rep.30200 = (((22:0.457462,21:0.442489):0.204709,(23:0.761711,24:0.425757):0.139684):0.271925,((((5:0.220183,(8:0.092479,6:0.167167):0.029044):0.055356,(4:0.234969,(7:0.222494,3:0.243869):0.037987):0.054571):0.069771,(((10:0.349480,(13:0.145706,(12:0.175810,9:0.267167):0.059843):0.087325):0.009822,2:0.353413):0.063546,11:0.156762):0.157160):0.225975,(((20:0.221172,19:0.315112):0.031674,(((15:0.377018,14:0.459428):0.106528,18:0.282961):0.032362,17:0.243150):0.111478):0.099770,16:0.417566):0.476634):0.574612,1:1.016313);
   tree rep.30300 = (((22:0.457462,21:0.442489):0.204709,(23:0.761711,24:0.425757):0.139684):0.271925,((((5:0.221964,(8:0.107411,6:0.167167):0.036400):0.055356,(4:0.234969,(7:0.222494,3:0.243869):0.037987):0.054571):0.069771,(((10:0.368330,(13:0.166755,(12:0.197343,9:0.267167):0.047955):0.065359):0.011607,2:0.353413):0.063546,11:0.156762):0.157160):0.225975,(((20:0.221172,19:0.315112):0.031674,(((15:0.377018,14:0.459428):0.106528,18:0.282961):0.032362,17:0.243150):0.111478):0.069245,16:0.417566):0.484911):0.552433,1:1.016313);
   tree rep.30400 = (((22:0.457462,21:0.556041):0.185097,(23:0.761711,24:0.608326):0.173018):0.325510,((((5:0.167650,(8:0.096977,6:0.182882):0.045998):0.055356,(4:0.180011,(7:0.319609,3:0.243869):0.036969):0.054571):0.064629,(((10:0.323588,(13:0.169627,(12:0.208926,9:0.267167):0.057685):0.065359):0.017352,2:0.247576):0.063546,11:0.166208):0.172467):0.283726,(((20:0.221172,19:0.315112):0.031674,(((15:0.343203,14:0.459428):0.091155,18:0.272315):0.032362,17:0.243150):0.111478):0.069245,16:0.417566):0.484911):0.457766,1:1.016313);
   tree rep.30500 = (((22:0.457462,21:0.556041):0.186471,(23:0.761711,24:0.608326):0.173018):0.269773,((((5:0.167650,(8:0.128802,6:0.182882):0.026245):0.060030,(4:0.156185,(7:0.241169,3:0.243869):0.041255):0.035609):0.042846,(((10:0.363789,(13:0.169627,(12:0.208926,9:0.216729):0.061282):0.079007):0.017210,2:0.457008):0.063546,11:0.166208):0.172467):0.283726,(((20:0.249999,19:0.315112):0.014183,(((15:0.363777,14:0.459428):0.082836,18:0.294708):0.032362,17:0.243150):0.116476):0.069245,16:0.417566):0.484911):0.519317,1:1.016313);
   tree rep.30600 = (((22:0.457462,21:0.556041):0.186471,(23:0.761711,24:0.608326):0.173018):0.269773,((((5:0.167650,(8:0.128802,6:0.203482):0.039519):0.047416,(4:0.156185,(7:0.241169,3:0.243869):0.041255):0.037094):0.123745,(((10:0.363789,((13:0.128488,12:0.201533):0.041789,9:0.262811):0.064800):0.019204,2:0.356095):0.082005,11:0.132777):0.150387):0.241147,(((20:0.249999,19:0.345600):0.018400,(((15:0.363777,14:0.459428):0.082836,18:0.294708):0.032362,17:0.243150):0.119782):0.069245,16:0.417566):0.484911):0.519317,1:1.016313);
   tree rep.30700 = (((16:0.389520,((20:0.206672,19:0.222203):0.065342,(17:0.186080,((15:0.441832,14:0.415707):0.159041,18:0.187971):0.047413):0.206244):0.056324):0.453572,((11:0.239175,(2:0.374772,(10:0.307014,((9:0.247960,12:0.176286):0.030743,13:0.139610):0.084845):0.040988):0.008484):0.219611,((5:0.184780,(8:0.133575,6:0.184241):0.019198):0.066550,(4:0.168128,(3:0.175978,7:0.258210):0.031740):0.062009):0.051722):0.274316):0.409317,(((22:0.375202,21:0.429519):0.538379,24:0.517945):0.068506,23:0.803925):0.198950,1:1.246704);
   tree rep.30800 = ((23:0.899176,((22:0.457462,21:0.353658):0.325874,24:0.605069):0.131692):0.120754,((((5:0.167650,(8:0.128802,6:0.203482):0.039519):0.046197,((4:0.248601,7:0.241169):0.039679,3:0.234378):0.025093):0.056807,((10:0.363789,(2:0.294124,(13:0.140073,(12:0.163892,9:0.293253):0.039798):0.060196):0.029756):0.081215,11:0.147931):0.198667):0.346878,(((20:0.249999,19:0.345600):0.018400,((15:0.363777,14:0.348476):0.136215,(18:0.248626,17:0.185131):0.010568):0.130690):0.096641,16:0.417566):0.604164):0.553083,1:1.016313);
   tree rep.30900 = (((((((15:0.389306,14:0.459806):0.064317,18:0.223502):0.026961,17:0.223752):0.123017,(19:0.358086,20:0.255610):0.029954):0.127536,16:0.355407):0.413479,((((8:0.098659,5:0.192000):0.069399,6:0.211778):0.023737,((3:0.188394,7:0.221806):0.040776,4:0.213394):0.085025):0.120829,(11:0.218415,(2:0.340002,(10:0.371993,(13:0.154032,(12:0.198845,9:0.352136):0.020702):0.104879):0.035381):0.035736):0.186714):0.302885):0.500750,((22:0.420896,21:0.441669):0.383788,(24:0.639453,23:0.656209):0.023973):0.189606,1:1.165481);
   tree rep.31000 = (((16:0.362028,(20:0.233705,((((15:0.436166,14:0.415707):0.124246,18:0.204532):0.049907,17:0.196554):0.205381,19:0.265984):0.007793):0.109045):0.548931,((11:0.200917,((((9:0.272310,12:0.157254):0.051682,13:0.142824):0.130278,2:0.339484):0.057557,10:0.330338):0.059509):0.142964,(((6:0.216421,8:0.133575):0.026644,5:0.190880):0.051253,(4:0.191195,(3:0.175978,7:0.257945):0.037219):0.054020):0.073584):0.333466):0.499643,((24:0.517945,(22:0.418775,21:0.429519):0.316751):0.140746,23:0.803925):0.127626,1:1.246704);
   tree rep.31100 = ((22:0.457462,21:0.463600):0.214511,((23:0.917898,((((5:0.198201,(8:0.108335,6:0.203482):0.039014):0.019578,((4:0.244620,3:0.269881):0.059417,7:0.263046):0.034478):0.103538,(((10:0.322219,(13:0.165634,(12:0.175319,9:0.293253):0.039801):0.102868):0.018329,2:0.298261):0.066175,11:0.215402):0.123009):0.273609,(((20:0.249999,19:0.345600):0.018480,(((15:0.327016,14:0.348476):0.160974,17:0.223601):0.013099,18:0.261711):0.128371):0.201658,16:0.344718):0.375151):0.520106):0.028405,24:0.507526):0.176119,1:1.016313);
   tree rep.31200 = ((((16:0.450749,((((15:0.315131,14:0.415707):0.084403,18:0.175652):0.108849,17:0.227002):0.163011,(20:0.231100,19:0.265984):0.015919):0.072622):0.442194,((11:0.180573,((((9:0.229175,12:0.171755):0.034304,13:0.150702):0.130278,2:0.339484):0.029224,10:0.454293):0.040240):0.134543,(((6:0.216421,8:0.122683):0.032435,5:0.190880):0.067683,(4:0.192251,(3:0.175978,7:0.257945):0.037688):0.040375):0.106304):0.357366):0.499643,(24:0.517945,23:0.803925):0.127626):0.110613,(22:0.401233,21:0.429519):0.272339,1:1.246704);
   tree rep.31300 = (((((((15:0.378550,14:0.490156):0.141778,18:0.230164):0.043517,17:0.223752):0.102627,(19:0.285231,20:0.255610):0.027349):0.136179,16:0.355407):0.410440,((((8:0.127536,5:0.186872):0.011834,6:0.198114):0.076043,((3:0.188394,7:0.342796):0.041235,4:0.217814):0.062344):0.115909,((11:0.156018,(10:0.362719,(13:0.164578,(12:0.184060,9:0.264418):0.026324):0.089908):0.051731):0.038476,2:0.381388):0.072380):0.287186):0.424414,((23:0.656209,24:0.514774):0.214253,(22:0.460929,21:0.441669):0.268605):0.319392,1:0.921812);
   tree rep.31400 = (((((((15:0.378550,14:0.490156):0.141778,18:0.230164):0.043517,17:0.193847):0.118743,(19:0.285231,20:0.255610):0.026194):0.136179,16:0.355407):0.410440,((((8:0.100044,5:0.162178):0.012338,6:0.223870):0.086033,((3:0.233801,7:0.342796):0.047204,4:0.196689):0.068774):0.084102,((11:0.156018,(10:0.362719,(13:0.164578,(12:0.184060,9:0.264418):0.027876):0.111090):0.073481):0.041950,2:0.399493):0.091011):0.317303):0.424414,((23:0.656209,24:0.514774):0.214253,(22:0.460929,21:0.441669):0.268605):0.319392,1:0.921812);
   tree rep.31500 = (((((((15:0.378550,14:0.490156):0.141778,18:0.230164):0.043517,17:0.193847):0.118743,(19:0.285231,20:0.255610):0.026194):0.136179,16:0.355407):0.410440,((((8:0.100044,5:0.162178):0.012338,6:0.219695):0.071295,((3:0.233801,7:0.334291):0.042262,4:0.241851):0.048225):0.114089,((11:0.149448,(10:0.362719,(13:0.164578,(12:0.184060,9:0.281995):0.053578):0.074760):0.098030):0.066011,2:0.399493):0.061351):0.317303):0.424414,((23:0.656209,24:0.514774):0.214253,(22:0.460929,21:0.441669):0.268605):0.319392,1:0.921812);
   tree rep.31600 = (((((((15:0.378550,14:0.490156):0.141778,18:0.230164):0.043517,17:0.193847):0.118743,(19:0.290786,20:0.255610):0.042020):0.123515,16:0.355407):0.410440,((((8:0.100044,5:0.162178):0.012338,6:0.219695):0.071295,((3:0.261792,7:0.218429):0.050061,4:0.241816):0.061314):0.114089,((11:0.149448,(10:0.351054,((13:0.150048,12:0.184060):0.051997,9:0.281995):0.052483):0.098030):0.066011,2:0.399493):0.061351):0.317303):0.424414,((23:0.656209,24:0.514774):0.214253,(22:0.460929,21:0.441669):0.268605):0.319392,1:0.921812);
   tree rep.31700 = (((24:0.630078,23:0.767191):0.138460,(22:0.459246,21:0.368029):0.203245):0.172596,((16:0.380786,(((18:0.239922,(15:0.318183,14:0.412139):0.113570):0.074162,17:0.262865):0.108048,(20:0.276618,19:0.308772):0.040013):0.122965):0.388130,((((7:0.228020,3:0.233716):0.085116,4:0.245512):0.040220,((5:0.199338,8:0.096320):0.011974,6:0.176376):0.065029):0.140210,(2:0.346337,(11:0.208510,(((12:0.186095,13:0.159512):0.062975,9:0.265924):0.061170,10:0.367873):0.041422):0.037820):0.083280):0.272698):0.416168,1:1.162786);
   tree rep.31800 = (((24:0.630078,23:0.767191):0.138460,(22:0.428391,21:0.368029):0.276118):0.183543,((16:0.380786,((((18:0.231253,(15:0.311440,14:0.412139):0.115401):0.074162,17:0.262865):0.108048,20:0.254099):0.027992,19:0.308772):0.082409):0.388130,((((7:0.360616,3:0.233716):0.064767,4:0.169145):0.057284,((5:0.199338,8:0.096320):0.011974,6:0.189789):0.070343):0.108625,(2:0.346337,(11:0.208510,(((12:0.186095,13:0.159512):0.062975,9:0.265924):0.061170,10:0.367873):0.041422):0.037820):0.083280):0.272698):0.416168,1:1.162786);
   tree rep.31900 = (((((((15:0.378550,14:0.341063):0.111279,18:0.230164):0.042745,17:0.193847):0.115650,(19:0.275806,20:0.191113):0.046582):0.162398,16:0.441238):0.376704,((((8:0.102190,5:0.144063):0.010106,6:0.203373):0.071295,((3:0.228176,7:0.234429):0.037010,4:0.235148):0.061314):0.094448,(((10:0.318563,((13:0.150048,12:0.169618):0.061664,9:0.300573):0.045851):0.065213,11:0.183754):0.022532,2:0.351213):0.167952):0.193970):0.340212,((23:0.656209,24:0.570529):0.153009,(22:0.600582,21:0.441669):0.253411):0.335011,1:1.258424);
   tree rep.32000 = (((24:0.630078,23:0.733145):0.127292,(22:0.428391,21:0.368029):0.303360):0.139760,((16:0.380786,((((18:0.234194,17:0.262865):0.052499,(15:0.419213,14:0.412139):0.158237):0.157605,19:0.308772):0.033146,20:0.254099):0.043177):0.388130,((((7:0.282782,3:0.248714):0.027008,4:0.215083):0.084542,((5:0.199338,8:0.106661):0.018183,6:0.159565):0.070343):0.108625,(2:0.346337,(11:0.181867,(((12:0.180801,13:0.159512):0.057715,9:0.315337):0.061170,10:0.352710):0.057764):0.037820):0.083280):0.272698):0.416168,1:1.137906);
   tree rep.32100 = (((24:0.630078,23:0.733145):0.127292,(22:0.428391,21:0.368029):0.303360):0.139760,((16:0.380786,((((18:0.234194,17:0.262865):0.052499,(15:0.419213,14:0.412139):0.158237):0.157605,19:0.308772):0.033146,20:0.254099):0.043177):0.388130,((((7:0.258743,3:0.231204):0.014085,4:0.172369):0.071046,((5:0.199338,8:0.106661):0.018183,6:0.159565):0.070343):0.085560,(2:0.346337,(11:0.181867,(((12:0.180801,13:0.159512):0.057715,9:0.287159):0.085052,10:0.352710):0.062568):0.037003):0.102202):0.272698):0.416168,1:1.137906);
   tree rep.32200 = (((24:0.630078,23:0.733145):0.127292,(22:0.428391,21:0.368029):0.303360):0.139760,((16:0.380786,((((18:0.234194,(15:0.446802,14:0.412139):0.108728):0.058679,17:0.262865):0.157605,19:0.308772):0.033146,20:0.254099):0.043177):0.388130,((((7:0.258743,3:0.231204):0.014085,4:0.172369):0.071046,((5:0.199338,8:0.106661):0.018183,6:0.159565):0.070343):0.085560,(2:0.346337,(11:0.181867,(((12:0.180801,13:0.159512):0.057715,9:0.287159):0.085052,10:0.352710):0.062568):0.037003):0.102202):0.272698):0.416168,1:1.137906);
   tree rep.32300 = (((24:0.496193,23:0.733145):0.285374,(22:0.428391,21:0.368029):0.303360):0.144225,((16:0.380786,((((18:0.234194,(15:0.446802,14:0.412139):0.108728):0.058679,17:0.262865):0.157605,19:0.308772):0.033146,20:0.254099):0.043177):0.388130,((((7:0.258743,3:0.231204):0.014085,4:0.172369):0.049627,((5:0.199338,8:0.133999):0.019809,6:0.232262):0.072153):0.099834,((2:0.346337,(((12:0.180801,13:0.159512):0.057715,9:0.255539):0.118809,10:0.390808):0.060240):0.036146,11:0.181867):0.115818):0.272698):0.416168,1:1.137906);
   tree rep.32400 = (((24:0.496193,23:0.705690):0.131700,(22:0.428391,21:0.368029):0.303360):0.281812,((16:0.380786,((((18:0.234194,(15:0.376035,14:0.439830):0.150442):0.044047,17:0.262865):0.153197,19:0.308772):0.027843,20:0.192486):0.116120):0.352081,((((7:0.258743,3:0.231204):0.014085,4:0.196264):0.025796,((5:0.172867,8:0.137279):0.027099,6:0.218114):0.092603):0.099834,((((12:0.180801,13:0.159512):0.057715,9:0.255539):0.099541,10:0.360897):0.100401,(2:0.336428,11:0.167428):0.035014):0.135561):0.427425):0.416168,1:1.137906);
   tree rep.32500 = (((24:0.449358,23:0.705690):0.178472,(22:0.428391,21:0.368029):0.284690):0.177948,((16:0.390168,((((18:0.246765,(15:0.376035,14:0.439830):0.150442):0.038254,17:0.223900):0.153197,19:0.308772):0.027843,20:0.192486):0.116120):0.319507,((((7:0.258743,3:0.231204):0.014085,4:0.196264):0.025796,((5:0.172867,8:0.137279):0.027099,6:0.218114):0.092603):0.099834,((((12:0.180801,13:0.159512):0.057715,9:0.255539):0.099541,10:0.360897):0.100401,(2:0.336428,11:0.167428):0.035014):0.147650):0.366459):0.601435,1:1.172218);
   tree rep.32600 = (((24:0.641740,(22:0.489466,21:0.302174):0.328563):0.110147,23:0.828796):0.174781,((16:0.378126,((((15:0.426491,14:0.415707):0.084162,18:0.231222):0.037676,17:0.208817):0.169298,(20:0.278556,19:0.302166):0.016475):0.165970):0.452804,(((11:0.186023,(2:0.257573,((9:0.343811,12:0.164530):0.050108,13:0.150181):0.092547):0.061538):0.032223,10:0.437455):0.082753,(((6:0.188280,8:0.105769):0.038503,5:0.168104):0.120328,(4:0.269592,(3:0.240016,7:0.259274):0.039702):0.024041):0.081791):0.363515):0.458324,1:1.045440);
   tree rep.32700 = (((24:0.449358,23:0.701277):0.154659,(22:0.428391,21:0.522344):0.323441):0.314150,((16:0.390168,(((18:0.270046,(15:0.376035,14:0.439830):0.150442):0.038003,17:0.159305):0.099088,(19:0.272175,20:0.192486):0.065531):0.119803):0.319507,((((7:0.258743,3:0.209827):0.018834,4:0.180659):0.027865,((5:0.172867,8:0.099848):0.027190,6:0.209078):0.081586):0.106153,(2:0.321982,((((12:0.180801,13:0.159512):0.057715,9:0.231334):0.075781,10:0.385210):0.062090,11:0.282612):0.012664):0.143525):0.366459):0.375688,1:1.183330);
   tree rep.32800 = (((((20:0.258579,19:0.324172):0.059958,(((15:0.378550,14:0.400929):0.209583,18:0.246544):0.050894,17:0.185182):0.108889):0.049544,16:0.444054):0.514287,((((8:0.112468,5:0.205908):0.024871,6:0.171294):0.072337,((3:0.294654,7:0.238916):0.039107,4:0.221357):0.041753):0.077153,((2:0.365542,((13:0.174890,(12:0.193516,9:0.279062):0.033931):0.064393,10:0.329732):0.006375):0.061965,11:0.192542):0.123953):0.291864):0.427666,(24:0.604202,((22:0.491825,21:0.436956):0.370675,23:0.803420):0.067037):0.138015,1:1.160674);
   tree rep.32900 = ((((19:0.324172,(20:0.258579,(((15:0.378550,14:0.400929):0.209583,18:0.195850):0.031506,17:0.185182):0.084703):0.087151):0.095591,16:0.444054):0.514287,((((8:0.112468,5:0.205908):0.024871,6:0.171294):0.073009,((3:0.294654,7:0.238916):0.039107,4:0.221357):0.041753):0.132794,(((2:0.365542,(13:0.149156,(12:0.208751,9:0.279062):0.076105):0.067465):0.004522,10:0.329732):0.092264,11:0.196762):0.086029):0.309493):0.427666,(24:0.604202,((22:0.491825,21:0.436956):0.370675,23:0.803420):0.067037):0.138015,1:1.160674);
   tree rep.33000 = (((24:0.449358,23:0.701277):0.119705,(22:0.428239,21:0.427220):0.251897):0.296725,((16:0.387784,(((18:0.270046,(15:0.376035,14:0.439830):0.150442):0.038003,17:0.209586):0.130682,(19:0.276639,20:0.192486):0.055053):0.065463):0.342894,((((7:0.258743,3:0.209827):0.018834,4:0.180659):0.027911,((5:0.163899,8:0.121400):0.025666,6:0.230639):0.072602):0.108542,(2:0.335231,((((12:0.180801,13:0.175739):0.056454,9:0.238377):0.062978,10:0.418836):0.113337,11:0.189853):0.013865):0.129679):0.355458):0.422096,1:1.183330);
   tree rep.33100 = ((((20:0.226782,(19:0.349190,(18:0.245223,((15:0.411328,14:0.400929):0.163875,17:0.174180):0.047365):0.123723):0.084083):0.078612,16:0.442737):0.485423,(((5:0.192173,(6:0.182130,8:0.086472):0.018686):0.052746,((3:0.238669,7:0.238916):0.051494,4:0.189839):0.041753):0.092179,(((2:0.391357,(13:0.105901,(12:0.208751,9:0.308139):0.014745):0.029322):0.067654,10:0.372669):0.063400,11:0.186810):0.081322):0.277644):0.438589,(((22:0.371027,21:0.436956):0.270152,24:0.604202):0.056750,23:0.803420):0.125405,1:1.160674);
   tree rep.33200 = (((24:0.487988,23:0.677304):0.087847,(22:0.428239,21:0.355979):0.385114):0.225229,((16:0.419005,(((18:0.246243,(15:0.376035,14:0.363212):0.175030):0.038003,17:0.209586):0.130682,(19:0.244889,20:0.208301):0.073338):0.097857):0.516696,((((7:0.232871,3:0.205129):0.029127,4:0.172535):0.032064,((5:0.163899,8:0.123956):0.043698,6:0.169863):0.070784):0.124899,(2:0.362018,((((12:0.211651,13:0.148642):0.044822,9:0.281107):0.081422,10:0.322559):0.078142,11:0.189853):0.018630):0.078602):0.333292):0.519738,1:1.183330);
   tree rep.33300 = (((24:0.487988,23:0.634378):0.119789,(22:0.428239,21:0.338570):0.226947):0.248057,((16:0.419005,(((18:0.246243,(15:0.376035,14:0.363212):0.175030):0.038003,17:0.209586):0.130682,(19:0.244889,20:0.208301):0.073338):0.097857):0.516696,((((7:0.232871,3:0.221084):0.019294,4:0.161959):0.053808,((5:0.163899,8:0.092490):0.033034,6:0.208868):0.076486):0.124899,(2:0.288474,((((12:0.211651,13:0.148642):0.044801,9:0.281107):0.095399,10:0.346490):0.068844,11:0.133609):0.012966):0.109393):0.217060):0.531242,1:1.183330);
   tree rep.33400 = (((24:0.487988,23:0.634378):0.096936,(22:0.428239,21:0.338570):0.226947):0.307049,((16:0.419005,(((18:0.246243,(15:0.357688,14:0.363212):0.125410):0.032381,17:0.209586):0.130682,(19:0.244889,20:0.208301):0.073338):0.109468):0.477010,((((7:0.232871,3:0.221084):0.019294,4:0.161959):0.053808,((5:0.163899,8:0.092490):0.033034,6:0.208868):0.076486):0.124899,(2:0.288474,(((13:0.148642,(9:0.281107,12:0.211651):0.045012):0.097954,10:0.349879):0.069869,11:0.133609):0.015258):0.108924):0.207144):0.491878,1:1.183330);
   tree rep.33500 = (((24:0.487988,23:0.634378):0.140635,(22:0.510962,21:0.338570):0.185668):0.309542,((16:0.419005,(((18:0.246243,(15:0.357688,14:0.363212):0.125410):0.032381,17:0.209586):0.130682,(19:0.244889,20:0.208301):0.073338):0.109468):0.516433,((((7:0.232871,3:0.221084):0.019294,4:0.161959):0.053808,((5:0.163899,8:0.092490):0.033034,6:0.208868):0.073206):0.129589,(2:0.288474,(((13:0.155336,(9:0.281107,12:0.211651):0.045012):0.069537,10:0.390076):0.069869,11:0.133609):0.015258):0.094208):0.207144):0.460323,1:1.183330);
   tree rep.33600 = ((((20:0.247646,(19:0.224893,(((15:0.330392,14:0.360061):0.129481,18:0.228508):0.089025,17:0.150821):0.139181):0.008229):0.064743,16:0.389033):0.551959,(((6:0.228388,(5:0.170173,8:0.131428):0.028014):0.041415,((3:0.203881,7:0.239757):0.046800,4:0.215681):0.070969):0.074663,((2:0.352930,(10:0.348460,((12:0.226758,13:0.110573):0.064088,9:0.224023):0.065674):0.036361):0.051611,11:0.203587):0.191908):0.345089):0.464701,((22:0.391412,21:0.433184):0.327066,(24:0.464520,23:0.677766):0.131820):0.234276,1:0.840563);
   tree rep.33700 = ((((20:0.247646,(19:0.258015,(((15:0.338081,14:0.360061):0.101654,18:0.228508):0.085127,17:0.160033):0.153051):0.018171):0.078823,16:0.389033):0.551959,(((6:0.228388,(5:0.170173,8:0.131428):0.028014):0.041415,((3:0.262242,7:0.239757):0.040834,4:0.202504):0.070969):0.074663,((2:0.354900,(10:0.395434,((12:0.226758,13:0.110573):0.064088,9:0.224023):0.080275):0.014321):0.056768,11:0.203587):0.191908):0.345089):0.431778,((22:0.391412,21:0.433184):0.305090,(24:0.464520,23:0.677766):0.131820):0.216482,1:0.840563);
   tree rep.33800 = (((((20:0.226508,16:0.389033):0.055207,19:0.293343):0.030521,(((15:0.416621,14:0.364217):0.102901,18:0.267270):0.085127,17:0.160033):0.153051):0.456793,(((6:0.228388,(5:0.170173,8:0.131428):0.021596):0.042405,((3:0.262242,7:0.239757):0.061836,4:0.202504):0.045642):0.074663,(((2:0.354900,((12:0.145734,13:0.122714):0.045728,9:0.278981):0.082971):0.013454,10:0.419764):0.056768,11:0.203587):0.191908):0.345089):0.627299,((22:0.391412,21:0.433184):0.305090,(24:0.464520,23:0.677766):0.131820):0.216482,1:1.134579);
   tree rep.33900 = ((((20:0.248029,16:0.492771):0.070319,(19:0.293343,(((15:0.311279,14:0.381751):0.117061,18:0.206859):0.053126,17:0.269527):0.125887):0.008288):0.456793,(((6:0.228388,(5:0.201060,8:0.131428):0.023123):0.054156,((3:0.252209,7:0.239757):0.054265,4:0.202504):0.049102):0.074663,((2:0.354900,(10:0.396726,(13:0.122714,(9:0.349605,12:0.145734):0.033343):0.097959):0.021237):0.046200,11:0.208224):0.191908):0.345089):0.627299,((22:0.391412,21:0.444513):0.209803,(24:0.464520,23:0.677766):0.143404):0.266340,1:1.082249);
   tree rep.34000 = ((((20:0.267273,16:0.492771):0.045993,(19:0.293343,(((15:0.373982,14:0.381751):0.148462,18:0.200269):0.053126,17:0.269527):0.125887):0.008288):0.449502,(((6:0.228388,(5:0.201060,8:0.131428):0.023123):0.054834,((3:0.252209,7:0.239757):0.062123,4:0.202504):0.042539):0.080711,((2:0.354900,(10:0.396726,(13:0.176542,(9:0.269682,12:0.168466):0.052786):0.042616):0.043509):0.102152,11:0.208224):0.123543):0.345089):0.600886,((22:0.391412,21:0.447615):0.252857,(24:0.464520,23:0.677766):0.159095):0.325204,1:1.082249);
   tree rep.34100 = ((((19:0.293343,(20:0.205139,16:0.492771):0.063575):0.025676,(((15:0.373982,14:0.364025):0.143503,18:0.189035):0.053126,17:0.206425):0.080508):0.449502,(((6:0.245133,(5:0.201060,8:0.131428):0.023123):0.058167,((3:0.252209,7:0.239757):0.062123,4:0.202504):0.062742):0.074859,(((2:0.354900,(13:0.142145,(9:0.269682,12:0.168466):0.052786):0.055775):0.027465,10:0.396726):0.102152,11:0.208224):0.123543):0.380022):0.506745,((22:0.391412,21:0.447615):0.252857,(24:0.464520,23:0.677766):0.153705):0.384443,1:1.121986);
   tree rep.34200 = (((24:0.486243,23:0.855262):0.216675,(22:0.503770,21:0.390056):0.222497):0.249704,(((((4:0.231515,7:0.256164):0.010831,3:0.287067):0.036577,((8:0.083329,5:0.219198):0.018170,6:0.199700):0.046599):0.132195,(11:0.243361,(2:0.306116,((9:0.245885,(13:0.144448,12:0.224372):0.048030):0.061946,10:0.356816):0.065515):0.021442):0.137887):0.425178,(((17:0.172187,((15:0.313372,14:0.387976):0.110208,18:0.235795):0.075895):0.208364,(20:0.279928,19:0.247459):0.076652):0.079957,16:0.389901):0.331255):0.451168,1:0.951228);
   tree rep.34300 = ((((19:0.293343,(20:0.205139,16:0.492771):0.063575):0.025676,(((15:0.373982,14:0.376443):0.152361,18:0.262999):0.055235,17:0.257470):0.075734):0.359763,(((6:0.173887,(5:0.182023,8:0.082152):0.009820):0.096714,((3:0.209288,7:0.239757):0.043634,4:0.176297):0.028338):0.115280,((2:0.346722,(10:0.313084,((12:0.168466,13:0.146587):0.046000,9:0.225395):0.089304):0.028800):0.048741,11:0.117471):0.116529):0.342916):0.539777,((22:0.391412,21:0.537353):0.255497,(24:0.464520,23:0.677766):0.183367):0.253986,1:1.055373);
   tree rep.34400 = ((((19:0.293343,(20:0.205139,16:0.492771):0.063575):0.025676,(((15:0.373982,14:0.376443):0.152361,18:0.262999):0.055235,17:0.257470):0.075734):0.359763,(((6:0.209378,(5:0.151013,8:0.082152):0.017958):0.095707,((3:0.256718,7:0.238330):0.031335,4:0.193091):0.030743):0.079237,((2:0.313224,(10:0.364589,(13:0.146587,(9:0.225395,12:0.168466):0.031662):0.067760):0.026252):0.048741,11:0.182565):0.204906):0.316564):0.539777,((22:0.391412,21:0.537353):0.255497,(24:0.464520,23:0.677766):0.183367):0.253986,1:1.055373);
   tree rep.34500 = ((((19:0.251708,(20:0.176403,16:0.492771):0.048065):0.066808,(((15:0.373982,14:0.376443):0.121220,18:0.262999):0.070728,17:0.257470):0.070025):0.342197,(((6:0.209378,(5:0.151013,8:0.082152):0.017958):0.095707,((3:0.256718,7:0.238330):0.031335,4:0.193091):0.030207):0.144079,((2:0.358042,(10:0.364589,(13:0.175820,(9:0.262432,12:0.168466):0.036292):0.067760):0.026252):0.052241,11:0.188883):0.135109):0.426853):0.365397,((22:0.391412,21:0.474490):0.289555,(24:0.464520,23:0.677766):0.176705):0.234977,1:1.055373);
   tree rep.34600 = (((24:0.488436,23:0.855262):0.145952,(22:0.386969,21:0.503949):0.325975):0.219265,(((((7:0.239917,3:0.189103):0.024047,4:0.206114):0.060951,((8:0.076428,5:0.205642):0.057385,6:0.178461):0.047798):0.175359,((11:0.185485,(((12:0.175379,9:0.249813):0.053549,13:0.180189):0.057771,2:0.311424):0.033290):0.051238,10:0.332341):0.092868):0.364256,(((17:0.183401,((15:0.336738,14:0.392041):0.133240,18:0.271212):0.044957):0.138870,(20:0.279709,19:0.247459):0.011224):0.138607,16:0.389901):0.446830):0.320286,1:1.066635);
   tree rep.34700 = (((24:0.488436,23:0.754498):0.118764,(22:0.386969,21:0.559596):0.244767):0.275581,(((((7:0.239917,3:0.189103):0.024047,4:0.206114):0.060951,((8:0.076428,5:0.165581):0.051080,6:0.228245):0.047798):0.166228,(11:0.151195,(10:0.356857,(((12:0.175379,9:0.249813):0.053549,13:0.180189):0.057771,2:0.364811):0.032125):0.047704):0.067051):0.364256,(((17:0.161254,((15:0.320385,14:0.392041):0.117390,18:0.239415):0.042001):0.138870,(20:0.279709,19:0.247459):0.011224):0.138607,16:0.389901):0.446830):0.320286,1:1.220713);
   tree rep.34800 = (((24:0.631404,23:0.754498):0.150834,(22:0.386969,21:0.414844):0.382507):0.275581,(((((7:0.239917,3:0.189103):0.019080,4:0.220763):0.065642,((8:0.121469,5:0.165581):0.040277,6:0.207784):0.072151):0.151943,(11:0.151195,((10:0.356857,((12:0.163796,9:0.249813):0.045834,13:0.180189):0.058134):0.042808,2:0.364811):0.043697):0.071735):0.364256,(((17:0.161254,((15:0.320385,14:0.392041):0.117390,18:0.239415):0.042001):0.138870,(20:0.279709,19:0.247459):0.011468):0.100202,16:0.439790):0.446830):0.320286,1:1.220713);
   tree rep.34900 = (((24:0.631404,23:0.754498):0.150834,(22:0.386969,21:0.414844):0.382507):0.284293,(((((7:0.239917,3:0.196327):0.055387,4:0.220763):0.028198,(5:0.205882,(6:0.207784,8:0.121469):0.041972):0.072820):0.107820,(11:0.172919,((10:0.356857,((12:0.163796,9:0.249813):0.045834,13:0.180189):0.058134):0.030798,2:0.368975):0.034724):0.071735):0.364256,(((17:0.205035,((15:0.329710,14:0.392041):0.109130,18:0.218575):0.042001):0.101934,(20:0.279709,19:0.247459):0.011468):0.064499,16:0.439790):0.363672):0.427695,1:1.220713);
   tree rep.35000 = (((24:0.631404,23:0.754874):0.200973,(22:0.386969,21:0.414844):0.347782):0.310322,(((((7:0.223813,3:0.196327):0.041119,4:0.216495):0.028198,(5:0.191682,(6:0.207784,8:0.121469):0.041972):0.092578):0.127741,(11:0.172919,((10:0.356857,((12:0.163796,9:0.249813):0.046330,13:0.180189):0.066688):0.017085,2:0.368975):0.022851):0.084735):0.403767,(((17:0.205035,((15:0.329710,14:0.392041):0.109130,18:0.218575):0.041204):0.126180,(20:0.279709,19:0.257677):0.026145):0.064499,16:0.439790):0.390884):0.286863,1:1.174886);
   tree rep.35100 = ((24:0.503051,23:0.754874):0.086548,((((((7:0.223813,3:0.198744):0.026178,4:0.216495):0.043993,(5:0.191682,(6:0.207784,8:0.121469):0.041972):0.092578):0.081904,(11:0.172919,((10:0.356857,((12:0.163796,9:0.249813):0.046330,13:0.180189):0.066688):0.017085,2:0.368975):0.021431):0.180942):0.312183,(((17:0.205035,((15:0.329710,14:0.392041):0.109130,18:0.218575):0.041204):0.113289,(20:0.279709,19:0.257677):0.026145):0.071948,16:0.399083):0.390884):0.561597,(22:0.386969,21:0.414844):0.347782):0.091973,1:1.346693);
   tree rep.35200 = ((24:0.503051,23:0.657692):0.082217,((((((7:0.199608,3:0.198744):0.043162,4:0.185974):0.030738,(5:0.149580,(6:0.207784,8:0.113022):0.054537):0.092578):0.081904,(11:0.173842,((10:0.356857,((12:0.163796,9:0.249813):0.046330,13:0.180189):0.063154):0.035335,2:0.321650):0.007696):0.177666):0.312183,(((17:0.205035,((15:0.329710,14:0.392041):0.109130,18:0.218575):0.037507):0.131885,(20:0.279709,19:0.257677):0.028667):0.071948,16:0.399083):0.390884):0.561597,(22:0.386969,21:0.414844):0.347782):0.091973,1:1.189509);
   tree rep.35300 = (((24:0.584852,23:0.657692):0.163380,(22:0.399550,21:0.422449):0.250836):0.081564,(((((7:0.199608,3:0.198744):0.043162,4:0.185974):0.059377,(5:0.172350,(6:0.200967,8:0.087161):0.054839):0.079060):0.081904,(11:0.173842,((10:0.356857,((12:0.159893,9:0.249813):0.033850,13:0.180189):0.073026):0.037434,2:0.321650):0.009704):0.194616):0.281253,(((17:0.205035,((15:0.329710,14:0.392041):0.109130,18:0.218575):0.037507):0.131885,(20:0.279709,19:0.257677):0.028667):0.089524,16:0.399083):0.382234):0.561597,1:1.189509);
   tree rep.35400 = (((24:0.464074,23:0.761760):0.290782,(22:0.399550,21:0.418649):0.375033):0.139567,(((((7:0.199608,3:0.198744):0.043162,4:0.185974):0.059377,(5:0.172350,(6:0.200967,8:0.087161):0.036205):0.096234):0.081011,((10:0.387828,((12:0.159893,9:0.249813):0.033850,13:0.116415):0.100005):0.056427,(11:0.173842,2:0.321650):0.010023):0.194616):0.281253,(((17:0.205035,((15:0.329710,14:0.392041):0.109130,18:0.218575):0.037507):0.131885,(20:0.279709,19:0.257677):0.028667):0.089524,16:0.399083):0.382234):0.561597,1:1.189509);
   tree rep.35500 = (((24:0.464074,23:0.761760):0.290782,(22:0.399550,21:0.418649):0.375033):0.139567,(((((7:0.199608,3:0.211123):0.058748,4:0.269519):0.027773,(5:0.171204,(6:0.200967,8:0.087161):0.036205):0.074695):0.065425,((10:0.387828,((12:0.196908,9:0.249813):0.036042,13:0.139225):0.100005):0.056427,(11:0.173842,2:0.321650):0.010023):0.194616):0.258073,(((17:0.205035,((15:0.329710,14:0.392041):0.109130,18:0.218575):0.037507):0.131885,(20:0.279709,19:0.257677):0.031140):0.098314,16:0.399083):0.414144):0.561597,1:1.189509);
   tree rep.35600 = (((24:0.464074,23:0.761760):0.290782,(22:0.399550,21:0.418649):0.375033):0.139567,(((((7:0.199608,3:0.184561):0.056558,4:0.211717):0.039365,(5:0.171204,(6:0.200967,8:0.084540):0.040082):0.095373):0.083364,((10:0.387828,((12:0.207558,9:0.249813):0.028817,13:0.142685):0.100005):0.056427,(11:0.173842,2:0.321650):0.010023):0.194616):0.406063,(((17:0.205035,((15:0.329710,14:0.428741):0.108853,18:0.236605):0.037507):0.131885,(20:0.279709,19:0.257677):0.031140):0.098314,16:0.399083):0.414144):0.555612,1:1.189509);
   tree rep.35700 = (((24:0.464074,23:0.761760):0.290782,(22:0.399550,21:0.418649):0.375033):0.139567,(((((7:0.245756,3:0.184561):0.041263,4:0.224914):0.039975,(5:0.168136,(6:0.186405,8:0.101272):0.018018):0.100074):0.113005,((10:0.408315,((12:0.207558,9:0.249813):0.028817,13:0.137729):0.098670):0.056427,(11:0.173842,2:0.321650):0.010023):0.194616):0.356477,(((17:0.205035,((15:0.329710,14:0.428741):0.108853,18:0.236605):0.037507):0.131885,(20:0.279709,19:0.257677):0.031140):0.104112,16:0.399083):0.374130):0.555612,1:1.189509);
   tree rep.35800 = (((24:0.464074,23:0.761760):0.290782,(22:0.399550,21:0.418649):0.375033):0.139567,(((((7:0.245756,3:0.252844):0.055268,4:0.260780):0.039975,(5:0.189152,(6:0.186405,8:0.120355):0.012037):0.100074):0.113005,((10:0.408315,((12:0.207558,9:0.249813):0.028817,13:0.140373):0.100184):0.046209,(11:0.169639,2:0.321650):0.015180):0.194616):0.356477,(((17:0.194740,((15:0.329710,14:0.428741):0.155442,18:0.236605):0.039104):0.131885,(20:0.279709,19:0.257677):0.031140):0.104112,16:0.399083):0.374130):0.555612,1:1.189509);
   tree rep.35900 = (((22:0.457657,21:0.418649):0.296212,(24:0.556821,23:0.688296):0.075729):0.135075,(((((7:0.245756,3:0.252844):0.055268,4:0.260780):0.039975,(5:0.189152,(6:0.186405,8:0.120355):0.012037):0.100074):0.113005,((10:0.360215,((12:0.207558,9:0.222702):0.029139,13:0.137033):0.065974):0.041856,(11:0.211295,2:0.321650):0.016739):0.176370):0.405058,(((17:0.183383,((15:0.310988,14:0.428741):0.136955,18:0.250586):0.019327):0.131885,(20:0.279709,19:0.257677):0.031140):0.104112,16:0.399083):0.374130):0.510741,1:1.323811);
   tree rep.36000 = (((22:0.479540,21:0.411945):0.289297,(23:0.816830,24:0.498491):0.233490):0.148115,((16:0.390655,((20:0.225739,19:0.295563):0.030564,(17:0.187144,((15:0.355459,14:0.416674):0.135200,18:0.246686):0.042637):0.142467):0.129068):0.287115,(((2:0.348656,(10:0.371961,(13:0.127733,(9:0.189053,12:0.172986):0.067328):0.055016):0.006934):0.069332,11:0.152894):0.198032,(((6:0.196504,8:0.090583):0.029588,5:0.144891):0.093224,(4:0.190590,(3:0.228599,7:0.217641):0.073362):0.015073):0.050189):0.392739):0.430307,1:1.160053);
   tree rep.36100 = (((22:0.479540,21:0.411945):0.289297,(23:0.816830,24:0.498491):0.233490):0.148115,((16:0.390655,((20:0.225739,19:0.295563):0.030564,(17:0.187144,((15:0.355459,14:0.416674):0.135200,18:0.246686):0.042637):0.142467):0.129068):0.287115,(((((9:0.189053,(13:0.156668,12:0.181563):0.031404):0.112155,2:0.348656):0.009803,10:0.371961):0.078195,11:0.168651):0.198032,(((6:0.196504,8:0.099607):0.026521,5:0.149426):0.061310,(4:0.180535,(3:0.228599,7:0.246867):0.066171):0.061612):0.052876):0.392739):0.430307,1:1.160053);
   tree rep.36200 = (((22:0.479540,21:0.412058):0.229493,(23:0.816830,24:0.462777):0.194199):0.138200,((16:0.390655,((20:0.225739,19:0.295563):0.030564,(17:0.216269,((15:0.355459,14:0.416674):0.135200,18:0.236852):0.076780):0.142683):0.136023):0.287115,(((2:0.348656,(((12:0.181563,9:0.225681):0.023561,13:0.179384):0.071994,10:0.371961):0.019896):0.065654,11:0.168651):0.198032,(((6:0.196504,8:0.099607):0.026521,5:0.157214):0.055942,(4:0.180535,(3:0.228599,7:0.246867):0.066171):0.061612):0.055498):0.392739):0.430307,1:1.160053);
   tree rep.36300 = (((22:0.479540,21:0.412058):0.229493,(23:0.816830,24:0.462777):0.194199):0.138200,((16:0.390655,((20:0.225739,19:0.295563):0.033095,(17:0.216269,((15:0.355459,14:0.416674):0.135200,18:0.236852):0.076780):0.142683):0.142203):0.374934,(((2:0.348656,(((12:0.181563,9:0.225681):0.023561,13:0.179384):0.071994,10:0.371961):0.019896):0.065654,11:0.168651):0.198032,(((6:0.196504,8:0.099607):0.026521,5:0.157214):0.055942,(4:0.180535,(3:0.228599,7:0.246867):0.066171):0.061612):0.055498):0.392739):0.430307,1:1.160053);
   tree rep.36400 = (((22:0.479540,21:0.412058):0.229493,(23:0.816830,24:0.462777):0.194199):0.138200,((16:0.390655,((20:0.225739,19:0.295563):0.033095,(17:0.216269,((15:0.355459,14:0.416674):0.135200,18:0.236852):0.076780):0.142683):0.142203):0.374934,(((2:0.433874,(((12:0.181563,9:0.225681):0.023561,13:0.179384):0.071994,10:0.371961):0.019896):0.048355,11:0.183404):0.198032,(((6:0.209104,8:0.099607):0.008575,5:0.186942):0.055942,(4:0.216770,(3:0.279049,7:0.208640):0.038012):0.032517):0.079836):0.376785):0.430307,1:1.160053);
   tree rep.36500 = ((((22:0.479540,21:0.412058):0.386490,24:0.462777):0.060110,23:0.684997):0.138200,((16:0.390655,((((18:0.236852,17:0.216269):0.052530,(15:0.355459,14:0.416674):0.135200):0.119157,20:0.251331):0.049812,19:0.295563):0.142203):0.374934,(((2:0.433874,(((12:0.181563,9:0.225681):0.023561,13:0.179384):0.071994,10:0.371961):0.019896):0.048355,11:0.183404):0.198032,(((6:0.209104,8:0.099607):0.008575,5:0.186942):0.055942,(4:0.232761,(3:0.205382,7:0.208640):0.025853):0.032517):0.079836):0.376785):0.430307,1:1.160053);
   tree rep.36600 = ((((22:0.479540,21:0.348581):0.331105,24:0.499783):0.060110,23:0.684997):0.138200,((16:0.390257,(((17:0.216269,((15:0.355459,14:0.323164):0.137078,18:0.236852):0.054090):0.129727,20:0.294623):0.052547,19:0.220193):0.144283):0.374934,(((2:0.433874,((9:0.262658,(12:0.181563,13:0.140551):0.048489):0.079126,10:0.371961):0.058993):0.016019,11:0.183404):0.198032,(((6:0.209104,8:0.070886):0.040933,5:0.191577):0.051163,(4:0.243687,(3:0.205382,7:0.234810):0.021635):0.032517):0.079836):0.376785):0.430307,1:1.160053);
   tree rep.36700 = ((((22:0.492781,21:0.400465):0.304769,24:0.690134):0.097472,23:0.730658):0.138200,((16:0.399303,(((17:0.216269,((15:0.355459,14:0.323164):0.137078,18:0.236852):0.054090):0.129727,20:0.293456):0.057132,19:0.284717):0.115843):0.374934,(((2:0.433874,((9:0.262658,(12:0.187506,13:0.140551):0.048451):0.083342,10:0.371961):0.058993):0.032256,11:0.183404):0.194509,(((6:0.209104,8:0.070886):0.037625,5:0.191577):0.071621,((4:0.189646,3:0.292312):0.013751,7:0.233174):0.017324):0.084578):0.376785):0.430307,1:1.160053);
   tree rep.36800 = ((24:0.541937,((22:0.457657,21:0.458552):0.205756,23:0.695820):0.074509):0.201916,(((((7:0.222701,3:0.224633):0.032820,4:0.162050):0.036035,((6:0.156555,8:0.110841):0.043535,5:0.178282):0.096222):0.085936,(11:0.197335,(2:0.334714,(10:0.423870,((12:0.157926,9:0.319394):0.025753,13:0.121174):0.048301):0.032402):0.073198):0.131326):0.278416,((((((15:0.335894,14:0.398282):0.119195,17:0.152174):0.036085,18:0.216867):0.165013,20:0.245601):0.008585,19:0.326890):0.130922,16:0.358863):0.455860):0.479864,1:1.084061);
   tree rep.36900 = (((23:0.796195,24:0.541937):0.087592,(22:0.457657,21:0.439342):0.173766):0.317888,(((((7:0.222701,3:0.212257):0.049017,4:0.164455):0.034841,((6:0.156555,8:0.110841):0.043535,5:0.178282):0.096222):0.054149,(11:0.217482,(2:0.334714,(10:0.423870,((12:0.195486,9:0.319394):0.022629,13:0.121174):0.053120):0.080943):0.017953):0.182641):0.283292,((((17:0.268709,((15:0.333243,14:0.398282):0.161939,18:0.222998):0.038536):0.143398,20:0.281744):0.011779,19:0.326890):0.130922,16:0.358863):0.455860):0.666847,1:1.084061);
   tree rep.37000 = (((23:0.796195,24:0.451255):0.082678,(22:0.457657,21:0.348050):0.274846):0.219263,(((((7:0.320284,3:0.212257):0.049576,4:0.268447):0.032883,((6:0.156555,8:0.110841):0.043535,5:0.178282):0.096222):0.054504,(11:0.168510,(2:0.334714,(10:0.423870,((12:0.195486,9:0.298097):0.014531,13:0.121174):0.058845):0.045257):0.058981):0.196348):0.283292,(((17:0.223313,((15:0.333243,14:0.398282):0.161939,18:0.222998):0.038536):0.118532,(20:0.281744,19:0.326890):0.013910):0.102352,16:0.358863):0.447498):0.666847,1:1.110912);
   tree rep.37100 = (((24:0.442847,23:0.627208):0.130681,((((16:0.453021,(17:0.187094,(18:0.226766,(15:0.386678,14:0.393413):0.148220):0.058551):0.094956):0.062239,20:0.247272):0.093166,19:0.243687):0.365884,(((7:0.311224,(4:0.223132,3:0.195548):0.025052):0.052077,(6:0.212507,(5:0.180033,8:0.143977):0.001681):0.084737):0.134902,(((10:0.321279,((13:0.135688,12:0.201079):0.062855,9:0.250785):0.088337):0.028895,11:0.201813):0.008106,2:0.351218):0.105481):0.370841):0.543245):0.031112,(22:0.333394,21:0.511483):0.310274,1:1.137349);
   tree rep.37200 = (((23:0.796195,24:0.451255):0.085086,(22:0.485976,21:0.348050):0.318514):0.292832,(((((7:0.320284,3:0.212257):0.049576,4:0.268447):0.032883,((6:0.156555,8:0.118363):0.043015,5:0.211410):0.064478):0.077798,(11:0.203951,(2:0.255535,(((12:0.195486,9:0.298097):0.014531,13:0.147379):0.060753,10:0.363351):0.048936):0.064995):0.197987):0.321650,(((17:0.205830,((15:0.333243,14:0.398282):0.111183,18:0.222998):0.073597):0.118532,(20:0.281744,19:0.281346):0.019906):0.114596,16:0.408678):0.486542):0.666847,1:0.890051);
   tree rep.37300 = (((23:0.796195,24:0.451255):0.085086,(22:0.485976,21:0.345813):0.307748):0.287120,(((((7:0.226780,3:0.212257):0.029183,4:0.242469):0.032203,((6:0.156555,8:0.118363):0.043015,5:0.211410):0.064478):0.077798,(11:0.157174,(2:0.255535,(((12:0.147554,9:0.298097):0.027453,13:0.142845):0.051247,10:0.369640):0.048936):0.064995):0.192025):0.385643,(((17:0.205830,((15:0.333243,14:0.398282):0.111183,18:0.222998):0.073597):0.118532,(20:0.281744,19:0.281346):0.019906):0.114596,16:0.408678):0.486542):0.622602,1:0.957350);
   tree rep.37400 = (((23:0.796195,24:0.451255):0.085086,(22:0.485976,21:0.345813):0.307748):0.287120,(((((7:0.226780,3:0.205464):0.043201,4:0.224727):0.032203,((6:0.192887,8:0.118656):0.076408,5:0.122946):0.100054):0.110252,((2:0.255535,11:0.190896):0.006405,(((12:0.123901,9:0.298097):0.055361,13:0.146319):0.036981,10:0.346612):0.042049):0.127842):0.385643,(((17:0.205830,((15:0.281946,14:0.398282):0.148336,18:0.220289):0.080093):0.189416,(20:0.281744,19:0.281346):0.019906):0.114596,16:0.408678):0.486542):0.622602,1:0.957350);
   tree rep.37500 = (((23:0.668848,24:0.451255):0.070352,(22:0.485976,21:0.345813):0.307748):0.244983,(((((7:0.256081,3:0.232142):0.029407,4:0.147155):0.032747,((6:0.192887,8:0.118656):0.076408,5:0.132689):0.112942):0.110252,(2:0.255535,(11:0.187021,(((12:0.123901,9:0.298097):0.052465,13:0.146319):0.054537,10:0.446935):0.042049):0.016305):0.142989):0.385643,(((17:0.205830,((15:0.281946,14:0.398282):0.148336,18:0.220289):0.080093):0.189416,(20:0.281744,19:0.281346):0.020415):0.094165,16:0.436932):0.404001):0.643460,1:0.957350);
   tree rep.37600 = (((23:0.668848,24:0.451255):0.070352,(22:0.485976,21:0.345813):0.307748):0.244983,(((((7:0.256081,3:0.232142):0.029407,4:0.152833):0.045441,((6:0.192887,8:0.153608):0.053267,5:0.140723):0.112942):0.069373,(2:0.255535,(11:0.204420,(((12:0.123901,9:0.288755):0.059753,13:0.132801):0.041538,10:0.446935):0.036752):0.016305):0.144505):0.385643,((((17:0.205830,((15:0.281946,14:0.398282):0.148336,18:0.220289):0.080093):0.139197,19:0.281346):0.035996,20:0.279470):0.094165,16:0.436932):0.404001):0.643460,1:0.957350);
   tree rep.37700 = (((22:0.317868,21:0.581184):0.221761,(23:0.661927,24:0.535091):0.154477):0.204197,(((16:0.503399,(20:0.284222,19:0.365113):0.008330):0.014016,(17:0.189397,((15:0.327032,14:0.448055):0.085948,18:0.143500):0.058055):0.152317):0.382939,((((6:0.193258,8:0.108652):0.014538,5:0.191680):0.102869,(4:0.201529,(3:0.186002,7:0.356500):0.057939):0.023673):0.133245,(2:0.386358,(((9:0.304133,(12:0.150934,13:0.181490):0.039946):0.066736,10:0.344512):0.030237,11:0.223632):0.059349):0.120710):0.310699):0.351575,1:1.067085);
   tree rep.37800 = (((22:0.483283,21:0.382933):0.336797,(23:0.661927,24:0.535091):0.154477):0.115667,((((20:0.284222,19:0.307115):0.008953,16:0.503399):0.047367,(17:0.189397,((15:0.412499,14:0.398251):0.126714,18:0.187566):0.038848):0.100589):0.409208,((((6:0.193258,8:0.108652):0.014538,5:0.191680):0.102869,(4:0.201529,(3:0.186002,7:0.356500):0.039725):0.044224):0.154429,(2:0.369971,(((9:0.237516,(12:0.177834,13:0.181490):0.027975):0.090923,10:0.289658):0.042957,11:0.154964):0.021639):0.108627):0.310699):0.493984,1:1.067085);
   tree rep.37900 = ((23:0.668848,(24:0.451255,(22:0.508301,21:0.460296):0.342995):0.080231):0.176960,(((((7:0.256081,3:0.203356):0.027104,4:0.181378):0.045441,((6:0.168062,8:0.100424):0.047813,5:0.206683):0.064304):0.118158,((2:0.314160,(((12:0.195209,9:0.261870):0.036649,13:0.198754):0.068098,10:0.264745):0.035630):0.040954,11:0.205401):0.144622):0.385643,(((19:0.281346,20:0.238467):0.011869,(17:0.205830,((15:0.418970,14:0.378248):0.135872,18:0.242990):0.055309):0.114946):0.121788,16:0.393158):0.397083):0.608951,1:0.933812);
   tree rep.38000 = (((22:0.500148,21:0.382933):0.295681,(23:0.661927,24:0.535091):0.194142):0.185498,((((20:0.284222,19:0.307115):0.008953,16:0.503399):0.049136,(((15:0.330683,14:0.418659):0.184127,17:0.215856):0.048719,18:0.266502):0.068526):0.437884,((((6:0.193258,8:0.108652):0.014538,5:0.191680):0.102869,(4:0.201529,(3:0.186002,7:0.297488):0.062300):0.049626):0.154429,((((9:0.228035,(12:0.242001,13:0.181490):0.018283):0.090923,10:0.384389):0.050621,2:0.274889):0.028056,11:0.194271):0.077811):0.345538):0.367381,1:0.960045);
   tree rep.38100 = (((23:0.668848,(22:0.475938,21:0.409418):0.314695):0.077952,24:0.714710):0.181653,(((((7:0.241740,3:0.209004):0.087466,4:0.181378):0.073838,((6:0.211687,8:0.092833):0.038700,5:0.142298):0.083435):0.111424,((2:0.306351,(((12:0.165292,9:0.261870):0.024496,13:0.181441):0.064714,10:0.300102):0.068489):0.014278,11:0.187975):0.144622):0.339717,(((19:0.345889,20:0.238467):0.008928,(17:0.205830,((15:0.418970,14:0.378248):0.135872,18:0.242990):0.055309):0.114946):0.139069,16:0.393158):0.350602):0.536427,1:0.913467);
   tree rep.38200 = (((23:0.760343,(22:0.475938,21:0.409418):0.313815):0.185939,24:0.496942):0.181653,(((((7:0.241740,3:0.242927):0.080298,4:0.181378):0.073278,((6:0.211687,8:0.092833):0.038700,5:0.142298):0.083435):0.105549,((2:0.306351,(((12:0.221341,9:0.261870):0.019096,13:0.203201):0.082080,10:0.300102):0.050003):0.019321,11:0.171804):0.127520):0.339717,(((19:0.345889,20:0.251714):0.030602,(17:0.205830,((15:0.418970,14:0.378248):0.135872,18:0.242990):0.055309):0.100154):0.139069,16:0.393158):0.350602):0.536427,1:0.913467);
   tree rep.38300 = ((23:0.796399,(24:0.639720,(22:0.475938,21:0.493124):0.323601):0.032811):0.181653,(((((7:0.241740,3:0.242927):0.080298,4:0.181378):0.073278,((6:0.211687,8:0.092833):0.038700,5:0.142298):0.083435):0.105549,((2:0.306351,(((12:0.221341,9:0.261870):0.019096,13:0.152098):0.064009,10:0.366435):0.050003):0.019321,11:0.171804):0.127520):0.339717,(((19:0.345889,20:0.276391):0.023379,(17:0.205830,((15:0.418970,14:0.378248):0.143557,18:0.242990):0.041826):0.144655):0.139069,16:0.393158):0.350602):0.536427,1:0.913467);
   tree rep.38400 = (((22:0.500148,21:0.350423):0.226641,(23:0.661927,24:0.532834):0.178363):0.192424,(((20:0.222572,16:0.475705):0.051137,(19:0.341289,(17:0.223246,(18:0.232942,(15:0.330683,14:0.435826):0.132330):0.078953):0.109740):0.035695):0.423655,((((6:0.190288,8:0.127695):0.029874,5:0.189441):0.077716,(4:0.227881,(3:0.208837,7:0.297488):0.020134):0.026360):0.082851,((((9:0.254895,(12:0.242675,13:0.140863):0.021737):0.083907,10:0.402036):0.052211,2:0.345559):0.022262,11:0.194271):0.141183):0.344469):0.417715,1:0.960045);
   tree rep.38500 = ((23:0.779699,(24:0.503316,(22:0.434586,21:0.493124):0.281181):0.043054):0.181653,((((7:0.241740,(3:0.242927,4:0.181378):0.052407):0.048314,((6:0.211687,8:0.092833):0.038700,5:0.142298):0.093047):0.061018,((2:0.306351,(((12:0.180466,9:0.261870):0.034528,13:0.113210):0.054869,10:0.366435):0.050003):0.020448,11:0.189736):0.190460):0.326139,(((19:0.345889,20:0.276391):0.022789,(17:0.196468,((15:0.420102,14:0.378248):0.122307,18:0.234300):0.041826):0.158863):0.089841,16:0.464012):0.359689):0.555443,1:0.913467);
   tree rep.38600 = ((23:0.731017,(24:0.595654,(22:0.408316,21:0.493124):0.296358):0.055062):0.181653,((((7:0.241740,(3:0.242927,4:0.181378):0.052407):0.048314,((6:0.207169,8:0.092833):0.049849,5:0.148353):0.093047):0.061018,((2:0.292036,(((12:0.183429,9:0.275181):0.040646,13:0.113210):0.054838,10:0.338747):0.061122):0.019731,11:0.182953):0.190460):0.378588,(((19:0.281514,20:0.276391):0.016815,(17:0.219566,((15:0.420102,14:0.378248):0.122307,18:0.247723):0.050983):0.145755):0.100848,16:0.464012):0.345415):0.555443,1:0.913467);
   tree rep.38700 = (((24:0.547343,(22:0.432453,21:0.493124):0.321068):0.014215,23:0.692330):0.116714,((((7:0.241740,(3:0.242927,4:0.181378):0.052407):0.063399,((6:0.207169,8:0.104066):0.027090,5:0.148353):0.062961):0.061018,((2:0.344107,(((12:0.178675,9:0.275181):0.032259,13:0.155694):0.097597,10:0.376826):0.066878):0.013448,11:0.168682):0.164151):0.386623,(((19:0.281514,20:0.242353):0.019256,(17:0.219566,((15:0.420102,14:0.378248):0.122307,18:0.247723):0.050983):0.105938):0.119025,16:0.423448):0.345590):0.555443,1:0.913467);
   tree rep.38800 = (((24:0.547343,(22:0.432453,21:0.462901):0.391150):0.082285,23:0.692330):0.062006,((((7:0.307048,(3:0.242927,4:0.181378):0.052407):0.051022,((6:0.207169,8:0.131106):0.025465,5:0.210758):0.091914):0.061018,((2:0.344107,(((12:0.178675,9:0.275181):0.032259,13:0.155694):0.097597,10:0.376826):0.066878):0.013448,11:0.168682):0.164151):0.367596,(((19:0.283659,20:0.242353):0.014790,(17:0.168477,((15:0.420102,14:0.378248):0.122307,18:0.271808):0.050821):0.105938):0.131532,16:0.370955):0.406125):0.435154,1:1.177925);
   tree rep.38900 = ((22:0.490988,21:0.357842):0.262135,(((16:0.367976,(((17:0.231156,((15:0.367481,14:0.424867):0.183205,18:0.222964):0.054446):0.153378,19:0.300827):0.023159,20:0.268172):0.102952):0.261818,((((8:0.101804,5:0.198777):0.037353,6:0.157438):0.050736,(4:0.203819,(3:0.231553,7:0.277249):0.061680):0.044790):0.060088,(((((12:0.128421,9:0.236216):0.041881,13:0.166749):0.097433,2:0.331264):0.019838,10:0.407287):0.039209,11:0.158838):0.209574):0.416355):0.416038,(23:0.908347,24:0.515814):0.097510):0.169957,1:1.094770);
   tree rep.39000 = (((16:0.481880,((20:0.213834,19:0.290062):0.025513,((17:0.231056,18:0.197421):0.082295,(15:0.394453,14:0.370893):0.116139):0.147646):0.062583):0.397994,(((7:0.330781,3:0.216155):0.012882,(4:0.205272,(6:0.201061,(5:0.186681,8:0.081693):0.002027):0.089335):0.028504):0.092349,(2:0.236625,((10:0.385181,((13:0.138740,12:0.192863):0.054705,9:0.312930):0.054213):0.048245,11:0.177494):0.038225):0.139536):0.367494):0.542665,(23:0.853899,(24:0.630244,(22:0.557886,21:0.441787):0.303880):0.056252):0.091475,1:0.909260);
   tree rep.39100 = (((22:0.432453,21:0.369926):0.257966,(24:0.525697,23:0.663956):0.109966):0.184075,(((((7:0.307048,3:0.242927):0.036729,4:0.181378):0.066588,(6:0.217213,(8:0.124017,5:0.210758):0.024436):0.063886):0.063572,((2:0.359426,(((12:0.178675,9:0.275181):0.032259,13:0.139597):0.073328,10:0.376826):0.056136):0.066734,11:0.174925):0.129069):0.367596,(((19:0.370012,(17:0.168477,((15:0.420102,14:0.378248):0.122307,18:0.271808):0.050821):0.149141):0.017892,20:0.242353):0.124082,16:0.372182):0.513700):0.432170,1:1.289939);
   tree rep.39200 = (((16:0.416003,(((15:0.367481,14:0.403562):0.169894,(17:0.231508,18:0.252157):0.028789):0.086408,(19:0.317726,20:0.268172):0.065067):0.090893):0.438708,((((8:0.067845,5:0.175579):0.060648,6:0.155508):0.079918,(4:0.185470,(3:0.216260,7:0.251892):0.058130):0.024179):0.069282,((2:0.227992,(10:0.402916,((12:0.141546,9:0.236216):0.036623,13:0.173340):0.066729):0.022816):0.086913,11:0.171254):0.104753):0.303136):0.276932,((22:0.453954,21:0.357842):0.275876,(23:0.908347,24:0.438013):0.105437):0.326399,1:1.094770);
   tree rep.39300 = (((16:0.416003,((17:0.231508,((15:0.367481,14:0.401414):0.112143,18:0.252157):0.027325):0.086408,(19:0.317726,20:0.268172):0.065067):0.090893):0.438708,((((8:0.067845,5:0.175579):0.060648,6:0.155508):0.079918,(4:0.185470,(3:0.216260,7:0.251892):0.058130):0.024179):0.061560,((2:0.235431,(10:0.326332,(9:0.238494,(13:0.173212,12:0.204312):0.046749):0.059048):0.079822):0.056020,11:0.177831):0.191778):0.245696):0.317225,((22:0.453954,21:0.357842):0.275876,(23:0.908347,24:0.438013):0.105437):0.326399,1:1.094770);
   tree rep.39400 = (((16:0.416003,((17:0.191590,((15:0.367481,14:0.401414):0.112143,18:0.252157):0.027325):0.094287,(19:0.317726,20:0.268172):0.065067):0.141599):0.438708,((((8:0.067845,5:0.192631):0.047407,6:0.189477):0.083144,(4:0.185470,(3:0.216260,7:0.251892):0.058130):0.024693):0.068333,((2:0.336074,(10:0.326332,(9:0.238494,(13:0.173212,12:0.204312):0.046749):0.065116):0.079937):0.056020,11:0.156540):0.195022):0.245696):0.317225,((22:0.467586,21:0.357842):0.309058,(23:0.908347,24:0.438013):0.105437):0.311304,1:1.094770);
   tree rep.39500 = (((16:0.416003,((17:0.191590,((15:0.367481,14:0.401414):0.120384,18:0.252157):0.026377):0.099217,(19:0.317726,20:0.268172):0.065067):0.141599):0.438708,((((8:0.067845,5:0.192631):0.047407,6:0.189477):0.057936,(4:0.219034,(3:0.216260,7:0.236634):0.047093):0.047376):0.068333,((2:0.349842,(10:0.369098,(9:0.238494,(13:0.173212,12:0.195750):0.043035):0.061932):0.069258):0.093353,11:0.156540):0.146495):0.230209):0.462116,((22:0.467586,21:0.357842):0.309058,(23:0.908347,24:0.438013):0.105437):0.311304,1:0.905597);
   tree rep.39600 = (((16:0.416850,((17:0.191590,((15:0.367481,14:0.401414):0.120384,18:0.252157):0.026377):0.092935,(19:0.317726,20:0.268172):0.065067):0.105450):0.438708,((((8:0.067845,5:0.192631):0.018436,6:0.189477):0.078507,(4:0.219034,(3:0.216260,7:0.236634):0.048119):0.045059):0.069235,((2:0.349985,(10:0.349593,(9:0.237634,(13:0.173212,12:0.195750):0.041230):0.063198):0.058930):0.020443,11:0.229552):0.146495):0.230209):0.462116,((22:0.467586,21:0.357842):0.322957,(23:0.946067,24:0.438013):0.113311):0.311304,1:0.905597);
   tree rep.39700 = (((16:0.416850,((17:0.214309,((15:0.367481,14:0.401414):0.120384,18:0.252157):0.025659):0.108197,(19:0.289727,20:0.268172):0.038029):0.113519):0.438708,((((8:0.067845,5:0.192631):0.053341,6:0.189477):0.044819,(4:0.189717,(3:0.216260,7:0.218675):0.041065):0.045059):0.070105,((2:0.349985,(10:0.349593,((9:0.237634,13:0.173212):0.036365,12:0.195750):0.065634):0.073501):0.020443,11:0.229552):0.146495):0.230209):0.462116,((22:0.467586,21:0.347530):0.397655,(23:0.946067,24:0.526453):0.151934):0.202620,1:0.905597);
   tree rep.39800 = (((16:0.416850,((17:0.220683,((15:0.367481,14:0.401414):0.137036,18:0.252157):0.054359):0.097411,(19:0.289727,20:0.268172):0.038029):0.113519):0.454072,((((8:0.067845,5:0.192631):0.053341,6:0.189477):0.044863,(4:0.209952,(3:0.216260,7:0.320703):0.028006):0.044021):0.121576,((2:0.349985,(10:0.349593,(9:0.197870,(12:0.222887,13:0.173212):0.030316):0.065634):0.073501):0.020443,11:0.229552):0.108929):0.201174):0.462116,((22:0.467586,21:0.347530):0.397655,(23:0.946067,24:0.526453):0.151934):0.202620,1:0.905597);
   tree rep.39900 = (((16:0.397908,(20:0.192802,((17:0.208622,(18:0.220850,(15:0.336441,14:0.404950):0.112825):0.088813):0.150491,19:0.290062):0.010275):0.082265):0.404492,(((6:0.194875,(5:0.171447,8:0.097351):0.018270):0.074096,((7:0.223860,3:0.200075):0.073940,4:0.229580):0.008001):0.125396,(((10:0.334400,(13:0.186212,(12:0.175464,9:0.259584):0.016525):0.081871):0.011757,2:0.369993):0.028411,11:0.154739):0.149360):0.276824):0.382386,((22:0.458528,21:0.436447):0.260580,(23:0.866504,24:0.515325):0.044759):0.381400,1:1.007126);
   tree rep.40000 = (((16:0.397908,(20:0.192802,((17:0.208622,(18:0.220850,(15:0.336441,14:0.404950):0.112825):0.088813):0.150491,19:0.290062):0.010275):0.082265):0.404492,(((6:0.194875,(5:0.171447,8:0.097351):0.023952):0.106692,((7:0.223860,3:0.268787):0.050630,4:0.230495):0.008483):0.125396,(((10:0.334400,(13:0.177111,(12:0.175464,9:0.259584):0.016525):0.086222):0.022337,2:0.391596):0.040139,11:0.179424):0.149360):0.276824):0.382386,((24:0.492707,(22:0.458528,21:0.436447):0.332996):0.018144,23:0.866504):0.306263,1:0.991757);
   tree rep.40100 = (((16:0.397908,(20:0.217142,((17:0.208622,(18:0.220850,(15:0.336441,14:0.404950):0.112825):0.088813):0.139124,19:0.290062):0.008500):0.082265):0.404492,(((6:0.194875,(5:0.152950,8:0.097351):0.019760):0.095436,((7:0.251545,3:0.268787):0.042181,4:0.168033):0.040857):0.151467,(((10:0.379405,(13:0.148390,(12:0.175464,9:0.255684):0.021854):0.081794):0.012261,2:0.301469):0.043705,11:0.179424):0.162635):0.264392):0.383143,(24:0.494826,((22:0.351445,21:0.436447):0.515770,23:0.866504):0.023802):0.128641,1:1.123009);
   tree rep.40200 = (((16:0.397908,(20:0.182109,((17:0.208622,(18:0.220850,(15:0.336441,14:0.404950):0.112825):0.088813):0.139124,19:0.291179):0.044403):0.082265):0.404492,(((6:0.194875,(5:0.152950,8:0.097351):0.019760):0.080341,((7:0.251545,3:0.234962):0.052795,4:0.208709):0.081464):0.079502,(((10:0.387767,(13:0.175164,(12:0.175464,9:0.255684):0.021854):0.068953):0.015663,2:0.360267):0.043705,11:0.179424):0.162635):0.258158):0.452008,(24:0.494826,((22:0.351445,21:0.436447):0.515770,23:0.866504):0.033815):0.146070,1:1.123009);
   tree rep.40300 = (((16:0.397908,(20:0.182109,((17:0.208622,(18:0.220850,(15:0.336441,14:0.404950):0.112825):0.088813):0.139124,19:0.291179):0.044403):0.082265):0.404492,(((6:0.194875,(5:0.152950,8:0.097351):0.019760):0.102800,((7:0.251545,3:0.183551):0.050373,4:0.167299):0.073777):0.079502,(((10:0.384826,(13:0.135636,(12:0.194101,9:0.256722):0.023983):0.123276):0.034989,2:0.358205):0.025767,11:0.179424):0.162635):0.258158):0.452008,((24:0.494826,(22:0.351445,21:0.436447):0.515770):0.033656,23:0.866504):0.124097,1:1.169805);
   tree rep.40400 = (((16:0.397908,(20:0.182109,((17:0.208622,(18:0.205905,(15:0.336441,14:0.382327):0.126422):0.088813):0.139124,19:0.291179):0.048319):0.075898):0.424754,(((5:0.152950,(6:0.194875,8:0.108304):0.022393):0.072676,((7:0.251545,3:0.186759):0.062389,4:0.209404):0.046832):0.125016,(((10:0.447570,(13:0.173652,(12:0.194101,9:0.256722):0.023983):0.087171):0.050525,2:0.364227):0.027673,11:0.179424):0.133319):0.258158):0.519962,((24:0.488948,(22:0.332659,21:0.436447):0.417454):0.027284,23:0.866504):0.168468,1:0.978893);
   tree rep.40500 = (((16:0.367172,(20:0.187104,((17:0.208622,(18:0.205905,(15:0.336441,14:0.382327):0.126422):0.088813):0.139124,19:0.295015):0.053796):0.075898):0.465829,(((5:0.170533,(6:0.194875,8:0.092711):0.031642):0.072676,((7:0.251545,3:0.186759):0.062389,4:0.209404):0.046832):0.125016,(((10:0.400202,((13:0.164708,12:0.215952):0.036615,9:0.336403):0.063758):0.050525,2:0.364227):0.027673,11:0.179424):0.133319):0.261403):0.519962,((24:0.488948,(22:0.332659,21:0.436447):0.417454):0.027284,23:0.866504):0.168468,1:0.978893);
   tree rep.40600 = (((16:0.407508,((20:0.258951,(17:0.208622,(18:0.205905,(15:0.336441,14:0.382327):0.126422):0.088813):0.116984):0.040566,19:0.240914):0.084564):0.465829,(((5:0.199285,(6:0.194875,8:0.117586):0.025148):0.093149,((7:0.251545,3:0.186759):0.062389,4:0.209404):0.046832):0.107064,(((10:0.400202,((13:0.164708,12:0.215952):0.036615,9:0.336403):0.063758):0.050525,2:0.364227):0.027673,11:0.179424):0.133319):0.375385):0.468811,((24:0.488948,(22:0.332659,21:0.436447):0.417454):0.027284,23:0.866504):0.168468,1:1.057189);
   tree rep.40700 = (((16:0.407508,((20:0.195873,(17:0.208622,(18:0.205905,(15:0.336441,14:0.382327):0.126422):0.060664):0.184700):0.031414,19:0.293546):0.084564):0.465829,(((5:0.199285,(6:0.194875,8:0.117586):0.025148):0.093149,((7:0.251545,3:0.186759):0.062389,4:0.209404):0.046832):0.107064,(((10:0.400202,(13:0.186116,(12:0.215952,9:0.226599):0.032115):0.095615):0.036968,2:0.278223):0.027937,11:0.239458):0.133319):0.375385):0.468811,(24:0.559991,((22:0.332659,21:0.446628):0.311374,23:0.924790):0.025208):0.213141,1:1.215163);
   tree rep.40800 = (((16:0.407508,(20:0.195873,(19:0.293546,(17:0.186220,(18:0.242836,(15:0.348658,14:0.392591):0.150929):0.060664):0.175294):0.039361):0.084564):0.465829,(((5:0.199285,(6:0.194875,8:0.117586):0.025148):0.093149,((7:0.251545,3:0.200543):0.073374,4:0.207612):0.046832):0.107064,(((10:0.392555,(13:0.181706,(12:0.215952,9:0.223636):0.028948):0.095615):0.039104,2:0.278223):0.036719,11:0.239458):0.133319):0.375385):0.468811,(24:0.447189,((22:0.332659,21:0.446628):0.311374,23:0.924790):0.025208):0.247391,1:0.901155);
   tree rep.40900 = ((((16:0.367114,((17:0.258456,((15:0.360247,14:0.445659):0.119704,18:0.226351):0.031018):0.131319,(19:0.291330,20:0.278324):0.032471):0.142273):0.430119,((((8:0.103645,6:0.178153):0.014271,5:0.152328):0.065490,(4:0.208820,(3:0.294879,7:0.195020):0.023102):0.038770):0.052757,(2:0.287620,((10:0.325900,(9:0.269791,(12:0.166415,13:0.155670):0.028706):0.061834):0.078268,11:0.198517):0.021755):0.189604):0.288287):0.598964,(24:0.723551,(22:0.454170,21:0.392867):0.357932):0.044913):0.041526,23:0.716524,1:1.160162);
   tree rep.41000 = (((16:0.407508,(20:0.241982,(19:0.276927,(17:0.186220,(18:0.242836,(15:0.348658,14:0.392591):0.150929):0.060664):0.175294):0.038363):0.084564):0.496032,(((5:0.196420,(6:0.194875,8:0.117586):0.023328):0.097253,((7:0.251545,3:0.227546):0.041688,4:0.207612):0.011060):0.133186,(2:0.279424,(11:0.239458,(10:0.411309,((13:0.181706,12:0.215952):0.022183,9:0.223636):0.078221):0.062199):0.040768):0.091189):0.381986):0.475508,(24:0.447189,((22:0.332659,21:0.446628):0.311374,23:0.924790):0.025208):0.247391,1:0.934624);
   tree rep.41100 = (((16:0.407508,(20:0.241982,(19:0.276927,(17:0.186220,(18:0.257288,(15:0.381491,14:0.392591):0.173557):0.060664):0.175294):0.038363):0.084564):0.496032,((((6:0.194875,5:0.176870):0.005694,8:0.130973):0.094208,((7:0.251545,3:0.227546):0.041688,4:0.198447):0.013380):0.133186,(2:0.279424,(11:0.215403,(10:0.411309,(13:0.181706,(12:0.215952,9:0.223636):0.025856):0.070411):0.077541):0.040768):0.091189):0.381986):0.475508,(24:0.543798,((22:0.488510,21:0.446628):0.274985,23:0.841337):0.045740):0.212872,1:0.952326);
   tree rep.41200 = (((16:0.407508,(20:0.241982,(19:0.276927,(17:0.186220,(18:0.257288,(15:0.381491,14:0.392591):0.173557):0.060664):0.175294):0.038363):0.084564):0.550615,((((5:0.176870,(8:0.130973,6:0.194875):0.046284):0.081495,(7:0.251545,3:0.227546):0.038154):0.017537,4:0.230880):0.081257,(2:0.289302,(11:0.215403,(10:0.411309,(13:0.181706,(12:0.215952,9:0.223636):0.025856):0.070411):0.077541):0.040768):0.105290):0.289829):0.475508,(24:0.543798,((22:0.488510,21:0.446628):0.274985,23:0.841337):0.045740):0.212872,1:0.952326);
   tree rep.41300 = (((16:0.407388,((17:0.259406,((15:0.360247,14:0.373241):0.170950,18:0.219804):0.030748):0.110100,(19:0.291330,20:0.278324):0.036835):0.098457):0.403314,((((8:0.143238,6:0.178153):0.007823,5:0.193141):0.070797,(4:0.216549,(3:0.294879,7:0.171130):0.029745):0.050068):0.085731,(2:0.291573,((10:0.361977,((9:0.232707,12:0.166415):0.054087,13:0.156671):0.088830):0.043979,11:0.210588):0.052606):0.170793):0.328588):0.670556,(23:0.620180,(24:0.557552,(22:0.454170,21:0.392867):0.465667):0.061955):0.103693,1:0.990944);
   tree rep.41400 = ((((((7:0.215373,3:0.295616):0.031476,4:0.240519):0.029141,(6:0.212436,(8:0.101261,5:0.154856):0.031389):0.066562):0.084486,((2:0.358893,((9:0.321228,(12:0.218295,13:0.194208):0.046609):0.059624,10:0.449562):0.075072):0.057127,11:0.132651):0.181388):0.488419,(((19:0.380599,(17:0.189154,((15:0.267849,14:0.421314):0.193111,18:0.223698):0.024463):0.125320):0.067683,20:0.182172):0.104787,16:0.386506):0.328114):0.391024,((22:0.453048,21:0.493028):0.248004,(24:0.418657,23:0.683944):0.213000):0.235671,1:0.918782);
   tree rep.41500 = (((22:0.384071,21:0.429098):0.400764,(24:0.509223,23:0.810563):0.108014):0.190307,((((20:0.181477,16:0.438409):0.062630,19:0.274033):0.050973,(17:0.169107,(18:0.214534,(15:0.367812,14:0.456063):0.174027):0.045679):0.114555):0.430878,((((((12:0.203767,13:0.141287):0.042588,9:0.169106):0.050159,10:0.401014):0.062089,11:0.182576):0.047715,2:0.307003):0.113434,((4:0.181381,(3:0.194752,7:0.207455):0.037797):0.054130,(6:0.228706,(5:0.194877,8:0.106167):0.030440):0.086002):0.072149):0.297627):0.472584,1:1.122898);
   tree rep.41600 = (((22:0.384071,21:0.444535):0.375596,(24:0.509223,23:0.810563):0.106748):0.190307,((((20:0.181477,16:0.429996):0.042442,19:0.274033):0.065943,(17:0.193633,(18:0.276427,(15:0.367812,14:0.456063):0.150859):0.026040):0.077022):0.430878,((((((12:0.219878,13:0.173134):0.031595,9:0.262528):0.046893,10:0.401014):0.062089,11:0.182576):0.047715,2:0.325088):0.117869,((4:0.232505,(3:0.229980,7:0.207455):0.030461):0.054130,(6:0.228706,(5:0.194877,8:0.106167):0.030440):0.086002):0.078647):0.297627):0.472584,1:1.122898);
   tree rep.41700 = (((22:0.384071,21:0.444535):0.294801,(24:0.522341,23:0.772675):0.095504):0.113537,((((20:0.181477,16:0.429996):0.042442,19:0.274033):0.065943,(17:0.193633,(18:0.276427,(15:0.367812,14:0.456063):0.150859):0.026040):0.077022):0.430878,((11:0.182576,(2:0.325088,(((12:0.207595,13:0.183561):0.040961,9:0.279043):0.045374,10:0.401014):0.062089):0.037860):0.184301,((4:0.232505,(3:0.229980,7:0.207455):0.030461):0.054130,(6:0.228706,(5:0.194877,8:0.106167):0.030440):0.086002):0.078647):0.326243):0.472584,1:1.122898);
   tree rep.41800 = (((22:0.384071,21:0.444535):0.294801,(24:0.522341,23:0.772675):0.122644):0.104472,((((20:0.262279,16:0.429996):0.031971,19:0.319745):0.065943,(17:0.193633,(18:0.264400,(15:0.367812,14:0.456063):0.150859):0.036274):0.076565):0.430878,((11:0.182576,(2:0.325088,(((12:0.207595,13:0.183561):0.040961,9:0.279043):0.045374,10:0.359806):0.078631):0.033709):0.169221,((4:0.232505,(3:0.229980,7:0.207455):0.030461):0.054130,(5:0.194877,(6:0.228706,8:0.084072):0.037392):0.092827):0.106267):0.326243):0.472584,1:1.243372);
   tree rep.41900 = (((22:0.398721,21:0.497926):0.279813,(24:0.522341,23:0.772675):0.122644):0.153743,((((20:0.262279,16:0.429996):0.031971,19:0.319745):0.065943,(17:0.205889,(18:0.219344,(15:0.367812,14:0.456063):0.146469):0.036745):0.078925):0.430878,(((11:0.149975,(((12:0.177337,13:0.183561):0.051291,9:0.255237):0.060679,10:0.327899):0.042714):0.043917,2:0.325088):0.169221,((4:0.232505,(3:0.229980,7:0.207455):0.026772):0.054014,(5:0.211283,(6:0.228706,8:0.095599):0.006043):0.062549):0.106267):0.326243):0.472584,1:1.243372);
   tree rep.42000 = (((22:0.398721,21:0.497926):0.300114,(24:0.418813,23:0.772675):0.186370):0.153743,((((20:0.262279,16:0.429996):0.031971,19:0.319745):0.065943,(17:0.205889,(18:0.219344,(15:0.367812,14:0.456063):0.146469):0.036745):0.096655):0.434649,((11:0.126371,(((13:0.172928,(9:0.255237,12:0.177337):0.051158):0.087037,10:0.331210):0.019810,2:0.325088):0.033014):0.181128,((4:0.232505,(3:0.229980,7:0.207455):0.026772):0.054014,(5:0.211283,(6:0.228706,8:0.095599):0.006043):0.062549):0.099002):0.326243):0.492516,1:1.243372);
   tree rep.42100 = (((22:0.398721,21:0.421121):0.322570,(24:0.418813,23:0.772675):0.173678):0.153743,((((20:0.262279,16:0.429996):0.031971,19:0.319745):0.065943,(17:0.205889,(18:0.219344,(15:0.367812,14:0.456063):0.146469):0.036745):0.096655):0.434649,((11:0.126371,(((13:0.202468,(9:0.255237,12:0.193795):0.043969):0.087037,10:0.331210):0.019810,2:0.325088):0.033014):0.181128,((4:0.221235,(3:0.266840,7:0.207455):0.025410):0.043066,(5:0.148593,(6:0.228706,8:0.089972):0.055943):0.043236):0.099002):0.326243):0.492516,1:1.243372);
   tree rep.42200 = (((22:0.398721,21:0.421121):0.224136,(24:0.391477,23:0.772675):0.239722):0.153743,((((20:0.208601,16:0.429996):0.093278,19:0.319745):0.067653,(17:0.230282,(18:0.216304,(15:0.367812,14:0.456063):0.146469):0.055559):0.111601):0.464780,((11:0.126371,(((13:0.127103,(9:0.255237,12:0.193795):0.043969):0.134276,10:0.331210):0.026590,2:0.325088):0.033014):0.181128,((4:0.190079,(3:0.266840,7:0.205947):0.016122):0.047219,(5:0.158058,(6:0.228706,8:0.074586):0.044409):0.067965):0.099002):0.326243):0.492516,1:1.243372);
   tree rep.42300 = (((22:0.398721,21:0.446805):0.198262,(24:0.396186,23:0.772675):0.232392):0.153121,((((20:0.208601,16:0.429996):0.093278,19:0.274169):0.042694,((17:0.230282,18:0.234710):0.042524,(15:0.398275,14:0.456063):0.108881):0.119692):0.349933,((11:0.181921,(((13:0.125651,(9:0.259404,12:0.172177):0.031452):0.134276,10:0.331210):0.023590,2:0.325088):0.067952):0.148606,((4:0.183587,(3:0.266840,7:0.227691):0.011454):0.047219,(5:0.158058,(6:0.228706,8:0.074586):0.044409):0.067965):0.099002):0.256180):0.492516,1:1.243372);
   tree rep.42400 = ((((((7:0.215373,3:0.215083):0.052023,4:0.215966):0.040055,(6:0.198538,(8:0.119695,5:0.188271):0.022828):0.088804):0.099224,(2:0.274578,(11:0.183580,((9:0.246173,(12:0.213537,13:0.151748):0.059375):0.059766,10:0.377078):0.056892):0.061299):0.134891):0.426029,(((19:0.287696,(17:0.169488,(18:0.239942,(15:0.377033,14:0.358770):0.135074):0.077238):0.151972):0.008270,20:0.250893):0.133439,16:0.396161):0.321641):0.482774,((22:0.496610,21:0.411921):0.210350,(24:0.443879,23:0.633586):0.302411):0.092651,1:0.989739);
   tree rep.42500 = ((((((7:0.215373,3:0.208249):0.037589,4:0.215966):0.049111,(6:0.198538,(8:0.119695,5:0.188271):0.022828):0.088804):0.099224,(2:0.274578,(11:0.183580,((9:0.246173,(12:0.213537,13:0.151748):0.059375):0.059766,10:0.377078):0.056892):0.061299):0.134891):0.426029,(((19:0.290476,(17:0.231600,(18:0.239942,(15:0.377033,14:0.358770):0.135074):0.077238):0.092967):0.009443,20:0.250893):0.141277,16:0.380641):0.321641):0.482774,((22:0.432323,21:0.411921):0.286956,(24:0.443879,23:0.633586):0.234843):0.129967,1:1.083576);
   tree rep.42600 = ((((((7:0.223795,3:0.208249):0.031658,4:0.218093):0.049111,(6:0.198538,(8:0.119695,5:0.188271):0.021465):0.064321):0.112483,(2:0.274578,(11:0.183580,((9:0.246173,(12:0.186574,13:0.151748):0.039512):0.066688,10:0.377078):0.056892):0.061299):0.134891):0.426029,(((19:0.290476,(17:0.226979,(18:0.264780,(15:0.377033,14:0.358770):0.135074):0.046071):0.092967):0.009443,20:0.271005):0.104147,16:0.380641):0.350207):0.482774,((22:0.369817,21:0.411921):0.240587,(24:0.443879,23:0.633586):0.338755):0.129967,1:1.083576);
   tree rep.42700 = ((((((7:0.241356,3:0.208249):0.022794,4:0.218093):0.061476,(6:0.198538,(8:0.119695,5:0.188271):0.021465):0.064321):0.112483,(2:0.274578,(11:0.183580,((9:0.246173,(12:0.186574,13:0.151748):0.039512):0.066688,10:0.377078):0.056892):0.061299):0.134891):0.426029,(((19:0.290476,(17:0.226979,(18:0.264780,(15:0.377033,14:0.342324):0.141430):0.053265):0.092967):0.009443,20:0.271005):0.104147,16:0.380641):0.350207):0.482774,((22:0.369817,21:0.411921):0.240587,(24:0.443879,23:0.888026):0.154970):0.139411,1:1.083576);
   tree rep.42800 = ((((((7:0.241356,3:0.208249):0.022794,4:0.218093):0.061476,(6:0.190070,(8:0.119695,5:0.190913):0.024009):0.064321):0.083410,(2:0.274578,(11:0.183580,((9:0.246173,(12:0.186574,13:0.151748):0.039512):0.066688,10:0.377078):0.056892):0.048126):0.141847):0.426029,(((19:0.290476,20:0.271005):0.008653,((17:0.239584,18:0.264780):0.031511,(15:0.377033,14:0.342324):0.141430):0.085711):0.104147,16:0.380641):0.350207):0.482774,((22:0.369817,21:0.411921):0.240587,(24:0.443879,23:0.888026):0.154970):0.139411,1:1.083576);
   tree rep.42900 = ((((((7:0.241356,3:0.208249):0.022794,4:0.218093):0.061476,(6:0.190439,(8:0.112902,5:0.167690):0.033648):0.057609):0.112194,(2:0.274578,(11:0.182171,((9:0.246173,(12:0.186574,13:0.151748):0.039512):0.066688,10:0.377078):0.056892):0.053235):0.144112):0.407029,(((19:0.290476,20:0.271005):0.008181,((17:0.207713,18:0.264780):0.024367,(15:0.377033,14:0.342324):0.141430):0.123311):0.124546,16:0.380641):0.442054):0.482774,((22:0.369817,21:0.424050):0.299263,(24:0.443879,23:0.888026):0.154970):0.136348,1:1.119375);
   tree rep.43000 = ((((22:0.436464,21:0.334020):0.303786,23:0.893849):0.005043,24:0.546321):0.286869,((19:0.291086,(20:0.245432,(16:0.464776,(17:0.213022,(18:0.193663,(15:0.409168,14:0.433210):0.128335):0.049813):0.146025):0.037378):0.014046):0.487746,((11:0.181921,(((13:0.178948,(9:0.329423,12:0.185943):0.015112):0.080819,10:0.326665):0.033066,2:0.320124):0.067952):0.148606,((4:0.199125,(3:0.181497,7:0.236817):0.043562):0.025620,(5:0.160809,(6:0.204434,8:0.106261):0.029879):0.067864):0.127471):0.267556):0.480033,1:1.094899);
   tree rep.43100 = ((((((7:0.241356,3:0.258875):0.019693,4:0.236064):0.061476,(6:0.196458,(8:0.113363,5:0.167690):0.028959):0.045338):0.073650,((2:0.312344,(((9:0.246173,12:0.186574):0.033880,13:0.151748):0.051022,10:0.367933):0.067489):0.038537,11:0.171150):0.135327):0.394713,(((19:0.290476,20:0.271005):0.008237,((17:0.207713,18:0.264780):0.027883,(15:0.377033,14:0.342324):0.141430):0.131505):0.047793,16:0.445242):0.377144):0.353861,((22:0.369817,21:0.424050):0.324443,(24:0.575334,23:0.888026):0.149527):0.217261,1:1.119375);
   tree rep.43200 = ((((((7:0.241356,3:0.258875):0.019693,4:0.236064):0.061476,(6:0.196458,(8:0.113363,5:0.167690):0.028959):0.045338):0.073650,((2:0.312344,(((9:0.246173,12:0.186574):0.033880,13:0.151748):0.051022,10:0.367933):0.067489):0.038537,11:0.171150):0.174775):0.402204,(((19:0.301413,20:0.251161):0.031667,((17:0.207713,18:0.264780):0.027883,(15:0.377033,14:0.342324):0.141430):0.109204):0.048650,16:0.445242):0.377144):0.385197,((22:0.369817,21:0.424050):0.331086,(24:0.549037,23:0.888026):0.238970):0.217261,1:1.119375);
   tree rep.43300 = ((((((7:0.241356,3:0.258875):0.019693,4:0.236064):0.061476,(6:0.196458,(8:0.126514,5:0.167690):0.038416):0.035443):0.070878,((2:0.312344,(((9:0.246173,12:0.186574):0.033880,13:0.151748):0.051022,10:0.367627):0.067484):0.038454,11:0.171150):0.174775):0.299241,(((19:0.301413,20:0.251161):0.032459,((17:0.207713,18:0.264780):0.060629,(15:0.377033,14:0.342324):0.141430):0.079887):0.048650,16:0.445242):0.377144):0.428344,((22:0.501434,21:0.424050):0.254227,(24:0.549037,23:0.888026):0.238970):0.197825,1:1.119375);
   tree rep.43400 = ((((((7:0.241356,3:0.258875):0.019693,4:0.218860):0.063162,(6:0.196458,(8:0.126514,5:0.167690):0.038416):0.051823):0.070878,((2:0.312344,(((9:0.246173,12:0.186574):0.034928,13:0.151748):0.055749,10:0.367627):0.066424):0.038454,11:0.171150):0.174775):0.318166,(((19:0.301413,20:0.251161):0.032459,((17:0.207713,18:0.264780):0.067020,(15:0.377033,14:0.337355):0.086732):0.091288):0.105435,16:0.373216):0.413062):0.428344,((22:0.501434,21:0.424050):0.254227,(24:0.580765,23:0.888026):0.149614):0.101485,1:1.119375);
   tree rep.43500 = ((((((7:0.178774,3:0.258875):0.030541,4:0.174466):0.043702,(6:0.196458,(8:0.126514,5:0.167690):0.039232):0.058279):0.070878,((2:0.303884,(((9:0.246173,12:0.154657):0.055422,13:0.171102):0.058837,10:0.372910):0.035832):0.017211,11:0.215781):0.174775):0.318166,(((19:0.301413,20:0.251161):0.032459,((17:0.214357,18:0.264780):0.063599,(15:0.377033,14:0.337355):0.086732):0.123058):0.105435,16:0.373216):0.413062):0.428344,(24:0.580765,((22:0.403393,21:0.424050):0.279861,23:0.888026):0.121630):0.101485,1:1.119375);
   tree rep.43600 = ((((((7:0.178774,3:0.258875):0.030541,4:0.174466):0.043702,(6:0.196458,(8:0.126514,5:0.167690):0.039232):0.058279):0.070878,((2:0.331381,(((9:0.220167,12:0.154657):0.031099,13:0.165526):0.057994,10:0.328731):0.047806):0.020636,11:0.215806):0.174775):0.318166,(((19:0.301413,20:0.251161):0.032459,((17:0.204121,18:0.264780):0.045701,(15:0.377033,14:0.337355):0.086732):0.132043):0.105435,16:0.373216):0.413062):0.428344,(((22:0.403393,21:0.358404):0.329006,24:0.580765):0.068065,23:0.836058):0.118348,1:1.119375);
   tree rep.43700 = ((((((7:0.178774,3:0.258875):0.030541,4:0.174466):0.043702,(6:0.196458,(8:0.126514,5:0.167690):0.039232):0.058279):0.070878,(2:0.325734,((((9:0.237993,12:0.154657):0.039274,13:0.165526):0.054920,10:0.378184):0.076175,11:0.159511):0.017139):0.134279):0.297438,(((19:0.301413,20:0.265020):0.043864,((17:0.204121,18:0.264780):0.048593,(15:0.334371,14:0.337355):0.158741):0.122985):0.105435,16:0.373216):0.413062):0.428344,(((22:0.403393,21:0.358404):0.305581,23:0.755533):0.026928,24:0.639659):0.185697,1:1.119375);
   tree rep.43800 = ((((((7:0.178774,3:0.258875):0.030541,4:0.174466):0.043702,(6:0.196458,(8:0.126514,5:0.167690):0.039232):0.060746):0.112619,(2:0.325734,((((9:0.237993,12:0.154657):0.039274,13:0.165526):0.058215,10:0.378184):0.092250,11:0.157576):0.017139):0.134279):0.323462,(((19:0.301413,20:0.265020):0.045244,(17:0.215798,(18:0.204079,(15:0.334371,14:0.380871):0.201681):0.083811):0.093624):0.105435,16:0.386518):0.385283):0.428344,(23:0.765025,((22:0.409280,21:0.449265):0.306812,24:0.639659):0.030687):0.185697,1:1.119375);
   tree rep.43900 = ((((((7:0.163132,3:0.258875):0.047761,4:0.155562):0.025475,((6:0.196458,8:0.126514):0.036553,5:0.167690):0.089229):0.117841,(2:0.325734,((((9:0.237993,12:0.154657):0.039274,13:0.165526):0.058215,10:0.378184):0.092250,11:0.157576):0.017139):0.134279):0.323462,(((19:0.301413,20:0.265020):0.045244,(17:0.232965,(18:0.180997,(15:0.334371,14:0.380871):0.201681):0.082707):0.095940):0.120935,16:0.386518):0.381919):0.428344,(23:0.765025,((22:0.409280,21:0.449265):0.306812,24:0.639659):0.030687):0.185697,1:1.119375);
   tree rep.44000 = (((16:0.410546,(19:0.297700,(((17:0.235098,18:0.238651):0.020904,(15:0.415895,14:0.483623):0.102176):0.142589,20:0.300850):0.032823):0.076980):0.431600,(((6:0.179968,(8:0.112514,5:0.172686):0.042841):0.078275,((7:0.246401,3:0.171661):0.045805,4:0.176340):0.027608):0.117724,(2:0.365592,(11:0.192139,(10:0.389375,((12:0.184532,9:0.315927):0.044212,13:0.150882):0.064702):0.071166):0.021621):0.166117):0.349617):0.355699,((24:0.605200,23:0.828581):0.081517,(22:0.340096,21:0.516038):0.273028):0.218844,1:1.153239);
   tree rep.44100 = (((16:0.410546,(19:0.297700,((17:0.251064,((15:0.415895,14:0.483623):0.112921,18:0.238651):0.056688):0.119189,20:0.231064):0.031671):0.076980):0.431600,(((6:0.201320,(8:0.085525,5:0.172686):0.049414):0.078275,((7:0.246401,3:0.171661):0.045805,4:0.176340):0.027608):0.117724,((2:0.365592,(10:0.342826,((12:0.190586,9:0.315927):0.020901,13:0.180594):0.064702):0.047897):0.021151,11:0.192139):0.166117):0.349617):0.449391,((24:0.605200,23:0.828581):0.080882,(22:0.340096,21:0.516038):0.273028):0.221660,1:1.153239);
   tree rep.44200 = (((16:0.410546,(19:0.297700,((17:0.251064,((15:0.415895,14:0.338293):0.107612,18:0.226725):0.056688):0.119189,20:0.249167):0.022733):0.074630):0.431600,(((6:0.206806,(8:0.130591,5:0.147626):0.044845):0.078275,((7:0.228531,3:0.171661):0.040891,4:0.176340):0.023091):0.117724,((2:0.256682,(10:0.342826,((12:0.238332,9:0.315927):0.025918,13:0.186220):0.064702):0.047897):0.056363,11:0.200030):0.158018):0.349617):0.449391,((24:0.605200,23:0.828581):0.102021,(22:0.340096,21:0.481169):0.305374):0.221660,1:1.153239);
   tree rep.44300 = (((16:0.410546,(19:0.297700,((17:0.251064,((15:0.415895,14:0.366771):0.117896,18:0.300181):0.056688):0.119189,20:0.242247):0.033992):0.070025):0.431600,(((6:0.206806,(8:0.130591,5:0.147626):0.044845):0.078275,((7:0.288011,3:0.171661):0.040380,4:0.237386):0.033925):0.099007,((2:0.298327,(10:0.342826,((12:0.180282,9:0.315927):0.027593,13:0.125116):0.066017):0.087041):0.031076,11:0.213820):0.158018):0.319368):0.433880,((24:0.605200,23:0.828581):0.102021,(22:0.340096,21:0.481169):0.305374):0.165725,1:1.153239);
   tree rep.44400 = (((16:0.413897,((19:0.297700,(17:0.203045,((15:0.415895,14:0.366771):0.117896,18:0.215153):0.083341):0.164558):0.012581,20:0.242247):0.078430):0.431600,((((8:0.130591,6:0.171218):0.037100,5:0.165510):0.091139,((7:0.288011,3:0.171661):0.040380,4:0.237386):0.033925):0.067391,((2:0.298327,(10:0.342826,((12:0.180282,9:0.315927):0.027593,13:0.125116):0.066017):0.087041):0.031076,11:0.213820):0.163177):0.319368):0.433880,((24:0.605200,23:0.806683):0.090198,(22:0.340096,21:0.481169):0.305374):0.159720,1:1.153239);
   tree rep.44500 = (((16:0.413897,((19:0.297700,(17:0.203045,((15:0.415895,14:0.366771):0.117896,18:0.215153):0.083341):0.164558):0.012581,20:0.242247):0.078430):0.431600,((((8:0.129875,6:0.171218):0.028157,5:0.154006):0.091139,((7:0.288011,3:0.171661):0.040380,4:0.237386):0.033925):0.069607,((2:0.352478,(10:0.342826,((12:0.180282,9:0.315927):0.027593,13:0.137844):0.068179):0.060889):0.033404,11:0.229323):0.123690):0.319368):0.433880,((24:0.605200,23:0.806683):0.095887,(22:0.371219,21:0.481169):0.314964):0.159720,1:1.153239);
   tree rep.44600 = ((((((7:0.242511,3:0.258875):0.040183,4:0.231060):0.032141,(6:0.205919,(8:0.080381,5:0.203564):0.026988):0.055462):0.085361,((((9:0.257179,12:0.151153):0.054803,13:0.176916):0.079480,10:0.358374):0.135188,(11:0.144224,2:0.325734):0.016836):0.123852):0.316159,(((19:0.297395,20:0.262617):0.011736,(17:0.167698,(18:0.262348,(15:0.344589,14:0.423888):0.109678):0.053155):0.152068):0.097493,16:0.415099):0.393986):0.530117,(23:0.859131,((22:0.504267,21:0.478050):0.187268,24:0.511971):0.024222):0.148892,1:1.119375);
   tree rep.44700 = (((16:0.413897,((19:0.317214,(17:0.203045,((15:0.300952,14:0.366771):0.151174,18:0.200546):0.067428):0.164558):0.043963,20:0.245503):0.061136):0.465496,((((8:0.095388,6:0.171218):0.025066,5:0.188745):0.084579,(7:0.295391,(3:0.253847,4:0.135134):0.021606):0.044324):0.105357,(2:0.265789,(11:0.184618,(10:0.324746,((12:0.143829,9:0.315927):0.028717,13:0.109476):0.068179):0.069102):0.036095):0.121320):0.328915):0.445727,((24:0.605200,23:0.806683):0.113060,(22:0.369777,21:0.481169):0.321827):0.162834,1:1.153239);
   tree rep.44800 = ((((((7:0.242511,3:0.258875):0.040183,4:0.188665):0.030129,(6:0.201638,(8:0.114202,5:0.217872):0.041955):0.046139):0.091452,(11:0.150348,((((9:0.297753,12:0.151153):0.067655,13:0.147720):0.079480,10:0.303012):0.054044,2:0.325734):0.067757):0.093483):0.322725,(((19:0.297395,20:0.262617):0.008673,(17:0.167762,(18:0.207733,(15:0.369003,14:0.412539):0.083371):0.048283):0.136399):0.105661,16:0.415099):0.446917):0.495882,(23:0.859131,((22:0.373560,21:0.478050):0.327170,24:0.539009):0.034984):0.169120,1:1.119375);
   tree rep.44900 = (((16:0.515306,((17:0.193072,(18:0.212028,(15:0.395165,14:0.419549):0.119899):0.054255):0.138626,(20:0.213832,19:0.305492):0.058495):0.119567):0.375504,(((4:0.170798,(3:0.258545,7:0.221543):0.066519):0.037159,((8:0.080001,6:0.210506):0.036636,5:0.190354):0.063818):0.077826,(11:0.141168,((((13:0.187754,12:0.263472):0.013639,9:0.266534):0.056122,10:0.368058):0.019667,2:0.323795):0.070885):0.097901):0.279126):0.389526,((23:0.662960,24:0.608854):0.266953,(22:0.428038,21:0.384104):0.316105):0.131107,1:0.949264);
   tree rep.45000 = ((((((7:0.242511,3:0.258875):0.046304,4:0.183728):0.027155,(6:0.194100,(8:0.137584,5:0.235616):0.049866):0.049663):0.086371,((((9:0.307529,(12:0.151153,13:0.151251):0.045946):0.076992,10:0.360773):0.021555,11:0.196753):0.013836,2:0.320601):0.093483):0.280489,(((19:0.297395,20:0.320644):0.011743,(17:0.217279,(18:0.207733,(15:0.369003,14:0.412539):0.128463):0.053165):0.153678):0.068405,16:0.415099):0.464552):0.495882,(23:0.859131,((22:0.435712,21:0.478050):0.260122,24:0.514193):0.055206):0.190862,1:1.119375);
   tree rep.45100 = ((((((7:0.242511,3:0.239197):0.059591,4:0.183728):0.030108,(6:0.194100,(8:0.137584,5:0.242045):0.006772):0.076987):0.103163,(11:0.196753,(((9:0.225897,(12:0.137896,13:0.151251):0.040536):0.079555,10:0.360773):0.032975,2:0.320601):0.014102):0.108201):0.280489,(((19:0.297395,20:0.320644):0.052171,(17:0.206781,(18:0.207733,(15:0.369003,14:0.412539):0.128463):0.057212):0.117242):0.068405,16:0.415099):0.484729):0.507762,((24:0.514193,23:0.859131):0.065164,(22:0.388733,21:0.478050):0.354820):0.227787,1:1.230078);
   tree rep.45200 = ((((((7:0.207063,3:0.239197):0.041537,4:0.185434):0.030108,(6:0.177406,(8:0.127325,5:0.207633):0.012115):0.076987):0.103163,((((9:0.238286,(12:0.137896,13:0.151251):0.040536):0.057191,10:0.347187):0.046908,11:0.196753):0.021529,2:0.320601):0.108201):0.280489,(((19:0.297395,20:0.320644):0.052171,(17:0.206781,(18:0.207733,(15:0.369003,14:0.332878):0.108851):0.054186):0.117242):0.068405,16:0.415099):0.484729):0.507762,(24:0.514193,(23:0.859131,(22:0.388733,21:0.478050):0.354820):0.080984):0.243479,1:0.934506);
   tree rep.45300 = ((((((7:0.212559,3:0.239197):0.056011,4:0.175023):0.033622,(6:0.202266,(8:0.127325,5:0.207633):0.012115):0.066474):0.121769,(11:0.157065,(2:0.312937,((9:0.216658,(12:0.137896,13:0.174380):0.051742):0.061443,10:0.347187):0.081897):0.024816):0.102721):0.280489,(((19:0.297395,20:0.320644):0.037858,(17:0.206781,(18:0.207733,(15:0.369003,14:0.332878):0.108851):0.054186):0.117242):0.089616,16:0.427538):0.484729):0.507762,(24:0.574558,(23:0.859131,(22:0.388733,21:0.478050):0.354820):0.080984):0.178708,1:1.066950);
   tree rep.45400 = (((16:0.440340,((17:0.179913,((15:0.427957,14:0.329431):0.111255,18:0.298763):0.025834):0.092138,(19:0.266794,20:0.245101):0.056615):0.106745):0.406327,((((8:0.145086,6:0.191869):0.019508,5:0.193154):0.067974,(4:0.180269,(3:0.275556,7:0.253785):0.027534):0.035040):0.108163,((2:0.373802,(10:0.321609,((12:0.156071,9:0.258355):0.024387,13:0.136536):0.077193):0.062293):0.027798,11:0.182590):0.105988):0.337808):0.396473,((22:0.369777,21:0.481169):0.377308,(24:0.580622,23:0.720634):0.106187):0.285792,1:1.153239);
   tree rep.45500 = (((16:0.351885,((17:0.179913,((15:0.354918,14:0.329431):0.119992,18:0.249065):0.025834):0.092138,(19:0.266794,20:0.245101):0.075140):0.144398):0.406327,((((8:0.145086,6:0.191869):0.019508,5:0.193154):0.067974,(4:0.216273,(3:0.275556,7:0.260618):0.027731):0.046929):0.118958,(2:0.373802,(11:0.182590,(10:0.329643,((12:0.156071,9:0.258355):0.024387,13:0.136536):0.077193):0.073790):0.020647):0.131913):0.337808):0.396473,((22:0.369777,21:0.481169):0.377308,(24:0.580622,23:0.761486):0.096524):0.230666,1:1.153239);
   tree rep.45600 = ((((((7:0.212559,3:0.243130):0.038635,4:0.226769):0.033290,(6:0.199359,(8:0.081419,5:0.208131):0.015363):0.058720):0.134555,((11:0.178228,2:0.328869):0.032978,((9:0.234973,(12:0.145427,13:0.143251):0.043067):0.061443,10:0.419475):0.063281):0.091462):0.281828,((20:0.245486,(19:0.297395,(17:0.228145,(18:0.208536,(15:0.343953,14:0.332878):0.154951):0.049622):0.107632):0.021394):0.084476,16:0.345351):0.425739):0.507762,(24:0.517512,(23:0.866040,(22:0.388733,21:0.478050):0.354820):0.097986):0.209764,1:1.213577);
   tree rep.45700 = ((((((7:0.212559,3:0.243130):0.038635,4:0.226769):0.027261,(6:0.199359,(8:0.081419,5:0.208131):0.014925):0.071720):0.131170,((11:0.178228,((9:0.223459,(12:0.145427,13:0.125291):0.040179):0.040981,10:0.314508):0.090334):0.046797,2:0.333297):0.102756):0.281828,(((20:0.245486,19:0.297395):0.031080,(17:0.228145,(18:0.208536,(15:0.343953,14:0.332878):0.154951):0.049622):0.107632):0.094485,16:0.306654):0.425739):0.451352,(24:0.499411,(23:0.749824,(22:0.388733,21:0.478050):0.354820):0.072075):0.159409,1:1.213577);
   tree rep.45800 = (((16:0.384327,(((15:0.398285,14:0.367476):0.095395,(17:0.179913,18:0.249065):0.042139):0.132974,(19:0.261210,20:0.195009):0.039079):0.093499):0.406327,((((8:0.103428,6:0.195894):0.037664,5:0.226907):0.052426,(4:0.240646,(3:0.165177,7:0.222205):0.028253):0.054220):0.108458,((2:0.310347,(10:0.329879,((12:0.156071,9:0.258355):0.024574,13:0.136350):0.099071):0.053235):0.017674,11:0.201486):0.115250):0.346230):0.332730,(((22:0.461358,21:0.419205):0.423806,24:0.583804):0.059758,23:0.761486):0.266649,1:1.153239);
   tree rep.45900 = (((16:0.384327,(((15:0.398285,14:0.367476):0.095395,(17:0.179913,18:0.257433):0.037971):0.143025,(19:0.261210,20:0.195009):0.039079):0.093499):0.406327,((((8:0.103428,6:0.240583):0.006984,5:0.226179):0.091251,(4:0.203040,(3:0.188917,7:0.222205):0.031681):0.054220):0.073143,((2:0.310347,(10:0.360077,((12:0.212309,9:0.258355):0.033242,13:0.119692):0.086842):0.063150):0.056280,11:0.150873):0.115250):0.363436):0.332730,(((22:0.461358,21:0.419205):0.423806,24:0.598779):0.009344,23:0.719554):0.266649,1:1.153239);
   tree rep.46000 = ((((((7:0.353247,3:0.261010):0.036426,4:0.232919):0.027943,(6:0.199359,(8:0.087099,5:0.208131):0.043680):0.053238):0.096465,(11:0.165788,(2:0.345134,((9:0.271553,(12:0.145427,13:0.133160):0.045600):0.078464,10:0.361412):0.046120):0.024994):0.166449):0.283146,(((20:0.218550,19:0.333735):0.034507,((17:0.230290,18:0.208536):0.042164,(15:0.343953,14:0.417928):0.107500):0.121017):0.082310,16:0.317045):0.482243):0.451352,(((22:0.388733,21:0.478050):0.385531,24:0.499411):0.111460,23:0.749824):0.169540,1:1.245193);
   tree rep.46100 = (((16:0.384327,((17:0.236035,((15:0.386483,14:0.365520):0.072187,18:0.200115):0.065974):0.129600,(19:0.261210,20:0.205227):0.062538):0.093499):0.392863,((((8:0.087271,6:0.179297):0.038269,5:0.175208):0.096170,(4:0.235963,(3:0.254094,7:0.222205):0.050995):0.034874):0.073143,((2:0.339016,(10:0.339480,((12:0.227257,9:0.229612):0.025124,13:0.161898):0.044874):0.031449):0.056280,11:0.150873):0.115250):0.363436):0.522046,(((22:0.461358,21:0.492707):0.283178,24:0.584212):0.015650,23:0.719554):0.263620,1:1.226726);
   tree rep.46200 = ((((((7:0.256034,3:0.261010):0.033656,4:0.183632):0.095549,(6:0.212417,(8:0.104911,5:0.195429):0.021015):0.054003):0.101870,(11:0.168214,(2:0.385504,((9:0.271553,(12:0.145427,13:0.136907):0.061467):0.066088,10:0.361412):0.046120):0.030809):0.155151):0.283146,(((((17:0.230290,18:0.208536):0.042164,(15:0.343953,14:0.417928):0.107500):0.127217,20:0.218550):0.012519,19:0.333735):0.074370,16:0.486609):0.482243):0.451352,(((22:0.458608,21:0.478050):0.263807,24:0.499411):0.080742,23:0.749824):0.169540,1:1.245193);
   tree rep.46300 = (((23:0.861920,24:0.496427):0.172056,(22:0.517545,21:0.433987):0.307481):0.291875,((((17:0.256769,((15:0.394912,14:0.431883):0.137154,18:0.205169):0.080124):0.173412,(20:0.218194,19:0.334215):0.027999):0.081188,16:0.431069):0.307550,(((11:0.167179,(((13:0.138863,12:0.175262):0.115547,9:0.233504):0.084941,10:0.358152):0.087900):0.035325,2:0.292629):0.111440,((4:0.220798,(3:0.229340,7:0.261640):0.025011):0.068017,(5:0.227489,(6:0.200710,8:0.102491):0.036283):0.036399):0.095149):0.422291):0.482268,1:1.096604);
   tree rep.46400 = ((((((7:0.295968,3:0.241255):0.029222,4:0.167914):0.076537,(6:0.207359,(8:0.119287,5:0.195429):0.029662):0.044760):0.101870,(11:0.194221,(2:0.280104,(((9:0.234039,12:0.167010):0.060366,13:0.160921):0.094691,10:0.393309):0.047651):0.046216):0.155151):0.283146,((((17:0.230290,(18:0.208536,(15:0.317038,14:0.417928):0.120341):0.040376):0.127217,20:0.218550):0.012519,19:0.333735):0.074370,16:0.486609):0.482243):0.451352,(((22:0.458608,21:0.478050):0.263807,24:0.499411):0.080742,23:0.905873):0.236283,1:1.071243);
   tree rep.46500 = ((((((7:0.295968,3:0.241255):0.029222,4:0.167914):0.076537,((6:0.207359,8:0.104829):0.021485,5:0.195429):0.078807):0.101870,(11:0.194221,(2:0.369636,(((9:0.234039,12:0.167010):0.060366,13:0.160921):0.094691,10:0.393309):0.047651):0.050688):0.126766):0.283146,(((19:0.333735,20:0.245502):0.027059,(17:0.230290,(18:0.208536,(15:0.317038,14:0.416828):0.103273):0.063253):0.157126):0.074911,16:0.445346):0.482243):0.475976,(((22:0.458608,21:0.478050):0.263807,24:0.499411):0.078998,23:0.905873):0.196809,1:1.071243);
   tree rep.46600 = (((23:0.949741,24:0.496427):0.172857,(22:0.481848,21:0.460046):0.193754):0.304559,((((17:0.224314,((15:0.353599,14:0.392203):0.160703,18:0.220939):0.026270):0.115499,(20:0.218194,19:0.334215):0.030924):0.103348,16:0.431069):0.560625,(((11:0.188345,(((13:0.138863,12:0.175262):0.075720,9:0.233504):0.055133,10:0.359146):0.036150):0.054657,2:0.292629):0.105920,((4:0.212775,((8:0.102491,5:0.163527):0.074362,6:0.200710):0.090723):0.068370,(3:0.231526,7:0.282100):0.020824):0.071655):0.242675):0.428260,1:1.096604);
   tree rep.46700 = (((23:0.949741,24:0.496427):0.183367,(22:0.481848,21:0.460046):0.193754):0.329648,((((17:0.225819,((15:0.353599,14:0.392203):0.160703,18:0.220939):0.024717):0.124697,(20:0.218194,19:0.334215):0.012236):0.130217,16:0.395884):0.550179,((11:0.188345,((((13:0.138863,12:0.175262):0.075720,9:0.233504):0.052283,10:0.359146):0.027638,2:0.284145):0.052907):0.166181,((4:0.212775,((8:0.109201,5:0.202949):0.047492,6:0.166988):0.090723):0.068370,(3:0.231526,7:0.282100):0.031168):0.054734):0.277631):0.447725,1:1.096604);
   tree rep.46800 = ((23:0.949741,(24:0.542856,(22:0.481848,21:0.482372):0.259759):0.092824):0.264934,((((17:0.225819,((15:0.353599,14:0.392203):0.160703,18:0.220939):0.024717):0.124697,(20:0.218194,19:0.334215):0.012236):0.130217,16:0.395884):0.550179,((11:0.180637,((((13:0.138863,12:0.175262):0.075720,9:0.233504):0.052283,10:0.359146):0.027638,2:0.331802):0.068701):0.144421,((4:0.194846,(3:0.231526,7:0.231479):0.028306):0.051962,(5:0.165388,(6:0.170134,8:0.109201):0.027403):0.070225):0.069796):0.277631):0.447725,1:1.096604);
   tree rep.46900 = (((16:0.492241,(19:0.318071,((17:0.190438,(18:0.229746,(15:0.394125,14:0.376807):0.084680):0.061383):0.140426,20:0.200862):0.015726):0.084970):0.399953,(((4:0.215332,(3:0.227201,7:0.267175):0.022522):0.030481,((5:0.204583,8:0.113304):0.018268,6:0.227465):0.054490):0.098557,((11:0.169212,(10:0.287127,(13:0.144424,(12:0.171831,9:0.228752):0.036310):0.077376):0.039643):0.024146,2:0.358711):0.100024):0.309241):0.430845,((24:0.402203,23:0.994746):0.168958,(22:0.358124,21:0.476146):0.334444):0.186961,1:0.993004);
   tree rep.47000 = (((23:0.797693,(22:0.481848,21:0.348897):0.287823):0.035424,24:0.542856):0.194166,(((((15:0.353599,14:0.392203):0.155082,(17:0.214921,18:0.204927):0.022575):0.157805,(20:0.217021,19:0.334215):0.008168):0.075439,16:0.395884):0.555433,((11:0.180637,((((13:0.196989,12:0.175262):0.056834,9:0.224612):0.060383,10:0.359146):0.071540,2:0.331802):0.003475):0.145202,((4:0.194846,(3:0.231526,7:0.216758):0.034560):0.055741,(5:0.165388,(6:0.170134,8:0.109201):0.027403):0.054629):0.069796):0.277631):0.558632,1:0.909093);
   tree rep.47100 = (((23:0.797693,(22:0.481848,21:0.420833):0.215374):0.038495,24:0.542856):0.193917,(((((15:0.353599,14:0.392203):0.155082,(17:0.214921,18:0.204927):0.022575):0.157805,(20:0.217021,19:0.334215):0.008168):0.075439,16:0.395884):0.510987,((((((13:0.194854,12:0.175262):0.067006,9:0.251780):0.089519,10:0.330465):0.079368,11:0.177678):0.043756,2:0.331802):0.101758,((4:0.194846,(3:0.231526,7:0.216758):0.034560):0.055741,(5:0.165388,(6:0.170134,8:0.109201):0.027403):0.054629):0.069796):0.277631):0.448026,1:0.965497);
   tree rep.47200 = ((((((3:0.178565,7:0.314008):0.041899,4:0.171210):0.062905,(6:0.186844,(8:0.106003,5:0.209918):0.017497):0.072181):0.090366,(11:0.172750,((((9:0.217748,12:0.253950):0.039108,13:0.143981):0.095146,10:0.430732):0.033462,2:0.298498):0.071716):0.128144):0.283494,((20:0.232088,((17:0.201080,(18:0.177998,(15:0.438945,14:0.414682):0.124645):0.052719):0.143762,19:0.272961):0.037440):0.042488,16:0.452790):0.473977):0.400749,(((22:0.446809,21:0.478050):0.276582,24:0.536765):0.061665,23:0.714551):0.191257,1:1.149606);
   tree rep.47300 = ((23:0.764731,(24:0.545782,(22:0.542263,21:0.420833):0.212431):0.115557):0.193917,((((((18:0.204927,(15:0.353599,14:0.392203):0.155082):0.014773,17:0.214921):0.110431,20:0.217021):0.016050,19:0.325977):0.066532,16:0.463782):0.510987,((((((13:0.160123,12:0.206665):0.066310,9:0.259894):0.055815,10:0.366583):0.057814,11:0.223764):0.043756,2:0.331802):0.097700,((4:0.210303,(3:0.250696,7:0.216758):0.045667):0.056066,(5:0.165388,(6:0.170134,8:0.109201):0.027403):0.071664):0.061604):0.277631):0.448026,1:0.965497);
   tree rep.47400 = ((23:0.779670,(24:0.545782,(22:0.542263,21:0.420833):0.212431):0.115557):0.180857,((((19:0.325977,20:0.306363):0.007985,((18:0.222645,(15:0.353599,14:0.392203):0.155082):0.013520,17:0.214921):0.135797):0.044010,16:0.536331):0.470065,((((((13:0.160123,12:0.206665):0.066310,9:0.259894):0.055815,10:0.366583):0.057814,11:0.223764):0.043756,2:0.306081):0.126025,((4:0.210303,(3:0.250696,7:0.216758):0.045667):0.056066,(5:0.165388,(6:0.170134,8:0.109201):0.027403):0.071664):0.061604):0.278019):0.448026,1:1.048199);
   tree rep.47500 = (((23:0.779670,24:0.545782):0.163721,(22:0.565689,21:0.420833):0.251920):0.197748,((((18:0.222645,(15:0.353599,14:0.392203):0.155082):0.017406,17:0.214921):0.075776,(16:0.536331,(19:0.325977,20:0.284547):0.026994):0.073032):0.627641,((((((13:0.160123,12:0.206665):0.066310,9:0.259894):0.055815,10:0.366583):0.055751,11:0.223764):0.059598,2:0.333019):0.188392,((4:0.210303,(3:0.219841,7:0.216758):0.034943):0.039602,(5:0.165388,(6:0.207452,8:0.150298):0.030257):0.052229):0.061560):0.318541):0.338704,1:1.048199);
   tree rep.47600 = (((23:0.779670,24:0.545782):0.163721,(22:0.565689,21:0.420833):0.252253):0.200924,(((((18:0.222645,(15:0.353599,14:0.392203):0.155082):0.017406,17:0.214921):0.075776,(19:0.325977,20:0.306836):0.039463):0.056724,16:0.536331):0.627641,((2:0.333019,(11:0.223764,(((13:0.160123,12:0.206665):0.066310,9:0.259894):0.055815,10:0.366583):0.018013):0.033824):0.141145,((4:0.210303,(3:0.219841,7:0.216758):0.035921):0.041060,(5:0.160867,(6:0.207452,8:0.119364):0.024028):0.053936):0.066024):0.385925):0.341346,1:1.048199);
   tree rep.47700 = (((23:0.779670,24:0.545782):0.163721,(22:0.565689,21:0.420833):0.252253):0.200924,((((((18:0.222645,(15:0.353599,14:0.392203):0.155082):0.017406,17:0.241685):0.119181,19:0.272203):0.021522,20:0.266216):0.055641,16:0.448022):0.590596,(((2:0.332497,(((13:0.160123,12:0.185096):0.080677,9:0.219404):0.047547,10:0.364025):0.023658):0.041674,11:0.223764):0.110239,((4:0.210303,(3:0.219841,7:0.216758):0.035921):0.041060,(5:0.160867,(6:0.207452,8:0.119364):0.024028):0.053936):0.096605):0.308277):0.341346,1:1.048199);
   tree rep.47800 = (((23:0.779670,24:0.508305):0.130885,(22:0.565689,21:0.420833):0.252253):0.208720,((((((18:0.222645,(15:0.353599,14:0.392203):0.155082):0.017754,17:0.174275):0.119982,19:0.255034):0.024786,20:0.266216):0.055641,16:0.478094):0.389036,(((2:0.332497,(((13:0.173664,12:0.174974):0.030194,9:0.255841):0.082148,10:0.364025):0.030957):0.041674,11:0.223764):0.116122,((4:0.210303,(3:0.219841,7:0.216758):0.035921):0.042515,(5:0.160867,(6:0.221823,8:0.119364):0.010032):0.071686):0.091456):0.480628):0.459925,1:1.048199);
   tree rep.47900 = (((23:0.779670,24:0.508305):0.130885,(22:0.565689,21:0.420833):0.252253):0.226229,((((((18:0.278075,(15:0.407291,14:0.392203):0.072907):0.014588,17:0.192021):0.227751,19:0.295012):0.023775,20:0.243515):0.055641,16:0.478094):0.389036,((2:0.332497,(11:0.223764,(((13:0.173664,12:0.174974):0.030194,9:0.255841):0.082148,10:0.356978):0.049051):0.047597):0.116122,((4:0.210303,(3:0.219841,7:0.216758):0.054592):0.027608,(5:0.179887,(6:0.212371,8:0.119364):0.014663):0.074729):0.091942):0.467619):0.424318,1:1.048199);
   tree rep.48000 = (((23:0.779670,24:0.508305):0.077009,(22:0.427504,21:0.420833):0.323852):0.220147,((((((18:0.278075,(15:0.310399,14:0.392203):0.173028):0.014686,17:0.192021):0.227751,19:0.295012):0.023775,20:0.243515):0.080331,16:0.484144):0.348843,((2:0.332497,(11:0.223764,(((13:0.173664,12:0.233067):0.025434,9:0.254155):0.082148,10:0.356978):0.045992):0.036637):0.116476,((4:0.210303,(3:0.219841,7:0.216758):0.054592):0.039786,(5:0.173729,(6:0.212371,8:0.119364):0.014663):0.092398):0.091942):0.471490):0.463663,1:1.117941);
   tree rep.48100 = (((16:0.394717,((19:0.361669,20:0.274737):0.004188,((17:0.191321,(15:0.385428,14:0.492683):0.112877):0.035760,18:0.229746):0.124898):0.114280):0.327594,(((4:0.197024,(3:0.192223,7:0.233164):0.048990):0.051710,((5:0.178286,8:0.108138):0.054300,6:0.138258):0.124577):0.115912,((2:0.424207,(10:0.362328,((13:0.118522,12:0.190149):0.052069,9:0.250589):0.070257):0.058601):0.015564,11:0.195393):0.114987):0.334689):0.474106,((22:0.296289,21:0.424657):0.246756,(24:0.445235,23:0.547684):0.119208):0.260108,1:1.164902);
   tree rep.48200 = (((23:0.779670,24:0.508305):0.112930,(22:0.427504,21:0.456452):0.321859):0.281739,((19:0.288645,((20:0.240902,16:0.484144):0.096329,((18:0.278075,(15:0.310399,14:0.392203):0.127264):0.010940,17:0.189744):0.126510):0.055062):0.425533,((2:0.332497,(11:0.223764,(((13:0.173664,12:0.233067):0.025434,9:0.254155):0.082148,10:0.356978):0.045992):0.032310):0.075051,((4:0.210303,(3:0.219841,7:0.216758):0.057599):0.036443,(5:0.173729,(6:0.212371,8:0.119364):0.014663):0.092069):0.097745):0.323511):0.401717,1:1.117941);
   tree rep.48300 = (((23:0.779670,24:0.508305):0.112930,(22:0.427504,21:0.456452):0.321859):0.281739,((19:0.273128,((20:0.240902,16:0.484144):0.096329,((18:0.246348,17:0.189744):0.077170,(15:0.310399,14:0.392203):0.127264):0.104838):0.055062):0.427932,((2:0.332497,(11:0.223764,(((13:0.134399,12:0.183496):0.059688,9:0.275387):0.080493,10:0.380409):0.043054):0.032310):0.075051,((4:0.227659,(3:0.219841,7:0.216758):0.057599):0.037541,(5:0.173729,(6:0.212371,8:0.119364):0.014663):0.092069):0.105055):0.371572):0.401717,1:1.117941);
   tree rep.48400 = (((23:0.779670,24:0.508305):0.085330,(22:0.427504,21:0.494133):0.246275):0.314493,((19:0.273128,((20:0.240902,16:0.484144):0.096329,((18:0.246348,17:0.189744):0.077170,(15:0.310399,14:0.392203):0.127264):0.104838):0.053011):0.360099,((2:0.332497,(11:0.223764,((13:0.156394,(12:0.183496,9:0.222981):0.035668):0.074712,10:0.335936):0.048210):0.032310):0.075051,((4:0.231620,(3:0.219841,7:0.266805):0.012326):0.036623,(6:0.212371,(5:0.173729,8:0.113492):0.012151):0.109600):0.105055):0.371572):0.438656,1:1.117941);
   tree rep.48500 = (((23:0.779670,24:0.426551):0.213866,(22:0.427504,21:0.494133):0.235158):0.219697,((19:0.273128,((20:0.317117,16:0.484144):0.034997,((18:0.246348,17:0.189744):0.077170,(15:0.310399,14:0.392203):0.127264):0.109465):0.053011):0.360099,((2:0.379824,(11:0.231154,((13:0.167023,(12:0.183496,9:0.230400):0.031429):0.074712,10:0.335936):0.053651):0.016752):0.093970,((4:0.224920,(3:0.219841,7:0.266805):0.012326):0.043780,(6:0.212371,(5:0.173729,8:0.111607):0.008060):0.060482):0.105055):0.371572):0.438656,1:1.117941);
   tree rep.48600 = (((23:0.752108,24:0.426551):0.282936,(22:0.427504,21:0.494133):0.282083):0.154004,((19:0.276676,(20:0.199057,(16:0.484144,(17:0.197106,((15:0.310399,14:0.392203):0.161226,18:0.246348):0.070195):0.105075):0.039513):0.045228):0.360099,((2:0.412426,(11:0.231154,((13:0.167023,(12:0.183496,9:0.230400):0.031429):0.074712,10:0.335936):0.053651):0.016752):0.126054,((4:0.224920,(3:0.194795,7:0.266805):0.025347):0.041513,(6:0.212371,(5:0.173729,8:0.111607):0.008060):0.060482):0.090054):0.371572):0.438656,1:1.058600);
   tree rep.48700 = (((23:0.752108,24:0.426551):0.282936,(22:0.427504,21:0.494133):0.282083):0.154004,((19:0.276676,(20:0.199057,(16:0.484144,(17:0.197106,((15:0.310399,14:0.427789):0.146683,18:0.221187):0.098813):0.121381):0.027643):0.045228):0.360099,((2:0.339295,(11:0.188319,((13:0.133461,(12:0.166980,9:0.303759):0.026831):0.074712,10:0.335936):0.061644):0.046452):0.133430,((4:0.224920,(3:0.194795,7:0.266805):0.025347):0.041513,(6:0.210573,(5:0.202806,8:0.088396):0.009534):0.057129):0.090054):0.479020):0.438656,1:1.058600);
   tree rep.48800 = (((16:0.438977,((17:0.204069,((15:0.330718,14:0.308029):0.147199,18:0.230142):0.091244):0.176876,(20:0.267658,19:0.306590):0.006092):0.056829):0.418431,((((8:0.108298,6:0.177764):0.064701,5:0.155351):0.064455,(4:0.174737,(3:0.185694,7:0.273138):0.035809):0.093808):0.090597,(2:0.311577,((((9:0.194646,12:0.202303):0.027707,13:0.156202):0.127940,10:0.343043):0.041968,11:0.187249):0.033166):0.124171):0.367105):0.486936,((22:0.379768,21:0.548464):0.303428,(23:0.666082,24:0.455067):0.159938):0.131342,1:1.356050);
   tree rep.48900 = (((23:0.752108,24:0.426551):0.282936,(22:0.427504,21:0.494133):0.221690):0.201185,(((19:0.276676,(20:0.189867,16:0.484144):0.037715):0.055713,(17:0.183626,((15:0.310399,14:0.427789):0.169832,18:0.221187):0.075033):0.187462):0.360099,(((2:0.357221,((13:0.133461,(12:0.166980,9:0.303759):0.026831):0.074712,10:0.333767):0.066822):0.013520,11:0.172344):0.105729,((4:0.220923,(3:0.176490,7:0.262496):0.044348):0.039558,((8:0.119144,5:0.207834):0.007041,6:0.210573):0.057701):0.129066):0.336973):0.434598,1:1.058600);
   tree rep.49000 = (((23:0.752108,24:0.426551):0.193179,(22:0.427504,21:0.564401):0.297238):0.298066,(((19:0.276676,(20:0.189867,16:0.484144):0.037715):0.055713,(17:0.183626,((15:0.310399,14:0.427789):0.169832,18:0.221187):0.075033):0.187462):0.386506,(((2:0.357221,((13:0.133461,(12:0.166980,9:0.303759):0.026831):0.074712,10:0.363701):0.050164):0.015268,11:0.172344):0.105729,((4:0.220923,(3:0.176490,7:0.262496):0.044348):0.039558,(5:0.147288,(8:0.119144,6:0.210468):0.053721):0.057701):0.129066):0.336973):0.434461,1:1.058600);
   tree rep.49100 = (((16:0.381332,((19:0.364263,(17:0.253036,((15:0.384400,14:0.437563):0.105839,18:0.191742):0.087468):0.128169):0.117477,20:0.277992):0.038565):0.473151,(((4:0.244772,(3:0.222171,7:0.258265):0.028168):0.016823,(5:0.198184,(8:0.156668,6:0.169857):0.013850):0.097078):0.090059,(11:0.193866,((10:0.368102,(13:0.151503,(12:0.160219,9:0.262852):0.042873):0.053864):0.017953,2:0.358046):0.046911):0.128362):0.283198):0.264116,((22:0.332916,21:0.428981):0.264455,(24:0.433899,23:0.720190):0.244599):0.232983,1:1.108917);
   tree rep.49200 = (((16:0.381332,(19:0.364263,((17:0.253036,((15:0.384400,14:0.437563):0.105839,18:0.191742):0.087468):0.144381,20:0.287440):0.027051):0.122551):0.473151,(((4:0.244772,(3:0.222171,7:0.258265):0.028168):0.016823,(5:0.198184,(8:0.156668,6:0.169857):0.013850):0.097078):0.090059,(11:0.193866,(10:0.368102,(2:0.358046,(13:0.151503,(12:0.160219,9:0.262852):0.068168):0.074288):0.012257):0.046911):0.128362):0.283198):0.268868,((22:0.332916,21:0.428981):0.336499,(24:0.500661,23:0.720190):0.218577):0.239643,1:1.108917);
   tree rep.49300 = (((16:0.421591,((17:0.221012,((15:0.393135,14:0.440856):0.122703,18:0.214793):0.101943):0.095758,(20:0.267658,19:0.306590):0.007217):0.056829):0.457055,(((6:0.191135,(8:0.092671,5:0.187242):0.052789):0.017897,(4:0.174737,(3:0.213488,7:0.273138):0.012228):0.045112):0.170083,(2:0.311577,(((13:0.117060,(12:0.118446,9:0.232167):0.031692):0.086278,10:0.287902):0.023198,11:0.235144):0.071302):0.065519):0.353823):0.412453,((22:0.514867,21:0.548464):0.211844,(23:0.666082,24:0.719797):0.148396):0.251796,1:1.143575);
   tree rep.49400 = (((16:0.442697,((19:0.236149,(17:0.199281,((15:0.384400,14:0.437563):0.105839,18:0.195779):0.069256):0.206511):0.020939,20:0.191484):0.082690):0.473151,(((4:0.201598,(3:0.222171,7:0.258265):0.026347):0.080655,(5:0.198184,(8:0.156668,6:0.202731):0.019766):0.030260):0.106943,(11:0.177305,(10:0.381746,(2:0.313834,(13:0.127310,(12:0.235278,9:0.262852):0.041207):0.073663):0.013907):0.045452):0.128362):0.289484):0.325856,((22:0.332916,21:0.508822):0.272358,(24:0.500661,23:0.720190):0.206859):0.236208,1:0.976056);
   tree rep.49500 = (((((4:0.132076,(3:0.281572,7:0.203358):0.022347):0.032114,((6:0.188113,8:0.122203):0.028973,5:0.182134):0.082430):0.083418,((11:0.195884,2:0.304344):0.008763,((13:0.158402,(9:0.210143,12:0.203708):0.029623):0.073859,10:0.289091):0.059027):0.118841):0.314899,((((18:0.212819,(15:0.413059,14:0.479089):0.136745):0.038281,17:0.190583):0.138645,(20:0.233061,19:0.300348):0.010925):0.087699,16:0.443649):0.584548):0.496230,((22:0.452475,21:0.365913):0.332076,(24:0.378613,23:0.772794):0.158817):0.250550,1:1.163749);
   tree rep.49600 = (((23:0.767687,24:0.609632):0.015455,(22:0.442565,21:0.564401):0.301762):0.251400,(((19:0.298868,(17:0.183626,((15:0.416080,14:0.427789):0.131648,18:0.268615):0.055536):0.143798):0.029632,(20:0.259212,16:0.436603):0.050048):0.534195,(((2:0.320224,((13:0.143713,(12:0.154550,9:0.281464):0.022186):0.087064,10:0.431347):0.057457):0.021751,11:0.197331):0.129753,((4:0.207405,(3:0.225953,7:0.255489):0.085504):0.048208,(6:0.226396,(8:0.098781,5:0.205121):0.029592):0.061372):0.062894):0.289773):0.432240,1:0.882938);
   tree rep.49700 = (((((7:0.261199,4:0.132076):0.043638,(3:0.281572,((6:0.188113,8:0.122203):0.028973,5:0.182134):0.082430):0.021421):0.079950,((11:0.135270,((13:0.163348,(9:0.210143,12:0.143202):0.027560):0.071329,10:0.351165):0.053219):0.037742,2:0.348962):0.094285):0.336565,((((18:0.212819,(15:0.413059,14:0.479089):0.094193):0.072929,17:0.180192):0.119694,(20:0.223006,19:0.326311):0.022179):0.133505,16:0.386623):0.584548):0.496230,(((22:0.452475,21:0.375129):0.263066,24:0.378613):0.189829,23:0.772794):0.187104,1:0.963550);
   tree rep.49800 = (((16:0.455785,((17:0.183686,((15:0.393135,14:0.403044):0.092364,18:0.233013):0.081989):0.094411,(20:0.281458,19:0.306590):0.017188):0.077763):0.487582,((((8:0.135391,6:0.167873):0.010104,5:0.180163):0.074384,(4:0.161435,(3:0.190417,7:0.215222):0.025483):0.100712):0.131951,(((10:0.320552,(13:0.156312,(12:0.150324,9:0.313484):0.023975):0.077980):0.021146,2:0.301879):0.063984,11:0.164513):0.098877):0.379752):0.483674,((24:0.474078,23:0.666082):0.128876,(22:0.468074,21:0.381023):0.266755):0.202494,1:1.066881);
   tree rep.49900 = (((16:0.455785,((17:0.247550,((15:0.377140,14:0.403044):0.142203,18:0.233013):0.025057):0.109864,(20:0.281458,19:0.306590):0.011033):0.083845):0.530730,((((8:0.135391,6:0.167873):0.010272,5:0.180163):0.071425,(4:0.211206,(3:0.201743,7:0.246719):0.025742):0.106588):0.131951,(((10:0.320552,(13:0.156312,(12:0.150324,9:0.313484):0.023975):0.077980):0.021146,2:0.366188):0.058699,11:0.164513):0.103741):0.379752):0.483674,((24:0.474078,23:0.666082):0.128876,(22:0.468074,21:0.381023):0.266755):0.202494,1:1.066881);
   tree rep.50000 = (((16:0.455785,((17:0.231809,((15:0.377140,14:0.403044):0.142203,18:0.238623):0.029196):0.160852,(20:0.281458,19:0.306590):0.010464):0.083845):0.530730,((((8:0.086513,6:0.167873):0.011763,5:0.181159):0.118024,(4:0.180246,(3:0.201743,7:0.195989):0.033641):0.067188):0.070071,(((10:0.320552,(13:0.156312,(12:0.150324,9:0.313484):0.023975):0.085162):0.007685,2:0.439450):0.046322,11:0.149573):0.123312):0.379752):0.483674,((24:0.474078,23:0.666082):0.128876,(22:0.468074,21:0.381023):0.266755):0.202494,1:1.066881);
   tree rep.50100 = (((16:0.455785,((17:0.231809,((15:0.377140,14:0.403044):0.142203,18:0.238623):0.029196):0.164073,(20:0.281458,19:0.371144):0.015515):0.083845):0.530730,(((6:0.167873,(5:0.181159,8:0.086513):0.016408):0.053594,(4:0.180246,(3:0.201743,7:0.195989):0.033641):0.085112):0.120469,(((10:0.320552,(13:0.156312,(12:0.150324,9:0.313484):0.023975):0.085162):0.007685,2:0.316660):0.043123,11:0.191928):0.160459):0.379752):0.483674,((24:0.474078,23:0.777603):0.165735,(22:0.468074,21:0.381023):0.219728):0.185547,1:0.965773);
   tree rep.50200 = (((16:0.455785,(20:0.281458,(((17:0.235465,(15:0.387331,14:0.403044):0.110140):0.025935,18:0.238623):0.112981,19:0.387205):0.001617):0.104863):0.530730,(((6:0.167873,(5:0.181159,8:0.086513):0.015497):0.070515,(4:0.249398,(3:0.203348,7:0.195989):0.025745):0.068162):0.106625,(((10:0.400720,(13:0.156312,(12:0.150324,9:0.313484):0.026970):0.100844):0.007685,2:0.316660):0.043123,11:0.191928):0.160459):0.379752):0.483674,((24:0.474078,23:0.777603):0.165735,(22:0.468074,21:0.381023):0.219728):0.185547,1:0.965773);
   tree rep.50300 = (((16:0.399773,(19:0.344809,(((18:0.239025,17:0.153887):0.043717,(15:0.350380,14:0.437563):0.121493):0.104374,20:0.304187):0.029590):0.084874):0.389718,(((4:0.254513,(3:0.188844,7:0.254904):0.025925):0.044129,((5:0.156936,8:0.138452):0.048470,6:0.225940):0.093536):0.154422,(11:0.191419,(2:0.324202,(((9:0.294968,12:0.210456):0.041101,13:0.138692):0.078450,10:0.383521):0.044429):0.019836):0.067334):0.286753):0.429957,((22:0.406397,21:0.471674):0.270252,(24:0.505665,23:0.822062):0.164792):0.248493,1:0.976056);
   tree rep.50400 = (((16:0.455785,(20:0.237848,(((17:0.234979,(15:0.317516,14:0.329054):0.115237):0.036280,18:0.232604):0.172138,19:0.335654):0.029214):0.141356):0.416049,((((8:0.080083,6:0.221280):0.026174,5:0.181159):0.073128,(4:0.194669,(3:0.208428,7:0.275315):0.059801):0.052405):0.113263,((10:0.456207,((13:0.156312,(12:0.150324,9:0.198920):0.017583):0.057865,2:0.316660):0.007155):0.060265,11:0.191928):0.117285):0.336520):0.381237,((24:0.507101,23:0.777603):0.156088,(22:0.414149,21:0.381023):0.234665):0.248075,1:0.885084);
   tree rep.50500 = (((16:0.380621,(20:0.265640,((17:0.220264,(18:0.232604,(15:0.491915,14:0.329054):0.153113):0.031195):0.131496,19:0.245852):0.029214):0.124036):0.416049,((((8:0.080083,6:0.188253):0.068275,5:0.187802):0.073128,(4:0.194669,(3:0.201112,7:0.275315):0.053432):0.049732):0.113263,((10:0.456207,((13:0.140000,(12:0.150324,9:0.198920):0.017583):0.080317,2:0.316660):0.017994):0.051570,11:0.191928):0.120142):0.336520):0.381237,((24:0.507101,23:0.777603):0.156088,(22:0.414149,21:0.381023):0.234665):0.248075,1:0.885084);
   tree rep.50600 = (((16:0.380621,(20:0.196849,((17:0.220264,(18:0.232604,(15:0.491915,14:0.329054):0.153113):0.031195):0.131496,19:0.258984):0.042926):0.124036):0.416049,(((6:0.188253,(5:0.187802,8:0.080083):0.048399):0.082713,(4:0.194669,(3:0.201112,7:0.275315):0.053432):0.049732):0.111638,((10:0.323668,((13:0.140000,(12:0.238400,9:0.198920):0.023917):0.107322,2:0.316660):0.018357):0.051570,11:0.168362):0.091982):0.336520):0.381237,((24:0.507101,23:0.777603):0.156088,(22:0.414149,21:0.381023):0.234665):0.248075,1:0.885084);
   tree rep.50700 = (((16:0.363711,(20:0.185440,(((17:0.220264,18:0.190048):0.027940,(15:0.403213,14:0.470334):0.117082):0.131496,19:0.258984):0.042926):0.111698):0.436652,((((8:0.105172,6:0.188253):0.041555,5:0.201734):0.054859,(4:0.194669,(3:0.201112,7:0.275315):0.053432):0.034670):0.115208,((10:0.323668,((13:0.134244,(12:0.239458,9:0.198920):0.027724):0.097257,2:0.316660):0.017050):0.051570,11:0.168362):0.091982):0.339979):0.381237,((24:0.507101,23:0.777603):0.156088,(22:0.414149,21:0.381023):0.234665):0.248075,1:0.885084);
   tree rep.50800 = (((16:0.414771,(((17:0.222977,((15:0.379566,14:0.455023):0.083075,18:0.242184):0.037162):0.163545,19:0.301798):0.008223,20:0.250708):0.108583):0.420044,(((4:0.242930,(3:0.240286,7:0.254904):0.021710):0.027688,((5:0.175268,8:0.144873):0.018951,6:0.176600):0.073841):0.144450,((11:0.169223,(((9:0.294968,12:0.196248):0.025616,13:0.162041):0.073201,10:0.370340):0.079333):0.043358,2:0.418608):0.063075):0.379455):0.469494,((22:0.418227,21:0.471674):0.387946,(24:0.505665,23:0.849519):0.112246):0.241454,1:1.103152);
   tree rep.50900 = (((16:0.414771,(((17:0.222977,((15:0.379566,14:0.455023):0.083075,18:0.242184):0.037162):0.163545,19:0.301798):0.008223,20:0.250708):0.108583):0.420044,(((4:0.230590,(3:0.240286,7:0.254904):0.021710):0.062889,((5:0.175268,8:0.144873):0.012669,6:0.176600):0.056510):0.121238,(11:0.196174,(2:0.321449,(((9:0.294968,12:0.196248):0.025616,13:0.162041):0.073201,10:0.370340):0.079333):0.064851):0.066937):0.379455):0.469494,((22:0.418227,21:0.471674):0.356792,(24:0.505665,23:0.849519):0.153739):0.234998,1:0.899236);
   tree rep.51000 = (((16:0.414771,(((17:0.222977,((15:0.379566,14:0.457047):0.088347,18:0.247239):0.062409):0.134931,19:0.314196):0.028447,20:0.203627):0.100368):0.416537,(((4:0.265177,(3:0.233985,7:0.254904):0.018660):0.062889,((5:0.186813,8:0.101156):0.015207,6:0.207503):0.062276):0.121238,(11:0.196174,(2:0.321449,(((9:0.294968,12:0.196248):0.025616,13:0.162041):0.073201,10:0.370340):0.079333):0.064851):0.066937):0.379455):0.505794,((22:0.418227,21:0.471674):0.356792,(24:0.505665,23:0.849519):0.153739):0.234998,1:0.899236);
   tree rep.51100 = (((16:0.438121,((17:0.222977,((15:0.379566,14:0.457047):0.088347,18:0.247239):0.062409):0.116829,(19:0.323607,20:0.173564):0.011157):0.142031):0.368222,(((4:0.265177,(3:0.233985,7:0.254904):0.009691):0.072765,((5:0.186813,8:0.101156):0.015207,6:0.207503):0.062969):0.121238,(11:0.196174,(2:0.321449,(((9:0.294968,12:0.196248):0.025616,13:0.162041):0.073201,10:0.370340):0.079333):0.064851):0.066937):0.444784):0.505794,((22:0.418227,21:0.471674):0.356792,(24:0.505665,23:0.849519):0.153739):0.234998,1:0.899236);
   tree rep.51200 = (((16:0.438121,((17:0.222977,((15:0.371739,14:0.457047):0.135442,18:0.291700):0.062409):0.116829,(19:0.323607,20:0.173564):0.011157):0.142031):0.238397,(((4:0.265177,(3:0.233985,7:0.254904):0.010353):0.060084,((5:0.186813,8:0.101156):0.015207,6:0.207503):0.062969):0.147169,(11:0.200270,(2:0.341492,(((9:0.294968,12:0.196248):0.025616,13:0.189385):0.073660,10:0.370340):0.042184):0.064851):0.058662):0.463745):0.457954,((22:0.418227,21:0.471674):0.354593,(24:0.505665,23:0.849519):0.153739):0.225824,1:1.034644);
   tree rep.51300 = (24:0.597645,(((((((3:0.186992,7:0.265834):0.062957,4:0.215435):0.060132,(5:0.199438,(6:0.202203,8:0.086068):0.018569):0.070274):0.100991,(11:0.159149,(2:0.343731,((13:0.159783,(9:0.243894,12:0.154318):0.037674):0.052556,10:0.356812):0.035599):0.064792):0.078992):0.406058,((((18:0.205392,(15:0.335385,14:0.365108):0.161618):0.062741,17:0.145044):0.119813,(19:0.289614,20:0.313274):0.028952):0.066337,16:0.423073):0.372203):0.657124,(22:0.340108,21:0.452310):0.287410):0.130389,23:0.811084):0.003208,1:1.176300);
   tree rep.51400 = ((((16:0.424449,((17:0.222977,((15:0.371739,14:0.457047):0.135442,18:0.291700):0.062409):0.116829,(19:0.323607,20:0.173564):0.011157):0.142031):0.398344,(((4:0.172387,(3:0.184453,7:0.324370):0.062262):0.042665,((5:0.187618,8:0.099298):0.016935,6:0.208239):0.098979):0.107379,(11:0.192583,(2:0.355183,(((9:0.286284,12:0.196248):0.020177,13:0.169384):0.064789,10:0.395909):0.029360):0.069008):0.133428):0.300405):0.593652,(24:0.505665,23:0.771620):0.214527):0.089841,(22:0.452289,21:0.443943):0.213626,1:1.197457);
   tree rep.51500 = ((((((18:0.259084,(15:0.387363,14:0.413875):0.093589):0.062141,17:0.225408):0.142655,19:0.313612):0.025471,(16:0.458852,20:0.177704):0.042761):0.497509,((((8:0.111613,6:0.188329):0.025560,5:0.171834):0.091762,(4:0.185581,(3:0.201112,7:0.275315):0.075252):0.016069):0.141935,(((10:0.368688,(13:0.142155,(12:0.187526,9:0.251698):0.013960):0.085334):0.066339,11:0.216727):0.023363,2:0.351408):0.066159):0.318936):0.504522,(23:0.720527,(24:0.515173,(22:0.496287,21:0.446019):0.266404):0.104430):0.332581,1:0.873281);
   tree rep.51600 = (((((18:0.259084,(15:0.387363,14:0.413875):0.093589):0.062141,17:0.207492):0.171440,(19:0.313612,(16:0.458852,20:0.177704):0.042761):0.019814):0.497509,((((8:0.111613,6:0.188329):0.025560,5:0.171016):0.114532,(4:0.193032,(3:0.201112,7:0.275315):0.061257):0.050521):0.112562,(((10:0.368688,(13:0.142155,(12:0.187526,9:0.236458):0.016948):0.073560):0.066339,11:0.216727):0.023363,2:0.351408):0.066159):0.318936):0.504522,((23:0.720527,24:0.515173):0.067295,(22:0.496287,21:0.446019):0.266404):0.108738,1:1.004170);
   tree rep.51700 = (((((18:0.259084,(15:0.387363,14:0.413875):0.142307):0.032178,17:0.207492):0.151042,(19:0.294470,(16:0.453653,20:0.184707):0.089333):0.022887):0.497509,((((8:0.111949,6:0.162883):0.026094,5:0.225441):0.098559,(4:0.193032,(3:0.201112,7:0.275315):0.067055):0.038280):0.112562,(((10:0.368688,(13:0.189578,(12:0.187526,9:0.236458):0.052137):0.052058):0.093083,11:0.216727):0.023363,2:0.351408):0.066159):0.318936):0.504522,((23:0.720527,24:0.515173):0.067295,(22:0.496287,21:0.326212):0.328703):0.099961,1:1.004170);
   tree rep.51800 = ((((16:0.446864,((17:0.192550,((15:0.371739,14:0.522090):0.102465,18:0.203358):0.058023):0.101740,(19:0.323607,20:0.238561):0.053627):0.083115):0.398344,(((4:0.145881,(3:0.206336,7:0.192485):0.098835):0.030905,((5:0.239082,8:0.101018):0.016426,6:0.208772):0.065145):0.107379,(11:0.213229,(2:0.348169,(10:0.317068,(9:0.286284,(12:0.158622,13:0.120940):0.042165):0.054047):0.018490):0.050678):0.133428):0.300405):0.524769,(24:0.505665,23:0.771620):0.214527):0.074906,(22:0.381500,21:0.443943):0.357451,1:1.172951);
   tree rep.51900 = ((((16:0.446864,((17:0.196355,((15:0.371739,14:0.522090):0.102465,18:0.204126):0.072688):0.128532,(19:0.323607,20:0.238561):0.016271):0.083115):0.398344,(((4:0.228406,(3:0.206336,7:0.192485):0.065202):0.024864,((5:0.239082,8:0.101018):0.016426,6:0.208772):0.065145):0.136258,(11:0.213229,(2:0.348169,(10:0.346284,(9:0.286284,(12:0.158622,13:0.120940):0.027558):0.077518):0.018490):0.050678):0.133428):0.285256):0.458229,(24:0.505665,23:0.771620):0.243786):0.074906,(22:0.381500,21:0.443943):0.357451,1:1.172951);
   tree rep.52000 = (((((18:0.203940,(15:0.468695,14:0.413875):0.106392):0.042940,17:0.194008):0.111921,(19:0.294470,(16:0.453653,20:0.173619):0.110110):0.060547):0.497509,((((8:0.104474,5:0.225441):0.014033,6:0.162883):0.080234,(4:0.229896,(3:0.214185,7:0.275315):0.057041):0.029946):0.072011,(((10:0.352835,(13:0.177654,(12:0.186476,9:0.223395):0.039336):0.057315):0.081467,2:0.338630):0.007251,11:0.216727):0.146690):0.318936):0.425718,((24:0.515173,(22:0.496287,21:0.326212):0.328703):0.128662,23:0.787456):0.222509,1:1.155157);
   tree rep.52100 = ((((16:0.446864,(((17:0.196355,((15:0.371739,14:0.522090):0.102465,18:0.201944):0.063059):0.137858,19:0.321666):0.027486,20:0.238561):0.107232):0.396650,(((4:0.228406,(3:0.206336,7:0.192485):0.065202):0.024873,((5:0.236190,8:0.101018):0.024584,6:0.211688):0.055472):0.136988,(11:0.158193,(((9:0.279274,(12:0.214116,13:0.116968):0.078852):0.069683,2:0.348169):0.015826,10:0.346284):0.037469):0.096147):0.355903):0.458229,(24:0.505665,23:0.771620):0.243786):0.056653,(22:0.483789,21:0.443943):0.310623,1:1.172951);
   tree rep.52200 = (((((18:0.203940,(15:0.468695,14:0.413875):0.106392):0.042940,17:0.194008):0.111921,(19:0.275798,(16:0.453653,20:0.168070):0.097669):0.060547):0.497509,((((8:0.104474,5:0.162952):0.013389,6:0.227293):0.119328,(4:0.171202,(3:0.214185,7:0.282217):0.043835):0.039324):0.123764,(((10:0.367529,((13:0.177654,12:0.186476):0.055376,9:0.223395):0.054774):0.065458,11:0.216727):0.052553,2:0.343668):0.056779):0.303261):0.425718,(((22:0.447709,21:0.436754):0.257213,24:0.515173):0.107884,23:0.787456):0.199471,1:1.201064);
   tree rep.52300 = (((16:0.510133,(((17:0.196355,((15:0.371739,14:0.483696):0.104468,18:0.190177):0.063059):0.137858,19:0.321666):0.027806,20:0.207571):0.096404):0.318553,(((4:0.171398,(3:0.245504,7:0.278824):0.075203):0.053137,((5:0.174250,8:0.063326):0.045778,6:0.173468):0.094750):0.132145,((11:0.140131,2:0.348169):0.010133,((9:0.279274,(12:0.214116,13:0.116968):0.078852):0.067198,10:0.346284):0.053785):0.096147):0.407399):0.536850,((22:0.483789,21:0.443943):0.218968,(24:0.505665,23:0.771620):0.243786):0.104908,1:1.172951);
   tree rep.52400 = (((((18:0.203940,(15:0.443942,14:0.413875):0.093217):0.050052,17:0.194008):0.122414,(19:0.328751,(16:0.453653,20:0.241294):0.087297):0.044578):0.508144,((((8:0.152164,5:0.247757):0.049957,6:0.177492):0.064310,(4:0.202280,(3:0.214185,7:0.302503):0.048934):0.039324):0.119367,(11:0.157484,(2:0.343668,(10:0.367529,((13:0.177654,12:0.156135):0.050672,9:0.267005):0.054774):0.064127):0.031929):0.090806):0.304397):0.554001,((22:0.415541,21:0.436754):0.289908,(24:0.597596,23:0.787456):0.014104):0.181524,1:1.150004);
   tree rep.52500 = (((16:0.343111,(((17:0.196355,((15:0.371739,14:0.483696):0.104468,18:0.190177):0.063059):0.151485,19:0.341647):0.000364,20:0.213482):0.079709):0.320735,(((4:0.160404,(3:0.245504,7:0.278824):0.075203):0.077641,((5:0.174250,8:0.074953):0.036590,6:0.212657):0.074365):0.117937,(11:0.160784,(((9:0.275070,(12:0.253252,13:0.125248):0.050294):0.083735,10:0.330392):0.024415,2:0.355856):0.011147):0.096147):0.407399):0.418319,((22:0.488074,21:0.319473):0.445298,(24:0.505665,23:0.771620):0.176090):0.177176,1:1.172951);
   tree rep.52600 = (((22:0.477797,21:0.540896):0.408615,(23:0.817665,24:0.445857):0.175520):0.183039,((16:0.400597,((20:0.214870,(17:0.179794,((15:0.414165,14:0.408298):0.119017,18:0.267409):0.046709):0.125208):0.023008,19:0.345511):0.153384):0.457052,((2:0.307033,((((12:0.242724,13:0.137198):0.046418,9:0.247540):0.068975,10:0.354810):0.070782,11:0.154626):0.093399):0.109626,((4:0.206315,(6:0.216298,(8:0.139740,5:0.182890):0.043266):0.067092):0.052405,(3:0.176490,7:0.291868):0.054712):0.063198):0.310293):0.350019,1:1.001740);
   tree rep.52700 = (((22:0.477797,21:0.540896):0.408615,(23:0.817665,24:0.445857):0.175520):0.183039,((16:0.400597,((20:0.214870,((15:0.394167,14:0.408298):0.139011,(17:0.179794,18:0.267409):0.030454):0.117766):0.031375,19:0.345511):0.153384):0.457052,((2:0.307033,((((12:0.182953,13:0.137927):0.039226,9:0.249298):0.060222,10:0.327093):0.122845,11:0.154626):0.028511):0.109626,((4:0.206315,(3:0.176490,7:0.283974):0.043045):0.035636,(6:0.216298,(8:0.139740,5:0.182890):0.043266):0.067092):0.063198):0.310293):0.350019,1:1.001740);
   tree rep.52800 = (((22:0.491128,21:0.540896):0.411985,(23:0.817665,24:0.445857):0.191795):0.183039,((16:0.400597,(20:0.228563,(19:0.346027,(((15:0.394167,14:0.408298):0.139011,17:0.177759):0.050165,18:0.267409):0.093038):0.032503):0.153384):0.457052,((((((12:0.182953,13:0.137927):0.039226,9:0.249298):0.060222,10:0.343018):0.115756,2:0.383165):0.016842,11:0.192463):0.109626,((4:0.166935,(3:0.220281,7:0.283974):0.038463):0.084658,(6:0.166920,(8:0.107806,5:0.182890):0.023034):0.053918):0.063198):0.310293):0.350019,1:1.001740);
   tree rep.52900 = (((22:0.491128,21:0.540896):0.334531,(23:0.700850,24:0.526358):0.114226):0.197145,((16:0.384556,(20:0.190552,(19:0.230616,(17:0.177759,(18:0.267409,(15:0.394167,14:0.408298):0.139011):0.039821):0.145838):0.033901):0.167479):0.457052,((2:0.383165,(11:0.204084,(((12:0.182953,13:0.137927):0.039226,9:0.243476):0.127093,10:0.343018):0.044776):0.014760):0.143981,((4:0.166935,(3:0.220281,7:0.283974):0.038463):0.084658,(6:0.166920,(8:0.107806,5:0.182890):0.023034):0.053918):0.059586):0.310293):0.350019,1:1.001740);
   tree rep.53000 = ((23:0.700850,((22:0.491128,21:0.404723):0.356044,24:0.526358):0.104268):0.191903,((16:0.361930,(20:0.164952,(19:0.259486,(17:0.184699,(18:0.252321,(15:0.394167,14:0.408298):0.139011):0.026875):0.145838):0.024585):0.122464):0.457052,((2:0.353076,(11:0.168577,(((12:0.182953,13:0.137927):0.039226,9:0.243476):0.071133,10:0.343018):0.092652):0.031061):0.156007,((4:0.166935,(3:0.220281,7:0.283974):0.038463):0.084658,(6:0.232357,(8:0.107806,5:0.202667):0.020423):0.053918):0.059586):0.274313):0.448122,1:1.001740);
   tree rep.53100 = ((23:0.700850,((22:0.491128,21:0.404723):0.356044,24:0.526358):0.030605):0.244635,((16:0.361930,(20:0.164952,(19:0.259486,(17:0.184699,(18:0.179289,(15:0.394167,14:0.395330):0.113793):0.031734):0.122611):0.049644):0.122464):0.457052,((2:0.353076,((((12:0.182953,13:0.137927):0.039226,9:0.243476):0.071133,10:0.306538):0.100240,11:0.168577):0.028494):0.134106,((4:0.166935,(3:0.220281,7:0.283974):0.039668):0.081905,(6:0.152641,(8:0.119997,5:0.202667):0.030068):0.061014):0.059586):0.274313):0.416451,1:1.001740);
   tree rep.53200 = (((23:0.700850,(22:0.491128,21:0.404723):0.356044):0.018999,24:0.526358):0.251510,((16:0.364601,(20:0.171892,(19:0.259486,(17:0.278920,(18:0.193237,(15:0.394167,14:0.395330):0.113793):0.048613):0.184736):0.059065):0.093194):0.457169,((2:0.353076,((((12:0.152197,13:0.137927):0.048726,9:0.245700):0.048832,10:0.306538):0.100240,11:0.168577):0.028494):0.134106,((4:0.230988,(3:0.220281,7:0.283974):0.039668):0.036860,(6:0.152641,(8:0.119997,5:0.186565):0.026398):0.063711):0.059586):0.433166):0.279337,1:1.148385);
   tree rep.53300 = (((23:0.624993,24:0.565001):0.167211,(22:0.393399,21:0.406475):0.303007):0.283129,(((((3:0.208885,7:0.244341):0.032857,4:0.175878):0.037226,((8:0.137816,6:0.166062):0.028680,5:0.220492):0.064294):0.061870,((((9:0.227806,(12:0.229734,13:0.118105):0.058040):0.053529,10:0.363165):0.061249,2:0.333610):0.024279,11:0.141418):0.214202):0.396971,(((17:0.216958,(18:0.248812,(15:0.260636,14:0.438638):0.168273):0.032900):0.113248,(19:0.311592,20:0.250543):0.021813):0.053671,16:0.413704):0.319108):0.485012,1:0.987101);
   tree rep.53400 = (((23:0.797256,(22:0.491128,21:0.409066):0.270492):0.042916,24:0.526358):0.241015,((16:0.534237,(20:0.234382,(19:0.252611,(17:0.278920,(18:0.193237,(15:0.394167,14:0.395330):0.113793):0.070096):0.132982):0.013168):0.080028):0.453622,((2:0.353076,((((12:0.152197,13:0.147037):0.032798,9:0.249052):0.048832,10:0.333418):0.089007,11:0.148864):0.028494):0.134106,((4:0.230988,(3:0.214839,7:0.233170):0.050946):0.035565,(6:0.166574,(8:0.119997,5:0.172273):0.024947):0.082478):0.083904):0.433166):0.336296,1:1.148385);
   tree rep.53500 = (((23:0.624993,24:0.529953):0.194477,(22:0.393399,21:0.406475):0.322447):0.247746,(((((3:0.208885,7:0.218090):0.029026,4:0.202814):0.046520,((8:0.137816,6:0.208004):0.042641,5:0.205825):0.084146):0.053305,((((9:0.242596,(12:0.229734,13:0.161754):0.072963):0.074820,10:0.363165):0.038540,2:0.456056):0.001666,11:0.141418):0.159327):0.385394,(((17:0.216958,(18:0.198494,(15:0.311842,14:0.344277):0.192138):0.032443):0.107594,(19:0.311592,20:0.250543):0.026228):0.071234,16:0.479113):0.319108):0.485012,1:0.987439);
   tree rep.53600 = (((22:0.465198,21:0.409066):0.326433,(23:0.797575,24:0.308096):0.166548):0.359980,((16:0.438860,(((17:0.178473,(18:0.193237,(15:0.394167,14:0.395330):0.113793):0.082338):0.159060,20:0.196733):0.005621,19:0.290528):0.041134):0.499405,((2:0.353076,((((12:0.152197,13:0.147037):0.032798,9:0.224047):0.060974,10:0.333418):0.064867,11:0.148864):0.028494):0.134106,((4:0.176109,(3:0.267267,7:0.233170):0.059606):0.035565,(6:0.190412,(8:0.119997,5:0.193833):0.032736):0.082478):0.083904):0.315224):0.400669,1:1.007102);
   tree rep.53700 = (((22:0.465198,21:0.409066):0.287132,(23:0.797575,24:0.472792):0.145912):0.359980,((16:0.438860,(((17:0.229438,(18:0.234364,(15:0.324759,14:0.397906):0.122431):0.056898):0.128332,20:0.274793):0.064075,19:0.240994):0.038715):0.499405,((2:0.353076,((((12:0.177588,13:0.147037):0.022092,9:0.241768):0.071138,10:0.378992):0.036556,11:0.179585):0.044976):0.132741,((4:0.192351,(3:0.180922,7:0.233170):0.044300):0.034467,(6:0.190919,(8:0.138466,5:0.193833):0.011004):0.082134):0.101819):0.258292):0.400669,1:1.007102);
   tree rep.53800 = (((23:0.624993,24:0.529953):0.194477,(22:0.393399,21:0.406475):0.322447):0.209783,(((((3:0.208885,7:0.218090):0.014958,4:0.202814):0.057758,((8:0.116694,6:0.208004):0.013433,5:0.164673):0.061810):0.142513,((((9:0.242596,(12:0.232623,13:0.161754):0.040006):0.080440,10:0.370643):0.078729,2:0.360432):0.012432,11:0.213069):0.114313):0.385394,(((17:0.215934,(18:0.196825,(15:0.351530,14:0.344277):0.185425):0.050693):0.101948,(19:0.311592,20:0.245542):0.027274):0.083733,16:0.436057):0.309258):0.500359,1:0.987439);
   tree rep.53900 = (((23:0.624993,24:0.529953):0.194477,(22:0.415705,21:0.406475):0.346806):0.215601,(((((3:0.279866,7:0.218090):0.018039,4:0.228100):0.049850,(8:0.100862,(6:0.208004,5:0.156902):0.009126):0.091224):0.120343,((((9:0.242596,(12:0.232623,13:0.161754):0.040006):0.080440,10:0.370643):0.078729,2:0.327229):0.013111,11:0.213069):0.104489):0.286123,(((17:0.215934,(18:0.196825,(15:0.351530,14:0.344277):0.185425):0.050693):0.101948,(19:0.311592,20:0.245542):0.027274):0.083733,16:0.391010):0.451801):0.500359,1:0.987439);
   tree rep.54000 = (((23:0.726656,24:0.529953):0.146477,(22:0.415705,21:0.406475):0.346806):0.136694,(((((3:0.279866,7:0.218090):0.018039,4:0.228100):0.049850,(8:0.100862,(6:0.208004,5:0.156902):0.009126):0.091224):0.120343,((((9:0.240225,(12:0.223628,13:0.161754):0.046336):0.080440,10:0.370643):0.078729,2:0.327229):0.013111,11:0.213069):0.104489):0.286123,(((19:0.311592,(17:0.214266,(18:0.228986,(15:0.351530,14:0.344277):0.185425):0.050615):0.133021):0.046251,20:0.206510):0.083733,16:0.391010):0.451801):0.500359,1:0.987439);
   tree rep.54100 = (((23:0.726656,24:0.529953):0.146477,(22:0.415705,21:0.406475):0.346806):0.136694,(((((3:0.243743,7:0.218090):0.020061,4:0.173826):0.049850,(8:0.098636,(6:0.208004,5:0.223034):0.011607):0.091224):0.120343,((((9:0.240225,(12:0.223628,13:0.161754):0.046336):0.095531,10:0.369814):0.066017,2:0.338789):0.012014,11:0.213069):0.104489):0.286123,(((19:0.311592,(17:0.214266,(18:0.228986,(15:0.351530,14:0.344277):0.185425):0.050615):0.109649):0.055200,20:0.254488):0.083733,16:0.445271):0.475521):0.546654,1:0.987439);
   tree rep.54200 = (((22:0.407352,21:0.409066):0.257826,(23:0.786836,24:0.472792):0.118893):0.148480,((((17:0.219268,18:0.236363):0.070986,(15:0.372509,14:0.397906):0.088190):0.124954,((16:0.534151,20:0.206116):0.015390,19:0.356034):0.040674):0.433634,((2:0.271722,(((13:0.155556,(9:0.238831,12:0.146177):0.069447):0.067442,10:0.347074):0.072823,11:0.167718):0.031842):0.119857,((4:0.192351,(3:0.257838,7:0.244369):0.041712):0.053238,(6:0.225080,(8:0.116885,5:0.190846):0.013551):0.089358):0.109254):0.302476):0.516344,1:0.946372);
   tree rep.54300 = (((23:0.726656,24:0.413692):0.123260,(22:0.487758,21:0.406475):0.254466):0.136694,(((((3:0.243743,7:0.200951):0.014028,4:0.180465):0.044757,(8:0.094463,(6:0.208004,5:0.223034):0.011607):0.056713):0.096158,(2:0.338789,(11:0.213069,((9:0.219945,(12:0.223628,13:0.144425):0.044448):0.095531,10:0.369814):0.066017):0.013221):0.103359):0.321747,((19:0.280459,(20:0.284318,(17:0.233396,(18:0.196358,(15:0.351530,14:0.366921):0.185539):0.017062):0.106075):0.005606):0.083733,16:0.445271):0.424937):0.546654,1:0.987439);
   tree rep.54400 = (((23:0.726656,24:0.413692):0.160456,(22:0.487758,21:0.484102):0.238565):0.129890,(((((3:0.243743,7:0.200951):0.016683,4:0.180465):0.027761,(8:0.094463,(6:0.208004,5:0.223034):0.011176):0.047692):0.119513,(2:0.338789,(11:0.213069,((9:0.219945,(12:0.223628,13:0.144425):0.044448):0.089019,10:0.369814):0.038967):0.029014):0.097092):0.321747,((19:0.280459,(20:0.284318,(17:0.233396,(18:0.196358,(15:0.351530,14:0.338815):0.122884):0.064198):0.106075):0.005606):0.079009,16:0.445271):0.477301):0.472949,1:0.987439);
   tree rep.54500 = (((23:0.742926,24:0.413692):0.169521,(22:0.487758,21:0.476994):0.222823):0.215848,(((((3:0.210062,7:0.200951):0.018253,4:0.186522):0.038624,(8:0.097556,(6:0.208004,5:0.223034):0.011176):0.091483):0.116916,((2:0.402783,((9:0.219945,(12:0.223628,13:0.144425):0.044448):0.089019,10:0.369814):0.038967):0.037810,11:0.195523):0.097092):0.321747,((19:0.300022,(20:0.267922,(17:0.191987,(18:0.196358,(15:0.351530,14:0.338815):0.122884):0.071072):0.104604):0.002626):0.076483,16:0.445271):0.477301):0.462999,1:1.095315);
   tree rep.54600 = (((22:0.407352,21:0.409066):0.266338,(23:0.725882,24:0.550086):0.147617):0.314780,(((16:0.534151,20:0.247743):0.015213,((17:0.219268,(18:0.198372,(15:0.372509,14:0.408105):0.137230):0.052695):0.124954,19:0.356034):0.043115):0.509390,((2:0.328778,(((13:0.142501,(9:0.261681,12:0.159920):0.027055):0.126691,10:0.414062):0.069743,11:0.214107):0.075543):0.126726,((4:0.218916,(3:0.196201,7:0.323863):0.042267):0.049773,(6:0.168977,(8:0.116885,5:0.212708):0.016535):0.098929):0.070435):0.296749):0.436053,1:0.879981);
   tree rep.54700 = (((16:0.395468,(((18:0.162320,(15:0.369677,14:0.316529):0.127649):0.069944,17:0.169170):0.174927,(20:0.248412,19:0.293804):0.031155):0.147233):0.367893,(((7:0.259737,(3:0.255974,4:0.173586):0.076304):0.040644,(6:0.249396,(8:0.106576,5:0.184713):0.050530):0.047791):0.120442,(11:0.150882,(((9:0.243254,(12:0.183158,13:0.151211):0.039704):0.056784,10:0.372923):0.078974,2:0.300548):0.033452):0.141864):0.377928):0.430444,(23:0.858323,((22:0.631270,21:0.425764):0.291765,24:0.457912):0.020449):0.294063,1:1.085545);
   tree rep.54800 = ((23:0.725882,((22:0.407352,21:0.409066):0.266338,24:0.755325):0.108734):0.232044,((((17:0.223937,(18:0.198372,(15:0.372509,14:0.408105):0.137230):0.075080):0.130223,(16:0.405784,20:0.247743):0.017043):0.033082,19:0.297393):0.527070,((2:0.328778,(((13:0.170069,(9:0.261681,12:0.207720):0.019118):0.062053,10:0.309141):0.046737,11:0.174099):0.075543):0.132803,((4:0.203245,(3:0.196201,7:0.325677):0.037709):0.050183,(6:0.168977,(8:0.119776,5:0.212708):0.040293):0.112233):0.060072):0.364287):0.436053,1:0.879981);
   tree rep.54900 = (((23:0.742926,24:0.413692):0.209634,(22:0.343664,21:0.476994):0.308669):0.166229,(((((3:0.158567,7:0.200951):0.050770,4:0.165860):0.029598,((8:0.096545,6:0.218452):0.035078,5:0.211516):0.098897):0.088247,(2:0.346855,(11:0.182048,(((9:0.248511,12:0.242508):0.023515,13:0.144425):0.053981,10:0.310461):0.084140):0.058671):0.097987):0.424001,(((17:0.233487,(18:0.207614,(15:0.349365,14:0.446260):0.149856):0.035883):0.175879,(20:0.234479,19:0.249532):0.002492):0.072572,16:0.444269):0.441026):0.447663,1:1.095315);
   tree rep.55000 = (((16:0.401474,(((18:0.187468,(15:0.458677,14:0.417354):0.167893):0.066080,17:0.156945):0.155972,(20:0.248412,19:0.245387):0.023765):0.162367):0.337585,(((7:0.236295,(3:0.227469,4:0.195843):0.032917):0.066240,(6:0.171907,(8:0.098833,5:0.194751):0.046422):0.046536):0.111269,(11:0.217580,(((9:0.279566,(12:0.157056,13:0.151211):0.041725):0.056784,10:0.332987):0.062050,2:0.363211):0.060327):0.097850):0.377928):0.442239,((22:0.445050,21:0.446859):0.353485,(23:0.858323,24:0.683424):0.095383):0.150426,1:1.049387);
   tree rep.55100 = (((22:0.407352,21:0.439106):0.348148,(23:0.675100,24:0.647121):0.132449):0.095509,((16:0.405784,(20:0.247743,((17:0.223937,(18:0.198372,(15:0.372509,14:0.408105):0.137230):0.076479):0.139042,19:0.297393):0.051200):0.016312):0.477755,((2:0.328778,(((13:0.170069,(9:0.261681,12:0.207720):0.019118):0.090652,10:0.305304):0.102876,11:0.175915):0.036689):0.150995,((4:0.188488,(3:0.253724,7:0.224783):0.041329):0.031882,((6:0.216703,8:0.114126):0.027663,5:0.166132):0.100114):0.027815):0.385124):0.522800,1:0.886233);
   tree rep.55200 = (((16:0.401065,(20:0.237718,(((18:0.175195,(15:0.344409,14:0.417354):0.198339):0.057644,17:0.219911):0.120036,19:0.280500):0.005927):0.072474):0.375322,((((7:0.236295,3:0.227469):0.032314,4:0.195843):0.050542,(6:0.224487,(8:0.098833,5:0.182876):0.051681):0.027220):0.158074,(((9:0.270675,(12:0.157056,13:0.171750):0.052648):0.061691,10:0.332987):0.053938,(11:0.217580,2:0.363211):0.038479):0.097850):0.387944):0.364029,((22:0.445050,21:0.446859):0.328745,(23:0.634126,24:0.521039):0.260635):0.187469,1:1.117646);
   tree rep.55300 = (((16:0.383279,(20:0.237718,(((18:0.175195,(15:0.344409,14:0.417354):0.198339):0.057644,17:0.219911):0.120036,19:0.280500):0.002367):0.072557):0.375322,((((7:0.236295,3:0.227469):0.032314,4:0.232977):0.070900,(6:0.151819,(8:0.110981,5:0.182876):0.011202):0.080221):0.102756,(((9:0.270675,(12:0.157056,13:0.171750):0.052648):0.061691,10:0.332987):0.053938,(11:0.217580,2:0.363211):0.038479):0.156460):0.387944):0.364029,((22:0.401500,21:0.446859):0.262444,(23:0.634126,24:0.521039):0.217017):0.187469,1:1.117646);
   tree rep.55400 = (((16:0.383279,(20:0.194323,(((18:0.200819,(15:0.344409,14:0.331120):0.146094):0.063381,17:0.175062):0.104640,19:0.280500):0.001768):0.078911):0.490663,((((7:0.236295,3:0.227469):0.034412,4:0.232977):0.049265,(6:0.163110,(8:0.110981,5:0.210140):0.008227):0.078148):0.138053,(((9:0.182147,(12:0.168299,13:0.171750):0.031966):0.098884,10:0.332987):0.081203,(11:0.189243,2:0.363211):0.003262):0.194371):0.294946):0.414730,((22:0.401500,21:0.446859):0.262444,(23:0.634126,24:0.521039):0.217017):0.187469,1:1.103130);
   tree rep.55500 = (((22:0.474366,21:0.478243):0.278744,(23:0.675100,24:0.469610):0.128219):0.180009,((16:0.432060,((20:0.231903,(17:0.185720,(18:0.207733,(15:0.480315,14:0.531489):0.084124):0.049051):0.161550):0.002937,19:0.261928):0.037852):0.408806,((((((12:0.203799,13:0.196935):0.036665,9:0.240818):0.039755,10:0.271740):0.074531,2:0.294149):0.057203,11:0.168785):0.066820,((4:0.152638,(3:0.253724,7:0.224783):0.037307):0.047182,((6:0.175356,8:0.139022):0.019099,5:0.155463):0.075069):0.120015):0.444334):0.458904,1:0.886233);
   tree rep.55600 = (((((16:0.440332,20:0.168025):0.121930,19:0.305126):0.040897,(17:0.265324,((15:0.397289,14:0.465530):0.101435,18:0.203490):0.038071):0.077885):0.465301,(((((8:0.129190,6:0.186802):0.034385,5:0.179154):0.075581,(4:0.166331,3:0.291191):0.054258):0.020108,7:0.320119):0.095782,((11:0.178047,((13:0.189118,(9:0.277718,12:0.181297):0.039830):0.060867,10:0.301984):0.096649):0.010902,2:0.389253):0.144695):0.277791):0.439130,((23:0.818190,24:0.470674):0.177024,(22:0.332712,21:0.484525):0.307687):0.157614,1:0.971214);
   tree rep.55700 = (((16:0.369095,((((18:0.220182,(15:0.344409,14:0.331120):0.146094):0.051458,17:0.221397):0.127101,20:0.257517):0.039710,19:0.244601):0.072371):0.490663,((((7:0.236295,3:0.222517):0.051274,4:0.211819):0.043720,((8:0.110981,6:0.223887):0.042342,5:0.198885):0.052665):0.138053,(2:0.351878,(((9:0.240523,(12:0.197417,13:0.143805):0.051530):0.122547,10:0.332987):0.069971,11:0.189243):0.012863):0.132277):0.300099):0.416060,((22:0.383477,21:0.446859):0.223656,(23:0.634126,24:0.487844):0.083071):0.328772,1:1.103130);
   tree rep.55800 = (((16:0.369095,((((18:0.220182,(15:0.344409,14:0.331120):0.146094):0.051458,17:0.221397):0.127101,20:0.257517):0.039710,19:0.244601):0.072371):0.490663,((((7:0.236295,3:0.222517):0.051274,4:0.211819):0.041193,((8:0.110981,6:0.223887):0.042342,5:0.183171):0.053838):0.138053,(2:0.291213,((((9:0.240523,12:0.197417):0.043534,13:0.200963):0.072950,10:0.332987):0.073019,11:0.189243):0.019685):0.132277):0.300099):0.416060,((22:0.450303,21:0.422101):0.237551,(23:0.862929,24:0.421859):0.146928):0.208958,1:1.103130);
   tree rep.55900 = (((16:0.452106,((((18:0.220182,(15:0.344409,14:0.331120):0.146094):0.051458,17:0.221397):0.127101,20:0.257517):0.039710,19:0.335621):0.093030):0.490663,((((7:0.236295,3:0.222517):0.051274,4:0.211819):0.049186,((8:0.110981,6:0.223887):0.042342,5:0.183171):0.051454):0.124313,(2:0.375953,((((9:0.254434,12:0.218199):0.036351,13:0.151987):0.100364,10:0.304525):0.073019,11:0.179232):0.024527):0.092043):0.300099):0.416060,((22:0.450303,21:0.422101):0.237551,(23:0.862929,24:0.421859):0.146928):0.208958,1:1.103130);
   tree rep.56000 = (((16:0.452106,(((18:0.224431,(15:0.365379,14:0.331120):0.120603):0.051458,17:0.221397):0.148520,(19:0.290477,20:0.266033):0.070647):0.076141):0.457150,((((7:0.236295,3:0.222517):0.051274,4:0.211819):0.049186,((8:0.110981,6:0.223887):0.042342,5:0.183171):0.051454):0.124313,(2:0.325160,((((9:0.254434,12:0.218199):0.036351,13:0.173865):0.059996,10:0.371893):0.037086,11:0.226598):0.040010):0.083654):0.307805):0.416060,((22:0.450303,21:0.422101):0.237551,(23:0.862929,24:0.421859):0.146928):0.208958,1:1.103130);
   tree rep.56100 = (((16:0.452106,(((18:0.224431,(15:0.365379,14:0.331120):0.120603):0.051458,17:0.221397):0.148520,(19:0.281943,20:0.266033):0.060780):0.072114):0.457150,((((7:0.236295,3:0.222517):0.051274,4:0.211819):0.027126,((8:0.079791,6:0.180428):0.046950,5:0.185285):0.082006):0.124313,(2:0.325160,((((9:0.254434,12:0.153994):0.038670,13:0.151911):0.059996,10:0.371893):0.037086,11:0.226598):0.040010):0.083654):0.307805):0.416060,((22:0.450303,21:0.359627):0.365173,(23:0.862929,24:0.430720):0.045546):0.289019,1:1.103130);
   tree rep.56200 = (((22:0.475204,21:0.374984):0.322835,(23:0.704941,24:0.513116):0.163030):0.189804,((16:0.420451,(20:0.227381,(19:0.277961,(17:0.210431,(18:0.277190,(15:0.385812,14:0.428673):0.092087):0.058252):0.132320):0.029489):0.103971):0.432894,((((10:0.369982,(9:0.278392,(12:0.186803,13:0.180006):0.029260):0.105387):0.067838,11:0.149596):0.057641,2:0.280007):0.112989,((4:0.232352,(6:0.164758,(8:0.144889,5:0.199575):0.017478):0.134052):0.002383,(3:0.263919,7:0.168541):0.036831):0.115329):0.273597):0.427682,1:1.054371);
   tree rep.56300 = (((16:0.473614,(((18:0.244419,(15:0.365379,14:0.484615):0.107219):0.051458,17:0.210049):0.089228,(19:0.281943,20:0.266033):0.071837):0.084030):0.457150,((((7:0.265575,3:0.222517):0.035970,4:0.194331):0.044003,((8:0.079791,6:0.180428):0.046950,5:0.185285):0.082006):0.124092,(((((9:0.254434,12:0.153994):0.038670,13:0.151911):0.059996,10:0.433372):0.054024,2:0.325160):0.035971,11:0.226598):0.083654):0.307805):0.416060,((22:0.450303,21:0.488111):0.301118,(23:0.862929,24:0.411518):0.101219):0.255553,1:1.103130);
   tree rep.56400 = (((16:0.473614,(((18:0.244419,(15:0.365379,14:0.484615):0.107219):0.051458,17:0.220266):0.132051,(19:0.281943,20:0.250453):0.023980):0.139970):0.442579,((((7:0.283239,3:0.222517):0.047885,4:0.165383):0.044003,((8:0.075961,6:0.180428):0.043832,5:0.177256):0.082006):0.124092,(((((9:0.254434,12:0.210109):0.024234,13:0.131871):0.059996,10:0.274819):0.061736,2:0.357100):0.035971,11:0.226598):0.083654):0.282694):0.416060,((22:0.450303,21:0.488111):0.301118,(23:0.862929,24:0.411518):0.101219):0.255553,1:1.103130);
   tree rep.56500 = (((16:0.473614,(((18:0.244419,(15:0.365379,14:0.484615):0.107219):0.051458,17:0.220266):0.125487,(19:0.281943,20:0.218109):0.018141):0.139970):0.375127,((((7:0.283239,3:0.222517):0.033029,4:0.165383):0.057409,((8:0.075961,6:0.180428):0.043832,5:0.177256):0.080711):0.124092,(2:0.357100,((((9:0.230536,12:0.210109):0.035876,13:0.130800):0.059996,10:0.405313):0.064204,11:0.226598):0.024230):0.083900):0.278084):0.491622,((22:0.450303,21:0.488111):0.301118,(23:0.780174,24:0.411518):0.156875):0.325122,1:1.103130);
   tree rep.56600 = (((16:0.419275,(((18:0.244419,(15:0.365379,14:0.484615):0.107219):0.051458,17:0.192651):0.076034,(19:0.281943,20:0.218109):0.018141):0.122617):0.375127,((((7:0.283239,3:0.283722):0.022842,4:0.231792):0.057409,((8:0.075961,6:0.180428):0.043832,5:0.177256):0.080711):0.106732,(2:0.350798,((((9:0.230536,12:0.210109):0.035876,13:0.139241):0.068868,10:0.399290):0.085251,11:0.226598):0.016405):0.122080):0.253305):0.491622,((22:0.450303,21:0.488111):0.301118,(23:0.780174,24:0.411518):0.156875):0.325122,1:1.103130);
   tree rep.56700 = (((23:0.746625,24:0.685216):0.070250,(22:0.487110,21:0.462290):0.217136):0.232648,(((7:0.245354,(((8:0.079794,5:0.173940):0.028498,6:0.193714):0.096367,(4:0.242778,3:0.268536):0.020425):0.006079):0.131385,((2:0.292859,((13:0.172224,(9:0.315496,12:0.160692):0.038717):0.052206,10:0.369417):0.068013):0.022237,11:0.170829):0.183427):0.345116,(((17:0.203900,((15:0.420110,14:0.417605):0.127473,18:0.218806):0.078459):0.095730,(20:0.276523,19:0.327706):0.017035):0.050388,16:0.449017):0.338286):0.411334,1:1.255591);
   tree rep.56800 = (((16:0.524694,(((18:0.244419,(15:0.365379,14:0.484615):0.107219):0.051458,17:0.192651):0.093042,(19:0.281943,20:0.218648):0.024985):0.064862):0.426352,((((7:0.283239,3:0.283722):0.045589,4:0.200732):0.050507,((8:0.075961,6:0.180428):0.040916,5:0.135563):0.095218):0.077483,(2:0.347596,((((9:0.230536,12:0.210109):0.038748,13:0.128405):0.129208,10:0.368055):0.076600,11:0.166710):0.035685):0.104762):0.345025):0.510286,((22:0.450303,21:0.488111):0.236664,(23:0.780174,24:0.425282):0.194556):0.325122,1:1.103130);
   tree rep.56900 = (((22:0.490358,21:0.374984):0.340433,(23:0.729774,24:0.513116):0.138522):0.259462,((16:0.383571,((20:0.206865,19:0.365749):0.031016,((17:0.223032,18:0.244351):0.020117,(15:0.403424,14:0.419759):0.109569):0.149238):0.083284):0.344627,((((10:0.392973,((12:0.208484,9:0.238612):0.019000,13:0.164769):0.077143):0.039134,11:0.211933):0.056483,2:0.408316):0.086194,((4:0.232352,(3:0.230400,7:0.278686):0.049898):0.017097,(6:0.187150,(8:0.105935,5:0.162771):0.009346):0.099816):0.117658):0.432075):0.475067,1:0.878044);
   tree rep.57000 = (((16:0.479360,(((18:0.216631,(15:0.423038,14:0.448429):0.143661):0.051458,17:0.192651):0.094962,(19:0.302330,20:0.218648):0.010931):0.064862):0.389543,(((7:0.283239,(3:0.283722,4:0.200732):0.044753):0.068181,((8:0.137645,6:0.180428):0.026386,5:0.170621):0.079563):0.062382,((2:0.347596,(((9:0.218715,12:0.210109):0.035565,13:0.128405):0.083400,10:0.368055):0.074612):0.037997,11:0.166710):0.122041):0.365866):0.510286,((22:0.401093,21:0.509947):0.204164,(23:0.780174,24:0.425282):0.175683):0.325122,1:1.103130);
   tree rep.57100 = (((16:0.414262,(((18:0.216631,(15:0.423038,14:0.448429):0.097816):0.048875,17:0.192651):0.151780,(19:0.302330,20:0.218648):0.009380):0.093381):0.389543,(((7:0.309774,(3:0.259918,4:0.211015):0.048725):0.025556,((8:0.137645,6:0.180428):0.026386,5:0.156195):0.080179):0.102525,(2:0.347596,(11:0.166710,(((9:0.218715,12:0.210109):0.035565,13:0.128405):0.083400,10:0.353787):0.074695):0.026375):0.124031):0.365866):0.510286,((22:0.401093,21:0.509947):0.204164,(23:0.780174,24:0.425282):0.175683):0.325122,1:1.103130);
   tree rep.57200 = (((16:0.414262,(((18:0.236690,(15:0.414960,14:0.371547):0.169017):0.048875,17:0.215540):0.193816,(19:0.302330,20:0.218648):0.009380):0.068498):0.389543,(((7:0.267970,(3:0.259266,4:0.211015):0.045987):0.016249,((8:0.137645,6:0.180428):0.026386,5:0.156195):0.080179):0.127812,(2:0.339252,(11:0.166710,(((9:0.218715,12:0.210109):0.035565,13:0.128405):0.083400,10:0.353787):0.074695):0.026375):0.108799):0.365866):0.510286,((22:0.401092,21:0.529940):0.333019,(23:0.780174,24:0.501151):0.108797):0.199881,1:1.103130);
   tree rep.57300 = (((22:0.504628,21:0.402560):0.261795,(23:0.748020,24:0.506557):0.159659):0.135153,((16:0.383571,((20:0.256748,19:0.354284):0.013962,((17:0.184422,18:0.244351):0.055946,(15:0.403424,14:0.419759):0.100071):0.102420):0.061584):0.375186,((11:0.150764,(2:0.314386,(10:0.330015,((12:0.208484,9:0.264975):0.034602,13:0.230309):0.092939):0.049155):0.020321):0.117740,((4:0.232352,(3:0.230400,7:0.278686):0.048176):0.016013,(6:0.156326,(8:0.146543,5:0.169892):0.052398):0.069753):0.084344):0.316982):0.529297,1:1.215158);
   tree rep.57400 = (((22:0.504628,21:0.402560):0.261795,(23:0.748020,24:0.506557):0.159659):0.135153,((16:0.383571,((20:0.256748,19:0.354284):0.013962,((17:0.201559,18:0.244351):0.041016,(15:0.403424,14:0.419759):0.127695):0.113079):0.050266):0.375186,((11:0.167900,(2:0.314708,(10:0.356152,((12:0.208484,9:0.264975):0.034602,13:0.198600):0.140276):0.030634):0.041019):0.111682,((4:0.232352,(3:0.230400,7:0.278686):0.048176):0.052967,((6:0.156326,8:0.134091):0.040070,5:0.169892):0.042314):0.084344):0.316982):0.529297,1:1.215158);
   tree rep.57500 = (((16:0.445565,(19:0.302330,(20:0.218648,((18:0.236690,(15:0.313375,14:0.403523):0.103692):0.071520,17:0.209520):0.121953):0.007724):0.080679):0.399821,(((7:0.267970,(3:0.259266,4:0.211015):0.045987):0.016219,((8:0.096323,6:0.159867):0.021166,5:0.135617):0.058053):0.109445,(11:0.166710,(2:0.339252,(((9:0.218715,12:0.169403):0.019769,13:0.168468):0.083400,10:0.353787):0.025020):0.046123):0.128747):0.348350):0.510286,((22:0.401092,21:0.545661):0.354129,(23:0.780174,24:0.501151):0.111184):0.175934,1:1.247928);
   tree rep.57600 = (((16:0.445565,(19:0.302330,(20:0.218648,((18:0.244613,(15:0.313375,14:0.477895):0.159174):0.071520,17:0.209520):0.121953):0.007724):0.080679):0.369150,(((7:0.289657,(3:0.259266,4:0.211015):0.045987):0.045475,((8:0.096323,6:0.195415):0.020642,5:0.154277):0.034808):0.109445,(11:0.166710,(2:0.339252,(((9:0.218715,12:0.169403):0.019769,13:0.168468):0.083400,10:0.353787):0.025020):0.046123):0.128747):0.349915):0.330139,((22:0.401092,21:0.545661):0.354129,(23:0.780174,24:0.501151):0.111184):0.310597,1:1.247928);
   tree rep.57700 = (((22:0.507179,21:0.371341):0.353119,(23:0.748020,24:0.506557):0.131756):0.135153,((16:0.451540,((20:0.256748,19:0.302217):0.040769,(17:0.201559,(18:0.267681,(15:0.419603,14:0.392570):0.093542):0.076575):0.119671):0.093271):0.375186,((((10:0.392178,((12:0.201483,9:0.284506):0.031009,13:0.121348):0.124459):0.058037,11:0.187041):0.032744,2:0.319374):0.118835,((4:0.240647,(3:0.230400,7:0.278686):0.048176):0.018563,((6:0.210119,8:0.120755):0.024522,5:0.168146):0.044085):0.067815):0.424929):0.470372,1:1.215158);
   tree rep.57800 = (((16:0.445565,((19:0.286529,20:0.261609):0.039954,((18:0.206788,(15:0.353395,14:0.363828):0.184696):0.071520,17:0.232195):0.108899):0.037895):0.369150,((((7:0.242454,4:0.154586):0.050664,3:0.255002):0.050630,((8:0.096819,5:0.179808):0.006166,6:0.219605):0.061405):0.075746,(11:0.219757,(2:0.283425,(((9:0.221732,12:0.215479):0.030116,13:0.163070):0.054538,10:0.362544):0.040747):0.068828):0.101212):0.349915):0.424046,((22:0.401092,21:0.449844):0.228592,(23:0.780174,24:0.501151):0.207060):0.178105,1:1.170001);
   tree rep.57900 = (((22:0.502840,21:0.401035):0.435828,(23:0.748020,24:0.408492):0.027933):0.269920,((16:0.451540,((20:0.256748,19:0.276606):0.056663,(17:0.223066,(18:0.238267,(15:0.396132,14:0.392570):0.107526):0.091063):0.089313):0.081863):0.376445,((((10:0.392178,((12:0.201483,9:0.218958):0.025810,13:0.136996):0.085574):0.058037,11:0.189797):0.021858,2:0.319374):0.175678,((4:0.233823,(3:0.251651,7:0.261637):0.050387):0.018211,((6:0.210119,8:0.120755):0.005937,5:0.168146):0.061371):0.067815):0.424929):0.477173,1:1.129444);
   tree rep.58000 = (((23:0.635280,24:0.512376):0.117289,(22:0.423461,21:0.421858):0.276533):0.231531,((((7:0.243996,(5:0.180503,(6:0.193152,8:0.111507):0.028907):0.068454):0.029654,(4:0.193593,3:0.187622):0.049382):0.115173,(2:0.318344,(11:0.168221,((9:0.278269,(12:0.192029,13:0.152121):0.066268):0.068056,10:0.345286):0.058443):0.038049):0.110278):0.330889,(((19:0.287687,(17:0.271663,(18:0.271539,(15:0.443713,14:0.418686):0.084362):0.010937):0.121710):0.033013,20:0.238215):0.070964,16:0.458282):0.413115):0.403392,1:0.954155);
   tree rep.58100 = (((22:0.502840,21:0.472866):0.436907,(23:0.793370,24:0.402709):0.015961):0.198004,((16:0.451540,((20:0.256748,19:0.276606):0.056663,(((15:0.396132,14:0.392570):0.116023,17:0.257451):0.048631,18:0.212656):0.133966):0.114777):0.376445,(((10:0.404797,((12:0.201483,9:0.300491):0.042683,13:0.152458):0.088587):0.062998,(11:0.168297,2:0.273822):0.015806):0.138005,((4:0.186623,(3:0.251651,7:0.261637):0.046444):0.023947,(6:0.210119,(8:0.116899,5:0.170545):0.031013):0.043347):0.103267):0.345931):0.477173,1:0.962532);
   tree rep.58200 = (((16:0.395118,((19:0.286529,20:0.279019):0.064054,((18:0.195461,(15:0.353395,14:0.428903):0.144731):0.073789,17:0.232195):0.097053):0.104758):0.410262,((((7:0.242454,4:0.197182):0.022899,3:0.256276):0.045612,((8:0.096819,5:0.236689):0.008621,6:0.213392):0.042973):0.094854,(11:0.170103,((((12:0.212201,9:0.260581):0.031267,13:0.120790):0.093603,2:0.350396):0.002919,10:0.358623):0.091600):0.099531):0.311433):0.393693,((24:0.725061,23:0.780174):0.027935,(22:0.401092,21:0.449844):0.223480):0.169898,1:1.052461);
   tree rep.58300 = (((16:0.395118,((19:0.286529,20:0.279019):0.064054,((18:0.195461,(15:0.353395,14:0.418329):0.144101):0.072347,17:0.232195):0.097053):0.104758):0.375312,((((7:0.242454,4:0.197182):0.022899,3:0.256276):0.045612,(8:0.121667,(5:0.221532,6:0.250218):0.022370):0.056620):0.098156,(11:0.170103,((((12:0.191969,9:0.260581):0.049353,13:0.148816):0.093603,2:0.350396):0.002919,10:0.358623):0.076071):0.117548):0.377030):0.418702,((24:0.733745,23:0.780174):0.024755,(22:0.401092,21:0.449844):0.223480):0.212488,1:1.111879);
   tree rep.58400 = (((23:0.895309,24:0.408733):0.115900,(22:0.402420,21:0.454788):0.337689):0.137544,((16:0.451540,((20:0.263258,19:0.276606):0.040178,(17:0.257451,((15:0.344365,14:0.392570):0.121699,18:0.205820):0.043692):0.122152):0.105311):0.339347,((((10:0.380635,((12:0.172740,13:0.152458):0.044338,9:0.228831):0.043971):0.064876,11:0.154004):0.023096,2:0.320017):0.179345,((4:0.192753,(3:0.200008,7:0.261637):0.021840):0.057742,(6:0.210119,(8:0.116899,5:0.170545):0.043215):0.085695):0.074507):0.295831):0.463874,1:0.958766);
   tree rep.58500 = (((23:0.895309,24:0.408733):0.115900,(22:0.402420,21:0.454788):0.337689):0.137544,((16:0.527291,((20:0.263258,19:0.305915):0.029554,(17:0.226155,((15:0.344365,14:0.392570):0.121699,18:0.211386):0.058589):0.086211):0.055276):0.339347,((11:0.154004,((10:0.406135,((12:0.181388,13:0.152458):0.035539,9:0.325870):0.040216):0.044113,2:0.320017):0.015249):0.179345,((4:0.192753,(3:0.200008,7:0.261637):0.021840):0.057742,(6:0.210119,(8:0.114194,5:0.170545):0.038933):0.081956):0.074507):0.295831):0.463874,1:0.958766);
   tree rep.58600 = (((23:0.895309,24:0.387173):0.126557,(22:0.402420,21:0.454788):0.378851):0.137544,((16:0.499285,(20:0.263258,(19:0.305915,(17:0.195998,((15:0.387605,14:0.392570):0.110052,18:0.211386):0.053996):0.099916):0.036079):0.055276):0.401572,(((11:0.221318,(10:0.406135,((12:0.181388,13:0.183526):0.040398,9:0.229866):0.040216):0.044113):0.027361,2:0.338092):0.114012,((4:0.265880,(3:0.190898,7:0.261637):0.034966):0.034923,(6:0.210119,(8:0.108330,5:0.170545):0.027962):0.086719):0.100204):0.405441):0.426198,1:0.958766);
   tree rep.58700 = (((23:0.775048,24:0.512376):0.086009,(22:0.500651,21:0.414398):0.327528):0.230732,((((6:0.168784,(5:0.191557,8:0.077953):0.020345):0.087995,((3:0.187622,7:0.219365):0.082865,4:0.165908):0.024730):0.096951,((2:0.318344,(((12:0.175670,9:0.265917):0.032831,13:0.144475):0.099022,10:0.309856):0.024618):0.069887,11:0.159249):0.145951):0.450754,(((17:0.203755,(18:0.195040,(15:0.353841,14:0.399207):0.135338):0.052242):0.146245,(20:0.252650,19:0.254539):0.036302):0.045710,16:0.483770):0.366914):0.476996,1:0.919153);
   tree rep.58800 = (((23:0.775048,24:0.512376):0.086009,(22:0.500651,21:0.414398):0.327528):0.230732,((((6:0.162242,(5:0.191557,8:0.077953):0.020345):0.103024,((3:0.187622,7:0.203616):0.035158,4:0.195754):0.024730):0.148673,((2:0.318344,(((12:0.175670,9:0.265917):0.032831,13:0.169508):0.084721,10:0.309856):0.025704):0.069887,11:0.159249):0.145951):0.450754,(((17:0.246774,(18:0.200415,(15:0.348522,14:0.399207):0.141010):0.049513):0.146245,(20:0.252650,19:0.254539):0.036302):0.045710,16:0.475198):0.364140):0.470634,1:0.919153);
   tree rep.58900 = (((23:0.775048,24:0.512376):0.086009,(22:0.500651,21:0.414398):0.327528):0.230732,((((6:0.209897,(5:0.191557,8:0.111359):0.016915):0.074951,((3:0.187622,7:0.203616):0.037404,4:0.170491):0.050924):0.118806,((2:0.262121,(((12:0.189260,9:0.265917):0.041551,13:0.108516):0.084721,10:0.405303):0.030677):0.069887,11:0.159249):0.125136):0.450754,(((17:0.246774,(18:0.200415,(15:0.348522,14:0.399207):0.144500):0.081211):0.128200,(20:0.252650,19:0.265935):0.041998):0.045710,16:0.475198):0.364140):0.470634,1:0.919153);
   tree rep.59000 = (((((17:0.218413,(18:0.217058,(15:0.347934,14:0.337030):0.070514):0.049564):0.133785,(20:0.344959,19:0.264081):0.088418):0.025805,16:0.430700):0.436689,(((4:0.206160,(3:0.157216,7:0.239541):0.044151):0.045195,((8:0.080787,5:0.171080):0.041001,6:0.162345):0.060528):0.094156,(11:0.189337,((10:0.359239,(13:0.143178,(9:0.279247,12:0.183660):0.029082):0.049844):0.053882,2:0.374009):0.010512):0.127915):0.227207):0.460690,(23:0.822968,(24:0.505855,(22:0.439622,21:0.347798):0.435467):0.059341):0.211763,1:1.089520);
   tree rep.59100 = ((((22:0.500651,21:0.407143):0.428845,24:0.506088):0.046184,23:0.775048):0.157281,((((6:0.209897,(5:0.191557,8:0.111359):0.016915):0.074951,((3:0.194318,7:0.306223):0.056566,4:0.183332):0.050924):0.108358,((2:0.311419,(((12:0.189260,9:0.272372):0.034607,13:0.111770):0.108487,10:0.361727):0.048978):0.064292,11:0.158748):0.073588):0.405840,((((17:0.246791,18:0.200415):0.016802,(15:0.412908,14:0.438090):0.164768):0.112512,(20:0.252650,19:0.324081):0.027568):0.079130,16:0.475198):0.364140):0.470634,1:1.088160);
   tree rep.59200 = (((24:0.529297,23:0.999320):0.058527,(22:0.402420,21:0.428221):0.317142):0.122308,((16:0.448134,(20:0.245800,(((15:0.387605,14:0.399136):0.075842,(17:0.239520,18:0.232623):0.060532):0.139491,19:0.310392):0.014720):0.057983):0.525161,((11:0.177881,((10:0.381187,(13:0.188717,(9:0.253492,12:0.136338):0.062620):0.069435):0.029768,2:0.309113):0.007306):0.171036,((4:0.233139,(3:0.255924,7:0.298615):0.035897):0.031891,(6:0.173877,(8:0.108330,5:0.190969):0.039866):0.058717):0.079952):0.290218):0.755180,1:1.261047);
   tree rep.59300 = ((((22:0.381293,21:0.407143):0.307408,24:0.674473):0.046184,23:0.658167):0.202260,((((6:0.197210,(5:0.191557,8:0.111359):0.008553):0.056099,((3:0.194318,7:0.306223):0.056566,4:0.183332):0.050924):0.144234,((2:0.365007,(((12:0.189260,9:0.272372):0.031842,13:0.183797):0.057139,10:0.308256):0.053652):0.057979,11:0.175634):0.079100):0.294605,((((17:0.246791,18:0.200415):0.016802,(15:0.412908,14:0.438090):0.164768):0.111354,(20:0.274976,19:0.324081):0.014401):0.082566,16:0.370669):0.383210):0.492240,1:0.914247);
   tree rep.59400 = ((((22:0.381293,21:0.407143):0.307408,24:0.674473):0.046184,23:0.851805):0.232292,((((6:0.197210,(5:0.191557,8:0.111359):0.008553):0.097220,((3:0.194318,7:0.306223):0.057005,4:0.187317):0.012977):0.144234,((2:0.365007,(((12:0.189260,9:0.290037):0.020838,13:0.113967):0.057139,10:0.308256):0.053652):0.057979,11:0.175634):0.079100):0.294605,((((17:0.246791,18:0.276258):0.023560,(15:0.412908,14:0.438090):0.164768):0.078132,(20:0.274976,19:0.292333):0.037358):0.082566,16:0.370669):0.383210):0.492240,1:0.931646);
   tree rep.59500 = ((((22:0.381293,21:0.407143):0.307408,24:0.674473):0.046184,23:0.851805):0.232292,((((6:0.183167,(5:0.191557,8:0.111359):0.008553):0.049407,((3:0.194318,7:0.306223):0.057213,4:0.187317):0.053317):0.144234,(2:0.314878,(11:0.215125,(((12:0.189260,9:0.290037):0.020838,13:0.136375):0.085290,10:0.391166):0.053652):0.021243):0.079100):0.294605,(((17:0.246791,(18:0.276258,(15:0.421015,14:0.438090):0.119228):0.034298):0.078132,(20:0.274976,19:0.292333):0.039347):0.098547,16:0.370669):0.392026):0.492240,1:0.931646);
   tree rep.59600 = ((24:0.510722,((22:0.402420,21:0.371484):0.331655,23:0.812611):0.109647):0.107857,((16:0.448134,(20:0.238973,((17:0.239520,((15:0.363114,14:0.399136):0.104060,18:0.253545):0.030379):0.112992,19:0.300091):0.011175):0.078779):0.480697,((2:0.330558,((10:0.355997,(13:0.163443,(9:0.206429,12:0.158175):0.026101):0.111655):0.062999,11:0.165885):0.017940):0.173014,((4:0.168875,(3:0.275555,7:0.300576):0.054831):0.007972,(6:0.182823,(8:0.108330,5:0.195750):0.031817):0.092291):0.069022):0.232957):0.629888,1:0.898994);
   tree rep.59700 = ((24:0.510722,((22:0.402420,21:0.371484):0.331655,23:0.812611):0.109647):0.107857,((16:0.448134,(20:0.238973,((17:0.242250,((15:0.363114,14:0.352439):0.141711,18:0.236494):0.033126):0.112992,19:0.300091):0.011175):0.079641):0.474213,((2:0.330558,((10:0.355997,(13:0.173975,(9:0.206429,12:0.169462):0.026688):0.111655):0.062999,11:0.165885):0.017940):0.091418,((4:0.201115,(3:0.193008,7:0.300576):0.044986):0.009061,(6:0.182823,(8:0.108330,5:0.195750):0.031817):0.095502):0.116642):0.230616):0.629888,1:0.898994);
   tree rep.59800 = (((22:0.402420,21:0.412180):0.237026,(24:0.510722,23:0.812611):0.055730):0.107857,((16:0.448134,(20:0.238973,((17:0.242250,((15:0.363114,14:0.352439):0.141711,18:0.186268):0.050156):0.164867,19:0.300091):0.011175):0.079641):0.474213,((2:0.330558,((10:0.341961,(13:0.131368,(9:0.228275,12:0.169462):0.017020):0.071391):0.062999,11:0.165885):0.019100):0.126099,((4:0.219613,(3:0.232977,7:0.300576):0.051082):0.031714,(6:0.182823,(8:0.108330,5:0.195750):0.031817):0.095502):0.067776):0.250194):0.629888,1:0.898994);
   tree rep.59900 = (((22:0.402420,21:0.412180):0.237026,(24:0.510722,23:0.812611):0.055730):0.113837,((16:0.448134,(20:0.238973,((17:0.242250,((15:0.363114,14:0.352439):0.141711,18:0.186268):0.050156):0.164867,19:0.300091):0.011175):0.079641):0.482312,((2:0.330558,((10:0.341961,(13:0.148893,(9:0.228275,12:0.206153):0.020518):0.071391):0.062999,11:0.165885):0.017873):0.078547,((4:0.201964,(3:0.196299,7:0.300576):0.061372):0.031714,(6:0.249827,(8:0.095873,5:0.195750):0.029660):0.069480):0.067776):0.220838):0.474095,1:1.170136);
   tree rep.60000 = (((22:0.402420,21:0.462302):0.280720,(24:0.510722,23:0.905508):0.109968):0.223059,((16:0.448134,(20:0.238973,((17:0.242250,((15:0.363114,14:0.440137):0.142855,18:0.178184):0.050156):0.183546,19:0.300091):0.007016):0.086209):0.482312,((2:0.368267,((10:0.341961,(13:0.196416,(9:0.230152,12:0.206153):0.030601):0.088507):0.058279,11:0.165885):0.019521):0.122789,((4:0.221163,(3:0.187647,7:0.300576):0.061882):0.031406,(6:0.249827,(8:0.095873,5:0.195750):0.029660):0.069480):0.068714):0.264264):0.474095,1:1.064619);
   tree rep.60100 = (((22:0.402420,21:0.462302):0.280720,(24:0.510722,23:0.905508):0.093496):0.158254,((16:0.448134,(((17:0.193060,((15:0.363114,14:0.337337):0.138237,18:0.178184):0.056614):0.163737,20:0.238973):0.009294,19:0.274761):0.086209):0.474892,((2:0.344057,((10:0.341961,(13:0.196416,(9:0.230152,12:0.206153):0.030601):0.088507):0.058279,11:0.165885):0.019521):0.143827,((4:0.220621,(3:0.177964,7:0.261248):0.041255):0.026047,(6:0.230962,(8:0.139766,5:0.195750):0.019782):0.069480):0.107387):0.282964):0.530537,1:0.919440);
   tree rep.60200 = (((22:0.402420,21:0.462302):0.280720,(24:0.510722,23:0.905508):0.093496):0.158254,((16:0.448134,((17:0.193060,((15:0.341598,14:0.337337):0.122653,18:0.174595):0.075728):0.135879,(20:0.225952,19:0.274761):0.022239):0.099187):0.474892,((2:0.344057,((10:0.341961,(13:0.149090,(9:0.257405,12:0.206153):0.029029):0.088507):0.058279,11:0.165885):0.019521):0.143827,((4:0.187694,(3:0.181446,7:0.261248):0.061614):0.026047,(6:0.230962,(8:0.139766,5:0.195750):0.019782):0.069480):0.107387):0.282964):0.530537,1:0.919440);
   tree rep.60300 = (((22:0.425233,21:0.462302):0.271749,(24:0.492014,23:0.748937):0.094429):0.175771,((16:0.414141,((17:0.193060,((15:0.341598,14:0.337337):0.122653,18:0.184761):0.076052):0.147876,(20:0.225952,19:0.274761):0.022783):0.070994):0.474892,((2:0.410156,((10:0.310999,(13:0.121971,(9:0.257405,12:0.206153):0.029029):0.075567):0.070287,11:0.213814):0.016614):0.143827,((4:0.187694,(3:0.181446,7:0.261248):0.061614):0.044752,(6:0.223718,(8:0.139766,5:0.195750):0.019782):0.047779):0.107387):0.282964):0.530537,1:0.919440);
   tree rep.60400 = (((22:0.425233,21:0.462302):0.271749,(24:0.492014,23:0.748937):0.094429):0.278481,((16:0.414141,((17:0.190252,((15:0.341598,14:0.337337):0.157139,18:0.184761):0.038675):0.147876,(20:0.225952,19:0.274761):0.022783):0.070994):0.474892,((2:0.410156,((10:0.358131,((12:0.242201,13:0.167277):0.026353,9:0.257405):0.076317):0.070287,11:0.213814):0.017630):0.115555,((4:0.208637,(6:0.223718,(8:0.139766,5:0.195750):0.019782):0.047779):0.039517,(3:0.181446,7:0.261248):0.061614):0.092462):0.288109):0.440669,1:0.919440);
   tree rep.60500 = (((22:0.314875,21:0.520978):0.350324,(24:0.487128,23:0.623588):0.198708):0.189120,((((6:0.177950,(5:0.142541,8:0.111933):0.033841):0.048093,((3:0.253892,7:0.291936):0.050566,4:0.197820):0.034310):0.070832,(((((12:0.183968,13:0.157568):0.028450,9:0.290037):0.063169,10:0.346033):0.024600,2:0.235161):0.056380,11:0.188697):0.167881):0.330449,(((17:0.242948,(18:0.203939,(15:0.390808,14:0.415183):0.074224):0.104211):0.120807,(20:0.270937,19:0.299276):0.008034):0.113272,16:0.370669):0.433061):0.390529,1:0.914825);
   tree rep.60600 = (((((17:0.191224,18:0.234507):0.065355,(15:0.435426,14:0.411395):0.094473):0.097742,((20:0.261501,16:0.473645):0.032675,19:0.351023):0.025426):0.447629,((((3:0.220367,4:0.189551):0.037476,7:0.275941):0.031365,(6:0.159918,(5:0.159820,8:0.102934):0.033015):0.075659):0.102786,((11:0.167826,(10:0.320559,(13:0.141646,(12:0.182269,9:0.297624):0.044077):0.072415):0.088656):0.053732,2:0.310052):0.115412):0.342142):0.434810,(((22:0.366962,21:0.385290):0.293956,24:0.516621):0.175864,23:0.727070):0.159141,1:1.178602);
   tree rep.60700 = (((16:0.379943,(((((15:0.379167,14:0.338316):0.106511,18:0.198449):0.049077,17:0.235818):0.121621,20:0.207656):0.042114,19:0.335940):0.065794):0.356068,(((3:0.173833,7:0.200622):0.078609,(4:0.256831,(6:0.200663,(5:0.211781,8:0.117327):0.035079):0.076479):0.020981):0.070703,(11:0.184167,((((12:0.150648,9:0.302086):0.026564,13:0.139238):0.079100,10:0.417023):0.001281,2:0.381428):0.068098):0.121212):0.380431):0.348686,((22:0.436907,21:0.396356):0.344804,(24:0.500800,23:0.797455):0.101680):0.299150,1:0.959622);
   tree rep.60800 = (((22:0.314875,21:0.520978):0.244312,(24:0.487128,23:0.675375):0.288347):0.383553,((((6:0.196480,(5:0.165058,8:0.111933):0.046618):0.055858,((3:0.204512,7:0.291936):0.025359,4:0.156306):0.075503):0.073110,((((13:0.183140,(9:0.265672,12:0.249245):0.027596):0.094048,10:0.309128):0.034978,2:0.332710):0.049506,11:0.184040):0.113860):0.337560,(((20:0.174306,(17:0.163226,(18:0.229795,(15:0.382929,14:0.341443):0.158315):0.088957):0.118086):0.041855,19:0.261655):0.137485,16:0.370669):0.433061):0.319254,1:0.914825);
   tree rep.60900 = (((16:0.413894,((((15:0.379167,14:0.338316):0.106511,18:0.198449):0.049077,17:0.235818):0.121621,(20:0.246913,19:0.299246):0.029910):0.097506):0.377722,((((3:0.173833,7:0.276504):0.042752,4:0.218289):0.051442,(6:0.200663,(5:0.211781,8:0.117327):0.035079):0.092020):0.134253,(11:0.181140,((((12:0.150648,9:0.196052):0.029600,13:0.184345):0.118563,10:0.417023):0.001509,2:0.381428):0.068098):0.092945):0.363803):0.348686,((22:0.410517,21:0.569976):0.331264,(24:0.679328,23:0.797455):0.158934):0.221475,1:0.959622);
   tree rep.61000 = (((22:0.314875,21:0.520978):0.247217,(24:0.719545,23:0.675375):0.202786):0.226885,((((6:0.196480,(5:0.165058,8:0.111933):0.046618):0.055621,((3:0.204512,7:0.232675):0.030603,4:0.157509):0.057721):0.062881,((((13:0.170474,(9:0.181168,12:0.196635):0.029397):0.052236,10:0.410621):0.051321,2:0.310506):0.055186,11:0.176482):0.129836):0.312091,((20:0.201660,((17:0.242302,(18:0.229795,(15:0.382929,14:0.359733):0.160476):0.105305):0.163394,19:0.261655):0.033331):0.104938,16:0.380100):0.433061):0.434628,1:0.914825);
   tree rep.61100 = (((22:0.329544,21:0.520978):0.368021,(24:0.719545,23:0.675375):0.102945):0.226885,((((6:0.196480,(5:0.165058,8:0.111933):0.046618):0.055621,((3:0.204512,7:0.232675):0.030603,4:0.157509):0.057721):0.063116,((((13:0.146047,(9:0.317262,12:0.157175):0.035635):0.086972,10:0.410621):0.035346,2:0.310506):0.033758,11:0.176482):0.165608):0.325932,((20:0.216712,((17:0.242302,(18:0.183849,(15:0.382929,14:0.465789):0.106514):0.105305):0.163394,19:0.272869):0.043144):0.104938,16:0.380100):0.433061):0.423571,1:0.914825);
   tree rep.61200 = (((16:0.413894,(20:0.240532,((((15:0.419023,14:0.470235):0.100535,18:0.203285):0.064849,17:0.253841):0.161365,19:0.300090):0.018304):0.045513):0.377722,((((3:0.173833,7:0.276504):0.050203,4:0.218289):0.063864,(6:0.205013,(5:0.207463,8:0.116703):0.020462):0.126557):0.113046,((11:0.197213,(10:0.355356,((12:0.196095,9:0.196052):0.045508,13:0.134893):0.099428):0.069278):0.038556,2:0.401978):0.093354):0.363803):0.348686,((22:0.461015,21:0.569976):0.234726,(24:0.513207,23:0.822194):0.270929):0.175885,1:1.109863);
   tree rep.61300 = (((22:0.431550,21:0.520978):0.297968,(24:0.719545,23:0.649631):0.118737):0.195078,((((6:0.196480,(5:0.165058,8:0.111933):0.047260):0.029481,((3:0.207639,7:0.253099):0.057454,4:0.201817):0.052796):0.076190,(2:0.310506,(((13:0.140691,(9:0.317262,12:0.157175):0.035635):0.095454,10:0.323920):0.033931,11:0.168284):0.028991):0.137362):0.338051,((20:0.260612,((17:0.229358,(18:0.289087,(15:0.382929,14:0.458536):0.113404):0.066967):0.091806,19:0.295047):0.035911):0.087695,16:0.378191):0.433061):0.367431,1:1.029963);
   tree rep.61400 = (((16:0.455999,((((15:0.393712,14:0.470235):0.101432,18:0.245298):0.077718,17:0.204197):0.104401,(20:0.259642,19:0.331272):0.025626):0.018086):0.512364,((((3:0.210571,7:0.276504):0.053228,4:0.156969):0.060331,(6:0.163670,(5:0.207463,8:0.106633):0.028027):0.064842):0.094114,((11:0.191679,(10:0.396852,((12:0.188140,9:0.270416):0.058976,13:0.089816):0.076982):0.060747):0.024184,2:0.319590):0.102102):0.345483):0.348686,((22:0.402832,21:0.434986):0.309879,(24:0.513207,23:0.822194):0.315854):0.175885,1:1.109863);
   tree rep.61500 = (((22:0.431550,21:0.520978):0.297968,(24:0.520448,23:0.638052):0.226048):0.174535,((((6:0.171625,(5:0.184503,8:0.111933):0.063172):0.045850,((3:0.207639,7:0.253099):0.057454,4:0.201817):0.052796):0.067438,(2:0.312446,((((12:0.167709,13:0.140691):0.062538,9:0.256811):0.018831,10:0.323920):0.103524,11:0.173779):0.042815):0.128268):0.338051,((20:0.260612,((17:0.229358,(18:0.249717,(15:0.382929,14:0.375081):0.116840):0.059449):0.099323,19:0.295047):0.055888):0.087695,16:0.378191):0.433061):0.367431,1:1.029963);
   tree rep.61600 = (((22:0.431550,21:0.520978):0.297968,(24:0.520448,23:0.638052):0.057300):0.325940,((((6:0.185715,(5:0.142065,8:0.111933):0.045698):0.063297,((3:0.207639,7:0.253099):0.045331,4:0.201817):0.043392):0.067438,(((((12:0.167709,13:0.140691):0.064934,9:0.256811):0.035467,10:0.349495):0.052254,11:0.173779):0.021999,2:0.312446):0.176678):0.338051,(((17:0.229358,(18:0.249717,(15:0.382929,14:0.375081):0.152399):0.037642):0.106576,(20:0.166660,19:0.265236):0.043981):0.132669,16:0.378191):0.433061):0.367431,1:0.985369);
   tree rep.61700 = (((((16:0.455999,20:0.238071):0.020079,(((15:0.393712,14:0.434809):0.186483,18:0.228475):0.064155,17:0.231653):0.145281):0.091819,19:0.279060):0.425851,((((3:0.210571,7:0.317503):0.065455,4:0.191773):0.011788,(6:0.182840,(5:0.207463,8:0.106633):0.028027):0.088613):0.087912,((11:0.191679,(10:0.395604,((12:0.176836,9:0.270416):0.010996,13:0.134140):0.077145):0.060747):0.024184,2:0.319590):0.102102):0.376507):0.389551,((22:0.435049,21:0.434986):0.264017,(24:0.513207,23:0.822194):0.206615):0.155113,1:1.109863);
   tree rep.61800 = (((22:0.419537,21:0.520978):0.299623,(24:0.520448,23:0.638052):0.057300):0.306917,((((6:0.196775,(5:0.223108,8:0.153994):0.053462):0.067556,((3:0.207639,7:0.253099):0.059365,4:0.201817):0.024990):0.080349,(((((12:0.229161,13:0.156230):0.038463,9:0.211939):0.071660,10:0.349495):0.056695,11:0.173779):0.021999,2:0.312446):0.153579):0.338051,(((17:0.229358,((15:0.382929,14:0.486342):0.099221,18:0.249717):0.026951):0.153968,(20:0.281810,19:0.274076):0.005370):0.097908,16:0.438164):0.433061):0.367431,1:0.985369);
   tree rep.61900 = ((((16:0.509787,(20:0.249595,((18:0.258484,(15:0.419860,14:0.398985):0.168104):0.040248,17:0.154038):0.143402):0.004644):0.050236,19:0.299128):0.375505,(((4:0.198337,(7:0.213318,3:0.280839):0.020267):0.041672,(6:0.160041,(5:0.170826,8:0.085045):0.055388):0.066901):0.129616,((11:0.189149,(10:0.373350,((13:0.143590,12:0.251003):0.080174,9:0.248566):0.053540):0.086849):0.017030,2:0.363791):0.069162):0.343426):0.453755,((22:0.508277,21:0.385290):0.281749,(24:0.558632,23:0.842318):0.109828):0.224122,1:1.021980);
   tree rep.62000 = (((22:0.419537,21:0.373510):0.414835,(24:0.520448,23:0.620811):0.078705):0.306448,((((6:0.178381,(5:0.230127,8:0.153994):0.056917):0.069856,((3:0.207639,7:0.253099):0.059365,4:0.201817):0.026171):0.087144,(((((12:0.210371,13:0.104855):0.082139,9:0.242940):0.074688,10:0.349495):0.062777,11:0.138710):0.018485,2:0.353590):0.153579):0.338051,(((17:0.229358,((15:0.382929,14:0.486342):0.099221,18:0.249717):0.026951):0.153968,(20:0.281810,19:0.274076):0.005370):0.097908,16:0.438164):0.433061):0.367431,1:0.985369);
   tree rep.62100 = (((22:0.419537,21:0.373510):0.414835,(24:0.520448,23:0.620811):0.098568):0.196229,(((((6:0.222741,8:0.160804):0.033921,5:0.215326):0.070162,((3:0.213619,7:0.253099):0.048964,4:0.192660):0.035521):0.133134,(((((12:0.210371,13:0.139894):0.022463,9:0.242940):0.094134,10:0.349495):0.079256,11:0.171337):0.018485,2:0.353590):0.094492):0.338051,(((17:0.245125,((15:0.382929,14:0.472493):0.095446,18:0.243556):0.026951):0.157338,(20:0.281810,19:0.274076):0.005370):0.111852,16:0.438164):0.433061):0.418885,1:0.985369);
   tree rep.62200 = (((22:0.419537,21:0.499162):0.363066,(24:0.520448,23:0.620811):0.126787):0.196229,(((((6:0.222741,8:0.160804):0.033921,5:0.215326):0.070162,((3:0.213619,7:0.253099):0.048964,4:0.192660):0.035521):0.133134,(((((12:0.210371,13:0.183423):0.018044,9:0.221289):0.094134,10:0.349495):0.093380,11:0.178621):0.005595,2:0.353590):0.068988):0.338305,((((15:0.382929,14:0.443343):0.144981,(17:0.245125,18:0.243556):0.019735):0.143885,(20:0.248023,19:0.274076):0.003533):0.073784,16:0.438164):0.402048):0.418885,1:0.985369);
   tree rep.62300 = (((22:0.419537,21:0.499162):0.363066,(24:0.520448,23:0.620811):0.126787):0.196229,((((6:0.222741,(8:0.129750,5:0.215326):0.038864):0.109137,((3:0.213619,7:0.253099):0.048964,4:0.192660):0.035521):0.118110,((((13:0.192063,(9:0.221289,12:0.210371):0.026789):0.092680,10:0.349495):0.065497,2:0.353590):0.042667,11:0.178621):0.076947):0.397937,((((15:0.382929,14:0.383199):0.144470,(17:0.245125,18:0.216130):0.067445):0.141525,(20:0.218462,19:0.274076):0.045444):0.127810,16:0.438164):0.386369):0.458520,1:0.985369);
   tree rep.62400 = (((((16:0.485687,20:0.238071):0.023556,(((15:0.393712,14:0.427685):0.124547,18:0.181100):0.052573,17:0.234465):0.145564):0.079395,19:0.247923):0.380345,((((3:0.234697,7:0.249938):0.023796,4:0.175891):0.053563,(6:0.188861,(5:0.148855,8:0.126446):0.059533):0.064818):0.083595,(11:0.191679,(2:0.319590,(10:0.373438,(12:0.213677,(9:0.232849,13:0.154751):0.042143):0.039651):0.061963):0.019520):0.153729):0.374951):0.581431,((22:0.495049,21:0.434986):0.238333,(24:0.594669,23:0.770753):0.206751):0.189079,1:1.109863);
   tree rep.62500 = (((((16:0.485687,20:0.238071):0.023556,(((15:0.393712,14:0.427685):0.095208,18:0.181100):0.070589,17:0.234465):0.136259):0.079395,19:0.245933):0.403874,((((3:0.234697,7:0.249938):0.023796,4:0.175891):0.053563,(6:0.168882,(5:0.210847,8:0.084253):0.054264):0.070848):0.072602,((11:0.201463,(10:0.373438,(12:0.301781,(9:0.232849,13:0.186120):0.014673):0.034159):0.063650):0.014765,2:0.319590):0.154272):0.363911):0.533590,((22:0.495049,21:0.434986):0.238333,(24:0.594669,23:0.770753):0.206751):0.189079,1:1.109863);
   tree rep.62600 = (((22:0.421919,21:0.511159):0.219556,(24:0.497357,23:0.878808):0.074041):0.169585,((((6:0.179855,(8:0.087850,5:0.215326):0.054112):0.066121,((3:0.213619,7:0.245717):0.040354,4:0.192660):0.070448):0.118110,((((13:0.112138,(9:0.242358,12:0.186364):0.020027):0.085917,10:0.349495):0.053363,2:0.365565):0.054818,11:0.178621):0.087804):0.397937,(((17:0.245125,((15:0.382929,14:0.395750):0.170474,18:0.217707):0.073180):0.149327,(20:0.218462,19:0.274076):0.041883):0.054692,16:0.426624):0.386369):0.458520,1:0.985369);
   tree rep.62700 = (((16:0.443355,((((18:0.258793,(15:0.275387,14:0.474808):0.160403):0.004340,17:0.218058):0.126629,19:0.270380):0.028342,20:0.183425):0.057111):0.439800,(((4:0.203346,(7:0.266509,3:0.249261):0.041951):0.024272,(5:0.175806,(8:0.108520,6:0.184643):0.009689):0.063160):0.113902,((11:0.147820,(10:0.372685,(13:0.109884,(9:0.211808,12:0.222299):0.016534):0.126265):0.083765):0.040752,2:0.256901):0.089701):0.289543):0.487316,((22:0.335654,21:0.442671):0.267065,(24:0.554495,23:0.876829):0.107738):0.125961,1:0.943512);
   tree rep.62800 = (((22:0.421919,21:0.511159):0.321032,(24:0.566050,23:0.878808):0.058796):0.229096,((((6:0.179855,(8:0.087850,5:0.234845):0.018746):0.081214,((3:0.213619,7:0.245717):0.049491,4:0.196008):0.050125):0.094033,((((13:0.162316,(9:0.284836,12:0.194613):0.043090):0.115138,10:0.372736):0.084530,2:0.364036):0.064758,11:0.202709):0.091651):0.417646,(((17:0.245125,((15:0.382929,14:0.396337):0.107661,18:0.192416):0.073180):0.149327,(20:0.218462,19:0.274076):0.021130):0.082052,16:0.448194):0.299840):0.458520,1:1.010047);
   tree rep.62900 = (((22:0.421919,21:0.472465):0.212190,(24:0.566050,23:0.878808):0.092949):0.229096,((((6:0.179855,(8:0.087850,5:0.234845):0.018746):0.081214,((3:0.213619,7:0.274007):0.069024,4:0.193110):0.050125):0.110436,(2:0.364036,(((13:0.162316,(9:0.284836,12:0.194613):0.043090):0.115138,10:0.294730):0.060381,11:0.202709):0.040803):0.091651):0.377350,(((17:0.245125,((15:0.382929,14:0.396337):0.107661,18:0.192416):0.073180):0.149327,(20:0.218462,19:0.274076):0.021130):0.082052,16:0.448194):0.355838):0.458520,1:1.010047);
   tree rep.63000 = (((22:0.421919,21:0.405596):0.307115,(24:0.566050,23:0.878808):0.096758):0.229096,((((6:0.212566,(8:0.087850,5:0.234845):0.018746):0.098451,((3:0.213619,7:0.274007):0.069024,4:0.193110):0.051118):0.121141,(2:0.364036,(((13:0.162316,(9:0.284836,12:0.194613):0.043090):0.115138,10:0.294730):0.060381,11:0.186390):0.028012):0.093779):0.409887,(((17:0.245125,((15:0.382929,14:0.376283):0.122531,18:0.195095):0.076750):0.122597,(20:0.218462,19:0.274076):0.021130):0.114810,16:0.437634):0.369236):0.458520,1:1.010047);
   tree rep.63100 = (((22:0.421919,21:0.405596):0.307115,(24:0.566050,23:0.878808):0.096758):0.229096,((((3:0.263379,7:0.274007):0.071293,((6:0.162371,(8:0.106870,5:0.166258):0.017157):0.100805,4:0.193110):0.037692):0.121141,(2:0.364036,(((13:0.159921,(9:0.302501,12:0.187902):0.059294):0.081781,10:0.403674):0.057581,11:0.171524):0.028012):0.093779):0.409887,(((17:0.245125,((15:0.382929,14:0.441048):0.078891,18:0.229989):0.076750):0.122597,(20:0.218462,19:0.274076):0.021130):0.114810,16:0.437634):0.369236):0.458520,1:1.010047);
   tree rep.63200 = (((16:0.331172,((((17:0.209241,18:0.303492):0.043547,(15:0.351212,14:0.389349):0.151870):0.143040,20:0.289890):0.000139,19:0.241358):0.101390):0.496431,(((11:0.183401,((9:0.222023,(12:0.171249,13:0.128601):0.023581):0.053182,10:0.376670):0.071724):0.058188,2:0.280939):0.080331,(((6:0.152924,8:0.102437):0.034720,5:0.161655):0.085050,((4:0.178278,3:0.260963):0.040012,7:0.230838):0.019707):0.123845):0.187397):0.524287,(23:0.647566,((22:0.418556,21:0.441701):0.262219,24:0.517768):0.128303):0.127304,1:1.024280);
   tree rep.63300 = (((16:0.361342,((17:0.221386,(18:0.190738,(15:0.351212,14:0.389349):0.151870):0.107500):0.181688,(20:0.282108,19:0.241358):0.003398):0.073792):0.496431,(((11:0.178451,((9:0.222023,(12:0.171249,13:0.140935):0.044383):0.039742,10:0.376670):0.071724):0.037588,2:0.280939):0.097194,(((6:0.152924,8:0.102437):0.034720,5:0.161655):0.085050,((4:0.178278,3:0.260963):0.040012,7:0.230838):0.019707):0.123845):0.187397):0.524287,(23:0.647566,((22:0.418556,21:0.441701):0.262219,24:0.517768):0.128303):0.127304,1:1.024280);
   tree rep.63400 = (((16:0.454423,(20:0.225514,((17:0.306396,(18:0.254205,(15:0.374726,14:0.401062):0.104269):0.056686):0.157806,19:0.313926):0.024899):0.114793):0.405637,((((3:0.234697,7:0.238057):0.052523,4:0.222633):0.042282,((8:0.129118,6:0.183093):0.045840,5:0.212269):0.062289):0.078474,(11:0.124764,((10:0.343712,(9:0.235909,(12:0.219899,13:0.233734):0.026164):0.073966):0.042332,2:0.391313):0.049188):0.165408):0.301289):0.595354,((22:0.474068,21:0.521070):0.201073,(24:0.596361,23:0.831790):0.065411):0.205232,1:1.134926);
   tree rep.63500 = (((22:0.421919,21:0.405596):0.292841,(24:0.524998,23:0.912257):0.205990):0.193445,(((((6:0.245536,8:0.089076):0.012081,5:0.205047):0.061071,(4:0.214938,(3:0.193392,7:0.274007):0.042666):0.039785):0.100260,((11:0.147187,((13:0.178537,(9:0.302501,12:0.187902):0.059294):0.072461,10:0.379633):0.055799):0.049221,2:0.295125):0.126669):0.378439,(((17:0.194797,((15:0.325767,14:0.471745):0.084067,18:0.238363):0.031621):0.123263,(20:0.243221,19:0.274076):0.014298):0.123224,16:0.478543):0.382060):0.454590,1:1.010878);
   tree rep.63600 = (((22:0.461874,21:0.405596):0.384253,(24:0.524998,23:0.912257):0.161817):0.193445,(((((6:0.245536,8:0.093724):0.017704,5:0.205047):0.059469,(4:0.214938,(3:0.193392,7:0.274007):0.042666):0.039785):0.100260,((11:0.185235,((13:0.178537,(9:0.302501,12:0.187902):0.059294):0.072461,10:0.293803):0.036823):0.049221,2:0.295125):0.126669):0.378439,(((17:0.194797,((15:0.325767,14:0.471745):0.084067,18:0.238363):0.031621):0.123263,(20:0.243221,19:0.274076):0.014298):0.123224,16:0.478543):0.382060):0.454590,1:1.010878);
   tree rep.63700 = (((22:0.461874,21:0.405596):0.384253,(24:0.524998,23:0.640961):0.219474):0.227018,(((((6:0.245536,8:0.107843):0.016083,5:0.199985):0.082668,(4:0.214938,(3:0.185196,7:0.274007):0.051778):0.027178):0.096020,((11:0.185235,((13:0.151964,(9:0.311373,12:0.187902):0.052819):0.063482,10:0.416460):0.036823):0.049221,2:0.295125):0.126669):0.378439,(((17:0.194797,((15:0.325767,14:0.471745):0.084067,18:0.245335):0.074284):0.090016,(20:0.243221,19:0.274076):0.014298):0.088472,16:0.466329):0.382060):0.454590,1:1.010878);
   tree rep.63800 = (((22:0.480768,21:0.378607):0.267622,(23:0.969554,24:0.659061):0.107300):0.151762,((16:0.349087,(20:0.191171,(19:0.331693,(17:0.222878,(18:0.191655,(15:0.351212,14:0.389349):0.170115):0.102104):0.089415):0.015392):0.076573):0.356068,(((11:0.178555,(((9:0.243363,12:0.163790):0.050525,13:0.143836):0.114607,10:0.340804):0.053570):0.042494,2:0.312227):0.103160,(((6:0.152924,8:0.100153):0.037064,5:0.205569):0.070007,(4:0.181254,(3:0.260963,7:0.227007):0.047070):0.027780):0.111072):0.264676):0.496313,1:1.182956);
   tree rep.63900 = ((((20:0.225514,(16:0.445964,19:0.264706):0.056594):0.039353,(17:0.192254,(18:0.254205,(15:0.374726,14:0.374189):0.098128):0.056991):0.103709):0.421986,((((3:0.230367,7:0.231053):0.059122,4:0.153775):0.031252,((8:0.112975,6:0.234238):0.075716,5:0.171681):0.045996):0.108788,(11:0.142027,((10:0.377922,(13:0.153975,(12:0.202467,9:0.248912):0.027094):0.064007):0.029998,2:0.283253):0.021627):0.141251):0.315418):0.441658,((22:0.474068,21:0.521070):0.165764,(24:0.450922,23:0.831790):0.128053):0.214143,1:1.140949);
   tree rep.64000 = ((((20:0.225514,(16:0.445964,19:0.264706):0.056594):0.039353,(17:0.197932,(18:0.254205,(15:0.374726,14:0.374189):0.100405):0.059296):0.103709):0.421986,((((3:0.230367,7:0.231053):0.059122,4:0.153775):0.031252,((8:0.071773,6:0.234238):0.052581,5:0.171681):0.047708):0.108788,(11:0.167221,((10:0.388524,(13:0.170536,(12:0.202467,9:0.248912):0.027094):0.096934):0.029998,2:0.377114):0.028710):0.141251):0.315418):0.441658,((22:0.474068,21:0.317547):0.411708,(24:0.450922,23:0.831790):0.128053):0.227369,1:1.140949);
   tree rep.64100 = (((22:0.495186,21:0.378607):0.281508,(23:0.969554,24:0.724559):0.077271):0.118629,((16:0.520554,(20:0.273947,(19:0.323708,(17:0.187039,(18:0.166879,(15:0.351212,14:0.426502):0.113685):0.090418):0.134907):0.010231):0.085220):0.389502,((11:0.178555,((((9:0.243363,12:0.156935):0.034639,13:0.144237):0.083978,10:0.340804):0.074533,2:0.312227):0.029036):0.165237,(((6:0.208303,8:0.124533):0.047093,5:0.182184):0.065443,(4:0.268384,(3:0.211913,7:0.256568):0.043867):0.045944):0.078299):0.279392):0.496313,1:1.320574);
   tree rep.64200 = (((22:0.461874,21:0.402438):0.264370,(24:0.524998,23:0.640961):0.312724):0.316779,(((((6:0.245536,8:0.107843):0.016083,5:0.199985):0.081454,(4:0.203437,(3:0.235564,7:0.219688):0.047211):0.046277):0.123097,(11:0.154681,(((13:0.166646,(9:0.288232,12:0.187902):0.054100):0.091235,2:0.275961):0.023539,10:0.433671):0.037959):0.110414):0.319575,((((18:0.201207,(15:0.324448,14:0.471745):0.133393):0.063981,17:0.194196):0.158391,(20:0.243221,19:0.274076):0.008320):0.089837,16:0.505092):0.254991):0.437702,1:1.010878);
   tree rep.64300 = ((22:0.457509,21:0.384934):0.270230,((((20:0.275705,(16:0.525223,19:0.264706):0.049323):0.039353,(17:0.199723,(18:0.179665,(15:0.355132,14:0.405648):0.081646):0.061715):0.103709):0.421986,((((3:0.230367,7:0.231053):0.046280,4:0.228169):0.058127,((8:0.100597,6:0.234238):0.024260,5:0.127925):0.077547):0.109829,(11:0.215747,((10:0.270460,((13:0.145058,12:0.202467):0.026191,9:0.230035):0.060954):0.034749,2:0.377114):0.031055):0.156230):0.434878):0.497363,(24:0.477070,23:0.831790):0.183425):0.176437,1:1.080585);
   tree rep.64400 = (((22:0.461874,21:0.402438):0.300047,(24:0.524998,23:0.690271):0.251284):0.317056,((((6:0.243969,(8:0.107843,5:0.171159):0.013839):0.025488,(4:0.213229,(3:0.235564,7:0.219688):0.047211):0.048244):0.171528,(11:0.180629,(((13:0.170491,(9:0.239431,12:0.206996):0.063736):0.103774,2:0.268595):0.029004,10:0.433671):0.017199):0.089354):0.512327,((((18:0.208037,(15:0.324448,14:0.471745):0.133393):0.051646,17:0.217414):0.150717,(20:0.243221,19:0.274076):0.008320):0.088462,16:0.505092):0.204968):0.416301,1:1.010878);
   tree rep.64500 = (((16:0.404617,(20:0.196348,(19:0.292872,(((15:0.371970,14:0.442555):0.091506,18:0.284332):0.083692,17:0.239860):0.116713):0.017400):0.094871):0.219486,(((5:0.187084,(6:0.167692,8:0.086408):0.011957):0.091359,(4:0.239675,(7:0.195509,3:0.229078):0.033181):0.061616):0.119051,(11:0.193809,((10:0.396146,(13:0.143436,(12:0.178198,9:0.358006):0.066996):0.039381):0.054280,2:0.338920):0.040765):0.129999):0.477119):0.351525,((24:0.478697,23:0.772308):0.156919,(22:0.461366,21:0.437395):0.297099):0.257410,1:1.001758);
   tree rep.64600 = (((22:0.441846,21:0.384934):0.278255,(24:0.477070,23:0.831790):0.171145):0.228012,(((20:0.275705,(16:0.525223,19:0.264706):0.049323):0.039353,(17:0.243658,(18:0.188557,(15:0.355132,14:0.405648):0.081646):0.030719):0.105042):0.439480,((((3:0.212538,7:0.235320):0.065918,4:0.208959):0.028070,((8:0.107770,6:0.234238):0.015349,5:0.163673):0.077455):0.091032,(11:0.214035,((10:0.374797,((13:0.183206,12:0.174622):0.034525,9:0.342715):0.071164):0.027524,2:0.263918):0.052326):0.103064):0.432244):0.316137,1:1.080585);
   tree rep.64700 = (((16:0.404617,(20:0.286490,(19:0.292872,(((15:0.371970,14:0.432182):0.116605,18:0.229893):0.046027,17:0.180530):0.123058):0.017400):0.114257):0.302512,(((5:0.209190,(6:0.162230,8:0.086408):0.011835):0.104225,(4:0.159129,(7:0.237878,3:0.229078):0.035805):0.030285):0.122799,(11:0.193809,((10:0.438942,(13:0.153142,(12:0.195980,9:0.272778):0.028763):0.058043):0.062776,2:0.338920):0.040765):0.129999):0.457632):0.351525,((24:0.478697,23:0.772308):0.202306,(22:0.463196,21:0.437395):0.248532):0.257410,1:1.001758);
   tree rep.64800 = (((22:0.441846,21:0.384934):0.278255,(24:0.477070,23:0.831790):0.171145):0.224751,((16:0.417964,((19:0.264706,20:0.275705):0.057055,(17:0.177464,(18:0.222765,(15:0.355132,14:0.409183):0.102592):0.043907):0.122561):0.060120):0.343086,((((3:0.212538,7:0.235320):0.065918,4:0.208959):0.017641,((8:0.107770,6:0.203150):0.016441,5:0.188926):0.076272):0.091628,(11:0.205871,(2:0.307833,(10:0.374797,((13:0.165797,12:0.145198):0.070761,9:0.244498):0.063875):0.041243):0.001505):0.179201):0.349897):0.418632,1:1.080585);
   tree rep.64900 = (((22:0.519048,21:0.384934):0.209713,(24:0.477070,23:0.831790):0.173203):0.224751,((16:0.417964,((19:0.264706,20:0.275705):0.057055,(17:0.246194,(18:0.223785,(15:0.420414,14:0.450092):0.093911):0.060678):0.122561):0.060120):0.343086,((((3:0.229809,7:0.235993):0.053989,4:0.229329):0.023782,((8:0.122258,6:0.203150):0.019218,5:0.162967):0.076272):0.098761,(11:0.205871,(2:0.307833,(10:0.374797,((13:0.165797,12:0.145198):0.070761,9:0.244498):0.063875):0.041243):0.029234):0.165539):0.349897):0.418632,1:1.080585);
   tree rep.65000 = (((22:0.519048,21:0.384934):0.209713,(24:0.477070,23:0.831790):0.175754):0.197368,((16:0.457791,((19:0.264706,20:0.275705):0.057055,(17:0.249418,(18:0.228358,(15:0.420414,14:0.450092):0.093911):0.043416):0.122561):0.060120):0.367847,((((3:0.213573,7:0.235993):0.042292,4:0.221010):0.023782,((8:0.122258,6:0.203150):0.019218,5:0.162967):0.076272):0.113740,(11:0.205871,(2:0.307833,(10:0.371650,(13:0.131124,(12:0.145198,9:0.268576):0.094003):0.082500):0.055082):0.026341):0.133537):0.379592):0.418632,1:1.127195);
   tree rep.65100 = (((22:0.519048,21:0.384934):0.298254,(24:0.477070,23:0.638710):0.203960):0.227678,((16:0.457791,((19:0.264706,20:0.275705):0.057055,(17:0.249418,(18:0.247767,(15:0.385289,14:0.450092):0.101467):0.043416):0.122561):0.060120):0.367847,((((3:0.181947,7:0.235993):0.028702,4:0.286357):0.023782,((8:0.124272,6:0.203150):0.023644,5:0.170872):0.076272):0.113740,(11:0.184823,(2:0.307833,(10:0.371650,(13:0.134020,(12:0.145198,9:0.302208):0.048159):0.087681):0.041248):0.020752):0.133537):0.379592):0.418632,1:1.047100);
   tree rep.65200 = (((22:0.405434,21:0.393987):0.310423,(24:0.484485,23:0.701553):0.118768):0.279509,(((((8:0.129907,6:0.218818):0.049500,5:0.195238):0.077642,(4:0.217179,(3:0.225269,7:0.219688):0.047475):0.023985):0.134457,(11:0.161109,(2:0.311078,(((12:0.196425,13:0.169602):0.051430,9:0.258174):0.063142,10:0.378439):0.022207):0.031784):0.130667):0.255240,((((18:0.244576,(15:0.363558,14:0.445812):0.159320):0.031748,17:0.232046):0.092749,(20:0.243221,19:0.274076):0.012356):0.105050,16:0.469253):0.370507):0.373919,1:1.103369);
   tree rep.65300 = (((22:0.405434,21:0.393987):0.310423,(24:0.484485,23:0.701553):0.118768):0.279509,(((((8:0.132911,6:0.213438):0.033725,5:0.170055):0.059770,(4:0.194921,(3:0.225269,7:0.228109):0.031212):0.016851):0.093881,(11:0.161109,(2:0.311078,((13:0.169771,(9:0.237776,12:0.195544):0.017134):0.051671,10:0.329624):0.022207):0.031784):0.130667):0.255240,((((18:0.244576,(15:0.363558,14:0.445812):0.156399):0.044921,17:0.214036):0.092749,(20:0.243221,19:0.274076):0.012356):0.105050,16:0.469253):0.370507):0.373919,1:1.103369);
   tree rep.65400 = (((22:0.369133,21:0.393987):0.266764,(24:0.479422,23:0.701553):0.161850):0.279509,(((((8:0.132911,6:0.213438):0.033725,5:0.170055):0.059770,(4:0.184107,(3:0.225269,7:0.274770):0.020813):0.018673):0.125854,(11:0.161109,(((12:0.202360,13:0.140313):0.025868,9:0.259483):0.079611,(2:0.311078,10:0.329624):0.025097):0.031784):0.130667):0.341587,((((18:0.220402,(15:0.384447,14:0.445812):0.142800):0.044921,17:0.214036):0.092749,(20:0.243221,19:0.274076):0.012356):0.105050,16:0.469253):0.370507):0.406304,1:0.965489);
   tree rep.65500 = (((22:0.369133,21:0.393987):0.266764,(24:0.479422,23:0.701553):0.161850):0.279509,(((((8:0.132911,6:0.213438):0.033725,5:0.170055):0.138232,(4:0.184107,(3:0.225269,7:0.274770):0.020813):0.018673):0.057041,(11:0.186058,((((12:0.202360,13:0.144571):0.040794,9:0.252114):0.055081,10:0.329624):0.023726,2:0.311078):0.070264):0.130667):0.359344,((((18:0.220982,(15:0.338968,14:0.445812):0.138162):0.045592,17:0.214036):0.109575,(20:0.243221,19:0.287580):0.009118):0.098993,16:0.469253):0.370507):0.406304,1:0.965489);
   tree rep.65600 = (((22:0.520430,21:0.393987):0.189688,(24:0.479422,23:0.662754):0.179782):0.288914,(((((8:0.089405,6:0.250692):0.014177,5:0.185615):0.096630,(4:0.184107,(3:0.184599,7:0.274770):0.058891):0.029023):0.060154,(11:0.186058,((((12:0.202360,13:0.190424):0.025775,9:0.295290):0.055081,10:0.329624):0.023726,2:0.311078):0.057109):0.135393):0.359344,((((18:0.216404,(15:0.405302,14:0.445812):0.112085):0.063700,17:0.219802):0.146248,(20:0.243221,19:0.287580):0.009118):0.085102,16:0.491326):0.403040):0.343271,1:0.965489);
   tree rep.65700 = (((22:0.520430,21:0.393987):0.189688,(24:0.479422,23:0.662754):0.179782):0.288914,((((6:0.250692,(5:0.185615,8:0.089405):0.014886):0.086266,(4:0.184107,(3:0.184599,7:0.274770):0.058891):0.038455):0.087018,(11:0.186058,((((12:0.229977,13:0.190424):0.035546,9:0.289345):0.051694,10:0.329624):0.023726,2:0.311078):0.057109):0.096942):0.359344,((((18:0.211762,(15:0.349775,14:0.445812):0.073952):0.063700,17:0.219802):0.146248,(20:0.243221,19:0.287580):0.009118):0.085102,16:0.491326):0.403040):0.343271,1:0.965489);
   tree rep.65800 = (((22:0.407923,21:0.445586):0.275018,(24:0.532869,23:0.638710):0.166052):0.194022,((16:0.414739,((19:0.297323,20:0.267470):0.029375,(17:0.238349,(18:0.213087,(15:0.409091,14:0.435591):0.097921):0.023348):0.081355):0.101453):0.369521,((((3:0.245583,7:0.228946):0.039870,4:0.236457):0.037899,(6:0.191366,(5:0.170872,8:0.124272):0.035140):0.056125):0.099536,((11:0.201336,(10:0.378615,((13:0.189857,12:0.172884):0.068477,9:0.263689):0.049568):0.116742):0.040903,2:0.275429):0.105992):0.454773):0.395918,1:1.047100);
   tree rep.65900 = (((22:0.520430,21:0.393987):0.283586,(24:0.479422,23:0.662754):0.179782):0.161176,((((6:0.196726,(5:0.185615,8:0.089405):0.014886):0.082709,(4:0.181711,(3:0.220389,7:0.261662):0.041392):0.036801):0.087018,(11:0.186058,(10:0.347092,((13:0.190424,(9:0.289345,12:0.229977):0.032691):0.054366,2:0.311078):0.024653):0.057109):0.096942):0.364197,((((18:0.211762,(15:0.398222,14:0.445812):0.105122):0.036149,17:0.219802):0.107693,(20:0.259192,19:0.287580):0.058023):0.069324,16:0.491326):0.403040):0.491759,1:0.910784);
   tree rep.66000 = (((22:0.407923,21:0.507399):0.345759,(24:0.532869,23:0.638710):0.151153):0.360364,((16:0.436053,((19:0.297323,20:0.267470):0.039316,(17:0.238349,(18:0.271282,(15:0.409091,14:0.416308):0.148773):0.018335):0.082580):0.096760):0.379577,((((3:0.245583,7:0.244768):0.033931,4:0.236457):0.035293,(6:0.191366,(5:0.170872,8:0.124272):0.035140):0.039627):0.105676,((11:0.140486,(10:0.322636,((13:0.189857,12:0.172884):0.068477,9:0.316772):0.067840):0.116742):0.026193,2:0.275429):0.116865):0.464589):0.227875,1:1.047100);
   tree rep.66100 = (((22:0.520430,21:0.424488):0.254224,(24:0.626267,23:0.662754):0.248859):0.243580,((((6:0.174140,(5:0.185615,8:0.089405):0.015878):0.063690,(4:0.191019,(3:0.220389,7:0.261662):0.041392):0.050059):0.096045,(11:0.173856,((10:0.365158,(9:0.289345,(12:0.191770,13:0.161143):0.035298):0.063608):0.044178,2:0.265849):0.092058):0.130153):0.377965,((19:0.295914,(20:0.259192,((15:0.311547,14:0.490194):0.116399,(17:0.219802,18:0.249136):0.039746):0.170951):0.006570):0.064404,16:0.491326):0.403040):0.468023,1:0.910784);
   tree rep.66200 = (((22:0.520430,21:0.424488):0.254224,(24:0.626267,23:0.662754):0.248859):0.243580,((((6:0.190074,(5:0.191428,8:0.089405):0.022769):0.063690,(4:0.255137,(3:0.143867,7:0.261662):0.052333):0.050059):0.096045,(11:0.145646,((10:0.288522,((9:0.289345,12:0.191770):0.042026,13:0.155607):0.092286):0.058743,2:0.371309):0.037774):0.130321):0.380129,((((17:0.219802,((15:0.311547,14:0.413825):0.108853,18:0.230560):0.041967):0.170951,19:0.289852):0.004889,20:0.259192):0.097875,16:0.402286):0.403040):0.468023,1:0.910784);
   tree rep.66300 = (((22:0.520430,21:0.424488):0.254224,(24:0.626267,23:0.662754):0.248859):0.243580,((((6:0.190074,(5:0.191428,8:0.089405):0.022769):0.063690,(4:0.150683,(3:0.201566,7:0.261662):0.082817):0.076015):0.092781,(11:0.145646,((10:0.306362,((9:0.289345,12:0.191770):0.055920,13:0.155607):0.078752):0.048928,2:0.371309):0.053283):0.130321):0.380129,((19:0.287321,(20:0.259192,(17:0.219802,((15:0.335425,14:0.480772):0.063327,18:0.230560):0.031208):0.183421):0.002584):0.066291,16:0.484522):0.403040):0.468023,1:0.910784);
   tree rep.66400 = (((23:0.793063,24:0.428034):0.114219,(22:0.358310,21:0.424131):0.284240):0.312166,(((((17:0.233953,18:0.278967):0.001117,(15:0.399974,14:0.351037):0.141550):0.131818,(20:0.274276,16:0.519558):0.048790):0.068617,19:0.308595):0.503444,((11:0.174722,(2:0.343818,(((9:0.272537,12:0.197825):0.032894,13:0.153816):0.095014,10:0.394209):0.024111):0.045681):0.185353,(((6:0.173826,8:0.123611):0.037667,5:0.188452):0.050764,((3:0.209197,7:0.239933):0.025329,4:0.187995):0.035765):0.068739):0.261429):0.317330,1:1.252289);
   tree rep.66500 = (((22:0.369184,21:0.409910):0.298584,(23:0.706717,24:0.532406):0.167685):0.248284,(((16:0.510880,20:0.218587):0.007429,(19:0.334507,(((15:0.361326,14:0.391912):0.111460,18:0.265347):0.017505,17:0.191200):0.107619):0.007014):0.452440,((((6:0.205403,5:0.174115):0.013369,8:0.134186):0.061229,((4:0.148246,3:0.201939):0.029031,7:0.337085):0.036512):0.100991,((((13:0.158461,(12:0.157330,9:0.267857):0.061303):0.014685,2:0.339459):0.039600,11:0.225316):0.048124,10:0.333933):0.154995):0.331449):0.283887,1:1.305292);
   tree rep.66600 = (((23:0.844480,24:0.428034):0.135657,(22:0.447693,21:0.424131):0.223377):0.323807,((((17:0.215117,(18:0.191771,(15:0.373960,14:0.472412):0.082991):0.102645):0.118290,(20:0.274276,16:0.519558):0.050029):0.041012,19:0.308595):0.300468,((11:0.174722,(2:0.343818,(((9:0.287943,12:0.197825):0.038399,13:0.148801):0.070049,10:0.408730):0.024111):0.096528):0.112790,(((6:0.173826,8:0.123611):0.037667,5:0.188452):0.050764,((3:0.232371,7:0.239933):0.036446,4:0.201987):0.045015):0.100933):0.492549):0.317330,1:1.252289);
   tree rep.66700 = (((23:0.844480,24:0.428034):0.131293,(22:0.447693,21:0.435821):0.254153):0.349932,((((17:0.215117,(18:0.183860,(15:0.412856,14:0.472412):0.099565):0.102645):0.118290,(20:0.274276,16:0.519558):0.050029):0.041012,19:0.308595):0.300468,((11:0.186805,(2:0.274896,(((9:0.287943,12:0.197825):0.038399,13:0.148801):0.070049,10:0.408730):0.024111):0.097363):0.112790,(((6:0.173826,8:0.123611):0.037667,5:0.188452):0.050764,((3:0.232371,7:0.239933):0.036446,4:0.160551):0.044386):0.079823):0.492549):0.317330,1:1.252289);
   tree rep.66800 = (((22:0.520430,21:0.437288):0.324213,(24:0.626267,23:0.766348):0.188840):0.302215,((((6:0.193925,(5:0.149136,8:0.089405):0.029304):0.067864,((4:0.187090,3:0.245753):0.059912,7:0.371828):0.057406):0.085453,(11:0.136249,((10:0.393501,((9:0.238695,12:0.164020):0.039868,13:0.117955):0.099743):0.014564,2:0.314286):0.051837):0.144919):0.370043,(((19:0.339817,20:0.256635):0.013420,(17:0.231967,((15:0.362177,14:0.386479):0.115643,18:0.262111):0.025046):0.113460):0.075143,16:0.443243):0.392653):0.459458,1:0.910784);
   tree rep.66900 = ((((22:0.369184,21:0.463698):0.408835,23:0.789890):0.047749,24:0.590447):0.220303,((((16:0.510880,20:0.218587):0.035372,19:0.334507):0.007022,(((15:0.361326,14:0.391912):0.077991,18:0.265347):0.013288,17:0.199658):0.102277):0.384965,(((6:0.135005,(8:0.066886,5:0.247479):0.024044):0.061616,((4:0.172734,3:0.250326):0.037507,7:0.268896):0.039869):0.061254,(11:0.175140,(((13:0.166683,(12:0.162143,9:0.291752):0.063828):0.034316,10:0.424921):0.039060,2:0.339459):0.055899):0.138775):0.389734):0.271873,1:1.188632);
   tree rep.67000 = (((23:0.844480,24:0.449181):0.203032,(22:0.467559,21:0.435821):0.288339):0.220251,(((20:0.305625,(16:0.519558,(17:0.235571,(18:0.229056,(15:0.412856,14:0.472412):0.090531):0.037654):0.075025):0.059830):0.034586,19:0.301858):0.460647,((11:0.182711,(2:0.343750,(10:0.376022,((9:0.287943,12:0.197825):0.048428,13:0.139905):0.092217):0.004824):0.069681):0.135526,(((6:0.209244,8:0.103512):0.034524,5:0.162822):0.034481,((3:0.232371,7:0.239933):0.036446,4:0.254787):0.044186):0.129026):0.337426):0.311511,1:1.252289);
   tree rep.67100 = (((23:0.844480,24:0.449181):0.203032,(22:0.467559,21:0.435821):0.288339):0.220251,(((20:0.305625,(16:0.519558,(17:0.223376,(18:0.266548,(15:0.412856,14:0.441558):0.128484):0.031316):0.109948):0.013462):0.046833,19:0.265293):0.534061,((11:0.182711,(2:0.343750,(10:0.376022,((9:0.287943,12:0.200182):0.041173,13:0.139905):0.111159):0.004824):0.069681):0.135526,(((6:0.209244,8:0.106267):0.024274,5:0.178324):0.034481,((3:0.232371,7:0.199716):0.028559,4:0.201648):0.044186):0.129026):0.337426):0.312127,1:1.292952);
   tree rep.67200 = (((22:0.416628,21:0.476908):0.215263,(24:0.475754,23:0.971585):0.186347):0.323383,((16:0.432925,((20:0.284952,19:0.283363):0.047758,(((15:0.462651,14:0.397218):0.075303,18:0.250618):0.017609,17:0.236632):0.148279):0.108758):0.395245,((((7:0.255965,3:0.240568):0.018218,4:0.187117):0.024796,(6:0.156169,(8:0.095760,5:0.141406):0.031333):0.077795):0.054376,(11:0.210494,(2:0.320011,(10:0.351649,(9:0.243424,(13:0.111149,12:0.217023):0.036408):0.045539):0.033640):0.053139):0.173660):0.441753):0.425517,1:0.965168);
   tree rep.67300 = (((22:0.416628,21:0.476908):0.215263,(24:0.475754,23:0.971585):0.186347):0.323383,((16:0.432925,((20:0.253060,19:0.267807):0.054234,(((15:0.462651,14:0.384157):0.101327,18:0.269585):0.049605,17:0.207501):0.124324):0.083251):0.395245,((((7:0.255965,3:0.240568):0.018218,4:0.187117):0.024796,(6:0.156169,(8:0.095760,5:0.141406):0.031333):0.077795):0.054376,(11:0.175159,(2:0.320011,(10:0.351649,(9:0.243424,(13:0.111149,12:0.217023):0.036408):0.045539):0.037369):0.050623):0.173660):0.379816):0.442036,1:0.787122);
   tree rep.67400 = (((23:0.693332,24:0.449181):0.186650,(22:0.467559,21:0.435821):0.249392):0.220251,(((17:0.227390,(18:0.228845,(15:0.384900,14:0.441558):0.106952):0.027296):0.123474,((16:0.570727,20:0.196577):0.027454,19:0.265293):0.050935):0.513977,((11:0.182711,(2:0.344959,(10:0.348071,((9:0.284231,12:0.143650):0.027778,13:0.181566):0.090672):0.042653):0.073487):0.145920,((6:0.202878,(8:0.110611,5:0.228210):0.018560):0.068733,((3:0.232371,7:0.218430):0.046186,4:0.188816):0.041163):0.129026):0.396490):0.312127,1:1.292952);
   tree rep.67500 = (((23:0.693332,24:0.407643):0.258114,(22:0.423722,21:0.435821):0.204053):0.227505,(((17:0.227390,(18:0.228845,(15:0.384900,14:0.441558):0.106952):0.027296):0.123474,((16:0.570727,20:0.196577):0.027454,19:0.265293):0.050935):0.513977,((11:0.182711,(2:0.344959,(10:0.348071,((9:0.284231,12:0.143650):0.027778,13:0.181566):0.090672):0.042653):0.073487):0.145920,((6:0.202878,(8:0.110611,5:0.228210):0.018560):0.068733,((3:0.232371,7:0.218430):0.046186,4:0.188816):0.041163):0.129026):0.396490):0.312127,1:1.292952);
   tree rep.67600 = (((23:0.693332,24:0.407643):0.258114,(22:0.494955,21:0.328989):0.299701):0.326838,(((16:0.518587,20:0.200119):0.040382,((17:0.193511,(18:0.222265,(15:0.384900,14:0.412754):0.093760):0.041897):0.122564,19:0.287083):0.038664):0.513977,((11:0.182711,(2:0.309735,(10:0.348071,((9:0.284231,12:0.143650):0.027778,13:0.181566):0.058829):0.040823):0.046451):0.104996,((6:0.202878,(8:0.110611,5:0.228210):0.018560):0.068733,((3:0.232371,7:0.222309):0.037835,4:0.236898):0.041163):0.119330):0.396490):0.312127,1:1.292952);
   tree rep.67700 = (((23:1.001354,24:0.532258):0.040714,(22:0.377933,21:0.476908):0.182584):0.235310,((16:0.373731,((20:0.253060,19:0.267807):0.036802,((18:0.222387,(15:0.334715,14:0.414039):0.075115):0.028328,17:0.201379):0.165188):0.139106):0.392987,((((7:0.266824,3:0.229039):0.062443,4:0.189481):0.021366,(6:0.265078,(8:0.101529,5:0.175918):0.049424):0.034445):0.091340,(11:0.167637,((2:0.358360,(9:0.298581,(13:0.168744,12:0.217023):0.050206):0.053521):0.040793,10:0.387409):0.050282):0.173660):0.379816):0.474477,1:1.229292);
   tree rep.67800 = (((23:0.792293,24:0.458060):0.107675,(22:0.550073,21:0.328989):0.405648):0.280289,(((17:0.198279,(18:0.222265,(15:0.384900,14:0.435711):0.106808):0.044394):0.092625,((16:0.565572,20:0.203713):0.053743,19:0.314888):0.027267):0.455484,((11:0.191567,(2:0.309735,(10:0.344615,((9:0.284231,12:0.143650):0.027778,13:0.153492):0.082277):0.051147):0.046451):0.129736,((6:0.222608,(8:0.123162,5:0.228210):0.015971):0.057292,((3:0.232371,7:0.222309):0.035969,4:0.236898):0.047185):0.121018):0.510790):0.312127,1:0.938445);
   tree rep.67900 = (((23:0.792293,24:0.458060):0.107675,(22:0.550073,21:0.328989):0.405648):0.280289,(((17:0.198279,(18:0.222265,(15:0.384900,14:0.435711):0.106808):0.044394):0.092625,((16:0.565572,20:0.203713):0.053743,19:0.314888):0.027267):0.455484,((11:0.191567,(2:0.309735,(10:0.344615,((9:0.284231,12:0.143650):0.027778,13:0.153492):0.082277):0.051147):0.046451):0.129736,((6:0.222608,(8:0.123162,5:0.248733):0.015421):0.057508,((3:0.232371,7:0.256556):0.028928,4:0.202480):0.043095):0.121018):0.510790):0.312127,1:0.938445);
   tree rep.68000 = (((23:0.749324,24:0.571610):0.045012,(22:0.372205,21:0.396275):0.371558):0.226471,((16:0.373731,((20:0.227521,19:0.267807):0.058661,((18:0.255797,(15:0.371068,14:0.433511):0.167790):0.022625,17:0.201379):0.136675):0.116723):0.392987,((((7:0.250525,3:0.248125):0.062560,4:0.228404):0.048868,((6:0.189436,8:0.101529):0.053870,5:0.130274):0.032986):0.061496,(11:0.170153,(2:0.358360,(10:0.387409,(9:0.269879,(13:0.180451,12:0.217023):0.064209):0.065219):0.044215):0.067122):0.173660):0.379816):0.474477,1:1.229292);
   tree rep.68100 = (((24:0.488946,(22:0.487155,21:0.413821):0.236136):0.074438,23:0.670470):0.174931,((((6:0.187275,(5:0.160126,8:0.090794):0.030292):0.035127,(4:0.199120,(3:0.229393,7:0.220105):0.075165):0.044199):0.085440,((11:0.154919,(10:0.379819,((13:0.194153,12:0.223090):0.017975,9:0.264682):0.088483):0.075245):0.024680,2:0.254842):0.120469):0.292751,(((19:0.284808,20:0.315688):0.017565,(17:0.231967,((15:0.337593,14:0.407767):0.149159,18:0.207292):0.035075):0.146058):0.111041,16:0.427407):0.416599):0.434583,1:1.025994);
   tree rep.68200 = (((23:0.749324,24:0.571610):0.045012,(22:0.331765,21:0.396275):0.351860):0.208160,((16:0.366996,((20:0.227521,19:0.283944):0.067793,((18:0.255797,(15:0.371068,14:0.433511):0.167790):0.022625,17:0.201379):0.138244):0.111796):0.392987,((((7:0.250525,3:0.228720):0.038025,4:0.232261):0.073852,((6:0.200707,8:0.101529):0.036033,5:0.182650):0.059366):0.058347,(11:0.199350,(2:0.358360,(10:0.372036,(13:0.135579,(12:0.196404,9:0.269879):0.066693):0.050944):0.057818):0.049092):0.173660):0.379816):0.474477,1:1.229292);
   tree rep.68300 = (((23:0.749324,24:0.545829):0.040137,(22:0.331765,21:0.396275):0.314568):0.135981,((16:0.366996,((20:0.227521,19:0.283944):0.067793,((18:0.255797,(15:0.371068,14:0.433511):0.167790):0.022625,17:0.201379):0.138244):0.111796):0.392987,((((7:0.250525,3:0.228720):0.047490,4:0.232261):0.033986,(6:0.191003,(8:0.118892,5:0.182650):0.047716):0.094068):0.045867,(11:0.199350,(2:0.358360,(10:0.349717,(13:0.135579,(12:0.196404,9:0.269879):0.066693):0.050944):0.051210):0.070798):0.147153):0.448690):0.510797,1:1.216355);
   tree rep.68400 = (((23:0.749324,24:0.529082):0.057932,(22:0.331765,21:0.402934):0.330444):0.348956,((16:0.366996,((20:0.227521,19:0.283944):0.067793,((18:0.233786,(15:0.371068,14:0.433511):0.167790):0.025902,17:0.208340):0.140609):0.111796):0.392987,((((7:0.250525,3:0.228720):0.047490,4:0.232261):0.033986,(6:0.191003,(8:0.118892,5:0.182650):0.047716):0.094068):0.046301,(11:0.184822,(2:0.358360,(10:0.349717,(13:0.135579,(12:0.180345,9:0.269879):0.059008):0.049010):0.051210):0.070798):0.164959):0.448690):0.426758,1:1.216355);
   tree rep.68500 = ((23:0.749324,(24:0.529082,(22:0.331765,21:0.486595):0.376978):0.049864):0.348956,((16:0.366996,((20:0.214363,19:0.283944):0.063386,((18:0.225496,(15:0.418896,14:0.442100):0.101791):0.038549,17:0.208340):0.140609):0.140888):0.392987,((((7:0.250525,3:0.228720):0.047490,4:0.216324):0.051212,(6:0.191003,(8:0.118892,5:0.182650):0.047716):0.094524):0.050806,(11:0.184822,(2:0.358360,(10:0.431011,((13:0.135579,12:0.180345):0.043949,9:0.298633):0.046155):0.047969):0.051977):0.175895):0.413086):0.412452,1:1.216355);
   tree rep.68600 = (((23:0.677714,24:0.599733):0.070562,(22:0.406943,21:0.455878):0.350238):0.219783,((((17:0.192216,((15:0.348732,14:0.438716):0.130111,18:0.157849):0.038945):0.157250,(20:0.265564,16:0.444158):0.055847):0.101436,19:0.216113):0.448046,((((6:0.174974,8:0.121620):0.025169,5:0.202839):0.090757,(4:0.195521,(7:0.284013,3:0.248559):0.038506):0.034858):0.083237,(11:0.170875,(10:0.338356,(2:0.290744,(13:0.162250,(12:0.167249,9:0.239134):0.042975):0.108306):0.061003):0.076796):0.110265):0.371196):0.538609,1:1.062738);
   tree rep.68700 = (((23:0.749324,24:0.383489):0.176160,(22:0.488178,21:0.429382):0.283017):0.082205,((16:0.432850,((20:0.196058,19:0.283944):0.013262,((18:0.225496,(15:0.418896,14:0.442100):0.101791):0.038549,17:0.208340):0.131129):0.082018):0.392987,((((7:0.194299,3:0.221697):0.052324,4:0.213549):0.055410,(6:0.191003,(8:0.118892,5:0.182650):0.046812):0.052095):0.090482,(11:0.188135,(2:0.292975,(10:0.350850,(13:0.149220,(12:0.157347,9:0.308433):0.073777):0.044726):0.056052):0.054705):0.175895):0.394114):0.568752,1:1.216355);
   tree rep.68800 = (((23:0.677714,24:0.599733):0.069449,(22:0.406943,21:0.408384):0.385007):0.303090,((((17:0.199916,((15:0.348732,14:0.438716):0.130111,18:0.157849):0.082097):0.117612,(20:0.170102,16:0.444158):0.078947):0.126239,19:0.216113):0.485976,((((6:0.174974,8:0.114202):0.055148,5:0.161498):0.062283,(4:0.195521,(7:0.284013,3:0.248559):0.043452):0.037339):0.095331,(11:0.170875,(10:0.338356,(2:0.290744,(13:0.169333,(12:0.196941,9:0.239134):0.036973):0.078135):0.040732):0.072078):0.186314):0.298418):0.512664,1:1.062738);
   tree rep.68900 = (((23:0.677714,24:0.560444):0.208214,(22:0.406943,21:0.408384):0.360119):0.171449,((((17:0.199916,((15:0.348732,14:0.406960):0.180769,18:0.169905):0.064366):0.130130,(20:0.170102,16:0.444158):0.078947):0.126239,19:0.216113):0.485976,((((6:0.170138,8:0.114202):0.032681,5:0.154610):0.088574,(4:0.195521,(7:0.284013,3:0.248559):0.043452):0.040105):0.069256,(11:0.170875,(10:0.338356,(2:0.290744,(13:0.137536,(12:0.182366,9:0.229849):0.044721):0.069239):0.040732):0.072078):0.186314):0.354782):0.497977,1:1.062738);
   tree rep.69000 = ((24:0.464002,(23:0.616922,(22:0.473724,21:0.439757):0.294336):0.065782):0.253661,(((((8:0.127520,6:0.225059):0.014503,5:0.187357):0.085026,(4:0.207183,(3:0.229393,7:0.262628):0.085648):0.024458):0.057649,((11:0.195861,(10:0.373820,(13:0.125516,(12:0.196318,9:0.228072):0.024843):0.064240):0.094069):0.018046,2:0.367138):0.131789):0.430733,(((19:0.284808,20:0.217415):0.050205,(17:0.214661,((15:0.347929,14:0.481337):0.060877,18:0.234992):0.064476):0.104919):0.067452,16:0.398430):0.375313):0.360605,1:0.871490);
   tree rep.69100 = ((23:0.810514,((22:0.358133,21:0.482831):0.375176,24:0.449271):0.073528):0.240790,(((17:0.186013,(18:0.233551,(15:0.396000,14:0.372547):0.081194):0.069341):0.096595,((16:0.533897,20:0.242816):0.030554,19:0.295111):0.077750):0.437084,((((10:0.307748,((9:0.227487,12:0.254828):0.033646,13:0.180726):0.070318):0.047574,2:0.287405):0.057157,11:0.134055):0.189176,(((8:0.097033,6:0.247880):0.028562,5:0.214370):0.072740,((3:0.237561,7:0.239834):0.033429,4:0.234950):0.045848):0.068452):0.248541):0.487515,1:0.981156);
   tree rep.69200 = (((23:0.620426,24:0.411784):0.338408,(22:0.488178,21:0.437432):0.259256):0.170046,((16:0.460400,((20:0.285428,19:0.251633):0.048375,((18:0.232462,(15:0.355004,14:0.442100):0.103907):0.034269,17:0.193822):0.171046):0.036038):0.258623,((((7:0.207203,3:0.226822):0.055608,4:0.192010):0.051125,(6:0.178432,(8:0.112864,5:0.209271):0.023467):0.053112):0.109533,(11:0.188135,(2:0.292975,(10:0.362683,(13:0.126732,(12:0.156572,9:0.255661):0.041472):0.046210):0.071799):0.055091):0.167219):0.419388):0.559955,1:1.216355);
   tree rep.69300 = (((23:0.620426,24:0.539016):0.346271,(22:0.488178,21:0.437432):0.205030):0.170046,((16:0.460400,((20:0.285428,19:0.303299):0.045849,((18:0.232462,(15:0.355004,14:0.442100):0.103907):0.034269,17:0.193822):0.157640):0.037443):0.245262,((((7:0.186575,3:0.226822):0.055166,4:0.192010):0.049387,(6:0.216832,(8:0.102794,5:0.209271):0.027151):0.053112):0.109533,(11:0.188135,(2:0.292975,(10:0.362683,(13:0.126732,(12:0.156572,9:0.318378):0.027984):0.050531):0.071799):0.055091):0.167219):0.419388):0.559955,1:1.216355);
   tree rep.69400 = (((23:0.856905,24:0.539016):0.117660,(22:0.332347,21:0.456766):0.323538):0.170046,((16:0.460400,((20:0.224992,19:0.320344):0.049472,((18:0.232462,(15:0.355004,14:0.442100):0.103907):0.034269,17:0.204967):0.113822):0.039771):0.245262,((((7:0.229868,3:0.170931):0.036714,4:0.235471):0.042665,(6:0.216832,(8:0.102794,5:0.209271):0.027151):0.053112):0.109533,(((10:0.362683,(13:0.126732,(12:0.156572,9:0.318378):0.027984):0.050531):0.071799,11:0.188135):0.057447,2:0.292975):0.139851):0.449668):0.559955,1:1.216355);
   tree rep.69500 = (((23:0.856905,24:0.469249):0.131055,(22:0.333933,21:0.374892):0.274607):0.222953,((16:0.460400,((20:0.224992,19:0.320344):0.049472,((18:0.232462,(15:0.355004,14:0.442100):0.103907):0.034269,17:0.204967):0.113822):0.039771):0.245262,((((7:0.229868,3:0.170931):0.036714,4:0.235471):0.042665,(6:0.216832,(8:0.082946,5:0.209271):0.031407):0.043467):0.100314,(((10:0.374247,(13:0.136061,(12:0.156572,9:0.318378):0.027984):0.046352):0.071799,11:0.188135):0.031835,2:0.292975):0.150229):0.394712):0.559955,1:1.216355);
   tree rep.69600 = (((23:0.856905,24:0.469249):0.131055,(22:0.444644,21:0.374892):0.175776):0.228667,((16:0.345557,((20:0.224992,19:0.320344):0.049472,((18:0.232462,(15:0.355004,14:0.442100):0.103907):0.034269,17:0.172783):0.095828):0.115840):0.268102,((((7:0.229868,3:0.170931):0.036714,4:0.235471):0.045327,(6:0.231485,(8:0.073883,5:0.209271):0.031563):0.051962):0.119401,(((10:0.375751,((13:0.143081,12:0.156572):0.046588,9:0.318378):0.060394):0.037726,11:0.205432):0.046006,2:0.314473):0.157186):0.391756):0.558136,1:1.235842);
   tree rep.69700 = (24:0.617351,(((22:0.599601,21:0.324981):0.460753,(((((8:0.110323,6:0.248850):0.011624,5:0.173844):0.103399,(4:0.184086,(3:0.221047,7:0.262628):0.057670):0.026258):0.111739,((2:0.367138,11:0.152218):0.005465,(10:0.361897,(13:0.141969,(12:0.196318,9:0.230269):0.036477):0.059901):0.080576):0.136813):0.270881,(((19:0.285231,(((15:0.347929,14:0.407487):0.131026,18:0.204033):0.007721,17:0.214661):0.129349):0.015198,20:0.221449):0.076542,16:0.475504):0.456888):0.425489):0.015652,23:0.729089):0.200929,1:0.917932);
   tree rep.69800 = (((23:0.856905,24:0.469249):0.154331,(22:0.444644,21:0.338827):0.282373):0.228667,((16:0.345557,((20:0.327050,19:0.320344):0.041709,((18:0.274481,(15:0.355004,14:0.428654):0.082988):0.034269,17:0.172783):0.095828):0.097795):0.268102,((((7:0.263392,3:0.170931):0.041744,4:0.182005):0.055041,(6:0.231485,(8:0.073883,5:0.209271):0.031563):0.051962):0.119401,(((10:0.358126,(13:0.183282,(12:0.156572,9:0.291389):0.054728):0.069177):0.037726,11:0.205432):0.046006,2:0.314473):0.157186):0.391756):0.558136,1:1.235842);
   tree rep.69900 = (((23:0.856905,24:0.469249):0.245868,(22:0.444644,21:0.425270):0.250515):0.228667,((16:0.345557,((20:0.327050,19:0.320344):0.041709,(18:0.261433,((15:0.355004,14:0.428654):0.127720,17:0.175961):0.018745):0.099370):0.094073):0.415872,((((7:0.263392,3:0.170931):0.041744,4:0.182005):0.055041,(6:0.213688,(8:0.073883,5:0.209271):0.031563):0.098448):0.059740,(((10:0.358126,(13:0.183282,(12:0.156572,9:0.291389):0.054728):0.069177):0.037726,11:0.205432):0.046006,2:0.314473):0.157186):0.391756):0.378921,1:1.235842);
   tree rep.70000 = (((23:0.856905,24:0.469249):0.287544,(22:0.444644,21:0.425270):0.250515):0.205330,((16:0.345557,((20:0.327050,19:0.337720):0.014442,((18:0.197101,17:0.230634):0.043112,(15:0.402846,14:0.428654):0.132117):0.125823):0.094861):0.415872,((((7:0.260512,3:0.223569):0.053558,4:0.183112):0.079837,(6:0.213688,(8:0.101417,5:0.209271):0.002156):0.088818):0.080790,(((10:0.358126,(13:0.183282,(12:0.156572,9:0.291389):0.054728):0.069177):0.037726,11:0.205432):0.046006,2:0.314473):0.112488):0.391756):0.393565,1:1.235842);
   tree rep.70100 = (((22:0.336481,21:0.468370):0.271439,(23:0.821474,24:0.552298):0.086104):0.302391,((19:0.240209,(20:0.280338,((17:0.231425,(18:0.209788,(15:0.375503,14:0.377384):0.183841):0.084512):0.125867,16:0.421351):0.002756):0.032945):0.454329,(((2:0.305599,(10:0.333414,((9:0.264945,12:0.197454):0.042525,13:0.171412):0.047945):0.081682):0.062456,11:0.202191):0.119175,(((8:0.115905,5:0.181909):0.013907,6:0.213436):0.092969,((3:0.227772,7:0.276635):0.080507,4:0.214262):0.034924):0.079817):0.223280):0.594596,1:1.142977);
   tree rep.70200 = (((23:0.856905,24:0.509573):0.267337,(22:0.444644,21:0.421345):0.250607):0.221265,((16:0.467346,(20:0.240933,(19:0.277919,((18:0.197101,(15:0.402846,14:0.420289):0.093654):0.051119,17:0.181519):0.107006):0.054667):0.073113):0.444972,((((7:0.393073,3:0.242683):0.066316,4:0.188083):0.051952,(6:0.202278,(8:0.101417,5:0.209271):0.004452):0.071751):0.097185,(((10:0.331091,(13:0.190634,(12:0.156572,9:0.263686):0.047613):0.032523):0.075346,11:0.189523):0.022141,2:0.314473):0.120713):0.339452):0.411744,1:1.235842);
   tree rep.70300 = (((22:0.336481,21:0.468370):0.362175,(23:0.821474,24:0.452265):0.112757):0.311042,((19:0.261560,((20:0.160822,16:0.421351):0.086236,(17:0.190900,(18:0.176389,(15:0.375503,14:0.449726):0.134803):0.078159):0.124992):0.055458):0.454329,((((10:0.333414,(9:0.286831,(12:0.197454,13:0.137373):0.041451):0.054729):0.060102,2:0.396312):0.061150,11:0.171952):0.118860,((5:0.181909,(6:0.213436,8:0.115905):0.017615):0.069302,((3:0.227097,7:0.276635):0.074238,4:0.168463):0.034924):0.091803):0.304037):0.537239,1:1.142977);
   tree rep.70400 = (((23:0.867201,24:0.431296):0.018532,(22:0.389444,21:0.512053):0.332184):0.224230,((((17:0.214178,((15:0.381220,14:0.331788):0.123566,18:0.249488):0.044609):0.106223,(20:0.169152,16:0.479230):0.081925):0.032092,19:0.244193):0.474401,((((8:0.081068,6:0.166331):0.013105,5:0.157071):0.094054,((3:0.261676,4:0.204693):0.038858,7:0.320208):0.031822):0.068129,(11:0.218437,(((9:0.220431,(12:0.214757,13:0.157053):0.067759):0.115913,10:0.319332):0.038000,2:0.309307):0.014312):0.149644):0.375249):0.420898,1:0.954995);
   tree rep.70500 = (((22:0.336481,21:0.468370):0.362175,(23:0.821474,24:0.452265):0.112757):0.311042,((19:0.261560,((20:0.191260,16:0.421351):0.099300,(17:0.161751,(18:0.218294,(15:0.375503,14:0.374517):0.123326):0.079863):0.156395):0.035015):0.606740,((((10:0.333414,(9:0.286831,(12:0.197454,13:0.137373):0.037960):0.036907):0.055724,2:0.396312):0.052555,11:0.131892):0.117396,((5:0.181909,(6:0.213436,8:0.115905):0.019143):0.075612,((3:0.227097,7:0.258137):0.051203,4:0.199786):0.033957):0.088735):0.304037):0.362532,1:1.142977);
   tree rep.70600 = (((22:0.336481,21:0.468370):0.362175,(23:0.821474,24:0.452265):0.112757):0.311042,((19:0.261560,((20:0.191260,16:0.421351):0.099300,(17:0.161751,(18:0.218294,(15:0.375503,14:0.374517):0.123326):0.079863):0.156395):0.035015):0.574652,((((10:0.333414,(9:0.286831,(12:0.197454,13:0.137373):0.037960):0.056413):0.059567,2:0.374851):0.082566,11:0.132384):0.117396,((5:0.181909,(6:0.213436,8:0.115905):0.019778):0.050105,((3:0.217715,7:0.258137):0.041600,4:0.201353):0.066203):0.061071):0.291394):0.362532,1:1.142977);
   tree rep.70700 = (((22:0.336481,21:0.417015):0.233835,(23:0.821474,24:0.452265):0.222313):0.183900,(((19:0.261560,(20:0.191260,16:0.421351):0.099300):0.047926,(17:0.226845,(18:0.218294,(15:0.375503,14:0.374517):0.129967):0.011159):0.129652):0.574652,(((10:0.356172,(((9:0.286831,12:0.197454):0.051923,13:0.137373):0.107541,2:0.374851):0.031050):0.041543,11:0.198684):0.166626,((5:0.181909,(6:0.213436,8:0.090253):0.025112):0.087165,((3:0.217715,7:0.258137):0.041600,4:0.201353):0.034574):0.061071):0.237078):0.379313,1:1.031625);
   tree rep.70800 = (((22:0.336481,21:0.417015):0.233835,(23:0.821474,24:0.452265):0.167725):0.239900,(((19:0.261560,(20:0.210473,16:0.421351):0.065581):0.029213,(17:0.226845,(18:0.242723,(15:0.375503,14:0.374517):0.129967):0.025923):0.083753):0.574652,(((10:0.356172,(((9:0.286831,12:0.197454):0.051923,13:0.138264):0.085795,2:0.260126):0.023033):0.033300,11:0.198684):0.166626,((5:0.181909,(6:0.213436,8:0.090253):0.025112):0.087165,((3:0.217715,7:0.258137):0.041600,4:0.201353):0.034574):0.061071):0.237078):0.481345,1:0.961386);
   tree rep.70900 = (((22:0.419585,21:0.425905):0.288609,(23:0.734318,24:0.512633):0.086094):0.344447,((16:0.364860,(20:0.248669,(((18:0.226294,(15:0.295999,14:0.420289):0.133441):0.058135,17:0.226736):0.178096,19:0.261492):0.018763):0.151662):0.295349,((((7:0.261318,3:0.217289):0.044164,4:0.245602):0.048394,(6:0.182879,(5:0.212123,8:0.104841):0.026902):0.051429):0.138331,(11:0.147109,(((13:0.157324,(12:0.184516,9:0.263686):0.039042):0.057828,2:0.286833):0.028748,10:0.319379):0.027802):0.091704):0.481920):0.426575,1:1.134179);
   tree rep.71000 = (((22:0.419585,21:0.392750):0.289962,(23:0.734318,24:0.512633):0.134011):0.344447,((16:0.364860,(20:0.293061,(((18:0.226294,(15:0.295999,14:0.420289):0.133441):0.058135,17:0.226736):0.178096,19:0.262278):0.010379):0.159165):0.295349,((((7:0.265226,3:0.217289):0.064719,4:0.218990):0.048394,(6:0.249877,(5:0.212123,8:0.104841):0.026902):0.051024):0.096516,(11:0.147109,(2:0.286833,(((13:0.157324,12:0.184516):0.040909,9:0.282879):0.093645,10:0.319379):0.043238):0.023935):0.091704):0.554703):0.429265,1:1.228399);
   tree rep.71100 = (((22:0.419585,21:0.448887):0.249220,(23:0.734318,24:0.512633):0.134011):0.352214,((16:0.408755,((20:0.293061,((18:0.226294,(15:0.295999,14:0.420289):0.133441):0.058135,17:0.226736):0.181710):0.015398,19:0.262278):0.061460):0.295349,((((7:0.265226,3:0.217289):0.064719,4:0.218990):0.033837,(6:0.170211,(5:0.212123,8:0.104841):0.018216):0.111149):0.058047,(11:0.170608,(2:0.327018,(((13:0.157324,12:0.184516):0.043052,9:0.282879):0.092242,10:0.378869):0.056661):0.020358):0.098941):0.403764):0.429265,1:1.228399);
   tree rep.71200 = (((22:0.419585,21:0.387852):0.232379,(23:0.734318,24:0.512633):0.156269):0.352214,((16:0.419498,(20:0.222683,(((18:0.212481,(15:0.295999,14:0.420289):0.133441):0.052818,17:0.193111):0.196415,19:0.262278):0.016948):0.089415):0.295349,((((7:0.265226,3:0.217289):0.064719,4:0.218990):0.082894,(6:0.181769,(5:0.212123,8:0.104841):0.018216):0.071937):0.058047,(11:0.170608,(2:0.327018,(((13:0.157324,12:0.184516):0.043052,9:0.282879):0.092242,10:0.378869):0.056661):0.020358):0.098941):0.403764):0.429265,1:1.228399);
   tree rep.71300 = (((22:0.416726,21:0.349135):0.252202,(23:0.821474,24:0.440057):0.163327):0.264158,((19:0.254534,((17:0.178979,(18:0.255936,(15:0.375503,14:0.424770):0.112587):0.046324):0.088419,(20:0.174794,16:0.421351):0.033573):0.076260):0.380812,((((((9:0.289929,12:0.208870):0.051920,13:0.167127):0.062353,10:0.374775):0.093444,2:0.250063):0.062471,11:0.175176):0.118179,((5:0.208400,(6:0.157787,8:0.090253):0.035710):0.081997,((3:0.234156,7:0.258137):0.046558,4:0.186324):0.030410):0.097317):0.418360):0.519893,1:1.097477);
   tree rep.71400 = (((22:0.416726,21:0.349135):0.252202,(23:0.821474,24:0.440057):0.163327):0.264158,(((19:0.268769,(20:0.229869,16:0.421351):0.039921):0.076969,(17:0.207713,(18:0.270378,(15:0.375503,14:0.424770):0.112587):0.043983):0.088419):0.550096,((((((9:0.289929,12:0.212993):0.052759,13:0.167127):0.063539,10:0.374775):0.093444,2:0.250063):0.038339,11:0.175176):0.201628,((5:0.208400,(6:0.157787,8:0.090253):0.035710):0.081997,((3:0.274044,7:0.258137):0.029278,4:0.193077):0.030410):0.074639):0.315886):0.436094,1:1.029567);
   tree rep.71500 = (((22:0.569582,21:0.349135):0.238415,(23:0.821474,24:0.503754):0.115428):0.359971,(((19:0.268769,(20:0.229869,16:0.421351):0.039921):0.076969,(17:0.207713,(18:0.270378,(15:0.375503,14:0.424770):0.112587):0.043983):0.088419):0.550096,((2:0.250063,((((9:0.289929,12:0.212993):0.049314,13:0.171322):0.112968,10:0.336833):0.042563,11:0.175176):0.024044):0.201628,((5:0.186720,(6:0.192605,8:0.090253):0.037840):0.081997,((3:0.274044,7:0.258137):0.029278,4:0.193077):0.030410):0.074639):0.315886):0.436094,1:1.029567);
   tree rep.71600 = (((22:0.569582,21:0.292218):0.326239,(23:0.714192,24:0.515966):0.067950):0.259414,(((19:0.268769,(20:0.229869,16:0.421351):0.039921):0.076969,(17:0.207713,(18:0.270378,(15:0.375503,14:0.424770):0.112587):0.043983):0.088419):0.550096,((2:0.250063,((((9:0.289929,12:0.212993):0.050177,13:0.171322):0.061471,10:0.336833):0.055969,11:0.172704):0.028493):0.077795,((5:0.186720,(6:0.192605,8:0.076893):0.030094):0.085163,((3:0.274044,7:0.258137):0.029278,4:0.193077):0.030072):0.140845):0.315886):0.436094,1:1.029567);
   tree rep.71700 = (((22:0.419585,21:0.387852):0.214434,(23:0.734318,24:0.568453):0.063349):0.329340,((16:0.399791,(((18:0.268028,(15:0.335695,14:0.420289):0.086666):0.031291,17:0.228574):0.155617,(20:0.222683,19:0.316770):0.017451):0.124037):0.353461,((((7:0.231546,3:0.217289):0.058406,4:0.166514):0.064447,(6:0.175775,(5:0.225814,8:0.126629):0.023651):0.054158):0.073659,((11:0.190858,(((13:0.145942,12:0.180283):0.084828,9:0.234303):0.091963,10:0.334072):0.071269):0.013590,2:0.312180):0.156482):0.286698):0.429265,1:1.228399);
   tree rep.71800 = (((22:0.569582,21:0.292218):0.298063,(23:0.702602,24:0.598215):0.098951):0.259414,(((19:0.268769,(20:0.229869,16:0.421351):0.039921):0.076969,(17:0.231249,(18:0.238884,(15:0.375503,14:0.424770):0.112587):0.033697):0.085648):0.480644,((2:0.371120,((((9:0.262194,12:0.212993):0.059538,13:0.175778):0.061471,10:0.398537):0.038244,11:0.187597):0.026115):0.151801,((5:0.186720,(6:0.182240,8:0.076893):0.037932):0.089037,((3:0.274044,7:0.258137):0.029278,4:0.193077):0.030072):0.040604):0.334056):0.436094,1:1.029567);
   tree rep.71900 = (((22:0.569582,21:0.292218):0.298063,(23:0.702602,24:0.598215):0.098951):0.259414,(((19:0.268769,(20:0.229869,16:0.421351):0.039921):0.076366,(17:0.231249,(18:0.238884,(15:0.375503,14:0.424770):0.112587):0.033697):0.085648):0.472069,((((((9:0.262194,12:0.212993):0.059538,13:0.153605):0.074137,10:0.448757):0.037824,2:0.371120):0.025838,11:0.217559):0.189835,((5:0.186720,(6:0.182240,8:0.076893):0.037932):0.089037,((3:0.274044,7:0.258137):0.029278,4:0.193077):0.030072):0.043545):0.337851):0.436094,1:1.029567);
   tree rep.72000 = (((22:0.569582,21:0.292218):0.298063,(23:0.702602,24:0.598215):0.098951):0.282124,(((19:0.268769,(20:0.229869,16:0.421351):0.039921):0.076366,(17:0.231249,(18:0.230139,(15:0.375503,14:0.385570):0.093408):0.033697):0.085648):0.472069,(((((9:0.262194,(12:0.210078,13:0.153605):0.106866):0.082882,10:0.371397):0.052301,2:0.356501):0.036264,11:0.217559):0.187830,((5:0.186720,(6:0.182240,8:0.076893):0.037932):0.089037,((3:0.274044,7:0.278251):0.028293,4:0.193077):0.035681):0.043545):0.341998):0.499700,1:1.029567);
   tree rep.72100 = ((22:0.471025,21:0.387852):0.242433,(((16:0.444589,(((18:0.237595,(15:0.343000,14:0.473768):0.121579):0.029479,17:0.219578):0.201893,(20:0.222683,19:0.244396):0.023971):0.120236):0.343654,((((7:0.316228,3:0.238025):0.073165,4:0.194242):0.028825,(6:0.209017,(5:0.146674,8:0.095394):0.028328):0.074502):0.072149,((11:0.191379,((13:0.176781,(9:0.343170,12:0.166610):0.015810):0.114260,10:0.319080):0.074871):0.054725,2:0.312180):0.104286):0.413455):0.670737,(23:0.734318,24:0.568453):0.053993):0.153265,1:1.228399);
   tree rep.72200 = (((((6:0.153062,(5:0.226445,8:0.113391):0.008243):0.114293,(4:0.185514,(3:0.226291,7:0.275150):0.026388):0.022770):0.134061,(2:0.390775,(11:0.205303,(10:0.406834,(13:0.181608,(9:0.236327,12:0.146860):0.041566):0.108753):0.032341):0.010063):0.125123):0.298464,(((18:0.263431,((15:0.343952,14:0.437228):0.125647,17:0.236198):0.012524):0.110263,(20:0.203758,19:0.268639):0.048555):0.080339,16:0.418390):0.391936):0.597298,((23:0.617824,24:0.461255):0.076621,(22:0.599078,21:0.369921):0.410958):0.247668,1:1.101111);
   tree rep.72300 = ((22:0.471025,21:0.538766):0.314319,(((16:0.444589,(((18:0.203454,(15:0.343000,14:0.473768):0.121579):0.040372,17:0.231742):0.201893,(20:0.222683,19:0.225820):0.006405):0.126841):0.343654,(((6:0.235147,(5:0.146674,8:0.121732):0.041523):0.111927,((7:0.209668,3:0.238025):0.049025,4:0.217036):0.013815):0.080472,(11:0.187848,(2:0.309742,((13:0.149310,(9:0.317411,12:0.189605):0.009790):0.112162,10:0.353740):0.049337):0.008043):0.109917):0.338648):0.670737,(23:0.788399,24:0.568453):0.156711):0.062296,1:0.981892);
   tree rep.72400 = (((16:0.444589,(((18:0.265026,(15:0.434640,14:0.439298):0.128752):0.037966,17:0.231742):0.201893,(20:0.222683,19:0.225820):0.006405):0.126841):0.343654,(((6:0.209047,(5:0.146674,8:0.134613):0.055355):0.098799,((7:0.209668,3:0.207917):0.049227,4:0.237318):0.016069):0.083647,(11:0.191470,(2:0.369043,((13:0.212824,(9:0.234591,12:0.173243):0.031576):0.111897,10:0.353740):0.049337):0.008603):0.105620):0.330715):0.670737,(23:0.765828,((22:0.447853,21:0.538766):0.316605,24:0.568453):0.060037):0.113998,1:0.981892);
   tree rep.72500 = (((((6:0.126394,(5:0.210028,8:0.120654):0.010178):0.104934,(4:0.185514,(3:0.226291,7:0.275150):0.026388):0.022770):0.112012,(11:0.205303,(2:0.303455,(10:0.358760,(13:0.161955,(9:0.236327,12:0.164076):0.046371):0.081419):0.051949):0.048028):0.125210):0.309279,((20:0.280562,(((18:0.263431,(15:0.343952,14:0.437228):0.149307):0.055222,17:0.236198):0.109027,19:0.285640):0.044049):0.119554,16:0.418390):0.391936):0.636473,((23:0.574613,24:0.662754):0.093956,(22:0.464210,21:0.369921):0.260329):0.198761,1:1.101745);
   tree rep.72600 = (((22:0.437070,21:0.372123):0.219116,(23:0.702602,24:0.596082):0.101960):0.220305,(((19:0.341703,(20:0.276579,16:0.421351):0.026216):0.047638,(17:0.247037,(18:0.229158,(15:0.375503,14:0.401714):0.179198):0.029164):0.119562):0.407698,((((10:0.378276,((12:0.178783,13:0.153605):0.099546,9:0.216512):0.075062):0.034792,11:0.221250):0.020608,2:0.272489):0.128991,((5:0.231937,(6:0.159460,8:0.105328):0.059807):0.097378,((3:0.162954,7:0.300443):0.060693,4:0.241261):0.027378):0.109051):0.428310):0.466489,1:1.029567);
   tree rep.72700 = (((22:0.437070,21:0.372123):0.219116,(23:0.702602,24:0.596082):0.101960):0.161149,(((19:0.295799,(20:0.276579,16:0.498041):0.021188):0.051482,(17:0.247037,(18:0.290538,(15:0.375503,14:0.398004):0.114046):0.029164):0.119562):0.451244,((((10:0.378276,(13:0.152893,(9:0.256526,12:0.178783):0.085305):0.070209):0.038602,11:0.182343):0.021028,2:0.371655):0.128991,((5:0.198382,(6:0.177605,8:0.118495):0.053372):0.066299,((3:0.177380,7:0.237338):0.065749,4:0.241261):0.052807):0.109051):0.288116):0.453161,1:1.029567);
   tree rep.72800 = (((22:0.436544,21:0.372123):0.221714,(23:0.702602,24:0.615070):0.074976):0.299863,(((19:0.295799,(20:0.276579,16:0.498041):0.021188):0.052534,(17:0.247037,(18:0.290538,(15:0.375503,14:0.398004):0.114046):0.032892):0.093216):0.473724,((((10:0.378276,(13:0.152893,(9:0.256526,12:0.134428):0.059479):0.083072):0.040218,11:0.182343):0.021028,2:0.371655):0.128991,((5:0.198382,(6:0.177605,8:0.118495):0.053372):0.066299,((3:0.236457,7:0.200062):0.034619,4:0.230203):0.043103):0.124476):0.330731):0.356100,1:1.029567);
   tree rep.72900 = (((22:0.436544,21:0.372123):0.221714,(23:0.702602,24:0.615070):0.074976):0.299863,(((19:0.302845,(20:0.285973,16:0.498041):0.024877):0.052534,(17:0.247037,(18:0.290538,(15:0.375503,14:0.398004):0.114046):0.032892):0.093216):0.473724,((((10:0.378276,(9:0.256526,(13:0.152893,12:0.202575):0.025270):0.061515):0.040218,11:0.182343):0.021028,2:0.371655):0.128991,((5:0.198382,(6:0.242570,8:0.121593):0.011159):0.086050,((3:0.213288,7:0.209843):0.032407,4:0.257262):0.044662):0.124208):0.330731):0.356100,1:1.029567);
   tree rep.73000 = (((22:0.436544,21:0.372123):0.257045,(23:0.687985,24:0.595915):0.113926):0.299863,(((19:0.302845,(20:0.285973,16:0.498041):0.024877):0.052710,(17:0.232425,(18:0.298251,(15:0.375503,14:0.398004):0.114046):0.054935):0.093216):0.450393,((11:0.190215,((10:0.407803,(9:0.256526,(13:0.152893,12:0.202575):0.025270):0.061515):0.035193,2:0.371655):0.042861):0.095013,((5:0.170025,(6:0.227389,8:0.121593):0.007056):0.091031,((3:0.187977,7:0.209843):0.045925,4:0.180843):0.032947):0.113792):0.356758):0.356100,1:1.029567);
   tree rep.73100 = (((((16:0.459067,((15:0.394468,14:0.412258):0.144421,(18:0.199690,17:0.192081):0.060417):0.121850):0.018739,20:0.211459):0.079347,19:0.225820):0.398641,(((6:0.142207,(5:0.201168,8:0.097483):0.033660):0.056057,((7:0.335136,3:0.218847):0.042019,4:0.164894):0.051868):0.042881,((((9:0.235243,(13:0.166718,12:0.197106):0.066332):0.098990,10:0.363137):0.055466,2:0.380923):0.024542,11:0.155799):0.143949):0.463664):0.389462,(23:0.619555,(24:0.510728,(22:0.390955,21:0.520009):0.312353):0.111542):0.179240,1:1.095250);
   tree rep.73200 = (((((16:0.459067,20:0.211459):0.079347,19:0.322325):0.027893,(((15:0.394468,14:0.412258):0.144421,18:0.199690):0.048070,17:0.192081):0.183665):0.467545,(((6:0.158828,(5:0.201168,8:0.127635):0.022089):0.056057,((7:0.335136,3:0.218847):0.042019,4:0.164894):0.051868):0.045866,((((9:0.298679,(13:0.131954,12:0.197106):0.060255):0.070376,10:0.294711):0.055466,2:0.380923):0.024542,11:0.155799):0.143949):0.358815):0.491998,((23:0.619555,24:0.630658):0.063339,(22:0.390955,21:0.520009):0.327818):0.205947,1:1.095250);
   tree rep.73300 = (((((6:0.181224,(5:0.182682,8:0.114146):0.046188):0.088442,(4:0.165225,(3:0.255633,7:0.300886):0.038773):0.029802):0.099078,((11:0.177595,(10:0.333315,((12:0.189447,13:0.173944):0.071285,9:0.223699):0.108733):0.046684):0.030461,2:0.302622):0.102188):0.347354,((((17:0.167437,((15:0.445682,14:0.411459):0.098329,18:0.236365):0.036121):0.147424,20:0.278825):0.062655,19:0.293681):0.080048,16:0.421467):0.392801):0.538663,(23:0.716823,(24:0.550133,(22:0.464210,21:0.371854):0.269989):0.088647):0.199568,1:1.125142);
   tree rep.73400 = ((((((6:0.198478,(5:0.182682,8:0.108439):0.048738):0.035680,(4:0.215792,(3:0.255633,7:0.201763):0.026076):0.036301):0.081978,((11:0.177595,(10:0.333315,((12:0.189447,13:0.148186):0.046517,9:0.199232):0.108733):0.046684):0.030461,2:0.332485):0.165113):0.347354,((20:0.202598,(19:0.261187,((17:0.211517,(15:0.445682,14:0.432054):0.098749):0.065479,18:0.234164):0.093739):0.072396):0.094883,16:0.340201):0.392801):0.538663,(23:0.716823,24:0.550133):0.199568):0.106318,(22:0.377921,21:0.371854):0.273888,1:1.125142);
   tree rep.73500 = ((23:0.795341,((22:0.473254,21:0.367323):0.297381,(((20:0.209293,(19:0.346519,(((15:0.388565,14:0.355407):0.191580,17:0.130140):0.032166,18:0.231466):0.111689):0.037826):0.110424,16:0.385423):0.291918,(((5:0.144096,(6:0.155905,8:0.163295):0.016202):0.070071,(4:0.231846,(7:0.268886,3:0.192063):0.062505):0.026793):0.101460,((((12:0.233116,13:0.134362):0.030042,9:0.271362):0.065648,10:0.384297):0.061773,(2:0.362317,11:0.132021):0.023220):0.136649):0.386717):0.566607):0.099281):0.133385,24:0.375107,1:1.216482);
   tree rep.73600 = ((((((6:0.198478,(5:0.182682,8:0.108439):0.048738):0.035680,(4:0.211382,(3:0.255633,7:0.201763):0.026076):0.066053):0.049809,((11:0.177595,(10:0.356941,(13:0.148186,(9:0.294104,12:0.208727):0.043289):0.082930):0.050793):0.030461,2:0.332485):0.165113):0.347354,(((19:0.244931,20:0.220830):0.019532,(17:0.211517,(18:0.221978,(15:0.462330,14:0.453607):0.093393):0.030152):0.134193):0.078602,16:0.340201):0.392178):0.538663,(23:0.716823,24:0.452980):0.053615):0.083859,(22:0.377921,21:0.371854):0.273888,1:1.125142);
   tree rep.73700 = ((((((((15:0.394468,14:0.359775):0.193198,18:0.206252):0.069804,17:0.194311):0.123842,16:0.427066):0.007234,20:0.212489):0.105132,19:0.250966):0.505244,(((6:0.169516,(5:0.201168,8:0.126514):0.027102):0.041697,((3:0.219972,4:0.172240):0.030653,7:0.229132):0.045706):0.081156,(2:0.346734,(((9:0.298526,(13:0.138599,12:0.197106):0.036236):0.127198,10:0.316720):0.032751,11:0.171322):0.031758):0.152972):0.365195):0.440921,((23:0.744574,24:0.491432):0.107037,(22:0.390955,21:0.520009):0.217705):0.299421,1:1.187902);
   tree rep.73800 = ((((((((15:0.394468,14:0.359775):0.193198,18:0.206252):0.069804,17:0.194311):0.138540,16:0.461928):0.041387,20:0.193202):0.079684,19:0.287432):0.357576,(((6:0.169516,(5:0.201168,8:0.126514):0.027102):0.041697,((3:0.219972,4:0.172240):0.030653,7:0.229132):0.045706):0.081156,(2:0.346734,(((9:0.263549,(13:0.138599,12:0.224614):0.030211):0.127198,10:0.306815):0.030234,11:0.181196):0.031758):0.152972):0.365195):0.372431,((23:0.744574,24:0.491432):0.107037,(22:0.390955,21:0.520009):0.325003):0.182968,1:1.128780);
   tree rep.73900 = (((((6:0.210194,(5:0.182682,8:0.108439):0.033578):0.069330,(4:0.211382,(3:0.255633,7:0.201763):0.020925):0.084718):0.059362,((11:0.189292,(10:0.364099,(13:0.173122,(9:0.314935,12:0.197360):0.024125):0.084206):0.043265):0.040319,2:0.308251):0.160854):0.374067,(((19:0.317786,20:0.283477):0.020611,(17:0.211517,(18:0.212719,(15:0.396122,14:0.453607):0.061881):0.065014):0.101772):0.054530,16:0.437482):0.392178):0.398428,(23:0.743813,(24:0.528007,(22:0.354068,21:0.462485):0.296827):0.055130):0.166371,1:1.067618);
   tree rep.74000 = (((((6:0.210194,(5:0.182682,8:0.116020):0.036732):0.083568,(4:0.211382,(3:0.255633,7:0.201763):0.043189):0.072822):0.065188,((11:0.189292,(10:0.364099,(13:0.169456,(9:0.314935,12:0.172607):0.021381):0.084206):0.043265):0.040319,2:0.308251):0.160854):0.374067,(((19:0.317786,20:0.283477):0.020611,(17:0.226973,(18:0.220696,(15:0.396122,14:0.390452):0.088275):0.062109):0.101772):0.054530,16:0.437482):0.392178):0.380324,(23:0.671138,(24:0.547362,(22:0.354068,21:0.346251):0.416866):0.057664):0.197691,1:1.067618);
   tree rep.74100 = (((((((15:0.394468,14:0.370985):0.133382,18:0.261647):0.069804,17:0.188363):0.121018,(16:0.542683,20:0.193202):0.023155):0.084336,19:0.266082):0.521393,(((6:0.201435,(5:0.163081,8:0.084225):0.067962):0.048669,(4:0.203470,(3:0.219972,7:0.300884):0.064747):0.038432):0.142717,(((((12:0.171723,9:0.255381):0.034114,13:0.235617):0.112854,10:0.344156):0.041312,2:0.346734):0.026359,11:0.181196):0.129266):0.282383):0.397877,((23:0.744574,24:0.516646):0.111146,(22:0.390955,21:0.383135):0.208810):0.188108,1:1.128780);
   tree rep.74200 = (((((((15:0.394468,14:0.370985):0.133382,18:0.261647):0.073557,17:0.188363):0.116283,(16:0.542683,20:0.198709):0.027501):0.084336,19:0.266082):0.521393,(((6:0.201435,(5:0.163081,8:0.084225):0.067962):0.044814,(4:0.213547,(3:0.219972,7:0.300884):0.064747):0.062670):0.079575,(((((12:0.171723,9:0.249884):0.032866,13:0.134951):0.115182,10:0.379233):0.054353,2:0.346734):0.026359,11:0.181196):0.129266):0.297793):0.397877,((23:0.744574,24:0.458916):0.165824,(22:0.390955,21:0.383135):0.208810):0.224591,1:1.128780);
   tree rep.74300 = (((((((15:0.344980,14:0.370985):0.163549,18:0.185982):0.073557,17:0.188363):0.116283,(16:0.542683,20:0.198709):0.027501):0.084336,19:0.259445):0.494421,(((6:0.201435,(5:0.215182,8:0.084225):0.006908):0.043077,(4:0.213547,(3:0.272712,7:0.300884):0.040047):0.079731):0.075559,(((((12:0.171723,9:0.249884):0.032866,13:0.134951):0.110936,10:0.379233):0.059400,2:0.346734):0.018336,11:0.181196):0.129266):0.318426):0.349607,((23:0.744574,24:0.458916):0.160982,(22:0.390955,21:0.383135):0.208810):0.316309,1:1.093330);
   tree rep.74400 = (((22:0.440187,21:0.340068):0.235048,(23:0.807778,24:0.604628):0.160240):0.132205,((((20:0.276190,19:0.313884):0.006890,(17:0.214791,(18:0.261852,(15:0.372775,14:0.422322):0.130857):0.064790):0.143393):0.102607,16:0.504283):0.351941,((((8:0.124328,5:0.185946):0.028138,6:0.170133):0.094363,(4:0.224248,(7:0.303111,3:0.233512):0.048076):0.017972):0.106514,(2:0.331463,(((13:0.156187,(9:0.313977,12:0.199046):0.030729):0.148426,10:0.340526):0.063817,11:0.207276):0.026201):0.077176):0.300705):0.546670,1:1.081833);
   tree rep.74500 = (((22:0.440187,21:0.340068):0.235048,(23:0.807778,24:0.604628):0.160240):0.132205,((((20:0.276190,19:0.313884):0.006890,(17:0.238821,(18:0.264376,(15:0.372775,14:0.422322):0.143176):0.064974):0.143393):0.102607,16:0.504283):0.375758,((((8:0.124328,5:0.185946):0.028138,6:0.170133):0.073262,(4:0.224248,(7:0.303111,3:0.233512):0.049094):0.015122):0.106514,(2:0.331463,(((13:0.156187,(9:0.268591,12:0.199046):0.045766):0.137804,10:0.340526):0.063817,11:0.162522):0.027939):0.112957):0.337284):0.546670,1:1.081833);
   tree rep.74600 = (((((6:0.244362,(5:0.192495,8:0.120195):0.027154):0.075385,(4:0.245696,(3:0.273471,7:0.294880):0.036300):0.061571):0.082268,((11:0.161438,(10:0.408253,((13:0.165772,12:0.172122):0.058464,9:0.289809):0.065578):0.047848):0.031033,2:0.253722):0.143714):0.285349,(((19:0.283672,20:0.297540):0.023233,(17:0.239956,(18:0.211232,(15:0.428978,14:0.390452):0.143564):0.052002):0.144772):0.124398,16:0.442447):0.376222):0.304509,(((22:0.472304,21:0.428624):0.282549,23:0.787864):0.106893,24:0.612084):0.178508,1:1.155120);
   tree rep.74700 = ((23:0.807778,((22:0.440187,21:0.355377):0.312034,24:0.604628):0.109126):0.132205,((((20:0.276190,19:0.313884):0.006890,(17:0.237924,(18:0.259872,(15:0.299646,14:0.422322):0.096699):0.029946):0.143393):0.102607,16:0.504283):0.375758,((((8:0.124328,5:0.185946):0.030567,6:0.170133):0.085382,(4:0.210552,(7:0.258239,3:0.210213):0.052776):0.010162):0.106514,(2:0.350511,((((13:0.170575,9:0.268591):0.017921,12:0.190018):0.088626,10:0.408021):0.044472,11:0.162522):0.013333):0.153792):0.337284):0.546670,1:1.081833);
   tree rep.74800 = ((23:0.728893,((22:0.440187,21:0.355377):0.312034,24:0.604628):0.082840):0.134962,((((20:0.276190,19:0.313884):0.041132,((17:0.228671,18:0.280335):0.043157,(15:0.425293,14:0.393581):0.087869):0.143393):0.069198,16:0.504283):0.378617,((((8:0.124328,5:0.188872):0.022698,6:0.181161):0.085382,(4:0.210552,(7:0.258239,3:0.210213):0.052776):0.010162):0.106514,(2:0.350511,(((13:0.170575,(9:0.219287,12:0.203723):0.053862):0.116162,10:0.408021):0.044472,11:0.162522):0.013333):0.153792):0.337284):0.546670,1:1.080527);
[truncated: 134,323 more chars]
