# Supplementary material for: Emergence, development and diversification of the TGF-β signalling pathway within the animal kingdom
Source: BMC Evol Biol. 2009 Feb 3;9:28. doi: 10.1186/1471-2148-9-28 (PMC2657120; doi:10.1186/1471-2148-9-28)
Supplement: Additional file 5 — Sequences. All sequences and alignments are provided in the supplementary archive. [file 1471-2148-9-28-S5.zip › BLASTP_starting_point_comparison/comparison_script]

#!/bin/sh

echo begin blastp receptors;
echo reports protein hits, including alt. splice forms

for query in Dm_receptors_aa.fasta Lotgi1_receptors_aa.fasta Triad1_receptors_aa.fasta human_receptors_aa.fasta Nemve1_receptors_aa.fasta
do
echo query:    $query;
for database in Drosophila_melanogaster.BDGP5.4.52.pep.all.fa lottia_aa.fasta trichoplax_aa.fasta Homo_sapiens.NCBI36.52.pep.all.fa nematostella_aa.fasta Xenopus_tropicalis.JGI4.1.52.pep.all.fa Monodelphis_domestica.BROADO5.52.pep.all.fa Danio_rerio.ZFISH7.52.pep.all.fa Ciona_savignyi.CSAV2.0.52.pep.all.fa Caenorhabditis_elegans.WS190.52.pep.all.fa volvox_aa.fasta naegleria_aa.fasta monosiga_aa.fasta
        do
echo database: $database
blastp ~/blast/$database $query -mformat=2 -E 10e-30 | cut -f 2 | sort -u
done
done

echo begin blastp Smads;

for query in Smads_dm_aa.fasta Smads_Lotgi1_aa.fasta Smads_Triad1_aa.fasta Smads_human_aa.fasta Smads_Nemve1_aa.fasta ancestral_smad.fasta
do
echo query:    $query;
for database in Drosophila_melanogaster.BDGP5.4.52.pep.all.fa lottia_aa.fasta trichoplax_aa.fasta Homo_sapiens.NCBI36.52.pep.all.fa nematostella_aa.fasta Xenopus_tropicalis.JGI4.1.52.pep.all.fa Monodelphis_domestica.BROADO5.52.pep.all.fa Danio_rerio.ZFISH7.52.pep.all.fa Ciona_savignyi.CSAV2.0.52.pep.all.fa Caenorhabditis_elegans.WS190.52.pep.all.fa volvox_aa.fasta naegleria_aa.fasta monosiga_aa.fasta
	do
echo database: $database
blastp ~/blast/$database $query -mformat=2 -E 10e-20 | cut -f 2 | sort -u
done
done
exit 0
