# Supplementary material for: Emergence, development and diversification of the TGF-β signalling pathway within the animal kingdom
Source: BMC Evol Biol. 2009 Feb 3;9:28. doi: 10.1186/1471-2148-9-28 (PMC2657120; doi:10.1186/1471-2148-9-28)
Supplement: Additional file 5 — Sequences. All sequences and alignments are provided in the supplementary archive. [file 1471-2148-9-28-S5.zip › BLASTP_starting_point_comparison/comparison_script_out]

begin blastp receptors
reports protein hits, including alt. splice forms
query: Dm_receptors_aa.fasta
database: Drosophila_melanogaster.BDGP5.4.52.pep.all.fa
FBpp0073135
FBpp0078720
FBpp0078721
FBpp0078722
FBpp0078723
FBpp0082436
FBpp0087739
FBpp0087740
FBpp0087908
FBpp0087909
database: lottia_aa.fasta
jgi|Lotgi1|108334|e_gw1.8.310.1
jgi|Lotgi1|123928|e_gw1.45.91.1
jgi|Lotgi1|172579|fgenesh2_pg.C_sca_136000046
jgi|Lotgi1|180706|fgenesh2_pm.C_sca_282000001
jgi|Lotgi1|53518|gw1.77.19.1
database: trichoplax_aa.fasta
jgi|Triad1|22033|e_gw1.3.1270.1
jgi|Triad1|22452|e_gw1.3.194.1
jgi|Triad1|27560|e_gw1.7.656.1
jgi|Triad1|3190|gw1.16.60.1
database: Homo_sapiens.NCBI36.52.pep.all.fa
ENSP00000224764
ENSP00000241416
ENSP00000243349
ENSP00000257863
ENSP00000257963
ENSP00000263640
ENSP00000264568
ENSP00000267008
ENSP00000295754
ENSP00000335139
ENSP00000335178
ENSP00000340361
ENSP00000351905
ENSP00000361107
ENSP00000363702
ENSP00000363708
ENSP00000364129
ENSP00000364133
ENSP00000369117
ENSP00000373574
ENSP00000378389
ENSP00000384338
ENSP00000385568
ENSP00000387127
ENSP00000387168
ENSP00000387273
database: nematostella_aa.fasta
jgi|Nemve1|104199|e_gw.72.23.1
jgi|Nemve1|140805|e_gw.543.1.1
jgi|Nemve1|165860|estExt_gwp.C_660024
jgi|Nemve1|178197|estExt_GenewiseH_1.C_50548
jgi|Nemve1|80560|e_gw.3.412.1
database: Xenopus_tropicalis.JGI4.1.52.pep.all.fa
ENSXETP00000001261
ENSXETP00000005757
ENSXETP00000005758
ENSXETP00000007891
ENSXETP00000022799
ENSXETP00000022800
ENSXETP00000022801
ENSXETP00000022802
ENSXETP00000031689
ENSXETP00000041649
ENSXETP00000045383
ENSXETP00000046976
ENSXETP00000047768
ENSXETP00000050554
ENSXETP00000050561
database: Monodelphis_domestica.BROADO5.52.pep.all.fa
ENSMODP00000004027
ENSMODP00000005434
ENSMODP00000005457
ENSMODP00000011076
ENSMODP00000013961
ENSMODP00000015863
ENSMODP00000017803
ENSMODP00000018937
ENSMODP00000020362
ENSMODP00000024044
ENSMODP00000034940
ENSMODP00000035956
ENSMODP00000037791
database: Danio_rerio.ZFISH7.52.pep.all.fa
ENSDARP00000003221
ENSDARP00000004431
ENSDARP00000008289
ENSDARP00000008469
ENSDARP00000012298
ENSDARP00000015287
ENSDARP00000016669
ENSDARP00000024124
ENSDARP00000028046
ENSDARP00000039831
ENSDARP00000043461
ENSDARP00000043929
ENSDARP00000056763
ENSDARP00000060865
ENSDARP00000061972
ENSDARP00000066308
ENSDARP00000068426
ENSDARP00000071907
ENSDARP00000071913
ENSDARP00000076901
ENSDARP00000088506
ENSDARP00000091794
ENSDARP00000091796
ENSDARP00000093102
ENSDARP00000094440
ENSDARP00000095558
ENSDARP00000096265
ENSDARP00000096394
ENSDARP00000096396
ENSDARP00000096398
database: Ciona_savignyi.CSAV2.0.52.pep.all.fa
ENSCSAVP00000001209
ENSCSAVP00000003194
ENSCSAVP00000003195
ENSCSAVP00000003196
ENSCSAVP00000007213
ENSCSAVP00000011874
ENSCSAVP00000016642
database: Caenorhabditis_elegans.WS190.52.pep.all.fa
C05D2.1a.1
C05D2.1c.1
C05D2.1c.2
C32D5.2.1
C32D5.2.2
F29C4.1a
F29C4.1b
database: volvox_aa.fasta
database: naegleria_aa.fasta
database: monosiga_aa.fasta
query: Lotgi1_receptors_aa.fasta
database: Drosophila_melanogaster.BDGP5.4.52.pep.all.fa
FBpp0073135
FBpp0078720
FBpp0078721
FBpp0078722
FBpp0078723
FBpp0082436
FBpp0087739
FBpp0087740
FBpp0087908
FBpp0087909
database: lottia_aa.fasta
jgi|Lotgi1|108334|e_gw1.8.310.1
jgi|Lotgi1|123928|e_gw1.45.91.1
jgi|Lotgi1|172579|fgenesh2_pg.C_sca_136000046
jgi|Lotgi1|180706|fgenesh2_pm.C_sca_282000001
jgi|Lotgi1|53518|gw1.77.19.1
database: trichoplax_aa.fasta
jgi|Triad1|22033|e_gw1.3.1270.1
jgi|Triad1|22452|e_gw1.3.194.1
jgi|Triad1|27560|e_gw1.7.656.1
jgi|Triad1|3190|gw1.16.60.1
database: Homo_sapiens.NCBI36.52.pep.all.fa
ENSP00000224764
ENSP00000241416
ENSP00000243349
ENSP00000257863
ENSP00000257963
ENSP00000263640
ENSP00000264568
ENSP00000267008
ENSP00000295754
ENSP00000335139
ENSP00000335178
ENSP00000340361
ENSP00000351905
ENSP00000361107
ENSP00000363702
ENSP00000363708
ENSP00000364129
ENSP00000364133
ENSP00000369117
ENSP00000373574
ENSP00000378389
ENSP00000384338
ENSP00000385568
ENSP00000387127
ENSP00000387168
ENSP00000387273
database: nematostella_aa.fasta
jgi|Nemve1|104199|e_gw.72.23.1
jgi|Nemve1|140805|e_gw.543.1.1
jgi|Nemve1|165860|estExt_gwp.C_660024
jgi|Nemve1|178197|estExt_GenewiseH_1.C_50548
jgi|Nemve1|80560|e_gw.3.412.1
database: Xenopus_tropicalis.JGI4.1.52.pep.all.fa
ENSXETP00000001261
ENSXETP00000005757
ENSXETP00000005758
ENSXETP00000007891
ENSXETP00000022799
ENSXETP00000022800
ENSXETP00000022801
ENSXETP00000022802
ENSXETP00000031689
ENSXETP00000041649
ENSXETP00000045383
ENSXETP00000046976
ENSXETP00000047768
ENSXETP00000050554
ENSXETP00000050561
database: Monodelphis_domestica.BROADO5.52.pep.all.fa
ENSMODP00000004027
ENSMODP00000005434
ENSMODP00000005457
ENSMODP00000011076
ENSMODP00000013961
ENSMODP00000015863
ENSMODP00000017803
ENSMODP00000018937
ENSMODP00000020362
ENSMODP00000024044
ENSMODP00000034940
ENSMODP00000035956
ENSMODP00000037791
database: Danio_rerio.ZFISH7.52.pep.all.fa
ENSDARP00000003221
ENSDARP00000004431
ENSDARP00000008289
ENSDARP00000008469
ENSDARP00000012298
ENSDARP00000015287
ENSDARP00000016669
ENSDARP00000024124
ENSDARP00000028046
ENSDARP00000039831
ENSDARP00000043461
ENSDARP00000043929
ENSDARP00000056763
ENSDARP00000060865
ENSDARP00000061972
ENSDARP00000066308
ENSDARP00000068426
ENSDARP00000071907
ENSDARP00000071913
ENSDARP00000076901
ENSDARP00000088506
ENSDARP00000091794
ENSDARP00000091796
ENSDARP00000093102
ENSDARP00000094440
ENSDARP00000095558
ENSDARP00000096265
ENSDARP00000096394
ENSDARP00000096396
ENSDARP00000096398
database: Ciona_savignyi.CSAV2.0.52.pep.all.fa
ENSCSAVP00000001209
ENSCSAVP00000003194
ENSCSAVP00000003195
ENSCSAVP00000003196
ENSCSAVP00000007213
ENSCSAVP00000011874
ENSCSAVP00000016642
database: Caenorhabditis_elegans.WS190.52.pep.all.fa
C05D2.1a.1
C05D2.1c.1
C05D2.1c.2
C32D5.2.1
C32D5.2.2
F29C4.1a
F29C4.1b
database: volvox_aa.fasta
database: naegleria_aa.fasta
database: monosiga_aa.fasta
query: Triad1_receptors_aa.fasta
database: Drosophila_melanogaster.BDGP5.4.52.pep.all.fa
FBpp0073135
FBpp0078720
FBpp0078721
FBpp0078722
FBpp0078723
FBpp0082436
FBpp0087739
FBpp0087740
FBpp0087908
FBpp0087909
database: lottia_aa.fasta
jgi|Lotgi1|108334|e_gw1.8.310.1
jgi|Lotgi1|123928|e_gw1.45.91.1
jgi|Lotgi1|172579|fgenesh2_pg.C_sca_136000046
jgi|Lotgi1|180706|fgenesh2_pm.C_sca_282000001
jgi|Lotgi1|53518|gw1.77.19.1
database: trichoplax_aa.fasta
jgi|Triad1|22033|e_gw1.3.1270.1
jgi|Triad1|22452|e_gw1.3.194.1
jgi|Triad1|27560|e_gw1.7.656.1
jgi|Triad1|3190|gw1.16.60.1
database: Homo_sapiens.NCBI36.52.pep.all.fa
ENSP00000224764
ENSP00000241416
ENSP00000243349
ENSP00000257863
ENSP00000257963
ENSP00000263640
ENSP00000264568
ENSP00000267008
ENSP00000295754
ENSP00000335139
ENSP00000335178
ENSP00000340361
ENSP00000351905
ENSP00000361107
ENSP00000363702
ENSP00000363708
ENSP00000364129
ENSP00000364133
ENSP00000373574
ENSP00000378389
ENSP00000384338
ENSP00000385568
ENSP00000387127
ENSP00000387168
ENSP00000387273
database: nematostella_aa.fasta
jgi|Nemve1|104199|e_gw.72.23.1
jgi|Nemve1|140805|e_gw.543.1.1
jgi|Nemve1|165860|estExt_gwp.C_660024
jgi|Nemve1|178197|estExt_GenewiseH_1.C_50548
jgi|Nemve1|80560|e_gw.3.412.1
database: Xenopus_tropicalis.JGI4.1.52.pep.all.fa
ENSXETP00000001261
ENSXETP00000005757
ENSXETP00000005758
ENSXETP00000007891
ENSXETP00000022799
ENSXETP00000022800
ENSXETP00000022801
ENSXETP00000022802
ENSXETP00000031689
ENSXETP00000041649
ENSXETP00000045383
ENSXETP00000046976
ENSXETP00000047768
ENSXETP00000050554
ENSXETP00000050561
database: Monodelphis_domestica.BROADO5.52.pep.all.fa
ENSMODP00000004027
ENSMODP00000005434
ENSMODP00000005457
ENSMODP00000011076
ENSMODP00000013961
ENSMODP00000015863
ENSMODP00000018937
ENSMODP00000020362
ENSMODP00000024044
ENSMODP00000034940
ENSMODP00000035956
ENSMODP00000037791
database: Danio_rerio.ZFISH7.52.pep.all.fa
ENSDARP00000003221
ENSDARP00000004431
ENSDARP00000008289
ENSDARP00000008469
ENSDARP00000012298
ENSDARP00000015287
ENSDARP00000016669
ENSDARP00000024124
ENSDARP00000028046
ENSDARP00000039831
ENSDARP00000043461
ENSDARP00000056763
ENSDARP00000060865
ENSDARP00000061972
ENSDARP00000066308
ENSDARP00000068426
ENSDARP00000071907
ENSDARP00000071913
ENSDARP00000076901
ENSDARP00000088506
ENSDARP00000091794
ENSDARP00000091796
ENSDARP00000093102
ENSDARP00000094440
ENSDARP00000095558
ENSDARP00000096265
ENSDARP00000096394
ENSDARP00000096396
ENSDARP00000096398
database: Ciona_savignyi.CSAV2.0.52.pep.all.fa
ENSCSAVP00000001209
ENSCSAVP00000003194
ENSCSAVP00000003195
ENSCSAVP00000003196
ENSCSAVP00000007213
ENSCSAVP00000011874
ENSCSAVP00000016642
database: Caenorhabditis_elegans.WS190.52.pep.all.fa
C05D2.1a.1
C05D2.1c.1
C05D2.1c.2
C32D5.2.1
C32D5.2.2
F29C4.1a
F29C4.1b
database: volvox_aa.fasta
database: naegleria_aa.fasta
database: monosiga_aa.fasta
query: human_receptors_aa.fasta
database: Drosophila_melanogaster.BDGP5.4.52.pep.all.fa
FBpp0073135
FBpp0078720
FBpp0078721
FBpp0078722
FBpp0078723
FBpp0082436
FBpp0087739
FBpp0087740
FBpp0087908
FBpp0087909
database: lottia_aa.fasta
jgi|Lotgi1|108334|e_gw1.8.310.1
jgi|Lotgi1|123928|e_gw1.45.91.1
jgi|Lotgi1|172579|fgenesh2_pg.C_sca_136000046
jgi|Lotgi1|180706|fgenesh2_pm.C_sca_282000001
jgi|Lotgi1|53518|gw1.77.19.1
database: trichoplax_aa.fasta
jgi|Triad1|22033|e_gw1.3.1270.1
jgi|Triad1|22452|e_gw1.3.194.1
jgi|Triad1|27560|e_gw1.7.656.1
jgi|Triad1|3190|gw1.16.60.1
database: Homo_sapiens.NCBI36.52.pep.all.fa
ENSP00000224764
ENSP00000241416
ENSP00000243349
ENSP00000257863
ENSP00000257963
ENSP00000263640
ENSP00000264568
ENSP00000267008
ENSP00000295754
ENSP00000335139
ENSP00000335178
ENSP00000340361
ENSP00000351905
ENSP00000361107
ENSP00000363702
ENSP00000363708
ENSP00000364129
ENSP00000364133
ENSP00000369117
ENSP00000373275
ENSP00000373574
ENSP00000378389
ENSP00000384338
ENSP00000385568
ENSP00000387127
ENSP00000387168
ENSP00000387273
database: nematostella_aa.fasta
jgi|Nemve1|104199|e_gw.72.23.1
jgi|Nemve1|140805|e_gw.543.1.1
jgi|Nemve1|165860|estExt_gwp.C_660024
jgi|Nemve1|178197|estExt_GenewiseH_1.C_50548
jgi|Nemve1|80560|e_gw.3.412.1
database: Xenopus_tropicalis.JGI4.1.52.pep.all.fa
ENSXETP00000001261
ENSXETP00000005757
ENSXETP00000005758
ENSXETP00000007891
ENSXETP00000022799
ENSXETP00000022800
ENSXETP00000022801
ENSXETP00000022802
ENSXETP00000031689
ENSXETP00000041649
ENSXETP00000045383
ENSXETP00000046976
ENSXETP00000047768
ENSXETP00000050554
ENSXETP00000050561
database: Monodelphis_domestica.BROADO5.52.pep.all.fa
ENSMODP00000004027
ENSMODP00000005434
ENSMODP00000005457
ENSMODP00000011076
ENSMODP00000013961
ENSMODP00000015863
ENSMODP00000017803
ENSMODP00000018937
ENSMODP00000020362
ENSMODP00000024044
ENSMODP00000034940
ENSMODP00000035956
ENSMODP00000037791
database: Danio_rerio.ZFISH7.52.pep.all.fa
ENSDARP00000003221
ENSDARP00000004431
ENSDARP00000008289
ENSDARP00000008469
ENSDARP00000012298
ENSDARP00000015287
ENSDARP00000016669
ENSDARP00000024124
ENSDARP00000028046
ENSDARP00000039831
ENSDARP00000043461
ENSDARP00000043929
ENSDARP00000056763
ENSDARP00000060865
ENSDARP00000061972
ENSDARP00000066308
ENSDARP00000068426
ENSDARP00000071907
ENSDARP00000071913
ENSDARP00000076901
ENSDARP00000088506
ENSDARP00000091794
ENSDARP00000091796
ENSDARP00000093102
ENSDARP00000094440
ENSDARP00000095558
ENSDARP00000096265
ENSDARP00000096394
ENSDARP00000096396
ENSDARP00000096398
database: Ciona_savignyi.CSAV2.0.52.pep.all.fa
ENSCSAVP00000001209
ENSCSAVP00000003194
ENSCSAVP00000003195
ENSCSAVP00000003196
ENSCSAVP00000007213
ENSCSAVP00000011874
ENSCSAVP00000016642
database: Caenorhabditis_elegans.WS190.52.pep.all.fa
C05D2.1a.1
C05D2.1c.1
C05D2.1c.2
C32D5.2.1
C32D5.2.2
F29C4.1a
F29C4.1b
database: volvox_aa.fasta
database: naegleria_aa.fasta
database: monosiga_aa.fasta
query: Nemve1_receptors_aa.fasta
database: Drosophila_melanogaster.BDGP5.4.52.pep.all.fa
FBpp0073135
FBpp0078720
FBpp0078721
FBpp0078722
FBpp0078723
FBpp0082436
FBpp0087739
FBpp0087740
FBpp0087908
FBpp0087909
database: lottia_aa.fasta
jgi|Lotgi1|108334|e_gw1.8.310.1
jgi|Lotgi1|123928|e_gw1.45.91.1
jgi|Lotgi1|172579|fgenesh2_pg.C_sca_136000046
jgi|Lotgi1|180706|fgenesh2_pm.C_sca_282000001
jgi|Lotgi1|53518|gw1.77.19.1
database: trichoplax_aa.fasta
jgi|Triad1|22033|e_gw1.3.1270.1
jgi|Triad1|22452|e_gw1.3.194.1
jgi|Triad1|27560|e_gw1.7.656.1
jgi|Triad1|3190|gw1.16.60.1
database: Homo_sapiens.NCBI36.52.pep.all.fa
ENSP00000224764
ENSP00000241416
ENSP00000243349
ENSP00000257863
ENSP00000257963
ENSP00000263640
ENSP00000264568
ENSP00000267008
ENSP00000295754
ENSP00000335139
ENSP00000335178
ENSP00000340361
ENSP00000351905
ENSP00000361107
ENSP00000363702
ENSP00000363708
ENSP00000364129
ENSP00000364133
ENSP00000369117
ENSP00000373574
ENSP00000378389
ENSP00000384338
ENSP00000385568
ENSP00000387127
ENSP00000387168
ENSP00000387273
database: nematostella_aa.fasta
jgi|Nemve1|104199|e_gw.72.23.1
jgi|Nemve1|140805|e_gw.543.1.1
jgi|Nemve1|165860|estExt_gwp.C_660024
jgi|Nemve1|178197|estExt_GenewiseH_1.C_50548
jgi|Nemve1|80560|e_gw.3.412.1
database: Xenopus_tropicalis.JGI4.1.52.pep.all.fa
ENSXETP00000001261
ENSXETP00000005757
ENSXETP00000005758
ENSXETP00000007891
ENSXETP00000022799
ENSXETP00000022800
ENSXETP00000022801
ENSXETP00000022802
ENSXETP00000031689
ENSXETP00000041649
ENSXETP00000045383
ENSXETP00000046976
ENSXETP00000047768
ENSXETP00000050554
ENSXETP00000050561
database: Monodelphis_domestica.BROADO5.52.pep.all.fa
ENSMODP00000004027
ENSMODP00000005434
ENSMODP00000005457
ENSMODP00000011076
ENSMODP00000013961
ENSMODP00000015863
ENSMODP00000017803
ENSMODP00000018937
ENSMODP00000020362
ENSMODP00000024044
ENSMODP00000034940
ENSMODP00000035956
ENSMODP00000037791
database: Danio_rerio.ZFISH7.52.pep.all.fa
ENSDARP00000003221
ENSDARP00000004431
ENSDARP00000008289
ENSDARP00000008469
ENSDARP00000012298
ENSDARP00000015287
ENSDARP00000016669
ENSDARP00000024124
ENSDARP00000028046
ENSDARP00000039831
ENSDARP00000043461
ENSDARP00000043929
ENSDARP00000056763
ENSDARP00000060865
ENSDARP00000061972
ENSDARP00000066308
ENSDARP00000068426
ENSDARP00000071907
ENSDARP00000071913
ENSDARP00000076901
ENSDARP00000088506
ENSDARP00000091794
ENSDARP00000091796
ENSDARP00000093102
ENSDARP00000094440
ENSDARP00000095558
ENSDARP00000096265
ENSDARP00000096394
ENSDARP00000096396
ENSDARP00000096398
database: Ciona_savignyi.CSAV2.0.52.pep.all.fa
ENSCSAVP00000001209
ENSCSAVP00000003194
ENSCSAVP00000003195
ENSCSAVP00000003196
ENSCSAVP00000007213
ENSCSAVP00000011874
ENSCSAVP00000016642
database: Caenorhabditis_elegans.WS190.52.pep.all.fa
C05D2.1a.1
C05D2.1c.1
C05D2.1c.2
C32D5.2.1
C32D5.2.2
F29C4.1a
F29C4.1b
database: volvox_aa.fasta
database: naegleria_aa.fasta
database: monosiga_aa.fasta
begin blastp Smads
query: Smads_dm_aa.fasta
database: Drosophila_melanogaster.BDGP5.4.52.pep.all.fa
FBpp0071140
FBpp0077302
FBpp0082834
FBpp0082835
FBpp0085176
FBpp0085177
FBpp0099512
database: lottia_aa.fasta
jgi|Lotgi1|104873|e_gw1.3.291.1
jgi|Lotgi1|131078|e_gw1.72.9.1
jgi|Lotgi1|145516|e_gw1.341.4.1
jgi|Lotgi1|189014|estExt_Genewise1.C_sca_260440
database: trichoplax_aa.fasta
jgi|Triad1|30731|e_gw1.14.209.1
jgi|Triad1|49742|fgeneshTA2_pm.C_scaffold_1000202
jgi|Triad1|50301|fgeneshTA2_pm.C_scaffold_5000032
jgi|Triad1|52368|fgeneshTA2_pg.C_scaffold_1001115
database: Homo_sapiens.NCBI36.52.pep.all.fa
ENSP00000231589
ENSP00000239885
ENSP00000262158
ENSP00000262160
ENSP00000288840
ENSP00000305769
ENSP00000332973
ENSP00000341551
ENSP00000345054
ENSP00000349282
ENSP00000369154
ENSP00000377652
ENSP00000381452
ENSP00000381787
ENSP00000382216
ENSP00000384449
ENSP00000384803
database: nematostella_aa.fasta
jgi|Nemve1|110153|e_gw.98.157.1
jgi|Nemve1|116293|e_gw.137.33.1
jgi|Nemve1|157164|e_gw.14599.1.1
jgi|Nemve1|168041|estExt_gwp.C_980104
jgi|Nemve1|18576|gw.137.32.1
jgi|Nemve1|228395|fgenesh1_pm.scaffold_16000018
jgi|Nemve1|248037|estExt_fgenesh1_pg.C_4010004
database: Xenopus_tropicalis.JGI4.1.52.pep.all.fa
ENSXETP00000003828
ENSXETP00000003831
ENSXETP00000003841
ENSXETP00000017041
ENSXETP00000034740
ENSXETP00000034783
ENSXETP00000043305
ENSXETP00000043308
ENSXETP00000043789
ENSXETP00000043829
ENSXETP00000043830
ENSXETP00000048372
ENSXETP00000048378
ENSXETP00000051117
database: Monodelphis_domestica.BROADO5.52.pep.all.fa
ENSMODP00000000595
ENSMODP00000004153
ENSMODP00000004248
ENSMODP00000007569
ENSMODP00000012005
ENSMODP00000012007
ENSMODP00000012018
ENSMODP00000012547
ENSMODP00000013764
ENSMODP00000018935
ENSMODP00000037121
ENSMODP00000037187
ENSMODP00000037188
ENSMODP00000037198
database: Danio_rerio.ZFISH7.52.pep.all.fa
ENSDARP00000004500
ENSDARP00000024277
ENSDARP00000024629
ENSDARP00000029330
ENSDARP00000030150
ENSDARP00000031108
ENSDARP00000043454
ENSDARP00000044755
ENSDARP00000045373
ENSDARP00000047861
ENSDARP00000048200
ENSDARP00000049005
ENSDARP00000054167
ENSDARP00000054174
ENSDARP00000069698
ENSDARP00000074302
ENSDARP00000090751
ENSDARP00000090893
ENSDARP00000091342
ENSDARP00000094118
database: Ciona_savignyi.CSAV2.0.52.pep.all.fa
ENSCSAVP00000004822
ENSCSAVP00000004823
ENSCSAVP00000004824
ENSCSAVP00000004825
ENSCSAVP00000007960
ENSCSAVP00000007961
ENSCSAVP00000007962
ENSCSAVP00000008090
ENSCSAVP00000008091
ENSCSAVP00000008092
ENSCSAVP00000008093
ENSCSAVP00000008094
ENSCSAVP00000008095
ENSCSAVP00000008096
ENSCSAVP00000011075
ENSCSAVP00000011076
ENSCSAVP00000011077
ENSCSAVP00000011078
ENSCSAVP00000011079
ENSCSAVP00000011080
ENSCSAVP00000011081
ENSCSAVP00000018932
database: Caenorhabditis_elegans.WS190.52.pep.all.fa
F01G10.8
F25E2.5a
F25E2.5b
F25E2.5c
R05D11.1
R12B2.1a.1
R12B2.1a.2
R12B2.1a.3
R12B2.1b
R13F6.9
ZK370.2
database: volvox_aa.fasta
database: naegleria_aa.fasta
database: monosiga_aa.fasta
query: Smads_Lotgi1_aa.fasta
database: Drosophila_melanogaster.BDGP5.4.52.pep.all.fa
FBpp0071140
FBpp0077302
FBpp0082834
FBpp0082835
FBpp0085176
FBpp0085177
FBpp0099512
database: lottia_aa.fasta
jgi|Lotgi1|104873|e_gw1.3.291.1
jgi|Lotgi1|131078|e_gw1.72.9.1
jgi|Lotgi1|145516|e_gw1.341.4.1
jgi|Lotgi1|189014|estExt_Genewise1.C_sca_260440
database: trichoplax_aa.fasta
jgi|Triad1|30731|e_gw1.14.209.1
jgi|Triad1|49742|fgeneshTA2_pm.C_scaffold_1000202
jgi|Triad1|50301|fgeneshTA2_pm.C_scaffold_5000032
jgi|Triad1|52368|fgeneshTA2_pg.C_scaffold_1001115
database: Homo_sapiens.NCBI36.52.pep.all.fa
ENSP00000231589
ENSP00000239885
ENSP00000262158
ENSP00000262160
ENSP00000288840
ENSP00000305769
ENSP00000332973
ENSP00000341551
ENSP00000345054
ENSP00000349282
ENSP00000369154
ENSP00000377652
ENSP00000381452
ENSP00000381787
ENSP00000382216
ENSP00000384449
ENSP00000384803
database: nematostella_aa.fasta
jgi|Nemve1|110153|e_gw.98.157.1
jgi|Nemve1|116293|e_gw.137.33.1
jgi|Nemve1|157164|e_gw.14599.1.1
jgi|Nemve1|168041|estExt_gwp.C_980104
jgi|Nemve1|18576|gw.137.32.1
jgi|Nemve1|228395|fgenesh1_pm.scaffold_16000018
jgi|Nemve1|248037|estExt_fgenesh1_pg.C_4010004
database: Xenopus_tropicalis.JGI4.1.52.pep.all.fa
ENSXETP00000003828
ENSXETP00000003831
ENSXETP00000003841
ENSXETP00000017041
ENSXETP00000034740
ENSXETP00000034783
ENSXETP00000043305
ENSXETP00000043308
ENSXETP00000043789
ENSXETP00000043829
ENSXETP00000043830
ENSXETP00000048372
ENSXETP00000048378
ENSXETP00000051117
database: Monodelphis_domestica.BROADO5.52.pep.all.fa
ENSMODP00000000595
ENSMODP00000004153
ENSMODP00000004248
ENSMODP00000007569
ENSMODP00000012005
ENSMODP00000012007
ENSMODP00000012018
ENSMODP00000012547
ENSMODP00000013764
ENSMODP00000018935
ENSMODP00000037121
ENSMODP00000037187
ENSMODP00000037188
ENSMODP00000037198
database: Danio_rerio.ZFISH7.52.pep.all.fa
ENSDARP00000004500
ENSDARP00000024277
ENSDARP00000024629
ENSDARP00000029330
ENSDARP00000030150
ENSDARP00000031108
ENSDARP00000043454
ENSDARP00000044755
ENSDARP00000045373
ENSDARP00000047861
ENSDARP00000048200
ENSDARP00000049005
ENSDARP00000054167
ENSDARP00000054174
ENSDARP00000069698
ENSDARP00000074302
ENSDARP00000090751
ENSDARP00000090893
ENSDARP00000091342
ENSDARP00000094118
database: Ciona_savignyi.CSAV2.0.52.pep.all.fa
ENSCSAVP00000004822
ENSCSAVP00000004823
ENSCSAVP00000004824
ENSCSAVP00000004825
ENSCSAVP00000007960
ENSCSAVP00000007961
ENSCSAVP00000007962
ENSCSAVP00000008090
ENSCSAVP00000008091
ENSCSAVP00000008092
ENSCSAVP00000008093
ENSCSAVP00000008094
ENSCSAVP00000008095
ENSCSAVP00000008096
ENSCSAVP00000011075
ENSCSAVP00000011076
ENSCSAVP00000011077
ENSCSAVP00000011078
ENSCSAVP00000011079
ENSCSAVP00000011080
ENSCSAVP00000011081
ENSCSAVP00000018932
database: Caenorhabditis_elegans.WS190.52.pep.all.fa
F01G10.8
F25E2.5a
F25E2.5b
F25E2.5c
R05D11.1
R12B2.1a.1
R12B2.1a.2
R12B2.1a.3
R12B2.1b
R13F6.9
ZK370.2
database: volvox_aa.fasta
database: naegleria_aa.fasta
database: monosiga_aa.fasta
query: Smads_Triad1_aa.fasta
database: Drosophila_melanogaster.BDGP5.4.52.pep.all.fa
FBpp0071140
FBpp0077302
FBpp0082834
FBpp0082835
FBpp0085176
FBpp0085177
FBpp0099512
database: lottia_aa.fasta
jgi|Lotgi1|104873|e_gw1.3.291.1
jgi|Lotgi1|131078|e_gw1.72.9.1
jgi|Lotgi1|145516|e_gw1.341.4.1
jgi|Lotgi1|189014|estExt_Genewise1.C_sca_260440
database: trichoplax_aa.fasta
jgi|Triad1|30731|e_gw1.14.209.1
jgi|Triad1|49742|fgeneshTA2_pm.C_scaffold_1000202
jgi|Triad1|50301|fgeneshTA2_pm.C_scaffold_5000032
jgi|Triad1|52368|fgeneshTA2_pg.C_scaffold_1001115
database: Homo_sapiens.NCBI36.52.pep.all.fa
ENSP00000231589
ENSP00000239885
ENSP00000262158
ENSP00000262160
ENSP00000288840
ENSP00000305769
ENSP00000332973
ENSP00000341551
ENSP00000345054
ENSP00000349282
ENSP00000369154
ENSP00000377652
ENSP00000381452
ENSP00000381787
ENSP00000382216
ENSP00000384449
ENSP00000384803
database: nematostella_aa.fasta
jgi|Nemve1|110153|e_gw.98.157.1
jgi|Nemve1|116293|e_gw.137.33.1
jgi|Nemve1|157164|e_gw.14599.1.1
jgi|Nemve1|168041|estExt_gwp.C_980104
jgi|Nemve1|18576|gw.137.32.1
jgi|Nemve1|228395|fgenesh1_pm.scaffold_16000018
jgi|Nemve1|248037|estExt_fgenesh1_pg.C_4010004
database: Xenopus_tropicalis.JGI4.1.52.pep.all.fa
ENSXETP00000003828
ENSXETP00000003831
ENSXETP00000003841
ENSXETP00000017041
ENSXETP00000034740
ENSXETP00000034783
ENSXETP00000043305
ENSXETP00000043308
ENSXETP00000043789
ENSXETP00000043829
ENSXETP00000043830
ENSXETP00000048372
ENSXETP00000048378
ENSXETP00000051117
database: Monodelphis_domestica.BROADO5.52.pep.all.fa
ENSMODP00000000595
ENSMODP00000004153
ENSMODP00000004248
ENSMODP00000007569
ENSMODP00000012005
ENSMODP00000012007
ENSMODP00000012018
ENSMODP00000012547
ENSMODP00000013764
ENSMODP00000018935
ENSMODP00000037121
ENSMODP00000037187
ENSMODP00000037188
ENSMODP00000037198
database: Danio_rerio.ZFISH7.52.pep.all.fa
ENSDARP00000004500
ENSDARP00000024277
ENSDARP00000024629
ENSDARP00000029330
ENSDARP00000030150
ENSDARP00000031108
ENSDARP00000043454
ENSDARP00000044755
ENSDARP00000045373
ENSDARP00000047861
ENSDARP00000048200
ENSDARP00000049005
ENSDARP00000054167
ENSDARP00000054174
ENSDARP00000069698
ENSDARP00000074302
ENSDARP00000090751
ENSDARP00000090893
ENSDARP00000091342
ENSDARP00000094118
database: Ciona_savignyi.CSAV2.0.52.pep.all.fa
ENSCSAVP00000004822
ENSCSAVP00000004823
ENSCSAVP00000004824
ENSCSAVP00000004825
ENSCSAVP00000007960
ENSCSAVP00000007961
ENSCSAVP00000007962
ENSCSAVP00000008090
ENSCSAVP00000008091
ENSCSAVP00000008092
ENSCSAVP00000008093
ENSCSAVP00000008094
ENSCSAVP00000008095
ENSCSAVP00000008096
ENSCSAVP00000011075
ENSCSAVP00000011076
ENSCSAVP00000011077
ENSCSAVP00000011078
ENSCSAVP00000011079
ENSCSAVP00000011080
ENSCSAVP00000011081
ENSCSAVP00000018932
database: Caenorhabditis_elegans.WS190.52.pep.all.fa
F01G10.8
F25E2.5a
F25E2.5b
F25E2.5c
R05D11.1
R12B2.1a.1
R12B2.1a.2
R12B2.1a.3
R12B2.1b
R13F6.9
ZK370.2
database: volvox_aa.fasta
database: naegleria_aa.fasta
database: monosiga_aa.fasta
query: Smads_human_aa.fasta
database: Drosophila_melanogaster.BDGP5.4.52.pep.all.fa
FBpp0071140
FBpp0077302
FBpp0082834
FBpp0082835
FBpp0085176
FBpp0085177
FBpp0099512
database: lottia_aa.fasta
jgi|Lotgi1|104873|e_gw1.3.291.1
jgi|Lotgi1|131078|e_gw1.72.9.1
jgi|Lotgi1|145516|e_gw1.341.4.1
jgi|Lotgi1|189014|estExt_Genewise1.C_sca_260440
database: trichoplax_aa.fasta
jgi|Triad1|30731|e_gw1.14.209.1
jgi|Triad1|49742|fgeneshTA2_pm.C_scaffold_1000202
jgi|Triad1|50301|fgeneshTA2_pm.C_scaffold_5000032
jgi|Triad1|52368|fgeneshTA2_pg.C_scaffold_1001115
database: Homo_sapiens.NCBI36.52.pep.all.fa
ENSP00000231589
ENSP00000239885
ENSP00000262158
ENSP00000262160
ENSP00000288840
ENSP00000305769
ENSP00000332973
ENSP00000341551
ENSP00000345054
ENSP00000349282
ENSP00000369154
ENSP00000377652
ENSP00000381452
ENSP00000381787
ENSP00000382216
ENSP00000384449
ENSP00000384803
database: nematostella_aa.fasta
jgi|Nemve1|110153|e_gw.98.157.1
jgi|Nemve1|116293|e_gw.137.33.1
jgi|Nemve1|157164|e_gw.14599.1.1
jgi|Nemve1|168041|estExt_gwp.C_980104
jgi|Nemve1|18576|gw.137.32.1
jgi|Nemve1|228395|fgenesh1_pm.scaffold_16000018
jgi|Nemve1|248037|estExt_fgenesh1_pg.C_4010004
database: Xenopus_tropicalis.JGI4.1.52.pep.all.fa
ENSXETP00000003828
ENSXETP00000003831
ENSXETP00000003841
ENSXETP00000017041
ENSXETP00000034740
ENSXETP00000034783
ENSXETP00000043305
ENSXETP00000043308
ENSXETP00000043789
ENSXETP00000043829
ENSXETP00000043830
ENSXETP00000048372
ENSXETP00000048378
ENSXETP00000051117
database: Monodelphis_domestica.BROADO5.52.pep.all.fa
ENSMODP00000000595
ENSMODP00000004153
ENSMODP00000004248
ENSMODP00000007569
ENSMODP00000012005
ENSMODP00000012007
ENSMODP00000012018
ENSMODP00000012547
ENSMODP00000013764
ENSMODP00000018935
ENSMODP00000037121
ENSMODP00000037187
ENSMODP00000037188
ENSMODP00000037198
database: Danio_rerio.ZFISH7.52.pep.all.fa
ENSDARP00000004500
ENSDARP00000024277
ENSDARP00000024629
ENSDARP00000029330
ENSDARP00000030150
ENSDARP00000031108
ENSDARP00000043454
ENSDARP00000044755
ENSDARP00000045373
ENSDARP00000047861
ENSDARP00000048200
ENSDARP00000049005
ENSDARP00000054167
ENSDARP00000054174
ENSDARP00000069698
ENSDARP00000074302
ENSDARP00000090751
ENSDARP00000090893
ENSDARP00000091342
ENSDARP00000094118
database: Ciona_savignyi.CSAV2.0.52.pep.all.fa
ENSCSAVP00000004822
ENSCSAVP00000004823
ENSCSAVP00000004824
ENSCSAVP00000004825
ENSCSAVP00000007960
ENSCSAVP00000007961
ENSCSAVP00000007962
ENSCSAVP00000008090
ENSCSAVP00000008091
ENSCSAVP00000008092
ENSCSAVP00000008093
ENSCSAVP00000008094
ENSCSAVP00000008095
ENSCSAVP00000008096
ENSCSAVP00000011075
ENSCSAVP00000011076
ENSCSAVP00000011077
ENSCSAVP00000011078
ENSCSAVP00000011079
ENSCSAVP00000011080
ENSCSAVP00000011081
ENSCSAVP00000018932
database: Caenorhabditis_elegans.WS190.52.pep.all.fa
F01G10.8
F25E2.5a
F25E2.5b
F25E2.5c
R05D11.1
R12B2.1a.1
R12B2.1a.2
R12B2.1a.3
R12B2.1b
R13F6.9
ZK370.2
database: volvox_aa.fasta
database: naegleria_aa.fasta
database: monosiga_aa.fasta
query: Smads_Nemve1_aa.fasta
database: Drosophila_melanogaster.BDGP5.4.52.pep.all.fa
FBpp0071140
FBpp0077302
FBpp0082834
FBpp0082835
FBpp0085176
FBpp0085177
FBpp0099512
database: lottia_aa.fasta
jgi|Lotgi1|104873|e_gw1.3.291.1
jgi|Lotgi1|131078|e_gw1.72.9.1
jgi|Lotgi1|145516|e_gw1.341.4.1
jgi|Lotgi1|189014|estExt_Genewise1.C_sca_260440
database: trichoplax_aa.fasta
jgi|Triad1|30731|e_gw1.14.209.1
jgi|Triad1|49742|fgeneshTA2_pm.C_scaffold_1000202
jgi|Triad1|50301|fgeneshTA2_pm.C_scaffold_5000032
jgi|Triad1|52368|fgeneshTA2_pg.C_scaffold_1001115
database: Homo_sapiens.NCBI36.52.pep.all.fa
ENSP00000231589
ENSP00000239885
ENSP00000262158
ENSP00000262160
ENSP00000288840
ENSP00000305769
ENSP00000332973
ENSP00000341551
ENSP00000345054
ENSP00000349282
ENSP00000369154
ENSP00000377652
ENSP00000381452
ENSP00000381787
ENSP00000382216
ENSP00000384449
ENSP00000384803
database: nematostella_aa.fasta
jgi|Nemve1|110153|e_gw.98.157.1
jgi|Nemve1|116293|e_gw.137.33.1
jgi|Nemve1|157164|e_gw.14599.1.1
jgi|Nemve1|168041|estExt_gwp.C_980104
jgi|Nemve1|18576|gw.137.32.1
jgi|Nemve1|228395|fgenesh1_pm.scaffold_16000018
jgi|Nemve1|248037|estExt_fgenesh1_pg.C_4010004
database: Xenopus_tropicalis.JGI4.1.52.pep.all.fa
ENSXETP00000003828
ENSXETP00000003831
ENSXETP00000003841
ENSXETP00000017041
ENSXETP00000034740
ENSXETP00000034783
ENSXETP00000043305
ENSXETP00000043308
ENSXETP00000043789
ENSXETP00000043829
ENSXETP00000043830
ENSXETP00000048372
ENSXETP00000048378
ENSXETP00000051117
database: Monodelphis_domestica.BROADO5.52.pep.all.fa
ENSMODP00000000595
ENSMODP00000004153
ENSMODP00000004248
ENSMODP00000007569
ENSMODP00000012005
ENSMODP00000012007
ENSMODP00000012018
ENSMODP00000012547
ENSMODP00000013764
ENSMODP00000018935
ENSMODP00000037121
ENSMODP00000037187
ENSMODP00000037188
ENSMODP00000037198
database: Danio_rerio.ZFISH7.52.pep.all.fa
ENSDARP00000004500
ENSDARP00000024277
ENSDARP00000024629
ENSDARP00000029330
ENSDARP00000030150
ENSDARP00000031108
ENSDARP00000043454
ENSDARP00000044755
ENSDARP00000045373
ENSDARP00000047861
ENSDARP00000048200
ENSDARP00000049005
ENSDARP00000054167
ENSDARP00000054174
ENSDARP00000069698
ENSDARP00000074302
ENSDARP00000090751
ENSDARP00000090893
ENSDARP00000091342
ENSDARP00000094118
database: Ciona_savignyi.CSAV2.0.52.pep.all.fa
ENSCSAVP00000004822
ENSCSAVP00000004823
ENSCSAVP00000004824
ENSCSAVP00000004825
ENSCSAVP00000007960
ENSCSAVP00000007961
ENSCSAVP00000007962
ENSCSAVP00000008090
ENSCSAVP00000008091
ENSCSAVP00000008092
ENSCSAVP00000008093
ENSCSAVP00000008094
ENSCSAVP00000008095
ENSCSAVP00000008096
ENSCSAVP00000011075
ENSCSAVP00000011076
ENSCSAVP00000011077
ENSCSAVP00000011078
ENSCSAVP00000011079
ENSCSAVP00000011080
ENSCSAVP00000011081
ENSCSAVP00000018932
database: Caenorhabditis_elegans.WS190.52.pep.all.fa
F01G10.8
F25E2.5a
F25E2.5b
F25E2.5c
R05D11.1
R12B2.1a.1
R12B2.1a.2
R12B2.1a.3
R12B2.1b
R13F6.9
ZK370.2
database: volvox_aa.fasta
database: naegleria_aa.fasta
database: monosiga_aa.fasta
query: ancestral_smad.fasta
database: Drosophila_melanogaster.BDGP5.4.52.pep.all.fa
FBpp0071140
FBpp0077302
FBpp0082834
FBpp0082835
FBpp0085176
FBpp0085177
FBpp0099512
database: lottia_aa.fasta
jgi|Lotgi1|104873|e_gw1.3.291.1
jgi|Lotgi1|131078|e_gw1.72.9.1
jgi|Lotgi1|145516|e_gw1.341.4.1
jgi|Lotgi1|189014|estExt_Genewise1.C_sca_260440
database: trichoplax_aa.fasta
jgi|Triad1|30731|e_gw1.14.209.1
jgi|Triad1|49742|fgeneshTA2_pm.C_scaffold_1000202
jgi|Triad1|50301|fgeneshTA2_pm.C_scaffold_5000032
jgi|Triad1|52368|fgeneshTA2_pg.C_scaffold_1001115
database: Homo_sapiens.NCBI36.52.pep.all.fa
ENSP00000231589
ENSP00000239885
ENSP00000262158
ENSP00000262160
ENSP00000288840
ENSP00000305769
ENSP00000332973
ENSP00000341551
ENSP00000345054
ENSP00000349282
ENSP00000369154
ENSP00000377652
ENSP00000381452
ENSP00000381787
ENSP00000382216
ENSP00000384449
ENSP00000384803
database: nematostella_aa.fasta
jgi|Nemve1|110153|e_gw.98.157.1
jgi|Nemve1|116293|e_gw.137.33.1
jgi|Nemve1|168041|estExt_gwp.C_980104
jgi|Nemve1|18576|gw.137.32.1
jgi|Nemve1|228395|fgenesh1_pm.scaffold_16000018
jgi|Nemve1|248037|estExt_fgenesh1_pg.C_4010004
database: Xenopus_tropicalis.JGI4.1.52.pep.all.fa
ENSXETP00000003828
ENSXETP00000003831
ENSXETP00000003841
ENSXETP00000017041
ENSXETP00000034783
ENSXETP00000043305
ENSXETP00000043308
ENSXETP00000043789
ENSXETP00000043829
ENSXETP00000043830
ENSXETP00000048372
ENSXETP00000048378
ENSXETP00000051117
database: Monodelphis_domestica.BROADO5.52.pep.all.fa
ENSMODP00000000595
ENSMODP00000004153
ENSMODP00000004248
ENSMODP00000007569
ENSMODP00000012005
ENSMODP00000012007
ENSMODP00000012018
ENSMODP00000012547
ENSMODP00000013764
ENSMODP00000018935
ENSMODP00000037121
ENSMODP00000037187
ENSMODP00000037188
ENSMODP00000037198
database: Danio_rerio.ZFISH7.52.pep.all.fa
ENSDARP00000004500
ENSDARP00000024277
ENSDARP00000024629
ENSDARP00000029330
ENSDARP00000030150
ENSDARP00000031108
ENSDARP00000043454
ENSDARP00000044755
ENSDARP00000045373
ENSDARP00000047861
ENSDARP00000048200
ENSDARP00000049005
ENSDARP00000054167
ENSDARP00000054174
ENSDARP00000069698
ENSDARP00000074302
ENSDARP00000090751
ENSDARP00000090893
ENSDARP00000091342
ENSDARP00000094118
database: Ciona_savignyi.CSAV2.0.52.pep.all.fa
ENSCSAVP00000004822
ENSCSAVP00000004823
ENSCSAVP00000004824
ENSCSAVP00000004825
ENSCSAVP00000007960
ENSCSAVP00000007961
ENSCSAVP00000007962
ENSCSAVP00000008090
ENSCSAVP00000008091
ENSCSAVP00000008092
ENSCSAVP00000008093
ENSCSAVP00000008094
ENSCSAVP00000008095
ENSCSAVP00000008096
ENSCSAVP00000011075
ENSCSAVP00000011076
ENSCSAVP00000011077
ENSCSAVP00000011078
ENSCSAVP00000011079
ENSCSAVP00000011080
ENSCSAVP00000011081
ENSCSAVP00000018932
database: Caenorhabditis_elegans.WS190.52.pep.all.fa
F01G10.8
F25E2.5a
F25E2.5b
F25E2.5c
R05D11.1
R12B2.1a.1
R12B2.1a.2
R12B2.1a.3
R12B2.1b
R13F6.9
ZK370.2
database: volvox_aa.fasta
database: naegleria_aa.fasta
database: monosiga_aa.fasta
