# Supplementary material for: Emergence, development and diversification of the TGF-β signalling pathway within the animal kingdom
Source: BMC Evol Biol. 2009 Feb 3;9:28. doi: 10.1186/1471-2148-9-28 (PMC2657120; doi:10.1186/1471-2148-9-28)
Supplement: Additional file 5 — Sequences. All sequences and alignments are provided in the supplementary archive. [file 1471-2148-9-28-S5.zip › BLASTP_starting_point_comparison/Smads_Triad1_aa.fasta]

>30731_Triad1
MSASGSGDATLGIVHTLMCHRQGGESENFAKRAVESLVKKLKDKRDELDALITAVTSNGIQQSKCVTIARTLDGRLQVAGKKGFPHVIYSRIWRWPDLHKNELKHIKLCKFAFDLKLDHVCVNPYHYERVISPGYNVTDISIGASQIPLTVDPTAITNSMHASRQQPNEAAIRMHNNQPSPMAMMVNSPDPRMIMNGGISAPTASTSCVDNSGGTRMMGLDPESVGCLFKISTFDLLKIKTTIFVEPGDQFMYDNGKWPTSGYNNSIPVNPPPRTQAASSPSAASMPRPISSQPPPDNWCTIAYYELDLQVGESFKVPSQFHTVSVDGFVDPSGGNRFCLGQLSNVHRTKESERARLHIGKGVRLECHGEGDVWLSCLSEHSVFVQSYYLDREAGRGPFDYVHKVYPKAYIKVFDLQLCYQQMQQEASKAQAAAAAQAAAVIGTGGSVGGIAPAINMGSALGIGVDDLRRLCILRFSFVKGWGPDYPRKDIKQTPCWVEIHLHRALQLLDQVLQSIPSTNRMPPD*
>49742_Triad1
MPSVVKELLGWIKADKEDKWSEKAIKSLVKKLKRNGGLNELLNAISTQSSATKCIRIRRSLDGRLQVCQKKGLPHVIYCRLWRWPDLQSCYELRAIETCEYAFTLKKDEVCVNPYHYQRVETPALRPVLVPKVTPAAMQDNTNPPPSYPASQDSSSSYMDHSFIGNIQRLYRIIPFTFWLMNDAQLVTYTEPENWCSIAYYELNTRIGEYWNAFQPTLIIDGFTDPSNSERFCLGLLSNVNRDPTVEMTRREIGKGVRLCYVHGEVFAECCSKHAVFVQSPNSNRRYGWHPAAVCKIPPGSSLRIFNSQEFANLLSQSVTQGYEAVYHLSHMCIIRMSFVKGWGAQYKRQTVTSTPCWIEIRLNGPLHWLDKVLSQMDSPDRPISSQS*
>50301_Triad1
MASLFSFTSPAVKRLLGWRQGDEEEKWAEKAIDSLVKKLKRKKGALEELEKALSCPGQPTNCVTIPRSLDGRLQVSHRKGLPHVIYCRVWRWPDLQSHHELKPLPMCEYAFHYKLKDVCVNPYHYQRVETPVLPPVMVPRDPEMCRPPNIPNLATSKETSMPYNVTYDPDLFATYENQRYNGQGNQGSPPQENCSTPNTANGTPPGHTMTAPQTSPPGQMYQQELQPVTYQEPNCWCTVAYYELNNRVGEPFHASQASLIIDGFTDPSTNADRFCLGLLSNVNRNSTIENTRRHIGKGVHLYYVGGEVYAECLSESSIFVQSRNCNYHHNFHPTTVCKIPSSCSLKIFDNQDFAALLSESVSKGFEAVYQLTKMCTIRISFVKGWGAEYHRQDVTSTPCWIEIHLHGPLQWLDRVLIQMGSPRDPAGSVS*
>52368_Triad1
MDVKFHVLLSCLFRWPDMIGEDYELKRLATCTTCIENDLDEITGITPAPSDLHLVCINPHHYGRINLQESVPSPYVIYQLNDLPCDSTEADSSNPSISFDSAGKSFDDHSSYSSICKASFDSSWCAIAYWEFRERVGRIFDVKSSTVNIFQQLPEGEGFWLGALNRDGVSGNISNTDSNQCDSRVFHRIGYGLQLSREDDSVWIYNRSEHPLYVNSPLYNKNIQSTHNTEVKKVQPGYSLKVFNYARVDMPQQIRPYVGPRYPYSIRISFVKGWGRNYTRQFITSCPCWLEILLNVSH*
