# Supplementary material for: Emergence, development and diversification of the TGF-β signalling pathway within the animal kingdom
Source: BMC Evol Biol. 2009 Feb 3;9:28. doi: 10.1186/1471-2148-9-28 (PMC2657120; doi:10.1186/1471-2148-9-28)
Supplement: Additional file 5 — Sequences. All sequences and alignments are provided in the supplementary archive. [file 1471-2148-9-28-S5.zip › BLASTP_starting_point_comparison/Smads_Lotgi1_aa.fasta]

>104873_Lotgi1
MTSPLSSIFSFTSPAVKRLLGWKQGDEEEKWAEKAVDSLVKKLKKTKGALENLEKALSQPGQLSKCVTIPRSLDGRLQVSHRKGLPHVIYCRVWRWPDLQSHHELKPLECCEYPFSAKQKDVCINPYHYKRVESPVLPPVLVPRYSEFPAHHGGPNHMPLLPFQQVPEPSMPHNVTYPFQQPQATPPQQQPNSPQSSGPGSPYGLPADTPPPAYQPPEDNNQNNININQIMLENYFISDVQPVTYQEPQYWCSIVYYELNNRVGEAFHASRSSIVVDGFTDPSNNADRFCLGLLSNVNRNSTIENTRRHISKGVHLYYVGGEVFAECLSDSSIFVQSRNCNYHHGFHPTTVCKIPPGCSLKIFNNQEFATLLSQSVNHGFEAVYELTKMCTIRMSFVKGWGAEYHRQDVTSTPCWIELHLNGPLQWLDKVLTQMGSPHNPISSVS*
>131078_Lotgi1
MANQAPTSADACLSIVHSLMCHRQGGESESFGKRAIESLVKKLKEKRDELDSLITAITTNGALPSKCVTIQRTLDGRLQVAGRKGFPHVIYARIWRWPDLHKNELKHVKFCQYAFDLKQDSVCVNPYHYERVVSPGIDLSGLTLQHAGPPGRLIKDEYGGEIQMDRIGGASGETSQTIQHPPQEPGYNPMLRVIPAAPATISANSTSGHPHTSAVLTPGTMSHPISPQPLSPASQSGHELNRSSSELYSGNSLTHAGPPHTIPHATGHNMPQPSPSQLDNYTNQIATPSSSTLSHYPTPEFWCTITYFELDQQVGETFKVPYSCSTVTVDGYTDPSSIDRFCLGQLSNVHRTEASERARLHIGKGVQLDYRGEGDVWIRCVSDHSVFVQSYYLDREAGRAPGDAVHKIYPSAYIKVFDIRQCHRQMQQQAATAQAAAAAQAAAVAGNIPGPASVGGIAPAVGLSAAAGIGVDDLRRLCILRLSFVKGWGPDYPRKSIKETPCWIEVQLHRPLQLLDEVLQAMPINDPRPRQGFFLG*
>145516_Lotgi1
MFRSKRNALVKRLWKHRITNNETDSTTETVEDLEIKSVAQSMLKRLDEKQLQLLVDSVESKGGETTDCVLLPVGDLKLGRRMVAPHILCCQIWRWPGISENVELKRLLCCSSINDQTHICCNPYHWNVQMSAHCRLDTERVKINTGNVFSYCLINMNGKSTETGLTPTAHRQYYSEVEDLSEDIPSRCGGPHWCSIAYWELRQRVGRLFTVFNPSISVFQNLPHGDGMSLEILQNKPNLESVKRTREKIGFGIILSKEADGVWVYNRSSYPIFVNSPTLDDPESRTLIVRKVLPGYSIKIYDFELAKELELSRDPALLDGPFDPCSIRISFAKGWGPFYSRQFVTSCPCWLEILLNIKR*
>189014_Lotgi1
MEKLSPFTPPIVKRLLGLKKGEHDRDDKWSEKAVKSLVKKLQKTGGLDELTKALSTQDINTSCITIPRSLDGRLQVSHRKGLPHVIYCRLWRWPDLQSHQELRAVDKCDYAFHLKRDEVCVNPYHYIRVVPPGRSVVLVPRHTEIPDKIPQLDDYSTTIPENIDCKVGINENFSIPDSPPPGYMSEEGDTSDTQGMGEFILSPLNAILINLDLDPVNSSDNDLQPVTYKEPDFWCSIAYYELNTRVGETFHASQPSLTVDGFTDPSNSERFCLGLLSNVNRTQQVEMTRRYIGKGVRLYYIGGEVFAECLSENAVFVQSPNCNQRYGWHPATVCKIPPGCNLKIFNNQEFAALLAQSVNQGFESVYQLTRMCTIRMSFVKGWGAEYRRQTVTSTPSWIEIHLNGPLQWLDRVLTQMGSPGLPCSSMS*
