# Supplementary material for: Emergence, development and diversification of the TGF-β signalling pathway within the animal kingdom
Source: BMC Evol Biol. 2009 Feb 3;9:28. doi: 10.1186/1471-2148-9-28 (PMC2657120; doi:10.1186/1471-2148-9-28)
Supplement: Additional file 5 — Sequences. All sequences and alignments are provided in the supplementary archive. [file 1471-2148-9-28-S5.zip › BLASTP_starting_point_comparison/comparison_script_numbers_out]

begin blastp receptors
reports numbers of protein hits, including alt. splice forms
query: Dm_receptors_aa.fasta
database: Drosophila_melanogaster.BDGP5.4.52.pep.all.fa
10
database: lottia_aa.fasta
5
database: trichoplax_aa.fasta
4
database: Homo_sapiens.NCBI36.52.pep.all.fa
26
database: nematostella_aa.fasta
5
database: Xenopus_tropicalis.JGI4.1.52.pep.all.fa
15
database: Monodelphis_domestica.BROADO5.52.pep.all.fa
13
database: Danio_rerio.ZFISH7.52.pep.all.fa
30
database: Ciona_savignyi.CSAV2.0.52.pep.all.fa
7
database: Caenorhabditis_elegans.WS190.52.pep.all.fa
7
database: volvox_aa.fasta
0
database: naegleria_aa.fasta
0
database: monosiga_aa.fasta
0
query: Lotgi1_receptors_aa.fasta
database: Drosophila_melanogaster.BDGP5.4.52.pep.all.fa
10
database: lottia_aa.fasta
5
database: trichoplax_aa.fasta
4
database: Homo_sapiens.NCBI36.52.pep.all.fa
26
database: nematostella_aa.fasta
5
database: Xenopus_tropicalis.JGI4.1.52.pep.all.fa
15
database: Monodelphis_domestica.BROADO5.52.pep.all.fa
13
database: Danio_rerio.ZFISH7.52.pep.all.fa
30
database: Ciona_savignyi.CSAV2.0.52.pep.all.fa
7
database: Caenorhabditis_elegans.WS190.52.pep.all.fa
7
database: volvox_aa.fasta
0
database: naegleria_aa.fasta
0
database: monosiga_aa.fasta
0
query: Triad1_receptors_aa.fasta
database: Drosophila_melanogaster.BDGP5.4.52.pep.all.fa
10
database: lottia_aa.fasta
5
database: trichoplax_aa.fasta
4
database: Homo_sapiens.NCBI36.52.pep.all.fa
25
database: nematostella_aa.fasta
5
database: Xenopus_tropicalis.JGI4.1.52.pep.all.fa
15
database: Monodelphis_domestica.BROADO5.52.pep.all.fa
12
database: Danio_rerio.ZFISH7.52.pep.all.fa
29
database: Ciona_savignyi.CSAV2.0.52.pep.all.fa
7
database: Caenorhabditis_elegans.WS190.52.pep.all.fa
7
database: volvox_aa.fasta
0
database: naegleria_aa.fasta
0
database: monosiga_aa.fasta
0
query: human_receptors_aa.fasta
database: Drosophila_melanogaster.BDGP5.4.52.pep.all.fa
10
database: lottia_aa.fasta
5
database: trichoplax_aa.fasta
4
database: Homo_sapiens.NCBI36.52.pep.all.fa
27
database: nematostella_aa.fasta
5
database: Xenopus_tropicalis.JGI4.1.52.pep.all.fa
15
database: Monodelphis_domestica.BROADO5.52.pep.all.fa
13
database: Danio_rerio.ZFISH7.52.pep.all.fa
30
database: Ciona_savignyi.CSAV2.0.52.pep.all.fa
7
database: Caenorhabditis_elegans.WS190.52.pep.all.fa
7
database: volvox_aa.fasta
0
database: naegleria_aa.fasta
0
database: monosiga_aa.fasta
0
query: Nemve1_receptors_aa.fasta
database: Drosophila_melanogaster.BDGP5.4.52.pep.all.fa
10
database: lottia_aa.fasta
5
database: trichoplax_aa.fasta
4
database: Homo_sapiens.NCBI36.52.pep.all.fa
26
database: nematostella_aa.fasta
5
database: Xenopus_tropicalis.JGI4.1.52.pep.all.fa
15
database: Monodelphis_domestica.BROADO5.52.pep.all.fa
13
database: Danio_rerio.ZFISH7.52.pep.all.fa
30
database: Ciona_savignyi.CSAV2.0.52.pep.all.fa
7
database: Caenorhabditis_elegans.WS190.52.pep.all.fa
7
database: volvox_aa.fasta
0
database: naegleria_aa.fasta
0
database: monosiga_aa.fasta
0
begin blastp Smads
query: Smads_dm_aa.fasta
database: Drosophila_melanogaster.BDGP5.4.52.pep.all.fa
7
database: lottia_aa.fasta
4
database: trichoplax_aa.fasta
4
database: Homo_sapiens.NCBI36.52.pep.all.fa
17
database: nematostella_aa.fasta
7
database: Xenopus_tropicalis.JGI4.1.52.pep.all.fa
14
database: Monodelphis_domestica.BROADO5.52.pep.all.fa
14
database: Danio_rerio.ZFISH7.52.pep.all.fa
20
database: Ciona_savignyi.CSAV2.0.52.pep.all.fa
22
database: Caenorhabditis_elegans.WS190.52.pep.all.fa
11
database: volvox_aa.fasta
0
database: naegleria_aa.fasta
0
database: monosiga_aa.fasta
0
query: Smads_Lotgi1_aa.fasta
database: Drosophila_melanogaster.BDGP5.4.52.pep.all.fa
7
database: lottia_aa.fasta
4
database: trichoplax_aa.fasta
4
database: Homo_sapiens.NCBI36.52.pep.all.fa
17
database: nematostella_aa.fasta
7
database: Xenopus_tropicalis.JGI4.1.52.pep.all.fa
14
database: Monodelphis_domestica.BROADO5.52.pep.all.fa
14
database: Danio_rerio.ZFISH7.52.pep.all.fa
20
database: Ciona_savignyi.CSAV2.0.52.pep.all.fa
22
database: Caenorhabditis_elegans.WS190.52.pep.all.fa
11
database: volvox_aa.fasta
0
database: naegleria_aa.fasta
0
database: monosiga_aa.fasta
0
query: Smads_Triad1_aa.fasta
database: Drosophila_melanogaster.BDGP5.4.52.pep.all.fa
7
database: lottia_aa.fasta
4
database: trichoplax_aa.fasta
4
database: Homo_sapiens.NCBI36.52.pep.all.fa
17
database: nematostella_aa.fasta
7
database: Xenopus_tropicalis.JGI4.1.52.pep.all.fa
14
database: Monodelphis_domestica.BROADO5.52.pep.all.fa
14
database: Danio_rerio.ZFISH7.52.pep.all.fa
20
database: Ciona_savignyi.CSAV2.0.52.pep.all.fa
22
database: Caenorhabditis_elegans.WS190.52.pep.all.fa
11
database: volvox_aa.fasta
0
database: naegleria_aa.fasta
0
database: monosiga_aa.fasta
0
query: Smads_human_aa.fasta
database: Drosophila_melanogaster.BDGP5.4.52.pep.all.fa
7
database: lottia_aa.fasta
4
database: trichoplax_aa.fasta
4
database: Homo_sapiens.NCBI36.52.pep.all.fa
17
database: nematostella_aa.fasta
7
database: Xenopus_tropicalis.JGI4.1.52.pep.all.fa
14
database: Monodelphis_domestica.BROADO5.52.pep.all.fa
14
database: Danio_rerio.ZFISH7.52.pep.all.fa
20
database: Ciona_savignyi.CSAV2.0.52.pep.all.fa
22
database: Caenorhabditis_elegans.WS190.52.pep.all.fa
11
database: volvox_aa.fasta
0
database: naegleria_aa.fasta
0
database: monosiga_aa.fasta
0
query: Smads_Nemve1_aa.fasta
database: Drosophila_melanogaster.BDGP5.4.52.pep.all.fa
7
database: lottia_aa.fasta
4
database: trichoplax_aa.fasta
4
database: Homo_sapiens.NCBI36.52.pep.all.fa
17
database: nematostella_aa.fasta
7
database: Xenopus_tropicalis.JGI4.1.52.pep.all.fa
14
database: Monodelphis_domestica.BROADO5.52.pep.all.fa
14
database: Danio_rerio.ZFISH7.52.pep.all.fa
20
database: Ciona_savignyi.CSAV2.0.52.pep.all.fa
22
database: Caenorhabditis_elegans.WS190.52.pep.all.fa
11
database: volvox_aa.fasta
0
database: naegleria_aa.fasta
0
database: monosiga_aa.fasta
0
query: ancestral_smad.fasta
database: Drosophila_melanogaster.BDGP5.4.52.pep.all.fa
7
database: lottia_aa.fasta
4
database: trichoplax_aa.fasta
4
database: Homo_sapiens.NCBI36.52.pep.all.fa
17
database: nematostella_aa.fasta
6
database: Xenopus_tropicalis.JGI4.1.52.pep.all.fa
13
database: Monodelphis_domestica.BROADO5.52.pep.all.fa
14
database: Danio_rerio.ZFISH7.52.pep.all.fa
20
database: Ciona_savignyi.CSAV2.0.52.pep.all.fa
22
database: Caenorhabditis_elegans.WS190.52.pep.all.fa
11
database: volvox_aa.fasta
0
database: naegleria_aa.fasta
0
database: monosiga_aa.fasta
0
